# Supplementary material for: Bacterial population dynamics during colonization of solid tumors
Source: Mol Syst Biol. 2025 Dec 15;22(3):412–34. doi: 10.1038/s44320-025-00175-5 (PMC12953616; doi:10.1038/s44320-025-00175-5)
Supplement: Supplementary file 3 — Dataset EV2 [file 44320_2025_175_MOESM3_ESM.xlsx]

## Sheet: Legend
Dataset EV2: Barcode_data tab includes list of barcode sequences and frequency (RPM) found in inoculum and mouse tumors. Metadata tab includes the mice in the experiment, experimental conditions, tumor weight at termination points, number of barcodes found in each tumor, CFU/gr tumor and CFU in total tumor

## Sheet: Barcode_Data
BarcodeSeq	T0-Sac0-inoculum-T0-injection	m-14-Sac1-right-i.t.	m-14-Sac1-left-i.t.	m-15-Sac1-right-i.t.	m-15-Sac1-left-i.t.	m-21-Sac1-right-i.t.	m-21-Sac1-left-i.t.	m-22-Sac1-right-i.t.	m-22-Sac1-left-i.t.	m-23-Sac1-right-i.t.	m-23-Sac1-left-i.t.	m-8-Sac1-right-i.v.	m-8-Sac1-left-i.v.	m-10-Sac1-right-i.v.	m-10-Sac1-left-i.v.	m-26-Sac1-right-i.v.	m-26-Sac1-left-i.v.	m-30-Sac1-right-i.v.	m-30-Sac1-left-i.v.	m-29-Sac1-right-i.v.	m-1-Sac3-right-i.t.	m-1-Sac3-left-i.t.	m-11-Sac3-right-i.t.	m-11-Sac3-left-i.t.	m-12-Sac3-right-i.t.	m-12-Sac3-left-i.t.	m-24-Sac3-right-i.t.	m-24-Sac3-left-i.t.	m-25-Sac3-right-i.t.	m-25-Sac3-left-i.t.	m-9-Sac3-right-i.v.	m-9-Sac3-left-i.v.	m-16-Sac3-right-i.v.	m-16-Sac3-left-i.v.	m-17-Sac3-right-i.v.	m-17-Sac3-left-i.v.	m-19-Sac3-right-i.v.	m-19-Sac3-left-i.v.	m-20-Sac3-right-i.v.	m-20-Sac3-left-i.v.	m-2-Sac7-right-i.t.	m-2-Sac7-left-i.t.	m-4-Sac7-right-i.t.	m-4-Sac7-left-i.t.	m-5-Sac7-right-i.t.	m-5-Sac7-left-i.t.	m-13-Sac7-right-i.t.	m-13-Sac7-left-i.t.	m-3-Sac7-right-i.t.
AAAAAAAATAGGTCTTCGTT	18.4886	0	0	530.024	0	0	0	NaN	0	NaN	0	0	0	0	0	0	0	0	0	0	0	0	0	0	369.377	0	0	0	0	0	0	0	0	0	0	0	0	0	0	0	0	0	0	0	0	0	0	0	0
AAAAAAAATGTTTGATATCT	20.0618	0	0	0	0	0	11.5127	0	0	0	0	0	0	0	0	0	0	0	0	0	0	0	0	0	0	0	0	0	0	55.7577	0	0	0	0	0	0	0	0	0	0	0	33.6869	0	0	19.6736	0	0	0	NaN
AAAAAAACATGCTTCACAAT	32.5766	0	0	0	0	0	16.3293	68.1094	0	50.2072	0	0	0	0	0	0	0	0	0	0	0	0	0	0	0	0	2310.97	0	0	0	0	0	0	0	0	0	0	0	0	0	0	0	0	0	0	0	0	0	NaN
AAAAAAACTCATGTTCACGC	18.403	0	0	0	0	0	0	0	0	0	0	0	0	0	0	0	0	0	0	0	0	0	NaN	0	0	0	NaN	0	0	17.9779	0	0	0	0	0	0	0	0	0	0	0	0	0	0	0	0	0	0	0
AAAAAACAGATAGATTATGA	35.0763	0	0	0	0	0	0	0	0	0	0	0	0	0	0	0	0	0	0	0	0	0	0	0	0	0	NaN	0	0	0	0	0	0	0	0	0	0	0	0	0	0	0	0	0	0	35.9352	0	0	61.095
AAAAAACGTAAAAGGAAACA	19.802	0	0	0	0	24.8045	11.7304	14.292	46.2132	0	0	0	0	0	0	0	0	0	0	0	0	0	0	0	0	0	0	0	0	0	0	0	0	0	0	0	0	0	0	0	0	84.2788	0	NaN	0	0	0	0	0
AAAAAACGTGGGCATGTATA	25.088	0	0	0	0	0	0	41.9826	0	0	0	0	0	0	0	0	0	0	0	0	0	0	0	19.2677	0	0	17.1926	0	0	0	0	0	0	0	0	0	0	0	0	0	0	0	0	0	0	16.7999	0	0	0
AAAAAACTCGGGTTAGCTTA	18.8029	0	23.7686	0	0	0	0	0	35.319	0	0	0	0	0	0	0	0	0	0	0	0	0	0	0	0	0	0	0	0	0	0	0	0	0	0	0	0	0	0	0	0	0	0	0	0	0	99.2529	0	0
AAAAAAGAGACTTAATTAAA	60.1622	0	0	0	0	0	11.143	224.369	0	631.025	0	0	0	0	0	0	0	0	0	0	0	0	0	0	0	0	0	0	0	129.576	0	0	0	0	0	0	0	0	0	0	NaN	0	NaN	0	NaN	0	0	0	NaN
AAAAAAGAGTATGTCATTCC	40.7903	0	0	0	0	0	19.6142	13.272	0	0	0	0	0	0	0	0	0	0	0	0	0	0	0	0	0	0	16.8147	0	0	NaN	0	0	0	0	0	0	0	0	0	0	0	0	NaN	0	0	0	0	15.4962	33.0904
AAAAAAGGTTTCATGCCTAC	37.443	12.6977	0	NaN	0	0	0	17.2843	0	0	0	0	0	0	0	0	0	0	0	0	39.1882	0	0	0	0	0	18.7175	0	0	NaN	0	0	0	0	0	0	0	0	0	0	0	0	0	0	0	0	0	0	NaN
AAAAAAGTATTGCGGGACGC	17.2774	0	0	0	0	21.4253	0	NaN	0	0	0	0	0	0	0	0	0	0	0	0	0	0	0	18.5016	0	0	19.7306	0	0	0	0	0	0	0	0	0	0	0	0	0	NaN	0	0	0	0	0	0	0	NaN
AAAAAATCTTCAATAAGTCT	42.9011	0	0	16.189	0	0	0	19.4885	26.0251	411.329	0	0	0	0	0	0	0	0	0	0	0	0	11.5805	0	0	0	0	0	0	100.479	0	0	0	0	0	0	0	0	0	0	44.0385	NaN	0	0	16.7145	0	0	0	202.336
AAAAACATAACAATGGAGCA	45.3879	0	0	0	0	0	12.3874	85.2336	NaN	0	0	0	0	0	0	0	0	0	0	0	0	0	0	0	0	0	0	0	0	NaN	0	0	0	0	0	0	0	0	0	0	0	0	181.773	0	0	NaN	0	31.4654	15.5552
AAAAACCAAAGGCCGCCATT	48.7283	0	0	0	0	0	12.1916	164.195	0	20.6802	0	0	0	0	0	0	0	0	0	0	0	0	33294.7	22.0721	26.1096	0	0	14.09	NaN	NaN	0	0	0	0	0	0	0	0	0	0	19.9084	0	0	0	17.7139	51.1821	0	18.5123	NaN
AAAAACCAGTACCATTGAGA	21.5278	0	0	0	0	0	0	12.4417	0	0	0	0	0	0	0	0	0	0	0	0	0	0	0	96.7038	0	0	0	578.036	NaN	0	0	484.863	0	0	0	0	3239.09	0	0	0	0	0	0	0	0	183.853	0	0	0
AAAAACCGTGTAGTCGATTG	14.4405	0	0	0	0	0	0	11.7379	0	0	0	0	0	0	0	0	0	0	0	0	0	0	0	0	0	0	0	0	0	NaN	0	0	0	0	0	0	0	0	0	0	0	38.5688	0	0	0	0	0	0	45.1806
AAAAACTGGCCGTCCAGATT	17.7222	198.567	0	0	0	0	17.6304	12.9095	0	0	0	0	0	0	0	0	0	0	0	0	0	0	0	0	0	0	0	0	0	0	0	0	0	0	0	0	0	0	0	0	0	0	0	0	0	0	83.7118	0	0
AAAAACTTCAGTACATGTCG	22.3447	0	0	0	0	0	0	57.4798	0	0	0	0	0	0	0	0	0	0	0	108.867	0	0	0	0	0	0	NaN	0	0	0	0	0	0	0	NaN	0	NaN	0	0	0	57.3334	0	NaN	0	0	0	0	0	NaN
AAAAAGACTCCATGGATGTT	22.4614	0	0	0	0	0	0	102.712	0	0	0	0	0	0	0	0	0	0	0	0	0	0	0	0	0	17.3382	0	0	0	0	0	0	0	0	0	0	0	0	0	0	0	0	0	0	92.5684	0	0	0	0
AAAAAGATTTGCAGCTGTAT	40.1302	92.1046	0	0	12.5385	201.365	0	54.1798	25.4044	0	0	0	0	0	0	0	0	0	0	0	0	0	0	18.8679	0	0	0	0	0	0	0	0	0	0	0	0	0	0	0	0	NaN	NaN	0	0	0	0	0	0	0
AAAAAGGTTTGGGGGGTTAC	29.1005	0	0	0	0	0	0	46.2941	0	0	0	0	0	0	0	0	0	0	0	0	0	NaN	0	74.6339	0	0	0	0	0	0	0	0	0	0	0	0	0	0	0	0	0	0	0	0	25.6673	0	0	0	0
AAAAAGTCGGAGTGGCGTTA	20.3895	0	0	0	0	NaN	0	41.856	0	0	0	0	0	0	0	0	0	0	0	0	0	0	0	14.0599	0	0	NaN	128.457	0	0	0	0	0	0	0	0	0	0	0	0	NaN	0	0	0	0	NaN	98.1409	0	0
AAAAAGTGTATGGGTGATTT	36.8443	0	0	0	0	0	0	11.0678	41.2714	0	0	0	0	0	0	0	0	0	0	0	0	0	0	20.1411	0	0	0	0	0	NaN	0	0	0	0	0	0	0	0	0	0	NaN	0	0	0	0	0	0	0	2996.83
AAAAAGTTTAAGGATTGCGT	33.3723	0	0	0	0	0	0	26.1268	12.3918	0	0	0	0	911.976	0	0	0	0	128.86	0	0	0	0	31.286	0	0	0	0	0	24.8369	0	0	0	0	0	0	0	0	0	0	0	NaN	0	0	0	0	0	NaN	NaN
AAAAAGTTTTTTTGTTGGAT	14.009	0	0	0	0	0	0	0	0	0	0	0	0	0	0	0	0	0	0	0	0	0	0	0	0	0	0	0	0	0	0	0	0	0	0	0	0	0	0	0	0	0	0	0	0	0	0	0	0
AAAAATACTCGGGAATACTC	13.0237	0	0	82.8319	0	0	0	0	0	0	0	0	0	0	0	0	0	0	0	0	0	0	0	0	0	0	0	0	0	0	0	0	0	0	0	0	0	0	0	0	0	0	0	0	0	0	0	0	0
AAAAATAGGCAGTTCTTTTG	23.2849	0	0	0	0	0	0	27.0329	0	0	0	0	0	0	0	0	0	0	0	0	0	0	0	NaN	0	0	0	0	0	NaN	0	0	0	0	0	0	0	0	0	0	0	NaN	0	0	0	0	0	0	NaN
AAAAATATAGAAGCTAATAT	18.1738	0	0	101.504	0	0	0	0	0	0	0	0	0	0	0	0	0	0	0	0	0	0	0	0	0	0	0	0	0	0	0	0	0	0	0	0	0	0	0	0	0	0	16.3623	0	0	0	0	0	0
AAAAATATCGAATCAAGTGT	31.5285	0	0	0	0	0	0	32.1833	0	0	0	0	0	0	0	0	0	0	0	0	0	0	0	NaN	0	0	87.3125	0	0	NaN	0	0	0	0	0	0	0	0	0	0	0	NaN	0	0	0	46.106	0	0	0
AAAAATATGTAATGTACTCT	19.4029	0	0	0	0	18.0381	0	17.8998	0	0	0	0	0	0	0	0	27.6517	77.994	77.7525	21.7407	37.8389	0	79.4908	25.7867	12.9569	0	NaN	0	18.0076	64.054	71.8141	38.5468	0	0	262.651	97.3258	124.002	0	0	0	847.605	0	18.1519	19.4852	NaN	0	0	0	308.211
AAAAATCAGATGAATTGTTT	12.2672	0	0	0	0	0	0	0	0	0	0	0	0	0	0	0	0	0	0	0	0	0	0	0	0	0	0	0	0	0	0	0	0	0	0	0	0	0	0	0	0	0	0	0	0	0	0	0	0
AAAAATCATATTAGTTCAAA	69.0694	NaN	69.9836	0	13.7563	27.7663	14.7628	37.0009	37.875	0	0	0	0	0	0	0	0	0	0	0	0	0	0	22.8025	0	NaN	NaN	144.072	NaN	NaN	0	0	0	0	0	0	0	0	0	0	0	0	0	0	0	NaN	0	0	0
AAAAATCGGGCGTCTTTCGG	14.4986	0	0	27.3056	20.5879	0	0	17.3351	14.102	0	0	0	0	0	0	0	0	0	0	0	0	0	0	0	0	0	NaN	0	0	0	0	0	0	0	0	0	0	0	0	0	0	0	0	0	0	0	0	0	0
AAAAATCTGTATGTTTACTA	18.7919	0	0	0	0	0	0	0	NaN	0	0	0	0	0	0	0	0	0	0	0	0	0	0	0	0	0	0	0	0	0	0	0	0	0	0	0	0	0	0	0	34.107	0	0	0	0	0	0	0	0
AAAAATGTTATTCCGGCTCC	79.4956	162.898	0	15.0557	91.5345	720.035	23.3255	35.024	0	0	38.1024	0	0	0	0	0	0	0	0	0	0	0	0	NaN	127.866	0	NaN	0	0	41.7051	0	0	0	0	60.0084	0	0	0	0	0	0	0	0	0	0	30.7823	0	77.8736	205.353
AAAAATTAATACGTTCATCA	24.6466	0	0	66.8592	0	0	0	13.8664	0	0	0	0	0	0	0	0	0	0	0	0	0	0	0	NaN	0	0	0	0	0	0	0	0	0	0	0	0	0	0	0	0	0	NaN	0	0	0	0	0	NaN	0
AAAAATTACGTATGCTAATT	12.7898	0	0	0	0	0	0	0	0	0	0	0	0	0	0	0	0	0	0	0	0	0	0	0	0	0	0	0	0	0	0	0	0	0	0	0	0	0	0	0	0	0	0	0	0	NaN	0	0	0
AAAAATTCATGCTTAGGGTT	28.2686	0	0	0	62.4328	20.2869	0	55.3725	0	0	0	0	0	0	0	0	0	0	0	0	0	0	0	81.0792	0	0	0	0	0	NaN	0	0	0	0	0	0	0	0	0	0	0	0	0	0	0	0	0	0	37.4492
AAAAATTCTCATGTTAGGTT	34.4003	0	1357.37	0	NaN	0	17.8519	86.3295	0	0	0	0	0	0	0	0	0	0	0	0	0	0	0	0	0	0	0	0	0	NaN	0	0	0	0	0	0	0	0	0	0	0	NaN	0	0	43.2649	0	98.5977	0	NaN
AAAAATTGAGGAGAGCTTAA	25.6904	0	0	0	0	0	0	NaN	0	0	0	0	0	0	0	0	0	0	0	0	0	0	0	0	0	0	0	0	0	0	0	0	0	0	0	0	0	0	0	0	0	0	19.8651	0	23.094	0	0	0	0
AAAAATTTGGTTGTTACGGT	22.8334	0	0	0	0	23.8686	0	28.4575	0	0	0	0	0	0	0	0	0	0	0	0	0	0	0	0	0	0	NaN	0	0	0	0	0	0	0	0	0	0	0	0	0	85.0399	10.8062	0	0	0	0	0	0	0
AAAACAACTTGGATTAGCTC	16.5712	0	0	0	0	0	0	0	0	0	0	0	0	0	0	0	0	0	0	0	0	0	0	NaN	0	0	0	0	0	0	0	0	0	0	0	0	0	0	0	0	0	0	0	0	0	0	0	0	0
AAAACACATTCGATTATGTC	15.3207	0	0	0	0	0	0	11.0678	0	0	0	0	0	0	0	0	0	0	0	0	0	0	0	24.5504	0	0	0	0	0	0	0	0	0	0	0	0	0	0	0	0	0	0	0	0	0	0	0	0	0
AAAACACTATAATTTTTGTA	22.4335	0	0	0	0	0	0	12.1847	12.3918	0	0	0	0	0	0	0	0	0	0	0	0	0	0	0	0	0	NaN	0	0	0	0	0	0	0	0	0	0	0	0	0	0	0	0	0	0	0	0	0	45.117
AAAACAGATTGTACTTCCCA	21.2972	NaN	0	0	13.5515	0	0	60.6955	13.256	12.0829	0	0	0	0	0	0	0	0	0	0	0	0	0	34.4556	0	0	NaN	0	0	0	0	0	0	0	0	0	0	0	0	0	25.719	0	NaN	0	0	0	0	0	NaN
AAAACAGCTTATTATATTTA	28.9719	0	160.764	0	0	0	0	0	0	1949.18	0	0	0	0	0	0	0	0	0	0	0	0	0	0	0	0	0	0	0	22.705	0	0	0	0	0	0	0	0	0	0	NaN	0	223.398	10.716	0	0	0	61.1701	NaN
AAAACAGTATATGTTAAAGG	29.1084	0	0	0	0	0	21.9291	14.2288	0	0	0	0	0	0	0	0	0	0	0	0	0	13.0379	0	0	0	0	0	0	0	NaN	0	0	0	0	0	0	0	0	0	0	0	0	NaN	0	16.0994	0	0	0	59.4087
AAAACATGGGCAAAAATCAA	22.141	NaN	0	0	0	0	0	0	0	0	0	0	0	0	0	0	0	0	0	0	0	0	0	224.837	0	0	0	0	0	0	0	0	0	0	0	0	0	0	0	0	0	0	0	0	NaN	0	0	0	0
AAAACATGTGTTATGTTTTA	12.8097	0	0	0	0	0	0	19.9439	0	0	0	0	0	0	0	0	0	0	0	0	0	0	0	0	0	0	0	0	0	0	0	0	0	0	0	0	0	0	0	0	0	0	0	0	0	0	0	0	0
AAAACATGTGTTTCGGTGTT	13.7694	0	0	0	0	0	17.4474	0	0	0	0	0	0	0	0	0	0	0	0	0	0	0	0	0	0	0	0	0	0	NaN	0	0	0	0	0	0	0	0	0	0	0	0	0	0	0	0	0	0	0
AAAACATTAGAAGCACTTTT	13.7452	0	0	0	0	0	0	0	0	0	0	0	0	0	0	0	0	0	0	0	0	0	0	0	0	0	NaN	0	0	0	0	0	0	0	0	0	0	0	0	0	0	0	0	0	0	0	0	0	0
AAAACATTGAGGTTTGTTTT	18.0632	0	0	0	0	0	0	0	0	0	0	0	0	0	0	0	0	0	0	0	0	0	0	NaN	0	0	0	0	0	174.2	0	0	0	0	0	0	0	0	0	0	0	0	0	0	0	0	0	0	0
AAAACCCAAGCCGCTCTTTA	17.4672	0	0	0	31.8538	0	0	NaN	0	0	0	0	0	0	0	0	0	0	0	0	0	0	0	0	0	0	NaN	0	52.671	0	0	0	0	0	0	0	0	0	0	0	NaN	0	0	0	0	0	0	0	0
AAAACCCGAGTGTGTCGACA	23.3804	0	0	0	0	0	0	52.4263	0	0	0	0	0	0	0	0	0	0	0	0	0	0	0	0	0	0	16.3409	0	0	0	0	0	0	0	0	0	0	0	0	0	0	0	0	0	0	32.1402	0	29.4976	0
AAAACCGAATGTTGTCTCGT	14.0357	0	0	0	0	0	0	0	0	0	0	0	0	0	0	0	0	0	0	0	0	0	0	0	0	0	0	0	0	0	0	0	0	0	0	0	0	0	0	0	0	0	0	47.6517	0	0	0	0	NaN
AAAACCGTCAGACAATGGTG	16.2912	0	0	0	17.114	0	0	NaN	0	0	0	0	0	0	0	0	0	0	0	0	0	0	0	0	0	0	0	0	0	0	0	0	0	0	0	0	0	0	0	0	0	0	0	0	NaN	0	0	0	0
AAAACCTATGTATTTTTACG	44.2307	0	0	11.8177	0	0	NaN	13.4532	0	0	0	0	0	0	0	0	0	0	0	0	0	0	0	17.2261	0	0	0	0	0	NaN	0	0	0	0	0	0	0	0	0	0	0	17.6254	0	0	54.6788	29.6463	0	NaN	0
AAAACGATGATGTATTATGA	49.6925	0	0	110.731	0	0	0	NaN	0	0	0	0	0	0	0	0	0	0	0	0	0	0	0	13.7684	0	0	11.7285	0	0	19.5709	0	0	0	0	0	0	0	0	0	0	NaN	NaN	0	0	0	50.8635	0	NaN	0
AAAACGCGGTCAAAGGATAA	46.3692	0	0	0	0	0	32.7628	146.123	0	0	0	0	0	0	0	0	0	0	0	0	0	0	0	0	0	0	0	0	56.2217	33.3946	0	0	0	0	0	0	0	0	0	0	0	29.5957	38.5124	0	0	0	0	0	0
AAAACGGACACCGCAAGGAG	20.1067	0	0	0	32.3477	0	NaN	0	63.6327	0	0	0	0	0	0	0	0	0	0	0	0	31.5324	0	0	0	0	0	0	0	0	0	0	0	0	0	0	0	0	0	0	0	0	0	0	0	0	0	0	0
AAAACGGGCGACATCGGTGC	13.4519	0	0	0	0	0	0	0	0	0	0	0	0	0	0	0	0	0	0	0	0	0	0	0	0	0	12.3158	0	0	0	0	0	0	0	0	0	0	0	0	0	0	0	0	0	0	1660.58	0	0	0
AAAACGGTTTAGCAGGATTG	21.9569	31.376	43.431	0	0	0	0	43.9298	0	0	0	0	0	0	0	0	0	0	0	0	NaN	0	0	NaN	0	0	0	0	0	0	0	0	0	0	0	0	0	0	0	0	0	0	0	0	0	0	0	0	0
AAAACGTATAGGGGATTGGT	30.9602	0	0	61.5708	0	0	0	25.8613	0	94.5478	0	0	0	0	0	0	0	0	0	0	0	0	0	NaN	0	0	13.9368	0	0	0	0	0	0	0	0	0	0	0	0	0	0	25.6256	0	0	0	0	0	3866.76	0
AAAACTCCGAGTGTAGATGG	13.0734	0	0	0	0	0	0	0	0	0	0	0	0	0	0	0	0	0	32.4452	0	0	0	0	46.694	0	0	0	0	0	0	0	0	0	0	0	0	0	0	0	0	0	0	20.6144	0	NaN	0	0	0	0
AAAACTCCGTTTGAACTTTT	11.4185	0	0	0	0	0	0	0	0	16.3488	0	0	0	0	0	0	0	0	0	0	0	0	0	0	0	0	0	0	0	0	0	0	0	0	0	0	0	0	0	0	0	0	0	0	0	0	0	0	0
AAAACTCTTTTCAGCATGTG	19.5576	0	0	0	0	0	NaN	31.1929	0	0	0	0	0	0	0	0	0	0	0	0	0	NaN	0	0	0	0	0	0	0	15.6761	0	0	0	0	0	0	0	0	0	0	0	0	15.7954	0	21.4791	0	0	0	0
AAAACTGATTGTGCTCAGGA	21.1623	0	0	0	0	0	24.557	29.7557	0	0	0	0	0	0	0	0	0	0	0	0	0	0	0	0	0	0	0	0	0	0	0	0	0	0	0	0	0	0	0	0	0	0	0	0	0	137.877	0	0	0
AAAACTTATCGTTCAGGGTT	15.5114	0	0	0	0	0	0	15.7714	0	0	0	0	0	0	0	0	0	0	0	0	0	0	0	0	0	0	0	0	0	0	0	0	0	0	0	0	0	0	0	0	NaN	0	0	0	0	0	0	0	0
AAAACTTATTTTTTACGTTA	30.0691	0	0	26.6575	13.5537	0	0	14.0811	16.3906	19.2541	0	0	0	0	0	0	0	0	0	0	0	0	0	0	0	0	0	0	11.6623	NaN	0	0	0	0	0	0	0	0	0	0	0	NaN	0	0	0	0	0	0	0
AAAACTTCTCTAATCTTCTC	26.1539	88.6831	0	0	0	0	0	0	22.5499	35.088	0	0	0	0	0	0	0	0	0	0	0	0	0	0	0	0	0	0	0	0	0	0	0	0	0	0	0	0	0	0	0	0	0	0	0	0	0	0	0
AAAACTTTGTCAAAGTTACT	21.7896	0	0	0	0	0	0	0	0	0	0	0	0	0	0	0	0	0	0	0	0	0	0	0	0	0	24.0443	0	0	0	0	0	0	0	0	0	0	0	0	0	0	0	0	0	0	0	0	0	0
AAAACTTTGTTTGTGTTTTG	14.1553	0	0	0	0	0	0	0	NaN	0	0	0	0	0	0	0	0	0	0	0	0	0	0	0	0	0	0	0	0	0	0	0	0	0	0	0	0	0	0	0	0	0	0	0	0	0	0	0	0
AAAAGAATGTGCTCCTTGAC	21.3931	0	0	0	427.066	0	0	0	0	0	0	0	0	0	0	0	0	0	0	0	0	0	0	0	0	0	0	0	0	0	0	0	0	0	0	0	0	0	0	0	0	0	0	138.902	23.977	0	0	0	0
AAAAGAGAACGTAGCCTCAG	14.9756	0	0	0	60.8142	0	0	0	1471.57	0	0	0	0	0	0	0	0	0	0	0	0	0	0	0	0	0	0	0	0	0	0	0	0	0	0	0	0	0	0	0	0	0	0	0	0	0	0	0	0
AAAAGAGATTATTGAACAAT	57.3916	0	0	0	0	43.2458	0	40.1111	18.7764	0	0	0	0	0	0	0	0	0	0	0	0	0	0	16.718	0	0	0	0	NaN	NaN	0	0	0	0	0	0	0	0	0	0	0	0	0	0	73.7355	12.1274	0	0	0
AAAAGATTATAGAAATATGT	25.047	NaN	0	0	NaN	16.0893	0	0	0	NaN	0	0	0	0	0	0	0	0	0	0	180.213	0	0	0	0	0	0	0	0	0	0	0	0	0	0	0	0	0	0	0	0	0	0	0	0	0	0	0	0
AAAAGATTCTGAAATCCAAT	15.8735	0	30.8536	0	11.3228	0	0	11.2279	0	0	0	0	0	0	0	0	0	0	0	0	0	0	0	0	0	0	0	0	0	0	0	0	0	0	0	0	0	0	0	0	0	0	0	0	0	0	0	0	0
AAAAGATTGTCAGAAGCGTA	19.0385	0	0	0	0	10.9659	0	627.44	0	0	0	0	0	0	0	0	0	0	0	0	0	0	0	0	0	0	0	0	0	41.8984	0	0	0	0	0	0	0	0	0	0	NaN	429.888	0	0	0	0	0	0	0
AAAAGCAGAAATAAATCCCA	23.0367	0	0	0	0	0	0	0	0	46.2004	0	0	0	0	0	0	0	0	0	0	0	0	0	0	0	0	0	0	0	0	0	0	0	0	0	0	0	0	0	0	0	0	0	0	0	0	0	0	0
AAAAGCAGTTCTAACTTGGG	17.0652	0	0	0	0	0	0	15.2613	0	0	0	0	0	0	0	0	0	0	0	0	0	0	0	0	0	0	NaN	0	0	0	0	0	0	0	0	0	0	0	0	0	0	0	15.7905	0	0	0	0	0	58.8482
AAAAGCCGATTTGATCAGAA	27.447	0	0	0	0	0	31.2402	22.1356	0	0	0	0	0	0	0	0	0	0	0	0	104.005	0	0	0	0	0	0	0	0	0	0	0	0	0	0	0	0	0	0	0	0	0	0	0	0	0	0	0	0
AAAAGCGCTGTACACTGCAC	32.6466	0	0	0	0	0	NaN	38.7622	31.095	0	0	0	0	0	0	0	0	0	0	0	0	0	0	12.9297	0	0	NaN	0	0	NaN	0	0	0	0	0	0	0	0	0	0	0	0	0	NaN	0	0	0	0	0
AAAAGCTGTTTCGAAGTTGT	24.8008	0	0	0	0	87.5227	75.803	17.2086	0	31.156	0	0	0	0	0	0	0	0	0	0	0	0	0	0	0	0	0	0	42.253	16.8611	0	0	0	0	0	0	0	0	0	0	0	0	0	0	0	NaN	0	NaN	NaN
AAAAGCTTTTAGTGGGATTT	23.4424	18.4852	0	0	0	0	0	17.71	0	0	0	0	0	0	0	0	0	0	0	0	0	0	0	215.158	2340.43	0	0	0	0	NaN	0	0	0	0	0	0	0	0	0	0	0	0	0	0	0	40.7945	65.4402	0	0
AAAAGGAAGGTCCGTTCTCT	23.569	0	0	0	0	26.7412	0	NaN	0	0	0	0	0	295.689	0	0	0	0	0	0	0	0	0	0	0	0	0	0	0	NaN	0	0	0	0	0	0	0	0	0	0	0	NaN	12.7019	28.876	0	18.2979	0	0	0
AAAAGGACGCGGACGTAGAT	20.376	0	0	0	0	0	27.6113	0	0	0	0	0	0	0	0	0	0	0	0	0	0	0	0	0	0	NaN	0	0	0	0	0	0	0	0	0	0	0	0	0	0	0	0	0	0	0	0	0	0	51.0937
AAAAGGATGATAATCATATA	20.227	0	0	0	62.9541	0	0	31.0749	0	0	0	0	0	0	0	0	0	0	0	0	0	0	0	0	0	153.398	0	0	0	0	0	0	0	0	0	0	0	0	0	0	0	0	0	0	38.8485	0	0	0	NaN
AAAAGGATTTTTGCGTGAAA	34.4912	0	0	27.1971	26.0034	NaN	0	10.8655	83.2423	0	0	0	0	0	0	0	0	0	0	0	0	0	0	0	0	0	0	0	0	17.4266	0	0	0	0	0	0	0	0	0	0	0	0	0	0	22.3258	0	0	18.2072	0
AAAAGGGAGTTAAGATAATC	31.2634	0	0	0	0	0	0	26.936	0	0	0	0	0	0	0	0	0	0	0	0	0	0	0	0	0	0	NaN	0	0	21.59	0	0	0	0	0	0	0	0	0	0	0	0	0	0	0	0	0	0	0
AAAAGGGCGTTTCGCAGTAT	23.1954	0	0	0	0	0	0	11.8981	0	0	0	0	0	0	0	0	0	0	0	0	0	NaN	0	0	0	0	0	0	0	0	0	0	0	0	0	0	0	0	0	0	0	0	0	0	0	NaN	0	0	0
AAAAGGGCTGTTTCGTAGCT	14.4783	0	0	0	0	0	0	17.6132	0	0	0	0	0	0	0	0	0	0	0	0	10.3909	0	0	0	0	0	0	0	0	0	0	0	0	0	0	0	0	0	0	0	0	0	0	8706.97	0	0	0	0	98.6444
AAAAGGGTTAATCAGATTTG	24.5383	0	0	0	0	0	0	27.0836	13.7248	24.946	0	0	0	0	0	0	0	0	0	0	0	0	0	0	0	0	0	0	0	0	0	0	0	0	0	0	0	0	0	0	0	NaN	0	0	NaN	0	0	0	0
AAAAGGTACTGTGTCTTATA	38.7458	0	NaN	0	17.5193	0	32.6804	0	0	12.0205	0	0	0	0	0	0	0	0	0	0	0	0	0	0	264.911	0	0	0	0	27.8905	0	0	552.199	0	0	0	0	0	0	0	NaN	0	0	0	0	0	0	0	202.283
AAAAGTACAAGATCGCTGAC	41.7323	0	0	0	223.498	0	26.1363	45.9949	52.9876	0	0	0	0	0	0	0	0	0	0	0	0	0	90.342	0	0	0	0	0	0	23.9205	0	0	0	0	0	0	0	0	0	0	0	0	0	0	232.47	37.6283	0	0	0
AAAAGTCCTTCTAGACTAAC	14.806	0	0	0	0	0	0	0	0	0	0	0	0	0	0	0	0	0	0	0	0	0	0	0	0	0	0	0	0	0	0	0	0	0	0	0	0	0	0	0	0	0	0	0	NaN	0	NaN	431.583	NaN
AAAAGTCGCCAAACAAAAAT	34.5552	NaN	46.039	0	34.4898	0	0	14.1444	40.334	48.6532	0	0	0	0	0	0	0	0	0	0	135.849	0	15.851	69.4987	0	0	0	67.3844	0	17.271	0	0	0	0	0	0	0	0	0	0	0	0	0	0	0	52.6117	2355.09	0	0
AAAAGTGATAGTTCAAACAT	17.0609	0	0	0	0	0	0	NaN	0	0	0	0	0	0	0	0	0	0	0	0	0	0	0	NaN	0	0	0	0	0	36.3425	0	0	0	0	0	0	0	0	0	0	20.4866	0	0	0	0	NaN	0	0	0
AAAAGTGTGCTGACGAGTTT	51.0427	0	NaN	0	0	0	NaN	34.1094	0	0	0	0	0	0	0	0	0	0	0	0	0	0	0	19.5592	0	0	0	0	0	18.0298	0	0	0	0	0	0	0	0	0	0	0	0	0	0	0	NaN	24.0079	0	0
AAAAGTGTTGGTGGACGGAT	19.8061	0	0	0	NaN	0	0	13.4953	0	0	0	0	0	0	0	0	0	0	0	0	0	0	NaN	0	0	0	0	0	0	0	0	0	0	0	0	0	0	0	0	0	0	0	0	0	NaN	0	0	0	0
AAAAGTGTTTCATGATTTGA	14.8158	14.6987	0	0	0	43.3491	0	0	0	0	0	0	0	0	0	0	0	0	0	0	0	0	0	0	0	0	0	0	0	0	0	0	0	0	0	0	0	0	0	0	0	0	0	0	0	0	0	0	0
AAAAGTGTTTTATCCTTGAA	13.1734	0	0	0	0	0	0	0	0	0	0	0	0	0	0	0	0	0	0	0	0	0	0	0	0	0	0	0	0	0	0	0	0	0	0	0	0	0	0	0	0	0	0	0	0	0	0	0	0
AAAAGTTTATTATGACTCGT	29.1145	0	0	0	0	19.1645	0	82.5952	0	25.0709	0	0	0	0	0	0	0	0	0	0	0	0	0	0	0	0	0	0	0	NaN	0	0	0	0	0	0	0	0	0	0	0	0	37.4919	0	134.025	0	0	0	0
AAAATAAAATCTATATGAAC	34.8982	18.2098	0	0	78.9073	0	17.6651	54.4789	0	37.2193	0	0	0	0	0	0	0	0	0	0	0	0	0	0	0	0	0	0	0	0	0	0	0	0	0	0	0	0	0	0	NaN	0	0	0	0	NaN	0	0	0
AAAATAAATAAATAGACGAT	27.0862	0	0	0	0	0	0	15.9526	0	14.9882	0	0	0	0	0	0	0	0	0	0	0	0	0	0	0	0	0	0	0	0	0	0	0	0	0	0	0	0	0	0	0	NaN	0	0	0	NaN	161.294	NaN	0
AAAATAAATCTATTGTGTGG	26.336	0	0	0	0	NaN	90.2966	NaN	0	31.3339	0	0	0	0	0	0	0	0	0	0	0	0	0	0	0	22.6255	0	0	0	0	0	0	0	0	0	0	0	0	0	0	NaN	0	0	0	0	0	0	0	15.4897
AAAATAACCGTTCTAACTAA	15.9377	0	0	0	0	0	0	0	0	0	0	0	0	0	0	0	0	0	0	0	0	0	0	0	0	0	0	0	0	0	0	0	0	0	0	0	0	0	0	0	0	0	0	30.051	0	0	0	NaN	0
AAAATAACTTCAGCCTTGGT	15.8721	0	0	NaN	0	0	0	0	45.2701	0	0	0	0	0	0	0	0	0	0	0	0	0	0	37.117	0	0	0	0	0	0	0	0	0	0	0	0	0	0	0	0	0	0	0	0	0	0	0	0	0
AAAATACCTTCAGATAATTG	24.6737	0	0	0	0	0	0	26.6915	0	0	0	0	0	939.048	0	0	0	0	0	0	0	0	0	0	0	0	65.1298	0	0	0	0	0	0	0	0	0	0	0	0	0	0	0	0	0	0	NaN	0	0	0
AAAATACGTTTCGAAACTTA	34.9277	0	0	0	0	0	15.2587	47.7734	0	0	0	0	0	0	0	0	0	0	0	0	0	0	0	17.1926	0	0	0	0	0	0	0	0	0	0	0	0	0	0	0	0	0	0	0	0	0	NaN	0	0	NaN
AAAATACTAACCATTCAGCG	55.2393	0	0	0	88.6662	21.4132	0	399.493	0	0	0	0	0	0	0	0	0	0	0	15639.5	0	NaN	0	16.4622	0	0	0	0	0	48.5907	0	0	0	0	0	0	0	0	0	0	0	NaN	0	0	0	30.7523	0	0	0
AAAATACTGAGAAATGTTTC	21.2387	0	0	0	0	0	0	0	25.1243	0	0	0	0	0	0	0	0	0	0	0	0	0	0	NaN	0	0	26.3075	0	0	0	0	0	0	0	0	0	0	0	0	0	0	0	26.6437	0	210.605	0	0	0	0
AAAATACTTAAAGTCCACTT	29.268	0	0	0	0	0	0	0	0	0	0	0	0	0	0	0	0	0	0	0	0	0	0	0	0	0	0	0	0	NaN	0	0	0	0	0	0	0	0	0	0	0	0	0	0	0	0	0	29.6915	NaN
AAAATAGCAGTTGTGTATTC	27.8083	77.2128	0	0	0	0	0	0	32.3547	0	0	0	0	0	0	0	0	0	0	0	0	0	0	0	0	0	0	0	0	0	0	0	0	0	0	0	0	0	0	0	0	0	0	66.2713	0	0	NaN	NaN	0
AAAATAGGGATGTTATTATG	39.0679	0	0	0	0	0	0	4003	NaN	0	0	0	0	0	0	0	0	0	0	0	0	0	0	0	0	0	0	0	0	12.4739	0	0	0	0	0	0	0	0	0	0	23.9283	0	0	0	0	NaN	0	0	NaN
AAAATAGGGGCATTAATGGC	34.5586	0	84.561	0	0	0	27.011	13.8242	0	0	0	0	0	214.973	0	0	0	0	0	0	0	0	0	NaN	0	0	0	0	0	NaN	0	0	0	0	0	0	0	0	0	0	0	0	NaN	0	NaN	0	0	0	0
AAAATAGTTGCCGTTTATTC	12.9398	0	0	0	0	0	0	0	0	0	0	0	0	0	0	0	0	0	0	0	0	0	0	0	0	0	NaN	148.103	0	0	0	0	0	0	0	0	0	0	0	0	0	0	0	0	0	0	0	0	0
AAAATATAAAGTGTATGTGG	44.3819	0	0	0	12.4224	0	75.2723	24.7654	0	18.0308	0	0	0	0	0	0	0	0	0	0	0	0	0	NaN	0	0	0	0	0	23.9866	0	0	0	0	0	0	0	0	0	0	35.5612	0	0	0	0	0	0	0	NaN
AAAATATATCAATCCTTCTC	14.8598	0	0	0	0	48.1686	0	0	0	0	0	0	0	0	0	0	0	0	0	0	0	0	0	16.7548	0	0	19.3323	0	0	0	0	0	0	0	0	0	0	0	0	0	0	0	0	NaN	0	0	0	0	0
AAAATATCACACATACATTT	17.5389	0	0	0	0	0	0	0	0	0	0	0	0	0	0	0	0	0	0	0	0	0	0	0	0	0	0	269.757	0	0	0	0	0	0	0	0	0	0	0	0	0	NaN	0	0	0	NaN	0	0	NaN
AAAATATGTACGCCTTCCCT	14.4563	0	0	0	0	0	0	15.3246	0	0	0	0	0	0	0	0	10.9407	35.3588	32.1078	NaN	19.8498	0	24.5482	13.8041	0	0	13.1881	0	NaN	NaN	27.4798	16.8659	0	0	134.633	51.0962	54.9093	0	0	0	404.023	0	0	0	NaN	0	0	0	76.2283
AAAATATGTCGAGTGATGGT	49.7552	0	0	0	0	42.316	0	17.8365	0	0	0	0	0	0	0	0	0	0	0	0	0	0	0	0	0	0	NaN	0	0	0	0	0	0	0	0	0	0	0	0	0	0	NaN	NaN	0	0	NaN	139.572	0	NaN
AAAATATGTGGATCATGGAC	18.251	0	0	56.7682	0	0	0	15.548	21.8377	0	0	0	0	0	0	0	0	0	0	0	0	0	0	0	0	0	0	0	0	141.545	0	0	0	0	0	0	0	0	0	0	0	0	0	0	0	0	0	0	0
AAAATATTATGATTAATCTT	13.1768	0	0	0	0	0	0	0	0	0	0	0	0	0	0	0	0	0	0	0	0	0	0	0	0	0	0	NaN	0	0	0	0	0	0	0	0	0	0	0	0	0	0	0	19.8228	0	0	0	0	NaN
AAAATATTTCATAGAGGTTA	39.3737	0	0	0	0	0	0	23.8805	108.251	0	0	0	0	0	0	0	0	0	0	0	0	0	0	0	0	0	0	0	0	25.9448	0	0	0	0	0	0	0	0	0	0	208.054	0	100.77	219.812	0	15.0467	0	0	30.5451
AAAATATTTTTGATTGACCG	27.0164	0	0	0	0	0	0	23.5516	NaN	0	0	0	0	0	0	0	0	0	0	0	0	0	0	0	0	0	0	0	0	0	0	0	0	0	0	0	0	0	0	0	29.8792	0	0	0	0	19.9744	281.587	0	NaN
AAAATCATCCTCATTTTGTC	13.9709	0	0	0	0	0	26.1016	0	0	0	0	0	0	0	0	0	0	0	0	0	0	0	0	0	0	0	NaN	0	0	NaN	0	0	0	0	0	0	0	0	0	0	0	0	0	0	0	1408.4	0	0	0
AAAATCCGGGGGCTGATCTG	14.4845	0	68.8564	0	0	33.8215	0	0	0	0	0	0	0	0	0	0	0	0	0	0	0	0	0	0	0	0	0	0	0	0	0	0	0	0	0	0	0	0	0	0	0	0	0	0	0	0	0	0	0
AAAATCTACCAACCGGATAA	19.3069	0	0	25.1467	0	0	0	NaN	0	0	0	0	0	0	0	0	0	0	0	0	0	0	0	NaN	0	0	0	0	0	0	0	0	0	0	0	0	0	0	0	0	0	0	NaN	0	0	0	0	0	0
AAAATCTCTTTCAGAGGTCT	19.0946	0	0	0	16.5336	0	0	0	0	0	0	0	0	0	0	0	0	0	0	0	0	0	0	0	0	0	0	0	0	0	0	0	0	0	0	0	0	0	0	0	0	0	0	0	0	NaN	0	0	0
AAAATCTGGGCTATACTGCG	23.344	0	0	0	0	0	0	NaN	98.9756	0	0	0	0	0	0	0	0	0	0	0	0	106.695	0	0	0	0	0	0	0	0	0	0	0	0	0	0	0	0	0	0	0	0	0	0	0	0	0	0	20.278
AAAATCTTTTTTTGTTTCTG	22.3055	0	16.8843	0	0	0	0	28.9676	58.0575	0	0	0	0	0	0	0	0	0	0	0	0	15.9073	0	0	0	0	334.255	0	0	0	0	0	0	0	0	0	0	0	0	0	0	0	0	0	0	0	0	0	0
AAAATGAAAGAATAGCTGCT	40.3255	0	0	0	0	94.287	0	11.7168	0	0	0	0	0	0	0	0	0	0	0	0	0	230.788	0	0	0	0	0	18623.4	0	30.1691	0	0	0	0	0	0	0	0	0	0	0	0	23.6315	0	0	44.9649	77.2666	0	0
AAAATGAATTATTTAAAAGG	12.1628	0	0	0	0	0	14.0363	14.1022	0	0	0	0	0	0	0	0	0	0	0	0	0	0	0	0	0	0	0	0	0	0	0	0	0	0	0	0	0	0	0	0	0	0	38.0046	NaN	0	27.2125	0	0	0
AAAATGATGCGATGCGGGTG	42.3194	0	0	20.8304	NaN	26.5447	0	14.271	0	0	0	0	0	0	0	0	0	0	0	0	0	0	0	0	0	0	0	0	233.902	16.5692	0	0	0	0	0	0	0	0	0	0	0	0	0	0	0	0	0	0	0
AAAATGCATGGATATTTAGA	46.18	0	0	44.6814	0	NaN	15.8462	55.5115	0	18.8141	0	0	0	0	0	0	0	0	0	0	0	0	0	0	0	0	0	0	0	0	0	0	0	0	0	0	0	0	0	0	0	0	23.9396	NaN	NaN	NaN	0	0	32.9267
AAAATGCGAAGAAGGAGACT	48.6561	0	0	0	15.3476	0	0	NaN	0	0	0	0	0	0	0	0	0	0	0	0	0	0	34.0149	0	0	0	18.8515	0	1769.09	15.4452	0	0	0	0	0	0	0	0	0	0	0	NaN	0	NaN	NaN	75.0999	0	0	16.8438
AAAATGCTTCCGCAACGAGT	54.9125	409.637	0	0	74.1017	16.1886	0	46.8924	0	15.6373	0	0	0	0	0	0	0	0	0	0	NaN	60.952	31.4418	0	0	0	19.6003	0	0	NaN	0	0	0	0	0	0	0	0	0	0	0	0	0	0	0	NaN	157.872	0	37.9172
AAAATGCTTGTTTCATTAAC	25.9595	34.9021	NaN	0	35.6189	0	0	0	0	NaN	0	0	0	0	1583.95	0	0	0	0	0	111.188	0	0	NaN	0	0	24.9266	0	0	0	0	0	0	0	0	0	0	0	0	0	0	0	22.5099	118.086	0	0	0	0	20.8741
AAAATGGTAGCACGGATACC	13.1235	0	0	0	0	0	0	0	0	0	0	0	0	0	0	0	0	0	0	0	0	0	0	20.1433	0	0	0	0	0	0	0	0	0	0	0	0	0	0	0	0	NaN	NaN	0	0	0	0	0	0	0
AAAATGGTCACACACTTTGC	40.2653	124.173	0	0	25.0747	0	0	14.4732	42.9449	0	0	0	0	0	0	0	0	0	0	0	0	0	0	29.6097	0	0	NaN	0	0	0	0	0	0	0	0	0	0	0	0	0	0	196.223	0	25.1444	0	15.9358	0	0	NaN
AAAATGTAATACTTTATAAT	29.545	0	0	0	0	0	11.4083	14.0811	0	0	0	0	0	0	0	0	0	0	0	0	0	0	0	13.1497	0	0	0	0	0	NaN	0	0	0	0	0	0	0	0	0	0	0	0	0	0	0	0	0	0	0
AAAATGTAGCTTATAGTCTT	24.994	0	0	0	0	0	117.028	NaN	0	18.2211	0	0	0	0	0	0	0	0	0	0	0	0	0	0	0	0	0	0	0	NaN	0	0	0	0	0	0	0	0	0	0	0	14.75	0	0	0	0	0	0	0
AAAATGTTAAACCTTGTATA	17.5089	0	0	0	0	0	0	0	0	0	0	0	0	0	0	0	0	0	0	0	0	0	0	0	0	0	0	0	0	0	0	0	0	0	0	0	0	0	0	0	0	NaN	38.6431	0	0	0	0	0	0
AAAATGTTATTACACTATAT	39.9304	0	0	0	13.2624	0	NaN	28.934	NaN	0	0	0	0	0	0	0	0	0	0	0	0	0	0	39.114	0	0	NaN	78.696	0	105.213	0	0	0	0	0	0	0	0	0	0	157.044	0	0	45.8358	26.2828	0	0	0	NaN
AAAATTAAAATGTGTTGACG	36.3424	0	0	0	0	11.3731	0	36.908	0	0	0	0	0	0	0	0	0	0	0	0	0	0	0	188.234	0	0	12.3364	0	0	35.4422	0	0	0	0	0	0	0	0	0	0	0	0	0	0	14.2556	NaN	29.1785	0	0
AAAATTAAGCTGTGGCCCGA	37.5624	0	32.2456	0	0	0	15.9724	33.0221	0	0	0	0	0	0	0	0	0	0	0	0	0	0	80.7747	0	0	0	30.7827	95.5754	0	70.0484	0	0	0	0	0	0	0	0	0	0	0	NaN	0	0	0	0	0	0	NaN
AAAATTACCATATGATTTTG	24.4863	0	0	0	0	0	0	23.8172	0	0	0	0	0	0	0	0	0	0	0	0	0	31.1335	0	0	0	0	NaN	0	0	NaN	0	0	0	0	0	0	0	0	0	0	0	1883.64	0	0	NaN	0	0	0	0
AAAATTATATAACTTTTTTT	19.141	0	0	0	0	0	0	21.8364	0	0	0	0	0	0	0	0	0	0	0	0	0	0	0	0	0	0	0	0	0	45.3243	0	0	0	0	0	0	0	0	0	0	0	0	0	23.8445	0	0	0	0	0
AAAATTATCTAGGGTTAATG	19.4074	0	0	0	NaN	23.4614	33.3851	0	0	14.9289	0	0	0	0	0	0	0	0	0	0	0	0	0	0	0	0	0	0	0	0	0	0	0	0	0	0	0	0	0	0	0	0	0	NaN	0	0	0	0	0
AAAATTCAGTCTTAAGTTAG	20.4373	0	0	0	0	0	0	0	0	421.521	0	0	0	0	0	0	0	0	0	0	61.6535	0	0	NaN	0	0	11.9243	0	0	NaN	0	0	0	0	0	0	0	0	0	0	0	18.216	0	0	42.6903	0	0	0	76.3835
AAAATTCTGAATGTTTTACC	41.4045	0	0	0	33.099	0	21.9072	13.3774	37.6315	0	0	0	0	0	0	0	0	0	0	0	0	10.4332	0	43.7064	0	0	0	82.9838	0	0	0	0	0	0	0	0	0	0	0	0	0	0	0	0	71.9315	NaN	0	0	0
AAAATTCTGTACGCTTAGGC	15.937	0	0	0	23.397	0	0	0	0	0	0	0	0	0	0	0	0	0	0	0	0	0	0	0	0	0	0	0	0	0	0	0	0	0	0	0	0	0	0	0	86.3029	NaN	0	0	0	0	0	0	0
AAAATTGCATTTACCGCGGA	28.4002	0	0	0	0	0	0	21.0272	0	0	0	0	0	0	0	0	0	0	0	0	0	0	0	0	0	0	0	0	0	12.1464	0	0	0	0	0	0	0	0	0	0	0	0	0	0	17.983	0	0	0	0
AAAATTGCGTCGTTTTATAG	34.7155	0	0	88.7152	41.6128	0	33.0025	NaN	24.5036	10.2106	0	0	0	0	0	0	0	0	0	0	0	0	0	0	0	0	0	146.705	0	11.7741	0	0	0	0	0	0	0	0	0	0	0	23.7842	0	NaN	0	0	0	0	NaN
AAAATTTAAATGTGGCTTTA	24.4943	0	0	0	0	0	0	0	0	0	0	0	0	0	0	0	0	0	0	0	0	0	0	0	0	0	0	0	0	0	0	0	0	0	0	0	0	0	0	0	0	NaN	0	0	0	24.3066	NaN	0	0
AAAATTTAAGAGTTAATAAC	14.8865	0	0	0	0	25.4143	0	0	0	0	0	0	0	0	0	0	0	0	0	0	0	0	0	0	0	0	0	0	0	0	0	0	0	0	0	0	0	0	0	0	0	0	0	0	0	0	0	0	NaN
AAAATTTACTATTGCATATC	41.8738	0	0	0	0	32.4825	0	15.3246	0	52.2856	0	0	0	0	0	0	0	0	0	0	0	0	0	0	0	0	0	0	0	19.2667	0	0	0	0	0	0	0	0	0	0	0	0	24.0628	17.6662	0	17.6123	92.4484	0	0
AAAATTTATGAAAAGATTTA	15.541	0	122.508	11.6018	0	0	0	0	0	0	0	0	0	646.246	0	0	0	0	0	0	0	15.1682	18.9755	0	0	0	0	0	NaN	NaN	0	0	0	0	0	0	0	0	0	0	0	0	0	0	NaN	0	0	0	0
AAAATTTATTATTCCGAATT	39.3675	3847.06	0	0	0	0	0	31.7029	0	0	0	0	0	0	0	0	0	0	0	0	0	0	0	0	0	0	NaN	0	0	56.488	0	0	0	0	0	0	0	0	0	0	0	0	0	72.7932	22.9791	0	0	0	0
AAAATTTGCCTGAAGAATAG	19.5062	0	0	0	0	0	0	92.5374	0	0	0	0	0	0	0	0	0	0	0	0	0	0	0	48.8048	0	0	NaN	0	0	0	0	0	0	0	0	0	0	0	0	0	0	0	0	0	14.4087	0	0	0	0
AAAATTTGGATATTCCTGTA	16.7187	0	0	0	0	0	18.0568	0	0	0	0	0	0	0	0	0	0	0	0	0	0	0	0	0	0	0	0	0	0	21.1568	0	0	0	0	0	0	0	0	0	0	0	0	0	0	0	0	0	0	0
AAAATTTTATCATAAAATTA	16.0887	0	0	19.9661	0	0	0	0	26.9076	0	0	0	0	0	0	0	0	0	0	0	0	0	0	0	0	0	0	0	0	0	0	0	0	0	0	0	0	0	0	0	0	0	0	0	0	0	0	0	0
AAAATTTTTATAGGCATGCG	15.2929	0	0	120.013	0	0	0	0	0	0	0	0	0	0	0	0	0	0	0	0	0	0	0	29.4656	0	0	0	0	0	0	0	0	0	0	0	0	0	0	0	0	0	0	0	0	0	0	0	0	0
AAAATTTTTGGTAACCATAC	40.0379	0	0	0	208.201	39.974	0	NaN	0	0	0	0	0	0	0	0	0	0	0	0	0	0	0	0	0	36.8653	0	0	0	NaN	0	0	0	0	0	0	0	0	0	0	NaN	0	0	0	0	0	0	0	0
AAAATTTTTGGTTTGCTACA	16.0576	0	0	0	0	0	0	0	NaN	0	0	0	0	0	0	0	0	0	0	0	0	0	0	0	0	0	0	0	0	0	0	0	0	0	0	0	0	0	0	0	0	0	0	0	0	0	0	0	0
AAACAAAATAATATCAGAGA	52.9507	0	0	0	2902.93	0	30.4003	57.151	21.0101	23.4544	0	0	0	0	0	0	0	0	0	0	0	NaN	0	12.9308	0	0	0	0	0	13.0324	0	0	0	0	0	0	0	0	0	0	0	NaN	69.4302	0	0	NaN	0	0	60.8938
AAACAAAATACCCGTTTGCA	12.2675	0	0	0	0	0	0	0	0	0	0	0	0	0	0	0	0	0	0	0	0	0	0	NaN	0	0	0	0	0	0	0	0	0	0	0	0	0	0	0	0	0	0	0	0	0	0	0	0	0
AAACAAGATGATATCCTCGA	25.6979	NaN	0	0	0	0	0	15.3457	NaN	0	0	0	0	0	0	0	0	0	0	0	0	0	0	NaN	0	0	29.6836	0	0	16.444	0	0	0	0	0	0	0	0	0	0	0	0	0	0	0	0	19632.9	0	0
AAACAAGGAGTCGGGTTGTT	17.5923	0	0	0	0	0	0	17.6132	0	0	0	0	0	0	0	0	0	0	0	0	0	NaN	0	0	0	0	0	0	0	0	0	0	0	0	0	0	0	0	0	0	0	0	0	0	0	34.1653	0	0	0
AAACAAGTTGTTTTGGATAG	33.6124	0	0	0	0	0	27.4941	29.5198	0	17.5128	NaN	0	0	733.192	0	0	0	0	0	0	0	0	0	0	0	0	73.5752	327.045	0	0	0	0	0	0	0	0	0	0	0	0	0	0	0	0	0	0	0	0	0
AAACAATAGCAGTGGGCAAA	19.8281	0	0	0	36.7185	0	0	18.0599	0	0	0	0	0	0	0	0	0	0	0	0	0	NaN	0	0	0	0	0	0	0	0	0	0	0	0	0	0	0	0	0	0	0	0	0	0	0	0	0	0	0
AAACAATAGCCCCCAGAGTT	26.4464	0	NaN	0	0	0	0	NaN	0	0	0	0	0	0	0	0	0	0	0	0	0	0	0	0	0	0	0	0	0	0	0	0	0	0	0	0	0	0	0	0	0	15.2017	0	0	12.7184	NaN	0	0	0
AAACAATGGTATTAGGTGAA	29.3686	0	60.3459	0	0	0	0	29.0855	0	0	0	0	0	0	0	0	0	0	0	0	0	0	0	0	0	0	0	0	0	NaN	0	0	0	0	0	0	0	0	0	0	0	0	0	0	0	0	0	0	0
AAACAATTAACATATGATAG	41.9757	0	0	NaN	0	0	0	18.9871	0	0	0	0	0	0	0	0	0	0	0	0	0	NaN	0	0	0	0	0	0	0	NaN	0	0	0	0	0	0	0	0	0	0	0	0	12.9558	0	0	0	0	0	0
AAACAATTTTGTTCGGTTAA	48.2045	0	43.9387	39.8241	0	0	14.0363	28.6684	0	10.9221	0	0	0	0	0	0	0	0	0	0	0	0	0	250.733	0	0	NaN	0	0	32.4476	0	0	0	0	0	0	0	0	0	0	0	0	0	0	42.8434	21.4974	0	0	0
AAACACCGTTTTTTTTAATG	15.124	0	0	0	0	0	0	0	0	0	0	0	0	0	0	0	0	0	0	0	0	0	0	0	0	24.2984	0	0	0	0	0	0	0	0	0	0	0	0	0	0	0	0	0	0	0	0	0	0	0
AAACACCTTTGCTCAAAACA	19.4079	0	0	0	0	0	0	0	17.2365	0	0	0	0	113.91	0	0	0	0	0	0	0	0	0	68.8409	35.5189	0	0	0	0	NaN	0	0	0	0	0	0	0	0	0	0	0	0	0	0	33.4294	0	0	0	0
AAACACGTTGATATTAAAGT	13.4235	0	0	0	0	0	0	12.3448	0	0	0	0	0	0	0	0	0	0	0	0	NaN	0	0	0	0	0	0	0	0	14.6415	0	0	0	0	0	0	0	0	0	0	NaN	0	14.9105	0	0	0	0	0	19.651
AAACACTACTACTCTGACCG	21.2989	0	54.8564	0	0	0	0	11.2912	0	0	0	0	0	0	0	0	0	0	0	0	0	0	0	38.0988	0	0	0	0	0	0	0	0	0	0	0	0	0	0	0	0	0	0	12.7315	0	0	0	0	0	0
AAACACTTCTTTCGCGCAGG	17.0882	0	0	0	0	0	22.7947	NaN	0	0	0	0	0	0	0	0	0	0	0	0	0	0	0	0	0	0	0	0	0	0	0	0	0	0	0	0	0	0	0	0	0	0	0	0	0	68.5558	0	110.69	0
AAACAGTTAAGGAGAACATT	43.115	0	0	0	0	0	NaN	38.2397	0	10.8566	0	0	0	0	0	0	0	0	0	0	0	0	0	0	0	0	0	0	0	13.956	0	0	0	0	0	0	0	0	0	0	NaN	153.32	0	0	0	0	0	0	0
AAACATAATTATACCGACCC	36.0762	0	0	0	0	0	0	26.8728	15.076	11.7647	0	0	0	0	0	0	0	0	0	0	0	0	0	68.2188	0	0	0	0	0	0	0	0	0	0	0	0	0	0	0	0	43.9603	49.4883	0	0	229.821	70.5642	0	0	0
AAACATCAATATTAATAGAC	20.8845	0	0	0	NaN	0	0	0	0	0	0	0	0	0	0	0	0	0	0	0	0	0	0	0	0	0	222.196	0	0	NaN	0	0	0	0	0	0	0	0	0	0	0	0	0	0	0	0	0	0	0
AAACATCACACAGCTTACGA	34.3649	0	0	0	0	0	0	25.3387	0	11.696	0	0	0	0	0	0	0	0	0	0	0	0	0	0	0	0	0	0	0	0	0	0	0	0	0	0	0	0	0	0	0	0	0	0	0	0	0	0	0
AAACATCATGTATCTAGACT	30.0777	0	0	0	0	0	0	21.242	NaN	0	0	0	0	0	0	0	0	0	0	0	0	0	0	0	0	0	0	0	0	0	0	0	0	0	0	0	0	0	0	0	0	0	0	0	0	0	0	0	0
AAACATGTGACTTCTCTTAT	15.5818	0	0	0	0	0	0	135.945	0	0	0	0	0	0	0	0	0	0	0	0	0	0	0	0	49.0247	0	0	0	0	0	0	0	0	0	0	0	0	0	0	0	0	0	0	0	0	0	0	0	NaN
AAACATTAAGGACATCATTA	48.7397	0	0	0	0	0	34.9167	0	0	166.88	0	0	0	0	0	0	0	0	0	0	0	0	0	36.0248	0	0	0	0	62.2848	30.4876	0	0	0	0	0	0	0	0	0	0	0	13.1517	0	0	0	31.498	148.984	NaN	NaN
AAACATTAATCTCCACGGTT	25.1469	0	0	0	0	0	0	16.0073	0	0	0	0	0	0	0	0	0	0	0	0	0	0	0	0	0	0	0	0	0	0	0	0	0	0	0	0	0	0	0	0	0	0	0	0	0	0	0	0	0
AAACATTAGGTTGTCAGCTT	33.7492	0	0	22.5568	0	0	0	66.5879	NaN	20.0311	0	0	0	0	0	0	0	0	0	0	0	0	0	0	0	0	0	0	0	0	0	0	0	0	0	0	0	0	0	0	0	0	0	0	74.5431	0	0	0	0
AAACATTCAACATGGCAAGG	22.1144	0	0	0	0	0	0	NaN	15.0028	0	0	0	0	0	0	0	0	0	0	0	0	0	0	0	0	0	NaN	0	0	0	0	0	0	0	0	0	0	0	0	0	0	32.2015	0	0	0	18.5398	0	0	99.8414
AAACATTCGTCGTGAATTAA	18.0727	NaN	0	0	0	18.34	0	0	0	0	0	0	0	0	0	0	0	0	0	0	0	250.073	0	0	0	0	0	0	0	0	0	0	0	0	0	0	0	0	0	0	0	0	1911.31	0	0	36.5441	0	0	NaN
AAACATTGAAGCATTGTTAT	16.3183	0	0	0	0	0	0	76.7621	0	0	0	0	0	0	0	0	0	0	0	0	0	0	0	0	0	0	0	0	0	0	0	0	0	0	0	0	0	0	0	0	0	0	0	0	0	0	0	0	0
AAACATTTCGTACGTGGTCG	55.6094	0	0	NaN	0	0	0	26.308	124.55	15.1193	0	0	0	0	0	0	0	0	0	0	0	0	0	NaN	0	0	15.9288	0	142.851	90.2263	0	0	0	0	0	0	0	0	0	0	0	0	0	0	36.3119	728.926	0	0	0
AAACATTTCTTCTAGTCTTA	17.1368	0	0	0	0	0	0	0	0	0	0	0	0	0	0	0	0	0	0	0	0	0	0	0	0	0	0	0	0	0	0	0	0	0	0	0	0	0	0	0	0	0	0	0	0	0	0	0	NaN
AAACATTTTAGTTTCAGATT	20.0127	0	0	0	0	40.673	0	14.0897	1252.47	0	0	0	0	0	0	0	0	0	0	0	0	0	0	0	0	0	0	0	195.198	0	0	0	0	0	0	0	0	0	0	0	NaN	0	0	0	0	22.0379	32.0682	0	64.6593
AAACCACATATCTGTAGAAT	16.0059	0	0	0	0	0	0	0	0	0	0	0	0	0	0	0	0	0	0	0	0	0	0	0	0	0	NaN	0	0	0	0	0	0	0	0	0	0	0	0	0	0	0	0	0	0	0	0	0	NaN
AAACCACATTTTTGATTTTA	29.4677	0	0	0	0	0	13.8843	24.1585	0	22.8053	0	0	0	0	0	0	0	0	0	0	0	NaN	0	0	0	0	34.3508	25.6166	0	0	0	0	0	0	0	0	0	0	0	0	0	0	0	NaN	NaN	NaN	0	0	0
AAACCATAAGACGGGCGGGC	16.3596	0	0	0	0	0	0	23.147	0	0	0	0	0	0	0	0	0	0	0	0	0	0	0	0	0	0	0	0	0	0	0	0	0	0	0	0	0	0	0	0	0	0	0	0	0	0	0	0	0
AAACCATTACCGGGTCTTTA	12.4272	0	0	0	0	0	0	0	0	0	0	0	0	0	0	0	0	0	0	0	0	NaN	0	0	54.5894	0	0	0	0	789.44	0	0	0	0	0	0	0	0	0	0	0	0	NaN	0	0	0	0	0	0
AAACCCTTTTGGCGTGGAAC	17.2692	26.4071	0	0	0	0	46.812	0	0	13.896	0	0	0	0	0	0	0	0	0	0	0	0	0	0	0	0	0	0	0	0	0	0	0	0	0	0	0	0	0	0	0	0	17.898	0	0	0	0	NaN	0
AAACCGGGGGTTGTTGTCTA	34.5775	0	0	0	0	14.1364	0	23.7961	0	0	0	0	0	0	0	0	0	0	0	0	0	0	0	0	0	0	0	0	0	14.6558	0	0	0	0	0	0	0	0	0	0	0	0	0	0	0	49.2287	0	0	0
AAACCGTATTTTTTATTCTA	16.021	0	0	0	0	0	0	NaN	0	0	0	0	0	0	0	0	0	0	0	0	0	0	0	0	0	0	0	0	0	0	0	0	0	0	0	0	0	0	0	0	0	0	0	0	0	0	0	0	0
AAACCGTGGTTATTCTCTAT	17.9991	0	0	0	0	0	29.7652	13.5375	0	0	0	0	0	0	0	0	0	0	0	0	0	0	0	0	0	0	0	0	0	0	0	0	0	0	0	0	0	0	0	0	0	0	0	0	144.899	NaN	0	0	NaN
AAACCTAGTTTGGCTTTAAA	20.0541	0	0	0	0	0	0	0	0	0	0	0	0	0	0	0	0	0	0	0	0	0	0	0	0	0	0	0	0	0	0	0	0	0	0	0	0	0	0	0	0	0	0	0	0	NaN	0	0	0
AAACCTGCCACCTCGATGTT	25.7506	0	0	0	0	20.4895	10.7513	NaN	0	29.084	0	0	0	0	0	0	0	0	0	0	0	0	0	21.6712	0	0	0	0	0	0	0	0	0	0	0	0	0	0	0	0	0	0	0	0	0	NaN	0	0	0
AAACCTGTAGCTACACTACG	26.9713	0	0	0	641.649	0	73.4185	26.2659	0	0	0	0	0	0	0	0	0	0	0	0	0	0	0	69.4596	0	0	0	185.977	0	0	0	0	0	0	0	0	0	0	0	0	0	0	70.6701	0	0	0	0	0	NaN
AAACCTGTATTCATGAGACG	24.0647	0	0	0	39.1793	0	19.5446	19.337	27.997	0	0	0	0	0	0	0	0	0	0	0	0	0	0	0	0	0	0	0	0	0	0	0	0	0	0	0	0	0	0	0	0	0	20.7623	0	0	0	0	0	NaN
AAACCTTTGGTCCATCTAGA	26.0043	0	0	0	0	0	0	0	0	0	0	0	0	0	0	0	0	0	0	0	0	0	0	20.8693	0	0	0	0	13.6032	0	0	0	0	0	0	0	0	0	0	0	0	0	0	0	NaN	0	0	0	257.236
AAACGAATCTCTTTCTTCAT	25.0405	0	0	0	24.4713	0	0	16.4837	0	0	0	0	0	0	0	0	0	0	0	0	0	0	0	0	0	0	0	0	0	0	0	0	0	0	0	0	0	0	0	0	0	0	0	NaN	0	NaN	0	0	0
AAACGAGAATGGATTACTGT	23.7924	0	0	0	213.275	0	96.4748	0	15.4166	0	0	0	0	0	0	0	0	0	0	0	0	0	0	0	0	0	NaN	0	0	0	0	0	0	0	0	0	0	0	0	0	0	0	0	0	0	0	0	0	0
AAACGATAACATATGGAGCT	39.8794	0	0	0	17.9245	0	17.0558	14.2077	0	NaN	0	0	0	0	0	0	0	0	0	0	0	0	0	40.6128	83.9366	0	15.6576	0	0	0	0	0	0	0	0	0	0	0	0	0	0	0	NaN	0	0	77.4838	0	0	NaN
AAACGATGACTAGTATCAGA	31.8888	65.0882	0	0	0	92.2207	0	0	0	0	0	0	0	0	0	0	0	0	0	0	0	22.4962	0	0	0	0	NaN	0	0	102.43	0	0	0	0	0	0	0	0	0	0	0	15.0367	0	0	0	0	0	0	0
AAACGCCCATTAATTCATGT	35.9749	0	0	0	0	0	0	16.7829	0	0	0	0	0	0	0	0	0	0	0	0	0	0	0	21.9649	0	0	NaN	0	40.2871	NaN	0	0	0	0	0	0	0	0	0	0	0	0	NaN	0	0	0	0	0	0
AAACGCTACTACTATTTTGA	41.7004	0	0	0	16.0715	0	19.5317	39.2598	11.6613	0	0	0	0	0	0	0	0	0	0	0	NaN	0	0	24.7693	0	0	0	0	0	15.5418	0	0	0	0	0	0	0	0	0	0	NaN	0	28.4332	0	14.0638	NaN	0	12.2231	0
AAACGCTTATAGACTTTGAC	43.5036	0	0	0	0	0	15.6375	28.8411	0	NaN	0	0	0	0	0	0	0	0	0	0	0	0	0	76.9213	0	0	NaN	0	0	24.3375	0	0	0	0	0	0	0	0	0	0	0	0	0	0	11.7194	0	0	0	47.2674
AAACGGTGAATACACTACGC	21.6839	0	0	0	0	0	43.7538	0	0	0	0	0	0	0	0	0	0	0	0	0	0	NaN	0	0	NaN	0	0	0	0	28.3971	0	0	0	0	0	0	0	0	0	0	0	0	14.839	0	0	0	NaN	0	0
AAACGTAAGCAGCATACGAT	18.6129	0	0	0	0	0	0	10.8655	0	0	0	0	0	0	0	0	0	0	0	0	0	0	0	0	0	0	17.8041	0	0	NaN	0	0	0	0	0	0	0	0	0	0	0	0	0	0	0	13.0082	0	0	0
AAACGTACAAGTCCTGTGTA	37.8997	49.8836	0	0	14.2184	14.9629	0	0	0	0	0	0	0	0	0	0	0	0	0	0	0	0	0	35.9868	0	0	20.1565	0	0	0	0	0	0	0	0	0	0	0	0	0	0	0	0	0	0	334.697	0	0	0
AAACGTCATGATTCTTATTC	31.1133	0	0	0	0	0	0	33.7891	13.8219	0	0	0	0	170.945	0	0	0	0	0	0	0	0	0	30.6673	0	0	16.3203	0	0	11.6846	0	0	0	0	0	0	0	0	0	0	0	0	0	0	0	0	0	0	0
AAACGTCGTAACAGCTACTT	20.4632	0	0	0	0	0	0	0	0	12.5386	0	0	0	0	0	0	0	0	0	0	0	0	0	0	0	0	0	0	0	0	0	0	0	0	0	0	0	0	0	0	0	0	0	0	0	0	0	0	0
AAACGTCTTGTCGGTGATGA	13.9314	0	0	0	0	17.7302	0	12.7494	0	0	0	0	0	0	0	0	0	0	0	0	0	0	0	0	0	0	0	35.3984	0	0	0	0	0	0	0	0	0	0	0	0	NaN	0	0	0	0	0	0	0	0
AAACGTGGTAGACAACCCGA	17.6393	0	0	0	0	38.8376	0	0	25.3312	0	0	0	0	0	0	0	0	0	0	0	0	NaN	0	0	0	0	0	0	0	0	0	0	0	0	0	0	0	0	0	0	0	0	NaN	0	0	0	0	0	0
AAACGTTGGTGTTTGTTAGA	41.5421	0	0	0	154.949	0	20.6061	43.7064	19.6589	140.483	0	0	0	0	0	0	0	0	0	0	0	0	0	0	0	0	0	0	0	20.3979	0	0	0	0	0	0	0	0	0	0	NaN	21.8992	0	NaN	0	33.9485	0	0	0
AAACGTTGTTTTGCAGGTGG	14.4003	0	0	0	19.2288	0	0	26.6072	0	0	0	0	0	0	0	0	0	0	0	0	0	0	15.6361	0	0	0	0	0	0	0	0	0	0	0	0	0	0	0	0	0	0	0	0	0	0	0	0	0	0
AAACGTTTATCTTTGTTGAG	19.234	0	0	0	82.9616	0	0	0	0	34.8258	0	0	0	0	0	0	0	0	0	0	0	0	0	0	0	0	NaN	0	0	0	0	0	0	0	0	0	0	0	0	0	0	0	88.4227	0	0	0	0	0	0
AAACTAAACTGTCACGCGCA	38.3335	0	0	21.5305	259.887	0	0	16.1127	0	0	0	0	0	0	0	0	0	0	0	0	0	0	0	0	0	0	0	55.6477	25.3568	NaN	0	0	0	0	234.723	0	0	0	0	0	0	0	0	0	0	0	0	0	NaN
AAACTAACAATTCTTGTTTA	22.214	0	0	0	44.6222	0	0	22.4644	0	16.4112	0	0	0	0	0	0	0	0	0	0	0	12.5693	0	0	0	0	NaN	0	0	0	0	0	0	0	0	0	0	0	0	0	0	0	0	0	0	0	0	0	0
AAACTAATAGAGGATGGATC	27.8057	0	0	0	31.7081	0	0	31.2858	0	0	0	0	0	0	0	0	0	0	0	0	0	0	0	0	0	0	0	0	0	12.6082	0	0	0	0	0	0	0	0	0	0	NaN	NaN	59.9772	0	18.6753	0	0	0	NaN
AAACTAATTAGTACCCTCTG	27.5744	0	0	0	0	0	0	18.081	75.902	11.309	0	0	0	0	0	0	0	0	0	0	0	0	139.356	13.2937	0	0	14.1189	0	0	0	0	0	0	0	0	0	0	0	0	0	0	0	0	120.796	0	71.8237	0	0	0
AAACTACAAGGTATCGTCGC	38.1448	0	0	0	0	0	0	29.5112	0	0	0	0	0	0	0	0	0	0	0	0	0	15.6571	0	0	0	0	0	0	0	25.9933	0	0	0	0	0	0	0	0	0	0	0	0	11.4497	0	0	0	75.0515	NaN	NaN
AAACTACACTAATGCGATTA	46.6982	16.9153	0	0	0	57.1776	63.3332	26.8056	16.7495	17.5752	0	0	0	0	0	0	0	0	0	0	0	0	0	211.552	0	0	0	0	0	NaN	0	0	0	0	0	0	0	0	0	0	0	0	0	0	37.3488	0	57.3263	0	NaN
AAACTACTTGTTTGAGAGTG	11.6903	0	0	0	0	0	0	15.1223	NaN	0	0	0	0	0	0	0	0	0	0	0	0	0	0	NaN	0	0	0	0	0	0	0	0	0	0	0	0	0	0	0	0	0	0	0	0	0	0	0	0	0
AAACTAGCTTTGCTCAAGGT	18.118	0	0	0	0	0	0	13.4618	0	0	0	0	0	0	0	0	0	0	0	0	0	0	0	0	0	0	0	0	0	0	0	0	0	0	0	0	0	0	0	0	0	0	0	0	0	0	0	0	0
AAACTAGTTGGATTTAGAGG	19.1372	0	0	0	0	0	0	0	0	0	0	0	0	0	0	0	0	0	0	0	0	0	0	0	0	0	NaN	0	0	28.8122	0	0	0	0	0	0	0	0	0	0	0	0	NaN	0	0	0	0	0	34.8778
AAACTATAGAAGGTTATATT	23.9752	0	0	0	0	0	0	0	0	16.742	0	0	0	0	0	0	0	0	0	0	0	0	0	18.8679	0	0	0	0	0	0	0	0	0	0	0	0	0	0	0	0	0	0	0	0	0	0	0	0	0
AAACTATATTGTACATATAT	20.0169	0	0	0	70.1384	NaN	0	13.3985	0	0	0	0	0	0	0	0	0	0	0	0	NaN	0	0	152.683	0	0	0	0	0	NaN	0	0	0	0	0	0	0	0	0	0	0	0	0	0	0	0	0	0	0
AAACTATGTTCGAACATTTC	29.9708	0	0	0	0	0	NaN	16.5048	0	29.0122	0	0	0	0	0	0	0	0	0	0	0	NaN	0	0	0	0	0	0	0	34.2858	0	0	0	0	0	0	0	0	0	0	0	0	0	NaN	0	22.0545	0	0	0
AAACTATTGCAGCTTATTAT	12.5339	0	0	0	0	0	0	0	0	12.4762	0	0	0	0	0	0	0	0	0	0	0	0	0	0	0	0	0	0	0	0	0	0	0	0	0	0	0	0	0	0	0	0	0	0	0	0	0	0	0
AAACTATTGGAAGTTATCTC	27.2154	0	0	16.675	0	0	0	0	13.0308	0	0	0	0	0	0	0	0	0	0	0	0	0	0	0	0	0	NaN	0	0	20.9421	0	0	0	0	0	0	0	0	0	0	0	0	0	0	0	0	0	0	0
AAACTATTTTCTGGCATTTT	23.9718	0	0	0	NaN	0	0	19.1683	0	0	0	0	0	0	0	0	0	0	0	0	0	0	0	0	30.2492	0	0	0	0	0	0	0	0	0	0	0	0	0	0	0	0	0	0	0	0	0	0	0	51.9181
AAACTATTTTTATATTATAT	27.351	0	0	0	0	0	0	40.4735	0	0	0	0	0	0	0	0	0	0	0	0	0	0	0	0	0	0	0	0	0	33.2798	0	0	0	0	0	0	0	0	0	0	0	0	0	0	0	0	0	0	NaN
AAACTCACTTCCTCTGTACT	38.9694	0	0	29.5711	20.5923	0	54.2784	61.5851	0	0	0	0	0	0	0	0	0	0	0	0	0	0	0	0	0	0	47.0344	0	0	NaN	0	0	0	0	0	0	0	0	0	0	0	0	24.186	0	0	0	0	0	0
AAACTCTAATTACAACTCTT	26.0845	0	0	0	0	0	0	30.0845	0	0	0	0	0	0	0	0	0	0	0	0	0	0	0	0	0	0	0	0	191.996	NaN	0	0	0	0	0	0	0	0	0	0	NaN	0	0	0	0	0	0	0	0
AAACTGAGTAACAGTGTTTA	20.5536	0	0	0	0	0	0	60.822	0	0	0	0	0	0	0	0	0	0	0	0	0	0	0	0	0	0	0	0	0	0	0	0	0	0	0	0	0	0	0	0	0	0	0	0	0	0	0	0	0
AAACTGATTGATGTGAGATG	20.4934	0	0	0	NaN	0	0	0	0	0	0	0	0	0	0	0	0	0	0	0	0	0	0	83.9149	0	0	0	0	30.4913	0	0	0	0	0	0	0	0	0	0	0	0	0	0	0	0	0	0	0	16.9747
AAACTGATTTAATTACACTA	47.5917	0	0	NaN	35.7055	0	12.94	22.8393	0	0	0	0	0	0	0	0	0	0	0	0	0	0	0	17.6673	0	0	22.3616	0	0	91.8155	0	0	0	0	0	0	0	0	0	0	0	0	NaN	NaN	NaN	0	0	0	NaN
AAACTGCTGGGTATCGGAAT	19.2979	0	0	0	0	0	0	0	0	0	0	0	0	0	0	0	0	0	0	0	0	204.135	0	0	0	0	11.3507	0	0	0	0	0	0	0	0	0	0	0	0	0	0	NaN	146.337	0	NaN	0	0	0	0
AAACTGGTCTTTTTCGGATC	25.4691	0	0	0	26.1765	12.9107	52.5947	0	37.723	0	0	0	0	0	0	0	0	0	0	0	0	0	0	0	0	0	28.2103	18.3307	0	27.7725	0	0	0	0	0	0	0	0	0	0	0	22.6982	0	99.1571	68.7426	0	0	0	30.9794
AAACTGGTTAAGTAAAGGTA	15.1855	0	0	0	18.5618	0	0	13.5164	0	0	0	0	0	0	0	0	0	0	0	0	0	0	0	0	0	0	0	0	0	0	0	0	0	0	0	0	0	0	0	0	0	0	0	0	0	0	0	0	0
AAACTGTAACTGTCGAATGC	20.2217	0	0	0	0	13.5226	0	0	101.112	0	0	0	0	0	0	0	0	0	0	0	0	0	0	0	NaN	0	0	0	0	NaN	0	0	0	0	0	0	0	0	0	0	0	0	0	16.1164	0	NaN	0	0	0
AAACTGTACCCTGATGGTTT	12.8488	182.253	0	0	0	0	23.5084	0	19.3605	0	0	0	0	0	0	0	0	0	0	0	0	0	0	0	0	0	0	0	0	0	0	0	0	0	0	0	0	0	0	0	0	0	0	0	0	0	0	0	0
AAACTGTCTTGACCCGATCT	42.1485	0	0	0	0	0	28.7166	24.2851	0	0	0	0	0	0	0	0	0	0	0	0	0	0	0	0	0	0	26.5925	1441.86	0	0	0	0	0	0	0	0	0	0	0	0	0	0	0	0	0	29.4244	NaN	0	0
AAACTGTTTGACGTCGAGCA	24.0505	0	0	0	0	0	10.9472	NaN	0	0	0	0	0	0	0	0	0	0	0	0	0	0	0	16.9011	0	0	0	0	0	0	0	0	0	0	0	0	0	0	0	0	0	0	0	0	NaN	0	0	0	144.73
AAACTGTTTTCCTGATGTGT	42.1215	0	0	0	0	0	34.8343	14.2077	14.7593	44.7837	0	0	0	44.5801	0	0	0	0	0	0	0	355.101	0	0	0	0	0	0	0	NaN	0	0	209.878	0	0	0	0	0	0	0	0	0	0	0	0	61.8416	0	0	0
AAACTTAAACGATACTTATA	18.5739	0	0	0	0	0	0	88.7359	0	0	0	0	0	0	0	0	0	0	0	0	0	NaN	0	0	0	0	0	0	0	0	0	0	0	0	0	0	0	0	0	0	0	0	0	29.3445	NaN	0	0	0	0
AAACTTAAATTTTGTGCTTG	31.5698	0	0	48.1341	10.772	0	64.6253	44.8358	0	NaN	0	0	0	0	0	0	0	0	0	0	46.5547	0	14.912	52.85	0	0	NaN	0	NaN	0	0	0	0	0	0	0	0	0	0	0	0	0	0	0	0	0	0	0	0
AAACTTAATTTTAAGTGGAT	47.2688	0	168.949	0	0	0	26.0796	0	11.6613	10.9845	0	0	0	0	0	0	0	0	0	0	0	289.222	0	0	0	0	16.0765	NaN	0	NaN	0	0	0	0	0	0	0	0	0	0	0	6272.89	0	0	0	68.1438	0	0	0
AAACTTACATATAGCGATTC	15.635	0	0	0	0	49.1957	14.6585	31.9474	12.7507	0	0	0	0	0	0	0	0	0	0	0	0	0	0	0	0	0	0	0	0	0	0	0	0	0	0	0	0	0	0	0	0	0	35.4534	0	0	NaN	0	0	0
AAACTTAGGAGAGACTCCTA	26.9376	0	0	0	0	104.098	0	75.8178	0	0	0	0	0	0	0	0	0	0	0	0	NaN	0	0	0	0	0	0	0	0	37.8336	0	0	0	0	0	0	0	0	0	0	NaN	0	33.4938	0	156.426	0	0	0	0
AAACTTATCCAAGGAGCTTT	12.975	0	0	0	265.522	0	0	0	0	0	0	0	0	0	0	0	0	0	0	0	0	0	0	NaN	0	0	NaN	0	0	0	0	0	0	0	0	0	0	0	0	0	0	0	0	0	0	0	0	0	0
AAACTTATTGCAGCTTTTGC	32.231	0	0	0	0	0	0	53.8806	0	NaN	0	0	0	0	0	0	0	0	0	0	0	0	0	0	0	0	0	0	0	0	0	0	0	0	0	0	0	0	0	0	0	0	0	0	0	0	0	0	124.15
AAACTTCCAGATGCTGACTT	32.0034	0	0	19.0483	33.4746	71.1114	85.2056	28.1373	0	0	0	0	0	0	0	0	0	0	0	0	0	0	0	0	0	0	NaN	0	0	21.7904	0	0	0	0	0	0	0	0	0	0	0	0	0	0	21.4026	NaN	0	0	0
AAACTTCCTTAGGTGATTAT	18.2145	0	0	0	0	27.5617	0	0	0	0	0	0	0	0	0	0	0	0	0	0	0	0	0	0	0	0	11.337	0	0	0	0	0	0	0	0	0	0	0	0	0	0	0	50.3466	0	0	0	0	0	NaN
AAACTTCCTTCAGATTGTCG	24.3744	0	0	0	0	0	43.4137	11.6536	0	0	0	0	0	0	0	0	0	0	0	0	0	0	0	15.8066	0	0	0	101.744	0	0	0	0	0	0	0	0	0	0	0	0	0	0	0	0	0	0	142.13	0	0
AAACTTCTAGTCACTTTCTC	25.8386	0	0	0	0	56.659	0	0	0	0	0	0	0	0	0	0	0	0	0	0	0	0	0	0	0	0	0	0	0	0	0	0	0	0	0	0	0	0	0	0	0	0	0	0	0	0	319.069	0	0
AAACTTCTCCATTATCTGTG	13.821	0	0	0	0	0	0	14.2499	0	0	0	0	0	0	0	0	0	0	0	0	0	0	0	170.346	0	0	0	119.462	0	0	0	0	0	0	0	0	0	0	0	0	0	0	0	0	0	0	0	0	0
AAACTTCTTTTGCTTTTTTG	20.5467	0	NaN	0	0	0	NaN	39.9299	0	0	0	0	0	0	0	0	0	0	0	0	0	0	0	38.3199	0	0	0	0	0	NaN	0	0	0	0	0	0	0	0	0	0	58.0292	0	0	20.1321	0	NaN	0	0	0
AAACTTGATGTTCCGTTTAT	22.4624	0	0	0	0	0	0	31.5006	0	0	0	0	0	0	0	0	0	0	0	0	0	0	0	0	0	0	0	0	0	NaN	0	0	0	0	0	0	0	0	0	0	0	0	0	0	0	NaN	0	0	NaN
AAACTTGGCTCTTGTTTATA	42.057	49.556	0	0	NaN	17.4183	80.5848	NaN	16.9198	27.3364	0	0	0	0	0	0	0	0	0	0	0	0	0	0	1794.6	0	36.1539	0	0	14.9172	0	0	0	0	0	0	0	0	0	0	0	69.4848	0	20.5352	0	NaN	0	NaN	0
AAACTTGTAACCGGTACTGT	42.8971	0	147.694	0	0	0	0	51.0399	29.4819	0	0	0	0	0	0	0	0	0	0	0	0	0	0	0	0	0	0	0	0	0	0	0	0	0	0	0	0	0	0	0	0	0	0	0	125.76	0	0	0	0
AAACTTGTAGTCACACGCGT	19.7555	0	0	0	0	0	0	0	0	0	0	0	0	0	0	0	0	0	0	0	0	0	0	0	0	0	0	0	0	NaN	0	0	0	0	0	0	0	0	0	0	0	0	29.2541	0	0	NaN	0	0	0
AAACTTTAAGGGATTAAGTC	27.9345	0	0	0	0	0	0	15.2489	63.3765	0	0	0	0	0	0	0	0	0	0	0	0	0	0	13.1497	0	0	10.7566	0	0	0	0	0	0	0	0	0	0	0	0	0	0	0	0	13.2787	0	0	0	0	0
AAACTTTATCGTTTGTTTTT	25.9277	0	0	0	174.125	0	0	63.3636	0	11.7584	13.7133	0	0	0	0	0	0	0	0	0	0	0	0	0	0	0	11.9174	0	0	0	0	0	0	0	0	0	0	0	0	0	0	0	0	0	0	0	0	0	0
AAACTTTATTTAAAATTCCG	42.6983	24.6441	0	26.442	76.7969	0	0	26.0636	NaN	NaN	0	0	0	0	0	0	0	0	0	0	0	0	0	0	562.712	0	0	0	11.6872	0	0	0	0	0	0	0	0	0	0	0	NaN	0	NaN	0	32.854	16.3445	0	0	0
AAACTTTGTACGCGCAAAGA	46.5089	0	0	155.468	0	0	0	34.514	0	0	0	0	0	0	0	0	0	0	0	0	NaN	0	0	0	0	0	0	0	0	23.8919	0	0	0	0	0	0	0	0	0	0	0	NaN	92.0412	0	NaN	26.1565	0	0	16.3487
AAACTTTTAACTATCTTGTA	20.0133	13.925	0	0	0	16.2919	0	0	0	0	0	0	0	0	0	0	0	0	0	0	0	0	0	0	0	0	0	0	0	NaN	0	0	0	0	0	0	0	0	0	0	NaN	0	17.5554	0	0	0	0	0	0
AAACTTTTCTCTAATGATTG	25.3558	0	0	0	0	0	18.335	0	37.571	NaN	0	0	0	0	0	0	0	0	0	0	0	0	0	43.5981	0	0	NaN	0	0	0	0	0	0	0	0	0	0	0	0	0	0	0	0	17.2319	0	65.9001	0	0	0
AAAGAAAAGACCCCGCCTCC	42.1986	0	0	NaN	0	0	19.2792	26.5439	0	0	0	0	0	0	0	0	0	0	0	0	0	0	0	0	0	0	0	98.4576	0	20.2798	0	0	0	0	0	0	0	0	0	0	0	0	21.2701	0	0	0	0	0	NaN
AAAGAAATTAGCCATTCACA	26.8223	0	0	0	58.2033	20.0762	29.5256	NaN	14.0654	0	0	0	0	1198.35	0	0	0	0	0	0	0	0	0	0	0	0	NaN	0	0	0	0	0	0	0	0	0	0	0	0	0	0	43.3465	0	0	28.8182	0	0	0	0
AAAGAACAACGCAGAACGAG	37.6243	0	0	0	0	18.0301	137.892	18.6246	NaN	NaN	0	0	0	0	0	0	0	0	0	0	0	0	NaN	15.1153	0	0	0	0	0	0	0	0	0	0	0	0	0	0	0	0	0	0	0	0	0	0	0	0	0
AAAGAAGAAGTCTGTTTTGT	27.411	0	0	0	0	0	94.5296	207.763	0	21.916	0	0	0	0	0	0	0	0	0	0	0	0	0	0	0	0	575.191	0	0	0	0	0	0	0	0	0	0	0	0	0	0	0	0	0	0	277.228	0	0	0
AAAGAAGCACTTGATAAAGG	12.715	0	0	0	26.2356	0	31.1268	0	0	0	0	0	0	0	0	0	0	0	0	0	0	0	0	0	0	0	0	0	0	0	0	0	0	0	0	0	0	0	0	0	NaN	0	0	0	0	0	0	0	0
AAAGAATGTATCCACGATGT	46.7182	0	32.2762	0	44.4492	NaN	18.9224	0	14.5707	NaN	0	0	0	0	0	0	0	0	0	0	0	0	0	NaN	0	0	0	25.3655	69.0786	38.4277	0	0	0	0	0	0	0	0	0	0	0	0	0	0	0	0	0	0	0
AAAGAATTAATTCTTATCTA	38.1624	0	0	0	0	0	0	20.2305	0	NaN	0	0	0	0	0	0	0	0	0	0	0	0	0	0	0	0	0	0	0	23.899	0	0	0	0	0	0	0	0	0	0	0	0	0	0	0	NaN	0	0	0
AAAGAATTTCGTTGTGAATT	52.5203	0	0	0	127.729	0	695.716	15.6659	0	29.5427	0	0	0	0	0	0	0	0	0	0	0	0	0	1613.81	0	0	0	0	NaN	19.4581	0	0	0	0	0	0	0	0	0	0	0	NaN	NaN	0	13.3335	NaN	0	0	0
AAAGACAGTAGCGTTTTGTA	17.6416	0	0	0	0	0	0	0	0	0	0	0	0	0	0	0	0	0	0	0	0	0	0	828.033	0	0	0	0	0	NaN	0	0	0	0	0	0	0	0	0	0	0	0	0	0	0	0	0	0	0
AAAGACATCTTGTTCACTAG	19.9153	0	0	0	0	0	0	12.6315	0	0	0	0	0	0	0	0	0	0	0	0	0	29.8765	0	0	0	0	0	0	0	22.2075	0	0	0	0	0	0	0	0	0	0	0	0	0	0	0	0	0	0	NaN
AAAGACATTGTTATTATCGG	39.853	0	0	0	0	0	0	14.2077	52.3303	0	0	0	0	0	0	0	0	0	0	0	0	0	0	0	0	0	0	NaN	0	0	0	7746.12	0	0	0	0	0	0	0	0	0	0	0	0	0	0	0	0	NaN
AAAGACGTAACCCTTACTGG	21.0602	0	0	0	0	0	0	NaN	0	0	0	0	0	0	0	0	0	0	0	0	0	0	0	495.972	0	0	0	0	0	10.9847	0	0	0	0	0	0	0	0	0	0	0	0	0	0	NaN	0	0	0	NaN
AAAGACTTTGATTACCGTCT	19.408	0	0	118.231	0	0	0	175.613	0	0	0	0	0	0	0	0	0	0	0	0	0	0	0	0	0	0	56.3794	0	0	0	0	0	0	0	0	0	0	0	0	0	0	NaN	0	0	0	0	0	0	0
AAAGAGCGGATAAACGGGAT	26.7912	0	0	0	10.8881	NaN	0	0	12.5621	NaN	0	0	0	0	0	0	0	0	0	0	0	17.0656	0	24.3683	0	0	0	0	0	45.7647	0	0	0	0	0	0	0	0	0	0	0	NaN	0	0	0	0	0	0	0
AAAGAGGCAAACTAGATCAT	27.7608	14.989	0	0	14.5349	0	0	15.548	0	12.601	0	0	0	0	0	0	0	0	0	0	0	NaN	0	0	0	0	0	0	0	0	0	0	0	0	0	0	0	0	0	0	0	0	0	0	0	12.3443	0	0	0
AAAGAGGGATTTATTATAGT	18.5313	0	0	0	0	0	0	0	NaN	0	0	0	0	0	0	0	0	0	0	0	0	0	0	0	0	0	0	0	0	0	0	0	0	0	0	0	0	0	0	0	0	0	0	0	0	0	33.3167	0	0
AAAGAGTATTTCTGCCATTT	19.5939	0	0	0	0	0	32.4151	82.1273	0	0	0	0	0	0	0	0	0	0	0	0	0	0	0	0	0	0	0	0	99.047	64.2668	0	0	0	0	0	0	0	0	0	0	0	124.011	0	0	0	0	0	0	0
AAAGAGTTAATTTAGGTAGG	18.5354	231.341	0	0	0	38.9389	NaN	NaN	32.221	1412.27	0	0	0	0	0	0	0	0	0	0	0	0	0	0	0	0	0	0	0	0	0	0	0	0	0	0	0	0	0	0	0	0	0	0	0	14.0892	0	0	NaN
AAAGAGTTGAATAATCCTGA	17.7362	0	0	0	0	0	0	18.4856	0	0	0	0	0	0	0	0	0	0	0	0	0	0	0	0	0	0	0	0	0	35.3884	0	0	0	0	0	0	0	0	0	0	0	0	0	0	NaN	0	NaN	NaN	NaN
AAAGATAATGGAGGTTGTAG	55.9883	0	0	15.6491	0	0	NaN	29.2246	32.5799	632.972	0	0	0	0	0	0	0	0	0	0	0	19.9206	NaN	0	0	0	14.7405	0	1764.9	24.7993	0	0	0	0	0	0	0	0	0	0	0	0	0	0	0	58.9338	0	0	0
AAAGATCTCTGGAATGTTTA	35.5804	0	0	0	22.557	0	14.8762	58.3437	0	0	0	0	0	0	0	0	0	0	0	0	165.139	0	0	0	0	0	0	0	0	NaN	0	0	0	0	0	0	0	0	0	0	0	0	0	0	0	181.549	0	428.397	0
AAAGATCTTTAATCTGTTGT	31.9288	0	0	0	0	0	NaN	23.3829	0	18.6112	0	0	0	0	0	0	0	0	0	0	0	0	0	31.6557	0	0	0	0	0	NaN	0	0	0	0	0	0	0	0	0	0	0	0	0	0	91.5278	0	0	0	16.7099
AAAGATGCGAGCAATTTCAC	14.5573	0	0	25.9017	0	0	0	0	0	0	0	0	0	0	0	0	0	0	0	0	0	0	0	0	0	0	0	0	0	41.8141	0	0	0	0	0	0	0	0	0	0	0	0	0	0	0	0	0	0	0
AAAGATGTCATTTACTATTC	19.6764	0	5276.34	0	0	0	27.8858	0	0	0	0	0	0	0	0	0	0	0	0	0	0	0	0	585.77	0	0	0	0	0	0	0	0	0	0	0	0	0	0	0	0	0	NaN	0	0	0	0	0	0	0
AAAGATTCCGTAATAACTTG	33.9817	0	0	0	0	0	0	13.7609	0	14.1456	0	0	0	0	0	0	0	0	0	0	0	0	0	0	0	0	0	0	0	0	0	0	0	0	0	0	0	0	0	0	0	0	0	0	0	0	0	0	NaN
AAAGATTCTTTCTGTGAGTA	33.5779	0	0	0	59.4781	0	0	0	396.882	0	0	0	0	0	0	0	0	0	0	0	0	0	0	26.2636	0	0	72.246	0	0	64.7986	0	0	0	0	0	0	0	0	0	0	0	0	0	0	0	NaN	0	0	NaN
AAAGATTTCGAGTGGGTTAA	34.3277	853.195	0	0	0	0	11.8347	12.6104	14.9479	0	0	0	0	0	0	0	0	0	0	0	0	0	14.6919	0	0	0	19.6483	0	0	0	0	0	0	0	0	0	0	0	0	0	31.6255	66.2275	16.7049	0	0	0	0	0	0
AAAGATTTTTTCGGCTCATA	16.3863	0	0	0	13.4354	0	0	0	0	0	0	0	0	520.453	0	0	0	0	0	0	0	0	0	0	0	0	NaN	0	0	0	0	0	0	0	0	0	0	0	0	0	NaN	0	0	0	0	0	0	0	NaN
AAAGCAAGGGTTTCCTGCGA	17.2651	0	0	0	0	0	43.7538	0	0	0	0	0	0	0	0	0	0	0	0	0	0	0	0	0	16.0136	0	0	0	0	0	0	0	0	0	0	0	0	0	0	0	NaN	0	0	0	0	0	0	0	0
AAAGCAAGTATTGCCTATTA	24.7537	0	0	0	0	0	0	0	0	0	0	0	0	0	0	0	0	0	0	0	0	0	0	0	0	0	0	0	1035.5	NaN	0	0	0	34.8599	0	0	0	0	0	0	0	NaN	0	0	0	0	0	0	0
AAAGCAATAATAATGATCAT	20.2789	0	0	0	0	0	0	79.3709	0	0	0	0	0	0	0	0	0	0	0	0	0	0	0	0	0	0	NaN	0	0	NaN	0	0	0	0	0	0	0	0	0	0	0	0	0	0	0	0	0	0	0
AAAGCAATTTTCTCATTTTG	37.3074	0	0	0	0	0	33.5899	19.5393	0	0	0	0	0	0	0	0	0	0	0	0	0	0	0	NaN	0	0	0	0	0	20.2422	0	0	0	0	0	0	0	0	0	0	0	0	23.703	22.9759	0	0	0	NaN	54.3248
AAAGCACACACTCTGGTTTT	44.2502	0	0	0	15.2906	0	0	34.0336	0	0	0	0	0	651.406	0	0	0	0	0	0	0	0	0	16.8654	17.0211	0	0	0	NaN	0	0	0	0	0	0	0	0	0	0	0	0	0	0	0	12.3345	0	0	0	NaN
AAAGCACATGCGAAAATTTA	38.2349	0	0	0	0	0	11.4083	0	69.1347	0	0	0	0	0	0	0	0	0	3119.6	0	0	0	0	10.6357	0	0	NaN	0	0	0	0	0	0	0	0	0	0	0	0	0	0	0	23.8853	0	0	0	0	NaN	97.2922
AAAGCACGAAGTAAACTTAT	39.0807	0	0	21.7475	0	0	13.7709	13.154	0	0	0	0	0	0	0	0	0	0	0	0	0	0	0	0	0	0	11.9792	0	0	15.6689	0	0	0	0	0	0	0	0	0	0	NaN	0	0	0	NaN	10.9998	107.537	0	0
AAAGCAGCCTCAGGTGATCA	16.2011	0	0	0	0	0	0	20.0071	0	0	0	0	0	0	0	0	0	0	0	0	0	0	0	20.7967	0	0	0	0	0	43.758	0	0	0	0	0	0	0	0	0	0	0	0	0	0	0	0	0	0	0
AAAGCAGTGACGACTATCCG	39.1534	0	0	0	0	0	44.4842	NaN	NaN	0	0	0	0	0	0	0	0	0	0	0	0	0	0	11.4733	0	0	26.0363	0	0	0	0	0	0	0	0	0	0	0	0	0	0	0	0	0	0	12.5528	0	0	0
AAAGCATCTTTACGTCTGAA	20.364	0	0	0	0	0	NaN	0	0	0	0	0	0	0	0	0	0	0	0	0	0	55.7513	0	0	0	0	0	0	0	0	0	0	0	0	0	0	0	0	0	0	0	0	0	0	0	0	0	0	0
AAAGCCAACTTATTAATTGG	14.9288	0	0	0	0	0	0	NaN	0	0	0	0	0	0	0	0	0	0	0	0	0	0	0	0	0	0	0	0	0	0	0	0	0	0	0	0	0	0	0	0	0	0	0	0	0	0	0	0	0
AAAGCCAAGGAAAGAACGAT	31.6626	0	0	0	0	0	172.865	10.6421	0	0	0	0	0	0	0	0	0	0	0	0	0	0	0	59.4394	0	0	0	0	0	0	0	0	0	0	0	0	0	0	0	0	0	0	13.7766	0	0	254.134	0	0	0
AAAGCCAATGGCATAGTTCG	29.0739	0	0	0	0	0	12.7094	0	0	17.9653	0	0	0	0	0	0	0	0	0	0	0	0	0	30.1569	0	0	24.4976	0	0	0	0	0	0	0	0	0	0	0	0	0	NaN	0	0	0	0	20.8034	0	0	0
AAAGCCAGATACTCCAGGGG	24.0063	0	0	0	0	0	0	32.8112	50.0416	23.7789	0	0	0	0	0	0	0	0	0	0	70.5721	0	0	0	0	0	0	0	0	NaN	0	0	0	0	0	0	0	0	0	0	0	0	0	0	0	0	0	0	0
AAAGCGATCAGGTTCATAAT	21.3404	0	0	0	0	0	0	18.3677	0	0	0	0	0	0	0	0	0	0	0	0	NaN	0	0	0	104.596	0	0	0	0	0	0	0	0	0	0	0	0	0	0	0	NaN	0	0	0	0	337.721	0	0	0
AAAGCGCAATTAGCATCCAC	46.007	0	0	0	0	0	234.244	112.924	0	23.5855	0	0	0	0	0	0	0	0	0	0	0	0	0	41.4471	0	0	26.0258	0	1039.94	0	0	0	0	0	0	0	0	0	0	0	0	0	19.0023	0	0	16.0042	0	0	0
AAAGCGCCTCGTCTACTGTA	27.4704	0	0	0	0	0	0	0	0	12.473	0	0	0	0	0	0	0	0	0	0	0	0	0	0	0	0	17.3266	0	0	0	0	0	0	0	0	0	0	0	0	0	0	0	0	0	0	0	0	0	0
AAAGCGTACAGTACGACGTA	23.4153	0	0	0	14.2754	0	0	0	0	0	0	0	0	0	0	0	0	0	0	0	0	0	38.3701	0	0	0	0	0	0	19.8161	0	0	0	0	0	0	0	0	0	0	0	0	0	0	0	0	0	0	58.3907
AAAGCGTAGAAACTAAGTTT	15.7052	0	0	0	0	0	0	0	0	0	0	0	0	0	0	0	0	0	0	0	0	0	0	0	0	0	NaN	0	0	NaN	0	0	0	0	0	0	0	0	0	0	0	NaN	0	109.82	0	NaN	0	0	0
AAAGCGTGCTTGTTTAGGTC	34.0113	23.6398	162.542	0	233.022	0	0	NaN	21.2226	0	0	0	0	0	0	0	0	0	0	0	0	0	0	0	0	0	0	20.8942	0	NaN	0	0	0	0	0	0	0	0	0	0	0	0	NaN	0	65.167	0	0	0	105.091
AAAGCGTTTACAGTACATAT	32.7108	0	0	0	121.997	0	0	17.9631	0	0	0	0	0	0	0	0	0	0	0	0	0	0	0	0	0	0	19.7718	0	0	NaN	0	0	0	0	0	0	0	0	0	0	0	0	34.3195	0	0	0	0	0	NaN
AAAGCTAGATTATCGGAGTG	18.2318	0	0	0	0	0	0	0	0	0	0	0	0	0	0	0	0	0	0	0	0	0	0	0	0	0	0	0	0	0	0	0	0	0	0	0	0	0	0	0	0	0	18.6128	0	0	0	0	0	NaN
AAAGCTATAATCTATCGTAT	13.9754	0	0	0	0	24.9038	0	NaN	0	0	0	0	0	0	0	0	0	0	0	0	0	0	0	0	0	0	0	0	0	NaN	0	0	0	0	0	0	0	0	0	0	0	0	0	0	0	0	0	0	0
AAAGCTATATCCACTCTTGT	14.7006	0	0	0	0	0	0	0	0	0	0	0	0	0	0	0	0	0	0	0	0	0	0	14.8953	0	0	51.1349	0	0	0	0	0	0	0	0	0	0	0	0	0	0	0	0	0	0	NaN	0	0	0
AAAGCTATCACAGTTTCCTC	32.424	0	0	0	0	15.1695	NaN	35.6942	0	693.384	0	0	0	0	0	0	0	0	0	0	0	NaN	0	0	0	0	0	0	11.0899	17.8061	0	0	0	0	0	0	0	0	0	0	0	0	159.647	48.73	0	0	0	0	NaN
AAAGCTATTAAACGTAATTT	32.1088	0	0	0	0	0	0	63.7049	0	0	0	0	0	0	0	0	0	0	0	0	0	0	0	31.7238	0	0	0	0	559.585	NaN	0	0	0	0	0	0	0	0	0	0	0	0	24.7481	0	13.7944	0	119.538	0	0
AAAGCTCACGTTAAATATTC	48.3505	18.4179	0	11.6018	0	0	0	50.4963	0	35.0318	0	0	0	0	0	0	0	0	0	0	0	0	0	25.7867	0	0	NaN	0	0	37.8103	0	0	0	0	0	0	0	0	0	0	0	NaN	36.1386	13.8037	NaN	0	0	0	0
AAAGCTCTATTCAAATCTAC	33.8618	0	0	0	0	0	0	11.6536	0	149.539	0	0	0	0	0	0	0	0	0	0	0	21.3117	0	0	0	0	0	0	0	NaN	0	0	0	0	0	0	0	0	0	0	0	0	0	0	0	0	0	NaN	NaN
AAAGCTGACGTTGTATTTGG	30.0501	0	0	49.969	0	26.5346	0	63.5362	0	0	0	0	0	0	0	0	0	0	0	0	0	30.3509	0	0	0	0	13.5179	0	0	28.0767	0	0	0	0	0	0	0	0	0	0	0	0	0	73.3464	0	NaN	0	0	85.5178
AAAGCTTAGCGTATGATGCT	11.6067	0	0	0	0	0	0	47.8492	0	0	0	0	0	0	0	0	0	0	0	0	0	0	0	0	0	0	81.2517	0	0	0	0	0	0	0	0	0	0	0	0	0	0	50.0267	0	0	0	0	0	0	NaN
AAAGCTTGTGGTAAAACTTT	25.372	0	0	0	0	0	0	0	0	0	0	0	0	0	0	0	0	0	0	0	0	0	0	24.7682	0	0	0	0	0	NaN	0	0	0	0	0	0	0	0	0	0	0	19.8665	0	0	0	0	0	0	0
AAAGCTTTAATTCAATTTCT	44.2361	0	0	0	0	0	14.2668	101.574	0	NaN	0	0	0	0	0	0	0	0	0	0	0	0	0	NaN	0	0	0	0	0	NaN	26.333	0	0	0	0	0	0	0	0	0	0	0	66.9628	31.748	0	47.2586	0	0	0
AAAGGAAGATTTTATATTGA	17.1653	0	0	0	0	0	0	51.7647	13.0491	0	0	0	0	0	0	0	0	0	0	0	0	0	0	0	0	0	0	0	0	0	0	0	0	0	0	0	0	0	0	0	0	NaN	353.765	0	0	0	0	0	0
AAAGGAAGGACGTTTGTAGT	37.1262	0	0	0	0	NaN	0	0	0	0	0	0	0	0	0	0	0	0	0	0	0	0	0	0	0	0	NaN	0	0	NaN	0	0	0	0	0	0	0	0	0	0	0	0	0	0	0	0	0	0	0
AAAGGATGTGGTGGTAAGGG	27.0796	NaN	0	0	0	0	0	17.7397	0	0	0	0	0	0	0	0	0	0	0	0	0	0	0	0	0	0	NaN	148.565	0	NaN	0	0	0	0	0	0	0	0	0	0	0	0	0	0	0	0	0	0	0
AAAGGATTGGAAACTAACTT	16.7749	14.4682	0	466.939	0	0	0	22.009	0	0	0	0	0	0	0	0	0	0	0	0	0	0	0	0	0	0	0	0	0	NaN	0	0	0	0	0	0	0	0	0	0	0	0	0	0	0	0	0	12.9575	0
AAAGGCATTCTATTTAGACA	28.0545	0	0	0	0	0	32.3712	0	0	0	0	0	0	0	0	0	0	0	0	0	0	0	0	53.4352	0	0	0	0	0	0	0	0	0	0	0	0	0	0	0	0	0	0	0	0	0	0	0	0	0
AAAGGCGCCTATATCTATTA	16.8357	50.3073	0	235.221	0	0	0	12.5049	0	0	0	0	0	0	0	0	0	0	0	0	0	0	0	0	0	0	0	0	NaN	0	0	0	0	0	0	0	0	0	0	0	0	0	0	0	69.2808	0	0	0	0
AAAGGCGCGTTCAGATATGG	27.888	0	224.249	0	0	0	0	0	0	0	0	0	0	0	0	0	0	0	0	0	0	0	0	0	0	0	0	0	0	NaN	0	0	0	0	0	0	0	0	0	0	0	0	0	22.1132	NaN	0	0	0	0
AAAGGCGTTATTTACTGTGG	50.0139	NaN	0	37.8284	0	0	0	34.3835	0	NaN	0	0	0	0	0	0	0	0	0	0	0	0	0	0	0	0	14.9225	0	0	NaN	0	0	0	0	0	0	0	0	0	0	74.7431	0	0	0	NaN	NaN	0	0	NaN
AAAGGCTGCTCGTACAATTT	14.5799	0	0	0	17.4032	0	0	11.0045	0	0	0	0	0	0	0	0	0	0	0	0	0	0	0	0	0	367.462	0	0	645.185	0	0	0	0	0	0	0	0	0	0	0	0	NaN	0	0	0	0	0	0	NaN
AAAGGGAATGGTGATACCTG	20.3874	0	0	0	0	0	13.2878	0	0	163.872	0	0	0	0	0	0	0	0	0	0	0	NaN	0	23.8177	0	0	166.51	0	0	0	0	0	0	0	0	0	0	0	0	0	0	NaN	0	0	0	0	0	0	0
AAAGGGAGGACAAGAGTGAA	39.6459	0	0	0	11.2933	0	101.8	NaN	20.8764	NaN	0	0	0	0	0	0	0	0	0	0	NaN	0	0	0	0	0	NaN	0	0	NaN	0	0	0	0	0	0	0	0	0	0	0	0	0	0	0	0	97.7052	0	0
AAAGGGGGTCACAATAGGTG	34.6778	0	0	0	0	0	0	16.6563	0	0	0	0	0	0	0	0	0	0	0	0	0	0	0	13.1128	0	0	14.3215	0	0	19.3705	0	0	0	0	0	0	0	0	0	0	0	118.53	0	0	0	0	0	0	0
AAAGGGGGTTGATGATGTGA	17.7733	0	0	0	0	0	0	0	0	0	0	0	0	0	0	0	0	0	0	0	0	0	0	23.2403	0	0	0	0	0	NaN	0	0	0	0	0	0	0	0	0	0	0	NaN	0	0	0	0	0	0	NaN
AAAGGGTAGCCACTGTATCA	37.0121	0	0	NaN	0	0	0	32.7691	26.1349	14.0895	0	0	0	0	0	0	0	0	0	0	0	0	0	0	0	0	0	0	0	24.9926	0	0	0	0	0	0	0	0	0	0	0	17.2344	0	38.02	0	280.24	22.8268	0	0
AAAGGGTATTTCATGCTTCT	38.2749	0	0	0	0	0	47.9044	48.8396	0	0	0	0	0	0	0	0	0	0	0	0	0	0	0	80.2003	0	0	0	0	0	0	0	0	0	0	0	0	0	0	0	0	0	46.3262	0	12.1067	0	0	0	0	0
AAAGGTACTGGAATGCCAGA	20.8371	0	0	0	0	0	0	28.563	0	0	0	0	0	0	0	0	0	0	0	0	0	0	0	0	0	0	0	0	0	0	0	0	0	26727.5	0	0	0	0	0	0	NaN	0	0	0	0	0	0	0	0
AAAGGTCAATTGAACATTTC	15.4468	0	0	0	0	16.3972	0	34.8342	0	0	0	0	0	0	0	0	0	0	0	0	0	0	0	0	0	0	0	0	0	0	0	0	0	0	0	0	0	0	0	0	0	0	0	0	24.669	0	0	0	0
AAAGGTCGATCGCTATTCTA	63.0441	0	0	0	0	15.984	0	52.2786	28.2222	20.8799	0	0	0	0	0	0	0	0	0	0	0	0	0	22.253	0	0	63.9694	0	0	NaN	0	0	0	0	0	0	0	0	0	0	58.5519	0	0	350.965	0	186	0	0	0
AAAGGTCGCATTGATTACGG	13.2963	0	0	0	0	62.1916	0	25.0732	0	NaN	0	0	0	0	0	0	0	0	0	0	0	0	0	0	0	0	0	0	0	0	0	0	0	0	0	0	0	0	0	0	0	0	0	0	0	0	0	0	0
AAAGGTGGAGTGTTTATTCA	14.3851	0	0	0	0	0	0	0	0	0	0	0	0	0	0	0	0	0	0	0	0	0	0	0	0	0	0	0	0	0	0	26.3333	0	0	0	0	0	0	0	0	0	0	0	0	0	0	0	0	0
AAAGGTTCAGTAGGCAGATT	30.2899	0	0	0	0	0	16.699	30.864	0	0	0	0	0	0	0	0	0	0	0	0	0	0	0	0	26.3722	0	0	0	0	0	0	0	0	0	0	0	0	0	0	0	0	0	17.4962	0	0	0	0	NaN	0
AAAGGTTCGCATGCCTTTAT	35.9597	0	0	0	0	19.0632	0	NaN	0	14.5326	0	0	0	0	0	0	0	0	0	0	0	0	0	0	388.917	0	NaN	0	0	NaN	0	0	0	0	0	0	0	0	0	0	0	0	0	27.9227	0	0	27.7275	0	0
AAAGGTTGGTTTTAAGCTCT	14.5404	0	28.1089	0	0	0	0	12.9939	0	0	0	0	0	0	0	0	0	0	0	0	0	0	0	0	0	0	0	0	0	0	0	0	0	0	0	0	0	0	0	0	0	0	0	0	0	0	0	0	0
AAAGGTTTTATTTTTATACT	19.4623	0	0	0	19.8958	0	0	15.4847	NaN	0	0	0	0	0	0	0	0	0	0	0	NaN	0	0	NaN	0	0	0	0	0	0	0	0	0	0	0	0	0	0	0	0	0	0	0	0	0	0	0	0	0
AAAGGTTTTCAGATAGTATA	20.8282	0	0	0	0	0	11.4083	0	0	0	0	0	0	0	0	0	0	0	0	0	NaN	0	0	14.0588	0	0	0	0	0	0	0	0	0	0	0	0	0	0	0	0	0	0	0	0	0	0	0	0	75.7641
AAAGTAAATTTTGTTGTTAG	25.0431	0	0	0	0	0	0	0	0	0	0	0	0	0	0	0	0	0	0	0	0	0	0	17.7008	0	0	0	0	0	NaN	0	0	0	0	0	0	0	0	0	0	0	48.2806	0	0	0	0	0	0	0
AAAGTAACGAGACGAAACGA	20.0092	0	0	0	0	155.14	0	22.0301	27.2482	0	0	0	0	0	0	0	0	0	0	0	0	0	0	0	0	0	0	0	0	21.0977	0	0	0	0	0	0	0	0	0	0	NaN	0	0	0	0	0	0	0	0
AAAGTAACTTTTTTTGCATC	23.2358	0	0	0	0	0	0	0	37.4246	0	0	0	0	0	0	0	0	0	0	0	0	0	0	0	0	0	0	0	0	0	0	0	0	0	0	0	0	0	0	0	0	0	0	0	0	442.07	0	0	0
AAAGTAAGACAGTTTACCAG	21.2687	0	0	0	0	0	0	0	0	322.123	0	0	0	0	0	0	0	0	0	0	0	0	0	0	0	0	0	0	0	0	0	0	0	0	0	0	0	0	0	0	0	0	0	63.4678	0	0	0	0	0
AAAGTAAGTCATTAATTCTT	25.368	0	0	0	0	0	0	0	0	NaN	0	0	0	0	0	0	0	0	0	0	0	0	0	0	0	0	0	0	NaN	55.5249	0	0	0	0	0	0	0	0	0	0	0	0	0	NaN	0	0	0	0	0
AAAGTAATACCTATCTGTCA	34.3249	0	0	0	0	14.3511	0	21.5498	0	0	0	0	0	0	0	0	0	0	0	0	0	74.0189	0	0	0	0	0	0	0	0	0	0	0	0	0	0	0	0	0	0	0	NaN	0	18.6538	0	138.184	0	78.5122	0
AAAGTAATTTTCAAACTGTT	30.3136	0	116.935	0	49.4869	0	0	33.8735	12.9759	24.2408	0	0	0	0	0	0	0	0	0	0	0	0	0	11.5459	0	0	35.632	0	0	0	0	0	0	0	0	0	0	0	0	0	0	0	0	0	0	NaN	0	0	0
AAAGTACTGTGCGCCGTTAG	14.7971	0	0	0	0	0	0	0	0	0	0	0	0	0	0	0	0	0	0	0	0	0	0	0	0	0	0	0	0	0	0	0	0	0	0	0	0	0	0	0	53.3806	0	0	0	23.363	19.1186	0	0	0
AAAGTAGAAAGAAGCTGATT	38.5165	0	0	0	266.586	NaN	NaN	0	0	0	0	0	0	0	0	0	0	0	0	0	0	0	0	0	0	0	0	0	0	147.323	0	0	0	0	0	0	0	0	0	0	NaN	0	0	0	0	56.8403	0	0	0
AAAGTAGAACCCCTGGAACA	20.4913	20.4638	0	0	0	0	0	0	0	0	0	0	0	0	0	0	0	0	0	0	0	0	0	0	0	0	0	0	0	NaN	0	0	0	0	0	0	0	0	0	0	0	0	31.2852	21.7414	0	0	0	0	NaN
AAAGTAGACTACATGAGCTC	16.2267	0	0	0	0	0	0	0	0	NaN	0	0	0	0	0	0	0	0	0	0	0	0	0	0	0	0	0	0	0	0	0	0	0	0	0	0	0	0	0	0	0	0	0	0	0	0	0	0	0
AAAGTAGCGCGGGTAGTATG	37.0326	89.1815	0	0	0	0	0	85.6507	13.7248	0	0	0	0	0	0	0	0	0	0	0	0	0	0	0	0	0	0	0	0	NaN	0	0	0	0	0	0	0	0	0	0	0	0	0	0	0	NaN	0	0	0
AAAGTATAATATAGAGTTAC	19.522	0	0	0	12.5385	0	14.1625	16.3994	0	0	0	0	0	0	0	0	0	0	0	0	0	0	0	0	0	0	0	0	0	0	0	0	0	0	0	0	0	0	0	0	0	0	0	0	0	0	70.6711	0	0
AAAGTATAGTTTTATGAAGG	38.2802	0	0	0	192.684	19.983	20.3755	11.8137	15.8853	17.8342	0	0	0	0	0	0	0	0	0	0	0	0	0	44.4726	0	0	21.7226	0	22.5948	54.0448	0	0	0	0	0	0	0	0	0	0	0	0	NaN	0	NaN	0	0	0	0
AAAGTATGCTTCCTGCATCT	46.5035	126.248	0	0	13.8406	0	76.5862	37.3125	0	90.466	0	0	0	921.742	2784.67	0	0	0	0	0	0	0	NaN	0	55.3255	0	0	0	0	0	0	0	0	0	0	0	0	0	0	0	25.5787	0	NaN	0	0	25.9697	0	0	0
AAAGTATTCGTAATGCAGGT	42.1848	0	0	0	0	0	12.4698	22.1691	34.0226	0	0	0	0	370.097	0	0	0	0	0	0	0	0	0	NaN	14.6532	0	12.5665	0	0	NaN	0	0	0	0	0	0	0	0	0	0	25.9829	0	0	0	0	11.2933	0	0	0
AAAGTATTGAGTGAGCATTG	18.3167	0	0	0	0	11.7844	45.8291	0	0	0	0	0	0	0	0	0	0	0	0	0	0	0	0	0	0	0	49.8163	0	0	0	0	0	0	0	0	0	0	0	0	0	0	0	0	0	61.0185	0	0	0	0
AAAGTATTTAGTTCATGGGA	31.2689	0	NaN	0	0	0	14.0929	14.8357	0	0	0	0	0	0	0	0	0	0	0	0	0	0	0	NaN	0	0	19.1571	0	0	11.2228	0	0	0	0	0	0	0	0	0	0	0	27.2674	0	0	17.867	0	0	22.535	102.585
AAAGTATTTGGTATGAAGTT	47.5513	0	0	11.0084	0	29.1033	0	0	0	0	0	0	0	0	0	0	0	0	0	0	0	0	0	NaN	0	0	33.1076	0	0	35.2165	0	0	0	0	0	0	0	0	0	0	138.802	17.4254	0	0	0	17.272	0	0	120.707
AAAGTCACTGTTCTCATTCT	14.8632	0	0	0	0	NaN	16.2945	284.934	14.1386	0	0	0	0	0	0	0	0	0	0	0	0	0	0	0	0	0	0	0	0	15.1105	0	0	0	0	0	0	0	0	0	0	0	NaN	0	0	0	NaN	0	0	0
AAAGTCATATTGTATTAATG	38.905	0	0	23.0959	0	0	0	47.6219	21.8011	41.4165	0	0	0	0	0	0	0	0	0	0	0	0	0	0	0	0	0	0	0	NaN	0	0	0	0	0	0	0	0	0	0	0	0	0	NaN	0	0	0	NaN	0
AAAGTCCTGGAACTAGTCGT	18.696	0	0	0	0	0	0	0	0	0	0	0	0	0	0	0	0	0	0	0	0	0	0	0	362.95	0	0	0	0	0	0	0	0	0	16208.6	0	0	0	0	0	0	0	0	0	0	NaN	0	86.5794	0
AAAGTCGAAATTTGTGCGCG	21.023	0	0	0	0	0	383.079	0	0	0	67.0453	0	0	0	0	0	0	0	0	0	0	0	0	0	0	0	0	0	0	NaN	0	0	0	0	0	0	0	0	0	0	0	0	0	0	0	54.5984	0	0	NaN
AAAGTCGCGTTATATTACAG	15.9219	21.6687	0	34.2664	0	0	49.3189	0	0	0	0	0	0	0	0	0	0	0	0	0	0	0	0	0	0	0	0	0	0	0	0	0	0	0	0	0	0	0	0	0	31.0357	0	0	0	0	0	0	0	0
AAAGTCGGGATGTTATTAGG	25.9026	0	0	0	0	0	65.0388	28.3521	0	26.7497	0	0	0	0	0	0	0	0	0	0	0	0	0	0	0	0	0	0	0	0	0	0	0	0	0	0	0	0	0	0	0	21.0566	0	36.845	0	20.7401	0	0	0
AAAGTCGGTATTTAACGAAT	18.5992	0	NaN	0	0	29.8185	0	28.8286	0	0	0	0	0	0	0	0	0	0	0	0	0	0	0	0	0	0	0	0	0	0	0	0	0	0	0	0	0	0	0	0	0	NaN	0	0	0	52.645	0	0	NaN
AAAGTCGGTTTGAGGCTTGT	29.5753	0	0	0	0	0	11.9391	23.4126	0	NaN	0	0	0	0	0	0	0	0	0	0	0	0	0	12.4204	13.9234	0	29.9068	0	0	0	0	0	0	0	0	0	0	0	0	0	0	35.6849	0	1456.71	0	0	0	0	0
AAAGTCGTCCCGGCAAATAT	60.0614	0	0	0	0	25.2076	12.1349	61.3445	0	0	0	0	0	0	0	0	0	0	0	0	0	15.8812	0	0	0	0	17.5704	0	26.7751	16.5173	0	0	0	0	0	0	0	0	0	0	0	NaN	0	0	21.7103	0	NaN	0	0
AAAGTCGTGACGGATACTCG	16.2342	0	0	0	0	0	0	25.3598	21.9348	0	0	0	0	0	0	0	0	0	0	0	0	0	0	0	0	0	0	0	0	0	0	0	0	0	0	0	0	0	0	0	0	0	0	0	0	0	0	0	0
AAAGTCGTTAAACTGTTCCA	17.7539	0	0	0	0	0	0	0	11.6979	0	0	0	0	0	0	0	0	0	0	0	0	0	0	0	0	0	0	0	0	NaN	0	0	0	0	0	0	0	0	0	0	0	NaN	0	0	18.2899	NaN	0	0	0
AAAGTCTAGCTGTTGAATCT	44.943	14.9367	0	148.612	34.6902	22.0392	0	14.8778	NaN	0	0	0	0	0	0	0	0	0	0	0	15.6279	0	0	0	0	0	0	0	0	0	0	0	0	0	0	0	0	0	0	0	NaN	NaN	18.4354	0	NaN	0	0	0	0
AAAGTCTTCATTGATGGGTA	21.9668	0	0	0	0	48.4664	0	23.7836	0	0	0	0	0	0	0	0	0	0	0	0	0	0	0	1031.03	0	0	0	0	0	0	0	0	0	0	0	0	0	0	0	0	NaN	0	0	0	0	0	0	0	0
AAAGTGATCACTAGCGTGGT	21.3337	0	0	0	0	0	0	127.368	20.882	0	0	0	0	0	0	0	0	0	0	0	0	0	20.9993	0	0	523.989	0	0	0	21.4324	0	0	0	0	0	0	0	0	0	0	0	0	0	16.6162	0	0	0	0	0
AAAGTGCCATTTTCCTGGAT	14.8705	0	0	0	0	NaN	0	0	0	0	0	0	0	0	0	0	0	0	0	0	0	0	0	0	0	0	0	0	0	0	0	0	0	0	0	0	0	0	0	0	0	0	0	0	NaN	0	0	0	0
AAAGTGGGGCTCGATCTCTT	20.8127	0	0	0	0	0	0	21.5622	66.0972	NaN	0	0	0	0	0	0	0	0	0	0	0	0	0	0	0	0	0	0	0	NaN	0	0	0	0	0	0	0	0	0	0	0	0	0	0	0	0	0	0	0
AAAGTGGTAATTCGATAAAT	18.2571	0	0	0	38.3711	0	0	0	NaN	0	37.6536	0	0	0	0	0	0	0	0	0	38.2451	0	0	0	14.3991	0	0	0	0	0	0	0	0	0	0	0	0	0	0	0	0	0	13.9713	0	0	17.966	0	0	95.0849
AAAGTGGTGACAGACAATGG	12.7275	0	0	0	0	0	0	25.7644	0	0	0	0	0	0	0	0	0	0	0	0	0	0	30.7656	0	0	0	0	0	0	0	0	0	0	0	0	0	0	0	0	0	0	0	0	0	0	0	0	0	NaN
AAAGTGTAGATCAGCTATCG	27.9113	0	687.878	0	0	0	0	41.6873	0	0	0	0	0	0	0	0	0	0	0	0	0	0	0	0	0	0	23.656	0	0	11.2156	0	0	0	0	0	0	0	0	0	0	0	0	13.5104	0	0	NaN	0	20.8876	0
AAAGTGTCATCTCTATGACG	14.9753	0	0	0	0	0	0	18.8691	0	0	0	0	0	0	0	0	0	0	0	0	0	0	0	0	0	0	0	0	0	0	0	0	0	0	0	0	0	0	0	0	0	0	0	0	0	0	0	0	0
AAAGTGTGAGAAACGAATGT	18.2168	0	0	0	0	0	0	13.3563	0	0	0	0	0	0	0	0	0	0	0	0	0	0	0	0	50.5016	0	NaN	0	0	0	0	0	0	0	0	0	0	0	0	0	0	0	0	NaN	0	0	0	0	0
AAAGTGTGTATGAGTGAACT	26.0534	0	0	0	NaN	0	16.2597	NaN	0	0	0	0	0	0	0	0	0	0	0	0	0	0	0	0	0	0	0	0	0	13.666	0	0	0	0	0	0	0	0	0	0	0	0	0	0	NaN	0	0	0	0
AAAGTGTTCATAAACTGGTC	16.1117	0	0	0	0	0	0	NaN	NaN	0	0	0	0	0	0	0	0	0	0	0	0	0	0	0	0	0	0	0	0	0	0	0	0	0	0	0	0	0	0	0	0	0	60.7808	0	0	0	0	0	0
AAAGTGTTTGATTCCTACCA	16.8723	0	0	0	0	0	NaN	0	0	0	0	0	0	0	0	0	0	0	0	0	0	0	0	0	0	0	0	0	0	0	0	0	0	0	0	0	0	0	0	0	0	29.9604	0	0	0	0	0	0	0
AAAGTTAATTCTCTTGTCGC	20.6916	0	0	0	0	0	0	0	0	0	0	0	0	0	0	0	0	0	0	0	0	0	0	0	0	0	0	0	0	0	0	0	0	0	0	0	0	0	0	0	75.6413	0	0	0	21.2112	0	0	0	0
AAAGTTAGTTATGGACTGTT	34.5122	19.4222	0	0	86.9293	0	0	NaN	0	0	0	0	0	0	0	0	0	0	0	0	0	0	0	0	0	0	0	0	0	0	0	0	0	0	0	0	0	0	0	0	0	370.043	0	NaN	28.1262	20.4765	0	0	NaN
AAAGTTAGTTATTCATGGGG	36.5679	0	0	28.8692	0	42.1174	0	0	0	NaN	0	0	0	0	0	0	0	0	0	0	0	0	0	0	NaN	0	NaN	0	0	0	0	0	0	0	0	0	0	0	0	0	0	14.9585	0	117.173	0	27.0373	0	0	NaN
AAAGTTATACGTTTTTATGG	40.8744	0	0	139.387	0	0	0	43.0487	0	0	0	0	0	0	0	0	0	0	0	0	0	0	0	NaN	0	0	NaN	0	12.2512	21.2482	0	0	0	0	0	0	0	0	0	0	0	0	0	24.429	0	0	0	0	73.7176
AAAGTTCAAGAATATAAGTG	30.7352	0	0	18.9409	45.4622	0	79.4448	25.0521	0	NaN	0	0	0	0	0	0	0	0	0	0	0	0	0	0	0	0	20.7918	0	0	0	0	0	0	0	0	0	0	0	0	0	0	0	0	0	17.8284	94.0451	0	0	0
AAAGTTCAGTCACCTGGAGG	24.8409	0	0	0	0	0	0	14.0687	0	0	0	0	0	0	0	0	0	0	0	0	0	0	0	0	0	0	0	0	0	0	0	0	0	0	0	0	0	0	0	0	0	0	0	0	0	0	0	NaN	0
AAAGTTCAGTGTTGAGAATC	26.7786	0	0	0	0	0	0	37.5148	0	0	0	0	0	0	0	0	0	0	0	0	0	0	0	71.3504	0	0	13.1263	0	0	0	0	0	0	0	0	0	0	0	0	0	0	0	0	0	51.5658	33.2813	0	0	NaN
AAAGTTCCAGCAAATCACTG	16.3842	0	0	0	0	0	0	0	0	0	0	0	0	0	0	0	0	0	0	0	0	0	0	1692.88	0	0	0	0	0	0	0	0	0	0	0	0	0	0	0	0	0	0	0	0	0	0	833.639	0	0
AAAGTTCGCATTTGAGTAGT	26.8274	0	0	0	21.2844	71.1033	NaN	0	0	0	0	0	0	0	0	0	0	0	0	0	0	0	0	0	0	0	0	0	0	13.5765	0	0	0	0	0	0	0	0	0	0	0	14.2288	0	0	0	0	0	0	NaN
AAAGTTCTGTTTATTTGAAG	20.7225	0	0	0	0	0	35.7219	0	0	0	0	0	0	0	0	0	0	0	0	0	0	0	0	0	0	0	0	0	0	0	0	0	0	0	0	0	0	0	0	0	0	0	0	0	35.4278	0	0	NaN	0
AAAGTTGTCTAATACATACA	26.5403	0	0	0	0	15.0682	11.6041	0	0	0	0	0	0	0	0	0	0	0	0	0	0	0	0	0	0	0	0	0	0	15.6242	0	0	0	0	0	0	0	0	0	0	0	0	114.433	0	0	0	0	0	0
AAAGTTTAAGCGGGATTTTC	19.0197	274.797	0	0	0	0	27.5637	11.0256	0	0	0	0	0	0	0	0	0	0	0	0	0	0	0	0	0	0	0	0	0	NaN	0	0	0	0	0	0	0	0	0	0	0	39.1073	0	0	0	0	0	NaN	0
AAAGTTTAGCGCCAATCAAT	17.446	99.6626	0	22.5029	0	0	0	0	NaN	0	0	0	0	0	0	0	0	0	0	0	0	0	0	0	0	0	0	0	0	0	0	0	0	0	0	0	0	0	0	0	0	0	0	0	0	34.2037	0	0	0
AAAGTTTATCGTACGCAATT	26.5459	0	0	0	0	0	17.7128	0	0	0	0	0	0	0	0	0	0	0	0	0	0	0	0	0	0	0	0	0	0	21.7976	0	0	0	0	0	0	0	0	0	0	0	0	0	186.907	0	NaN	18.8633	0	0
AAAGTTTCCTTGTCATTGAG	26.6604	0	0	0	0	0	0	170.117	0	0	0	0	0	0	0	0	0	0	0	0	0	0	0	0	0	0	NaN	0	95.2567	0	0	0	0	0	0	0	0	0	0	0	0	0	0	204.895	0	0	0	0	0
AAAGTTTTAGCATGCTTTTT	25.3199	0	0	0	0	0	0	0	0	0	0	0	0	0	0	0	0	0	0	0	0	0	0	0	0	0	18.5698	0	0	NaN	0	0	0	0	0	0	0	0	0	0	0	0	NaN	0	0	201.002	0	0	12.0873
AAAGTTTTGTTCAATACTTT	17.1014	0	0	0	12.5385	0	0	0	0	19.7721	0	0	0	0	0	0	0	0	0	0	0	0	0	0	0	0	NaN	0	0	NaN	0	0	0	0	0	0	0	0	0	0	0	NaN	0	0	0	0	0	0	25.5594
AAAGTTTTTCTACGGTCATA	27.2657	0	0	0	0	0	0	10.4187	0	0	0	0	0	0	0	0	0	0	0	0	NaN	0	0	0	0	0	NaN	0	0	NaN	0	0	0	0	0	0	0	0	0	0	0	NaN	0	51.8549	0	0	0	21.4542	0
AAATAAACGTGGTGATCAGT	19.6001	0	0	0	0	114.359	0	0	79.9374	0	38.6742	0	0	0	0	0	0	0	0	0	0	NaN	0	NaN	0	0	0	0	35.1112	0	0	0	0	0	0	0	0	0	0	0	0	0	0	0	0	0	0	0	NaN
AAATAAACTCGACTTAATTT	21.5703	0	0	12.1414	0	0	0	0	0	NaN	0	0	0	0	0	0	0	0	0	0	0	0	0	0	0	0	0	0	0	0	0	0	0	0	0	0	0	0	0	0	0	0	0	10.6848	0	0	0	0	0
AAATAAAGTGGACTTCCTTT	38.7095	2883.06	0	0	0	0	0	12.9306	0	0	0	0	0	0	0	0	0	0	0	0	0	0	0	NaN	0	0	NaN	0	0	0	0	0	0	0	0	0	0	0	0	0	0	140.403	15.3591	NaN	34.8502	15.2552	0	0	0
AAATAAATACAATGGTGTCA	14.1932	0	11.8661	0	0	0	0	0	0	0	0	0	0	0	0	0	0	0	0	0	0	0	0	0	0	0	0	0	0	NaN	0	0	0	0	0	0	0	0	0	0	0	0	0	0	0	0	0	0	0
AAATAAATCGCTAAGCTATC	13.0657	0	0	0	33.2742	0	0	20.6773	0	0	0	0	0	0	0	0	0	0	0	0	0	0	0	0	0	0	0	0	0	0	0	0	0	0	0	0	0	0	0	0	0	0	0	0	0	NaN	0	30.9817	0
AAATAACCTTCGCACTATGT	13.9052	0	0	0	0	28.0722	0	11.2068	0	0	0	0	0	0	0	0	0	0	0	0	0	NaN	0	0	0	0	36.4425	0	0	0	0	0	0	0	0	0	0	0	0	0	0	NaN	0	66.7116	0	0	0	0	167.022
AAATAACTACTATGTAACCC	49.6282	161.046	0	0	63.9989	0	48.7353	63.3425	13.4996	20.4243	0	0	0	0	0	0	0	0	0	0	0	0	0	NaN	0	0	12.9237	0	0	0	0	0	0	0	0	0	0	0	0	0	0	0	0	0	0	120.278	0	0	0
AAATAAGAGGTACATCAGAC	38.9677	0	0	0	0	0	0	14.0476	0	53.4558	0	0	0	0	0	0	0	0	0	0	0	0	0	0	0	0	0	0	0	NaN	0	0	0	0	0	0	0	0	0	0	0	23.5062	15.2408	1020.85	150.09	19.2337	0	0	0
AAATAAGGAGAAAGACAACT	18.7654	NaN	0	0	0	0	0	0	0	0	0	0	0	0	0	0	0	0	0	0	0	0	0	0	0	0	0	0	0	0	0	0	0	0	0	0	0	0	0	0	0	0	0	0	0	0	0	0	0
AAATAAGGGTAGAGCAATGA	12.8164	0	0	0	0	0	0	0	0	0	0	0	0	0	0	0	0	0	0	0	0	0	0	0	0	0	0	0	0	0	0	0	0	0	0	0	0	0	0	0	0	0	0	0	0	0	0	0	0
AAATAATAATAGTTACGGGC	21.9924	0	44.519	0	0	29.7172	30.0434	NaN	0	0	0	0	0	0	0	0	0	0	0	0	0	0	NaN	0	NaN	0	0	0	0	0	0	0	0	0	0	0	0	0	0	0	0	0	0	45.4862	0	0	0	0	0
AAATAATAGAGGATAAAATT	15.6882	0	0	141.705	0	0	102.505	19.7627	0	0	0	0	0	0	0	0	0	0	0	0	0	0	0	0	0	0	0	0	0	0	0	0	0	0	0	0	0	0	0	0	0	0	0	0	0	0	0	0	0
AAATAATATTAATTAAGTGA	13.9828	0	0	0	0	0	11.6389	87.0207	13.0308	0	0	0	0	0	0	0	0	0	0	0	0	0	0	NaN	0	0	0	0	0	0	0	0	0	0	0	0	0	0	0	0	0	0	243.175	0	19.5588	0	0	0	0
AAATAATCCCGTTTTACGCA	18.8371	0	0	0	0	0	0	58.9678	0	0	0	0	0	0	0	0	0	0	0	0	0	0	0	0	0	0	NaN	0	0	0	0	0	0	0	0	0	0	0	0	0	NaN	0	0	157.244	14.6009	0	0	0	0
AAATAATTCATTATTGGTGT	36.9992	0	0	0	0	0	0	20.614	0	0	0	0	0	0	0	0	0	0	0	0	0	0	0	NaN	0	0	0	0	0	NaN	0	0	0	0	0	0	0	0	0	0	NaN	0	0	0	0	18.3997	0	0	0
AAATAATTGTGTCTCAGATT	41.5098	0	0	0	0	0	NaN	18.8691	0	46.397	0	0	0	0	0	0	0	0	0	0	0	0	0	0	0	0	0	0	0	38.8986	0	0	0	0	0	0	0	0	0	0	0	NaN	25.0316	0	0	NaN	0	0	0
AAATACAATGGATTATATTT	14.2262	0	0	0	0	0	0	NaN	0	0	0	0	0	0	0	0	0	0	0	0	0	0	0	0	0	0	0	0	0	0	0	0	0	0	0	0	0	0	0	0	0	0	0	0	NaN	0	0	0	0
AAATACCCGTTGCCCGGAAT	21.2736	0	0	0	0	0	0	0	0	0	0	0	0	0	0	0	0	0	0	0	0	0	0	0	0	0	0	0	0	0	0	0	0	0	0	0	0	0	0	0	0	NaN	0	0	0	0	0	0	0
AAATACGATGAATTAGGTTG	30.8341	0	0	0	90.2028	0	0	14.292	52.5738	0	0	0	0	806.958	0	0	0	0	0	0	0	0	0	0	0	18.9575	0	0	0	347.314	0	0	0	0	0	0	0	0	0	0	128.321	0	0	77.6775	0	29.7397	0	0	0
AAATACGATTCTATCTTTGT	18.5669	0	0	0	0	0	0	13.0572	0	0	0	0	0	0	0	0	0	0	0	0	0	0	0	0	0	0	0	0	0	0	0	0	0	0	0	0	0	0	0	0	169.321	0	202.831	0	0	0	0	0	0
AAATACGTAGCCTGGTCGGG	21.8802	0	0	0	65.2671	0	0	0	2059.76	0	0	0	0	0	0	0	0	0	0	0	0	0	0	0	0	0	0	0	0	0	0	0	0	0	0	0	0	0	0	0	0	40.7145	0	0	0	0	0	0	0
AAATACGTGGCTTCTTGCAT	46.3908	0	NaN	0	0	0	0	54.5758	24.7105	0	0	0	0	0	0	0	0	0	0	0	0	0	0	30.4506	0	0	11.9174	0	0	28.1214	0	0	0	0	0	0	0	0	0	0	0	0	158.573	16235.6	NaN	NaN	0	28.0289	0
AAATACGTGTTCTCAAAAGG	21.0275	0	0	0	0	0	0	0	44.1863	0	0	0	0	0	0	0	0	0	0	0	0	0	0	0	0	0	22.7151	0	0	0	0	0	0	0	0	0	0	0	0	0	0	0	0	0	0	0	0	0	0
AAATACGTTGTTCCTGGTAT	14.8103	0	0	0	0	0	0	0	0	0	0	0	0	0	0	0	0	0	0	0	0	0	0	0	0	0	0	0	0	0	0	0	0	0	0	0	0	0	0	0	0	0	NaN	0	0	0	0	0	0
AAATACTAGTTGGGCTATTA	25.8783	0	0	0	0	0	0	18.7301	0	0	0	0	0	0	0	0	0	0	0	0	0	0	0	0	0	0	0	0	0	0	0	0	0	0	0	0	0	0	0	0	0	0	0	0	0	0	0	0	0
AAATACTTAGAGTTTCTGCG	16.6799	0	0	0	0	0	0	18.7512	0	0	0	0	0	0	0	0	0	0	0	0	0	0	NaN	0	0	0	0	0	0	0	0	0	0	0	0	0	0	0	0	0	NaN	0	0	0	0	0	0	0	0
AAATACTTATGTTTAGTTGA	18.3981	0	0	0	0	13.0181	0	NaN	0	0	0	0	0	0	0	0	0	0	0	0	0	0	0	0	0	0	NaN	0	0	0	0	0	0	0	0	0	0	0	0	0	0	0	0	0	46.7636	NaN	0	0	0
AAATACTTCGCATGTACCGG	13.3871	0	0	0	0	0	0	72.3998	0	0	0	0	0	0	0	0	0	0	0	0	0	0	0	0	0	0	0	0	0	NaN	0	0	0	0	0	0	0	0	0	0	0	0	0	0	0	0	49.7569	0	NaN
AAATACTTTTTCATTACTTT	15.8951	0	48.1728	0	33.4155	0	0	NaN	NaN	0	0	0	0	0	0	0	0	0	0	0	0	0	0	0	NaN	0	0	0	362.145	0	0	0	0	0	0	0	0	0	0	0	0	0	0	0	0	36.6324	0	0	2077.15
AAATAGCGTGTGTACTTGGA	32.1256	0	0	0	0	12.1956	25.9753	21.0397	0	60.4834	0	0	0	0	0	0	0	0	0	0	0	0	0	0	28.1762	0	14.0983	0	72.7365	0	0	0	0	0	0	0	0	0	0	0	0	30.5771	0	0	NaN	0	0	0	0
AAATAGGGCGATCAAACAAT	23.1891	0	0	0	0	0	0	10.8233	0	0	0	0	0	0	0	0	0	0	0	0	0	0	0	0	67.9725	0	0	0	0	0	0	0	0	0	0	0	0	0	0	0	0	0	0	0	0	0	0	0	0
AAATAGGGTTATAGTGTAAA	39.0242	22.7177	0	0	0	0	0	17.1117	0	0	0	0	0	0	0	0	0	0	0	0	0	0	0	0	0	0	0	1064.55	69.4017	21.3663	0	0	0	0	0	0	0	0	0	0	0	0	0	0	NaN	0	20.6305	0	18.0977
AAATAGTACTATTCATGATT	24.6871	15.1971	0	0	0	0	21.4679	20.8796	0	0	0	0	0	0	0	0	0	0	0	0	0	0	0	0	0	0	0	0	0	0	0	0	0	0	0	0	0	0	0	0	0	171.189	0	0	0	0	0	0	0
AAATAGTAGCTTGTACGTTG	13.8142	0	0	0	0	0	0	0	0	0	0	0	0	0	0	0	0	0	0	0	0	0	0	0	0	0	0	0	0	0	0	0	0	0	0	0	0	0	0	0	0	0	0	0	51.2588	0	0	0	NaN
AAATAGTAGTTTACTAAAGT	14.4845	0	0	0	0	0	0	0	0	0	0	0	0	0	0	0	0	0	0	0	0	0	0	0	0	0	0	0	0	0	0	0	0	0	0	0	0	0	NaN	0	0	0	0	0	0	0	0	0	0
AAATAGTATGTAAGTACTTA	14.7506	0	0	0	0	0	0	0	0	0	0	0	0	0	0	0	0	0	0	0	0	0	0	22.8003	0	0	0	0	0	0	0	0	0	0	0	0	0	0	0	0	0	0	0	0	0	0	0	0	0
AAATAGTATTACTAGCGAAT	26.7863	0	0	0	0	0	30.1916	0	0	0	0	0	0	0	0	0	0	0	0	0	0	0	0	0	0	0	41.2232	0	0	NaN	0	0	0	0	0	0	0	0	0	0	0	0	0	0	NaN	0	0	0	0
AAATAGTCCTACAGGTAATG	33.4987	155.133	0	0	277.936	203.503	0	19.0714	0	0	0	0	0	0	0	0	0	0	0	0	0	0	0	NaN	0	0	0	0	94.6753	0	0	0	0	0	0	0	0	0	0	0	0	27.0937	17.9744	0	0	0	0	0	0
AAATAGTGGCAGCACGAATA	30.9472	0	0	0	0	0	12.6527	18.0388	26.7246	0	0	0	0	0	0	0	0	0	0	0	0	NaN	0	0	0	0	NaN	0	0	0	0	0	0	0	0	0	0	0	0	0	0	0	34.7509	0	0	26.2383	0	0	0
AAATAGTTGAGTTTTTCCTA	28.6864	0	0	0	0	0	23.7609	20.9007	16.4877	0	0	0	0	0	0	0	0	0	0	0	0	0	0	0	0	0	0	0	0	0	0	0	0	0	0	0	0	0	0	0	0	0	0	0	0	0	0	0	0
AAATAGTTTCGAATTAGATA	37.5742	0	10.5105	0	0	0	0	NaN	0	0	0	0	0	0	0	0	0	0	0	0	0	NaN	0	151.041	0	0	NaN	0	0	186.346	0	0	0	0	0	0	0	0	0	0	0	0	0	0	17.5979	NaN	0	0	NaN
AAATATAAAAATTCGAAGGG	33.0036	0	0	0	0	0	0	41.8982	0	32.7569	0	0	0	0	0	0	0	0	0	0	0	407.855	0	0	0	0	NaN	0	0	89.1128	0	0	0	0	0	0	0	0	0	0	0	0	0	0	NaN	NaN	0	0	NaN
AAATATAAGTTTACCATGTG	17.6781	0	0	0	0	0	0	NaN	0	0	0	0	0	0	0	0	0	0	0	0	0	0	0	0	0	0	0	0	0	0	0	0	0	0	0	0	0	0	0	0	0	0	0	50.8554	0	0	0	0	0
AAATATAATGATGAACTTTG	45.7298	0	0	0	1207.31	0	0	21.0819	0	0	0	0	0	0	0	0	0	0	0	0	0	0	0	0	23.505	0	26.517	0	0	NaN	0	0	0	0	0	0	0	0	0	0	27.2014	0	36.0079	0	0	26.285	0	NaN	NaN
AAATATACAAGATCATTGTG	19.2366	0	0	0	0	0	0	0	16.2625	0	0	0	0	0	0	0	0	0	0	0	0	0	0	93.972	0	0	0	911.975	0	0	0	0	0	0	0	0	0	0	0	0	0	0	0	0	0	0	0	0	0
AAATATAGTAAGCCTACTAC	17.0897	0	0	0	0	0	0	0	0	0	0	0	0	0	0	0	0	0	0	0	0	0	0	0	0	0	0	0	0	0	0	0	0	0	0	0	0	0	0	0	0	22.0729	12.1645	0	0	0	0	0	0
AAATATATAGTATTGCCAAT	14.2282	0	0	0	0	0	0	0	0	0	0	0	0	0	0	0	0	0	0	0	0	0	0	0	0	0	0	0	0	0	0	0	0	0	0	0	0	0	0	0	0	0	0	16.5507	0	0	0	0	NaN
AAATATATATTTCTAAGTGG	15.8592	0	0	0	0	0	0	20.9975	0	0	0	0	0	0	0	0	0	0	0	0	0	0	0	0	0	0	0	0	0	NaN	0	0	0	0	0	0	0	0	0	0	0	0	0	0	0	0	0	NaN	0
AAATATATTCTTTTTCTTGT	22.3761	0	0	0	0	0	0	18.966	0	0	0	0	0	0	0	0	0	0	0	0	0	0	0	0	0	0	0	0	0	27.792	0	0	0	0	0	0	0	0	0	0	0	0	64.2884	28.6261	0	0	0	0	0
AAATATCCGACCTTAGTATC	14.624	0	0	0	0	0	0	0	14.3272	0	0	0	0	0	0	0	0	0	0	0	0	0	0	0	0	0	NaN	82.5491	111.306	0	0	0	0	0	0	0	0	0	0	0	0	0	0	0	0	0	0	0	0
AAATATCCGCGAGTTTGTAA	47.1424	0	0	125.14	52.8743	0	16.9167	16.6985	0	0	0	0	0	0	0	0	0	0	0	0	0	0	0	0	0	0	18.0959	0	0	NaN	0	0	0	0	0	0	0	0	0	0	10.8861	0	0	0	31.8929	0	0	0	NaN
AAATATCCTGATCGTAGATG	21.8891	0	0	0	167.842	0	0	0	0	0	0	0	0	0	0	0	0	0	0	0	0	0	0	0	0	0	0	0	134.108	0	0	0	0	0	0	0	0	0	0	0	0	NaN	0	0	0	0	0	0	0
AAATATCGCTCTTACAATTG	31.2527	0	0	0	0	35.2558	NaN	0	0	0	0	0	0	0	0	0	0	0	0	0	0	0	0	0	0	0	12.5116	0	0	NaN	0	0	0	0	0	0	0	0	0	0	116.194	0	67.3055	0	0	0	0	0	50.7942
AAATATCGCTGCTTACATGG	29.9089	13.7094	0	0	0	0	0	38.185	0	0	0	0	0	0	0	0	0	0	0	0	0	0	0	NaN	0	0	921.512	0	0	NaN	0	0	0	0	0	0	0	0	0	0	0	0	0	0	0	0	115.291	0	0
AAATATCGTTCTCGTCTCTT	35.4154	0	0	0	0	30.5296	15.5112	29.191	0	NaN	0	0	0	0	0	0	0	0	0	0	0	0	0	56.6729	0	0	27.8325	0	0	0	0	0	0	0	0	0	0	0	0	0	0	0	17.8512	0	0	34.292	0	0	230.153
AAATATCTAATAGGAAAACG	17.5085	0	0	0	0	0	0	15.9315	0	0	0	0	0	0	0	0	0	0	0	0	0	0	0	0	0	0	0	0	0	0	0	0	0	0	0	0	0	0	0	0	0	0	0	0	0	0	0	0	25.7288
AAATATCTCAAGACAAGTCC	17.2034	0	0	0	0	0	141.764	30.1728	0	20.9361	0	0	0	0	0	0	0	0	0	0	0	0	0	0	0	0	0	0	0	NaN	0	0	0	0	0	0	0	0	0	0	0	0	0	0	0	0	0	0	0
AAATATCTGTAGCGCAATCC	18.6509	0	0	0	0	0	48.0087	0	0	0	0	0	0	0	0	0	0	0	0	0	0	NaN	0	0	0	0	0	0	0	0	0	0	0	0	0	0	0	0	0	0	0	0	0	0	0	0	0	73.72	0
AAATATGATCGTTTTAACAT	14.3821	0	0	0	0	12.4002	0	28.8707	0	0	0	0	0	0	0	0	0	0	0	0	0	0	0	NaN	0	0	0	0	155.982	0	0	0	0	0	0	0	0	0	0	0	0	0	0	20.7538	50.7983	0	0	0	30.3496
AAATATGATTGTAGTTGTTT	24.2714	0	0	0	24.6739	0	0	0	0	0	0	0	0	0	0	0	0	0	0	0	0	0	0	0	0	0	0	0	0	26.0505	0	0	0	0	0	0	0	0	0	0	0	0	0	0	0	NaN	0	0	0
AAATATGGTAATCCAAAGTT	19.6778	0	0	0	0	32.7884	0	65.6311	0	0	0	0	0	0	0	0	0	0	0	0	0	0	0	0	0	0	27.7465	15.149	0	0	0	0	0	0	0	0	0	0	0	0	NaN	0	0	0	0	0	NaN	0	0
AAATATGTGTCAGGGCTGTA	16.7634	0	0	0	0	0	0	0	0	0	0	0	0	0	0	0	0	0	0	0	0	0	0	0	0	0	0	0	0	0	0	0	0	0	0	0	0	0	0	0	0	0	0	0	0	0	0	0	0
AAATATGTTTTTAGCATCAC	16.4332	0	0	NaN	0	0	71.1822	13.8664	0	0	0	0	0	0	0	0	0	0	0	0	0	30.5547	0	0	0	0	184.428	0	14.8724	NaN	0	0	0	0	0	0	0	0	0	0	0	0	0	0	0	0	0	0	0
AAATATTAAGGCCTGTATTG	19.2882	0	0	0	0	0	0	0	0	0	0	0	0	0	0	0	0	0	0	0	0	0	0	0	0	0	0	0	0	0	36.9061	0	0	0	0	0	0	0	0	0	0	0	0	0	0	NaN	0	0	0
AAATATTACGACTTGAGTGT	34.4601	NaN	199.833	0	13.3193	0	0	382.011	0	NaN	0	0	0	0	0	0	0	0	0	0	0	0	0	0	NaN	0	0	0	0	28.0514	0	0	0	0	0	0	0	0	0	0	0	0	0	0	NaN	0	0	0	0
AAATATTAGGTGGATATACA	27.3091	0	0	0	0	84.0342	0	0	0	0	0	0	0	0	0	0	0	0	0	0	0	0	0	42.6164	0	0	0	0	0	0	0	0	0	0	0	0	0	0	0	0	0	0	0	0	0	12.7146	0	0	0
AAATATTGCTCGTCATAGAC	22.7352	NaN	0	0	0	0	0	21.8911	0	0	0	0	0	0	0	0	0	0	0	0	0	0	0	0	0	0	0	0	0	NaN	0	0	0	0	0	0	0	0	0	0	0	0	NaN	0	NaN	0	0	0	NaN
AAATATTGGCAGTCTGAGGG	18.5218	0	0	0	0	0	0	0	0	178.526	0	0	0	0	0	0	0	0	0	0	0	0	0	0	0	0	0	0	0	0	0	0	0	0	0	0	0	0	0	0	0	0	0	0	0	46.1175	0	0	NaN
AAATATTTAATTTACGTTAG	21.9643	0	0	40.5803	0	0	0	25.7769	0	0	0	0	0	0	0	0	0	0	0	0	0	0	0	0	0	0	0	0	0	38.0107	0	0	0	0	0	0	0	0	0	0	0	0	0	0	0	0	0	0	0
AAATATTTATTTTCCGACTT	30.6507	0	0	0	0	0	0	23.7875	0	0	0	0	0	0	0	0	0	0	0	0	0	0	0	26.5875	0	0	NaN	0	0	NaN	0	0	0	0	0	0	0	0	0	0	0	0	0	0	0	16.2761	0	0	0
AAATATTTCCGTACAAATTC	22.5987	0	0	0	0	0	0	0	0	0	0	0	0	0	0	0	0	0	0	0	0	0	0	0	0	0	NaN	119.278	223.393	23.3977	0	0	0	0	0	0	0	0	0	0	0	0	0	0	0	0	0	0	0
AAATATTTTAACCTGTATGA	41.595	64.7531	0	0	541.537	14.1404	78.8225	42.4418	0	12.5386	0	0	0	0	0	0	0	0	0	0	0	0	0	0	0	0	0	0	0	66.7301	0	0	0	0	0	0	0	0	0	0	0	0	50.9825	0	NaN	NaN	0	0	0
AAATATTTTTTGTTGGCGGA	40.1507	0	0	0	0	551.908	11.9391	67.0175	0	19.7752	0	0	0	0	0	0	0	0	0	0	0	0	0	31.3955	0	0	0	0	16.1663	0	0	0	0	0	0	0	0	0	0	0	0	125.176	0	0	0	20.3531	0	0	0
AAATCAAAATTAGTGGCATT	14.9576	0	0	0	33.7364	0	22.6556	0	0	0	0	0	0	0	0	0	0	0	0	0	0	0	0	0	0	0	0	0	0	0	0	0	0	0	0	0	0	0	0	0	0	0	0	0	0	0	0	0	0
AAATCAACATGTATGTGTAT	21.7107	0	0	98.105	0	0	0	0	0	0	0	0	0	0	0	0	0	0	0	0	0	0	0	0	0	0	0	0	0	NaN	0	0	0	0	0	0	0	0	0	0	0	0	0	0	0	0	0	0	13.4741
AAATCAATTGTTTTTGACCA	21.2777	0	0	0	0	18.652	0	16.8883	0	0	0	0	0	0	0	0	0	0	0	0	0	0	0	0	0	0	0	0	0	0	0	0	0	0	0	0	0	0	0	0	0	0	0	0	0	0	0	0	0
AAATCACATTCAATAGCCTA	17.9357	0	0	0	0	0	0	0	15.1731	0	0	0	0	0	0	0	0	0	0	0	0	0	0	0	37.6178	0	0	0	0	94.1712	0	0	0	0	0	0	0	0	0	0	0	NaN	0	0	0	NaN	0	0	NaN
AAATCAGATTTAGCGTAAGG	29.9814	0	0	0	11.1202	NaN	0	30.7164	0	NaN	0	0	0	0	0	0	0	0	0	0	0	0	0	0	0	0	0	0	0	0	0	0	0	0	0	0	0	0	0	0	0	0	NaN	0	NaN	14.2676	0	0	0
AAATCAGTCTCGGCGTTAAT	15.4131	0	0	0	0	0	0	NaN	142.517	0	0	0	0	0	0	0	0	0	0	0	0	0	0	0	0	0	0	0	0	15.1481	0	0	1100.53	0	0	0	0	0	0	0	0	0	0	0	0	0	0	0	NaN
AAATCATAGTATCGTATTAA	25.8126	0	0	0	0	0	0	16.2603	0	0	0	0	0	0	0	0	0	0	0	0	0	185.909	0	0	0	0	0	0	0	0	0	0	0	0	0	0	0	0	0	0	0	0	0	0	0	0	0	0	NaN
AAATCATTATTGTATTTCGT	18.6432	0	0	0	0	0	0	13.3774	0	0	0	0	0	0	0	0	0	0	0	0	0	0	0	226.337	0	0	0	0	0	60.4919	0	0	0	0	0	0	0	0	0	0	0	0	0	0	0	0	0	0	0
AAATCATTTGTGGTAGAAGC	35.442	110.672	0	0	0	67.9449	0	29.3636	0	0	0	0	0	0	0	0	0	0	0	0	0	0	0	24.9145	0	0	0	0	0	NaN	0	0	0	0	0	0	0	0	0	0	83.1589	0	0	NaN	0	NaN	0	0	0
AAATCCATTTTAGTGCGGCA	23.9657	0	16.9512	13.5983	0	0	0	31.7154	0	0	0	0	0	0	0	0	0	0	0	0	0	0	0	0	0	0	0	0	36.3056	0	0	0	0	0	0	0	0	0	0	0	0	0	0	0	NaN	0	0	0	0
AAATCCCTGTATCCGTCCAT	15.1275	20.1511	0	0	0	0	0	0	0	0	0	0	0	0	0	0	0	0	0	0	0	0	0	0	0	0	0	0	0	0	0	0	0	0	0	0	0	0	0	0	0	0	0	0	0	0	0	0	0
AAATCGAAAGACATTTTAAC	15.2438	46.8335	0	0	13.2054	0	0	0	17.0113	0	0	0	0	0	0	0	0	0	0	0	0	0	0	0	0	0	0	0	0	0	0	0	0	0	0	0	0	0	0	0	0	0	0	0	0	0	0	0	NaN
AAATCGAAGTGTTGGACTAA	26.074	0	0	0	18.9079	0	26.3798	126.908	0	0	0	0	0	0	0	0	0	0	0	0	0	0	0	23.0203	0	0	NaN	0	0	131.951	0	0	0	0	0	0	0	0	0	0	0	0	0	0	0	0	0	NaN	0
AAATCGAATTATATTCTCTT	39.9803	25.2171	14.1396	17.6456	0	0	0	NaN	0	0	0	0	0	0	0	0	0	0	0	0	0	0	0	0	0	0	NaN	0	0	31.0765	0	0	0	0	0	0	0	0	0	0	0	0	0	0	0	12.9999	50.3901	0	0
AAATCGATGTTACTAGGTCT	20.9892	0	0	0	0	0	0	13.8242	0	0	0	0	0	0	0	0	0	0	0	0	0	0	0	0	0	0	0	0	0	0	0	2250.56	0	0	0	0	0	0	0	0	0	0	0	0	0	NaN	0	0	0
AAATCGGAAAAAGTCGTGTT	36.9547	85.2094	13.9694	0	0	0	14.4626	20.4539	0	0	0	0	0	0	0	0	0	0	0	0	0	0	0	115.463	0	0	0	0	0	NaN	0	0	0	0	0	0	0	0	0	0	0	0	NaN	1204.12	0	0	0	NaN	0
AAATCGGTAGGCAGTAGGAT	33.5752	0	0	15.2716	0	0	38.5675	0	0	0	0	0	0	0	0	0	0	0	0	0	0	NaN	0	0	0	0	NaN	35.629	0	22.0732	0	0	0	0	0	0	0	0	0	0	0	0	0	0	0	0	0	0	0
AAATCGTAATCGTTGTTAAC	28.4484	0	0	83.3198	0	0	13.253	NaN	0	0	0	0	0	0	0	0	0	0	0	0	0	0	0	0	0	0	0	0	0	NaN	0	0	0	0	0	0	0	0	0	0	0	0	0	24.9168	15.4847	NaN	0	0	NaN
AAATCGTCGCATTTTCTTCT	18.9097	0	0	0	0	0	0	35.5465	0	0	0	0	0	272.601	0	0	0	0	0	0	0	0	0	41.1935	0	0	NaN	0	0	0	0	0	0	0	0	0	0	0	0	0	0	0	0	0	0	0	0	0	0
AAATCGTGCTAAGTGTAACA	40.9618	0	726.095	0	129.093	14.659	0	54.5297	0	0	0	0	0	0	0	0	0	0	0	0	0	0	0	NaN	0	0	22.083	0	34.1079	19.3543	0	0	0	0	0	0	0	0	0	0	0	0	0	62.1054	0	355.624	108.615	0	0
AAATCGTGGCCAAACATTAC	30.9497	0	0	0	0	0	15.8333	36.6002	74.8492	0	0	0	0	0	0	0	0	0	0	0	0	0	0	0	0	0	0	0	0	21.3663	0	0	0	0	0	0	0	0	0	0	0	0	0	0	0	0	0	11.8832	0
AAATCGTTACATGTAGGGGT	26.5635	0	0	19.3188	0	0	0	85.3094	0	37.0259	0	0	0	0	0	0	0	0	0	0	0	0	0	0	0	0	0	0	NaN	24.1352	0	0	0	0	0	0	0	0	0	0	0	0	0	0	0	0	0	0	0
AAATCTACTGGACAATGATG	36.1175	321.921	0	0	0	0	0	20.1673	15.4349	NaN	0	0	0	0	0	0	0	0	0	0	0	0	0	0	0	0	0	0	0	NaN	0	0	860.879	0	0	0	0	0	0	0	178.81	42.0174	0	0	NaN	0	0	0	0
AAATCTATTGCAGTCAGTTG	17.654	0	0	0	31.2756	0	0	119.971	0	0	0	0	0	0	0	0	0	0	0	0	0	0	0	0	0	0	NaN	0	0	0	0	0	0	0	0	0	0	0	0	0	97.9019	0	0	0	0	NaN	0	0	48.6148
AAATCTCACTACGCAGGAAT	18.3133	0	0	0	0	0	21.1239	21.9122	0	0	0	0	0	0	0	0	0	0	0	0	0	0	0	0	0	0	NaN	0	0	0	0	0	0	0	0	0	0	0	0	0	0	0	0	0	0	21.3522	0	0	0
AAATCTCTTAAAGATTACCA	28.8586	0	0	0	0	0	0	14.2288	42.1539	0	42.7793	0	0	0	0	0	0	0	0	0	0	0	0	30.6706	0	0	36.5522	0	0	0	0	0	0	0	0	0	0	0	0	0	0	0	0	0	0	NaN	0	0	NaN
AAATCTCTTTAGCGAATAAT	32.7492	0	0	0	0	62.7102	0	11.0467	NaN	14.2892	0	0	0	1403.27	0	0	0	0	0	0	0	0	0	0	0	0	NaN	0	0	0	0	0	0	0	0	0	0	0	0	0	0	NaN	0	0	11.4121	0	NaN	0	0
AAATCTGACATAAATATTAT	34.7804	0	0	0	0	0	185.291	16.7071	0	15.7652	0	0	0	0	0	0	0	0	0	0	0	0	0	0	0	0	0	0	0	NaN	0	0	0	0	0	0	0	0	0	0	0	0	0	60.6716	0	0	0	0	0
AAATCTGGCTTAAACTTATT	19.1222	0	0	0	145.196	0	0	0	0	0	0	0	0	0	0	0	0	0	0	0	0	0	0	11.9826	0	0	0	0	0	0	0	0	0	0	0	0	0	0	0	0	0	0	0	0	0	0	0	0	NaN
AAATCTGTGTGAACATCGCT	19.2194	0	0	0	0	0	0	16.2814	0	0	0	0	0	0	0	0	0	0	0	0	0	0	0	0	0	0	0	0	0	0	0	0	0	0	0	0	0	0	0	0	0	0	0	0	0	0	0	0	0
AAATCTTATCAGGTCCTAAG	19.103	NaN	0	0	0	19.983	0	0	0	15.6467	0	0	0	0	0	0	0	0	0	0	0	0	0	0	0	0	0	0	0	0	0	0	0	0	0	0	0	0	0	0	0	0	0	0	0	NaN	0	0	0
AAATCTTTTGCACCACTGTT	18.6309	0	0	NaN	0	62.0031	0	12.387	0	0	0	0	0	0	0	0	0	0	0	0	0	0	0	0	0	0	0	0	0	0	0	0	0	0	0	0	0	0	0	0	0	0	0	0	0	0	0	0	0
AAATGAAAGTGAGATTTCTA	22.2903	0	0	0	41.9336	91.5157	0	88.5001	0	142.299	0	0	0	0	0	0	0	0	0	0	0	0	0	45.2745	0	0	0	0	0	0	0	0	0	0	0	0	0	0	0	0	0	0	0	0	0	0	0	0	0
AAATGAAGTACAAGATATGT	26.0681	0	0	0	61.3333	0	0	31.2139	19.3239	0	0	0	0	0	0	0	0	0	0	0	0	0	0	0	0	0	0	0	0	0	0	0	0	0	0	0	0	0	0	0	0	0	NaN	NaN	0	0	0	0	NaN
AAATGAAGTTATGGTTACTC	24.6833	0	0	0	0	0	0	30.329	0	0	0	0	0	0	0	0	0	0	0	0	0	0	53.5343	0	0	0	0	0	0	0	0	0	0	0	0	0	0	0	0	0	0	0	0	0	0	0	0	0	NaN
AAATGAATCTGGGACGGGTA	21.7719	0	0	0	34.5764	0	0	0	0	0	0	0	0	0	0	0	0	0	0	0	0	0	0	0	0	0	NaN	0	262.419	0	0	0	0	0	0	0	0	0	0	0	0	0	0	0	0	0	0	0	0
AAATGACGTCTGCTTTTTAT	22.2647	0	0	0	0	0	10.5903	29.4019	0	0	0	0	0	0	0	0	0	0	0	0	0	0	0	81.2557	0	0	17.488	0	0	29.3116	0	0	0	0	0	0	0	0	0	0	0	23.2195	0	0	0	NaN	0	0	0
AAATGAGTAATTAAAATTGA	37.5528	0	0	0	0	0	0	46.9557	0	NaN	0	0	0	0	0	0	0	0	0	0	0	124.628	0	0	0	0	0	0	NaN	19.8699	0	0	0	0	0	0	0	0	0	0	0	23.8277	0	0	94.407	0	0	0	0
AAATGAGTGACACGGCGTTT	14.3794	0	0	0	0	0	0	12.5049	0	13.5059	0	0	0	0	0	0	0	0	0	0	0	0	0	0	0	0	0	0	0	0	0	0	0	0	0	0	0	0	0	0	41.995	NaN	0	0	0	NaN	0	0	0
AAATGAGTGTTATATAACTC	33.553	0	0	0	0	0	624.937	16.1885	0	50.9313	0	0	0	0	0	0	0	0	0	0	0	0	0	0	0	0	NaN	0	0	0	0	0	0	0	0	0	0	0	0	0	0	0	0	0	0	0	0	0	19.7156
AAATGATGCGTTTCATCCAT	25.3535	0	0	0	372.396	0	0	NaN	0	0	0	0	0	0	0	0	0	0	0	0	0	0	1949.11	0	0	0	0	0	0	0	0	0	0	0	0	0	0	0	0	0	0	0	0	0	0	0	0	0	0
AAATGATGGGTATCCGTGTA	78.6361	0	0	0	0	0	10.3597	58.8076	22.9088	19.9	0	0	0	0	0	0	0	0	0	0	0	NaN	0	30.5612	0	0	545.423	0	0	26.616	0	0	0	0	0	0	0	0	0	0	0	NaN	16.3451	0	0	32.6673	0	18.0241	0
AAATGCAACTCTTAGATTTA	21.8015	0	27.5984	0	25.7165	0	0	0	0	NaN	0	0	0	0	0	0	0	0	0	0	0	0	0	0	0	0	NaN	307.19	0	0	0	0	0	0	0	0	0	0	0	0	0	0	0	0	0	0	0	0	0
AAATGCAGTTGACTATGTTC	25.5454	0	0	0	0	16.8064	15.7071	46.5425	0	37.0321	0	0	0	0	0	0	0	0	0	0	0	0	0	0	0	0	0	0	0	20.2941	0	0	0	0	0	0	0	0	0	0	277.155	NaN	0	0	0	15.9742	0	0	0
AAATGCATTGTAGATTTTAT	54.6365	0	0	0	46.6549	0	34.4903	34.9397	0	23.91	20.9943	0	0	0	0	0	0	0	0	0	0	0	0	23.5285	0	0	NaN	0	0	NaN	0	0	0	0	0	0	0	0	0	0	0	0	0	0	0	29.4461	0	0	124.075
AAATGGACGTTGCTACACAA	31.32	0	0	29.4641	0	13.32	0	NaN	0	0	0	0	0	0	0	0	0	0	0	0	0	10.9076	0	0	0	0	14.6064	0	0	0	0	0	0	0	0	0	0	0	0	0	0	296.156	0	0	0	33.9734	23.5218	NaN	NaN
AAATGGATTTTACACTTGAT	16.1336	0	0	0	0	0	0	0	NaN	0	0	0	0	0	0	0	0	0	0	0	0	0	42.1339	0	0	0	0	0	0	0	0	0	0	0	0	0	0	0	0	0	0	0	0	0	0	35.7951	324.701	0	0
AAATGGTCAAACCTAAGCCT	20.0864	0	0	0	0	0	0	0	0	89.2365	0	0	0	0	0	0	0	0	0	0	0	0	0	0	0	0	0	0	0	0	0	0	0	0	0	0	0	0	0	0	0	0	0	0	0	0	0	0	27.9718
AAATGGTGATTTTCTTTTTT	13.2493	0	0	0	0	0	0	0	0	0	0	0	0	0	0	0	0	0	0	0	0	0	0	0	0	0	0	0	0	0	0	0	0	0	0	0	0	0	0	0	0	0	0	0	0	0	0	0	0
AAATGGTTAGCCTTTTTAAA	27.8749	0	0	0	27.2782	0	0	NaN	0	0	0	0	0	0	0	0	0	0	0	0	0	0	0	0	0	0	0	0	0	11.0814	0	0	0	0	0	0	0	0	0	0	0	0	0	0	0	0	0	0	0
AAATGTACGACCTCAGCACT	35.0746	0	0	0	0	0	85.2404	46.2855	0	0	0	0	0	0	0	0	0	0	0	0	0	0	0	NaN	0	0	0	0	35.584	0	0	0	0	0	0	0	0	0	0	0	0	0	0	0	0	0	0	NaN	0
AAATGTACGTCCTTGTAACC	13.1563	39.9756	0	0	0	0	0	11.3123	0	0	0	0	0	0	0	0	0	0	0	0	0	0	0	0	0	0	0	0	0	0	0	0	0	0	0	0	0	0	0	0	0	0	0	0	0	0	0	0	0
AAATGTATATTTTCAGAATA	36.1238	0	0	0	0	0	0	22.6581	26.7007	0	0	0	0	0	0	0	0	0	0	0	0	13.0408	0	26.2234	0	0	32.4449	0	0	15.3109	0	0	0	0	0	0	0	0	0	0	0	14.5503	0	NaN	0	24.1365	0	0	0
AAATGTATCGAAATACCCTT	21.5749	0	0	0	0	0	0	15.4722	0	0	0	0	0	0	0	0	0	0	0	0	0	0	0	NaN	0	0	0	0	0	0	0	0	0	0	0	0	0	0	0	0	0	0	0	0	0	0	0	0	0
AAATGTCAAGATTATACCTC	22.8628	0	0	0	0	16.7031	0	114.205	33.2921	0	0	0	0	0	0	0	0	0	0	0	0	0	0	0	0	0	NaN	0	0	0	0	0	0	0	0	0	0	0	0	0	0	0	0	0	0	0	0	0	NaN
AAATGTCCTATCTTGCTCAA	30.3956	117.783	18.3097	0	43.4658	0	0	0	0	0	0	0	0	0	0	0	0	0	0	0	0	0	0	0	0	0	NaN	0	34.5637	0	0	0	0	0	0	0	0	0	0	0	225.66	0	0	0	0	0	0	0	0
AAATGTCTCTCCATATCTTC	15.3069	0	0	0	0	0	0	11.0889	15.6784	0	0	0	0	0	0	0	0	0	0	0	0	0	0	384.231	0	0	0	0	0	0	0	0	0	0	0	0	0	0	0	0	0	0	26.9863	0	0	0	0	0	0
AAATGTGAAATTACATGCTT	27.5928	0	0	0	0	0	0	0	59.8957	12.4044	34.0018	0	0	0	0	0	0	0	0	0	0	0	0	0	0	0	12.3295	0	0	0	0	0	0	0	0	0	0	0	0	0	41.3436	NaN	0	NaN	0	0	0	0	0
AAATGTGATTTTGTAGTTTG	21.5027	0	0	0	NaN	43.4625	0	NaN	0	0	0	0	0	0	0	0	0	0	0	0	NaN	0	0	50.6275	0	0	0	0	0	0	0	0	0	0	0	0	0	0	0	0	0	395.332	NaN	0	53.9879	73.0582	0	0	0
AAATGTGTTCGGAAATATTA	54.8822	0	28.5133	0	0	0	292.117	100.815	24.4487	0	0	0	0	0	0	0	0	0	0	0	0	0	0	0	0	0	80.142	0	0	14.5968	0	0	0	0	0	0	0	0	0	0	NaN	0	16.5866	0	0	0	0	0	NaN
AAATGTTAATAGTCACTGGT	14.344	0	0	0	0	0	0	82.8943	0	0	0	0	0	0	0	0	0	0	0	0	0	0	0	0	0	0	0	0	0	0	0	0	0	0	0	0	0	0	0	0	0	0	0	0	0	0	0	0	0
AAATGTTACAACTCAATTCG	11.8232	0	0	0	0	0	0	0	0	32.8318	0	0	0	0	0	0	0	0	0	0	0	0	0	0	0	0	0	0	376.495	0	0	0	0	0	0	0	0	0	0	0	0	0	0	0	0	0	0	0	0
AAATGTTACAAGGTTATTTG	20.5055	0	0	0	0	0	0	0	0	0	0	0	0	0	0	0	0	0	0	0	0	157.747	0	0	0	0	0	0	0	0	0	0	0	0	0	0	0	0	0	0	0	0	0	0	0	0	0	0	0
AAATGTTACGCGAAAACGGA	13.7353	0	0	0	0	0	0	0	0	0	0	0	0	0	0	0	0	0	0	0	0	0	0	0	0	0	0	0	0	0	0	0	0	0	0	0	0	0	0	0	0	0	0	0	0	0	0	0	0
AAATGTTCTAGGGTCCACTT	15.3412	0	0	0	0	0	0	22.102	0	0	0	0	0	0	0	0	0	0	0	0	0	0	0	0	0	0	0	0	0	0	0	0	0	0	0	0	0	0	0	0	0	0	NaN	0	0	0	0	0	NaN
AAATGTTGGCTTACGCCGCC	17.5447	0	0	0	38.0776	14.5497	0	0	0	0	0	0	0	0	0	0	0	0	0	0	0	0	0	0	0	0	0	0	0	0	0	0	0	0	0	0	0	0	0	0	0	0	0	0	0	NaN	0	0	0
AAATGTTGTTCGGTTGCGTG	39.4476	0	0	0	0	0	NaN	27.1594	0	0	0	0	0	0	0	0	0	0	0	0	0	0	0	0	0	0	0	0	0	0	0	0	0	0	0	0	0	0	0	0	0	0	35.5717	4381.69	NaN	0	0	0	0
AAATGTTTTATCACTATTTG	23.4175	0	0	0	0	0	NaN	0	0	0	0	0	0	0	0	0	0	0	0	0	0	0	0	129.338	0	0	0	0	0	41.1966	0	0	0	0	0	0	0	0	0	0	0	0	0	0	0	12.4594	0	0	NaN
AAATTAAATTCCCATTCCGG	19.7054	0	0	0	0	0	0	12.7705	0	15.2566	0	0	0	0	0	0	0	0	0	0	0	0	0	0	0	0	0	0	0	0	0	0	0	0	0	0	0	0	0	0	0	0	93.4387	0	0	0	0	0	0
AAATTAACAATAGAATATAC	33.2074	13.9325	0	0	0	0	36.5875	18.7934	0	0	0	0	0	0	0	0	0	0	0	0	0	NaN	0	34.0547	0	0	0	0	0	NaN	0	0	0	0	0	0	0	0	0	0	0	0	0	0	0	0	0	0	22.1926
AAATTAACATGGTTTTATGC	31.7724	0	0	0	0	0	NaN	34.5858	0	0	0	0	0	0	0	0	0	0	0	0	0	NaN	0	0	24.8073	NaN	0	465.516	0	0	0	0	0	0	0	0	0	0	0	0	0	0	0	0	0	NaN	0	0	0
AAATTAACCCGATTGACTTC	26.2594	0	808.345	0	0	0	NaN	52.5864	0	0	0	0	0	0	0	0	0	0	0	0	0	0	0	0	0	0	0	0	0	26.906	0	0	0	0	0	0	0	0	0	0	0	0	0	28.995	38.9247	0	0	0	0
AAATTAAGCTTTCTTTTTAT	16.0765	0	0	0	0	0	0	NaN	0	0	0	0	0	0	0	0	0	0	0	0	0	0	0	NaN	0	0	0	0	0	0	0	0	0	0	0	0	0	0	0	0	0	0	0	354.306	0	0	0	0	0
AAATTAAGGTACTTGAGTTG	13.2439	0	0	0	0	0	0	14.5701	0	0	0	0	0	0	0	0	0	0	0	0	0	0	0	0	0	0	0	0	0	0	0	0	0	0	0	0	0	0	0	0	0	0	0	0	0	0	0	0	0
AAATTAATACACTTTTTTCT	12.5624	0	0	0	0	0	0	NaN	0	0	0	0	0	0	0	0	0	0	0	0	0	0	0	70.6982	0	0	0	0	0	NaN	0	0	0	0	0	0	0	0	0	0	0	0	0	0	0	0	0	0	0
AAATTAATGGATTTTGGTTG	32.3123	44.6767	0	0	0	NaN	15.9815	12.3027	18.7214	0	0	0	0	0	0	0	0	0	0	0	0	0	0	23.4927	0	0	16.2517	0	0	NaN	0	0	0	0	0	0	0	0	0	0	0	0	34.6498	0	0	0	0	0	0
AAATTAATTGTTCTATATAT	20.8938	0	0	12.2499	0	0	0	11.0467	0	NaN	0	0	0	0	0	0	0	0	0	0	0	0	0	0	0	0	0	0	0	0	0	0	0	0	0	0	0	0	0	0	0	0	0	0	0	0	0	0	0
AAATTAATTTAAGTTATATG	22.4676	0	0	0	0	0	0	0	0	0	0	0	0	0	0	0	0	0	0	0	0	0	0	25.2439	0	0	NaN	0	0	0	0	0	0	0	0	0	0	0	0	0	0	0	0	0	0	NaN	0	0	0
AAATTACGAACCTTAGCCTG	43.1888	0	0	37.8826	0	34.4253	0	13.154	0	0	0	0	0	0	0	0	0	0	0	0	0	NaN	0	0	0	0	0	0	338.372	NaN	0	0	0	0	0	0	0	0	0	0	0	0	0	0	0	NaN	0	0	0
AAATTACTCGAGTGATACTC	11.9517	0	0	0	69.5284	0	0	0	0	0	0	0	0	0	0	0	0	0	0	0	0	0	0	0	0	0	0	0	0	0	0	0	0	0	0	0	0	0	0	0	0	0	0	0	92.4885	61.6881	0	0	45.2442
AAATTACTCTTTGGTGTAGT	23.0374	0	0	0	0	0	0	NaN	27.8999	0	0	0	0	0	0	0	0	0	0	0	0	0	0	0	0	0	13.7891	0	0	NaN	0	0	0	0	0	0	0	0	0	0	0	0	0	0	0	0	0	0	0
AAATTAGGTGAAGGATTTGA	33.8961	0	0	0	0	0	0	13.5797	0	0	0	0	0	0	0	0	0	0	0	0	0	0	0	0	1583.06	0	0	0	0	NaN	0	0	0	0	0	0	0	0	0	0	36.3357	0	NaN	788.905	0	0	0	0	0
AAATTAGTAGAGTGATTTCC	21.6155	0	0	0	0	0	NaN	41.1648	0	NaN	0	0	0	0	0	0	0	0	0	0	0	0	26.9992	0	0	0	0	0	0	0	0	0	0	0	0	0	0	0	0	0	0	25.0613	0	0	0	44.0023	0	0	0
AAATTAGTAGCTCTGTTTTA	11.9437	0	0	0	NaN	0	0	13.9843	81.4406	0	0	0	0	0	0	0	0	0	0	0	0	0	0	0	0	0	61.644	0	0	37.019	0	0	0	0	0	0	0	0	0	0	0	0	23.4195	0	0	42.7396	0	0	0
AAATTAGTTACCGTATGACA	13.5377	0	0	0	0	0	0	0	0	0	0	0	0	0	0	0	0	0	0	0	0	0	0	0	0	0	0	0	0	NaN	0	0	0	0	0	0	0	0	0	0	0	0	NaN	0	47.3379	0	0	0	0
AAATTATACTATTGTGTCTT	17.5908	0	0	0	0	0	0	52.9574	0	24.4967	0	0	0	0	0	0	0	0	0	0	0	0	NaN	0	0	0	0	0	0	0	0	0	0	0	0	0	0	0	0	0	0	0	0	0	0	0	0	0	0
AAATTATCCTCACCTGCACG	25.426	0	0	0	0	0	33.3155	0	0	0	0	0	0	0	0	0	0	0	0	0	0	0	0	0	0	0	43.356	0	0	NaN	0	0	0	0	0	0	0	0	0	0	0	0	0	0	0	1572.99	0	0	0
AAATTATCTCACATCTAAAC	21.1716	0	0	0	0	0	0	32.3098	0	0	0	0	0	0	0	0	0	0	0	0	0	0	0	0	33.5859	0	0	0	0	0	0	0	0	0	0	0	0	0	0	0	0	0	0	0	0	0	0	0	0
AAATTATGAACGTCAACCGT	22.6671	0	0	0	0	0	0	19.965	0	0	0	0	0	0	0	0	0	0	0	0	0	0	0	0	0	0	NaN	0	0	0	0	0	0	0	0	0	0	0	0	0	0	NaN	0	0	0	NaN	0	0	0
AAATTATGCGGTCATGTAGT	28.266	0	0	0	NaN	0	0	NaN	39.7498	16.2177	0	0	0	0	0	0	0	0	0	0	0	485.459	0	0	0	0	NaN	0	0	0	0	0	0	0	0	0	0	0	0	0	0	0	0	0	0	184.911	0	0	0
AAATTATTAGAATAGATAGC	27.2031	0	0	0	0	0	41.265	NaN	0	0	0	0	0	0	0	0	0	0	0	0	256.953	NaN	0	190.164	0	33589	0	0	0	39.7398	0	0	0	0	0	0	0	0	0	0	0	NaN	NaN	0	0	17.4421	NaN	0	0
AAATTATTCAGGTAAATAAA	41.3073	0	0	0	20.9635	0	0	0	NaN	12.0861	0	0	0	0	0	0	0	0	0	0	0	0	219.025	0	0	0	0	0	0	NaN	0	0	0	0	0	0	0	0	0	0	0	0	14.3436	NaN	0	20.8251	0	0	161.391
AAATTATTTTTGCGCAACTA	23.2345	0	0	16.0266	0	NaN	11.6737	39.9088	0	0	0	0	0	0	0	0	0	0	0	0	0	0	0	0	0	0	0	0	0	32.6857	0	0	0	0	0	0	0	0	0	0	0	0	0	51.1142	0	15.9825	0	0	0
AAATTATTTTTGCTAATTGT	18.5157	35.6833	0	0	0	0	0	13.9296	0	0	0	0	0	0	0	0	0	0	0	0	0	0	0	0	0	0	26.7265	0	0	0	0	0	0	0	0	0	0	0	0	0	0	0	0	0	0	0	0	0	0
AAATTCAAAAAATGCTTTGG	20.9399	NaN	0	0	0	20.7001	0	85.8616	0	0	0	0	0	0	0	0	0	0	0	0	0	0	0	0	0	0	0	0	0	0	0	22004.2	0	0	0	0	0	0	0	0	NaN	0	0	0	0	0	0	0	0
AAATTCAACGTCACATTCGT	12.0293	0	0	0	0	0	0	0	0	0	0	0	0	0	0	0	0	0	0	0	0	0	0	0	0	0	0	0	0	0	0	0	0	0	0	0	0	0	0	0	0	0	0	0	0	0	0	0	0
AAATTCAATATAAGGTGTAG	14.5235	0	0	0	0	0	0	0	0	0	0	0	0	0	0	0	0	0	0	0	0	0	0	0	0	0	0	0	0	56.658	0	0	0	0	0	0	0	0	0	0	0	0	0	0	0	0	133.505	0	0
AAATTCACTTAGGACTTGTT	12.216	0	0	0	0	0	0	0	0	0	0	0	0	0	0	0	0	0	0	0	0	0	0	0	0	0	0	0	0	0	0	0	0	0	0	0	0	0	0	0	0	0	0	0	0	0	0	0	NaN
AAATTCAGCCCAATGTTTAG	26.8658	0	0	106.793	0	0	0	0	0	33.5994	0	0	0	0	0	0	0	0	0	0	0	0	0	0	10.195	0	0	0	0	0	0	0	0	0	0	0	0	0	0	0	0	0	25.1376	0	14.3325	NaN	0	0	0
AAATTCAGGACTTCACAAAA	39.7927	0	0	0	0	0	0	53.1472	0	0	0	0	0	0	0	0	0	0	0	0	0	11.6235	0	NaN	0	0	NaN	0	0	0	0	0	0	0	0	0	0	0	0	0	0	0	NaN	18.6196	0	179.286	88.2802	NaN	110.6
AAATTCCATTAATGTCATAT	25.6438	0	0	262.526	0	0	NaN	0	0	0	0	0	0	0	0	0	0	0	0	0	0	0	0	0	0	0	NaN	0	0	NaN	0	0	0	0	0	0	0	0	0	0	0	50.7736	0	19.4539	0	0	0	0	0
AAATTCGAGCACATAGTACT	26.7919	0	0	0	0	0	0	0	0	0	0	0	0	0	0	0	0	0	0	0	0	0	0	0	0	0	32.3625	0	0	NaN	0	0	0	0	0	0	0	0	0	0	0	0	0	0	0	0	0	0	0
AAATTCGCAAACCTTTGCAA	15.0961	0	49.8412	0	0	0	NaN	0	0	0	0	0	0	0	0	0	0	0	0	0	0	0	0	16.0267	0	0	0	0	0	0	0	0	0	0	0	0	0	0	0	0	0	0	0	21.673	0	0	0	0	NaN
AAATTCTAACATACCGTATC	12.8319	0	0	0	0	0	0	0	0	NaN	0	0	0	0	0	0	0	0	0	0	0	0	0	0	0	0	0	0	0	0	0	0	0	0	0	0	0	0	0	0	0	0	0	0	0	0	0	0	NaN
AAATTCTGATCAGAGAAAGT	12.366	0	0	0	0	NaN	0	23.2861	0	0	0	0	0	0	0	0	0	0	0	0	0	0	0	0	0	0	NaN	0	0	0	0	0	0	0	0	0	0	0	0	0	0	0	0	0	0	NaN	0	0	0
AAATTCTTTGTCGAAGGATA	29.5653	0	0	0	853.636	0	0	0	0	0	0	0	0	0	0	0	0	0	0	0	0	0	0	NaN	0	0	0	0	300.755	15.8998	0	0	0	0	0	0	0	0	0	0	0	0	0	0	NaN	38.9996	0	0	0
AAATTGAAGATAGGCAGATC	21.4297	0	0	0	0	23.67	0	0	NaN	0	0	0	0	0	0	0	0	0	0	0	0	0	0	0	0	0	13.7342	0	0	NaN	0	0	0	0	0	0	0	0	0	0	0	0	0	0	0	0	0	0	0
AAATTGACCTCCGAGATTTG	24.1527	0	0	0	0	0	0	14.9536	0	25.0084	0	0	0	0	0	0	0	0	0	0	0	0	0	71.2477	0	0	0	0	0	0	0	0	0	0	0	0	0	0	0	0	NaN	NaN	0	0	0	NaN	0	0	0
AAATTGACCTGCAAGTTGAG	30.3982	0	0	0	0	0	23.082	19.1558	0	0	0	0	0	0	0	0	0	0	0	0	0	0	0	0	0	0	0	0	0	0	0	0	0	0	0	0	0	0	0	0	0	0	0	0	0	0	0	0	0
AAATTGAGACTGCAATCTGG	17.1616	0	0	0	0	0	0	0	0	0	0	0	0	0	0	0	0	0	0	0	0	0	0	0	0	0	0	0	0	0	0	0	0	0	0	0	0	0	0	0	0	0	0	0	0	0	0	0	0
AAATTGATCCATAATTCTTT	19.1354	0	0	0	0	0	0	0	0	0	0	0	0	0	0	0	0	0	0	0	0	0	26.7153	0	0	0	0	0	0	10.8505	0	0	0	0	0	0	0	0	0	0	0	0	0	0	0	0	0	0	0
AAATTGATTTCCGTTTCGTA	14.7534	0	0	0	0	0	0	0	0	455.413	0	0	0	0	0	0	0	0	0	0	0	1135.18	0	0	0	0	0	0	0	0	0	0	0	0	0	0	0	0	0	0	0	0	0	0	14.3705	0	0	NaN	0
AAATTGCAGACTGGTATATT	37.8725	70.6003	0	39.9854	53.2543	35.0452	23.3693	0	0	11.178	0	0	0	0	0	0	0	0	0	0	0	0	0	0	0	0	0	0	0	0	0	0	0	0	0	0	0	0	0	0	27.9648	0	0	0	0	0	0	0	0
AAATTGCTCTACGCTTTGTC	25.4389	0	0	0	0	0	0	12.8674	0	0	0	0	0	0	0	0	0	0	0	0	0	0	0	0	0	0	0	0	0	25.1269	124.428	0	0	0	0	0	0	0	0	0	0	15.2539	20.8387	0	0	0	0	0	0
AAATTGGAAGGGAGCGGTCA	25.8506	0	0	0	0	141.927	0	NaN	15.4166	0	0	0	0	0	0	0	0	0	0	0	0	0	0	0	NaN	0	0	0	0	NaN	0	0	0	0	0	0	0	0	0	0	0	0	0	0	0	29.4845	0	0	0
AAATTGGGATTTATTTCCCC	21.1594	0	0	76.0346	0	0	0	0	0	0	0	0	0	0	0	0	0	0	0	0	0	0	0	0	0	0	0	0	12.6909	0	0	0	0	0	0	0	0	0	0	0	0	NaN	0	0	0	0	0	0	0
AAATTGGGGATGCTGCACAG	16.7595	0	0	0	0	0	15.072	0	0	0	0	0	0	0	0	0	0	0	0	0	0	0	0	0	0	0	0	0	0	0	0	0	0	0	0	0	0	0	0	0	0	0	205.301	0	0	0	220.929	0	NaN
AAATTGGTGGTAATTTGTTG	15.4034	0	0	0	NaN	0	0	13.8999	0	0	0	0	0	0	0	0	0	0	0	0	0	0	0	0	0	0	0	0	0	0	0	0	0	0	0	0	0	0	0	0	0	41.3834	0	0	0	0	0	0	0
AAATTGGTTCATGCGCCACT	27.0014	0	0	0	0	0	0	0	14.1752	0	0	0	0	0	0	0	0	0	0	0	0	0	0	0	0	0	0	0	0	16.0627	0	0	0	0	0	0	0	0	0	0	0	0	0	0	0	0	0	0	NaN
AAATTGGTTTAGGTTTCTAG	16.1422	0	0	0	0	0	0	22.3379	0	38.0775	0	0	0	0	0	0	0	0	0	0	0	0	0	0	0	0	0	0	23.4161	0	0	0	0	0	0	0	0	0	0	0	0	0	0	0	0	0	0	0	0
AAATTGTAACGAAATTAGTC	35.7118	0	0	0	0	0	NaN	18.6457	0	0	0	0	0	0	0	0	0	0	0	0	0	0	0	0	0	0	0	0	0	17.0401	0	0	0	0	0	0	0	0	0	0	0	NaN	12.0758	0	0	0	0	0	0
AAATTGTCTACAGCTCTACT	25.3079	0	0	0	0	25.2056	0	0	NaN	0	0	0	0	0	0	0	0	0	0	0	0	58.5917	0	0	0	0	0	0	0	0	0	0	0	0	0	0	0	0	0	0	0	0	0	0	0	0	0	0	NaN
AAATTGTGCCCATTTCAATC	22.393	29.1744	0	0	0	0	0	0	0	0	0	0	0	0	0	0	0	0	0	0	0	0	0	0	0	0	0	0	86.2977	0	0	0	0	0	0	0	0	0	0	0	0	0	23.9988	0	0	0	0	0	0
AAATTGTGGACAGTAATGCA	29.7796	0	0	0	0	69.0794	23.7171	11.9824	0	0	0	0	0	0	0	0	0	0	0	0	0	0	0	679.765	0	0	NaN	0	0	0	0	0	0	0	0	0	0	0	0	0	116.284	0	0	0	0	0	0	0	0
AAATTGTGGGCTTTAGTTTT	17.2785	0	0	0	0	129.855	0	0	0	0	0	0	0	0	0	0	0	0	0	0	0	0	0	NaN	0	0	0	0	0	0	0	0	0	0	0	0	0	0	0	0	0	0	0	0	0	0	0	0	NaN
AAATTGTTCCGTGTTTGAGC	18.7671	0	0	0	16.8545	0	0	0	0	13.2501	0	0	0	0	0	0	0	0	0	0	0	0	0	NaN	0	0	0	0	0	0	0	0	0	0	0	0	0	0	0	0	0	0	0	0	0	0	0	0	0
AAATTGTTGATTCGTTCTAA	14.845	0	0	0	26.0308	0	20.8457	NaN	0	0	0	0	0	0	0	0	0	0	0	0	0	0	0	0	0	0	0	0	0	0	0	0	0	0	0	0	0	0	0	0	0	0	0	0	0	0	0	0	NaN
AAATTGTTTGATGCATGCCC	23.4477	0	0	0	0	0	0	12.4206	0	0	0	0	0	0	0	0	0	0	0	0	0	0	0	0	0	0	0	66.3207	0	0	0	0	0	0	0	0	0	0	0	0	0	0	32.6434	24.3011	0	NaN	0	0	0
AAATTGTTTTCGTTAGAAGT	23.1276	0	0	0	0	0	15.7766	112.351	0	0	0	0	0	0	0	0	0	0	0	0	0	0	0	0	0	0	0	0	NaN	0	0	0	0	0	0	0	0	0	0	0	0	0	0	0	0	0	0	26.4532	0
AAATTGTTTTTTTGGTATAT	18.0554	0	0	84.3443	0	0	24.9358	0	0	0	0	0	0	0	0	0	0	0	0	0	0	0	0	0	0	0	NaN	0	0	NaN	0	0	0	0	0	0	0	0	0	0	0	0	0	0	0	13.3402	0	0	NaN
AAATTTAAATTCTCAGAGTA	25.0972	0	0	0	0	0	0	0	0	0	0	0	0	0	0	0	0	0	0	0	0	0	0	0	0	0	13.1332	0	0	0	0	0	0	0	0	0	0	0	0	0	0	0	0	NaN	0	0	0	24.6053	55.0884
AAATTTAATTTATTACGTAG	12.5072	0	0	0	0	0	33.2459	NaN	0	0	0	0	0	0	0	0	0	0	0	0	0	0	0	0	0	0	0	0	0	NaN	0	0	0	0	0	0	0	0	0	0	0	0	0	0	0	0	0	0	0
AAATTTAATTTTTTAGTATT	14.2351	0	0	0	0	0	NaN	0	0	0	0	0	0	0	0	0	0	0	0	0	0	0	0	28.8111	0	0	NaN	0	0	37.5398	0	0	0	0	0	0	0	0	0	0	0	0	0	0	0	43.6504	0	0	0
AAATTTACTAGCAAGGGTAG	19.5733	0	0	0	0	76.1335	0	0	0	10.9221	0	0	0	0	0	0	0	0	0	0	0	0	0	0	0	0	16.5298	0	0	16.7787	0	0	0	0	0	0	0	0	0	0	0	0	0	0	0	0	0	0	0
AAATTTAGGTTACCCCGACT	18.2213	0	0	0	20.5287	0	0	14.3131	0	0	0	0	0	0	0	0	0	0	0	0	0	35.1323	0	0	0	0	0	0	0	0	0	0	0	0	0	0	0	0	0	0	0	0	90.7793	0	0	0	0	0	NaN
AAATTTAGTTTCATCTTTTT	15.5831	0	0	0	0	0	0	11.6114	0	0	0	0	0	0	0	0	0	0	0	0	0	0	0	0	0	0	0	0	0	0	0	0	0	0	0	0	0	0	0	0	0	0	0	0	0	74.5243	0	105.257	0
AAATTTATAGTTGTAAACTA	22.666	0	0	0	0	0	0	0	12.1483	0	0	0	0	0	0	0	0	0	0	0	NaN	0	0	0	0	0	0	0	0	0	0	0	0	0	0	0	0	0	0	0	0	82.0807	0	0	0	11.3784	0	0	0
AAATTTATGTAGGTTTTCCG	22.3399	26.6301	0	0	0	0	NaN	37.1438	17.8755	67.0117	0	0	0	0	0	0	0	0	0	0	0	NaN	0	0	0	0	0	0	0	24.9926	0	0	NaN	0	0	0	0	0	0	0	0	0	25.315	0	0	0	0	0	434.684
AAATTTCACCCTATCGCCCA	16.4041	0	0	0	0	0	0	0	0	0	0	0	0	0	0	0	0	0	0	0	0	0	0	0	0	0	0	0	0	0	0	0	0	0	0	0	0	0	0	0	0	0	0	0	0	0	0	0	0
AAATTTCAGATTATTATCTG	20.1682	0	0	0	0	0	0	80.7745	13.3897	0	0	0	0	0	0	0	0	0	0	0	0	0	13.7555	0	0	0	NaN	0	0	0	0	0	0	0	0	0	0	0	0	0	0	0	0	0	0	0	0	0	0
AAATTTCGGGTTAGTGATAG	17.1698	40.8155	0	0	0	0	0	102.564	0	0	0	0	0	0	0	0	0	0	0	0	0	0	0	NaN	0	0	0	0	0	0	0	0	0	0	0	0	0	0	0	0	0	0	0	0	0	0	50.7047	0	16.7099
AAATTTCTAATGTAATGTTA	23.404	0	0	74.9533	0	0	0	0	11.7162	0	0	0	0	0	0	0	0	0	0	0	0	0	0	NaN	0	0	0	0	0	53.8853	0	0	0	0	0	0	0	0	0	0	0	0	0	18.2195	0	0	0	0	0
AAATTTCTACGTGCCCTTCT	22.0575	0	0	0	0	19.0612	0	56.6878	0	0	0	0	0	0	0	0	0	0	0	0	0	0	0	NaN	0	0	0	0	0	0	0	0	0	0	0	0	0	0	0	0	NaN	0	0	0	0	0	0	0	0
AAATTTCTGTTCGAACGGGA	27.7463	0	0	0	0	0	11.6389	28.6934	0	19.1948	0	0	0	0	0	0	0	0	0	0	0	0	0	0	0	0	0	0	0	0	0	0	0	0	0	0	0	0	0	0	0	NaN	0	0	0	0	0	0	0
AAATTTCTTTAACTTTTTCT	34.0617	0	0	0	0	0	0	30.1603	0	0	0	0	0	0	0	0	0	0	0	0	0	26.0815	0	0	0	0	0	0	0	0	0	0	0	0	0	0	0	0	0	0	53.1278	0	0	0	0	0	139.272	0	NaN
AAATTTGACTTTGGCTATCT	13.9747	0	16.413	0	0	0	0	54.1079	0	558.019	0	0	0	0	0	0	0	0	0	0	0	0	0	0	0	0	0	0	0	0	0	0	0	0	0	0	0	0	0	0	0	0	0	0	0	0	0	0	0
AAATTTGATATATGATTTAG	17.3853	0	0	0	0	0	0	11.8559	0	0	0	0	0	0	0	0	0	0	0	0	0	0	0	0	0	0	0	0	0	33.4322	0	0	0	0	0	0	0	0	0	0	0	0	0	0	0	0	0	0	0
AAATTTGGAATGAACGTTTT	34.9556	0	18.8508	0	0	0	18.3698	17.7944	0	0	0	0	0	0	0	0	0	0	0	0	0	0	0	14.8975	0	0	14.5241	0	0	0	0	0	0	0	0	0	0	0	0	0	NaN	0	0	51.077	17.0605	49.4538	147.881	0	13.9045
AAATTTGGAATTGTAGAGTT	25.539	0	11.7658	0	11.8146	0	0	28.7653	0	NaN	0	0	0	0	0	0	0	0	0	0	0	0	0	0	0	0	0	0	0	0	0	0	0	0	0	0	0	0	0	0	0	0	0	17.9696	0	0	0	0	0
AAATTTGGGTGTTTAAAGTA	23.4041	0	0	0	0	0	NaN	21.8911	64.929	0	0	0	0	0	0	0	0	0	0	0	0	0	0	0	0	0	0	0	0	0	0	0	0	0	0	0	0	0	0	0	0	16.3136	0	0	67.3947	0	0	0	0
AAATTTGGTTCGACATTGGG	20.6535	0	0	0	0	0	0	0	12.5987	0	0	0	0	0	0	0	0	0	0	0	0	0	0	0	0	0	0	0	0	0	0	0	0	0	0	0	0	0	0	0	0	0	0	0	0	NaN	61.4418	0	0
AAATTTGTATCTTAGACTCG	33.0834	0	0	35.2908	0	0	0	13.4196	73.1701	0	0	0	0	0	0	0	0	0	0	0	0	0	0	207.141	0	0	0	0	0	0	0	0	0	0	0	0	0	0	0	0	0	NaN	0	0	25.2451	25.2891	0	0	NaN
AAATTTGTGCATTAGTATGA	33.5432	89.9403	0	0	0	0	13.0791	38.0038	0	0	0	0	0	0	0	0	0	0	0	0	0	0	0	0	0	0	0	0	0	56.141	0	0	0	0	0	0	0	0	0	0	0	0	0	0	0	17.7191	0	0	0
AAATTTGTTTCCTTATATTA	32.6403	0	0	0	0	0	0	215.69	NaN	0	0	0	0	0	0	0	0	0	0	0	0	0	0	15.6626	1477.62	NaN	NaN	0	0	0	0	0	0	0	0	0	0	0	0	0	0	0	0	0	NaN	NaN	0	0	0
AAATTTGTTTTAACGCAGGG	56.6075	0	0	0	0	28.7914	37.3965	32.0231	0	0	0	0	0	0	0	0	0	0	0	0	0	0	0	NaN	72.1593	0	0	0	0	25.2325	0	0	0	0	0	0	0	0	0	0	26.5838	0	0	19.0509	0	39.0547	0	NaN	34.249
AAATTTTAACTAGATGGAAT	17.6481	0	0	0	0	16.4945	0	31.4248	0	15.8339	0	0	0	0	0	0	0	0	0	0	0	0	0	0	0	0	0	0	0	0	0	0	0	0	0	0	0	0	0	0	0	0	0	0	0	0	0	0	0
AAATTTTAGCGTTCGGTACC	43.5602	0	0	0	0	0	0	0	NaN	17.8342	0	0	0	0	0	0	0	NaN	22401.2	0	0	0	0	NaN	0	19.9476	0	0	0	168.458	0	0	0	0	0	0	0	0	0	0	23.8551	NaN	0	23.9977	0	0	0	0	0
AAATTTTAGTCATAGGTCCT	28.2362	0	0	0	0	0	NaN	11.6747	0	0	0	0	0	642.855	0	0	0	0	0	0	0	0	0	10.7083	0	0	0	0	0	NaN	0	0	0	0	0	0	0	0	0	0	27.6505	NaN	1103.46	0	0	0	146.285	0	0
AAATTTTAGTTAATTCAAAG	31.2416	0	0	0	0	0	0	21.731	0	0	0	0	0	0	0	0	0	0	0	0	NaN	0	0	0	0	0	74.736	0	0	27.5487	0	0	0	0	0	0	0	0	0	0	0	0	0	0	0	0	0	0	0
AAATTTTATCAAGTATGTCA	25.2064	0	0	NaN	0	0	0	0	22.4401	0	0	0	0	0	0	0	0	0	0	0	NaN	0	0	0	0	0	0	0	0	101.927	0	0	0	0	0	0	0	0	0	0	0	0	0	0	29.741	0	52.7954	0	0
AAATTTTATGAGTTTTTAAC	46.9626	81.4005	0	0	22.9918	0	NaN	128.539	0	20.0248	0	0	0	0	0	0	0	0	0	0	0	0	0	450.804	0	0	0	0	0	10.5229	0	0	0	0	0	0	0	0	0	0	35.9764	0	33.1388	21.4603	0	19.6124	0	0	26.1921
AAATTTTCTTTCGGTTTAAT	16.0506	0	0	0	0	0	0	0	0	0	0	0	0	0	0	0	0	0	0	0	0	0	0	0	0	0	0	0	0	0	0	0	0	0	0	0	0	0	0	0	0	0	0	355.339	0	0	0	0	0
AAATTTTGTAGCCATGAATG	17.732	37.4463	0	0	0	0	0	NaN	0	0	0	0	0	0	0	0	0	0	0	0	0	0	0	NaN	0	0	0	0	0	0	0	0	0	0	0	0	0	0	0	0	0	0	0	0	53.7181	0	0	0	0
AAATTTTGTTACTGTGAGCC	26.8675	14.7136	400.596	0	0	0	0	15.9104	0	0	0	0	0	0	0	0	0	0	0	0	0	0	0	0	0	0	0	0	0	0	0	0	0	0	0	0	0	0	0	0	NaN	0	NaN	0	0	116.458	0	0	0
AAATTTTGTTTACAACGATG	12.3278	0	0	46.6779	0	0	0	13.1329	0	21.2575	0	0	0	0	0	0	0	0	0	0	0	76.184	0	0	0	0	0	0	0	0	0	0	0	0	0	0	0	0	0	0	NaN	0	0	0	0	0	0	0	0
AAATTTTTCGGGGTTAGTTT	22.762	0	0	20.4518	0	0	0	NaN	0	0	0	0	0	0	0	0	0	0	0	0	0	0	0	101.215	0	0	0	0	NaN	0	0	0	0	0	0	0	0	0	0	0	0	NaN	0	0	NaN	0	0	0	NaN
AAATTTTTGGAAGGTTAGTA	18.686	NaN	610.545	19.4273	0	0	0	59.4059	0	NaN	0	0	0	0	0	0	0	0	0	0	0	0	0	0	0	0	0	0	0	0	0	0	0	0	0	0	0	0	0	0	0	0	0	0	0	59.0707	227.769	0	0
AAATTTTTTAGATATGATTC	15.6849	0	0	0	0	0	0	0	0	0	0	0	0	0	0	0	0	0	0	0	0	0	0	0	NaN	0	0	0	0	0	0	0	0	0	0	0	0	0	0	0	0	0	0	0	0	0	0	0	0
AACAAAACGTCATGGCAGGA	17.2421	0	0	0	0	22.649	0	0	0	0	0	0	0	0	0	0	0	0	0	0	0	0	0	0	0	0	0	0	0	0	0	0	0	0	0	0	0	0	0	0	0	0	0	0	0	0	0	0	0
AACAAAGTTAGCGTAATTGA	20.1037	0	0	38.3683	0	0	0	NaN	NaN	0	0	0	0	0	0	0	0	0	0	0	0	0	0	0	0	0	0	922.438	0	0	0	0	0	0	0	0	0	0	0	0	0	0	22.4631	0	0	0	0	0	176.234
AACAAATAGCTCGGTGGTAT	54.7226	0	0	0	0	32.995	0	NaN	24.7471	0	0	0	0	0	0	0	0	0	0	0	0	28.6485	0	0	0	0	0	0	16.382	18.2679	0	0	0	0	0	0	0	0	0	0	0	0	185.135	NaN	0	178.613	0	0	0
AACAAATTGAGTCATATTAA	21.67	0	0	0	0	0	0	NaN	0	0	0	0	0	763.674	0	0	0	0	0	0	0	0	0	0	0	0	NaN	0	0	0	0	0	0	0	0	0	0	0	0	0	0	0	0	0	0	0	0	0	NaN
AACAAATTGTTGTATATGAT	29.6037	0	0	52.3977	0	0	15.1415	NaN	0	0	0	0	0	0	0	0	0	0	0	0	0	NaN	0	0	0	0	0	0	0	22.4546	0	0	0	0	0	0	0	0	0	0	0	0	0	0	0	32.4588	0	NaN	0
AACAACAGTAGTAATATCCG	29.0521	0	0	0	13.7837	0	0	NaN	0	0	0	0	0	0	0	0	0	0	0	0	0	0	0	0	0	0	0	0	62.301	0	0	0	0	0	0	0	0	0	0	0	0	0	0	0	0	0	0	0	0
AACAACAGTGTATTGATAAG	23.4537	0	108.865	0	0	22.5396	0	36.1956	0	0	0	0	0	0	0	0	0	0	0	0	142.506	0	0	0	0	0	0	0	0	0	0	0	0	0	0	0	0	0	0	0	0	0	0	0	0	NaN	0	0	0
AACAACGGTTTCCGTTTTTG	24.116	73.7539	0	0	0	0	0	23.7328	0	0	0	0	0	0	0	0	0	0	0	0	0	0	0	0	0	0	0	0	0	0	0	0	0	0	0	0	0	0	0	0	0	0	0	0	0	NaN	0	0	0
AACAACGTGGACGATTCCTT	38.3128	0	0	0	34.5172	0	NaN	12.7494	NaN	19.9656	0	0	0	0	0	0	0	0	0	0	0	0	0	0	16.6939	176.253	0	0	0	0	0	0	0	0	0	0	0	0	0	0	0	0	0	0	0	79.519	0	0	0
AACAAGATTCAAACTGACGG	21.7549	0	0	0	0	19.1585	0	0	0	0	0	0	0	0	0	0	0	0	0	0	NaN	0	0	0	0	0	0	20.6949	0	NaN	0	0	0	0	0	0	0	0	0	0	0	33.183	0	0	0	104.521	0	0	0
AACAAGGATTGTAAATTATT	12.2875	0	0	0	0	29.2006	0	14.0687	0	0	0	0	0	0	0	0	0	0	0	0	0	0	0	0	18.5129	0	0	0	0	35.0932	0	0	0	0	0	0	0	0	0	0	0	0	0	0	0	0	0	0	0
AACAAGTCGGAGTTTACCTA	21.6529	0	0	0	0	0	22.7252	155.1	0	0	0	0	0	0	0	0	0	0	0	0	0	0	0	0	0	0	0	0	0	0	0	0	0	0	0	0	0	0	0	0	NaN	0	0	0	0	0	0	0	0
AACAAGTCTAGCAAGTCGCT	13.9619	0	0	0	0	0	0	41.7381	0	0	0	0	0	0	0	0	0	0	0	0	0	0	0	0	0	0	0	0	0	0	0	0	0	0	0	0	0	0	0	0	0	0	0	0	0	0	0	0	0
AACAAGTCTATGTCTGGAGT	66.3977	0	0	0	0	36.3681	32.902	42.0583	0	24.2345	0	0	0	0	0	0	0	0	0	0	0	0	0	174.167	0	0	NaN	0	26.8002	14.6863	0	0	0	0	0	0	0	0	0	0	0	14.4981	NaN	0	0	18.9785	0	0	NaN
AACAAGTTCTAATATTCTTG	27.3625	0	0	0	0	NaN	NaN	18.1779	0	0	0	0	0	0	0	0	0	0	0	0	0	0	0	0	0	0	12.3501	0	0	0	0	0	0	0	0	0	0	0	0	0	0	45.5097	0	0	NaN	0	0	0	0
AACAATAAAAAAGCCACTTA	37.8179	11.7158	0	0	0	0	0	17.6132	0	0	0	0	0	227.713	0	0	0	0	0	0	0	NaN	0	22.7645	0	0	0	0	0	10.7538	0	0	0	0	0	0	0	0	0	0	0	0	0	0	0	0	0	0	0
AACAATCATATACTCTGCAA	19.8372	0	0	0	31.5647	0	0	16.9344	0	0	0	0	0	0	0	0	0	0	0	0	0	0	0	0	0	0	0	0	0	0	0	0	0	0	0	0	0	0	0	0	0	0	0	0	0	NaN	0	0	0
AACAATGAGCGAATGATTCC	17.7259	0	0	0	0	0	0	0	0	0	0	0	0	0	0	0	0	0	0	0	0	0	0	0	0	0	0	0	0	0	0	0	0	0	0	0	0	0	0	0	0	0	0	0	0	0	0	0	0
AACAATGGTTTGTAAACGTA	52.2965	0	0	0	0	NaN	40.5166	25.3809	56.5782	0	0	0	0	0	0	0	0	0	0	0	0	0	0	0	0	0	0	0	0	NaN	0	0	0	0	0	0	0	0	0	0	NaN	0	0	0	NaN	36.8677	48.8888	0	0
AACAATTACTTATTGTATAA	28.1413	0	0	0	0	0	0	11.4935	0	0	0	0	0	0	0	0	0	0	0	0	0	0	0	0	16.6121	0	0	0	0	NaN	0	0	0	0	0	0	0	0	0	0	0	0	0	0	21.5951	0	0	0	0
AACAATTGGATTAAAGTAGT	18.514	0	0	0	0	0	0	0	0	0	0	0	0	0	0	0	0	0	0	0	63.8628	0	0	0	108.727	0	0	0	19.8325	0	0	0	0	0	0	0	0	0	0	0	0	NaN	0	0	0	0	0	0	0
AACAATTGTAGGGCTGCGGG	27.6788	0	0	254.542	0	0	15.4545	28.702	0	0	0	0	0	0	0	0	0	0	0	0	0	0	0	40.357	0	0	0	0	0	17.8132	0	0	0	0	0	0	0	0	0	0	0	0	14.6566	0	0	0	0	0	47.0951
AACAATTGTGGAACGTTTGT	20.9466	0	0	0	0	12.4002	0	14.9958	0	0	31.0648	0	0	0	0	0	0	0	0	0	0	0	0	0	0	0	0	0	0	0	0	0	0	0	0	0	0	0	0	0	0	132.437	0	0	0	0	0	0	0
AACAATTTAATTGCTATCAT	14.1553	0	0	0	0	0	0	0	0	0	0	0	0	0	0	0	0	0	0	0	49.8844	0	0	0	0	0	0	0	0	0	0	0	0	0	0	0	0	0	0	0	0	0	0	0	0	0	0	0	0
AACAATTTACTTGTATTTTT	18.4486	0	0	0	0	0	0	11.4935	0	0	0	0	0	0	0	0	0	0	0	0	0	0	0	0	0	0	0	0	0	0	0	0	0	0	0	0	0	0	0	0	0	NaN	1781.17	0	0	0	0	0	0
AACAATTTAGTAAACTGTCT	14.0778	0	0	0	0	0	0	14.9536	0	0	0	0	0	0	0	0	0	0	0	0	0	0	0	0	0	0	NaN	0	25.1908	0	0	0	0	0	0	0	0	0	0	0	0	0	0	0	0	0	0	0	0
AACAATTTGTTGCTTATTCA	25.3796	0	0	0	0	0	0	NaN	0	0	0	0	0	0	0	0	0	0	0	0	0	0	0	0	0	0	0	0	0	0	0	0	0	0	0	0	0	0	0	0	0	NaN	0	0	0	0	0	0	0
AACACAATTTTTGTGTTCAC	15.1888	0	0	0	0	0	0	36.651	0	13.8929	0	0	0	0	0	0	0	0	0	0	0	0	2373.12	0	0	0	0	0	NaN	0	0	0	0	0	0	0	0	0	0	0	0	0	0	0	0	0	0	0	0
AACACACTTCGGCAAGGAAA	15.2531	0	0	0	0	0	0	0	0	0	0	0	0	0	0	0	0	0	0	0	0	0	0	0	0	0	0	0	0	NaN	0	0	0	0	0	0	0	0	0	0	0	0	0	0	0	0	0	0	0
AACACAGTCTACTTCTTTTG	21.5852	0	0	0	0	35.3531	0	0	0	0	0	0	0	0	0	0	0	0	0	0	0	0	0	0	0	0	NaN	0	21.5661	0	0	0	0	0	0	0	0	0	0	0	0	0	0	0	32.0847	0	0	0	0
AACACATCTTTTAGCGAGCT	24.9472	0	0	0	0	0	14.1625	0	636.902	0	0	0	0	0	0	0	0	0	0	0	77.3407	0	0	0	0	0	0	0	0	25.0231	0	0	0	0	0	0	0	0	0	0	0	0	0	0	0	18.7016	0	0	0
AACACCCATTCATCTTATGT	37.6868	0	0	0	0	0	11.0167	13.3563	140.545	0	0	0	0	0	0	0	0	0	0	0	16.7118	0	0	0	0	0	0	229.783	0	0	0	0	0	0	0	0	0	0	0	0	0	0	15.4947	0	0	NaN	0	39.5132	0
AACACCGGGAACTCAACGTT	18.9628	0	0	0	0	0	0	0	0	0	0	0	0	0	0	0	0	0	0	0	0	0	0	61.5915	0	0	0	0	0	0	0	0	0	0	0	0	0	0	0	0	0	0	0	0	0	0	0	0	36.8607
AACACCGTTGGTTATCTCCT	46.9205	0	0	0	0	0	NaN	21.6044	0	NaN	0	0	0	0	0	0	0	0	0	0	0	0	0	0	0	NaN	37.3765	0	183.113	NaN	0	0	0	0	0	0	0	0	0	0	21.3681	0	NaN	0	0	0	0	0	75.1353
AACACCTCATTATTTCCTTA	30.5627	0	0	0	0	0	0	25.6801	0	0	0	0	0	0	0	0	0	0	0	0	0	0	0	0	0	0	NaN	0	0	27.7758	0	0	0	0	0	0	0	0	0	0	0	0	0	0	12.142	0	0	0	0
AACACCTCGTAATATATATT	23.9653	0	0	18.4557	0	0	13.7709	18.9324	0	15.6342	0	0	0	2043.98	0	0	0	0	0	0	0	NaN	0	NaN	0	0	0	0	0	0	0	0	0	0	0	0	0	0	0	0	0	0	0	0	0	NaN	0	0	0
AACACGGCTTCCAAATTTAT	71.3207	58.401	NaN	0	21.0544	0	34.7557	39.3652	0	179.44	0	0	0	0	0	0	0	0	0	0	240.962	22.7581	31.0758	150.207	0	0	0	0	0	99.5429	0	0	0	0	0	0	0	0	0	0	0	NaN	71.0621	39.0016	24.5538	NaN	0	0	NaN
AACACTAATGCTGAAGCAAA	13.5836	0	0	0	0	0	0	0	10.8154	0	0	0	0	0	0	0	0	0	0	0	0	0	0	0	0	0	24.1884	0	0	0	0	0	0	0	0	0	0	0	0	0	0	0	0	0	0	0	0	0	0
AACACTATGTTGTACATTTC	31.3603	0	0	0	0	0	0	25.0224	0	0	0	0	0	0	0	0	0	0	0	0	0	0	0	0	0	0	0	0	0	0	0	0	0	0	0	0	0	0	0	0	NaN	0	28.6748	0	0	32.272	0	0	0
AACAGAAGTTTAGAGGTCCC	15.2189	0	0	58.658	0	147.666	0	0	0	42.7771	0	0	0	381.156	0	0	0	0	0	0	0	0	0	0	0	0	0	0	NaN	0	0	0	0	0	0	0	0	0	0	0	0	NaN	0	0	14.256	0	0	0	0
AACAGACATTGTCAAAGTAA	24.071	0	28.1729	0	0	0	0	20.1462	0	0	0	0	0	0	0	0	0	0	0	0	0	309.068	37.5028	0	0	0	0	0	0	0	0	0	0	0	0	0	0	0	0	0	0	0	0	0	0	0	0	0	0
AACAGATCATGTGAGCCAGG	31.031	0	0	0	0	0	0	0	0	0	0	0	0	0	0	0	0	0	33766.2	0	0	0	0	50.8442	0	0	34.3751	0	0	28.1376	0	0	0	0	0	0	0	0	0	0	306.181	0	26.4538	0	0	0	0	0	0
AACAGATTACAGTTTTTGCA	19.1086	0	0	0	0	0	0	0	0	0	0	0	0	0	0	0	0	0	0	0	0	0	0	0	0	0	NaN	0	0	0	0	0	0	0	0	0	0	0	0	0	0	0	0	0	0	0	0	0	0
AACAGCCAAGATAGTACAGG	37.2779	0	0	0	0	0	22.3903	21.7435	0	4124.85	0	0	0	0	0	0	0	0	0	0	0	0	0	20.2874	0	0	NaN	269.36	35.1695	30.9994	0	0	0	0	0	0	0	0	0	0	0	20.0489	NaN	0	0	130.239	0	0	0
AACAGGCAATTATTTCTACT	28.0455	0	0	0	0	0	164.607	0	0	14.542	0	0	0	0	0	0	0	0	0	0	0	23.6865	0	0	0	0	0	0	0	NaN	0	0	0	0	0	0	0	0	0	0	56.2269	0	0	0	0	0	0	0	0
AACAGGTACTTTAGTAACCT	23.4056	0	0	0	0	13.9338	59.7482	16.454	46.5665	0	0	0	0	0	0	0	0	0	0	0	0	0	0	0	0	0	0	0	0	0	0	0	0	0	0	0	0	0	0	0	0	13.8031	0	0	0	0	0	0	0
AACAGGTACTTTTTATTTAC	21.693	0	0	0	31.3325	0	0	0	0	0	0	0	0	0	0	0	0	0	0	0	0	0	0	0	0	0	NaN	0	0	0	0	0	0	0	0	0	0	0	0	0	0	0	52.7252	0	0	0	0	0	0
AACAGGTTATTAGGTATGTA	24.6396	0	0	0	0	0	0	0	0	0	0	0	0	0	0	0	0	0	0	0	0	0	0	0	0	0	0	71.1324	0	NaN	0	0	0	0	0	0	0	0	0	0	0	0	23.8385	NaN	16.6762	0	0	0	NaN
AACAGTAGTTGTCAAATTAT	23.0699	0	0	0	0	19.4684	0	50.7235	0	0	0	0	0	893.969	0	0	0	0	0	0	0	0	0	0	0	0	0	0	0	0	0	0	0	0	0	0	0	0	0	0	0	0	0	0	0	99.9969	52.9441	0	0
AACAGTATTCGTTCGAGGGT	15.7994	0	0	0	0	0	0	0	136.699	0	0	0	0	0	0	0	0	0	0	0	0	0	0	0	489.663	0	0	0	0	0	0	0	0	0	0	0	0	0	0	0	0	0	12.554	0	0	0	0	0	0
AACAGTATTTTCATTTCATT	26.1127	0	0	0	0	45.0893	23.1425	22.2957	0	0	0	0	0	0	0	0	0	0	0	0	0	28552.4	0	0	0	0	14.3009	0	0	0	0	0	0	0	0	0	0	0	0	0	134.529	0	0	NaN	0	NaN	NaN	0	63.3523
AACAGTTATGGCCAGCGAGG	14.7124	0	0	NaN	0	0	0	46.1886	NaN	0	0	0	0	0	0	0	0	0	0	0	0	0	0	0	0	0	0	118.341	0	59.7797	0	0	0	0	0	0	0	0	0	0	0	0	0	0	0	16.8933	0	0	0
AACATAAACTCCTGCTCTGT	26.9673	20.181	39.7656	46.2454	0	0	0	42.0458	0	0	0	0	0	0	0	0	0	0	0	0	0	0	0	18.7953	0	17.1056	0	0	0	0	0	0	0	0	0	0	0	0	0	0	0	0	45.0026	1079.53	0	0	0	0	NaN
AACATATAAGAAACTTGTGA	32.8513	0	0	0	16.941	0	0	22.4347	0	0	0	0	0	0	0	0	0	0	0	0	0	0	0	0	0	0	12.7211	0	0	0	0	0	0	0	0	0	0	0	0	0	0	0	0	0	0	0	0	0	17.4043
AACATATAAGATGATCGACT	25.556	268.691	0	0	0	29.8245	0	32.2887	0	NaN	0	0	0	0	0	0	0	0	0	0	0	0	0	0	0	0	0	0	0	28.6727	0	0	0	0	0	0	0	0	0	0	0	0	0	0	0	0	0	0	NaN
AACATATAATCCGGTTTAGG	15.3573	0	0	0	17.8971	0	0	0	0	0	0	0	0	0	0	0	0	0	0	0	NaN	0	0	0	0	0	0	0	NaN	NaN	0	0	0	0	0	0	0	0	0	0	0	0	0	0	0	0	0	66.4089	NaN
AACATATATCTACAACTAGT	20.8986	0	0	59.6286	0	16.7011	0	0	0	0	0	0	0	0	0	0	0	0	0	0	0	0	0	0	0	0	0	0	0	141.015	0	0	0	0	0	0	0	0	0	0	0	0	0	10.6848	0	0	0	135.343	0
AACATATCCTTAGGGTTTTT	17.7028	0	0	0	111.776	0	0	0	NaN	0	0	0	0	0	0	0	0	0	0	0	0	0	0	0	0	0	0	0	0	18.0227	0	0	0	0	0	0	0	0	0	0	0	0	0	0	0	0	0	0	0
AACATATCTCTTTTGTGGAT	29.1914	0	0	0	0	241.7	0	0	0	0	0	0	0	0	0	0	0	0	0	0	0	NaN	0	0	0	0	0	0	0	0	0	0	0	0	0	0	0	0	0	0	NaN	0	0	13.063	0	NaN	0	0	0
AACATATGGTCGGTCAATGG	12.8884	0	0	0	0	0	0	0	0	0	0	0	0	0	0	0	0	0	0	0	0	0	0	0	0	0	0	0	0	21.2015	0	0	0	0	0	0	0	0	0	0	0	0	0	0	0	0	0	0	NaN
AACATATTTACGACTCATAC	13.5959	150.483	0	0	0	0	0	0	0	0	0	0	0	0	0	0	0	0	0	0	0	0	0	0	0	0	0	0	1005.34	0	0	0	0	0	0	0	0	0	0	0	0	0	0	0	0	0	0	0	0
AACATATTTCCAGTGGAACG	30.4817	0	0	0	0	35.4524	0	15.9104	0	0	0	0	0	0	0	0	0	0	0	0	0	0	NaN	0	0	0	NaN	0	0	0	0	0	0	0	0	0	0	0	0	0	0	0	0	0	0	NaN	0	0	0
AACATCATTGATTATCCATC	26.5382	0	0	0	0	0	0	21.8825	0	44.8523	0	0	0	0	0	0	0	0	0	0	0	0	0	23.4905	0	0	0	153.876	0	0	0	0	0	0	0	0	0	0	0	0	0	0	0	0	0	0	0	0	0
AACATCGATGCAAGACTCCG	36.8452	167.711	0	0	0	0	0	111.95	31.095	0	0	0	0	0	0	0	0	0	0	0	0	0	0	0	0	0	NaN	0	0	21.3824	0	0	0	0	0	0	0	0	0	0	0	0	0	0	0	NaN	0	0	0
AACATCGCTGTCTGTTTTAG	26.1834	0	0	656.892	0	0	0	NaN	11.2658	0	0	0	0	0	0	0	0	0	0	0	23.2931	0	0	56.2005	0	0	0	0	0	17.7256	0	0	0	0	0	0	0	0	0	0	0	0	0	0	21.0956	0	0	0	0
AACATCGTTCAGGTGTACGA	22.5256	0	0	0	0	0	20.95	0	0	NaN	0	0	0	0	0	0	0	0	0	0	0	0	0	841.557	0	0	0	0	0	NaN	0	0	0	328.642	0	0	0	0	0	0	0	0	NaN	0	0	0	0	0	NaN
AACATCGTTTTCACTTTTTG	35.3197	0	0	0	0	0	NaN	NaN	0	0	0	0	0	0	0	0	0	0	0	0	0	0	0	0	25.423	0	0	0	159.391	53.3449	0	0	0	0	0	0	0	0	0	0	0	0	25.6749	34.3047	NaN	NaN	0	0	113.632
AACATCTATTGAACTGCTAT	29.4367	0	0	0	22.1813	14.5517	13.9191	131.679	0	0	0	0	0	0	0	0	0	0	0	0	0	0	0	0	0	0	0	0	0	33.7202	0	0	0	0	0	0	0	0	0	0	0	0	0	0	0	0	0	0	0
AACATCTCATTGCACCGTAT	28.6604	0	0	0	0	33.9087	0	25.4988	15.1182	0	0	0	0	0	0	0	0	0	0	0	0	0	23.1	0	0	0	0	13.3825	0	0	0	0	0	0	0	0	0	0	0	0	0	0	0	0	0	0	0	0	0
AACATGAACTATTGCCACAT	16.2023	0	0	0	0	0	0	24.6811	0	0	0	0	0	0	0	0	0	0	0	0	0	0	0	0	0	0	0	0	0	0	0	0	0	0	0	0	0	0	0	0	0	0	0	12.6941	13.7557	0	0	0	0
AACATGCACATGATATAGAT	14.7836	0	0	21.4235	0	0	0	0	0	0	0	0	0	0	0	0	0	0	0	0	0	0	0	0	0	0	0	0	0	NaN	0	0	0	2180.98	0	0	0	0	0	0	0	0	0	0	0	0	0	0	0
AACATGCAGATGGAGGGATA	26.4717	0	0	0	0	0	0	20.0493	0	0	0	0	0	0	0	0	0	0	0	0	0	NaN	0	0	0	0	0	0	0	0	0	0	0	0	0	0	0	0	0	0	0	0	0	0	22.1711	NaN	0	0	92.5059
AACATGCCTTTGGTCATAAG	26.1091	0	0	0	0	0	0	13.8664	0	0	0	0	0	0	0	0	0	0	0	0	0	0	38.5107	0	0	0	20.9258	0	0	64.5658	0	0	0	0	0	0	0	0	0	0	0	NaN	775.037	0	0	0	NaN	0	0
AACATGTAGCGTTATGAATT	20.5742	0	0	0	0	0	0	20.2641	24.1264	16.096	0	0	0	0	0	0	0	0	0	0	0	0	0	0	0	0	NaN	0	0	0	0	0	0	0	0	0	0	0	0	0	NaN	51.6333	0	0	31.1626	0	0	0	47.2964
AACATGTATTCAACACCAAT	41.7065	0	0	0	0	0	0	0	0	0	0	0	0	0	0	0	0	0	0	0	0	NaN	0	17.263	0	0	0	0	0	16.1826	0	0	0	0	0	0	0	0	0	0	0	0	NaN	0	0	0	0	0	0
AACATGTGGATCGAAATAAT	24.9534	0	0	27.3598	0	0	16.8819	81.2759	12.3918	0	0	0	0	0	0	0	0	0	0	0	0	0	0	0	0	0	0	0	0	62.6024	0	0	0	0	0	0	0	0	0	0	0	0	0	0	51.7565	0	0	0	NaN
AACATGTTTCCGTGGCTAGT	22.6178	0	0	0	0	0	0	0	0	0	0	0	0	0	0	0	0	0	0	0	0	NaN	0	0	0	0	NaN	0	0	0	0	0	0	0	0	0	0	0	0	0	0	0	0	0	0	0	0	0	0
AACATTAAATAAAAATAAGC	14.6292	0	0	0	0	0	0	0	0	0	0	0	0	0	0	0	0	0	0	0	0	0	0	26.1519	0	0	0	0	0	NaN	0	0	0	0	0	0	0	0	0	0	0	0	0	0	0	0	0	0	107.56
AACATTAGATGCAGAGTTCG	27.1771	0	0	0	0	11.8877	0	14.9325	0	0	0	0	0	0	0	0	0	0	0	0	0	0	0	NaN	0	0	NaN	0	0	13.3385	0	0	0	0	0	0	0	0	0	0	0	0	0	0	0	NaN	0	0	0
AACATTAGTTTTATGGTATT	19.6332	16.2088	0	0	0	0	NaN	78.6375	0	345.955	0	0	0	0	0	0	0	0	0	0	0	NaN	0	NaN	0	0	0	0	0	32.9685	0	0	0	0	0	0	0	0	0	0	NaN	0	0	0	0	273.032	0	0	39.0064
AACATTCACCCACTATCTTG	30.7464	118.386	0	0	112.236	0	16.386	127.41	0	0	0	0	0	0	0	0	0	0	0	0	0	0	0	NaN	23.7008	0	0	0	0	0	0	0	0	0	0	0	0	0	0	0	0	0	0	0	0	NaN	0	0	0
AACATTCACGAGTTGGTCAA	38.4905	501.064	0	12.7355	35.7055	0	0	16.8461	34.5463	0	0	0	0	0	0	0	0	0	0	0	0	0	0	14.204	0	0	0	0	0	137.602	0	0	0	0	0	0	0	0	0	0	0	0	NaN	0	0	17.8125	0	0	0
AACATTCATTTTTACCGGAT	19.0129	0	0	0	0	0	12.779	NaN	0	0	0	0	0	0	0	0	0	0	0	0	0	0	0	47.8957	0	0	0	0	0	NaN	0	0	0	0	0	0	0	0	0	0	0	0	0	0	0	0	0	0	0
AACATTCTTCTCTTTTTCGT	25.8695	0	0	0	0	0	0	25.3176	0	0	0	0	0	0	0	0	0	0	0	0	0	0	0	43.8125	0	0	0	0	66.4323	0	0	0	0	0	0	0	0	0	0	0	0	0	0	0	0	0	0	0	173.438
AACATTGAATGGGTTAACGA	15.8089	0	0	0	0	88.8477	0	0	0	0	0	0	0	0	0	0	0	0	0	0	0	0	0	0	0	0	0	0	0	0	0	0	0	0	0	0	0	0	0	0	0	0	0	0	0	0	0	0	0
AACATTGCTCAGCAACTCGA	19.8447	0	0	0	22.3248	15.988	0	11.6114	NaN	0	0	0	0	0	0	0	0	0	0	0	0	NaN	0	0	0	0	NaN	0	0	39.8884	0	0	0	0	0	0	0	0	0	0	0	0	0	70.0773	0	NaN	0	0	0
AACATTTGGCACCAAATATT	13.5467	0	0	0	0	0	0	0	0	0	0	0	0	0	0	0	0	0	0	0	0	0	0	0	0	0	0	0	0	0	0	0	0	0	0	0	0	0	0	0	0	0	0	0	0	0	0	0	0
AACATTTGTGTATTTCGTTC	22.9737	0	0	0	15.0584	0	0	0	0	0	0	0	0	0	0	0	0	0	0	0	0	0	0	0	0	0	0	0	0	0	0	0	0	0	0	0	0	0	0	0	0	0	0	0	0	0	0	0	0
AACATTTTTTCCTCGTTGTC	13.051	0	0	0	0	0	0	0	0	0	0	0	0	0	0	0	0	0	0	0	0	0	0	23.9283	0	0	0	0	0	0	0	0	0	0	0	0	0	0	0	0	0	0	0	0	0	NaN	0	0	0
AACCAAAGATTTCTCGCTTT	17.7335	0	0	0	0	0	0	13.8242	0	0	0	0	0	0	0	0	0	0	0	0	0	0	0	23.4179	0	0	0	0	0	0	0	0	0	0	0	0	0	0	0	0	0	0	116.996	0	0	NaN	0	0	0
AACCAAGTTATTCAATATCA	44.4016	0	0	NaN	0	0	0	25.6168	0	11.8926	0	0	0	0	0	0	0	0	0	0	0	18.9834	0	39.4457	0	0	11.7697	0	0	NaN	0	0	0	0	0	0	0	0	0	0	NaN	NaN	0	58.6369	0	22.5617	0	0	0
AACCAATAATAGATTTATGA	15.9788	0	0	1207.1	0	0	0	0	0	0	0	0	0	0	0	0	0	0	0	0	0	0	0	0	0	0	0	0	0	27.5487	0	0	0	0	0	0	0	0	0	0	0	0	0	0	0	0	51.0697	0	83.4224
AACCAATATTGCGGATCAAT	23.8256	0	0	0	0	0	0	24.5842	0	0	0	0	0	0	0	0	0	0	0	0	0	0	0	240.319	0	0	0	0	0	16.1307	0	0	0	0	0	0	0	0	0	0	0	0	0	0	0	22.7786	0	0	0
AACCAATGTTGCATAATAAT	30.9585	0	0	0	26.9595	0	0	0	0	0	0	0	0	0	0	0	0	0	0	0	0	0	0	26.5171	0	0	23.924	0	0	27.9281	0	0	0	0	0	0	0	0	0	0	0	0	0	25.5697	0	90.1734	0	0	0
AACCACTAGCTCTTGTCCTT	46.5181	14.9218	0	0	0	0	NaN	0	29.9873	0	0	0	0	0	0	0	0	0	0	0	0	0	0	0	0	0	22.2893	0	0	24.3732	0	0	0	0	0	0	0	0	0	0	0	0	0	0	0	0	0	0	NaN
AACCACTTCTGGTTTCATGA	25.5841	0	0	0	27.4512	15.4775	0	0	0	0	0	0	0	0	0	0	0	0	0	0	0	0	0	0	0	0	0	0	0	0	0	0	0	0	0	0	0	0	0	0	0	NaN	0	0	0	0	0	0	NaN
AACCAGCCAATATCATGTGA	18.2981	0	0	0	0	0	0	0	0	0	0	0	0	0	0	0	0	0	0	0	0	NaN	0	0	0	0	0	0	0	0	0	0	0	0	0	0	0	0	0	0	0	0	0	0	0	0	0	0	0
AACCAGCGGCGACTTTGAAC	34.5067	0	0	23.5266	0	0	15.546	45.9106	0	46.7184	0	0	0	0	0	0	0	0	0	0	0	0	0	0	0	NaN	0	0	0	NaN	0	0	0	0	0	0	0	0	0	0	0	0	0	0	0	17.302	0	NaN	0
AACCAGGCTGCTTTTTTAGA	18.671	0	0	0	0	0	0	0	0	0	0	0	0	0	0	0	0	0	0	0	0	30.15	0	18.2849	0	0	20.7886	0	0	25.7605	0	0	0	0	0	0	0	0	0	0	0	0	0	0	0	0	0	0	0
AACCAGTACTACATTAACTC	22.5498	0	0	153.74	112.53	0	0	16.1338	0	0	0	0	0	0	0	0	0	0	0	0	0	0	0	0	0	0	10.7566	0	0	0	0	0	0	0	0	0	0	0	0	0	0	NaN	0	0	0	0	0	0	0
AACCATAACACCGCTAATGT	35.3684	0	0	0	16.2741	43.2438	19.0706	12.387	0	0	0	0	0	0	0	0	0	0	0	0	0	0	0	0	0	0	0	0	0	34.4077	0	0	0	0	0	0	0	0	0	0	0	0	0	0	0	0	72.4244	0	0
AACCATACTCATAGTACTTG	21.9786	0	0	0	0	0	0	30.4805	18.5145	0	0	0	0	0	0	0	0	0	0	0	0	0	0	16.2065	0	0	0	0	0	0	0	0	0	0	0	0	0	0	0	0	0	NaN	396.381	0	0	0	0	0	0
AACCATCGCAATATTACTAT	32.1189	0	0	0	0	29.4032	350.267	NaN	0	0	0	0	0	0	0	0	0	0	0	0	0	0	25.8453	NaN	0	0	28.691	0	0	17.4571	0	0	0	0	0	0	0	0	0	0	0	0	0	0	0	44.9982	0	0	NaN
AACCATTACTTAGGTCTATA	17.3461	0	0	0	0	0	0	0	0	0	0	0	0	0	0	0	0	0	0	0	0	0	0	0	0	0	0	0	0	0	0	0	0	0	0	0	0	0	0	0	0	0	0	0	0	0	0	0	0
AACCATTATTGATTATTCAT	61.4051	0	0	0	0	26.9539	0	75.3585	0	186.312	0	0	0	0	0	0	337.278	0	0	0	0	0	0	15.7363	0	0	0	0	41.9045	266.372	0	0	0	0	0	0	0	0	0	0	24.338	0	150.618	20.1664	0	NaN	0	0	190.269
AACCCAAGTGGCAATTATCA	19.8777	0	0	0	0	0	0	0	0	0	0	0	0	0	0	0	0	0	0	0	0	0	0	0	0	0	0	0	0	0	0	0	0	0	0	0	0	0	0	0	0	0	0	0	0	0	0	0	0
AACCCAGTCTTTAATACTGC	18.4961	13.2185	0	0	0	21.5206	0	17.314	0	16.2271	0	0	0	0	0	0	0	0	0	0	0	0	0	0	0	0	0	0	0	0	0	0	0	0	0	0	0	0	0	0	0	0	0	0	0	17.1569	0	0	0
AACCCCAATGATTAACTAGT	30.6217	NaN	0	0	0	0	0	0	0	0	0	0	0	0	0	0	0	0	0	0	0	0	0	0	0	0	0	0	0	NaN	0	0	0	0	0	0	0	0	0	0	0	0	0	0	0	0	0	0	0
AACCCCCCGTTGGTAATTGT	31.4612	0	0	0	0	0	0	14.6334	0	0	0	0	0	0	0	0	0	0	0	0	0	0	0	0	0	0	0	0	0	14.8205	0	0	0	0	0	0	0	0	0	0	0	11.7183	0	0	0	11.5019	0	0	0
AACCCCTATATATATAGTTA	23.0491	0	54.6891	0	0	0	51.6853	13.8031	0	0	0	0	0	0	0	0	0	0	0	0	0	0	0	56.3803	0	0	0	0	0	0	0	0	0	0	0	0	0	0	0	0	0	0	0	0	0	25.6844	0	0	0
AACCCGGTATCTTTGTGGCG	54.2392	26.6451	0	17.6995	0	0	56.9025	42.4629	23.2255	13.4404	0	0	0	0	0	0	0	0	0	0	0	0	25.4714	0	0	0	0	0	698.843	20.047	0	0	0	0	0	0	0	0	0	0	0	0	0	NaN	0	0	0	0	0
AACCCTGAATCGTTCCAAAC	15.3882	0	0	15.2181	0	0	0	0	0	0	0	0	0	0	0	0	0	0	0	0	0	0	0	0	0	0	0	0	0	0	0	0	0	0	0	0	0	0	0	0	0	0	NaN	0	0	19.5107	0	0	0
AACCCTTATGTCATAGTTTT	20.3578	0	0	0	269.787	0	0	0	0	28.1134	0	0	0	0	0	0	0	0	0	0	0	0	0	12.0563	0	0	206.466	12.8113	0	NaN	0	0	0	0	0	0	0	0	0	0	0	0	0	0	0	18.9101	0	0	0
AACCCTTTACTTAACGAGAA	15.0967	0	0	0	0	0	13.3445	0	0	0	0	0	0	0	0	0	0	0	0	0	0	0	0	0	0	0	0	0	0	0	0	0	0	0	0	0	0	0	0	0	0	0	0	0	24.1302	0	0	0	0
AACCGAATTTAAACATCGAT	13.9245	0	0	0	0	0	0	0	0	32.0516	0	0	0	0	0	0	0	0	0	0	0	0	0	0	0	0	0	0	0	0	0	0	0	0	0	0	0	0	0	0	0	686.301	0	0	0	0	0	0	47.8607
AACCGAGTAGGACATTTTAT	15.6019	0	0	0	0	0	0	16.1127	0	0	0	0	0	0	0	0	0	0	0	0	0	0	0	16.1696	0	0	0	0	0	0	0	0	0	0	0	0	0	0	0	0	0	NaN	0	0	0	0	0	0	NaN
AACCGATATGCCAAGTTACG	26.0256	18.2322	0	0	0	0	0	29.0223	0	NaN	0	0	0	0	0	0	0	0	0	0	0	0	0	0	0	0	NaN	0	0	NaN	0	0	0	0	0	0	0	0	0	0	0	NaN	0	0	0	0	0	0	0
AACCGCGTTATAATAGTTAG	24.9409	0	0	12.1953	0	0	0	NaN	0	0	0	0	0	0	0	0	0	0	0	0	0	0	0	0	0	0	0	0	0	22.2827	0	0	0	0	0	0	0	0	0	0	NaN	0	0	0	0	NaN	0	0	0
AACCGGGAACGTGGCTAATC	15.7858	0	0	0	0	0	0	NaN	17.3519	0	0	0	0	0	0	0	0	0	0	0	0	0	0	0	0	0	29.6904	0	0	0	0	0	0	0	0	0	0	0	0	0	0	0	0	0	16.4841	0	0	0	0
AACCGGGATCTTTCCATATA	25.6764	0	0	0	0	0	59.8911	32.6089	0	0	0	0	0	0	0	0	0	0	0	0	0	NaN	0	20.1455	0	0	0	0	0	0	0	0	0	0	0	0	0	0	0	0	0	0	NaN	0	782.589	0	119.609	NaN	NaN
AACCGGTCAGACAGGCATGT	46.0425	NaN	0	0	NaN	0	33.5551	13.525	39.5429	0	0	0	0	0	0	0	0	0	0	0	0	0	0	24.7659	67.0123	0	10.1555	0	0	NaN	0	0	0	0	0	0	0	0	0	0	NaN	0	0	0	0	0	0	0	52.9978
AACCGTAACATGGGGTGTCA	17.8102	0	0	0	84.6142	0	0	35.652	14.0837	0	0	0	0	0	0	0	0	0	0	0	0	0	0	0	0	0	NaN	0	NaN	49.1459	0	0	0	0	0	0	0	0	0	0	0	30.7508	0	0	0	0	0	0	0
AACCGTATCCTAAGTGTGAG	15.5343	0	0	0	NaN	0	0	0	0	0	0	0	0	0	0	0	0	0	0	0	0	0	0	0	0	0	0	0	0	0	0	0	0	0	0	0	0	0	0	0	0	NaN	0	0	0	0	0	0	0
AACCGTGATAATACTCTTAA	13.3895	0	0	0	0	0	55.8229	0	0	19.0013	0	0	0	0	0	0	0	0	0	0	0	0	0	17.8125	0	0	0	0	137.152	0	0	0	0	0	0	0	0	0	0	0	0	0	0	32.2046	0	0	0	0	0
AACCGTGGGGTTCTTTGAGT	21.3758	0	0	0	0	0	0	0	0	0	0	0	0	0	0	0	0	0	0	0	145.838	0	0	0	0	0	0	0	0	0	0	0	0	0	0	0	0	0	0	0	0	0	0	0	0	0	0	0	0
AACCGTTGCCGCGGTCTGGT	34.0756	0	0	0	246.28	0	0	13.6008	NaN	0	0	0	0	0	0	0	0	0	0	0	0	0	0	0	0	0	NaN	0	0	0	0	0	0	0	0	0	0	0	0	0	0	0	25.1203	0	0	NaN	0	0	0
AACCGTTTTGTTTCGATTTT	23.5571	0	0	0	312.945	0	13.0224	15.4215	0	0	0	0	0	0	0	0	0	0	0	0	0	0	0	0	0	0	0	0	0	NaN	0	0	0	0	0	0	0	0	0	0	0	0	0	0	0	0	0	0	0
AACCTAATGTGCGAGTTTTT	24.9409	0	0	0	20.7609	0	14.6932	19.2823	0	0	0	0	0	0	0	0	0	0	0	0	0	0	0	NaN	0	0	0	0	0	15.7727	0	0	0	0	0	0	0	0	0	0	0	367.013	0	0	0	NaN	0	0	0
AACCTACCTGCTAATACTAT	13.0038	0	0	0	0	0	0	0	0	0	0	0	0	0	0	0	0	0	0	0	0	0	0	0	0	0	0	0	0	0	0	0	0	0	0	0	0	0	0	0	0	0	1129.91	32.2076	0	0	0	0	0
AACCTAGATGCAATAGAGGA	15.0096	0	0	0	0	0	NaN	12.8338	0	0	0	0	0	0	0	0	0	0	0	0	0	0	0	161.242	0	0	0	0	0	0	0	0	0	0	0	0	0	0	0	0	0	0	0	0	0	0	0	0	0
AACCTAGCTATTTGTTATAT	14.3332	0	0	0	0	13.01	0	0	0	0	0	0	0	0	0	0	0	0	0	0	0	0	0	0	0	0	0	0	0	0	0	0	0	0	0	0	0	0	0	0	0	0	0	0	0	0	0	0	0
AACCTAGTGCCAGCGGTCGA	13.3072	0	0	0	0	0	0	0	0	12.9286	0	0	0	0	0	0	0	0	0	0	0	0	0	0	0	0	0	0	0	0	0	0	0	0	0	0	0	0	0	0	0	0	0	0	0	0	0	0	0
AACCTATAATCAATAAGGCG	18.3574	258.849	0	0	0	0	0	0	0	13.1876	0	0	0	0	0	0	0	0	0	0	0	0	0	0	0	0	0	0	0	NaN	0	0	0	0	0	0	0	0	0	0	0	0	0	0	0	0	0	0	NaN
AACCTATCCAGCCCTAGTAT	31.8018	0	0	0	0	0	0	0	0	14.2237	0	0	0	0	0	0	0	0	0	0	17.8372	0	0	12.8571	0	0	0	0	0	0	0	0	0	0	0	0	0	0	0	0	0	0	16.5102	0	0	17.0935	0	0	NaN
AACCTATGGTTTTGTGATAC	23.1188	0	0	0	0	0	55.0745	14.8989	0	NaN	0	0	0	0	0	0	0	0	0	0	0	0	0	NaN	0	0	0	0	0	0	0	0	0	0	0	0	0	0	0	0	0	0	0	0	0	0	0	0	NaN
AACCTATTAAATGATGGGAT	25.2925	0	0	0	0	30.1325	NaN	22.7424	0	76.6387	0	0	0	0	0	0	0	0	0	0	0	0	0	0	0	0	0	0	0	0	0	0	0	0	0	0	0	0	0	0	0	0	0	0	0	116.73	0	0	0
AACCTATTCCCCCTTCTTAC	21.631	0	0	0	0	0	NaN	0	0	0	0	0	0	0	0	0	0	0	0	0	0	0	0	0	0	0	0	0	172.015	0	0	0	0	0	0	0	0	0	0	0	0	12.4567	0	0	0	0	0	0	0
AACCTCCCTAATCGCGCATA	35.1678	0	0	0	0	0	0	19.6572	0	0	0	0	0	0	0	0	0	0	0	0	0	0	0	0	0	0	22.9384	0	0	0	0	0	0	0	0	0	0	0	0	0	0	0	0	0	0	0	0	0	0
AACCTCTGGTCTTATGTTGA	15.1077	0	0	0	14.3345	0	0	0	0	0	0	0	0	0	0	0	0	0	0	0	0	0	0	0	0	0	0	0	0	0	0	0	0	0	0	0	0	0	0	0	0	0	0	0	0	0	0	0	0
AACCTGTGTTTTCCAGCACG	37.6479	298.698	NaN	20.668	NaN	0	NaN	54.4329	13.4447	0	0	0	0	0	0	0	0	0	0	0	0	0	0	0	0	0	18.8136	0	0	15.4076	0	0	0	0	0	0	0	0	0	0	0	0	0	0	0	NaN	0	0	0
AACCTTAACTATACTCGATG	25.6054	250.682	NaN	0	0	0	17.6651	0	0	0	0	0	0	0	0	0	0	0	0	0	0	0	0	0	0	0	NaN	0	0	100.967	0	0	0	0	0	0	0	0	0	0	0	0	10.1802	85.2002	0	0	0	14.3522	0
AACCTTATTGTGTATACTAC	18.9407	0	282.029	0	0	0	0	0	22.008	0	0	0	0	0	0	0	0	0	0	0	0	0	0	0	0	0	NaN	0	0	0	0	0	0	0	0	0	0	0	0	0	0	0	216.006	0	0	NaN	0	0	0
AACCTTCTTTTTTTTGTACG	36.1505	0	0	10.3069	0	0	0	134.903	0	53.5775	0	0	0	0	0	0	0	0	0	0	0	0	0	NaN	0	0	0	0	93.6308	NaN	0	0	0	0	0	0	0	0	0	0	0	0	0	0	0	0	0	0	0
AACCTTGGTAGAACTCAGAC	35.2569	63.8609	0	0	0	0	0	21.1155	0	NaN	0	0	0	0	0	0	0	0	0	0	0	0	0	0	0	0	0	0	0	NaN	0	0	0	0	0	0	0	0	0	0	0	0	0	0	0	NaN	0	0	NaN
AACCTTTATTTGGCACCTGA	23.0613	0	0	0	0	0	0	NaN	0	66.1098	0	0	0	0	0	0	0	0	0	0	0	0	0	15.1153	0	0	0	0	0	17.8651	0	0	0	0	0	0	0	0	0	0	0	0	0	0	18.0205	0	0	0	0
AACCTTTTATTCCATGGAAG	28.3218	0	0	0	0	0	0	138.478	0	0	0	0	0	0	0	0	0	0	0	0	0	0	0	0	0	0	0	0	0	NaN	0	0	0	0	0	0	0	0	0	0	0	NaN	NaN	0	0	0	0	0	15.1594
AACCTTTTGTTCCAAATATG	49.0811	0	0	0	335.791	0	14.415	44.3344	12.9942	19.769	0	0	0	0	0	0	0	0	0	0	0	0	0	26.0816	221.009	0	0	0	0	14.7239	0	0	0	0	0	0	0	0	0	0	0	0	0	0	0	0	0	0	NaN
AACGAAAAAGTTTTTGTATA	36.4839	0	0	0	0	0	0	12.4839	0	38.7671	0	0	0	0	0	0	0	0	0	0	0	0	0	0	0	0	0	0	0	16.6444	0	0	0	0	0	0	0	0	0	0	NaN	24.4011	0	151.052	0	0	0	0	0
AACGAAATACCGGAAGGTTT	26.389	0	0	0	0	0	0	0	0	0	0	0	0	0	0	0	0	0	0	0	0	0	13.6786	0	0	0	27.3038	0	0	NaN	0	0	0	0	0	0	0	0	0	0	22.794	0	0	0	18.0591	0	0	0	0
AACGAAATTCGAAAATATTT	52.5945	0	0	232.959	0	0	15.5808	43.5377	0	0	0	0	0	0	0	0	0	0	0	0	0	0	0	0	0	0	0	0	0	15.8479	0	0	0	0	0	0	0	0	0	0	NaN	0	0	0	0	0	0	0	0
AACGAACGTAGCGCATGAGA	15.2535	0	0	0	0	23.5728	0	0	0	0	0	0	0	0	0	0	0	0	0	0	0	0	0	0	0	0	0	0	0	0	0	0	0	0	0	0	0	0	0	0	0	0	0	0	0	0	0	0	0
AACGAAGTATTTCGAGGCAT	36.3406	0	0	0	0	0	21.1459	39.1332	112.292	0	0	0	0	0	0	0	0	0	0	0	0	0	0	0	0	0	NaN	0	27.9614	NaN	0	0	0	0	0	0	0	0	0	0	NaN	0	0	0	0	0	0	NaN	0
AACGAAGTTTCACCTTATCA	18.4748	434.208	0	0	0	NaN	0	0	0	0	0	0	0	0	0	0	0	0	0	0	0	0	0	0	0	0	0	0	NaN	0	0	0	0	0	0	0	0	0	0	0	0	0	0	0	0	11.7488	0	0	0
AACGAATTTAGCGTTTCACG	13.2901	0	0	0	0	0	0	0	22.008	0	0	0	0	0	0	0	0	0	0	0	0	0	0	20.2874	0	0	0	0	0	0	0	0	0	0	0	0	0	0	0	0	0	0	0	0	0	0	0	0	NaN
AACGACAAATTTTGGGTGTT	14.564	0	307.686	0	0	0	0	NaN	0	0	0	0	0	0	0	0	0	0	0	0	0	0	0	0	0	0	0	0	0	16.6302	0	0	0	0	0	0	0	0	0	0	0	0	0	0	0	0	0	0	0
AACGACGGACTTTTGAGTTT	22.6261	0	0	0	0	28.5948	0	15.1137	0	0	0	0	0	0	0	0	0	0	0	0	0	0	0	0	0	0	0	0	0	0	0	0	0	0	0	0	0	0	0	0	0	15.4797	0	0	0	0	0	0	0
AACGACTACGGATATATGCT	21.5354	46.6403	0	31.6761	0	0	0	17.1117	0	286.96	0	0	0	0	0	0	0	0	0	0	0	0	0	NaN	150.114	0	0	0	0	NaN	0	0	0	0	0	0	0	0	0	0	NaN	0	0	0	0	0	0	0	0
AACGACTCTGCCACCACCGG	14.4801	17.704	0	0	0	0	0	0	0	0	0	0	0	0	0	0	0	0	0	0	0	0	42.7759	NaN	10.703	0	0	0	0	36.4839	0	0	0	0	0	0	0	0	0	0	0	0	0	0	0	NaN	0	0	NaN
AACGACTTTGTTTCGGATAC	19.4798	0	0	0	0	0	0	0	0	0	0	0	0	0	0	0	0	0	0	0	0	0	0	0	0	0	0	0	115.976	NaN	0	0	0	0	0	0	0	0	0	0	20.1834	0	38.5667	0	NaN	0	0	0	0
AACGAGTATTCAACACCCTA	19.8077	0	0	0	0	0	NaN	0	0	0	0	0	0	0	0	0	0	0	0	0	0	0	0	0	0	0	0	0	0	NaN	0	0	0	0	0	0	0	0	0	0	NaN	NaN	14.1661	0	0	0	0	0	0
AACGAGTTGGAAATCAAAGG	46.8287	14.4383	0	0	15.8689	0	14.5889	174.981	0	11.5025	0	0	0	0	0	0	0	0	0	0	0	0	0	139.459	0	0	0	0	0	0	0	0	0	0	0	0	0	0	0	0	0	0	53.5288	306.682	0	0	0	0	NaN
AACGATACGTAACCAAAGGG	28.1148	0	NaN	0	0	0	52.247	22.0301	0	18.1587	0	0	0	0	0	0	0	0	0	0	0	0	0	61.405	0	0	13.5384	0	0	NaN	0	0	0	0	0	0	0	0	0	0	0	NaN	0	0	0	0	0	0	NaN
AACGATATATAAACATCTTT	14.626	0	0	0	0	0	0	0	0	0	0	0	0	0	0	0	0	0	0	0	0	0	0	0	0	0	0	0	0	0	0	0	0	0	0	0	0	0	0	0	NaN	0	0	0	0	0	0	0	0
AACGATATTGTCTTCGCGTG	60.4349	0	0	0	66.7171	41.0883	19.4403	16.1885	0	22.7491	0	0	0	0	0	0	0	0	0	0	0	60.5966	0	0	0	0	NaN	0	0	17.0543	0	0	0	0	0	0	0	0	0	0	0	0	0	78.5936	25.1299	NaN	0	0	NaN
AACGATCATGCAGATCGTCC	35.9359	0	0	40.3648	0	0	14.2888	13.3563	NaN	0	0	0	0	0	0	0	0	0	0	0	0	0	0	0	0	0	0	0	0	13.6356	0	0	0	0	0	0	0	0	0	0	0	76.669	0	0	0	NaN	15.9459	0	0
AACGATCATGGTAACATTAT	14.3223	0	14.2734	0	0	0	0	0	0	0	0	0	0	0	0	0	0	0	0	0	0	0	0	29.1417	0	0	0	0	0	0	0	0	0	0	0	0	0	0	0	0	0	0	0	0	0	0	0	0	0
AACGATGGGACGATTTAGGA	43.7743	0	0	50.5093	984.099	0	0	48.6123	0	NaN	0	0	0	0	0	0	0	0	0	0	0	0	0	0	0	0	NaN	0	0	NaN	0	0	0	0	0	0	0	0	0	0	184.334	0	0	0	NaN	NaN	0	0	NaN
AACGATTAATTTCTCTATAG	19.4484	0	0	0	0	0	0	0	0	0	0	0	0	0	0	0	0	0	0	0	0	0	0	NaN	0	0	0	0	0	18.1946	0	0	0	0	0	0	0	0	0	0	0	0	0	34.0235	0	0	0	0	0
AACGATTATACGTTTGTAGT	39.2674	0	0	0	0	0	NaN	32.2676	0	22.8178	0	0	0	0	0	0	0	0	0	0	0	0	0	NaN	0	0	0	0	0	0	0	0	0	0	0	0	0	0	0	0	0	112.206	0	0	0	0	0	0	0
AACGATTGATAAGTCGTTTC	20.7457	0	0	0	0	0	0	42.9183	0	0	0	0	0	0	0	0	0	0	0	0	0	0	0	0	129.166	0	0	0	0	48.6802	0	0	0	0	0	0	0	0	0	0	0	0	0	0	0	0	0	0	0
AACGATTGATTCGTATTGAT	17.3728	0	0	0	566.109	0	0	0	0	0	0	0	0	0	0	0	0	0	0	0	0	0	0	0	0	0	0	0	0	0	0	0	0	0	0	0	0	0	0	0	0	0	0	0	0	0	120.173	0	56.2384
AACGCAATTTGTCGTGTGGT	45.7135	0	41.9052	0	0	0	11.3388	18.2833	0	11.3714	0	0	0	0	0	0	0	0	0	0	0	0	0	NaN	0	0	0	62.3782	0	55.1974	0	0	0	0	0	0	0	0	0	0	0	0	0	0	0	1534.76	0	0	0
AACGCAGGCCTTCAGTCGTC	24.4562	0	0	0	0	0	0	22.5612	42.8478	0	0	0	0	0	0	0	0	0	0	0	0	0	0	0	0	0	62.1938	0	0	0	0	0	0	0	0	0	0	0	0	0	0	0	0	0	0	0	0	0	0
AACGCCGAATAGAGTATTTC	25.357	0	0	0	0	0	0	18.8269	0	0	0	0	0	0	0	0	0	0	0	0	0	0	0	0	0	0	0	0	0	13.5694	0	0	0	0	0	0	0	0	0	0	0	NaN	0	0	0	151.047	0	0	0
AACGCGAGCCTTAGCTTCAT	28.251	0	11.1548	0	0	0	0	0	0	0	0	0	0	0	0	0	0	0	0	0	0	0	0	0	0	0	0	0	0	0	0	0	0	0	0	0	0	0	0	0	52.3311	0	0	0	0	0	136.042	0	0
AACGCGTGCTATAGCATATG	54.366	302.878	0	168.038	0	19.7763	NaN	25.5957	0	175.256	62.5629	0	0	0	0	0	0	0	0	0	0	0	462.462	101.693	0	99.35	0	1573.94	0	0	0	0	0	0	0	0	0	0	0	0	0	0	12.2114	0	103.554	NaN	0	0	0
AACGCGTGTTGCGAACACAT	23.1653	0	0	0	0	0	0	0	0	NaN	0	0	0	0	0	0	0	0	0	0	NaN	0	0	0	0	0	0	0	17.7174	26.6465	0	0	0	0	0	0	0	0	0	0	0	0	0	0	0	0	0	0	0
AACGCGTTCATTAGGGAAAT	35.2658	0	0	18.6712	0	0	33.7857	0	0	0	0	0	0	0	0	0	0	0	0	0	0	0	0	21.4902	0	0	0	0	0	0	0	0	0	0	0	0	0	0	0	0	0	0	0	12.0442	0	NaN	91.0478	NaN	0
AACGCTCGCTAACTGATTTG	13.4942	0	0	0	0	0	0	0	0	0	0	0	0	0	0	0	0	0	0	0	0	NaN	0	0	0	0	0	0	0	0	0	0	0	0	0	0	0	0	0	0	0	0	0	0	0	0	0	0	0
AACGCTTAGGTTTTTATTTT	40.0342	0	0	0	15.2019	0	0	15.2824	36.293	11.1156	0	0	0	0	0	0	0	0	0	0	0	0	0	0	0	0	0	0	0	NaN	0	0	0	0	NaN	0	0	0	0	0	179243	0	NaN	0	0	0	0	0	NaN
AACGCTTTATTTGTAACTGT	25.5202	0	0	0	0	0	0	41.9826	0	0	0	0	0	0	0	0	0	0	0	0	0	0	14.6255	0	0	0	0	0	0	153.482	0	0	0	0	0	0	0	0	0	0	0	0	NaN	0	68.0098	NaN	193.064	0	0
AACGGAAACGTCACGGTGCT	14.2113	0	0	0	0	0	0	0	0	0	0	0	0	0	0	0	0	0	0	0	0	0	0	0	0	0	0	0	NaN	34.8066	0	0	0	0	0	0	0	0	0	0	NaN	0	0	0	0	0	0	0	NaN
AACGGACGAGGTATTTGTAA	15.2376	0	0	17.0526	17.4897	0	0	0	0	0	0	0	0	0	0	0	0	0	0	0	0	0	0	36.2403	0	0	0	0	0	0	0	0	0	0	0	0	0	0	0	0	0	0	0	0	0	0	0	0	0
AACGGACTAAAGTAGATAGA	13.422	0	0	0	0	0	0	0	0	0	0	0	0	0	0	0	0	0	0	0	0	0	0	0	0	0	0	0	0	0	0	0	0	0	0	0	0	0	0	0	0	0	0	0	0	NaN	0	0	0
AACGGAGTCCATTTTCATTT	19.4763	0	0	0	66.8923	0	0	20.2516	44.199	0	0	0	0	0	0	0	0	0	0	0	0	0	0	0	0	0	NaN	0	0	NaN	0	0	0	0	0	0	0	0	0	0	0	0	0	0	0	0	0	0	0
AACGGATGCGGTATCGTAAG	29.739	0	0	0	0	0	0	0	0	0	0	0	0	0	0	0	0	0	0	0	0	0	0	0	NaN	0	0	0	0	NaN	0	0	0	0	0	0	0	0	0	0	0	NaN	0	0	29.3571	0	0	0	0
AACGGATTATTAAAAGGAGT	33.0038	41.3662	0	0	0	0	0	NaN	0	0	0	0	0	0	0	0	0	0	0	0	0	0	0	0	0	0	0	0	0	NaN	0	0	0	0	0	0	0	0	0	0	0	0	0	0	0	0	0	0	NaN
AACGGCATTACTAACTCATA	44.3321	0	0	46.1923	0	0	0	35.2896	0	0	0	0	0	0	0	0	0	0	0	65.3442	0	0	14.042	0	NaN	0	0	0	NaN	40.5863	0	0	0	0	NaN	0	0	0	0	0	68.2922	0	0	0	12.565	0	0	0	0
AACGGCATTACTGAACGACG	16.5036	0	0	0	0	0	0	NaN	0	0	0	0	0	0	0	0	0	0	0	0	0	0	0	NaN	0	0	0	0	0	NaN	0	0	0	0	0	0	0	0	0	0	0	0	0	0	NaN	0	0	0	0
AACGGCCAATGCTATACTGC	24.2676	0	0	0	0	0	0	19.5393	0	0	0	0	0	0	0	0	0	0	0	0	0	0	0	0	0	0	NaN	0	4474.52	37.9069	0	0	0	0	0	0	0	0	0	0	0	0	NaN	0	0	NaN	0	0	0
AACGGGAGGTTTAATGATTT	50.2334	0	0	0	0	0	0	27.1805	19.3239	0	0	0	0	0	0	0	0	0	0	0	0	0	0	49.6837	NaN	0	NaN	0	NaN	NaN	0	0	0	101.891	0	0	0	0	0	0	0	0	119.557	0	0	0	0	0	0
AACGGGCACGGTGCACATCA	17.9156	0	0	0	0	0	18.4265	0	0	0	0	0	0	0	0	0	0	0	0	0	0	0	0	0	0	0	0	0	NaN	0	0	0	0	0	0	0	0	0	0	0	0	NaN	0	46.6642	0	0	0	0	0
AACGGTAACAAGACAGTTCT	17.1906	0	0	0	0	0	0	11.877	29.1047	0	0	0	0	0	0	0	0	0	0	0	0	0	0	0	0	0	0	0	0	0	0	0	0	0	0	0	0	0	0	0	0	0	0	0	0	0	0	0	0
AACGGTACTCTTATGCGAAA	24.6365	278.807	0	NaN	0	0	19.3926	30.2235	0	0	0	0	0	0	0	0	0	0	0	0	0	0	0	0	0	0	46.3785	0	0	0	0	0	0	0	0	0	0	0	0	0	0	0	0	71.0932	0	0	0	0	0
AACGGTCTTTTGTGTGGTCT	15.1261	0	63.188	0	0	0	0	NaN	0	0	0	0	0	0	0	0	0	0	0	0	0	0	0	0	33.2328	0	0	0	0	16.0555	0	0	0	0	0	0	0	0	0	0	0	0	0	0	0	0	0	0	0
AACGGTTATATCTCTTTTTG	21.8183	0	0	0	0	0	0	15.3582	14.741	0	0	0	0	0	0	0	0	0	0	0	0	0	0	0	0	0	0	0	0	11.357	0	0	0	0	0	0	0	0	0	0	0	0	0	0	0	784.151	41.4064	0	0
AACGTACTAGACGGGATGCC	26.1218	0	0	0	0	0	21.2721	NaN	0	0	0	0	0	0	0	0	0	0	0	0	0	0	0	0	0	0	0	0	0	0	0	0	0	0	0	0	0	0	0	0	0	0	25.2387	0	0	0	0	0	31.9395
AACGTAGCGTAGACTGTATG	35.2123	0	0	0	0	0	0	22.7424	19.1902	0	0	0	0	0	0	0	0	0	0	0	0	0	0	926.851	0	0	0	0	0	0	0	0	0	0	0	0	0	0	0	0	61.6783	0	0	0	0	0	0	0	392.215
AACGTAGTAATAAGGGTGCA	22.5666	0	0	0	0	0	0	20.0493	0	0	0	0	0	0	0	0	0	0	0	0	0	0	0	0	0	0	0	0	293.583	21.47	0	0	0	0	0	0	0	0	0	0	0	0	0	0	0	0	0	0	0
AACGTAGTAGGAAAGTTGTA	23.9206	12.4522	0	0	0	0	0	39.7909	0	0	0	0	0	0	0	0	0	0	0	0	0	0	0	168.131	0	0	NaN	0	0	30.9494	0	0	0	0	0	0	0	0	0	0	0	0	NaN	41.7858	0	0	0	0	0
AACGTAGTCTCTTAACAGAG	20.8154	0	0	15.2173	0	0	40.7343	0	0	0	0	0	0	0	0	0	0	0	0	0	0	0	0	0	0	0	0	0	0	0	0	0	0	0	0	0	0	0	0	0	0	0	0	NaN	0	0	0	0	0
AACGTAGTTATACTCAGACC	14.6161	0	0	0	0	0	0	0	0	0	0	0	0	0	0	0	0	0	0	0	0	0	0	143.326	0	0	0	362.176	0	0	0	0	0	0	0	0	0	0	0	0	0	0	0	0	0	0	0	0	0
AACGTATAGCCCCCTCTTAC	13.8387	82.472	0	13.2747	0	0	0	0	0	0	0	0	0	0	0	0	0	0	0	0	0	0	0	0	0	0	0	0	0	0	0	0	0	0	0	0	0	0	0	0	0	0	0	0	0	0	0	0	47.1203
AACGTATTCACAGGAATATT	17.9338	0	0	0	0	0	0	0	NaN	0	0	0	0	0	0	0	0	0	0	0	0	0	0	0	0	0	0	0	0	0	0	0	0	0	0	0	0	0	0	0	0	0	22.256	0	0	0	0	0	404.473
AACGTATTTAAATAGTGTTG	13.8417	0	0	0	0	0	0	0	0	263.079	0	0	0	0	0	0	0	0	0	0	0	0	0	136.732	0	0	0	51.2706	0	0	0	0	0	0	0	0	0	0	0	0	0	0	0	0	0	0	0	0	0
AACGTCGGATGCAAATTTTC	17.1577	0	0	0	0	0	0	0	22.2515	0	0	0	0	0	0	0	0	0	0	0	0	NaN	0	0	0	0	0	0	0	0	0	0	0	0	0	0	0	0	0	0	0	NaN	0	0	0	0	0	0	0
AACGTCGTGGAAAGTAGGGG	44.1231	0	0	12.4111	45.8401	0	16.2726	NaN	0	48.4785	0	0	0	0	0	0	0	0	0	0	0	15.1537	0	0	0	0	0	0	0	43.0296	0	0	0	0	0	0	0	0	0	0	0	32.7661	0	0	0	14.3361	0	0	0
AACGTCTAAGTTTGCGAGTA	45.5633	22.658	15.629	0	0	0	0	16.5173	0	13.5652	0	0	0	0	0	0	0	0	0	0	0	33.8636	0	0	0	0	14.2735	0	0	19.6766	0	0	NaN	0	0	0	0	0	0	0	0	16.2008	61.4956	0	171.489	15.1401	0	0	0
AACGTGAAGGCTGAAATGGT	56.5141	0	0	0	41.178	0	15.7985	NaN	0	4018.27	0	0	0	0	0	0	0	0	0	0	0	0	0	0	46.0002	0	15.3826	0	0	NaN	0	0	0	0	0	0	0	0	0	0	NaN	19.6233	281.995	NaN	0	11.8338	0	0	40.9884
AACGTGATTTTTAGAAAACT	52.5299	0	0	0	71.1218	33.4042	21.3197	23.4337	20.9552	0	0	0	0	0	0	0	0	0	0	0	0	0	0	13.2223	0	0	0	0	20.6205	47.3505	0	0	0	0	0	0	0	0	0	0	0	0	0	0	NaN	36.2505	0	0	0
AACGTGCACTCTATATTTAC	53.9718	0	0	0	94.0271	13.7332	11.9262	25.6379	0	NaN	0	0	0	0	0	0	0	0	0	0	0	148.655	0	19.815	23.3713	0	18.374	0	532.693	0	0	0	0	0	0	0	0	0	0	0	0	0	0	0	0	63.3294	0	0	68.0067
AACGTGCTATTCTTTAGTTT	13.838	0	0	0	0	0	0	0	0	13.7649	0	0	0	0	0	0	0	0	0	0	0	0	0	0	0	0	0	0	0	0	0	0	0	0	0	0	0	0	0	0	0	0	0	0	0	0	516.8	0	0
AACGTGGGGTTCGTATTGAC	19.178	0	0	0	0	0	0	0	0	0	0	0	0	0	0	0	0	0	0	0	0	0	32.2006	0	0	0	0	0	0	0	0	0	0	0	0	0	0	0	0	0	285.65	0	0	0	0	0	0	154.481	0
AACGTGGTACTGATACTGTA	26.8093	0	0	0	0	NaN	0	0	11.2292	0	0	0	0	0	0	0	0	0	0	0	0	37.9059	0	0	0	0	0	0	0	22.1485	0	0	0	0	0	0	0	0	0	0	0	0	18.7016	0	0	0	NaN	0	NaN
AACGTGTATATCGCGAGAGA	21.9462	0	0	0	0	0	0	16.6985	0	0	0	0	0	0	0	0	0	0	0	0	0	0	0	0	0	0	0	0	0	0	0	0	0	0	0	0	0	0	0	0	0	NaN	0	0	0	0	0	0	0
AACGTGTTTTCAGTTCATTA	14.218	0	0	0	0	0	0	0	0	0	0	0	0	0	0	0	0	0	0	0	0	0	0	0	0	0	NaN	0	0	0	0	0	0	0	0	0	0	0	0	0	NaN	0	0	0	0	0	0	0	0
AACGTTAAGTTGCCCATACA	13.3022	0	NaN	0	0	0	0	0	0	0	0	0	0	0	0	0	0	0	0	0	0	0	0	0	0	0	0	0	501.038	0	0	0	0	0	0	0	0	0	0	0	0	0	504.598	0	0	0	0	0	0
AACGTTATTGTATAGGTTAA	20.6694	0	0	0	0	0	0	0	0	0	0	0	0	0	0	0	0	0	0	0	99.7273	0	0	0	0	0	0	0	0	0	0	0	0	0	0	0	0	0	0	0	0	0	0	0	0	0	0	0	NaN
AACGTTGAGTGGGAGCCCAT	33.1032	0	0	0	0	0	0	0	18.3259	0	0	0	0	0	0	0	0	0	0	0	13.7799	0	0	0	0	0	9013.06	0	0	0	0	0	0	0	0	0	0	0	0	0	0	0	0	0	0	NaN	0	0	0
AACGTTGTAGAATTTTCACT	16.9127	0	0	0	0	0	0	83.7418	0	0	0	0	0	0	0	0	0	0	0	0	0	57.6517	0	16.2467	NaN	0	0	0	0	88.5024	0	0	0	0	0	0	0	0	0	0	0	0	0	0	0	82.4748	0	NaN	0
AACGTTGTTAATCCAAGGCT	31.242	0	0	0	0	23.5728	118.534	0	0	0	0	0	0	67.1209	0	0	0	0	0	0	0	0	0	0	0	0	12.5596	0	0	0	0	0	0	0	0	0	0	0	0	0	NaN	0	0	0	0	0	0	0	0
AACGTTTACCTAAATATATA	29.8911	0	0	26.7114	0	0	14.4498	0	0	0	0	0	0	0	0	0	0	0	0	0	0	0	0	0	0	0	0	69.4649	39.4576	177.084	0	0	0	0	0	0	0	0	0	0	0	0	10.9419	0	0	0	135.907	0	0
AACGTTTAGGATCGCCTAGA	18.641	0	0	0	0	0	0	15.3582	0	62.6897	0	0	0	0	0	0	0	0	0	0	0	0	0	NaN	0	0	0	0	0	0	0	0	0	0	0	0	0	0	0	0	NaN	0	0	0	0	0	0	0	NaN
AACGTTTATATTCGCACCAC	43.4562	0	0	0	0	0	11.8347	10.8022	0	0	0	0	0	0	0	0	0	0	0	0	0	0	0	19.0835	0	0	22.7906	0	0	NaN	0	0	0	0	0	0	0	0	0	0	0	0	0	0	0	0	0	0	0
AACGTTTATGGCTTGTTTCA	15.5081	0	0	0	0	0	0	0	0	NaN	0	0	0	0	0	0	0	0	0	0	0	0	0	0	0	0	0	0	0	0	0	0	0	0	0	0	0	0	0	0	0	0	0	0	NaN	0	0	0	0
AACGTTTGTGAATCTTTCTT	39.6998	NaN	0	0	29.2791	49.9108	0	24.0953	39.7132	0	0	0	0	0	0	0	0	0	0	0	0	0	0	319.03	0	0	0	0	0	32.052	0	0	0	0	0	0	0	0	0	0	0	0	0	0	NaN	NaN	0	28.8786	0
AACGTTTTTATGTAAATCTT	29.0864	0	0	42.7919	0	0	0	0	0	0	0	0	0	0	0	0	0	0	0	0	0	0	0	20.542	0	0	0	0	0	0	0	0	0	0	0	0	0	0	0	0	NaN	0	0	0	0	0	89.1295	0	3169.52
AACTAAAGAAATATTGTGTC	15.4002	0	0	0	0	141.927	0	254.791	0	0	0	0	0	0	0	0	0	0	0	0	0	0	0	0	0	0	0	0	0	0	0	0	0	0	0	0	0	0	0	0	0	0	0	0	0	0	0	0	0
AACTAACTAGATTGTGTTTC	16.6281	0	48.8565	12.0875	0	0	0	NaN	0	0	0	0	0	0	0	0	0	0	0	0	0	25.5694	NaN	0	0	0	0	0	0	0	0	0	0	0	0	0	0	0	0	0	0	0	0	18.6568	63.9791	0	0	0	NaN
AACTAAGAATATTGAAGAGT	38.8695	0	0	0	0	0	NaN	22.0934	0	0	0	0	0	0	0	0	0	0	0	0	0	0	0	0	0	0	0	0	0	23.7253	0	0	0	0	0	0	0	0	0	0	0	0	0	0	0	NaN	NaN	0	0
AACTAATAACAACAAGCTAG	13.9989	0	0	0	29.6251	0	18.6351	0	0	0	0	0	0	0	0	0	0	0	0	0	0	0	0	0	0	0	0	0	0	0	0	0	0	0	0	0	0	0	0	0	0	0	0	0	0	0	0	0	0
AACTAATAGTGTTTATTACG	46.3937	0	0	0	131.731	101.341	19.9362	147.855	34.29	0	0	0	0	0	0	0	0	0	0	0	0	0	0	361.46	0	0	20.2631	0	0	11.0366	0	0	0	0	0	0	0	0	0	0	0	NaN	0	0	0	0	0	25.1262	NaN
AACTAATATATCTAAGTTTT	13.5606	0	0	0	0	0	0	NaN	0	17.5128	0	0	0	0	0	0	0	0	0	0	0	0	0	0	0	0	23.4053	0	0	0	0	0	0	0	0	0	0	0	0	0	0	0	0	0	0	0	0	0	0
AACTAATATTTTCGTGTACT	19.2495	0	0	0	0	21.5186	11.8347	14.6545	0	0	0	0	0	0	0	0	0	0	0	0	0	0	0	0	0	0	0	0	0	0	0	0	0	0	0	0	0	0	0	0	0	0	0	0	0	NaN	0	0	0
AACTAATTAAGTTTGTTTAC	25.8696	0	0	0	0	0	0	22.6034	NaN	0	0	0	0	0	0	0	0	0	0	0	0	0	0	0	0	0	0	0	0	0	0	0	0	0	4697.56	0	0	0	0	0	0	0	0	0	0	0	0	0	0
AACTAATTAGGTTTATATAA	31.5004	0	0	0	0	0	0	18.5278	NaN	0	0	0	0	0	0	0	0	0	0	0	0	0	0	0	0	0	0	0	0	0	0	0	0	0	0	0	0	0	0	0	NaN	0	0	124.804	0	0	0	0	40.6262
AACTAATTGTGTGCGTTTTC	47.4668	0	0	0	0	0	0	135.528	0	0	33.3005	0	0	888.552	0	0	0	0	0	0	15.8934	0	0	0	0	0	0	1401.26	NaN	33.0865	0	0	0	0	0	0	0	0	0	0	0	NaN	38.2461	0	0	15.4337	0	0	NaN
AACTACACCGCGGATTTCTG	16.5322	0	0	0	0	21.8184	0	0	0	0	0	0	0	0	0	0	0	0	0	0	0	0	0	0	0	0	0	0	0	17.7918	0	0	0	0	0	0	0	0	0	0	0	0	0	0	0	0	0	0	0
AACTACTAATTGTACTTTTA	22.4926	0	0	0	0	0	0	26.1604	0	0	0	0	0	0	0	0	0	0	0	0	0	0	0	0	0	0	0	0	0	0	0	0	0	0	0	0	0	0	0	0	0	0	0	0	0	0	0	0	0
AACTACTACTAGTGCAGAGT	20.8508	0	0	0	23.2535	0	0	0	0	0	0	0	0	0	0	0	0	0	0	0	0	0	0	0	0	0	0	0	0	0	0	0	0	0	0	0	0	0	0	0	0	0	0	0	0	570.453	0	0	0
AACTACTATATTTGTGTTAT	28.6094	0	0	0	0	0	0	0	0	30.9594	0	0	0	0	0	0	0	0	0	0	0	0	0	NaN	0	0	0	0	0	0	0	0	0	0	0	0	0	0	0	0	0	0	0	0	0	10.4976	0	0	0
AACTACTGTATGTGTGATGG	24.4848	0	0	0	0	0	0	0	0	0	40.2911	0	0	0	0	0	0	0	0	0	0	0	0	0	0	0	0	0	97.6369	0	0	0	0	0	0	0	0	0	0	0	0	0	0	0	0	0	0	0	0
AACTACTTATTATGTCCCTC	24.8712	0	0	0	0	0	NaN	25.798	0	NaN	0	0	0	0	0	0	0	0	0	0	0	0	0	0	0	0	14.8022	0	0	0	0	0	0	0	0	0	0	0	0	0	0	0	20.5429	0	0	NaN	0	0	0
AACTAGAGATAGAACATTTC	16.1605	0	0	0	0	0	12.4917	0	0	14.9258	0	0	0	0	0	0	0	0	0	0	0	0	0	0	0	0	0	0	0	73.8142	0	0	0	0	0	0	0	0	0	0	37.5487	12.6478	0	0	0	33.85	0	0	0
AACTAGTATAAACGCATCTT	53.2638	0	0	0	90.528	0	40.7124	34.9061	0	0	0	0	0	0	0	0	0	0	0	0	0	42.6177	0	NaN	0	0	0	0	0	0	0	0	0	0	0	0	0	0	0	0	0	0	0	24.5509	0	0	0	0	0
AACTAGTCCAATTGATCCGC	18.7477	0	0	0	0	0	0	0	0	0	0	0	0	0	0	0	0	0	0	0	0	0	0	0	0	0	0	121.302	0	85.8121	0	0	0	0	0	0	0	0	0	0	0	24.9046	0	0	0	0	0	0	NaN
AACTATCCTTAATATAATTA	15.7622	0	0	0	0	0	0	26.679	0	0	0	0	0	0	0	0	0	0	0	0	0	0	0	0	0	0	0	0	0	0	0	0	0	0	0	0	0	0	0	0	NaN	0	0	0	0	0	0	0	NaN
AACTATCTACTATCAGCAAT	24.7978	0	0	0	0	0	0	37.6117	0	0	0	0	0	0	0	0	0	0	0	0	0	0	0	77.8404	0	0	0	0	0	0	0	0	0	0	0	0	0	0	0	0	0	0	NaN	0	0	0	0	0	NaN
AACTATGATCAGGTTAGCAC	20.3565	0	0	0	0	0	0	12.4081	0	0	0	0	0	0	0	0	0	0	0	0	0	57.8352	0	0	0	0	NaN	0	0	0	0	0	0	0	0	0	0	0	0	0	0	0	0	0	0	0	0	0	0
AACTATGTAATTAAGAGGAT	18.068	0	0	0	0	0	NaN	19.1558	0	0	0	0	0	0	0	0	0	0	0	0	0	0	0	0	0	0	0	0	0	0	0	0	0	0	0	0	0	0	0	0	0	0	0	0	0	0	0	0	0
AACTATTAGTTAGCGGCGGA	29.0724	0	0	0	0	0	22.4122	0	0	0	0	0	0	384.311	0	0	0	0	0	0	0	13.7364	0	0	0	0	29.3263	0	0	26.1847	0	42.1835	0	0	0	0	0	0	0	0	0	0	0	0	29.8172	0	0	0	0
AACTATTATGATACCGTTGT	22.6765	0	1280.94	79.8102	0	0	0	0	0	0	0	0	0	0	0	0	0	0	0	0	0	0	0	0	0	0	NaN	0	0	NaN	0	0	0	0	0	0	0	0	0	0	0	0	0	0	0	0	NaN	0	0
AACTATTCCTTGTGTATTAT	22.5938	0	0	13.3828	0	0	0	44.4187	0	0	0	0	0	868.134	0	0	0	0	0	0	0	0	0	0	0	0	0	0	0	0	0	0	0	0	0	0	0	0	0	0	0	0	0	0	0	0	0	0	0
AACTATTCTTTTTACTGGGA	15.8973	0	0	0	0	0	0	12.5893	14.7227	0	0	0	0	0	0	0	0	0	0	0	0	0	0	0	0	0	0	0	0	NaN	0	0	0	0	0	0	0	0	0	0	0	0	433.006	0	54.6405	0	0	0	0
AACTATTTGACACCGTCAGC	21.8842	0	0	0	0	0	0	44.6335	0	0	0	0	0	0	0	0	0	0	0	0	0	0	0	0	0	0	NaN	0	0	0	0	0	0	0	0	0	0	0	0	0	0	NaN	0	0	0	28.2001	0	0	13.475
AACTATTTTGTATCCTATAA	15.4034	12.2068	0	0	0	0	0	67.005	0	0	0	0	0	0	0	0	0	0	0	0	0	0	0	56.0173	0	0	0	0	0	0	0	0	0	0	0	0	0	0	0	0	0	0	0	0	0	0	0	0	0
AACTCAAATTTTTATCTTTG	16.1195	0	0	0	0	0	16.2816	0	0	18.0308	0	0	0	0	0	0	0	0	0	0	0	0	0	30.8494	0	0	0	0	0	0	0	0	0	0	0	0	0	0	0	0	0	0	22.049	0	0	0	0	0	0
AACTCAACTCACATAGTATT	21.1638	0	0	0	0	0	0	0	0	0	0	0	0	0	0	0	0	0	0	0	0	0	0	0	0	0	0	0	0	0	0	0	0	0	0	0	0	0	0	0	0	0	0	0	18.636	0	0	0	NaN
AACTCAATACACCCATAAAA	13.8191	17.6666	0	0	15.0584	0	0	15.038	0	0	0	0	0	0	0	0	0	0	0	0	0	0	0	0	0	0	0	0	0	0	0	0	0	0	0	0	0	0	0	0	0	0	0	0	0	NaN	0	0	0
AACTCACTTTTAACTATTTG	14.7288	0	0	0	0	0	0	18.1232	0	0	0	0	0	0	0	0	0	0	0	0	0	0	0	0	0	0	0	0	18.8703	13.7251	0	0	0	8097.03	0	0	0	0	0	0	NaN	0	0	0	0	39.7436	0	0	0
AACTCAGTTGCATGCTGGCT	16.0162	0	104.117	383.135	0	0	20.5932	NaN	0	0	0	0	0	0	0	0	0	0	0	0	0	0	0	0	0	0	0	0	0	0	0	0	0	0	0	0	0	0	0	0	0	0	19.7172	0	0	0	0	0	0
AACTCATATCTTAGATACAT	22.9798	0	0	0	0	0	0	14.6966	NaN	0	0	0	0	0	0	0	0	0	0	0	0	0	0	0	0	0	0	0	0	11.8707	0	0	0	0	0	0	0	0	0	0	0	NaN	0	0	0	0	0	0	0
AACTCCACTAAGTCTATTTG	31.9424	0	0	0	0	0	0	16.8251	0	0	0	0	0	0	0	0	0	0	0	0	0	0	0	NaN	0	0	0	0	0	NaN	0	0	0	0	0	0	0	0	0	0	0	0	0	104.404	0	NaN	0	0	45.4145
AACTCCTTATAGTTCTGATC	24.758	0	0	0	0	0	0	NaN	0	27.8544	0	0	0	0	0	0	0	0	0	0	0	0	0	0	0	0	23.0861	0	75.0832	NaN	0	0	0	0	0	0	0	0	0	0	0	0	0	0	0	0	0	0	0
AACTCGAATGATCTCATTAA	26.1637	0	0	106.037	75.9865	179.64	NaN	12.9728	0	0	0	0	0	0	0	0	0	0	0	0	0	0	0	43.3825	0	0	0	0	0	21.3967	0	0	0	0	0	0	0	0	0	0	0	0	0	0	18.0599	0	0	0	0
AACTCGGCAGTAAACTATCT	30.9978	37.1112	0	0	0	0	37.7881	12.6315	0	692.685	0	0	0	0	0	0	0	0	0	0	0	0	0	0	0	0	0	0	0	0	0	0	0	0	0	0	0	0	0	0	NaN	73.0117	17.4322	0	58.4437	1584.78	0	0	NaN
AACTCGTCGAGTTCCATTAT	19.8182	0	13.1548	0	23.397	0	0	0	NaN	22.6805	0	0	0	0	0	0	0	0	0	0	0	0	0	0	0	0	0	0	0	96.1884	0	0	0	0	0	0	0	0	0	0	0	0	0	0	40.8458	98.0736	0	0	0
AACTCGTTAGGGCATTGGAT	23.7363	0	0	0	0	0	NaN	28.1162	31.7157	0	0	0	0	0	0	0	0	0	0	0	0	0	0	0	0	0	NaN	0	0	0	0	0	0	0	0	0	0	0	0	0	0	0	0	0	12.1807	43.14	0	0	0
AACTCGTTCTTGTCGAAAGA	13.6826	0	0	0	0	0	0	0	0	0	0	0	0	0	0	0	0	0	0	0	0	0	0	0	0	0	0	0	0	0	0	0	0	0	0	0	0	0	0	0	0	0	0	NaN	0	0	0	0	67.0755
AACTCTAAGGAAATTTTTTG	31.8568	0	0	0	75.3787	0	0	33.5868	0	22.6805	0	0	0	0	0	0	0	0	0	0	0	0	0	NaN	0	0	0	0	0	20.7112	0	0	0	0	0	0	0	0	0	0	0	0	14.2425	0	0	0	0	0	0
AACTCTAATATGCTCCTATG	22.8011	38.8967	0	0	0	0	0	19.1683	12.8056	13.378	0	0	0	0	0	0	0	0	0	0	0	0	0	0	0	0	0	2646.81	0	49.978	0	0	0	0	0	0	0	0	0	0	0	0	0	0	0	16.4929	0	0	34.9087
AACTCTAGGTTTGTATTGGA	31.9271	0	0	0	22.5022	25.3089	0	21.4357	0	29.4615	0	0	0	0	0	0	0	0	0	0	0	0	0	0	0	0	0	0	0	10.3368	0	0	0	0	0	0	0	0	0	0	0	0	NaN	0	0	0	0	0	0
AACTCTATAGTGGCATATCG	14.0166	0	0	0	0	0	0	0	0	0	0	0	0	0	0	0	0	0	0	0	0	0	0	0	0	0	0	0	0	17.389	0	0	0	0	0	0	0	0	0	0	0	0	22.2265	NaN	0	NaN	0	0	0
AACTCTCTAGAATCCGCAGA	24.1742	0	0	0	138.012	0	NaN	NaN	29.1779	0	0	0	0	0	0	0	0	0	0	0	0	0	0	0	0	0	0	0	0	15.0962	0	0	0	0	0	0	0	0	0	0	0	0	27.5705	0	0	0	0	0	0
AACTCTCTATGTTTATTGCA	18.3426	0	0	0	0	0	0	0	0	0	0	0	0	0	0	0	0	0	0	0	0	0	0	0	0	0	0	0	0	0	0	0	0	0	0	0	0	0	0	0	0	0	0	0	0	15.9825	0	0	0
AACTCTGTGTGGCATTATTT	29.9652	0	0	0	0	0	0	0	0	0	0	0	0	0	0	0	0	0	0	0	0	0	0	0	0	0	12.3501	0	0	0	0	0	0	0	0	0	0	0	0	0	0	0	0	0	0	0	0	0	0
AACTCTTCACAGTTTATGTC	20.3727	0	0	0	0	0	0	12.9939	0	0	0	0	0	0	0	0	0	0	0	0	0	0	0	NaN	0	0	0	0	19.1026	NaN	0	0	0	0	0	0	0	0	0	0	0	0	0	0	0	0	0	0	0
AACTCTTTCCTCTTTAAGTA	18.6734	11.7308	0	0	0	0	0	0	0	0	0	0	0	0	0	0	0	0	0	0	0	0	0	0	231.546	0	25.9572	0	28.3679	0	0	0	0	0	0	0	0	0	0	0	0	0	0	0	0	0	80.3327	0	0
AACTGAAGGACGGTATTGTT	29.7972	0	0	0	0	22.0331	0	17.7397	0	225.653	0	0	0	0	0	0	0	0	0	0	0	0	0	0	0	0	20.7506	0	0	0	0	0	0	0	0	0	0	0	0	0	0	0	0	0	0	15.1401	0	0	0
AACTGACATCGCGCTAATAT	52.0743	0	0	0	0	0	23.578	47.0064	42.7929	36.3175	0	0	0	0	0	0	0	0	0	0	0	0	0	41.4493	0	NaN	NaN	0	0	14.0312	0	0	0	0	0	0	0	0	0	0	0	0	0	0	0	0	0	0	1136.11
AACTGACTTGATTGCTTGTT	17.9091	0	0	0	0	0	0	13.6008	0	0	0	0	0	0	0	0	0	0	0	0	0	0	0	0	0	0	0	0	0	16.8001	0	0	0	0	0	0	0	0	0	0	0	0	0	0	0	0	0	0	0
AACTGAGAACAGTCTCGCTC	19.3464	0	13.6988	0	0	0	0	0	0	0	0	0	0	0	0	0	0	0	0	0	0	0	0	0	0	0	0	0	0	0	0	0	0	0	0	0	0	0	0	0	0	0	0	0	0	0	0	0	0
AACTGAGGGTAGTCTTTTTT	26.028	0	0	0	0	0	0	0	0	0	0	0	0	0	0	0	0	0	0	0	0	0	0	0	0	0	0	0	0	72.4488	0	0	0	0	0	0	0	0	0	0	30.2834	0	0	0	0	0	0	0	0
AACTGATATAATGCTGTTAT	22.815	0	0	0	0	0	0	0	0	NaN	0	0	0	0	0	0	0	0	0	0	0	0	0	0	0	0	0	0	0	19.34	0	0	0	0	0	0	0	0	0	0	0	0	0	0	0	0	316.678	0	0
AACTGATATCGAAAGGAACC	14.9534	0	0	0	0	78.9048	0	0	0	0	0	0	0	0	0	0	0	0	0	0	0	0	0	0	0	0	0	0	0	0	0	0	0	0	0	0	0	0	0	0	NaN	0	0	20.5664	0	0	0	0	0
AACTGATATGTTATTTTGTT	14.2492	0	0	13.3832	0	0	0	16.5595	0	0	0	0	0	0	0	0	0	0	0	0	0	0	0	0	0	0	0	58.4636	0	0	0	0	0	0	0	0	0	0	0	0	0	0	0	0	0	0	0	0	0
AACTGATGATAGTACTCGAA	34.7716	0	0	0	0	0	0	28.4911	18.2893	0	0	0	0	0	0	0	0	0	0	0	0	0	0	0	0	0	0	0	0	132.209	0	0	0	0	0	0	0	0	0	0	0	0	0	0	0	0	0	0	0
AACTGCAGGTGCGGGTGACT	15.3877	0	0	0	14.2184	0	0	0	0	0	0	0	0	0	0	0	0	0	0	0	0	0	0	0	0	0	0	0	0	0	0	0	0	0	0	0	0	0	0	0	0	0	0	0	0	0	0	0	0
AACTGCATTGGCATATTTCT	19.7359	0	0	0	176.67	0	0	0	0	0	0	0	0	0	0	0	0	0	0	0	0	0	0	0	0	0	0	22.3721	30.8064	NaN	0	0	0	0	0	0	0	0	0	0	0	NaN	0	0	0	0	0	0	0
AACTGCGGGTCCAAGTGGCT	37.34	129.588	0	0	31.0412	0	0	NaN	0	0	0	0	0	0	0	0	0	0	0	0	0	0	0	0	0	0	0	0	0	29.3045	0	0	0	0	0	0	0	0	0	0	0	0	0	0	12.5267	466.267	0	0	NaN
AACTGCTGATATTAACTGAC	30.7658	169.177	0	0	0	0	0	0	0	0	0	0	0	0	0	0	0	0	0	0	0	0	0	0	0	0	101.631	0	0	NaN	0	0	0	0	0	0	0	0	0	0	0	0	0	0	NaN	0	0	0	0
AACTGCTGTGAAAGAGCAGG	14.987	0	0	0	0	13.7312	0	NaN	0	0	0	0	0	0	0	0	0	0	0	0	0	0	0	0	0	0	0	0	0	0	0	0	0	0	0	0	0	0	0	0	0	0	0	0	0	0	0	0	0
AACTGCTTATTCGCTTTCGG	20.3671	0	0	18.6173	0	0	0	NaN	0	0	0	0	0	0	0	0	0	0	0	0	0	0	0	0	NaN	0	0	0	0	1023.26	0	0	0	0	0	0	0	0	0	0	0	0	26.2123	0	0	0	0	0	0
AACTGCTTTGCTGTAGCCTA	21.3144	0	0	0	0	0	0	NaN	0	40.8361	0	0	0	0	0	0	0	0	0	0	0	0	0	0	0	0	0	0	0	0	0	0	0	0	0	0	0	0	0	0	0	0	0	0	0	0	0	0	0
AACTGGACAAAGTCGTAGAT	62.4749	0	0	0	19.1423	0	0	94.1644	12.3186	0	0	0	0	0	0	0	0	0	0	0	0	0	0	0	0	0	0	0	105.276	NaN	0	0	0	0	0	0	0	0	0	0	0	0	899.843	0	42.8453	16.7015	0	0	0
AACTGGAGACATGGTTGTGT	19.2854	0	0	73.8742	0	78.5989	0	NaN	0	0	0	0	0	0	0	0	0	0	0	0	0	0	25.2697	0	0	0	0	0	0	0	0	0	0	0	0	0	0	0	0	0	0	NaN	0	0	0	12.421	0	37.2228	0
AACTGGCAAGCAGTTAGACT	34.8976	220.593	0	0	18.0406	NaN	102.644	24.8162	0	0	0	0	0	0	0	0	0	0	0	0	0	0	0	0	0	0	27.0631	0	0	36.9243	0	0	0	0	0	0	0	0	0	0	0	0	19.0738	0	0	15.0467	0	0	0
AACTGGCAGTATTCTTTGTA	39.3515	0	0	0	0	0	25.1187	14.0054	0	0	0	0	0	0	0	0	0	0	0	0	0	0	0	0	0	0	0	0	0	17.3229	0	0	0	0	0	0	0	0	0	0	0	44.9794	0	NaN	0	11.7571	0	0	NaN
AACTGGCGTTAATCCTATAT	13.6667	0	0	NaN	25.5413	0	13.8843	NaN	0	NaN	0	0	0	0	0	0	0	0	0	0	0	0	0	0	0	0	0	0	0	0	0	0	0	0	0	0	0	0	0	0	0	0	0	0	0	NaN	0	0	0
AACTGGGCACTTCGATAACG	16.9298	99.796	0	0	0	0	40.0025	0	0	0	0	0	0	0	0	0	0	0	0	0	0	0	0	0	0	0	NaN	0	0	0	0	0	0	0	0	0	0	0	0	0	0	0	0	0	NaN	0	0	0	0
AACTGGGCATAGTTCACGCT	16.5133	0	0	150.232	0	12.7061	NaN	0	0	0	0	0	0	0	0	0	0	0	0	0	0	0	0	0	0	0	0	0	0	NaN	0	0	0	0	0	0	0	0	0	0	0	NaN	0	0	0	0	0	0	0
AACTGGTAAGCTGGTAAGTT	18.719	0	20.9177	0	0	12.3982	0	0	0	0	0	0	0	0	0	0	0	0	0	0	0	0	0	0	0	0	0	0	0	23.9366	0	0	0	0	0	0	0	0	0	0	0	0	0	0	0	0	0	0	0
AACTGGTGGAATCTTTCTAG	17.3034	0	0	0	0	0	0	0	0	3692.14	0	0	0	441.255	0	0	0	0	0	0	0	0	0	0	0	0	0	0	17.0953	0	0	0	0	0	0	0	0	0	0	0	0	0	0	0	0	NaN	62.4725	0	0
AACTGTAAGTCTATCGCTTG	28.6816	0	0	0	0	0	0	17.9842	0	0	0	0	0	0	0	0	0	0	0	0	0	0	0	45.7111	0	0	20.0261	0	0	0	0	0	0	0	0	0	0	0	0	0	0	0	94.0206	0	0	0	0	NaN	0
AACTGTATTCAGATATCGTG	19.4052	0	0	0	0	22.7503	0	13.6344	0	0	0	0	0	0	0	0	0	0	0	0	0	0	0	0	0	0	0	0	0	0	0	0	0	0	0	0	0	0	0	0	0	0	0	NaN	0	0	0	0	0
AACTGTATTTCTCATTACCC	22.3426	0	0	0	0	0	0	30.9695	0	33.1469	0	0	0	0	0	0	0	0	0	0	0	0	0	0	0	0	NaN	0	0	0	0	0	0	0	0	0	0	0	0	0	0	0	0	0	0	287.487	0	0	0
AACTGTCACTTATATCATAT	28.8648	0	0	0	0	0	13.5403	11.3123	0	0	0	0	0	0	0	0	0	0	0	0	0	0	0	0	0	27.552	0	0	12.8152	0	0	0	0	0	0	0	0	0	0	0	0	0	0	125.743	0	0	0	0	0
AACTGTCCCTATGACTCCTC	39.5773	0	0	0	0	0	0	36.8111	0	0	0	0	0	710.833	0	0	0	0	0	0	0	18.9225	0	0	0	0	0	0	0	0	0	0	0	0	0	0	0	0	0	0	0	0	0	0	0	0	0	0	0
AACTGTCGGTTGGCAGCATA	27.2625	0	0	0	0	0	0	0	0	0	0	0	0	0	0	0	0	0	0	0	0	0	0	0	0	0	0	0	0	0	0	0	0	0	0	0	0	0	0	0	0	0	0	0	0	0	0	0	178.564
AACTGTCTACACGGGTAAGA	50.2688	0	0	70.9072	0	0	0	37.7382	0	0	0	0	0	0	0	0	0	0	0	0	0	0	0	0	0	0	0	0	0	14.9243	0	0	0	0	0	0	0	0	0	0	0	0	0	0	0	0	30.0051	0	0
AACTGTCTGCATATTTCTTT	25.2351	0	0	0	0	0	17.9653	20.1673	0	27.8513	0	0	0	0	0	0	0	0	0	0	0	NaN	0	0	0	0	0	0	0	0	0	0	0	0	0	0	0	0	0	0	0	0	0	0	0	0	0	0	0
AACTGTGGATTAATACTTAA	44.8592	0	0	185.091	0	0	0	17.1031	85.1959	0	0	0	0	0	0	0	0	0	0	0	0	0	0	12.3835	0	0	0	NaN	0	71.9351	0	0	0	0	0	0	0	0	0	0	0	0	0	0	0	0	0	0	0
AACTGTGTCAAACCTAGTAT	29.6803	0	0	45.8147	0	0	0	27.935	0	0	77.3819	0	0	0	0	0	0	0	0	0	0	0	0	36.4626	0	0	0	0	0	0	0	0	0	0	0	0	0	0	0	0	0	0	0	0	0	0	0	0	0
AACTGTTAAGCACTCGGCGA	17.415	0	0	0	0	NaN	12.7442	19.5182	0	0	0	0	0	0	0	0	0	0	0	0	0	0	0	0	0	0	0	0	0	23.9814	0	0	0	0	0	0	0	0	0	0	0	NaN	0	0	0	0	0	0	0
AACTGTTGAATTTTGCATTT	27.4574	0	0	80.9451	0	0	0	49.1052	0	0	0	0	0	0	0	0	0	0	0	0	0	0	0	44.8355	0	0	NaN	0	0	0	0	0	407.279	0	0	0	0	0	0	0	NaN	0	NaN	0	0	NaN	0	0	NaN
AACTGTTGGGAATGTTCAAA	16.0221	25.6483	NaN	0	0	14.1465	0	0	0	0	0	0	0	0	0	0	0	0	0	0	0	0	0	0	0	0	0	0	0	0	0	0	0	0	0	0	0	0	0	0	0	0	0	0	NaN	0	0	0	0
AACTGTTTTATATGGTTTTA	54.2482	0	0	0	NaN	0	0	36.8111	14.1935	0	0	0	0	0	0	0	0	0	0	0	0	0	NaN	0	0	0	0	0	0	0	0	0	0	0	0	0	0	0	0	0	0	NaN	NaN	0	16.3692	158.239	0	0	40.3633
AACTGTTTTCCCACACAATG	36.6431	0	0	0	0	23.5687	0	0	19.7743	0	0	0	0	0	0	0	0	0	0	0	0	0	0	NaN	0	0	0	0	0	NaN	0	0	0	0	0	0	0	0	0	0	0	0	NaN	16.1789	0	0	0	0	0
AACTTAAGAGTCATTGGTAG	19.2718	0	0	0	0	19.5697	0	13.0486	21.1438	0	0	0	0	0	0	0	0	0	0	0	0	0	0	32.2342	0	0	22.4265	0	0	0	0	0	0	0	0	0	0	0	0	0	0	0	0	0	0	0	0	0	0
AACTTAAGGATTAAAGAAAA	20.8824	0	0	0	0	121.336	0	29.8525	0	0	0	0	0	0	0	0	0	0	0	0	0	0	0	19.8876	0	0	0	0	0	0	0	0	0	0	0	0	0	0	0	0	0	0	0	0	0	0	0	0	0
AACTTAATTAATTAATGTAC	32.6539	0	0	0	0	0	11.5474	NaN	0	0	0	0	0	0	0	0	0	0	0	0	0	0	37.4417	0	0	0	0	0	0	NaN	0	0	0	0	0	0	0	0	0	0	0	14.7152	47.2284	0	115.736	269.157	0	0	NaN
AACTTACAATTCACGTCTTA	34.7992	36.092	0	0	27.4261	0	0	18.8058	NaN	0	0	0	0	11738.7	0	0	0	0	0	0	0	0	0	68.6924	0	0	0	0	0	27.3768	0	0	0	0	0	0	0	0	0	0	0	0	0	0	0	0	0	0	0
AACTTACGTTGTAGTAAGCC	29.0193	0	0	0	0	134.47	0	NaN	105.585	0	0	0	0	0	0	0	0	0	0	0	0	0	0	34.0212	0	0	0	13.9222	0	0	0	0	0	0	0	0	0	0	0	0	0	0	NaN	0	0	0	0	0	NaN
AACTTACTATTTATTAGCCC	12.5347	0	0	0	0	0	40.9558	100.921	57.8323	0	0	0	0	0	0	0	0	0	0	0	0	0	0	0	0	0	0	0	0	61.0899	0	0	0	0	0	0	0	0	0	0	0	0	0	0	0	0	0	0	NaN
AACTTACTCCATTTCTAAAG	12.4206	0	0	0	0	0	0	0	13.256	0	0	0	0	0	0	0	0	0	0	0	0	0	0	0	0	0	0	0	239.052	0	0	0	0	0	0	0	0	0	0	0	0	0	0	0	0	0	0	0	0
AACTTAGTCATTGCTTCATG	21.9431	0	37.6318	0	119.159	0	0	NaN	0	0	0	0	0	0	0	0	0	0	0	0	0	0	0	31.0336	0	0	0	0	0	0	0	0	0	0	0	0	0	0	0	0	0	0	34.9332	0	23.8997	5032.18	0	0	50.4283
AACTTAGTTTGGCCCATGTA	17.6302	0	368.311	0	0	0	14.4498	0	0	0	0	0	0	0	0	0	0	0	0	0	0	0	0	10.3442	0	0	0	0	0	0	0	0	0	0	0	0	0	0	0	0	0	0	0	94.1255	0	0	0	3384.94	NaN
AACTTATATCACACGGCCTA	27.103	0	0	0	0	0	0	12.5893	17.4434	0	0	0	0	0	0	0	0	0	0	0	0	21.2943	0	0	0	0	0	0	0	0	0	0	0	0	0	0	0	0	0	0	0	0	0	30.9791	0	NaN	0	0	27.3786
AACTTATATTGGTTTTAATG	41.7234	0	0	0	21.5144	0	NaN	31.8841	0	0	0	0	0	822.677	0	0	0	0	0	0	0	0	0	0	0	103.286	0	0	0	NaN	0	0	0	0	0	0	0	0	0	0	0	0	NaN	0	0	0	0	0	NaN
AACTTATTAATCGGGAAAAT	17.8619	0	0	0	0	0	0	0	38.1551	0	0	0	0	0	0	0	0	0	0	0	0	0	0	0	0	0	0	0	0	0	0	0	0	0	0	0	0	0	0	0	0	0	0	0	0	0	0	0	0
AACTTATTCATTCCAGCCCT	20.3826	0	0	0	0	0	0	0	17.6686	0	0	0	0	0	0	0	0	0	0	0	0	NaN	0	0	0	0	0	0	0	0	0	0	0	0	0	0	0	0	0	0	0	0	NaN	0	0	0	0	0	0
AACTTATTTAGATTGTACCC	19.6833	0	0	0	0	149.311	0	17.8787	0	0	0	0	0	0	0	0	0	0	0	0	0	0	0	0	0	0	0	0	0	0	0	0	0	0	0	0	0	0	0	0	0	0	0	0	0	0	0	0	NaN
AACTTCATTGTCGTGACGAT	24.5355	34.694	0	0	0	0	14.3583	13.0697	0	0	0	0	0	0	0	0	0	0	0	0	0	0	0	0	0	0	0	0	0	0	0	0	0	0	0	0	0	0	0	0	0	0	0	0	0	0	248.479	24.6336	0
AACTTCCCACATGGTCCGAG	20.5268	13.449	0	0	0	0	0	0	0	0	0	0	0	0	0	0	0	0	0	0	0	0	0	0	0	0	NaN	0	0	0	0	0	0	0	0	0	0	0	0	0	0	14.3331	0	0	0	26.2716	0	0	70.4182
AACTTCCCATTTGGAGTTGT	13.9745	0	0	0	0	0	0	0	60.1814	0	0	0	0	0	0	0	0	0	0	0	0	0	0	0	0	0	0	0	0	0	0	0	0	0	0	0	0	0	0	0	39.9398	0	NaN	0	0	0	0	0	0
AACTTCCGAGATTAGATTAA	16.1817	0	0	0	28.2069	NaN	0	0	47.145	0	0	0	0	0	0	0	0	0	0	0	0	0	0	0	0	0	0	0	0	0	0	0	0	0	0	0	0	0	0	0	0	NaN	0	0	0	0	0	0	0
AACTTCTAATATAGCCTCGT	34.937	0	0	0	0	177.791	18.7485	0	0	NaN	0	0	0	0	0	0	0	0	0	0	0	0	0	0	0	0	30.9167	0	0	NaN	0	0	0	0	0	0	0	0	0	0	0	0	0	0	0	11.6253	4919.51	0	0
AACTTGAACGTTCAGGTGTC	15.7758	0	0	0	0	0	0	236.511	64.8192	0	0	0	0	0	0	0	0	0	0	0	0	0	0	0	0	0	0	0	0	0	0	0	0	0	0	0	0	0	0	0	0	0	0	0	0	0	0	0	0
AACTTGAGTTGACTTCAGGA	17.2136	33.1316	0	0	21.3414	0	13.5751	NaN	0	732.216	0	0	0	0	0	0	0	0	0	0	0	0	0	0	0	0	0	0	0	0	0	0	0	0	0	0	0	0	0	0	30.0366	0	0	0	0	0	0	0	0
AACTTGAGTTGGAGATCAAA	32.0933	0	0	0	0	19.7743	0	0	0	0	0	0	0	0	0	0	0	0	0	0	0	0	0	0	0	0	0	0	0	28.9536	0	0	0	0	0	0	0	0	0	0	0	NaN	0	10.716	0	NaN	0	374.007	0
AACTTGCACGCGCTGTATAA	42.5459	0	0	0	0	0	69.7987	26.5525	39.2079	0	0	0	0	0	0	0	0	0	0	0	0	0	0	88.2516	0	0	17.3609	0	0	0	0	0	0	0	0	0	0	0	0	0	NaN	NaN	NaN	0	0	NaN	0	NaN	0
AACTTGCCTCCCTAATTTAT	36.7819	0	0	0	21.3414	0	0	54.5336	NaN	53.7522	0	0	0	0	0	0	0	0	0	0	0	0	0	NaN	0	0	0	0	0	12.5634	0	0	0	0	0	0	0	0	0	0	0	0	0	0	0	0	0	0	0
AACTTGGTAGCTACCAGTCA	12.6648	0	0	0	24.007	0	0	0	41.1194	0	0	0	0	0	0	0	0	0	0	0	0	0	0	0	0	0	0	0	0	0	0	0	0	0	0	0	0	0	0	0	0	0	0	0	0	0	0	0	NaN
AACTTGTAACAAACTTAAGA	16.1155	0	0	0	NaN	0	0	14.4311	0	0	0	0	0	0	0	0	0	0	0	0	0	0	0	0	0	0	0	0	0	37.0028	0	0	0	0	0	0	0	0	0	0	0	0	0	0	0	0	0	0	0
AACTTGTATATGGAGGGAAC	19.9329	0	0	0	0	0	0	0	0	0	0	0	0	0	0	0	0	0	0	0	0	0	0	0	0	0	0	0	0	NaN	0	0	0	0	0	0	0	0	0	0	0	0	0	0	0	0	0	0	0
AACTTGTGTACTGTTTAATT	24.0033	0	14.4101	0	0	0	0	12.4081	0	0	0	0	0	0	0	0	0	0	0	0	26.4794	0	0	41.4504	0	0	0	0	0	NaN	0	0	0	0	0	0	0	0	0	0	0	NaN	0	NaN	0	NaN	0	0	0
AACTTGTGTTTAATATGCTA	20.4747	0	0	0	0	0	0	15.4426	0	0	0	0	0	0	0	0	0	0	0	0	0	0	0	0	0	0	0	0	0	0	0	0	0	0	0	0	0	0	0	0	0	0	0	0	0	0	0	0	25.9937
AACTTGTTAGGTTATGAGTA	37.7444	13.1886	0	27.7905	0	0	22.0682	0	0	0	0	0	0	0	0	0	0	0	0	0	0	0	35.0334	55.6912	0	0	48.1816	0	0	38.682	0	0	0	0	0	0	0	0	0	0	0	29.6735	0	0	20.0962	0	0	0	0
AACTTGTTCTTTGTTAATCG	27.2223	0	0	0	0	0	0	0	0	0	0	0	0	0	0	0	0	0	0	0	0	0	0	0	0	0	0	0	0	0	0	0	0	0	0	0	0	0	0	0	0	0	0	0	28.2035	0	0	0	0
AACTTGTTTTGACCTTTGTC	16.2458	0	0	119.744	0	0	0	62.3818	0	0	0	0	0	0	0	0	0	0	0	0	0	12.0949	0	0	0	0	0	0	0	0	0	0	0	0	0	0	0	0	0	0	NaN	0	0	0	0	0	0	0	0
AACTTTAATACATCTACGTG	19.5127	0	0	0	0	29.6098	0	0	0	18.8016	0	0	0	0	0	0	0	0	0	0	0	0	0	35.0397	0	0	0	0	0	NaN	0	0	0	0	0	0	0	0	0	0	0	0	17.543	0	28.3183	0	0	0	29.9191
AACTTTACGGTCGTTTCGGA	13.4404	0	0	0	0	0	428.724	0	0	13.5715	0	0	0	0	0	0	0	0	0	0	0	0	0	0	0	0	0	0	0	24.8226	0	0	0	0	0	0	0	0	0	0	0	0	0	0	0	0	0	0	0
AACTTTAGAACACAAACGCA	36.4468	0	53.0964	0	0	0	12.596	NaN	39.6949	21.7225	0	0	0	0	0	0	0	0	0	0	0	0	0	0	0	0	NaN	0	0	NaN	0	0	0	0	0	0	0	0	0	0	0	0	0	0	0	0	0	0	44.8877
AACTTTAGAGACAGTTTACA	22.5183	0	0	0	10.1642	0	NaN	21.242	40.5592	19.9063	0	0	0	0	0	0	0	0	0	0	0	0	0	0	0	0	0	0	0	0	0	0	0	0	0	0	0	0	0	0	0	0	64.6778	0	14.8707	0	0	0	NaN
AACTTTAGTTTTACTCGAGT	16.944	0	0	0	0	NaN	0	15.6238	0	0	0	0	0	0	0	0	0	0	0	0	0	0	0	0	0	0	0	0	0	NaN	0	0	0	0	0	0	0	0	0	0	0	0	0	0	0	0	0	0	0
AACTTTATCGTCAAATTACT	20.3125	0	0	0	0	0	0	40.1111	NaN	0	0	0	0	0	0	0	0	0	0	0	0	0	0	NaN	0	0	NaN	0	0	0	0	0	0	0	0	0	0	0	0	0	0	0	0	0	0	0	0	0	0
AACTTTCGACGTGTCCTGAT	50.3757	0	13.1912	0	29.2473	19.7723	NaN	16.6985	0	18.7984	0	0	0	0	0	0	0	0	0	0	NaN	0	0	0	5284.49	0	0	0	0	75.3377	0	0	0	0	0	0	0	0	0	0	29.9296	0	35.059	85.9156	NaN	0	0	0	35.2352
AACTTTCTTGGAATGTACTT	14.2903	0	0	0	0	0	0	0	17.8938	NaN	0	0	0	0	0	0	0	0	0	0	0	0	0	0	0	0	0	0	0	25.2916	0	0	0	0	0	0	0	0	0	0	0	0	0	0	0	0	0	0	0
AACTTTCTTTATAAGAGACT	20.2978	0	0	0	68.8023	68.4514	10.6251	NaN	18.6427	0	0	0	0	0	0	0	0	0	0	0	148.618	0	0	0	0	0	NaN	0	0	NaN	0	0	0	0	0	0	0	0	0	0	0	0	0	0	0	0	0	0	0
AACTTTGAAGCTTCTCGGGC	15.2061	0	0	0	18.8214	0	0	NaN	0	0	0	0	0	0	0	0	0	0	0	0	0	0	0	NaN	0	0	NaN	0	0	NaN	0	0	0	0	0	0	0	0	0	0	0	0	0	0	0	0	0	0	NaN
AACTTTGAGCTTTTGGTTGT	28.9045	0	0	0	0	0	0	75.5062	0	0	0	0	0	0	0	0	0	0	0	0	0	0	0	406.034	0	0	0	0	0	NaN	0	0	0	0	0	0	0	0	0	0	0	0	11.2254	0	30.9705	0	0	0	NaN
AACTTTGAGGCTACACCTAT	31.7859	0	0	0	0	0	0	35.3404	0	0	0	0	0	0	0	0	0	0	0	0	115.254	0	0	NaN	0	0	0	0	0	0	0	0	0	0	0	0	0	0	0	0	0	0	0	0	0	544.75	0	0	0
AACTTTGCAAGTCTGCCTTG	21.9211	0	0	0	0	0	0	54.4329	24.0348	0	0	0	0	0	0	0	0	0	0	0	0	0	0	0	0	0	0	0	0	0	0	0	0	0	0	0	0	0	0	0	NaN	0	0	0	0	0	0	0	NaN
AACTTTGCTAGAAAGTACGA	19.8169	0	0	0	0	0	0	14.0687	0	0	0	0	0	0	0	0	0	0	0	0	0	0	0	0	0	0	0	0	0	0	0	0	0	0	0	0	0	0	0	0	0	119.164	873.007	0	0	0	0	0	0
AACTTTTAAACTTATGATTG	23.9065	0	0	0	0	0	0	0	0	0	0	0	0	0	0	0	0	0	0	0	0	0	0	0	0	0	0	0	0	0	0	0	0	0	0	0	0	0	0	0	0	0	0	0	0	0	54.348	0	0
AACTTTTAAGTTTTGCGTTG	18.0632	0	0	0	0	0	0	13.8031	0	0	0	0	0	0	0	0	0	0	0	0	0	0	0	NaN	0	0	0	0	0	0	0	0	0	0	0	0	0	0	0	0	NaN	0	NaN	0	62.3632	0	0	0	0
AACTTTTAATCCTATTCATA	17.8741	0	0	0	NaN	0	0	0	0	17.4504	0	0	0	0	0	0	0	0	0	0	0	0	0	0	0	0	15.0117	0	0	0	0	0	0	0	0	0	0	0	0	0	0	0	0	0	0	0	0	0	0
AACTTTTATTCGCTTCCTGA	24.8694	0	0	0	119.948	0	360.254	14.0054	75.1054	0	0	0	0	0	0	0	0	0	0	0	0	0	0	0	0	0	0	0	0	0	0	0	0	0	0	0	0	0	0	0	0	12.6391	51.2783	0	0	28.6971	0	0	0
AACTTTTCCCCATTGAGTTG	47.4285	55.559	0	NaN	36.3998	0	30.8486	30.3712	0	NaN	0	0	0	0	0	0	0	0	0	0	0	NaN	0	0	0	30.1316	0	0	0	0	0	0	0	0	0	0	0	0	0	0	60.101	0	19.5273	0	0	465.022	0	0	0
AACTTTTGACAAGTAAACTA	27.031	0	0	0	15.6958	0	0	0	0	0	0	0	0	0	0	0	0	0	0	0	0	0	0	0	0	0	NaN	0	0	0	0	0	0	0	0	0	0	0	0	0	0	0	NaN	0	0	0	0	0	0
AACTTTTGGTTGTGTAGGGG	32.4338	0	0	37.4508	0	34.3321	NaN	31.0749	0	0	0	0	0	0	0	0	0	0	0	0	0	0	0	0	0	0	12.9511	0	0	NaN	0	0	0	0	0	0	0	0	0	0	0	0	0	0	0	44.5178	0	0	0
AACTTTTTCATTTTAAACTT	39.8716	0	0	0	194.16	0	NaN	15.9315	0	0	0	0	0	422.858	0	0	0	0	0	0	0	34.4251	0	0	0	0	0	5829.25	0	27.921	0	0	0	0	0	0	0	0	0	0	0	0	0	NaN	NaN	102.801	0	0	NaN
AACTTTTTCTCGTGTGTCAT	18.427	0	0	0	0	0	0	0	0	0	0	0	0	0	0	0	0	0	0	0	0	0	0	0	0	0	0	0	0	NaN	0	0	0	0	0	0	0	0	0	0	NaN	0	0	0	NaN	0	0	29.6022	0
AACTTTTTTTGTTGATTGTT	13.0316	0	53.8048	0	0	0	0	18.3169	0	NaN	0	0	0	0	0	0	0	0	0	0	0	0	0	0	0	0	0	0	0	0	0	0	0	0	0	0	0	0	0	0	0	0	0	0	0	0	0	0	0
AAGAAAAAATCACAGCTGAG	32.9351	0	0	0	947.567	0	0	44.0985	0	0	0	0	0	0	0	0	0	0	0	0	0	0	0	54.4202	0	0	NaN	0	0	19.7642	0	0	0	0	0	0	0	0	0	0	0	0	0	0	0	195.45	0	0	NaN
AAGAAAAATATGTAGGTGAT	20.2191	0	0	0	0	26.1334	12.1001	0	0	14.3454	0	0	0	0	0	0	0	0	0	0	0	19.254	0	0	0	0	0	0	0	0	0	0	0	0	0	0	0	0	0	0	0	0	0	0	0	30.3019	0	0	57.5559
AAGAAAATGGAATGCGGTAG	32.2736	0	0	0	0	0	22.0553	0	0	14.9976	0	0	0	0	0	0	0	0	0	0	0	0	0	NaN	0	0	NaN	0	0	16.2274	0	0	0	0	0	0	0	0	0	0	0	0	0	0	0	125.598	0	0	0
AAGAAAGCTACATTGACAAC	15.4754	0	0	0	0	0	0	0	0	0	0	0	0	0	0	0	0	0	0	0	0	0	0	0	0	0	0	0	0	0	0	0	0	0	0	0	0	0	0	0	0	0	0	0	0	0	0	0	0
AAGAAAGCTGAGGGTGTAAT	59.9108	57.3146	0	888.871	0	0	10.5903	21.6888	13.2011	32.8287	0	0	0	0	0	0	0	0	0	0	0	0	0	50.0813	0	0	NaN	0	0	NaN	0	0	0	0	0	0	0	0	0	0	0	0	39.905	15.288	NaN	63.2711	0	0	77.6113
AAGAAAGTCCCGAGGTACCT	26.6642	0	0	0	0	41.6069	0	74.6087	0	0	0	0	0	0	0	0	0	0	0	0	0	0	0	NaN	0	0	17.2406	0	141.988	0	0	0	0	0	0	0	0	0	0	0	0	0	0	16.7976	0	NaN	0	21.7942	0
AAGAAATAGAGCTCAAGGTC	23.027	0	0	0	18.6484	0	0	0	0	0	0	0	0	0	0	0	0	0	0	0	0	0	0	41.6324	0	0	NaN	0	0	0	0	0	0	0	0	0	0	0	0	0	0	0	NaN	0	0	0	0	0	89.1641
AAGAAATTGTGCAGATGATC	22.2301	0	0	0	18.6484	0	0	31.353	0	0	0	0	0	0	0	0	0	0	0	0	0	0	0	0	0	0	0	0	0	14.4483	0	0	0	0	0	0	0	0	0	0	0	0	0	0	0	61.3894	0	0	96.8357
AAGAAATTTCAGTGGTTGTA	35.6448	0	0	0	0	329.334	0	41.1859	0	NaN	0	0	0	0	0	0	0	0	0	0	0	0	0	NaN	0	0	0	0	0	36.0364	0	0	0	0	0	0	0	0	0	0	0	NaN	0	0	211.296	10.8763	0	0	NaN
AAGAACAATTTTTACTTTTA	14.895	0	0	0	0	0	0	0	0	0	0	0	0	0	0	0	0	0	0	0	0	0	0	0	0	0	0	0	NaN	0	0	0	0	0	0	0	0	0	0	0	0	NaN	0	0	0	0	0	0	0
AAGAACATCTTATTACCTAT	31.7363	0	0	0	0	0	18.9224	11.4091	13.0125	0	0	0	0	0	0	0	0	0	0	0	0	0	0	NaN	0	0	0	0	0	NaN	0	0	0	0	0	0	0	0	0	0	0	0	0	0	0	0	0	0	0
AAGAACCGTTTAAGAGAATG	18.85	0	0	0	0	0	0	13.7398	0	0	0	0	0	0	0	0	0	0	0	0	0	0	0	0	0	0	0	0	0	0	0	0	0	0	0	0	0	0	0	0	32.3213	0	0	0	0	0	0	0	0
AAGAACCTGGTTTATACTGG	17.5785	0	0	0	0	0	32.7719	14.1444	0	0	0	0	0	0	0	0	0	0	0	0	0	0	0	0	12.9655	0	0	0	0	0	0	0	0	0	0	0	0	0	0	0	0	0	0	0	0	NaN	0	0	0
AAGAACGCTAGATTGAGTTG	60.1958	0	0	0	0	0	25.1792	12.1214	0	0	0	0	0	0	0	0	0	0	0	0	0	0	0	530.58	0	0	40.1035	0	0	12.3701	0	0	99325.7	NaN	0	0	0	0	0	11.899	0	40.0891	NaN	NaN	66.5907	0	NaN	0	0
AAGAACGTCACTATTATTTT	16.357	0	0	0	12.7115	0	0	41.6116	0	0	0	0	0	0	0	0	0	0	0	0	0	0	0	0	0	0	0	0	0	0	0	0	0	0	0	0	0	0	0	0	0	47.1692	0	0	0	17.0468	0	0	0
AAGAACTAATCTATGTTTTT	24.7743	115.075	0	0	0	0	55.4623	0	0	0	0	0	0	0	0	0	0	0	0	0	0	0	0	19.7022	0	0	0	0	0	0	0	0	0	0	0	0	0	0	0	0	0	0	0	0	0	0	0	0	0
AAGAACTTAGACATAGCCTT	17.2111	0	0	0	0	0	0	15.3035	0	0	0	0	0	0	0	0	0	0	0	0	0	0	0	961.871	0	0	0	0	0	0	0	0	0	0	0	0	0	0	0	0	0	0	NaN	0	NaN	0	0	0	0
AAGAACTTCATTTAGAATTA	41.4892	212.098	92.5217	0	0	0	0	17.8576	0	0	0	0	0	0	0	0	0	0	0	0	0	29.4341	0	0	0	0	12.1749	0	1910.06	NaN	0	0	0	0	0	0	0	0	0	0	NaN	NaN	15.0461	0	0	38.2039	0	0	0
AAGAAGAGAATCCGAAATAT	40.7519	12.6902	0	0	0	0	13.4012	305.493	0	22.4901	0	0	0	0	0	0	0	0	0	0	0	0	0	NaN	0	0	NaN	0	0	0	0	0	0	0	0	0	0	0	0	0	0	0	0	0	0	0	0	0	0
AAGAAGGACCCAACTAACAA	24.4498	10.4587	0	0	NaN	127.483	101.061	22.3589	38.7758	0	0	0	0	0	0	0	0	0	0	0	0	0	0	18.8288	0	0	0	0	0	0	0	0	0	0	0	0	0	0	0	0	0	25.2869	291.157	0	0	0	0	0	0
AAGAAGGCAGGCCTGTTGAC	36.9169	0	0	NaN	0	0	0	14.0897	0	0	0	0	0	0	0	0	0	0	0	0	0	92.9385	0	0	0	0	NaN	0	0	0	0	0	0	0	0	0	0	0	0	0	0	0	28.7635	0	21.6716	26.4635	0	0	0
AAGAAGTCCGGTAGATGATA	54.2017	0	0	0	18.9671	0	0	26.1057	0	0	0	0	0	0	0	0	0	0	0	0	0	0	0	0	0	44.5383	0	0	0	24.7331	0	0	0	0	0	0	0	0	0	0	0	NaN	108.226	0	0	NaN	0	0	NaN
AAGAAGTGGAGTGTTAATTC	34.7579	0	0	0	38.0228	0	0	33.4392	0	0	0	0	0	0	0	0	0	0	0	0	0	0	0	NaN	0	0	18.927	NaN	0	0	0	0	0	0	0	0	0	0	0	0	0	0	0	0	NaN	NaN	0	24.0867	0
AAGAAGTGGTTTAATTAATA	17.3848	163.181	0	0	0	0	0	0	0	0	0	0	0	0	0	0	0	0	0	0	0	0	0	0	0	23.3293	0	69.9998	0	0	0	0	0	0	0	0	0	0	0	0	0	0	0	0	0	0	0	0	0
AAGAAGTGTGACCTGTTTTA	30.6606	0	0	0	0	0	19.2316	32.63	0	0	0	0	0	0	0	0	0	0	0	0	NaN	0	0	0	0	0	0	0	0	20.9116	0	0	0	0	0	0	0	0	0	0	0	0	0	0	87.7213	17.8592	0	0	0
AAGAAGTGTGCGGCAAGAGA	39.8897	0	14.3068	0	0	32.5898	0	63.3636	16.1288	0	0	0	0	0	0	0	0	0	0	0	0	NaN	20.49	11.5827	NaN	0	0	0	0	42.7896	0	0	0	0	0	0	0	0	0	0	NaN	NaN	465.479	0	0	NaN	0	0	NaN
AAGAAGTTGAGCCGTAAAAG	23.6547	0	0	0	23.1374	0	0	19.5815	NaN	0	0	0	0	0	0	0	0	0	0	0	0	0	0	0	0	0	0	0	0	0	0	0	0	0	0	0	0	0	0	0	0	0	0	17.8819	22.4012	50.4581	0	0	0
AAGAATAGTAAGTACACGTA	27.8103	0	0	13.1127	0	0	0	113.931	0	0	0	0	0	0	0	0	0	0	0	0	0	0	0	0	0	0	0	0	0	20.8954	0	0	0	0	0	0	0	0	0	0	0	0	10.7472	0	0	25.9563	0	0	0
AAGAATAGTGCTGCATTAGC	40.7422	0	0	0	34.9816	26.8486	0	11.6114	0	0	0	0	0	0	0	0	0	0	0	0	0	0	0	14.7512	0	0	NaN	0	0	11.6846	0	0	0	0	0	0	0	0	0	0	0	NaN	0	0	18.4055	NaN	0	0	0
AAGAATATAATGTTATCTGG	22.5949	0	0	0	0	0	27.4722	12.9939	0	0	0	0	0	0	0	0	0	0	0	0	0	0	0	28.5543	0	0	0	0	0	0	0	0	0	0	0	0	0	0	0	0	0	0	0	0	0	0	0	0	0
AAGAATATTTATTTAAAGTG	28.4852	23.7369	0	0	0	0	0	0	0	0	0	0	0	0	0	0	0	0	0	0	0	0	0	NaN	0	0	0	0	0	0	0	0	0	0	0	0	0	0	0	0	0	0	0	0	0	0	0	0	0
AAGAATCTTCGACATAGATC	16.3263	12.7126	0	0	0	0	0	0	0	0	0	0	0	0	0	0	0	0	0	0	0	0	0	0	0	0	0	0	0	NaN	0	0	0	0	0	0	0	0	0	0	0	0	832.648	0	0	1606.29	0	0	0
AAGAATCTTTCTTTACGAGC	21.3968	0	0	0	0	10.9659	0	10.4187	22.2698	12.601	0	0	0	0	0	0	0	0	0	0	0	0	0	0	0	0	0	0	0	NaN	0	0	0	0	0	0	0	0	0	0	NaN	0	0	0	0	0	0	0	0
AAGAATGCGCAGCGTAATGC	31.7159	0	0	0	0	0	0	NaN	0	0	0	0	0	0	0	0	0	0	0	0	198.756	0	0	0	NaN	0	0	0	0	26.9812	0	0	0	0	0	0	0	0	0	0	0	0	0	0	18.0212	0	0	0	0
AAGAATGTATAGGTCAGCAA	55.4369	0	0	12.9511	119.769	0	13.5274	20.8163	55.7322	21.841	0	0	0	0	0	0	0	0	0	0	0	0	0	910.758	0	0	0	332.678	0	0	0	0	0	0	0	0	0	0	0	0	0	NaN	11.8811	0	13.564	NaN	0	0	78.7931
AAGAATTAGTATTCGCGAAG	34.4846	0	0	0	0	0	0	23.2736	14.3455	50.538	0	0	0	0	0	0	0	0	0	0	0	0	0	0	0	0	22.9558	0	0	NaN	0	0	0	0	0	0	0	0	0	0	0	0	20.7919	0	0	0	0	0	0
AAGAATTATTCTTTAGACTT	19.1362	0	0	0	22.5	0	0	15.8136	0	0	0	0	0	0	0	0	0	0	0	0	0	0	0	0	0	0	33.0802	0	0	0	0	0	0	0	0	0	0	0	0	0	151.542	0	0	0	0	NaN	0	0	0
AAGACAGGCGCAGGCGGGAT	22.6588	0	0	0	11.8441	0	13.8057	0	NaN	12.601	0	0	0	0	0	0	0	0	0	0	72.4744	0	0	0	74.3314	0	0	0	0	0	0	0	0	0	0	0	0	0	0	0	73.1426	0	0	0	0	0	0	0	0
AAGACATCTAAATGTTATTG	19.8343	87.1805	0	0	16.0715	15.5747	418.205	24.3819	0	0	0	0	0	0	0	0	0	0	0	0	0	0	0	117.095	0	0	0	0	0	NaN	0	0	0	0	0	0	0	0	0	0	0	0	0	0	0	0	0	0	0
AAGACATCTACTTTTTGTTA	27.4366	0	0	0	0	0	0	20.964	22.2149	0	0	0	0	0	0	0	0	0	0	0	0	0	0	0	0	0	0	24.9042	0	14.6558	0	0	0	0	0	0	0	0	0	0	0	0	43.4842	32.3667	19.0961	0	0	0	0
AAGACATTTTCCGCGACCTT	21.9851	0	0	0	24.18	0	0	NaN	0	0	0	0	0	0	0	0	0	0	0	0	0	0	0	0	0	0	0	0	0	0	0	0	0	0	0	0	0	0	0	0	NaN	0	0	0	0	0	0	0	NaN
AAGACCTATGTGGCCTGCTA	59.2079	73.9247	0	0	0	0	0	58.6264	0	0	0	0	0	0	0	0	0	0	0	0	0	0	0	16.1707	0	15.8083	NaN	0	49.4363	36.0292	0	0	0	0	0	0	0	0	0	0	0	0	16.5522	0	0	0	0	NaN	0
AAGACGCCTACTACGATTTG	21.4045	0	0	0	0	0	0	28.5208	0	0	0	0	0	0	0	0	0	0	0	0	0	0	0	0	NaN	0	0	0	0	39.1509	0	0	0	0	0	0	0	0	0	0	0	0	0	0	0	0	0	0	0
AAGACTACGGTTACTTATAC	25.8707	0	0	0	0	0	22.8643	35.1716	0	0	0	0	0	0	0	0	0	0	0	0	0	0	0	0	0	0	491.404	0	0	NaN	0	0	0	0	0	0	0	0	0	0	0	0	22.0785	0	0	0	0	0	0
AAGACTATCTATTTGGCAGG	17.7447	0	0	25.3626	0	0	0	0	0	0	0	0	0	0	0	0	0	0	0	0	0	0	0	0	0	0	0	0	0	0	0	0	0	0	0	0	0	0	0	0	0	0	0	0	0	0	0	0	0
AAGACTGAACAGGCGAAGGG	43.4149	34.1657	0	49.1066	16.7362	0	17.9524	55.3936	36.9559	0	0	0	0	0	0	0	0	0	0	0	0	0	0	0	0	0	NaN	0	24.0048	19.8018	0	0	0	0	0	0	0	0	0	0	0	NaN	NaN	0	0	NaN	0	0	49.6789
AAGACTGGTAGTACCGACTA	29.3262	0	0	0	37.6746	0	60.8792	23.0416	0	11.05	0	0	0	0	0	0	0	0	0	0	0	0	0	0	0	0	0	0	0	NaN	0	0	0	0	0	0	0	0	0	0	0	0	738.046	0	0	0	0	0	0
AAGACTGTTTTATGCAGTGG	12.5956	0	0	0	0	0	0	32.2887	0	0	0	0	0	0	0	0	0	0	0	0	0	0	0	0	0	0	0	0	0	0	0	0	0	0	0	0	0	0	0	0	0	0	0	0	0	0	0	0	0
AAGACTTATGCGCGTGTTCT	19.2413	0	0	0	0	0	0	0	NaN	13.637	0	0	0	0	0	0	0	0	0	0	0	0	0	24.4409	0	0	0	0	0	0	0	0	0	0	0	0	0	0	0	0	0	0	123.506	0	0	NaN	0	0	0
AAGACTTCATGGAGTTATGA	17.079	45.4579	0	0	0	0	0	0	0	0	0	0	0	0	0	0	0	0	0	0	0	0	0	NaN	0	0	0	0	0	0	0	0	0	0	0	0	0	0	0	0	0	0	0	NaN	0	0	0	0	0
AAGACTTCCTCAGCCGGTGA	21.4028	0	0	0	0	0	0	36.9166	0	0	0	0	0	0	0	0	0	0	0	0	0	0	0	0	0	0	0	0	0	0	0	0	0	0	0	0	0	0	0	0	0	0	0	0	0	NaN	0	0	0
AAGACTTGTATAAAAATGAT	38.6276	0	0	0	0	0	30.6876	19.615	0	0	0	0	0	0	0	0	0	0	0	0	0	0	0	0	0	0	NaN	0	0	23.5572	0	0	0	0	0	0	0	0	0	0	0	0	17.4962	0	0	0	0	0	NaN
AAGACTTGTTTGCATGATAT	26.5504	225.451	0	0	0	0	42.709	0	21.0467	0	0	0	0	0	0	0	0	0	0	0	0	0	0	79.5112	0	0	11.5602	0	0	0	0	0	0	0	0	0	0	0	0	0	0	0	0	0	0	NaN	0	0	0
AAGACTTTGACACGAGCCGG	13.3216	0	0	0	0	0	0	0	0	0	0	0	0	0	0	0	0	0	0	0	0	0	0	0	0	0	0	0	0	0	0	0	0	0	0	0	0	0	0	0	0	0	0	0	0	NaN	0	0	0
AAGAGAACTAAAAGTTTAAC	29.6391	18.1725	111.992	0	64.7819	0	NaN	0	0	31.4025	0	0	0	0	0	0	0	0	0	0	0	0	0	0	0	0	0	NaN	0	0	0	0	0	0	0	0	0	0	0	0	0	0	0	0	0	0	0	0	75.0726
AAGAGACGGCGCCATTTGGA	19.3866	25.1873	0	0	50.4452	0	0	20.0493	0	0	0	0	0	0	0	0	0	0	0	0	0	0	0	0	0	0	0	0	0	0	0	0	0	0	0	0	0	0	0	0	0	0	0	0	218.099	0	0	0	0
AAGAGAGCGTACATGAATTC	47.2468	0	0	0	0	0	231.79	16.6142	0	54.86	0	0	0	0	0	0	0	0	0	0	0	NaN	0	NaN	0	0	20.6303	0	0	NaN	0	0	0	0	0	0	0	0	0	0	0	0	0	0	NaN	0	0	0	NaN
AAGAGATACAAGGGTTGACA	13.3624	0	0	40.2559	0	0	0	0	56.8949	0	0	0	0	0	0	0	0	0	0	0	0	0	0	NaN	13.1205	0	0	0	0	0	0	0	0	0	0	0	0	0	0	0	0	0	0	0	0	0	0	0	0
AAGAGATTTTTCAGAAGACC	45.4837	0	0	0	0	122.963	16.364	0	0	0	0	0	0	0	0	0	0	0	0	0	0	0	0	13.7673	0	0	NaN	0	428.585	NaN	0	0	0	0	0	0	0	0	0	0	0	0	0	0	0	NaN	0	0	0
AAGAGCAATGTTATTTCTAA	13.0038	0	0	0	0	11.2718	0	NaN	0	13.0534	0	0	0	0	0	0	0	0	0	0	0	0	0	0	0	0	0	0	0	0	0	0	0	0	0	0	0	0	0	0	0	0	0	0	0	0	0	0	0
AAGAGCCGAATTTTTAGATT	31.1264	0	0	0	0	209.463	0	145.676	0	0	0	0	0	0	0	0	0	0	0	0	0	0	0	19.9602	350.55	0	24.6454	0	0	0	0	0	0	0	0	0	0	0	0	0	0	0	0	1225.17	0	172.646	0	0	0
AAGAGCTCACATTTATTCTG	29.3854	34.6118	0	0	0	0	21.5594	19.9228	0	0	0	0	0	0	0	0	0	0	0	0	0	0	0	0	0	0	0	24.4007	0	0	0	0	0	0	0	0	0	0	0	0	0	0	0	0	NaN	14.9015	0	0	0
AAGAGCTCTTAATTATGACA	43.1265	0	0	15.4332	0	12.7041	0	0	0	31.7926	0	0	0	0	0	0	0	0	0	0	0	0	0	81.3328	0	0	16.7599	0	0	NaN	0	0	0	0	0	0	0	0	0	0	0	0	0	0	NaN	0	0	0	0
AAGAGGCTATGTTGGTTTAA	41.6086	0	0	0	0	57.0803	51.4161	0	0	23.8476	0	0	0	0	0	0	0	0	0	0	0	0	0	24.1115	0	0	32.1325	0	0	564.295	0	0	0	0	0	0	0	0	0	0	0	0	0	0	0	NaN	0	0	0
AAGAGTAATGTTATCGTGCG	12.4705	0	0	0	0	0	0	0	0	0	0	0	0	0	0	0	0	0	0	0	0	0	0	0	0	0	0	0	0	0	0	0	0	0	0	0	0	0	0	0	0	0	0	0	0	0	0	0	0
AAGAGTCAAGAATCCGTATA	17.0132	0	0	0	180.123	0	0	0	23.4507	0	0	0	0	0	0	0	0	0	0	0	0	0	0	18.1766	0	0	0	0	0	90.9924	0	0	0	0	0	0	0	0	0	0	0	0	0	0	60.1347	0	0	0	0
AAGAGTCTTAGAAAATCGCT	15.7811	0	0	0	0	0	0	0	20.2796	0	0	0	0	0	0	0	0	0	0	0	0	NaN	0	27.3135	0	0	NaN	0	0	0	0	0	0	0	0	0	0	0	0	0	0	0	0	0	0	NaN	0	0	0
AAGAGTTAGTCGTGCAAGAC	24.4829	0	0	0	0	0	0	25.1786	0	0	0	0	0	0	0	0	0	0	0	0	0	0	0	0	0	0	0	0	0	27.5344	0	0	0	0	0	0	0	0	0	0	0	NaN	0	0	11.9116	0	0	0	243.864
AAGAGTTGTCGTCGTATTTA	36.555	0	0	33.7811	0	NaN	65.1689	71.0806	87.9532	0	0	0	0	0	0	0	0	0	0	0	0	0	0	0	0	0	0	0	0	21.7976	0	0	0	0	0	0	0	0	0	0	NaN	0	NaN	0	28.1273	26.4501	0	0	NaN
AAGAGTTTCTTCGGACTCAG	16.6358	122.856	0	0	0	0	0	0	NaN	0	0	0	0	0	0	0	0	0	0	0	0	0	0	0	0	0	0	0	0	0	0	0	0	0	0	0	0	0	0	0	0	NaN	0	0	0	0	0	0	0
AAGAGTTTGTTGAATATGTT	38.3165	11390.4	0	0	0	0	15.6375	16.9094	99.4077	204.265	0	0	0	0	0	0	0	0	0	0	0	17.0656	0	0	0	0	0	0	0	NaN	0	0	0	0	0	0	0	0	0	0	NaN	49.8528	0	0	0	0	0	0	0
AAGATAAATTATTGTAAATG	28.5395	0	0	0	NaN	0	NaN	0	0	238.379	0	0	0	0	0	0	0	0	0	0	0	0	0	0	0	0	NaN	0	0	0	0	0	0	0	0	0	0	0	0	0	0	0	33.1807	0	0	0	0	0	NaN
AAGATAACATTAGTCTTCAT	18.5174	0	0	0	0	0	0	104.849	0	0	0	0	0	0	0	0	0	0	0	0	0	0	0	30.1245	0	0	0	0	0	0	0	0	0	0	0	0	0	0	0	0	0	0	0	0	0	0	0	0	0
AAGATAATGCATTGCGGATT	31.4644	0	0	0	18.8805	0	10.7861	24.1921	0	355.18	0	0	0	0	0	0	0	0	0	0	0	25.8487	0	0	0	0	0	0	0	NaN	0	0	0	0	0	0	0	0	0	0	0	0	0	0	0	NaN	0	0	0
AAGATAATTTAGTATATCGC	24.4558	0	0	0	0	0	0	25.3176	0	0	0	0	0	0	0	0	0	0	0	0	0	0	0	0	0	0	0	0	NaN	298.391	0	0	0	0	0	0	0	0	0	0	0	0	NaN	0	0	0	0	0	45.3106
AAGATACCCAGCTGTCCAGT	15.7037	0	0	0	0	0	0	0	0	78.0773	0	0	0	0	0	0	0	0	0	0	0	0	0	0	0	0	NaN	0	0	0	0	0	0	0	0	0	0	0	0	0	0	0	0	0	0	NaN	0	NaN	NaN
AAGATACTATCGTGAATTGG	79.013	54.4353	28.0391	0	0	16.6018	29.639	50.5845	0	22.2904	0	0	0	0	0	0	0	0	0	0	0	0	0	32.1639	0	0	NaN	0	23.9965	59.0422	0	0	0	0	0	0	0	0	0	0	0	0	0	578.749	0	103.624	0	0	NaN
AAGATAGCCGTCCAAATGCA	36.1378	0	0	0	0	20.2869	0	29.5534	0	0	0	0	0	0	0	0	0	0	0	0	0	0	0	0	0	0	0	0	0	0	0	0	0	0	0	0	0	0	0	0	0	16.6612	0	0	0	NaN	0	0	0
AAGATAGGTTTCCTAAACTT	19.5448	0	0	0	0	0	NaN	14.8568	14.7959	22.5463	0	0	0	0	0	0	0	0	0	0	0	0	0	0	0	0	NaN	0	0	26.9883	0	0	0	0	0	0	0	0	0	0	0	0	0	0	0	0	0	0	0
AAGATATATATCTGATAGTT	30.5703	18.9238	0	0	0	0	0	16.8797	0	0	0	0	0	0	0	0	0	0	0	0	114.968	0	0	NaN	0	0	19.995	0	0	19.0196	0	0	0	0	0	0	0	0	0	0	0	0	20.8559	42.583	22.6699	69.9521	0	0	0
AAGATATATCGATATAACAC	15.8534	0	0	0	0	0	0	0	485.815	0	0	0	0	0	0	0	0	0	0	0	0	0	0	0	0	57.0305	0	0	69.1026	0	0	0	0	0	0	0	0	0	0	0	NaN	0	0	0	0	0	0	0	0
AAGATATCTTACCAATGCGT	34.0878	0	0	2632.52	0	0	28.9472	17.7186	0	14.7355	0	0	0	0	0	0	0	0	0	0	0	13.7712	0	0	0	0	29.4429	0	0	17.0472	0	0	0	0	0	0	0	0	0	0	0	0	11.5089	0	0	16.5614	0	NaN	0
AAGATCGTTTTCTATGTCAA	18.0229	0	0	25.7405	0	0	0	111.963	0	0	0	0	0	0	0	0	0	0	0	0	0	0	0	0	0	0	0	0	0	0	0	0	0	0	0	0	0	0	0	0	0	0	0	0	0	0	0	0	0
AAGATCTAATTTACAGGTCG	17.0157	0	0	0	0	0	0	29.7557	0	0	0	0	0	0	0	0	0	0	0	0	0	50.4665	0	0	0	0	0	0	0	0	0	0	0	0	0	0	0	0	0	0	0	0	0	0	0	0	0	0	0
AAGATCTACTAGCATCTCCG	19.7049	0	0	0	0	25.8235	0	0	0	0	0	0	0	0	0	0	0	0	0	0	0	0	0	0	0	0	0	0	0	0	0	0	0	0	0	0	0	0	0	0	0	0	0	0	0	0	0	0	0
AAGATCTCCTATGCGATTGT	14.5186	0	0	0	0	0	0	15.6534	0	17.7063	0	0	0	0	0	0	0	0	0	0	0	0	0	NaN	0	0	0	0	0	0	0	0	0	0	0	0	0	0	0	0	0	0	0	NaN	0	58.7905	0	0	0
AAGATCTGAAGTTAATACAC	16.1654	0	0	0	0	0	0	0	0	0	0	0	0	0	0	0	0	0	0	0	0	0	0	0	0	0	0	0	0	0	0	0	0	0	0	0	0	0	0	0	0	127.738	0	0	0	43.9056	0	0	NaN
AAGATCTGCGGCGAGAAGTT	29.8697	0	0	0	NaN	0	0	0	0	NaN	0	0	0	0	0	0	0	0	0	0	0	0	0	0	0	0	0	0	0	0	0	0	0	0	0	0	0	0	0	0	0	NaN	39.2568	0	0	0	0	0	NaN
AAGATCTTTCTGCTGTCCAA	18.7783	0	0	20.7758	0	23.1615	0	NaN	0	0	0	0	0	0	0	0	0	0	0	0	0	0	0	NaN	413.024	0	0	0	0	29.3064	0	0	0	0	0	0	0	0	0	0	NaN	0	0	0	0	0	0	0	0
AAGATGATACTGGATAGTTC	33.8361	0	0	0	0	0	0	NaN	0	0	0	0	0	0	0	0	0	0	0	0	0	0	0	0	0	0	0	0	0	0	0	0	0	0	0	0	0	0	0	0	0	0	0	0	0	0	0	0	220.731
AAGATGCCATTGCGATAGGG	28.3588	0	0	0	0	NaN	0	0	0	0	0	0	0	0	0	0	0	0	0	0	0	NaN	0	0	0	0	NaN	0	NaN	0	0	0	0	0	0	0	0	0	0	0	0	0	0	0	0	0	0	0	0
AAGATGTACGCAAATATTTG	24.9804	0	0	0	0	0	20.3188	14.2077	0	0	0	0	0	0	0	0	0	0	0	0	0	0	0	0	0	0	NaN	0	0	27.7187	0	182.524	0	0	0	0	0	0	0	0	0	15.28	310.103	0	0	0	0	0	0
AAGATGTTCTTTTGGAAGTT	24.6289	0	0	0	0	0	0	14.6123	0	26.4346	0	0	0	0	0	0	0	0	0	0	0	0	0	0	0	0	0	0	0	0	0	0	0	0	0	0	0	0	0	0	0	0	0	0	0	63.3178	0	0	88.2724
AAGATGTTGTAATTTCTCTC	21.56	0	0	0	0	60.6641	49.9411	0	20.6512	0	0	0	0	0	0	0	0	0	0	0	0	0	0	NaN	0	0	0	0	0	NaN	0	0	0	0	0	0	0	0	0	0	0	0	0	0	239.69	0	0	0	0
AAGATGTTTTTATTTATATA	15.8462	0	0	0	0	0	NaN	11.9191	0	0	0	0	0	0	0	0	0	0	0	0	NaN	NaN	0	0	0	0	15.733	0	0	0	0	0	0	0	0	0	0	0	0	0	0	0	0	0	0	0	0	0	17.4707
AAGATTAACGCCACGCAAAT	16.1887	0	0	0	0	0	0	0	0	0	0	0	0	0	0	0	0	0	0	0	0	0	0	51.8672	0	0	0	0	0	0	0	0	0	0	0	0	0	0	0	0	0	0	0	0	20.6726	0	0	0	NaN
AAGATTATTCTTTCTGGGAC	23.0727	26.8681	0	0	0	0	0	NaN	0	NaN	0	0	0	0	0	0	0	0	0	0	0	0	0	NaN	0	0	20.4451	0	0	0	0	0	0	0	0	0	0	0	0	0	0	0	0	NaN	0	32.3353	0	0	NaN
AAGATTATTTGAAGCTCTAA	17.3012	0	0	165.182	0	0	0	14.8778	0	0	0	0	0	0	0	0	0	0	0	0	0	0	0	0	0	0	0	0	0	NaN	0	0	0	0	0	0	0	0	0	0	0	0	0	0	0	0	0	0	0
AAGATTCATTTGTCACCGTG	17.0649	0	0	0	0	0	0	15.0255	0	38.97	0	0	0	0	0	0	0	0	0	0	0	0	0	0	0	0	0	0	0	NaN	0	0	0	0	0	0	0	0	0	0	0	0	27.0627	0	0	NaN	0	0	0
AAGATTCTTCACATTTTTTT	32.859	0	0	0	10.9746	20.6961	0	NaN	0	0	0	0	0	0	0	0	0	0	0	0	0	0	0	NaN	0	0	NaN	0	0	0	0	0	0	0	0	0	0	0	0	0	45.9927	0	0	16.7381	0	NaN	0	0	0
AAGATTGACTTGACTTCGTA	12.7444	0	0	0	NaN	0	0	0	0	0	0	0	0	0	0	0	0	0	0	0	0	NaN	0	0	0	0	0	0	0	0	0	0	0	0	0	0	0	0	0	0	0	0	0	0	0	0	0	0	0
AAGATTGCTATATAGACAGG	27.9111	0	0	0	0	0	0	27.8085	0	0	0	0	0	0	0	0	0	0	0	0	0	0	0	0	0	0	0	0	0	0	0	0	0	0	0	0	0	0	0	0	24.5232	0	NaN	0	0	38.6376	127.987	0	0
AAGATTTAATGTCAGTATTA	13.5016	0	0	0	0	0	0	16.3361	0	0	0	0	0	0	0	0	0	0	0	0	0	0	0	0	0	0	0	0	0	0	0	0	0	0	0	0	0	0	0	0	0	0	0	0	0	0	0	0	84.6782
AAGATTTCTTATCATTTGGT	26.5666	NaN	0	15.0018	0	NaN	16.364	25.2122	0	0	0	0	0	0	0	0	0	0	0	0	0	0	0	0	0	0	7862.15	0	0	66.9286	0	0	0	0	0	0	0	0	0	0	0	0	0	0	0	0	0	0	0
AAGATTTGTTCCGAGATATG	25.7041	0	0	0	0	0	0	0	0	10.9876	0	0	0	0	0	0	0	0	0	0	0	0	NaN	0	0	0	0	NaN	0	0	0	0	0	0	0	0	0	0	0	0	0	0	0	0	0	NaN	0	0	0
AAGATTTGTTTGGCTCCTGC	21.6715	0	NaN	0	26.2083	0	0	0	0	0	0	0	0	0	0	0	0	0	0	0	0	0	0	0	0	0	0	0	0	0	0	0	0	0	0	0	0	0	0	0	NaN	0	0	0	0	0	0	0	0
AAGCAAAAAAGATACGTCGG	40.3176	0	0	0	0	20.2889	0	11.249	NaN	14.1488	0	0	0	0	0	0	0	0	0	0	0	0	0	107.486	0	0	0	0	0	15.6761	0	0	0	0	0	0	0	0	0	0	0	0	0	0	0	23.4041	0	0	35.3325
AAGCAAAACATATTTTATAG	44.6621	416.452	0	975.106	0	80.4404	23.4865	27.6273	0	0	0	0	0	0	0	0	0	0	0	0	0	0	0	0	0	0	NaN	0	0	NaN	0	0	0	0	0	0	0	0	0	0	NaN	NaN	0	0	0	0	0	0	0
AAGCAATAATCGTTGCTACA	25.487	0	0	0	NaN	0	88.7778	0	0	0	0	0	0	0	0	0	0	0	0	0	0	0	0	0	0	0	11.3301	0	0	89.8626	0	0	0	0	0	0	0	0	0	0	0	14.7413	66.8988	0	0	0	0	0	0
AAGCAATCATTTCTACTATA	19.0204	0	0	0	0	0	0	0	22.2515	38.4551	0	0	0	0	0	0	0	0	0	0	11.2382	0	0	0	0	0	0	0	0	0	0	0	0	0	0	0	0	0	0	0	0	0	0	0	0	0	0	0	0
AAGCAATCCCGATAGATAGT	32.6393	0	0	0	0	0	0	34.257	0	0	0	0	0	0	0	0	0	0	0	0	0	0	0	0	14.7436	0	0	0	0	NaN	0	0	0	0	0	0	0	0	0	0	0	NaN	0	0	NaN	0	0	0	0
AAGCAATTTCGGGCTAACAG	15.2518	0	0	0	0	0	0	0	0	0	0	0	0	1209.46	0	0	0	0	0	0	0	0	0	NaN	0	0	0	0	0	0	0	0	0	0	0	0	0	0	0	0	0	0	17.5849	0	0	0	0	0	0
AAGCACAAATCTATTGTATG	26.2396	218.361	0	0	24.7013	0	0	0	21.0467	0	0	0	0	0	0	0	0	0	0	0	0	0	0	0	0	0	0	754.72	0	25.0445	0	0	0	0	0	0	0	0	0	0	NaN	0	0	0	0	0	0	0	0
AAGCACATTGAAATATTAGG	22.1076	0	0	35.2908	0	NaN	0	0	0	0	0	0	0	0	0	0	0	0	0	0	0	0	0	0	0	0	0	0	0	18.5578	0	0	0	0	0	0	0	0	0	0	60.3709	0	0	12.941	0	0	0	0	0
AAGCACCGGTAACTAGATAG	19.7986	0	0	0	128.139	31.2548	0	0	0	24.8836	0	0	0	0	0	0	0	0	0	0	0	0	0	0	0	0	0	0	0	0	0	0	0	0	0	0	0	0	0	0	0	0	0	0	0	0	0	0	0
AAGCACGAAGAGTGCCGGGT	25.255	79.3034	0	0	0	0	0	0	43.1701	0	0	0	0	0	0	0	0	0	0	0	0	0	0	0	0	0	0	0	0	20.337	0	0	0	0	0	0	0	0	0	0	0	0	0	0	0	0	0	0	0
AAGCACTGTCGCAGGCGAGT	23.4429	0	0	0	0	0	0	0	0	0	0	0	0	0	0	0	0	0	0	0	0	NaN	0	0	0	0	0	0	0	0	0	0	0	0	0	0	0	0	0	0	0	0	0	0	0	NaN	0	0	0
AAGCAGCCTAGGGGTTTGAT	33.1811	0	0	0	0	0	0	23.9351	0	0	0	0	0	0	0	0	0	0	0	0	0	109.925	0	357.012	0	0	0	0	0	0	0	0	0	0	0	0	0	0	0	0	0	0	0	0	0	0	0	NaN	0
AAGCAGCTTATGGGGTCCGG	12.2478	0	0	0	0	0	0	0	0	0	0	0	0	0	0	0	0	0	0	0	0	0	0	0	0	0	0	0	0	0	0	0	0	0	0	0	0	0	0	0	0	0	0	0	0	0	0	0	0
AAGCAGCTTTTAGTTTGCAT	18.2191	0	0	0	431.207	0	29.3607	0	0	0	0	0	0	0	0	0	0	0	0	0	0	0	0	0	0	0	0	0	0	0	0	0	0	0	0	0	0	0	0	0	0	0	0	0	0	0	0	0	0
AAGCAGTAACCCGCGAATAT	17.3959	17.4137	0	0	0	0	0	21.1155	0	0	0	0	0	0	0	0	0	0	0	0	0	0	0	0	0	0	0	0	0	0	0	0	0	0	0	0	0	0	0	0	0	0	0	0	0	NaN	0	0	0
AAGCAGTGCTTTCACCCCCT	22.6332	0	0	0	0	0	0	0	0	0	0	0	0	0	0	0	0	0	0	0	0	0	0	0	0	0	0	0	0	18.0675	0	0	0	0	0	0	0	0	0	0	0	0	0	0	0	NaN	0	0	0
AAGCATAAATCTGCCTTTAC	21.0198	0	0	0	0	62.3171	26.6194	NaN	0	0	0	0	0	0	0	0	0	0	0	0	0	0	0	0	0	0	0	0	0	0	0	0	0	0	0	0	0	0	0	0	0	NaN	0	0	0	0	0	0	0
AAGCATGGAGGTAGCATCTG	29.3988	0	0	0	0	0	26.2626	30.8937	0	43.0392	0	0	0	0	0	0	0	0	0	0	0	0	0	0	0	0	12.7622	0	0	NaN	0	0	0	0	0	0	0	0	0	0	0	0	0	0	0	0	0	0	NaN
AAGCATGGGGTGGAGTAACA	48.5103	0	0	0	0	0	0	27.8507	40.821	18.9264	0	0	0	0	0	0	0	0	0	0	0	0	0	NaN	0	0	0	0	0	0	0	0	0	0	0	0	0	0	0	0	0	17.4428	16.138	0	0	NaN	0	0	NaN
AAGCATTAGTTACTTTTCTC	17.2991	0	0	0	0	0	0	24.7529	20.4077	0	0	0	0	0	0	0	0	0	0	0	0	13.5064	0	0	0	0	0	0	0	0	0	0	0	0	0	0	0	0	0	0	48.238	0	0	0	0	0	0	0	0
AAGCATTATTCTGTTATTAA	59.2749	0	0	0	61.9411	32.1786	38.0187	39.3019	0	21.9191	0	0	0	0	0	0	0	0	0	0	0	217.549	0	0	0	0	0	0	0	NaN	0	0	0	0	0	0	0	0	0	0	0	0	27.9303	0	0	14.2977	0	0	27.8774
AAGCATTCAATTTTAATTAT	27.6025	0	0	0	48.0687	0	0	22.7635	11.6979	0	0	0	0	0	0	0	0	0	0	0	0	0	0	0	0	0	0	0	27.3644	0	0	0	0	0	0	0	0	0	0	0	0	0	0	0	0	0	0	0	0
AAGCATTCAGCCTATGGCTC	17.7263	0	0	0	0	28.7954	0	0	0	0	0	0	0	0	0	0	0	0	0	0	0	0	0	0	0	0	0	0	0	0	0	0	0	0	0	0	0	0	0	0	0	0	0	0	0	NaN	0	0	0
AAGCCAAATGGTCTTAATTG	21.7382	0	0	0	0	0	NaN	16.8883	0	0	0	0	0	0	0	0	0	0	0	0	0	0	0	0	0	0	NaN	20.7782	0	0	0	0	0	0	0	0	0	0	0	0	0	0	0	0	0	0	0	0	NaN
AAGCCAACCTTCCGTGGCAA	12.8766	0	0	0	10.5694	0	0	0	0	11.8239	0	0	0	0	0	0	0	0	0	0	NaN	0	0	0	0	0	0	0	0	0	0	0	0	0	0	0	0	0	0	0	0	0	0	0	0	0	0	0	0
AAGCCAAGCTGTTGTATTAT	24.5151	0	0	0	0	0	41.7262	21.6466	0	NaN	0	0	0	0	0	0	0	0	0	0	0	0	0	0	0	0	0	0	0	15.5347	0	0	0	0	0	0	0	0	0	0	173.583	0	0	NaN	0	0	0	0	NaN
AAGCCATCATCTATAAAAAT	16.0781	0	0	0	25.6278	0	0	14.688	0	21.1264	0	0	0	0	0	0	0	0	0	0	0	0	0	25.7141	0	0	0	0	0	0	0	0	0	0	0	0	0	0	0	0	0	0	0	0	0	0	0	0	0
AAGCCATGCTAATACAATAA	67.8452	0	0	82.7245	715.405	0	NaN	45.2193	0	12.601	0	0	0	0	0	0	0	0	0	0	0	0	0	15.6983	0	0	0	0	0	0	0	0	0	0	0	0	0	0	0	0	NaN	45.7878	39.5699	228.319	0	NaN	0	NaN	0
AAGCCATGTGCATAATCTAT	12.1059	0	0	0	0	0	0	NaN	44.99	0	0	0	0	0	0	0	0	0	0	0	0	0	0	0	0	0	0	0	57.8473	NaN	0	0	0	0	0	0	0	0	0	0	0	0	0	0	0	0	0	0	0
AAGCCGGTTGTTGAATAACA	20.0911	0	0	0	0	35.5496	18.3569	26.8306	0	12.2795	0	0	0	0	0	0	0	0	0	0	0	0	0	0	0	0	0	0	0	0	0	0	0	0	0	0	0	0	0	0	0	0	0	0	0	0	0	0	0
AAGCCGTCTTATAGGGTATA	43.1388	0	70.7952	0	0	254.738	0	54.3821	19.8475	0	0	0	0	0	0	0	0	0	0	0	0	0	0	0	33.7731	0	0	0	0	0	0	0	0	0	0	0	0	0	0	0	0	NaN	20.9274	NaN	0	85.4759	0	0	NaN
AAGCCTACTAGTAGTAGATT	15.4763	0	0	41.0124	0	0	0	0	0	0	0	0	0	0	0	0	0	NaN	21935.1	0	0	0	0	0	0	0	0	0	0	0	0	0	0	0	0	0	0	0	0	0	0	0	0	0	0	0	0	0	0
AAGCCTAGACGGTTCTTGGC	15.6706	0	0	0	376.4	0	0	39.6308	0	0	NaN	0	0	0	0	0	0	0	0	0	0	0	0	0	0	0	0	0	0	0	0	0	0	0	0	0	0	0	0	0	0	NaN	0	0	0	0	0	0	15.8865
AAGCCTCGGGGTGGGACATC	25.6742	0	0	0	0	0	0	NaN	0	0	0	0	0	0	0	0	0	0	0	0	0	0	0	0	0	0	0	0	0	0	0	0	0	0	0	0	0	0	0	0	NaN	0	0	0	0	0	0	0	0
AAGCCTCGTGCTGTTACCAG	16.2619	0	0	1031.88	0	0	0	0	0	11.5025	0	0	0	0	0	0	0	0	0	0	0	0	0	0	0	0	0	0	0	0	0	0	0	0	0	0	0	0	0	0	0	0	0	0	0	0	0	0	0
AAGCCTGACAATAGTCTATC	25.0451	0	0	0	NaN	0	NaN	0	0	0	0	0	0	0	0	0	0	0	0	0	0	0	0	0	0	0	0	0	0	59.2122	0	0	0	0	0	0	0	0	0	0	0	0	NaN	0	0	0	0	0	0
AAGCCTTGACATGAAAGGTA	27.0174	0	0	0	0	0	0	0	0	0	0	0	0	0	0	0	0	0	0	0	0	0	0	0	0	0	0	0	0	0	0	0	0	0	0	7101.87	0	0	0	0	0	19.4233	36.1682	0	0	0	0	0	0
AAGCGACATCTAATGATTAA	19.7539	17.6666	0	0	0	0	16.7557	18.7301	99.3528	0	0	0	0	0	0	0	0	0	0	0	0	0	0	0	0	0	0	0	0	0	0	0	0	0	0	0	0	0	0	0	0	0	0	0	0	44.356	0	0	0
AAGCGAGCTCATTAGTATTT	15.576	0	0	0	0	0	0	0	0	0	0	0	0	0	0	0	0	0	0	0	0	0	0	0	353.363	0	0	0	0	17.3229	0	0	0	0	0	0	0	0	0	0	0	0	0	0	0	0	0	0	0
AAGCGCCCTACGGAAAACAT	26.5296	70.659	0	0	0	0	0	24.8795	0	0	0	0	0	0	0	0	0	0	0	0	0	0	0	64.3981	0	10.7089	NaN	0	0	0	0	0	0	0	0	0	0	0	0	0	0	0	109.55	0	0	0	0	0	0
AAGCGCCTCATTTTAAAGGC	13.9668	0	0	0	0	0	0	0	10.8154	0	0	0	0	0	0	0	0	0	0	0	0	0	0	0	0	0	0	0	0	0	0	0	0	0	0	0	0	0	0	0	0	0	0	0	0	14.0892	0	0	NaN
AAGCGCTATAAGGAACATTT	31.9199	0	0	0	76.4782	24.9058	14.3235	0	0	31.1498	0	0	0	0	0	0	0	0	0	0	0	0	0	10.9998	0	0	0	0	0	0	0	0	0	0	0	0	0	0	0	0	0	NaN	0	17.4446	0	0	0	0	0
AAGCGGTACTGGTATTTTGT	22.7667	0	0	0	0	0	0	86.6161	0	0	0	0	0	0	0	0	0	0	0	0	0	0	0	0	0	0	0	0	0	NaN	0	0	0	0	0	0	0	0	0	0	0	0	0	0	0	0	0	NaN	0
AAGCGGTCAGTCTACACGTA	22.7499	0	0	0	0	0	0	0	0	16.1584	0	0	0	0	0	0	0	0	0	0	0	0	0	0	0	0	0	0	0	NaN	0	0	0	0	0	0	0	0	0	0	0	0	NaN	166.377	13.9869	0	0	0	0
AAGCGGTGGTGCAGTCCGGA	16.8275	0	0	0	0	0	0	21.8911	16.7129	0	0	0	0	1520.57	0	0	0	0	0	0	0	0	0	0	0	0	0	0	0	0	0	0	0	0	0	0	0	0	0	0	0	0	0	0	0	0	0	0	0
AAGCGGTTAAGCCGATATTT	21.7387	0	0	0	0	0	0	0	0	0	0	0	0	0	0	0	0	0	0	0	0	0	0	0	0	0	0	0	0	0	0	0	0	0	0	0	0	0	0	0	0	NaN	0	0	0	13.085	0	0	0
AAGCGGTTCTGGCGTTCATC	20.1893	0	0	0	0	0	0	0	0	0	0	0	0	0	0	0	0	0	0	0	0	17444	0	0	0	0	0	35.6447	0	NaN	0	0	0	0	0	0	0	0	0	0	0	0	0	0	0	0	NaN	0	0
AAGCGTAATCACTATGCAGG	47.0178	0	0	0	26.9004	27.2578	35.7786	26.2955	55.3916	30.4289	0	0	0	0	0	0	0	0	0	0	411.502	0	0	22.9466	0	0	0	36.6191	NaN	28.7837	0	0	0	0	0	0	0	0	0	0	NaN	NaN	0	0	0	27.2375	0	0	0
AAGCGTAATTAATCCGAGTT	31.9818	0	0	0	352.823	52.978	0	0	0	NaN	0	0	0	0	0	0	0	0	0	0	0	0	0	0	0	29.9675	0	0	0	41.578	0	0	0	0	0	0	0	0	0	0	0	0	NaN	0	0	0	0	0	NaN
AAGCGTAATTTAAATGTCCA	17.3808	0	0	0	0	0	0	0	0	0	0	0	0	0	0	0	0	0	0	0	0	0	0	0	0	0	0	0	0	NaN	0	0	0	0	0	0	0	0	0	0	0	0	NaN	31.0356	0	0	0	0	195.156
AAGCGTGAGACAAGAGCTAT	12.9952	0	0	0	0	0	0	0	0	0	0	0	0	0	0	0	0	0	0	0	0	0	0	NaN	0	0	0	0	0	0	0	0	0	0	0	0	0	0	0	0	0	0	0	0	0	19.9827	0	0	NaN
AAGCGTGGTGTCATTAACAA	12.7239	0	0	0	0	0	0	0	0	0	0	0	0	0	0	0	0	0	0	0	0	0	0	0	0	0	0	0	0	0	0	0	0	0	0	0	0	0	0	0	0	18.4158	0	0	0	0	0	0	0
AAGCGTGTTCTCGGCTATCC	34.2658	0	0	0	0	0	77.5343	16.9008	0	0	0	0	0	0	0	0	0	0	0	0	0	0	0	0	0	0	15.2592	23.1063	0	0	0	0	0	0	0	0	0	0	0	0	31.3616	0	0	0	0	NaN	0	0	40.0937
AAGCGTTAGTCATTTTACCG	40.8838	0	0	0	0	0	114.892	29.3722	0	0	0	0	0	0	0	0	0	0	0	0	0	61.3915	0	0	0	0	0	0	0	13.5013	0	0	0	0	0	0	0	0	0	0	NaN	0	0	0	0	NaN	0	0	41.023
AAGCGTTTCCGTGTATAAAA	21.0449	0	0	0	13.9567	0	0	20.5508	0	0	0	0	0	0	0	0	0	0	0	0	0	0	0	0	0	0	0	0	0	NaN	0	0	0	0	0	0	0	0	0	0	0	0	0	0	0	NaN	0	0	0
AAGCTAAATTTTCTAACTTA	21.3794	0	0	0	29.1039	22.4383	0	0	0	0	0	0	0	0	0	0	0	0	0	0	0	0	0	NaN	0	0	0	0	0	NaN	0	0	0	0	0	0	0	0	0	0	0	0	0	0	0	0	0	24.9736	0
AAGCTAAGCTTTCCTAGTAT	26.8234	0	0	0	0	0	0	NaN	0	0	0	0	0	0	0	0	0	0	0	0	0	0	0	0	0	0	NaN	0	NaN	0	0	0	0	0	0	0	0	0	0	0	0	NaN	0	0	0	0	0	0	0
AAGCTAATAGATGGTCGTCG	36.558	0	0	0	19.0262	29.1054	0	0	34.1014	70.0511	0	0	0	0	0	0	0	0	0	0	0	0	0	0	0	0	0	0	20.5292	NaN	0	0	0	0	0	0	0	0	0	0	0	0	0	0	0	0	0	0	NaN
AAGCTACAAGTCCTATCTTC	41.0638	0	0	0	0	0	20.6718	26.3924	53.3465	45.0333	0	0	0	0	0	0	0	0	0	0	0	18.9399	0	0	0	0	18.3328	0	881.751	NaN	0	0	0	7590.98	0	0	0	0	0	0	NaN	NaN	0	0	0	16.5447	0	0	0
AAGCTACGTCCGACATTAGT	35.8852	0	0	0	0	0	0	149.739	12.1483	0	0	0	0	0	0	0	0	0	0	0	54.4531	0	0	15.2237	0	0	0	0	0	23.3101	0	0	0	0	0	0	0	0	0	0	0	0	NaN	0	0	0	48.2629	0	0
AAGCTAGCAATCGGGGATTG	31.712	22.6654	0	0	0	0	0	11.877	NaN	0	0	0	0	0	0	0	0	0	0	0	0	18.512	0	0	0	0	0	0	0	0	0	0	0	0	0	0	0	0	0	0	0	0	NaN	0	0	67.6501	0	0	0
AAGCTAGTATGTGGGCAAGA	51.7795	0	0	0	0	0	30.3655	34.3328	64.3744	0	0	0	0	0	0	0	0	0	0	0	0	27.0419	0	249.935	0	0	NaN	0	0	13.5461	0	265.615	0	0	0	0	0	0	0	0	0	NaN	NaN	0	59.9433	68.7694	0	0	70.9759
AAGCTAGTGTCTGTAACTTT	19.8125	85.7974	0	0	44.711	0	0	0	0	0	0	0	0	0	0	0	0	0	0	0	0	0	0	0	0	0	15.3003	0	41.7384	0	0	0	0	0	0	0	0	0	0	0	0	0	0	0	NaN	17.2253	0	0	0
AAGCTAGTTGAATGGGCGCA	13.3652	60.4757	0	0	0	0	0	128.156	0	0	0	0	0	0	0	0	0	0	0	0	0	0	0	0	0	0	0	0	0	0	0	0	0	0	0	0	0	0	0	0	0	NaN	0	0	0	0	0	0	NaN
AAGCTATGGAATTTGCAGTT	45.5337	0	0	0	17.2006	0	NaN	12.5682	30.5897	0	0	0	0	0	0	0	0	0	0	0	NaN	0	55.6561	NaN	0	0	NaN	0	0	NaN	0	0	0	0	0	0	0	0	0	0	0	NaN	0	0	0	93.2143	0	0	NaN
AAGCTCACGCTTGTTTAGGT	17.7215	0	0	0	0	0	0	19.5096	0	0	0	0	0	0	0	0	0	0	0	0	0	0	0	0	0	0	NaN	0	0	0	0	0	0	0	0	0	0	0	0	0	0	0	0	0	0	0	0	0	0
AAGCTCACTCGTCAGTTAGT	14.6525	0	0	0	0	60.7492	65.4085	64.0799	0	0	0	0	0	0	0	0	0	0	0	0	0	0	0	0	0	0	0	0	0	0	0	0	0	0	0	0	0	0	0	0	0	96.266	0	0	0	0	0	NaN	NaN
AAGCTCCGTCAGTATGAGTG	49.704	0	30.4129	0	0	0	14.071	78.2665	0	49.1806	0	0	0	0	0	0	0	0	0	0	0	0	0	33.2148	0	0	0	0	0	NaN	0	0	0	0	0	0	0	0	0	0	0	0	0	0	23.4002	221.079	0	0	0
AAGCTCGAGGTAGTACCAAA	19.3186	0	0	0	0	0	NaN	13.5375	0	0	0	0	0	0	0	0	0	0	0	0	0	NaN	0	0	0	0	0	0	0	13.5908	0	0	0	0	0	0	0	0	0	0	0	0	0	0	0	0	0	0	0
AAGCTCTGAGAGGGTTTTGA	26.8675	0	0	0	0	0	0	15.7503	0	NaN	0	0	0	0	0	0	0	0	0	0	0	0	0	0	0	0	0	0	0	NaN	0	0	0	0	0	0	0	0	0	0	NaN	0	0	24.6074	0	NaN	0	0	NaN
AAGCTGAAAATGTTTAATTT	34.7526	0	0	0	0	19.5697	12.7223	52.6075	27.997	0	0	0	0	0	0	0	0	0	0	0	0	0	139534	NaN	54.8929	0	0	0	0	37.785	0	0	0	0	NaN	0	NaN	0	0	0	77.2756	0	0	0	0	NaN	0	0	17.9994
AAGCTGGTTGATAGTGGATT	17.9331	585.405	0	0	0	0	0	0	0	0	0	0	0	0	0	0	0	0	0	0	0	0	0	18.1375	0	0	0	0	0	15.9517	0	0	0	0	0	0	0	0	0	0	0	0	0	22.9164	0	0	0	0	0
AAGCTGTGTGTATTTTAAGA	35.1786	0	0	0	47.1148	26.336	0	12.9095	0	0	0	0	0	0	0	0	0	0	0	0	0	0	0	0	0	0	0	0	0	0	0	0	0	0	0	0	0	0	0	0	133.878	0	0	0	0	0	0	0	0
AAGCTGTGTTGTGACTTCAG	63.6117	NaN	0	0	26.0034	51.4384	18.5875	27.7999	0	NaN	0	0	0	0	0	0	0	0	0	0	0	57.4044	0	75.3264	0	0	42.6964	13.5503	0	24.2104	0	0	0	0	0	0	0	0	0	0	14.4736	0	0	40.4234	0	222.442	0	NaN	20.1788
AAGCTGTTGTCTATACTTTT	16.0471	0	0	0	0	0	0	41.6873	0	17.5783	0	0	0	0	0	0	0	0	0	0	0	0	0	0	0	0	0	0	0	199.722	0	0	0	0	0	0	0	0	0	0	0	0	0	0	0	18.2462	0	0	0
AAGCTTAACAATTCGCATAT	19.354	0	0	0	0	0	37.6142	0	47.0169	0	0	0	0	0	0	0	0	0	0	0	0	16.1372	0	0	0	0	0	0	0	0	0	0	0	0	0	0	0	0	0	0	81.795	0	0	0	0	0	0	0	NaN
AAGCTTCTACGGACAATTGT	21.5149	0	0	0	0	0	0	0	0	0	0	0	0	0	0	0	0	0	0	0	0	NaN	0	0	0	0	0	0	0	0	0	0	0	0	0	0	0	0	0	0	0	0	0	0	0	0	0	0	0
AAGCTTGAACTCATCCTGGT	22.4145	18.9387	14.2399	0	0	0	0	25.5074	0	0	0	0	0	0	0	0	0	0	0	0	0	0	0	0	0	0	185.355	0	0	0	0	0	0	0	0	0	0	0	0	0	0	0	0	0	0	0	0	0	0
AAGCTTGCCGTGGAACGGTG	18.3167	0	0	0	0	687.093	0	0	0	0	0	0	0	0	0	0	0	0	0	0	0	0	0	0	0	0	NaN	0	0	0	0	0	0	0	0	0	0	0	0	0	NaN	0	NaN	0	0	17.9909	0	64.7068	NaN
AAGCTTTGGGTCTTTCTACT	19.6426	0	0	0	0	15.2648	0	17.8576	35.9031	0	0	0	0	0	0	0	0	0	0	0	0	0	0	0	0	0	0	0	0	0	0	0	0	0	0	0	0	0	0	0	0	0	0	0	0	0	0	0	0
AAGCTTTTATGCTACCATAC	18.4785	17.6816	0	0	0	0	NaN	73.8667	0	0	0	0	0	0	0	0	0	0	0	0	0	0	NaN	0	0	0	NaN	0	0	0	0	0	0	0	0	0	0	0	0	0	81.0816	0	0	0	0	25.9998	0	0	0
AAGCTTTTTTGCGGATTTTT	13.4468	0	0	0	0	0	0	0	0	0	0	0	0	0	0	0	0	0	0	0	0	0	0	0	0	0	0	0	0	0	0	0	0	0	0	0	0	0	0	0	0	0	0	0	0	0	0	0	0
AAGGAAAAATATAACACTCC	23.5018	116.861	0	0	0	0	15.1892	0	25.5747	0	0	0	0	0	0	0	0	0	0	0	0	0	0	NaN	0	0	0	0	0	10.8505	0	0	0	0	0	0	0	0	0	0	NaN	0	21.7778	0	0	0	0	0	0
AAGGAAACCCTAGCTTTACC	26.3303	0	0	0	0	0	0	0	0	0	0	0	0	0	0	0	0	0	0	0	0	0	0	0	0	0	0	0	0	0	0	0	0	0	NaN	104456	0	0	0	0	19.0718	0	NaN	37.8638	0	0	0	0	NaN
AAGGAAACGTTAGATATAGG	64.7474	0	34.3765	0	0	11.5777	27.8291	35.7067	0	16.4799	0	0	0	0	0	0	0	0	0	0	0	0	0	NaN	0	0	39.8665	0	0	0	0	0	0	0	0	0	0	0	0	0	0	13.2993	NaN	NaN	0	0	0	0	0
AAGGAAATCGTGTTCTTGCA	26.3827	0	0	0	0	0	0	23.5391	0	0	0	0	0	0	0	0	0	0	0	0	0	0	0	0	0	0	12.7417	0	0	24.5522	0	0	0	0	0	0	0	0	0	0	0	0	NaN	0	133.336	NaN	0	0	0
AAGGAAATTAAGACCTTTAT	15.904	0	0	0	0	0	0	11.9191	0	0	0	0	0	0	0	0	0	0	0	0	0	0	0	0	0	0	0	0	0	17.0615	0	0	0	0	0	0	0	0	0	0	0	0	0	0	0	0	0	0	0
AAGGAACAACCATTGGATAT	24.7394	0	0	0	0	NaN	NaN	33.4689	0	0	0	0	0	0	0	0	0	0	0	0	0	0	0	0	24.2992	0	0	0	0	NaN	0	0	0	0	0	0	0	0	0	0	0	28.8573	0	0	0	0	0	0	0
AAGGAACACTTGACCATAAA	24.2858	0	0	0	0	0	0	203.548	0	11.6336	0	0	0	0	0	0	0	0	0	0	0	0	0	113.602	0	0	0	0	0	24.4718	0	0	0	0	0	0	0	0	0	0	0	0	0	0	0	0	NaN	0	0
AAGGAAGTTCAATACGATGG	65.696	0	0	108.303	0	0	152.115	34.8006	0	11.955	0	0	0	0	0	0	0	0	0	0	0	0	0	0	0	0	0	0	0	23.0559	0	0	0	0	0	0	0	0	0	0	0	0	26.407	0	44.2643	NaN	0	69.9543	0
AAGGAAGTTTGTTTCGTAGT	36.3547	0	14.5439	0	0	0	11.9391	0	29.5186	25.9758	0	0	0	0	0	0	0	0	0	0	0	0	0	0	0	0	0	0	0	19.5119	0	0	0	0	0	0	0	0	0	0	0	0	0	0	0	NaN	0	0	120.048
AAGGAATAATTCGAACATTT	13.1836	0	0	0	0	NaN	0	0	NaN	22.0376	0	0	0	0	0	0	0	0	0	0	0	0	0	0	0	0	0	0	270.688	0	0	0	0	0	0	0	0	0	0	0	0	0	0	0	0	0	0	0	0
AAGGAATCCTATCAGTATTT	28.6862	0	0	0	0	0	0	0	56.4811	0	0	0	0	0	0	0	0	0	0	0	0	0	0	65.7774	0	0	0	0	0	0	0	0	0	0	0	0	0	0	0	0	43.9542	0	0	0	24.8225	0	0	0	0
AAGGAATGGGGAGTATAGTT	26.9054	0	0	0	0	0	16.4207	19.1222	0	0	0	0	0	0	0	0	0	0	0	0	0	0	0	0	0	0	0	0	0	0	0	0	0	0	0	0	0	0	0	0	0	0	NaN	0	0	13.7572	0	0	0
AAGGACATAAGGATTATAGG	14.4517	0	0	0	0	0	13.6099	0	0	0	0	0	0	0	0	0	0	0	0	0	0	0	0	NaN	0	0	11.3507	0	0	0	0	0	0	0	0	0	0	0	0	0	0	0	0	0	0	0	0	0	0
AAGGACCAGGTGTGTTGACT	18.2832	0	0	0	0	0	0	0	0	0	0	0	0	0	0	0	0	0	0	0	0	0	0	0	0	0	0	0	0	0	0	0	0	0	0	0	0	0	0	0	0	0	0	0	0	0	0	0	0
AAGGACGCGCACTTTGAGGG	31.6033	0	0	45.8144	0	0	0	16.0284	0	0	0	0	0	0	0	0	0	0	0	0	0	0	28.6012	0	0	0	0	0	0	0	0	0	0	0	0	0	0	0	0	0	0	0	NaN	0	NaN	0	0	0	0
AAGGACGGGCAGCAGTTGCT	55.9843	0	NaN	0	NaN	0	24.2002	81.9969	0	13.378	0	0	0	667.692	0	0	0	0	0	0	0	0	0	26.1128	0	0	0	0	0	24.4627	0	0	0	0	0	0	0	0	0	0	0	0	0	NaN	0	0	0	0	0
AAGGACTCTTTTTAACCCTA	23.9778	0	23.5955	0	0	0	0	357.064	0	0	0	0	0	0	0	0	0	0	0	0	0	0	0	992.603	0	0	0	0	0	0	0	0	0	0	0	0	0	0	0	0	0	0	0	0	0	0	0	0	0
AAGGACTGAGGTTTTCAGAA	18.7461	18.4403	0	0	0	0	0	0	0	0	0	0	0	0	0	0	0	0	0	0	0	0	0	0	0	0	0	0	0	0	0	0	0	0	0	0	0	0	0	0	0	0	0	0	0	0	0	0	0
AAGGAGAAATAAACAGAAGG	78.4047	35.3407	0	0	0	0	306.74	39.1543	29.2933	0	0	0	0	0	0	0	0	0	0	0	0	NaN	0	31.5061	0	0	38.1083	0	126.834	17.568	0	0	0	0	0	0	0	0	0	0	0	210.123	0	55.652	NaN	24.4717	0	0	154.465
AAGGAGAATCTGGTCGATGG	27.4033	17.6816	0	0	0	0	0	17.3265	0	0	0	0	0	0	0	0	0	0	0	0	0	0	0	0	0	0	0	0	0	0	0	0	0	0	0	0	0	0	0	0	0	0	0	0	0	0	0	0	NaN
AAGGAGAATTTGCTGCCCTC	24.2907	0	0	0	0	0	0	0	0	0	0	0	0	0	0	0	0	0	0	0	0	0	0	0	0	0	0	0	0	0	0	0	0	0	0	0	0	0	0	0	NaN	0	0	0	0	0	0	0	NaN
AAGGAGAGTTTTTTCTAACA	25.2192	0	0	0	0	0	0	NaN	0	0	0	0	0	0	0	0	0	0	0	0	0	0	0	0	0	13.9117	14.5173	0	0	23.5034	0	0	0	0	0	0	0	0	0	0	0	NaN	0	0	NaN	0	0	0	22.8214
AAGGAGATTGTTTCACGATT	13.236	0	0	0	0	0	0	11.9824	NaN	0	0	0	0	0	0	0	0	0	0	0	0	0	0	0	0	0	0	0	0	14.0526	0	0	0	0	0	0	0	0	0	0	0	0	0	0	0	0	0	0	0
AAGGAGATTTTACTTCCAGT	16.0742	0	0	0	0	0	0	0	0	0	0	0	0	0	0	0	0	0	0	0	0	0	18.2461	0	0	0	NaN	0	0	0	0	0	0	0	0	0	0	0	0	0	0	0	0	0	0	0	0	0	41.3429
AAGGAGCATATACTGCAATG	18.458	0	0	0	32.5185	54.1064	16.9862	0	23.5478	0	0	0	0	0	0	0	0	0	0	0	0	0	0	0	0	0	0	0	0	65.5308	0	0	0	0	0	0	0	0	0	0	NaN	0	0	0	0	0	0	0	0
AAGGAGCTAGATCTGCGATT	25.5694	0	0	0	52.6443	0	0	NaN	0	0	0	0	0	689.483	0	0	0	0	0	0	0	0	0	NaN	0	0	0	0	0	12.422	0	0	0	0	0	0	0	0	0	0	0	NaN	23.1952	0	0	0	0	0	0
AAGGAGGTAGATATTTAGGA	25.6598	0	NaN	94.8124	0	0	114.614	23.9141	0	NaN	0	0	0	0	0	0	0	0	0	0	0	0	0	0	0	0	0	0	NaN	0	0	0	0	0	38.9462	0	0	0	0	0	225.352	NaN	0	0	NaN	0	0	0	0
AAGGAGTACTTATTGATTCT	57.1807	0	0	NaN	26.0034	95.4114	101.169	27.3195	0	0	0	0	0	0	0	0	0	0	0	0	0	0	0	15.6983	0	0	0	0	82.7224	31.2412	0	0	0	0	0	0	0	0	0	0	0	NaN	0	0	0	0	0	0	23.0516
AAGGATACTTATATAGAATA	36.1785	0	76.7254	0	0	0	11.5694	45.7083	0	0	0	0	0	0	0	0	0	0	0	0	0	0	0	0	0	0	0	0	NaN	0	0	0	0	0	0	0	0	0	0	0	0	0	18.8667	0	0	0	6386.04	0	0
AAGGATATTGGCGACGCATG	18.6761	0	128.366	0	0	0	0	NaN	0	0	0	0	0	0	0	0	0	0	0	0	0	0	0	0	0	0	0	0	0	0	0	0	0	0	0	0	0	0	0	0	0	0	0	0	0	0	0	0	0
AAGGATATTTAACAATTGTT	36.6155	0	0	0	17.8675	0	0	27.5851	0	0	0	0	0	0	0	0	0	0	0	0	0	0	0	NaN	0	0	0	0	0	26.7898	0	0	0	0	0	0	0	0	0	0	0	0	0	0	0	0	0	0	NaN
AAGGATCTCCTTTTATGATA	13.727	0	0	0	0	0	0	NaN	0	0	0	0	0	0	0	0	0	0	0	0	0	0	0	0	0	0	0	0	0	0	0	0	0	0	0	0	0	0	0	0	0	0	0	0	0	0	0	0	53.9375
AAGGATTTCTGGCATATCTT	23.1337	28.6984	0	19.858	0	0	0	0	71.9525	0	0	0	0	0	0	0	0	0	0	0	0	0	0	0	0	0	0	0	0	22.5798	0	0	0	0	0	0	0	0	0	0	0	0	NaN	0	0	0	0	0	0
AAGGCAAATGGCAAGTTTTT	18.541	0	0	0	0	0	NaN	25.3387	21.5759	0	0	0	0	0	0	0	0	0	0	0	70.1337	0	0	0	0	0	0	0	0	0	0	0	0	0	0	0	0	0	0	0	0	0	0	0	25.7822	0	0	0	0
AAGGCAAGGTTTTTCGATCT	24.0068	0	0	0	0	0	0	18.7723	17.0113	0	0	0	0	0	0	0	0	0	0	0	0	0	0	0	0	0	0	0	0	37.5184	0	0	0	0	0	0	0	0	0	0	0	0	0	0	0	0	0	0	NaN
AAGGCACTTCTTTGCTCCAT	29.2383	0	0	0	12.625	0	0	15.4215	0	0	0	0	0	0	0	0	0	0	0	0	0	0	0	0	0	0	0	0	0	0	0	0	0	0	0	0	0	0	0	0	NaN	0	0	0	0	0	0	0	0
AAGGCATATATAAACCACGT	44.9126	0	NaN	0	47.8092	0	0	34.1937	0	13.8274	0	0	0	0	0	0	0	0	0	0	0	0	0	26.6255	0	0	0	170.854	0	0	0	0	0	0	0	0	0	0	0	0	0	25.2869	12.8375	0	0	NaN	0	0	36.2675
AAGGCATTTTCTAGTAGTGA	26.2358	0	0	111.164	247.357	0	0	0	NaN	0	0	0	0	0	0	0	0	0	0	0	0	0	0	0	0	0	0	0	0	NaN	0	0	0	0	0	0	0	0	0	0	148.936	0	0	0	0	NaN	0	0	0
AAGGCCAAGTTGTCATAGCT	13.0734	0	0	0	0	0	NaN	0	0	0	0	0	0	0	0	0	0	0	0	0	0	0	0	0	0	0	0	0	0	0	0	0	0	0	0	0	0	0	0	0	0	0	0	0	0	NaN	0	0	0
AAGGCCACGTGTCTTTTATG	20.1663	0	0	0	0	0	0	0	0	22.746	0	0	0	0	0	0	0	0	0	0	0	0	0	0	0	0	0	0	0	0	0	0	0	0	0	0	0	0	0	0	0	0	0	0	0	0	0	0	0
AAGGCCATGAGAATTACCAC	33.6156	0	0	737.836	0	NaN	0	25.8066	0	0	0	0	0	0	0	0	0	0	0	0	0	0	0	0	20.8335	0	NaN	0	0	25.0535	0	0	0	0	0	0	0	0	0	0	0	0	0	43.4858	0	0	125.977	0	0
AAGGCCGTTTTTTACACGTG	41.4663	0	0	0	0	0	0	33.2158	0	0	0	0	0	0	0	0	0	0	0	0	0	0	0	47.8957	0	0	0	0	0	NaN	0	0	0	0	0	0	0	0	0	0	0	0	0	0	0	0	0	0	111.947
AAGGCGGCCTTGCGGTAATC	22.8689	0	0	0	0	0	0	0	25.106	0	0	0	0	0	0	0	0	0	0	0	0	0	0	0	0	0	0	0	0	12.5115	0	0	0	0	0	0	0	0	0	0	0	0	0	0	0	0	0	0	0
AAGGCGGTATCGACTGATAA	18.5891	0	0	0	0	0	0	0	0	0	0	0	0	0	0	0	0	0	0	0	0	0	0	NaN	0	0	0	0	0	0	0	0	0	0	0	0	0	0	0	0	0	0	0	0	0	0	0	0	0
AAGGCGTTTGGACATCATGG	15.2594	0	0	0	0	0	0	0	0	0	0	0	0	0	0	0	0	0	0	0	0	0	0	0	0	0	40.6876	0	0	0	0	0	0	0	0	0	0	0	0	0	0	0	0	0	0	0	0	0	0
AAGGCTAGTTACATAGCAAA	19.3053	0	13.1548	0	0	0	0	NaN	0	0	0	0	0	0	0	0	0	0	0	0	0	0	0	0	0	0	0	0	0	0	0	0	0	0	0	0	0	0	0	0	0	0	0	0	0	0	0	0	0
AAGGCTGGGGGAGGGAATAA	26.5804	0	0	0	0	0	108.335	190.959	0	0	0	0	0	0	0	0	0	0	0	0	0	0	0	54.3767	0	0	0	0	0	0	0	0	0	0	0	0	0	0	0	0	0	0	0	0	NaN	0	0	0	0
AAGGCTTAAGTGTTCTATCC	41.5014	0	0	0	46.2475	NaN	0	0	0	0	0	0	0	0	0	0	0	0	0	0	0	0	NaN	0	0	0	0	0	0	NaN	0	0	0	0	0	0	0	0	0	0	0	0	0	0	0	0	0	0	0
AAGGCTTAATCTAAAGCTTC	17.6159	0	0	0	0	0	29.0039	0	0	0	0	0	0	0	0	0	0	0	0	0	0	0	0	0	0	0	0	0	0	0	0	0	0	0	0	0	0	0	0	0	0	0	0	NaN	0	0	0	0	0
AAGGCTTCTAGTTTCCTGCT	23.7505	0	0	0	0	0	0	34.6827	0	0	0	0	0	0	0	0	0	0	0	0	0	0	0	0	172.021	0	0	0	0	NaN	0	0	0	0	0	0	0	0	0	0	0	0	0	0	NaN	426.163	0	0	NaN
AAGGCTTGTCCAATTAAACA	16.9495	0	0	0	0	0	0	12.6862	0	0	0	0	0	0	0	0	0	0	0	0	0	13.2823	0	0	0	0	NaN	0	NaN	0	0	0	0	0	0	0	0	0	0	0	0	0	13.0322	0	0	0	0	0	0
AAGGCTTTTAAAACGAATTT	36.4863	0	0	0	0	0	0	NaN	0	0	0	0	0	0	0	0	0	0	0	0	0	0	0	0	726.209	0	0	0	0	61.4603	0	0	0	0	0	0	0	0	0	0	0	0	127.788	0	0	0	16.7189	0	488.324
AAGGGACTAGCTGCTCAGGT	29.901	0	0	0	0	0	0	20.3063	0	0	0	0	0	0	0	0	0	0	0	0	0	0	0	0	0	0	0	0	0	NaN	0	0	0	0	0	0	0	0	0	0	0	33.1136	0	0	0	0	0	0	NaN
AAGGGAGTGATTTGACCTAA	30.844	0	0	0	0	12.1956	43.0749	13.8031	NaN	0	0	0	0	0	0	0	0	0	0	0	0	0	0	0	0	0	0	0	0	NaN	0	0	0	0	0	0	0	0	0	0	0	NaN	10.7472	0	19.9044	0	0	0	NaN
AAGGGAGTTTTCCACAAAAA	15.6211	0	0	0	0	0	0	0	41.2348	0	0	0	0	0	0	0	0	0	0	0	0	0	0	0	0	0	0	0	0	0	0	0	0	0	0	0	0	0	0	0	0	0	0	0	0	0	0	0	0
AAGGGCATTGTGAGTACACG	16.1639	0	0	0	0	0	0	0	0	0	0	0	0	0	0	0	0	0	0	0	0	0	0	0	65.5291	0	0	0	0	0	0	0	0	0	0	0	0	0	0	0	60.8816	95.5017	0	0	NaN	12.3743	0	0	108.323
AAGGGCGGATTGCGCTATTA	14.0031	0	0	0	0	0	13.3664	0	0	0	0	0	0	0	0	0	0	0	0	0	0	0	0	0	0	0	0	0	0	0	0	0	0	0	0	0	0	0	0	0	0	0	0	0	0	0	0	0	0
AAGGGCGTAAACAGGTTGTG	25.6682	0	0	0	20.704	0	17.3083	0	0	0	0	0	0	0	0	0	0	0	0	0	0	0	0	0	0	0	0	0	0	0	0	0	0	0	0	0	0	0	0	0	0	0	0	0	0	0	0	0	0
AAGGGCTCGTTTATGAGTGT	33.8214	0	0	0	0	0	0	40.836	340.657	0	0	0	0	0	0	0	0	0	0	0	0	NaN	0	0	152.014	0	0	0	0	0	0	0	0	0	0	0	0	0	0	0	18.8583	0	0	0	0	0	0	0	0
AAGGGCTGAGGCATATGGAG	26.8387	0	0	0	0	0	28.7423	46.4542	0	0	0	0	0	0	0	0	0	0	0	0	0	19.9002	0	29.8665	0	0	19.3734	0	0	0	0	0	0	0	0	0	0	0	0	0	NaN	NaN	0	0	0	0	0	0	0
AAGGGCTGATTTGGAAGAGA	48.7536	0	0	0	0	12.1976	74.6758	29.3511	0	0	0	0	0	0	0	0	0	0	0	0	0	0	0	16.317	0	0	0	NaN	0	NaN	0	0	0	0	0	0	0	0	0	0	NaN	0	0	0	0	27.9148	NaN	0	NaN
AAGGGCTTAGCTTCTTTTTG	25.9694	0	0	0	306.257	0	0	27.5304	12.3186	0	0	0	0	0	0	0	0	0	0	0	0	0	0	NaN	0	0	NaN	0	0	0	0	0	0	0	0	0	0	0	0	0	26.4713	0	0	0	0	0	0	0	0
AAGGGGGCGACAAGCTGCTT	23.0791	20.9846	32.9846	0	0	0	0	17.2718	0	0	0	0	0	0	0	0	0	0	0	0	0	0	0	225.433	0	0	0	0	0	0	0	0	0	0	0	0	0	0	0	0	0	0	0	0	0	NaN	0	0	0
AAGGGGTGCACTAACAGGGG	21.6118	0	0	0	0	14.4463	0	32.1286	0	0	0	0	0	0	0	0	0	0	0	0	0	0	0	0	0	0	0	0	0	NaN	0	0	0	0	0	0	0	0	0	0	0	0	0	0	0	0	0	0	490.313
AAGGGTATCTACTGACGATT	13.2502	0	0	0	0	0	0	0	0	0	0	0	0	0	0	0	0	0	0	0	0	0	0	NaN	0	0	0	0	0	0	0	0	0	0	0	0	0	0	0	0	0	0	0	0	0	0	0	0	0
AAGGGTGAGTGGCAGGTTTG	37.3556	0	417.909	0	0	23.5728	0	14.2288	0	0	0	0	0	496.781	0	0	0	0	0	0	0	0	0	0	0	0	0	0	0	0	0	0	0	0	0	0	0	0	0	0	45.0774	0	0	43.9424	0	0	143.839	0	0
AAGGGTGATTAAGGTTTCAC	24.0122	0	0	0	0	0	0	16.2939	NaN	0	0	0	0	0	0	0	0	0	0	0	0	0	0	NaN	0	0	NaN	0	0	0	0	0	0	0	0	0	0	0	0	0	0	NaN	0	0	0	0	0	NaN	0
AAGGGTGTTCTTTTTATCTT	13.1956	0	0	0	0	0	0	0	48.5384	0	0	0	0	0	0	0	0	0	0	0	0	0	0	0	0	0	0	0	NaN	0	0	0	0	0	0	0	0	0	0	0	NaN	0	0	0	0	0	0	0	0
AAGGGTTCAGTTCGATCTCA	14.6116	0	0	0	0	0	0	23.2314	0	0	0	0	0	0	0	0	0	0	0	0	0	0	0	0	0	0	0	0	0	NaN	0	0	0	0	0	0	0	0	0	0	0	0	0	0	0	0	0	0	0
AAGGGTTGCGTTAGTGGGTA	45.4922	24.6665	20.6166	0	0	0	41.0692	33.8313	0	0	0	0	0	0	0	0	0	0	0	0	0	0	0	16.9737	0	0	0	42.7108	0	43.588	0	0	0	0	0	0	0	0	0	0	0	0	0	0	0	0	0	NaN	0
AAGGGTTGGTTAAAGTCGGC	21.6865	0	0	0	0	131.374	11.6041	0	0	0	0	0	0	0	0	0	0	0	0	0	0	0	0	78.1252	0	0	0	0	0	0	0	0	0	0	0	0	0	0	0	0	0	0	0	0	0	0	0	0	0
AAGGGTTTATTTTTAAGGCG	38.8515	0	0	0	0	22.9589	NaN	27.5218	0	0	0	0	0	0	0	0	0	0	0	0	0	NaN	0	NaN	0	0	0	0	0	NaN	0	0	0	0	0	0	0	0	0	0	0	81.4988	0	0	0	0	0	0	NaN
AAGGGTTTGATGAAAGCTTA	13.4296	0	0	0	0	0	0	0	51.8672	0	0	0	0	0	0	0	0	0	0	0	0	0	0	0	0	0	0	0	0	562.771	0	0	0	0	0	0	0	0	0	0	0	0	0	0	0	0	0	0	0
AAGGTAAATGCTGCAGTCAA	21.2774	0	0	0	0	0	568.312	0	NaN	0	0	0	0	0	0	0	0	0	0	0	0	0	0	178.868	0	0	0	58.1171	0	0	0	0	0	0	0	0	0	0	0	0	0	0	0	0	0	0	0	0	0
AAGGTAAATTCTATTTATTG	36.4561	0	0	0	0	0	257.765	48.6248	25.1609	0	0	0	0	0	0	0	0	0	0	0	0	0	0	45.2052	0	NaN	NaN	0	0	19.6747	0	0	0	0	0	0	0	0	0	0	0	0	0	0	0	NaN	0	0	67.1524
AAGGTAACGGTAATTTTACT	27.2892	0	0	0	0	0	0	14.2499	0	10.8566	0	0	0	0	0	0	0	0	0	0	0	0	0	0	0	0	521.329	0	0	NaN	0	0	0	0	0	0	0	0	0	0	0	0	NaN	0	16761.4	NaN	0	0	0
AAGGTAATTGACAAGCTCGG	21.306	0	0	0	0	0	0	0	0	0	0	0	0	0	0	0	0	0	0	0	0	0	0	13.076	0	0	0	0	0	15.4828	0	0	211.423	0	0	0	0	0	0	0	0	0	0	0	77.503	0	0	0	NaN
AAGGTACATATCTTTACATT	24.6523	0	0	26.0099	0	0	0	47.411	0	0	0	0	0	0	0	0	0	0	0	0	0	0	0	0	0	0	0	0	0	0	0	0	0	0	0	0	0	0	0	0	0	0	0	0	0	11.1232	0	0	0
AAGGTACGTTTTGATATCAA	42.5105	0	0	0	0	0	0	21.4021	16.5243	0	0	0	0	0	0	0	0	0	0	0	0	0	0	30.378	0	0	0	0	0	23.9562	0	0	0	0	0	0	0	0	0	0	0	0	34.0656	0	0	439.385	0	0	13.6724
AAGGTAGGTTTTCCGTCTAT	23.5523	0	0	0	0	0	NaN	0	0	0	0	0	0	0	0	0	0	0	0	0	0	0	0	30.2306	0	0	0	81.0132	0	23.9795	0	0	0	0	0	0	0	0	0	0	0	0	0	50.2144	0	0	0	0	65.5241
AAGGTAGTCAGCGGGTTTTA	31.2976	40.5999	0	0	0	211.203	NaN	22.6245	0	11.437	0	0	0	0	0	0	0	0	0	0	0	0	0	18.2827	0	0	0	0	0	0	0	0	0	0	0	0	0	0	0	0	0	0	0	0	0	21.8927	0	0	56.1392
AAGGTAGTTGCTGGGGTGAG	40.1917	0	0	0	0	46.1063	0	NaN	76.3285	0	0	0	0	0	0	0	0	0	0	0	0	76.3036	0	13.5126	0	0	30.9405	0	0	27.7187	0	0	0	0	0	0	0	0	0	0	0	0	0	0	0	0	0	0	0
AAGGTATAGAGGATGGAGAA	39.7059	0	0	0	0	238.351	10.8557	48.9536	0	0	0	0	0	0	0	0	0	0	0	0	0	0	0	30.5579	0	0	0	0	0	NaN	0	0	0	0	0	0	0	0	0	0	21.9912	NaN	0	0	0	113.202	0	0	110.79
AAGGTATAGGTATTTCAATC	22.0538	0	0	0	0	0	0	56.0848	0	0	0	0	0	0	0	0	0	0	0	0	0	0	0	0	0	0	0	0	0	NaN	0	0	0	0	0	0	0	0	0	0	0	0	0	NaN	0	0	0	0	1033.91
AAGGTATGTAATAGATGGTT	60.0546	95.2668	0	0	NaN	14.7543	36.357	48.8357	21.1621	52.9783	0	0	0	0	0	0	0	0	0	0	0	21.5678	0	0	0	0	NaN	0	0	18.8049	0	0	0	0	0	0	0	0	0	0	0	0	49.2596	NaN	0	NaN	150.235	0	0
AAGGTATTATAGTTGAGCAA	40.7867	0	0	0	0	0	13.758	24.2429	24.8442	0	0	0	0	916.274	0	0	0	0	0	0	0	0	0	0	0	0	0	0	0	0	0	0	0	0	0	0	0	0	0	0	NaN	0	NaN	0	NaN	17.8208	0	0	0
AAGGTATTGTCAGGTCGGGG	29.016	0	0	0	0	0	0	0	0	0	0	0	0	0	0	0	0	0	0	0	0	0	0	0	0	0	0	0	20.8943	0	0	0	0	0	0	0	0	0	0	0	0	0	0	0	0	0	0	0	46.1426
AAGGTCATAGGACCCCGTCT	33.7881	0	12.8145	0	0	0	26.1802	26.4135	0	0	0	0	0	0	0	0	0	0	0	0	0	0	0	0	0	0	14.9637	0	0	11.2228	0	0	0	0	0	0	0	0	0	0	0	0	11.255	1798.84	0	0	0	0	0
AAGGTCCCTCACAGAACCAG	13.581	0	14.0392	0	0	95.7072	0	0	0	0	0	0	0	0	0	0	0	0	0	0	0	0	0	0	0	0	0	0	0	0	0	0	0	0	0	0	0	0	0	0	0	0	0	0	0	17.327	0	0	0
AAGGTCTCAAGTTTTGAGAA	12.6616	0	0	0	0	0	0	12.0582	0	0	0	0	0	0	0	0	0	0	0	0	0	0	0	0	0	0	0	0	0	NaN	0	0	0	0	0	0	0	0	0	0	0	0	0	0	0	0	0	0	0
AAGGTCTGTGCTGAGTTGCG	43.6483	0	0	22.9886	0	0	NaN	13.154	24.1264	14.9258	0	0	0	0	0	0	0	0	0	0	0	0	0	0	0	0	NaN	0	0	0	0	0	0	0	0	0	0	0	0	0	0	0	21.2996	0	NaN	0	0	0	42.6025
AAGGTCTTAGGGTGTATCAC	24.4812	0	0	0	0	0	NaN	44.111	0	13.5715	0	0	0	0	0	0	0	0	0	0	0	0	59.0539	122.889	0	0	0	0	0	46.5398	0	0	0	0	0	0	0	0	0	0	0	25.3389	0	0	0	0	0	0	0
AAGGTGAATTCGCGTATGTC	34.6573	0	0	0	0	0	0	300.338	NaN	0	0	0	0	0	0	0	0	0	0	0	0	0	0	53.2152	0	0	0	112.852	0	48.4227	0	0	0	0	0	0	0	0	0	0	84.3492	0	0	0	30.8553	0	0	NaN	85.0085
AAGGTGAGAGCATTATCTTG	33.9549	0	0	0	0	28.3902	0	24.3608	19.4703	0	0	0	0	0	0	0	0	0	0	0	0	0	0	NaN	0	0	0	0	0	0	0	0	0	0	0	0	0	0	0	0	0	0	0	0	0	0	0	0	0
AAGGTGATTCGATGATTGTT	29.5606	0	0	0	0	0	0	NaN	0	0	0	0	0	0	0	0	0	0	0	0	0	23.9571	0	0	0	0	NaN	0	0	0	0	0	0	0	0	0	0	0	0	0	24.3435	NaN	0	29.6479	0	22.0462	0	0	0
AAGGTGGGCCTGATAACTTT	21.339	0	0	0	0	0	0	NaN	0	0	0	0	0	0	0	0	0	0	0	0	0	0	0	0	0	0	NaN	0	28.2516	23.4748	0	0	0	0	0	0	0	0	0	0	0	0	0	0	0	0	0	0	673.317
AAGGTGGGCTAATCGTCGAA	79.2099	0	0	20.8301	0	NaN	NaN	70.5284	11.4544	0	0	0	0	0	0	0	0	0	0	0	0	0	64.4993	NaN	0	0	NaN	118.472	0	20.0918	0	0	0	0	0	0	0	0	0	0	16.4162	0	0	NaN	0	237.654	0	0	NaN
AAGGTGTGGATAACGTTGAT	23.2985	0	0	0	0	29.5126	0	0	0	0	0	0	0	0	0	0	0	0	0	0	0	0	0	0	0	0	NaN	0	0	0	0	0	0	0	0	0	0	0	0	0	0	0	37.6447	0	0	0	0	0	NaN
AAGGTGTTTCGAAACTCTAT	40.3554	0	0	17.7537	46.6209	0	NaN	40.2923	19.4337	0	0	0	0	0	0	0	0	0	0	0	0	0	0	0	0	0	0	0	0	51.8986	0	0	0	0	0	0	0	0	0	0	0	0	0	0	0	NaN	639.152	NaN	0
AAGGTTAAAATGCCGGTAAA	19.3209	0	0	0	0	0	11.0515	30.4891	0	0	0	0	0	0	0	0	0	0	0	0	0	0	0	0	0	0	0	0	0	0	0	0	0	0	0	0	0	0	0	0	0	0	13.5227	0	0	0	0	0	0
AAGGTTAATGTAGATAGGGG	22.8055	0	0	0	19.5201	0	0	0	30.121	0	0	0	0	0	0	0	0	0	0	0	0	0	0	0	0	0	0	0	0	0	0	0	0	0	0	0	0	0	0	0	0	0	0	0	NaN	0	0	0	0
AAGGTTACTTATATCGGTAG	28.3188	0	41.5314	38.3679	14.2754	0	0	14.4943	78.0021	0	0	0	0	0	0	0	0	0	0	0	0	0	0	0	59.4974	0	0	0	0	NaN	0	0	0	0	0	0	0	0	0	0	0	NaN	0	0	0	0	0	0	0
AAGGTTAGTCCTCTTTGTAA	26.1035	0	0	0	0	0	0	0	0	0	0	0	0	0	0	0	0	0	0	0	0	0	0	0	0	0	0	0	0	0	0	0	0	0	0	0	0	0	0	0	0	0	0	0	0	NaN	0	0	0
AAGGTTATTGCAGGAAGCCG	25.2928	0	0	0	23.167	0	0	14.0476	0	0	0	0	0	0	0	0	0	0	0	0	0	0	0	80.4918	0	0	0	0	0	0	0	0	0	0	0	0	0	0	0	0	NaN	26.5205	0	0	0	0	0	0	0
AAGGTTATTTAACAGAATTG	13.5382	0	67.4673	0	0	NaN	0	0	0	0	0	0	0	0	0	0	0	0	0	0	0	0	0	0	0	0	0	0	0	30.339	0	0	0	0	0	0	0	0	0	0	0	0	0	0	0	0	0	0	0
AAGGTTCATAATAAAATTCA	13.2288	0	0	0	0	0	0	0	0	0	0	0	0	0	0	0	0	0	0	0	0	0	0	0	0	0	NaN	0	0	0	0	0	0	0	0	0	0	0	0	0	0	0	0	0	0	0	0	0	0
AAGGTTCCAAACTGGTAGAT	49.3853	0	0	0	0	16.8064	20.9848	42.7371	0	31.4743	0	0	0	0	0	0	0	0	0	0	0	21.0789	0	30.5892	0	0	0	0	94.8583	36.4015	0	0	0	0	0	0	0	0	0	0	0	0	18.778	0	384.168	99.5517	0	21.0162	154.743
AAGGTTCGAATAACGGAGTT	19.7787	11.9464	0	0	0	0	0	13.8242	0	0	0	0	0	0	0	0	0	0	0	0	0	0	0	14.8986	0	0	815.7	0	0	0	0	0	0	0	0	0	0	0	0	0	0	NaN	0	0	0	0	0	0	NaN
AAGGTTGCAAGTCCCGACCG	15.8636	0	0	0	0	0	NaN	0	0	0	0	0	0	0	0	0	0	0	0	0	0	0	0	0	0	0	0	0	0	0	0	0	0	0	0	0	0	0	0	0	0	0	0	0	0	0	0	0	0
AAGGTTGGATTGATAGTTTG	27.2071	0	0	0	0	0	42.8353	69.7614	0	15.6342	0	0	0	0	0	0	0	0	0	0	0	0	0	0	0	0	0	0	0	0	0	0	0	0	0	0	0	0	0	0	0	0	0	0	0	NaN	0	0	0
AAGGTTGGGGTAGTCGAAGG	37.0307	0	0	0	0	0	0	19.5604	29.1963	16.0305	0	0	0	0	0	0	0	0	0	0	0	0	0	21.9615	14.5305	0	29.9859	180.222	0	0	0	0	0	0	0	0	0	0	0	0	0	0	0	0	0	32.4555	0	NaN	NaN
AAGGTTGTGTCGCTCCTACA	18.5344	0	0	0	0	0	0	NaN	0	0	0	0	0	0	0	0	0	0	0	0	0	0	0	0	0	0	0	20.7891	0	0	0	0	0	0	0	0	0	0	0	0	0	0	0	0	0	0	0	0	0
AAGGTTGTTAATGGAGCTCT	24.5297	0	0	0	0	31.2568	0	17.3265	0	0	0	0	0	0	0	0	0	0	0	0	34.3141	0	0	0	0	0	60.7063	0	NaN	0	0	0	0	0	0	0	0	0	0	0	NaN	0	0	0	0	18.5698	0	0	0
AAGGTTGTTCTTTGACTTAT	28.1205	0	0	0	37.9933	0	0	0	0	0	0	0	0	0	0	0	0	0	0	0	0	0	0	NaN	0	0	0	0	0	NaN	0	0	0	0	0	0	0	0	0	0	64.0699	0	0	0	0	NaN	0	0	NaN
AAGGTTTAAGATTCTGGCCT	18.0639	0	0	23.1498	0	0	0	0	0	0	0	0	0	0	0	0	0	0	0	0	0	0	0	0	0	0	0	0	0	NaN	0	0	0	0	0	0	0	0	0	0	0	0	0	0	0	0	0	4195.07	0
AAGGTTTATTCAAACTTACA	17.4243	0	0	0	0	0	0	0	0	0	0	0	0	0	0	0	0	0	0	0	0	0	0	0	0	0	NaN	0	0	0	0	0	0	0	0	0	0	0	0	0	0	0	0	0	0	0	0	0	0
AAGGTTTCTAACGATCTTCT	27.5484	0	0	0	0	0	0	0	0	0	0	0	0	0	0	0	0	0	0	0	0	0	0	13.3317	0	0	0	0	0	0	0	0	0	0	0	0	0	0	0	0	0	17.8684	0	0	0	0	332.722	0	0
AAGGTTTCTTTTAAGATCTG	17.2053	0	0	0	NaN	0	31.1707	0	0	0	0	0	0	0	0	0	0	0	0	0	0	0	0	0	0	0	0	97.7753	0	0	0	0	0	0	0	0	0	0	0	0	0	0	0	0	0	NaN	0	0	0
AAGGTTTGAATGAATAACTA	63.4157	0	0	0	0	0	13.7928	19.8173	NaN	NaN	0	0	0	0	0	0	0	0	0	0	0	0	0	NaN	0	0	24.439	63.6159	0	43.1191	0	0	0	0	0	0	0	0	0	0	0	0	0	17.5755	30.7397	NaN	0	0	0
AAGGTTTTTATTATGATTCA	13.9687	0	0	0	0	0	0	0	0	0	0	0	0	0	0	0	0	0	0	0	0	0	0	0	0	0	0	0	0	0	0	0	0	0	0	0	0	0	0	0	47.6315	0	0	0	0	0	0	0	0
AAGGTTTTTCGTATGGACTT	25.1006	0	0	0	26.7273	19.7804	20.2016	0	109.042	0	0	0	0	0	0	0	0	0	0	0	0	0	0	0	0	0	0	0	0	NaN	0	0	0	0	0	0	0	0	0	0	NaN	0	0	0	0	0	0	0	0
AAGTAAAAATCTTGCTTAAT	13.616	0	0	0	0	0	23.739	0	0	59.4473	0	0	0	0	0	0	0	0	0	0	0	0	0	0	0	0	24.5973	0	0	0	0	0	0	0	0	0	0	0	0	0	0	0	0	16.985	0	0	0	0	NaN
AAGTAAAAGGGAAAAACTTG	42.138	0	0	0	NaN	0	0	25.1489	0	0	0	0	0	0	0	0	0	0	0	0	0	0	0	35.1536	0	0	173.661	0	0	45.5462	0	0	0	0	0	0	0	0	0	0	0	52.763	21.5708	NaN	15.139	NaN	0	0	2038.02
AAGTAAACATCCGCATTCTT	21.3032	0	0	0	17.2597	0	23.5303	0	29.9324	0	0	0	0	0	0	0	0	0	0	0	0	0	0	0	0	0	0	0	0	0	0	0	0	0	0	0	0	0	0	0	0	0	0	0	0	0	0	0	0
AAGTAAAGCTCAAAGCAGTG	30.8867	0	0	0	18.1862	0	NaN	17.5585	0	228.418	0	0	0	0	0	0	0	0	0	0	0	0	0	15.8435	0	0	0	0	0	NaN	0	0	0	0	0	0	0	0	0	0	0	0	0	0	31.7762	NaN	0	0	0
AAGTAAATAGCCCTTTTAGT	38.1201	0	0	0	13.0893	0	NaN	16.0284	0	0	0	0	0	0	0	0	0	0	0	0	0	0	NaN	0	53.2289	0	0	0	0	0	0	0	0	0	0	0	0	0	0	0	0	0	29.7495	0	0	47.1102	170.714	0	NaN
AAGTAAATGTAGTTCAGCTG	37.7427	0	0	189.086	19.4884	0	30.3655	25.2544	0	0	0	0	0	0	0	0	0	0	0	0	0	0	0	0	0	0	0	0	NaN	0	0	0	0	0	0	0	0	0	0	0	0	0	40.3783	NaN	0	0	0	0	0
AAGTAACACCTTTTCTTGGT	13.9661	0	0	0	0	0	0	0	24.2601	0	0	0	0	0	0	0	0	0	0	0	0	0	0	0	0	0	0	0	0	0	0	0	0	0	0	0	0	0	0	0	NaN	0	0	0	0	0	0	0	0
AAGTAACATCGATCACGAAA	28.4203	0	0	0	0	0	0	29.1699	0	0	0	0	0	0	0	0	0	0	0	0	0	NaN	0	0	0	0	20.8709	0	0	NaN	0	0	0	0	0	0	0	0	0	0	0	0	0	0	0	0	0	0	0
AAGTAACATTTATGGATGTC	42.7885	20.5011	0	0	28.5508	30.7402	55.5924	NaN	0	64.1095	0	0	0	0	0	0	0	0	0	0	0	0	0	0	0	0	NaN	11.9673	0	0	0	0	0	0	0	0	0	0	0	0	0	NaN	27.4989	0	0	0	0	0	NaN
AAGTAACGTGAGTAGTGCGA	11.5783	0	0	0	0	0	0	0	0	0	0	0	0	0	0	0	0	0	0	0	0	0	0	0	0	0	0	0	0	0	0	0	0	0	0	0	0	0	0	0	0	0	0	0	0	0	0	0	42.6073
AAGTAAGATACATCTATACG	17.4562	0	0	0	0	0	0	10.1953	0	31.8582	0	0	0	0	0	0	0	0	0	0	0	0	0	NaN	0	0	0	0	0	0	0	0	0	0	0	0	0	0	0	0	0	0	26.8088	0	0	0	0	0	0
AAGTAAGCTGATTTACCAAT	24.9788	0	0	0	0	0	0	242.255	0	0	0	0	0	0	0	0	0	0	0	0	19.2375	NaN	0	0	0	0	219.775	0	0	0	0	0	0	0	0	0	0	0	0	0	0	0	NaN	38.5078	NaN	NaN	0	0	0
AAGTAATAACAATTATTATG	23.0442	0	0	0	0	0	14.0363	0	0	0	0	0	0	0	0	0	0	0	0	0	0	0	0	35.3625	0	0	21.788	0	0	NaN	0	0	0	0	0	0	0	0	0	0	0	0	0	0	0	NaN	0	0	0
AAGTAATACATTTGAGGTAA	28.5641	0	0	0	0	0	22.4379	0	0	NaN	0	0	0	0	0	0	0	0	0	0	0	0	0	211.657	0	0	29.3089	0	0	0	0	0	0	0	0	0	0	0	0	0	0	0	NaN	0	0	20.7567	0	0	0
AAGTAATACCGCGTATTGTT	28.6343	22.7177	0	0	0	0	43.3751	10.4187	0	30.6942	0	0	0	0	0	0	0	0	0	0	0	0	18.1692	0	0	0	0	0	0	NaN	0	0	0	0	0	0	0	0	0	0	19.3806	26.3468	0	0	0	0	0	61.6298	NaN
AAGTAATGTACCTCGTCCTA	18.2969	0	0	0	0	0	0	0	0	0	0	0	0	0	0	0	0	0	0	0	0	0	0	0	0	0	42.0611	0	86.713	0	0	0	0	0	0	0	0	0	0	0	0	60.5895	0	261.841	0	33.905	0	0	0
AAGTAATTATCTGGGTAGTG	32.1434	0	0	0	0	18.4433	13.0224	24.1585	0	0	0	0	0	0	0	0	0	0	0	0	0	12.092	0	0	0	0	0	0	0	0	0	0	0	0	0	0	0	0	0	0	0	0	0	0	NaN	0	0	0	0
AAGTACATATACAGGTTGGT	14.2018	0	69.7073	0	0	0	0	0	0	0	0	0	0	0	0	0	0	0	0	0	0	0	0	0	0	0	0	0	0	0	0	0	0	0	0	0	0	0	0	0	0	0	0	0	0	0	0	0	0
AAGTACATTTCATATTCTGT	16.2269	0	1176.88	0	0	0	0	13.1118	0	0	0	0	0	0	0	0	0	0	0	0	0	0	0	39.1899	0	0	0	0	0	0	0	0	0	0	0	0	0	0	0	0	0	0	28.8695	0	15.6776	0	0	0	0
AAGTACCGAACATAATAGCT	61.3406	0	0	64.701	0	0	0	53.2441	0	NaN	0	0	0	0	0	0	0	0	0	0	0	23.4566	0	16.1372	0	0	0	0	0	68.6344	0	0	0	0	0	0	0	0	0	0	51.6237	14.2635	NaN	27.3292	17.4061	NaN	0	NaN	34.7421
AAGTACCTGATACGGTTTGT	16.6724	0	0	0	0	0	0	21.4232	0	0	0	0	0	0	0	0	0	0	0	0	0	0	0	12.4561	0	0	0	0	0	0	0	0	0	0	0	0	0	0	0	0	0	0	0	0	15.3702	0	0	0	0
AAGTACGAGAATTCAATGTA	26.7569	0	0	0	0	0	0	0	0	0	0	0	0	0	0	0	0	0	0	0	0	0	0	NaN	0	0	0	0	0	1026.43	0	0	0	0	0	0	0	0	0	0	0	14.5763	16.0912	0	0	0	0	0	0
AAGTACTAAATATGTATGTA	19.1203	0	0	0	32.8099	0	0	0	0	0	0	0	0	0	0	0	0	0	0	0	0	0	0	0	0	0	0	0	0	0	0	0	0	0	0	0	0	0	0	0	317.235	0	0	0	0	0	0	0	0
AAGTACTTTTCAGATCATAG	12.8348	0	0	0	0	0	0	13.2595	0	0	0	0	0	0	0	0	0	0	0	0	0	0	0	0	0	0	0	0	355.857	0	0	0	0	0	0	0	0	0	0	0	0	0	0	0	0	72.3693	0	0	0
AAGTAGCATTTGTTTGGTTT	39.298	0	0	0	67.4136	44.0602	NaN	47.7859	0	32.6913	0	0	0	0	0	0	0	0	0	0	0	0	0	NaN	0	0	14.9568	0	0	NaN	0	0	0	0	0	0	0	0	0	0	0	NaN	0	0	0	0	0	0	34.7402
AAGTAGCCATTTCTAGAATT	28.3762	0	0	0	0	31.3621	0	13.3774	20.2796	0	0	0	0	0	0	0	0	0	0	0	0	0	0	0	0	0	0	0	0	NaN	0	0	0	0	0	0	0	0	0	0	0	0	104.696	0	NaN	0	0	0	0
AAGTAGCCGCGTTCTTGGTG	20.047	0	32.65	16.8894	0	0	0	13.0361	0	13.5059	0	0	0	0	0	0	0	0	0	0	0	0	0	0	0	241.941	NaN	0	0	12.6601	0	0	0	0	0	0	0	0	0	0	0	0	0	0	0	0	0	0	0
AAGTAGCGAATGATATTAGG	70.2349	0	0	0	0	0	NaN	33.2916	211.469	14.414	0	0	0	0	0	0	0	0	0	0	0	0	0	10.7083	0	0	37.4245	0	0	13.3385	0	0	0	0	0	0	0	0	0	0	61.2353	0	20.3013	265.701	0	38.8711	0	578.456	0
AAGTAGCGTAAAGAATCAAA	47.0675	0	0	365.87	32.7803	0	0	50.8798	0	0	0	0	0	0	0	0	0	0	0	0	0	0	0	0	19.488	0	0	0	0	25.1126	0	0	0	0	0	0	0	0	0	0	0	26.9201	0	0	19.4038	39.1014	0	0	NaN
AAGTAGGATAAGGGAGACTC	41.449	0	0	0	12.8002	0	94.0427	190.327	0	0	0	0	0	0	0	0	0	0	0	0	0	0	0	0	0	0	0	0	28.2765	NaN	0	0	0	0	0	0	0	0	0	0	0	0	0	0	NaN	0	0	0	0
AAGTAGGATGTTTTTCGGTC	12.4773	0	0	0	0	0	392.738	103.846	39.8103	23.3888	0	0	0	0	0	0	0	0	0	0	0	0	0	0	0	0	619.365	0	0	0	0	0	0	0	0	0	0	0	0	0	0	0	0	0	0	0	0	0	0
AAGTAGGTTGAGGATATCTT	22.159	0	0	0	0	0	0	NaN	0	0	0	0	0	499.217	0	0	0	0	0	0	0	0	0	0	0	0	0	0	0	0	0	0	0	0	0	0	0	0	0	0	0	NaN	0	NaN	0	0	0	0	0
AAGTAGTATGTCCTTGTTTT	17.0515	0	0	0	0	0	0	21.3389	0	0	0	0	0	0	0	0	0	0	0	0	0	0	67.2578	0	0	0	0	0	0	0	0	0	0	0	0	0	0	0	0	0	0	0	0	0	0	0	0	0	0
AAGTATAAATCATATATCGA	23.3638	0	0	0	0	0	42.5223	0	34.1746	0	0	0	0	0	0	0	0	0	0	0	0	0	0	0	0	20.6304	0	0	0	0	0	0	0	0	0	0	0	0	0	0	0	0	0	110.941	0	0	0	0	0
AAGTATAAATTAAGTGGTCA	35.4945	24.3986	19.2857	0	12.625	0	0	0	0	0	0	0	0	0	0	0	0	0	0	0	0	NaN	125.171	NaN	0	0	14.1257	0	0	0	0	0	0	0	0	0	0	0	0	0	0	0	0	0	0	51.5608	0	0	0
AAGTATAAGCTCAATGGTAG	24.7328	0	0	31.4606	0	0	0	10.621	0	0	0	0	0	0	0	0	0	0	0	0	0	0	0	0	0	0	NaN	0	12.4669	NaN	0	0	0	0	0	0	0	0	0	0	0	0	13.434	0	0	0	0	0	0
AAGTATAATCTAGCGTTCAC	21.488	0	0	0	0	0	0	0	0	0	0	0	0	0	0	0	0	0	0	0	0	0	0	25.8962	0	0	0	0	0	0	0	0	0	0	0	0	0	0	0	0	0	0	0	0	0	0	0	0	0
AAGTATAGAGAGTACGTTAA	18.4394	NaN	0	0	0	0	16.2249	0	0	0	0	0	0	0	0	0	0	0	0	0	0	15.8986	0	0	0	0	0	0	0	0	0	0	0	0	0	0	0	0	0	0	0	0	0	0	0	0	0	0	0
AAGTATAGTTATTTTGATAT	71.4955	779.204	0	0	17.3167	71.3281	17.7695	51.0821	29.5918	61.4476	0	0	0	213.742	0	0	0	0	0	0	NaN	0	43944.4	169.656	0	0	74.3202	31.5091	13.5949	NaN	0	0	0	0	NaN	0	0	0	0	0	20.4866	0	NaN	NaN	0	0	892.372	0	NaN
AAGTATATATGTGTTTTAGT	25.7052	0	0	0	0	0	0	0	0	0	0	0	0	0	0	0	0	0	0	0	0	0	0	NaN	0	0	NaN	0	0	NaN	0	0	0	0	0	0	0	0	0	0	0	0	0	0	0	0	0	0	NaN
AAGTATATTGCTAAAACGAT	46.3683	0	0	39.664	64.5771	0	13.8276	80.1043	42.8844	14.2206	0	0	0	0	0	0	0	0	0	0	0	0	NaN	129.159	0	0	NaN	23.0954	0	45.7233	0	0	0	0	0	0	0	0	0	0	53.7565	15.6273	0	0	0	0	0	0	NaN
AAGTATCAATATCCGCATAA	51.7732	0	0	38.8001	0	19.9789	0	39.1543	0	0	0	0	0	0	0	0	0	0	0	0	0	0	0	387.688	0	40.062	0	0	0	54.6032	0	0	0	0	0	0	0	0	0	0	0	NaN	0	0	NaN	0	0	NaN	NaN
AAGTATCTGGCTTATACCAC	29.704	0	0	0	0	0	0	18.1779	0	0	0	0	0	0	0	0	0	0	0	0	0	0	0	NaN	0	0	0	0	0	0	0	0	0	0	0	0	0	0	0	0	NaN	0	0	0	0	0	0	0	0
AAGTATCTGTTAGTATATAA	16.9215	13.6496	0	0	0	49.0863	0	12.6651	NaN	0	0	0	0	0	0	0	0	0	0	0	0	0	0	12.2752	0	0	0	0	0	NaN	0	0	0	0	0	0	0	0	0	8277.76	0	0	0	0	22.8238	0	0	0	0
AAGTATCTTTTTTCTTATAG	35.623	0	0	0	0	0	26.3102	26.6705	0	0	0	0	0	0	0	0	0	0	0	0	0	0	0	147.804	0	0	0	0	0	31.6673	0	0	0	0	0	0	0	0	0	0	0	0	47.1446	0	19.2503	NaN	0	NaN	0
AAGTATGAACGTTGACGGCC	22.4565	0	0	0	0	0	20.5803	NaN	27.1694	0	0	0	0	0	0	0	0	0	0	0	0	NaN	0	0	0	0	0	0	0	103.924	0	0	0	0	0	0	0	0	0	0	0	0	13.434	21.3443	NaN	158.314	0	NaN	0
AAGTATGCCCCTGCCTAACA	16.0728	0	0	0	0	0	0	65.5889	0	0	0	0	0	0	0	0	0	0	0	0	0	0	0	13.5852	0	0	0	0	0	0	0	0	0	0	0	0	0	0	0	0	0	0	0	0	0	NaN	0	0	0
AAGTATGGTTGTGTTTCCCT	12.794	0	0	274.508	NaN	0	0	0	0	0	0	0	0	0	0	0	0	0	0	0	0	0	0	0	0	0	0	0	NaN	0	0	0	0	0	0	0	0	0	0	0	0	0	24.1812	0	0	34.8926	0	0	0
AAGTATGTCAGTAAAAGTGC	19.2008	0	0	0	0	0	0	20.9975	0	0	0	0	0	0	0	0	0	0	0	0	0	0	0	NaN	375.2	0	0	0	0	0	0	0	0	0	0	0	0	0	0	0	0	0	0	0	0	0	0	0	0
AAGTATGTCTCGCTGCAACG	21.142	176.89	0	0	0	0	0	0	0	0	0	0	0	0	0	0	0	0	0	0	0	0	0	0	0	0	0	0	0	56.0262	0	0	0	0	0	0	0	0	0	0	0	0	0	59.8863	0	26.0848	0	0	0
AAGTATGTGATATCTGAAAG	35.9478	0	0	0	0	NaN	0	62.0991	0	0	0	0	0	0	0	0	0	0	0	0	0	0	0	0	0	0	0	0	0	0	0	0	0	0	0	0	0	0	0	0	0	0	NaN	0	0	0	0	0	0
AAGTATGTGGAACACGTTAT	53.49	0	0	0	0	0	0	120.182	0	344.061	0	0	0	0	0	0	0	0	0	0	0	0	0	70.5162	0	0	NaN	0	0	NaN	0	0	0	0	0	0	0	0	0	0	43.7019	0	0	0	0	21.766	0	0	0
AAGTATTAATTTGGTCCGTT	25.7788	0	0	0	0	96.1346	0	10.8022	0	0	0	0	0	0	0	0	0	0	0	0	0	0	0	24.9502	0	0	NaN	0	0	0	0	0	0	0	0	0	0	0	0	0	0	0	0	NaN	0	26.9439	0	NaN	0
AAGTATTACACAAAAGGCCT	14.5005	0	0	0	0	0	0	0	0	0	0	0	0	0	0	0	0	0	0	0	0	0	0	0	0	0	0	0	0	0	0	0	0	0	0	0	0	0	0	0	0	0	0	0	0	0	0	0	0
AAGTATTATAAGCATACGGT	14.4212	0	0	45.1121	0	0	0	0	0	0	0	0	0	0	0	0	0	0	0	0	0	0	192.973	0	0	0	0	0	0	20.3674	0	0	0	0	0	0	0	0	0	0	0	0	0	29.0039	0	0	0	0	NaN
AAGTATTCCTAGGTTGTATA	21.3004	0	0	0	0	45.5918	0	0	0	0	0	0	0	0	0	0	0	0	0	0	0	0	0	31.5407	0	0	0	0	0	0	0	0	0	0	0	0	0	0	0	0	0	0	NaN	0	0	NaN	0	0	0
AAGTATTGCTGTGTGAAGCA	19.0214	0	0	0	0	0	0	0	0	0	0	0	0	0	0	0	0	0	0	0	0	0	0	0	0	0	0	0	0	0	0	0	0	0	0	0	0	0	0	0	0	0	28.8103	0	0	0	0	0	0
AAGTATTGGTATGACACGGC	57.5024	0	0	0	0	0	0	35.8879	0	NaN	0	0	0	0	0	0	0	0	0	0	0	0	0	0	0	0	0	0	0	NaN	0	0	0	0	0	0	0	0	0	0	494.204	NaN	0	0	0	47.6289	232.094	0	NaN
AAGTATTTAGTTTAAGGGTT	55.4047	74.2822	0	0	26.3517	0	12.1568	85.3726	0	0	0	0	0	0	0	0	0	0	0	0	0	0	0	0	0	0	0	0	0	0	0	0	0	0	0	0	0	0	0	0	NaN	0	0	0	0	68.5526	0	0	0
AAGTATTTCATTATTTGCCT	12.937	0	0	0	0	NaN	0	0	0	0	0	0	0	0	0	0	0	0	0	0	0	0	0	0	0	0	0	13.2303	0	0	0	0	0	0	0	0	0	0	0	0	0	0	0	0	0	184.467	0	0	0
AAGTATTTTAGATCATACAT	16.084	0	0	0	0	0	35.0906	0	0	0	0	0	0	0	0	0	0	0	0	0	0	0	0	0	0	0	0	0	0	0	0	0	0	0	0	0	0	0	0	0	0	0	0	0	NaN	16.3995	0	0	0
AAGTCAAGGATCATCGGGTG	12.7267	0	0	0	0	0	0	NaN	0	0	0	0	0	0	0	0	0	0	0	0	0	0	0	0	0	0	0	0	0	0	0	0	0	0	0	0	0	0	0	0	0	0	0	0	0	0	0	0	0
AAGTCAATCGGGAGCTTCCA	27.3519	0	0	0	0	0	13.3097	19.9775	0	28.7563	0	0	0	0	0	0	0	0	0	0	0	0	0	0	0	0	0	0	0	0	0	0	0	0	0	0	0	0	0	0	0	0	0	0	0	0	0	55.9269	0
AAGTCAATCGGTTTCTACCT	15.3469	0	0	0	0	30.2257	0	15.7167	0	0	0	0	0	0	0	0	0	0	0	0	0	0	0	0	0	0	14.2803	0	0	0	0	0	0	0	0	0	0	0	0	0	0	0	0	0	0	0	0	0	0
AAGTCAATCTGGATGGTAAT	25.7201	0	0	0	23.1944	79.7192	0	NaN	19.1902	23.9069	0	0	0	0	0	0	0	0	0	0	0	0	0	14.3492	0	0	0	0	0	NaN	0	0	0	0	0	0	0	0	0	0	0	0	19.9119	0	0	NaN	0	0	NaN
AAGTCAATTAAAAATTAAGT	14.5207	0	0	0	0	0	0	0	0	0	0	0	0	0	0	0	0	0	0	0	0	0	0	0	0	0	0	0	0	0	0	0	0	0	0	0	0	0	0	0	0	0	0	0	0	0	0	0	0
AAGTCACTCGACATTCGTTA	29.7548	0	11.0181	218.174	0	0	0	16.037	0	0	0	0	0	0	0	0	0	0	0	0	0	0	0	16.135	0	0	0	0	0	26.1633	0	0	0	0	0	0	0	0	0	0	0	0	0	0	0	44.386	0	NaN	0
AAGTCAGAAAAACTTTTCAC	25.8238	313.567	0	0	0	0	50.2412	13.272	41.0462	428.614	0	0	0	0	0	0	0	0	0	0	0	0	0	NaN	0	0	0	0	0	0	0	0	0	0	0	0	0	0	0	0	0	0	557.389	111.551	0	0	0	0	48.4098
AAGTCAGACTTCTCTTTTCG	21.906	0	0	0	0	0	0	17.0063	0	0	0	0	0	0	0	0	0	0	0	0	0	0	0	0	0	0	0	0	0	0	0	0	0	0	0	0	0	0	0	0	0	0	0	0	0	NaN	0	0	0
AAGTCCAGCGTATATCTTTG	16.9994	0	0	0	0	0	0	0	0	0	0	0	0	0	0	0	0	0	0	0	0	0	0	0	0	0	0	0	0	0	0	0	0	0	0	0	0	0	0	0	0	0	0	0	0	201.42	216.714	0	34.1151
AAGTCCGAACTCTGTCACAA	29.3814	0	0	0	24.353	0	45.8072	20.9132	0	0	0	0	0	0	0	0	0	0	0	0	0	0	0	0	0	0	0	0	0	NaN	0	0	641.727	0	0	0	0	0	0	0	79.5663	399.805	15.5662	0	0	17.7575	0	0	0
AAGTCCTAGATACGACTGTG	18.5203	0	0	0	0	13.8365	13.9538	0	0	0	0	0	0	0	0	0	0	0	0	0	0	0	0	0	0	0	0	0	0	0	0	0	0	0	0	0	0	0	0	0	0	NaN	0	NaN	0	0	0	0	NaN
AAGTCCTGAAGTTAAATTCC	34.5726	0	62.4549	0	0	0	0	30.5649	0	0	0	0	0	642.926	0	0	0	0	0	0	0	0	0	NaN	0	0	0	0	0	0	0	0	0	0	0	0	0	0	0	0	0	0	28.5269	0	0	27.9564	0	11.4495	NaN
AAGTCCTGGTTAGCATGTCT	26.9183	0	0	0	0	0	0	14.1655	0	0	0	0	0	282.675	0	0	0	0	0	0	0	0	0	0	0	0	0	0	0	14.2459	0	0	0	0	0	0	0	0	0	0	0	210.687	0	0	0	0	0	0	0
AAGTCCTTCTAGAAAGTTAT	53.5272	216.531	0	22.2328	0	0	0	37.7382	31.2287	241.575	0	0	0	0	0	0	0	0	0	0	0	0	0	17.0463	0	0	0	0	0	NaN	0	0	7194.11	0	0	0	0	0	0	0	0	NaN	45.6212	388.97	26.13	0	0	0	NaN
AAGTCGATCTTGTCTTATAT	25.3611	11.1951	0	0	0	0	0	16.2728	62.9866	0	0	0	0	0	0	0	0	0	0	0	0	0	0	0	0	0	0	0	0	0	0	0	0	0	0	0	0	0	0	0	NaN	0	0	0	22.9007	25.4759	0	0	0
AAGTCGCATTGTGTAGTACA	19.4983	0	0	0	25.3956	0	0	0	0	0	0	0	0	0	0	0	0	0	0	0	0	0	0	0	0	0	0	0	18.7045	0	0	0	0	0	0	0	0	0	0	0	0	0	0	0	0	0	0	0	0
AAGTCGGAGTATCAAAGTAT	15.8782	0	0	0	0	33.4083	0	0	0	0	0	0	0	0	0	0	0	0	0	0	0	0	0	0	0	0	0	0	0	0	0	0	0	0	0	0	0	0	0	0	NaN	0	0	0	0	0	0	0	0
AAGTCGGTATTTAATTTTTG	21.1252	0	0	61.4623	0	23.4654	0	0	0	0	0	0	0	0	0	0	0	0	0	0	0	0	0	0	0	0	0	0	0	0	0	0	0	0	0	0	0	0	0	0	NaN	0	NaN	0	0	112.261	0	0	0
AAGTCGTGTTTGAATTTGTG	26.8792	0	0	0	0	0	0	35.3021	0	0	0	0	0	0	0	0	0	0	0	0	60.7613	0	0	0	0	381.267	0	117.791	0	336.877	0	0	0	0	0	0	0	0	0	0	NaN	0	NaN	43.6048	0	0	0	0	NaN
AAGTCTAATACAAAATAGAC	14.0593	13.4863	NaN	0	0	0	0	0	0	NaN	0	0	0	0	0	0	0	0	0	0	0	0	0	146.348	0	0	0	0	0	0	0	0	0	0	0	0	0	0	0	0	0	0	0	0	0	0	0	0	0
AAGTCTAGTTTGTGAAATAT	25.5725	0	0	0	0	18.0402	0	18.0388	0	0	0	0	0	0	0	0	0	0	0	0	0	0	0	0	0	0	0	0	0	14.9762	0	0	0	0	0	0	0	0	0	0	0	0	0	0	0	0	0	0	0
AAGTCTATGAAAGATTCTTA	35.0389	0	0	0	0	0	70.5381	49.4004	0	0	0	0	0	0	0	0	0	0	0	0	0	0	0	0	0	0	0	0	0	56.4128	0	0	0	0	0	0	0	0	0	0	NaN	0	0	0	0	0	0	0	0
AAGTCTCGAAGTAGTATCTC	39.3448	36.8583	0	0	0	0	0	0	0	0	0	0	0	0	0	0	0	0	0	0	0	0	0	0	0	0	0	0	65.3122	162.889	0	0	0	0	0	0	0	0	0	0	0	0	0	0	0	0	0	0	0
AAGTCTGATAATTAGCGGAT	40.6947	0	0	0	0	0	42.1912	23.6993	43.4502	0	0	0	0	0	0	0	0	0	0	0	0	0	0	0	0	0	0	0	0	0	0	0	0	0	0	0	0	0	0	0	0	0	0	NaN	0	0	0	0	0
AAGTCTTACGTATCCAAAGC	25.4596	0	13.3556	0	65.2988	0	0	15.3582	16.5792	0	0	0	0	0	0	0	0	0	0	0	0	0	0	0	0	0	0	0	NaN	17.0543	0	0	0	0	0	0	0	0	0	0	0	0	0	0	0	0	0	0	0
AAGTCTTCACTCTTAGGACT	14.9183	87.1506	0	0	0	0	0	0	0	0	0	0	0	0	0	0	0	0	0	0	0	0	0	0	0	0	0	0	0	0	0	0	0	0	0	0	0	0	0	0	0	0	35.7147	193.433	0	0	0	0	0
AAGTCTTGGATTATTTAATC	15.0417	0	0	0	50.27	0	19.3707	NaN	0	0	0	0	0	0	0	0	0	0	0	0	0	0	0	709.229	0	0	0	0	NaN	NaN	0	0	0	0	0	0	0	0	0	0	0	0	0	0	0	422.83	0	0	0
AAGTCTTTCGGTACTTGGTA	32.7361	0	0	0	0	14.2478	11.6041	24.542	85.78	0	0	0	0	0	0	0	0	0	0	0	0	0	0	0	0	0	0	0	0	NaN	0	0	0	0	0	0	0	0	0	0	0	0	31.4922	12.5067	0	0	0	0	NaN
AAGTCTTTTACAGAAACAAT	14.4306	0	0	0	0	0	0	0	0	0	51.7197	0	0	0	0	0	0	0	0	0	0	0	0	0	0	0	0	0	0	0	0	0	0	0	0	0	0	0	0	0	0	0	0	0	0	0	0	0	0
AAGTGAAAATGCCGTTTTCC	32.8205	0	0	0	0	0	0	NaN	0	18.683	31.9225	0	0	0	0	0	0	0	0	0	0	0	0	107.927	0	0	0	0	0	23.0273	0	0	0	0	0	0	0	0	0	0	0	0	0	0	0	28.2116	0	0	95.7109
AAGTGAATCTTAGTGCTAAG	14.781	0	0	85.4765	113.306	0	0	21.8911	0	0	0	0	0	0	0	0	0	0	0	0	85.5877	0	0	NaN	0	0	0	0	0	0	0	0	0	0	0	0	0	0	0	0	0	0	0	0	0	0	0	0	NaN
AAGTGAATTGAAGTTAGGTC	27.1505	0	0	0	0	14.2417	0	NaN	0	0	0	0	0	0	0	0	0	0	0	0	0	44.8438	0	19.1594	0	0	0	0	0	0	0	0	0	0	0	0	0	0	0	0	NaN	12.613	0	0	23.0163	0	0	0	NaN
AAGTGACGGGCGGGTAAAGT	60.7689	0	0	1035.49	14.9128	0	14.254	71.4516	0	12.214	0	0	0	623.369	0	0	0	0	0	0	0	0	0	25.4606	0	0	NaN	0	0	20.1222	0	0	0	0	0	0	0	0	0	0	NaN	0	136.026	NaN	273.774	0	0	0	19.0568
AAGTGACTATAATATTTTAG	16.0387	0	0	0	0	0	0	0	0	0	0	0	0	0	0	0	0	0	0	0	0	0	0	0	0	0	0	73.2708	0	0	0	0	0	0	0	0	0	0	0	0	0	0	NaN	0	0	0	0	0	0
AAGTGACTTTAGAACATAAA	22.0988	60.5579	0	0	0	0	0	12.526	0	19.0668	0	0	0	0	0	0	0	0	0	0	0	0	0	33.0752	0	0	0	0	0	0	0	0	0	0	0	0	0	0	0	0	0	0	0	0	0	12.5061	0	0	0
AAGTGACTTTTATGATATAT	32.9189	40.8827	0	0	47.8683	0	251.187	24.1039	0	0	0	0	0	0	0	0	0	0	0	0	NaN	0	0	0	0	0	NaN	0	200.88	0	0	0	0	0	0	0	0	0	0	0	0	0	0	0	0	0	0	0	NaN
AAGTGAGACAGAGAGAGTGC	32.5882	0	0	0	0	0	14.2668	NaN	NaN	0	0	0	0	0	0	0	0	0	0	0	0	0	0	NaN	0	0	0	0	0	102.8	0	0	0	0	0	0	0	0	0	0	NaN	0	0	0	NaN	NaN	0	0	NaN
AAGTGATACAATGAATCTCG	34.6922	14.6987	0	0	171.776	0	0	58.1921	0	0	0	0	0	0	0	0	0	0	0	0	12.7249	0	0	46.2204	0	0	NaN	0	0	0	0	0	0	0	0	0	0	0	0	0	0	0	0	0	0	NaN	0	0	0
AAGTGATCTTATGGATTAAT	16.6813	0	0	13.6526	1856.67	0	0	NaN	0	0	0	0	0	0	0	0	0	0	0	0	0	0	0	0	0	0	40.2512	0	0	14.5663	0	0	0	0	0	0	0	0	0	0	0	0	0	0	0	0	0	0	0
AAGTGATCTTCCCCCTGTCA	26.6368	0	0	0	0	0	0	18.22	80.4793	0	0	0	0	0	0	0	0	0	0	0	0	0	0	0	0	0	25.4147	0	0	0	0	0	0	0	0	0	0	0	0	0	0	0	0	0	0	0	0	0	NaN
AAGTGATTAATAGTTACTTA	22.3972	0	0	0	0	0	0	0	0	0	0	0	0	0	0	0	0	0	0	0	0	0	0	0	0	0	0	0	24.4114	13.8289	0	0	0	0	0	0	0	0	0	0	0	0	0	0	0	NaN	0	0	0
AAGTGATTATCAAGATAAAA	31.1857	0	0	0	0	23.8767	0	12.7072	0	0	0	0	0	0	0	0	0	0	0	0	0	0	0	26.373	0	0	156.613	0	0	67.8684	0	0	0	0	0	0	0	0	0	0	0	0	0	0	0	49.3355	0	0	0
AAGTGATTGTTTTGTAGGTT	36.4992	0	0	0	0	74.9139	16.3988	0	0	0	0	0	0	0	0	0	0	0	0	0	0	0	0	0	0	0	8074.29	0	0	235.608	29946.9	0	0	0	0	0	0	0	0	0	0	0	0	0	20.7882	NaN	0	0	0
AAGTGCAATTGATTTTCTAG	51.7911	0	0	0	0	0	129.433	37.1524	0	0	0	0	0	0	0	0	0	0	0	0	0	0	0	NaN	0	0	12.91	0	0	65.5394	0	0	0	0	0	0	0	0	0	0	0	0	5950.42	0	0	NaN	0	0	0
AAGTGCAGGGCAATGCAGTT	14.6714	0	20.0334	0	0	0	0	14.9747	0	0	0	0	0	0	0	0	0	0	0	0	0	0	0	NaN	0	0	0	0	0	0	0	0	0	0	0	0	0	0	0	0	0	0	0	0	0	35.3397	0	0	0
AAGTGCAGTGTTTTGAATAC	32.6175	0	0	0	0	0	0	27.2563	0	0	0	0	0	0	0	0	0	0	0	0	0	0	0	0	0	0	0	0	0	0	0	0	0	0	0	0	0	0	0	0	0	0	0	0	0	37.485	0	0	NaN
AAGTGCATATTAAAGAATCT	32.0932	0	0	0	0	0	NaN	0	57.9294	19.2572	0	0	0	0	0	0	0	0	0	0	0	0	30.8319	0	0	0	0	0	0	51.9757	0	0	0	0	0	0	0	0	0	0	0	NaN	NaN	0	0	NaN	0	52.2353	0
AAGTGCCCCATCCTTTTCGA	52.2732	39.6256	0	0	0	11.8897	67.3575	38.4084	32.5982	14.2112	18.2717	0	0	0	0	0	0	0	0	0	0	0	0	43.3066	0	0	0	0	0	NaN	0	0	0	0	0	0	0	0	0	0	47.4352	0	0	54.5052	0	NaN	0	0	NaN
AAGTGCGCTGTTTAGTCTAG	13.4317	0	0	0	0	17.0111	0	11.8137	0	0	0	0	0	0	0	0	0	0	0	0	0	0	0	0	0	0	0	0	0	0	0	0	0	0	0	0	0	0	0	0	0	0	0	0	0	NaN	0	0	0
AAGTGCGTTTCGGGGCGGTT	38.3578	0	0	88.2815	0	36.0662	0	66.773	0	0	0	0	0	0	0	0	0	0	0	0	0	0	33.0228	NaN	20.6031	0	0	0	0	0	0	0	0	0	0	0	0	0	0	0	95.808	0	0	0	0	26.7654	0	1111.92	NaN
AAGTGCTAATCTACGGTGTC	14.5472	0	0	0	0	0	0	18.848	25.1792	0	0	0	0	0	0	0	0	0	0	0	0	0	0	0	0	0	0	0	0	0	0	0	0	0	0	0	0	0	0	0	0	0	0	0	0	0	0	0	0
AAGTGCTCACGCGCGCTTAG	12.041	0	0	0	0	0	0	0	0	0	0	0	0	0	0	0	0	0	0	0	0	0	0	0	0	0	0	0	0	0	0	0	0	0	0	0	0	0	0	0	0	0	0	0	0	0	0	0	0
AAGTGGACTTTACAATTGAA	30.6724	0	0	0	0	0	0	17.8155	0	0	0	0	0	0	0	0	0	0	0	0	0	0	0	0	0	0	0	0	0	0	0	0	0	0	0	0	0	0	0	0	0	0	0	40.6079	0	25.3576	0	0	130.669
AAGTGGCATCTGGAAAAATT	28.3605	0	123.066	0	0	0	16.5946	67.9071	0	0	NaN	0	0	0	0	0	0	0	0	0	0	0	0	0	0	0	0	0	47.0638	0	0	0	0	0	0	0	0	0	0	0	0	0	0	0	0	0	0	0	0
AAGTGGGCGTTCAAAAATGA	17.4836	0	0	0	0	0	0	0	0	0	0	0	0	0	0	0	0	0	0	0	0	0	0	0	0	0	0	0	0	130.503	0	0	0	0	0	0	0	0	0	0	0	0	19.9415	0	0	0	0	0	0
AAGTGGGGCTGGACTACAAG	21.2122	0	0	0	140.154	0	NaN	NaN	0	0	0	0	0	0	0	0	0	0	0	0	0	0	0	0	38.7479	20.2487	NaN	0	0	0	0	0	0	0	0	0	0	0	0	0	0	0	0	0	0	0	0	0	NaN
AAGTGGTTACTCCGTTTATA	42.4495	0	0	0	0	0	0	55.8193	0	0	0	0	0	0	0	0	0	0	0	0	0	16.1169	0	0	0	0	3688.43	0	0	115.602	0	0	0	0	0	0	0	0	0	0	50.8204	0	0	0	0	0	0	0	12328.7
AAGTGTAATTTAAGCATTGG	13.7173	0	0	0	0	0	0	17.8576	0	0	0	0	0	0	0	0	0	0	0	0	0	0	0	0	0	0	0	0	0	0	0	0	0	0	0	0	0	0	0	0	0	0	0	0	0	0	0	40.1299	0
AAGTGTATATCGTTATTAGA	20.22	0	0	61.7332	31.7946	0	0	11.0889	0	0	0	0	0	0	0	0	0	0	0	0	0	0	0	0	0	0	0	0	0	0	0	0	0	0	0	0	0	0	0	0	0	NaN	0	0	252.03	0	0	0	0
AAGTGTATCGTAACATGACA	20.8661	0	0	0	0	0	0	19.847	0	0	0	0	0	0	0	0	0	0	0	0	0	0	0	0	0	0	NaN	0	0	0	0	0	0	0	0	0	0	0	0	0	0	0	0	0	0	0	0	0	0
AAGTGTATGTGAGTTGCCTT	36.941	0	0	0	0	0	0	0	0	19.8969	0	0	0	0	0	0	0	0	0	0	0	0	NaN	0	0	0	0	0	0	0	0	0	0	0	0	0	0	0	0	0	0	0	12.0462	0	0	NaN	0	0	0
AAGTGTCGGCCCGGAGTGTA	16.6852	0	0	0	0	0	0	0	0	0	0	0	0	0	0	0	0	0	0	0	0	0	0	0	0	0	0	0	0	0	0	0	0	0	0	0	0	0	0	0	0	0	0	0	0	0	0	0	0
AAGTGTCTGGTTTTTAAGAG	13.6573	0	0	0	0	0	0	0	NaN	0	0	0	0	0	0	0	0	0	0	0	0	0	0	0	0	0	0	0	0	0	0	0	0	0	0	0	0	0	0	0	0	0	0	0	0	NaN	0	0	0
AAGTGTGGCACACAAGTTTT	32.5041	0	0	0	16.2467	0	42.3265	198.495	0	0	0	0	0	0	0	0	0	0	0	0	0	0	0	0	0	0	0	0	0	16.0717	0	0	0	0	0	0	0	0	0	0	0	0	0	14.6975	NaN	0	0	0	0
AAGTGTTAATTTCTGCGCTT	17.3428	0	0	0	0	0	0	11.0256	0	0	0	0	0	0	0	0	0	0	0	0	0	0	0	0	0	0	0	0	0	56.1838	0	0	0	0	0	0	0	0	0	0	0	0	105.539	0	863.133	0	0	0	0
AAGTGTTACTTGTGGACTAA	16.0778	0	0	200.364	118.785	0	10.7513	0	0	0	0	0	0	0	0	0	0	0	0	0	0	0	0	0	0	0	0	0	375.432	0	0	0	0	0	0	0	0	0	0	0	0	0	0	97.1165	0	35.71	0	0	0
AAGTGTTGTACTGACTGAAA	40.2112	0	0	0	0	11.0672	0	NaN	27.7718	11.2466	0	0	0	372.587	0	0	0	0	0	0	0	0	0	0	0	0	0	0	0	243.959	0	0	0	0	0	0	0	0	0	0	54.2565	0	0	48.2957	0	NaN	0	0	86.9193
AAGTGTTTCAAGTATTATTT	15.9419	39.395	0	0	0	0	0	12.3237	0	0	0	0	0	0	0	0	0	0	0	0	0	0	0	0	0	0	26.6268	0	0	0	0	0	0	0	0	0	0	0	0	0	0	0	0	0	0	0	0	0	0
AAGTTAAAGACAATCATCTT	18.3879	0	0	16.2425	0	0	0	93.7598	0	0	0	0	0	0	0	0	0	0	0	0	0	0	0	0	0	0	NaN	0	0	0	0	0	0	0	0	0	0	0	0	0	0	0	0	0	0	0	0	0	NaN
AAGTTAATCAGATAGTTTAT	85.629	0	NaN	0	1110.69	0	12.9877	189.286	0	0	0	0	0	0	0	0	0	0	0	0	0	0	0	150.285	0	0	19.3391	0	0	34.7871	0	0	0	0	0	0	0	0	0	0	0	0	0	26.8696	NaN	21.5908	0	0	0
AAGTTACAGTCTAAAGTTAT	67.8162	17.4137	0	0	31.5647	0	44.8591	42.3661	0	15.8308	0	0	0	0	0	0	0	0	0	0	0	66.9063	0	15.9172	0	0	11.3301	54.4257	0	NaN	0	0	0	0	0	0	0	0	0	0	0	0	NaN	0	0	15.8891	0	0	0
AAGTTACATCATGTACATAC	18.8995	0	0	0	0	0	573.701	32.3098	0	0	0	0	0	0	5808.93	0	0	0	0	0	0	0	0	0	0	0	0	0	0	0	0	0	0	0	0	0	0	0	0	0	0	NaN	0	0	56.9455	NaN	0	0	0
AAGTTACATGAATTGCTATG	27.5692	0	0	0	0	1111.68	0	0	0	0	0	0	0	0	0	0	0	0	0	0	0	0	0	0	0	0	0	0	0	NaN	0	0	0	0	0	0	0	0	0	0	54.3236	0	23.8509	0	0	0	NaN	0	0
AAGTTACCTACAGATGCTTT	17.1937	0	0	0	0	0	0	0	0	0	0	0	0	0	0	0	0	0	0	0	0	0	0	NaN	0	0	0	0	0	0	0	0	0	0	0	0	0	0	0	0	0	0	0	0	0	NaN	0	NaN	0
AAGTTACTACAAATGTGATG	31.2561	0	0	0	0	0	20.1668	0	0	0	0	0	0	0	0	0	0	0	0	0	0	67.0375	0	0	0	0	18.4532	0	0	34.1534	0	0	0	0	0	0	0	0	0	0	0	0	0	0	0	0	0	0	65.001
AAGTTACTTCAGATTACTTT	17.4465	0	0	0	0	0	0	0	0	0	0	0	0	0	0	0	0	0	0	0	0	0	0	0	0	0	0	0	0	0	0	0	0	0	0	0	0	0	0	0	0	0	0	0	0	34.3489	0	0	NaN
AAGTTAGAGGGCTTTCTAAA	14.3111	0	0	0	0	0	206.699	0	0	19.9125	0	0	0	0	0	0	0	0	0	0	0	0	0	0	0	0	0	12421.2	0	22.8859	0	0	0	0	0	0	0	0	0	0	0	0	0	0	0	16.8933	0	0	0
AAGTTAGCCGGGAATTGGAA	45.3421	0	0	0	36.8368	0	NaN	37.4938	0	49.4365	0	0	0	0	0	0	0	0	0	0	0	0	0	NaN	0	0	NaN	0	0	566.31	0	0	0	0	0	0	0	0	0	0	0	0	0	0	31.3931	NaN	0	0	0
AAGTTAGTTTTAGTCTTATC	18.0503	0	0	0	0	NaN	29.2474	0	0	0	0	0	0	0	0	0	0	0	0	0	0	0	0	0	0	0	19.0542	0	16.5894	0	0	0	0	0	0	0	0	0	0	0	0	0	0	0	0	0	0	0	0
AAGTTATAAAGGTGATTTTT	35.0185	16.4319	0	0	0	0	41.0125	11.6747	51.4717	0	0	0	0	0	0	0	0	0	0	0	0	0	0	NaN	13.0064	0	0	0	0	NaN	0	0	0	0	0	0	0	0	0	0	NaN	0	NaN	0	0	0	0	0	23.9434
AAGTTATAATCCAACTCCTT	14.0315	0	0	0	0	0	0	0	0	0	0	0	0	0	0	0	0	0	0	0	0	0	0	91.0158	0	0	0	0	0	0	0	0	0	0	0	0	0	0	0	0	0	93.0778	0	0	0	0	0	0	0
AAGTTATCATACTGATCTTT	22.4053	0	0	31.8924	0	0	16.0987	42.8675	0	0	0	0	0	0	0	0	0	0	0	0	0	0	0	0	0	0	0	0	0	0	0	0	0	0	0	0	0	0	0	0	0	0	0	0	0	840.657	0	0	0
AAGTTATCTTAGAATCATAA	28.8195	0	0	0	0	0	0	33.8313	0	0	59.0251	0	0	0	0	0	0	0	0	0	0	0	0	26.6601	0	14.9077	15.9494	0	0	10.292	0	0	0	0	0	0	0	0	0	0	0	0	29.5301	0	0	0	0	0	0
AAGTTATCTTTTTCACCTAC	17.3709	0	0	0	11.612	0	0	NaN	0	0	0	0	0	0	0	0	0	0	0	0	0	0	0	0	0	0	35.8277	0	0	30.2138	0	0	0	0	0	0	0	0	0	0	0	0	0	0	0	0	0	0	0
AAGTTATTCAGAAGGTCACC	18.2578	0	0	0	0	0	12.6656	NaN	0	0	0	0	0	0	0	0	0	0	0	0	0	0	0	0	0	0	0	0	0	0	0	0	0	0	0	0	0	0	0	0	0	NaN	0	0	0	0	0	45.9985	0
AAGTTATTCATCGTAGTAAG	33.716	65.2664	NaN	20.7758	0	11.1685	NaN	12.5471	0	0	0	0	0	0	0	0	0	0	0	0	0	0	0	0	0	0	16.0354	0	0	0	0	0	0	0	0	0	0	0	0	0	0	0	0	0	0	0	0	0	0
AAGTTATTCGGATTAATGTA	76.1026	0	459.596	0	0	99.4996	NaN	93.802	0	13.1876	0	0	0	0	0	0	0	0	0	0	0	16.341	0	32.8563	0	0	NaN	17.0254	82.1839	20.2117	0	0	0	0	0	0	0	0	0	0	0	23.2197	11.8515	0	23.3619	0	264.501	0	0
AAGTTATTTTTCTTAAATAT	52.6509	16.402	0	186.983	0	0	14.911	0	0	0	0	0	0	0	0	0	0	0	0	0	0	NaN	0	13.9873	0	0	0	0	0	NaN	0	0	0	0	0	0	0	0	0	0	58.5398	NaN	0	0	0	NaN	0	1535	NaN
AAGTTCAGGGGTTCACAGCA	37.563	43.062	0	0	0	29.002	NaN	29.4144	35.4344	0	0	0	0	0	0	0	0	0	0	0	0	0	0	12.7476	31.7497	0	NaN	0	0	0	0	0	0	0	0	0	0	0	0	0	16.8991	0	0	0	0	0	NaN	0	NaN
AAGTTCAGTATCTCTTTTTG	31.0415	0	0	0	0	29.8165	26.376	NaN	0	0	0	0	0	0	0	0	0	0	0	0	58.9277	0	0	0	0	0	0	10.924	0	0	0	0	0	0	0	0	0	0	0	0	0	0	0	0	0	28.5436	0	0	0
AAGTTCATGACTCTTAGCGG	16.6136	0	0	0	16.504	0	0	77.9001	0	0	0	0	0	0	0	0	0	0	0	0	0	0	0	0	0	0	0	0	0	0	0	0	0	0	0	0	0	0	0	0	0	56.2982	18.004	0	0	0	0	0	0
AAGTTCATGGATTTCCGTAC	40.8032	0	0	0	217.206	0	27.0587	22.241	0	0	23.183	0	0	0	0	0	0	0	0	0	0	0	0	185.252	15.0385	0	16.1314	0	0	28.1124	0	0	0	0	0	0	0	0	0	0	0	81.8714	0	0	0	136.903	0	0	55.0566
AAGTTCGGAAAATAATGTTC	17.3687	0	0	0	0	0	0	0	0	0	0	0	0	0	0	0	0	0	0	0	0	0	0	25.8928	0	0	0	0	0	0	0	0	0	0	0	0	0	0	0	0	0	0	NaN	0	0	0	0	0	0
AAGTTCTATATTAATGTCTT	14.4668	0	0	0	0	0	0	0	0	0	0	0	0	0	0	0	0	0	0	0	0	0	0	0	0	0	0	0	0	0	0	0	0	0	0	0	0	0	0	0	0	0	0	0	0	0	0	0	0
AAGTTCTATGCGGATTTGGA	17.9509	0	0	0	0	0	0	0	0	0	0	0	0	0	0	0	0	0	0	0	0	0	0	0	0	0	0	0	0	0	0	0	0	0	0	0	0	0	0	0	0	0	0	0	NaN	0	0	0	0
AAGTTCTATTATTGATACAA	26.4951	0	0	0	0	0	14.1406	38.3451	0	0	0	0	0	0	0	0	0	0	0	0	0	0	0	0	0	0	0	0	0	0	0	0	0	0	0	0	0	0	0	0	0	0	0	0	0	0	0	0	0
AAGTTCTCCAATTTTATGTT	18.2203	0	0	0	0	0	0	27.0961	0	0	0	0	0	0	0	0	0	0	0	0	0	0	0	0	0	0	17.9139	18.7292	0	0	0	0	0	0	0	0	0	0	0	0	0	NaN	0	0	0	0	0	0	0
AAGTTCTGTCTCGTTTTTGA	43.3777	0	0	45.9229	0	NaN	0	27.3617	0	15.8339	0	0	0	0	0	0	0	0	0	0	0	0	0	24.2935	0	0	0	0	0	32.8718	0	0	0	0	0	0	0	0	0	0	NaN	0	NaN	0	0	NaN	0	0	NaN
AAGTTCTTCATTATTCTGGT	13.5959	0	0	0	0	0	0	0	0	16.5391	0	0	0	0	0	0	0	0	0	0	0	566.038	0	0	0	0	0	0	0	0	0	0	0	0	0	0	0	0	0	0	NaN	0	0	0	0	20.0595	0	0	0
AAGTTCTTCCATGAATTTTA	14.6937	0	0	0	0	0	0	17.3773	0	0	0	0	0	0	0	0	0	0	0	0	0	0	0	0	0	0	0	0	0	NaN	0	0	0	0	0	0	0	0	0	0	0	0	0	0	0	0	0	0	0
AAGTTCTTGCAAGAGTGCTA	24.3477	0	0	13.4906	119.942	33.7222	0	0	26.3474	0	0	0	0	0	0	0	0	0	0	0	0	29.3992	0	0	0	0	51.7291	3078.96	0	0	0	0	0	0	0	0	0	0	0	0	0	25.9036	0	0	0	0	0	0	0
AAGTTGACTACGCTCACAAG	31.7155	0	0	0	0	0	16.1115	13.9843	13.2377	456.765	0	0	0	0	0	0	0	0	0	0	0	0	0	0	0	0	0	195.727	0	NaN	0	0	0	0	0	0	0	0	0	0	0	0	11.7332	0	0	NaN	0	0	0
AAGTTGAGAACCTAAGTTCC	22.1081	0	0	0	0	0	0	13.2384	0	16.4175	0	0	0	0	0	0	0	0	0	0	0	0	0	0	0	0	NaN	0	0	0	0	0	0	0	0	0	0	0	0	0	0	181.908	0	0	0	0	0	0	NaN
AAGTTGAGACGTTGATTCTT	19.5775	0	0	0	0	0	0	0	0	0	0	0	0	0	0	0	0	0	0	0	0	0	0	41.2672	0	0	15.2729	0	0	18.7368	0	0	0	0	0	0	0	0	0	0	0	0	0	0	0	0	0	0	0
AAGTTGAGATGCTTATGGGC	11.8768	0	0	0	0	0	0	0	0	0	0	0	0	0	0	0	0	0	0	0	0	0	0	0	0	0	0	0	0	0	0	0	0	0	0	0	0	0	0	0	0	0	18.4945	0	0	0	0	0	0
AAGTTGATAATTTTTATTAC	13.2677	0	0	0	0	0	0	13.6976	0	0	0	0	0	0	0	0	0	0	0	0	0	78.2505	0	0	0	0	0	0	0	NaN	0	0	0	0	0	0	0	0	0	0	0	0	0	0	0	0	0	0	0
AAGTTGATACACTGGAATTT	23.4068	0	0	0	0	0	28.1988	12.7916	0	0	0	0	0	0	0	0	0	0	0	0	0	0	0	0	49.3991	0	38.4207	0	0	12.0945	0	0	0	0	0	0	0	0	0	0	0	0	0	0	0	0	0	0	0
AAGTTGATTTCTACCTCATG	38.1379	0	0	0	12.452	0	NaN	13.2384	126.656	0	0	0	0	0	0	0	0	0	0	0	0	0	0	61.147	0	0	0	0	0	32.1934	0	0	0	0	0	0	0	0	0	0	NaN	NaN	23.0005	NaN	0	0	0	0	0
AAGTTGCACGCGCTGGTATG	13.8624	0	0	0	0	0	0	0	0	0	0	0	0	0	0	0	0	0	0	0	0	13.5151	0	0	0	0	0	0	0	0	0	0	0	0	0	0	0	0	0	0	0	0	0	158.978	0	0	0	0	0
AAGTTGCACTTACATTTTGT	24.1698	0	0	0	60.3476	0	18.7833	75.6241	0	0	0	0	0	0	0	0	0	0	0	0	0	0	24.3149	24.1494	0	0	80.2966	0	0	0	0	0	0	0	0	0	0	0	0	0	0	0	56.5163	0	0	0	0	0	0
AAGTTGCATATGGTCGTCTT	13.0582	102.385	0	0	0	0	0	0	21.0833	0	0	0	0	0	0	0	0	0	0	0	0	0	0	0	0	0	0	0	0	0	0	0	0	0	0	0	0	0	0	0	0	0	0	0	0	0	0	0	0
AAGTTGCATGGGTCTATGTG	46.1653	0	0	84.1815	161.903	17.9308	34.2945	59.288	0	0	0	0	0	0	0	0	0	0	0	0	0	0	NaN	23.7105	0	0	0	0	0	0	0	0	0	0	0	0	0	0	0	0	0	0	0	NaN	0	0	42.6394	45.8481	NaN
AAGTTGGACTTTGTATTTTG	24.44	0	0	0	0	0	23.082	0	53.6632	0	0	0	0	0	0	0	0	0	0	0	0	0	0	14.3492	12.7847	0	0	0	0	NaN	0	0	0	0	0	0	0	0	0	0	0	0	0	0	0	0	0	17.9653	0
AAGTTGGAGTTTCGATCTTC	13.4686	233.707	0	455.393	0	0	0	0	0	0	0	0	0	0	0	0	0	0	0	0	0	0	0	0	0	0	0	0	0	0	0	0	0	0	0	0	0	0	0	0	0	0	0	0	30.1629	0	0	0	0
AAGTTGGCATTGGTTTTGGT	22.9746	0	0	0	0	0	15.233	11.6536	0	0	0	0	0	0	0	0	0	0	0	0	0	0	0	0	0	0	0	0	0	0	0	0	0	0	0	0	0	0	0	0	NaN	0	74.7397	0	0	0	0	0	0
AAGTTGGGCTTCTATTCACA	22.2645	0	0	0	37.6724	0	0	NaN	0	421.202	0	0	0	0	0	0	0	0	0	0	0	0	0	45.2409	0	0	NaN	0	0	0	0	0	0	0	0	0	0	0	0	0	0	0	0	0	0	0	19.8956	0	20.9377
AAGTTGGGTTTTTAGAACTT	30.893	0	0	0	0	0	0	21.381	0	0	0	0	0	0	0	0	0	0	0	0	0	0	0	0	0	0	0	0	0	0	0	0	0	0	0	0	0	0	0	0	0	0	0	0	0	NaN	0	0	NaN
AAGTTGGTAATATGGATGAC	17.9482	37.3119	0	0	0	0	24.6961	13.7273	0	0	0	0	0	0	0	0	0	0	0	0	0	0	0	0	0	0	0	0	0	0	0	0	0	0	0	0	0	0	0	0	0	0	0	0	0	0	0	0	0
AAGTTGGTACGTCATACGAC	15.0914	0	0	0	0	0	0	0	0	0	42.3459	0	0	0	0	0	0	0	0	0	0	0	0	0	0	0	0	0	0	0	0	0	0	0	0	0	0	0	0	0	0	0	0	0	0	0	0	0	0
AAGTTGGTGTAATTTCAAAT	13.4139	0	0	0	42.421	0	0	0	0	0	0	0	0	0	0	0	0	0	0	0	0	NaN	0	0	0	0	0	0	0	NaN	0	0	0	0	0	0	0	0	0	0	0	0	0	0	0	0	0	0	0
AAGTTGGTTCTCCCGTGAGG	34.186	0	0	0	138.884	183.112	20.7195	73.4871	0	0	0	0	0	0	0	0	0	0	0	0	0	0	0	0	0	71.6638	0	0	0	0	0	0	0	0	0	0	0	0	0	0	NaN	41.6703	0	0	0	12.7146	0	0	0
AAGTTGGTTTATGCGTATGG	20.5852	0	0	0	18.5323	0	12.8614	0	0	0	0	0	0	0	0	0	0	0	0	0	0	0	0	0	0	0	0	0	197.654	0	0	0	0	0	0	0	0	0	0	0	877.048	0	0	0	NaN	0	0	0	0
AAGTTGTAAAGTTCTGCTTA	18.7221	0	0	0	0	0	NaN	17.6975	0	0	0	0	0	0	0	0	0	0	0	0	NaN	0	0	0	0	0	0	24.81	0	0	0	0	0	0	0	0	0	0	0	0	0	NaN	0	0	0	0	0	NaN	0
AAGTTGTACAGAGAATTGTG	16.8516	0	0	0	0	0	0	NaN	0	0	0	0	0	0	0	0	0	0	0	0	0	0	0	0	65.0706	0	0	0	0	62.4663	0	0	0	0	0	0	0	0	0	0	0	0	0	0	0	0	0	14.8948	0
AAGTTGTCATAGACTGGACA	32.3561	0	0	0	0	844.508	130.795	0	0	0	0	0	0	0	0	0	0	0	0	0	0	0	0	32.4163	0	0	15.9768	0	0	0	0	0	0	0	0	0	0	0	0	0	0	0	0	0	0	0	0	0	0
AAGTTGTTGAAATTGCTCGG	20.1451	0	0	0	0	0	117.895	11.8348	0	NaN	0	0	0	0	0	0	0	0	0	0	0	0	0	0	0	0	0	0	0	NaN	0	0	0	0	0	0	0	0	0	0	0	0	0	0	NaN	0	0	0	NaN
AAGTTGTTTCTGAGCATATA	16.9487	18.4403	0	0	25.8874	0	0	NaN	0	0	0	0	0	0	0	0	0	0	0	0	0	0	0	0	0	0	0	0	0	NaN	0	0	0	0	0	0	0	0	0	0	82.2552	0	0	0	0	0	0	0	0
AAGTTTAGCTGAGTATTCTT	26.64	0	0	0	0	0	0	43.9087	0	0	0	0	0	0	0	0	0	0	0	0	0	785.912	0	0	0	0	0	0	0	0	0	0	0	0	0	0	0	0	0	0	0	0	0	0	0	0	0	0	36.7193
AAGTTTATTAGTAAATTATG	28.9254	0	0	27.4668	246.46	288.692	11.8347	34.7288	77.9106	0	0	0	0	0	0	0	0	0	0	0	0	112.152	0	0	0	0	NaN	0	67.2116	0	0	0	0	0	0	0	0	0	0	0	0	NaN	0	0	0	0	0	0	0
AAGTTTATTCATTGCTCTTT	17.0066	0	0	0	0	0	0	16.8797	43.5656	0	0	0	0	0	0	0	0	0	0	0	0	0	0	0	0	0	0	0	17.3857	21.1353	0	0	0	0	0	0	0	0	0	0	0	0	0	0	0	0	0	0	0
AAGTTTCCTATTCTGGTGTT	13.5992	0	0	0	0	157.917	0	0	NaN	10.8566	0	0	0	0	0	0	0	0	0	0	0	0	0	0	0	0	0	0	0	0	0	0	0	0	0	0	0	0	0	0	0	0	0	0	0	0	0	0	0
AAGTTTCGTTGTGTATAAAA	15.7971	0	12.1367	0	0	0	0	21.4021	0	0	0	0	0	0	0	0	0	0	0	0	0	0	0	0	0	0	0	0	0	0	0	0	0	0	0	0	0	0	0	0	0	0	18.2406	0	0	87.8663	0	0	0
AAGTTTCTAACAAGGGATAA	18.5734	0	0	0	0	0	35.6214	12.5471	0	0	0	0	0	0	0	0	0	0	0	0	0	0	0	0	0	0	45.8804	0	0	0	0	0	0	0	0	0	0	0	0	0	NaN	0	0	0	0	0	0	0	0
AAGTTTGATCTCTACCTAAG	14.867	NaN	0	0	0	0	32.8415	0	0	0	0	0	0	0	0	0	0	0	0	0	0	0	0	0	0	0	0	NaN	0	0	0	0	0	0	0	0	0	0	0	0	0	0	0	0	0	0	0	0	NaN
AAGTTTGATTCTAAGTTAGC	36.9997	0	0	0	36.632	13.32	0	11.5356	21.7462	181.662	0	0	0	0	0	0	0	0	0	0	0	0	0	0	0	0	NaN	0	0	NaN	0	0	0	0	0	0	0	0	0	0	0	0	0	0	NaN	0	0	0	0
AAGTTTGTCGGATGGCATCG	16.7032	0	0	0	0	0	0	0	0	0	0	0	0	0	0	0	0	0	0	0	0	0	0	0	0	0	0	0	0	0	0	0	0	0	0	0	0	0	0	0	0	NaN	0	0	0	NaN	0	0	0
AAGTTTTACAATAAATTGGT	26.9506	NaN	0	0	0	0	129.303	27.054	0	0	0	0	0	0	0	0	0	0	0	0	28.2536	0	0	0	0	0	56.0153	0	0	NaN	0	0	0	0	0	0	0	0	0	0	0	0	0	34.8014	0	0	0	0	11.9881
AAGTTTTCCTTCCTCTTTTA	21.2131	0	0	0	0	0	14.254	NaN	23.2072	0	0	0	0	0	0	0	0	0	0	0	0	0	0	20.8682	0	0	0	0	0	0	0	0	0	0	0	0	0	0	0	0	0	0	42.6386	0	0	18.5014	0	0	0
AAGTTTTGTATTAGATCATG	15.7248	0	40.1452	0	383.216	NaN	0	NaN	0	23.5823	0	0	0	0	0	0	0	0	0	0	0	NaN	0	0	0	0	0	0	0	0	0	0	0	0	0	0	0	0	0	0	75.0908	0	0	0	0	53.0287	0	0	72.9127
AAGTTTTGTTTTGGAACATG	33.9146	0	0	0	0	0	0	23.0291	0	108.828	0	0	0	0	0	0	0	0	0	0	0	0	0	NaN	0	0	NaN	0	0	14.9172	0	0	0	0	0	0	0	0	0	0	0	0	0	0	17.6749	NaN	0	0	NaN
AAGTTTTTCGGAGCCGATTA	24.4295	0	0	102.367	115.166	0	0	69.0998	0	0	0	0	0	0	0	0	0	0	0	0	0	0	0	0	0	0	0	0	0	0	0	0	0	0	0	0	0	0	0	0	0	NaN	0	0	14.6013	23.4592	0	0	0
AAGTTTTTGTCCTTCCTTAT	35.1843	0	0	0	0	0	14.3235	125.682	0	0	0	0	0	0	0	0	0	0	0	0	98.4567	0	0	34.2367	0	0	0	0	0	NaN	0	0	0	0	0	0	0	0	0	0	0	0	0	0	0	0	0	0	0
AATAAAAACTTAAAAGAATT	14.464	0	0	0	0	0	0	0	NaN	0	0	0	0	0	0	0	0	0	0	0	0	0	0	NaN	0	0	0	0	0	0	0	0	0	0	0	0	0	0	0	0	0	0	14.5679	0	0	0	286.061	0	0
AATAAAAAGCTCGAAGAAGA	23.7964	0	0	0	0	0	0	0	45.1603	0	0	0	0	0	0	0	0	0	0	0	0	0	0	0	0	0	0	0	0	0	0	0	0	0	0	0	0	0	0	0	0	160.461	0	NaN	0	11.8805	0	NaN	0
AATAAAAATAAGGCCTATTC	14.108	0	0	0	0	0	0	15.5816	0	0	0	0	0	0	0	0	0	0	0	0	0	0	0	0	0	0	0	0	0	0	0	0	0	0	0	0	0	0	0	0	0	0	0	0	0	0	0	0	0
AATAAAAATTCTACTGCTAT	12.7241	0	0	0	0	0	0	0	0	0	0	0	0	0	0	0	0	0	0	0	0	0	0	0	0	0	0	0	0	0	0	0	0	0	0	0	0	0	0	0	0	0	0	0	0	0	0	0	58.1904
AATAAAAGGTTTCTGAGGCA	22.264	0	0	13.9224	38.831	24.0833	18.3788	359.897	18.6061	0	0	0	0	0	0	0	0	0	0	0	0	0	0	0	31.2739	0	17.6426	0	0	0	0	0	0	0	0	0	0	0	0	0	0	0	0	0	0	0	0	0	0
AATAAAAGTTATTAAGTGTA	20.5073	0	0	0	0	0	0	14.9411	0	0	0	0	0	0	0	0	0	0	0	0	0	0	0	0	0	0	0	0	0	0	0	0	0	0	0	0	0	0	0	0	0	0	18.9555	0	0	0	0	0	0
AATAAAATCTTGTTTTTAAT	43.9808	0	0	0	36.575	0	11.0863	34.5686	0	17.9653	0	0	0	0	0	0	0	0	0	0	0	0	0	132.109	83.3318	0	NaN	0	0	NaN	0	0	0	0	0	0	0	0	0	0	0	0	34.1963	0	NaN	0	0	0	0
AATAAACAAATTTTCTCGTG	33.7225	0	0	0	0	49.2748	0	14.1233	0	0	0	0	0	0	0	0	0	0	0	0	0	0	15.4212	0	0	0	0	0	0	21.0906	0	0	0	0	0	0	0	0	0	0	0	0	0	24.7383	0	0	0	0	0
AATAAACATTGCTTTATACG	21.622	0	0	0	0	0	0	0	0	0	0	0	0	0	0	0	0	0	0	0	0	0	0	31.5429	0	0	NaN	0	0	0	0	0	0	0	0	0	0	0	0	0	0	NaN	0	0	0	0	0	0	NaN
AATAAAGAAACAATCCGCGT	21.7538	0	336.679	0	190.306	0	0	45.7083	0	0	0	0	0	0	0	0	0	0	0	0	0	0	0	21.1965	0	0	0	0	0	NaN	0	0	0	0	0	0	0	0	0	0	0	0	0	0	0	0	0	0	NaN
AATAAAGTCACGTTTCATTT	26.8557	0	0	0	0	0	0	0	0	0	0	0	0	0	0	0	0	0	0	0	0	450.446	0	0	0	0	0	0	0	0	0	0	0	0	0	0	0	0	0	0	0	0	NaN	0	0	NaN	0	0	0
AATAAATAATTCTAATGTAT	32.5969	0	NaN	0	0	115.285	46.6252	NaN	0	0	0	0	0	0	0	0	0	0	0	0	0	0	0	NaN	0	0	0	0	0	NaN	0	0	0	0	0	0	0	0	0	0	NaN	0	0	0	0	0	0	0	NaN
AATAAATACGAGTATCATGT	39.6701	25.0752	0	0	0	0	NaN	21.9122	0	15.3128	0	0	0	0	0	0	0	0	0	0	0	0	12.233	0	0	0	0	0	0	13.7179	0	0	0	0	0	0	0	0	0	0	0	0	0	0	0	0	0	NaN	0
AATAAATAGCTTTTATACAA	12.543	0	0	0	0	0	0	22.6456	0	0	0	0	0	0	0	0	0	0	0	0	0	0	0	0	0	38.0194	0	0	0	20.9492	0	0	0	0	0	0	0	0	0	0	0	0	0	0	0	0	0	0	81.5771
AATAAATATAACAGTTTCCA	21.4293	0	0	0	0	0	0	0	0	0	0	0	0	0	0	0	0	0	0	0	0	68.7486	0	0	0	0	0	0	0	194.992	0	0	0	0	0	33886.4	0	0	0	0	0	0	0	0	0	0	0	0	0
AATAAATCAGCATAACCTGC	36.8257	0	0	0	0	0	0	13.0697	65.3611	0	0	0	0	0	0	0	0	0	0	0	0	0	0	0	0	0	16.5504	0	0	NaN	0	0	0	0	0	0	0	0	0	0	0	24.314	NaN	0	0	31.1993	0	0	0
AATAAATCTTTGGGATATAA	27.301	0	0	0	0	0	0	14.292	0	0	0	0	0	0	0	0	0	0	0	0	0	0	0	0	0	0	0	0	0	0	0	0	0	0	0	0	0	0	0	0	0	0	0	0	0	26.7187	0	0	0
AATAAATGTAGGTGTCTATA	34.5809	0	0	0	0	37.0041	22.5861	55.0101	12.3186	0	0	0	0	657.214	0	0	0	0	0	0	0	0	0	0	0	0	147.635	0	0	0	0	0	0	0	0	0	0	0	0	0	NaN	NaN	0	NaN	0	0	0	0	0
AATAAATTAAATCTATCTTA	12.9766	0	0	0	0	22.4424	0	0	0	0	0	0	0	0	0	0	0	0	0	0	0	0	0	0	0	0	0	0	0	0	0	0	0	0	0	0	0	0	0	0	0	0	0	NaN	0	0	0	0	0
AATAAATTACACGGAATTTT	26.3148	0	0	0	0	0	NaN	NaN	0	48.4597	0	0	0	0	0	0	0	0	0	0	0	0	0	0	0	0	0	0	0	NaN	0	0	0	0	0	0	0	0	0	0	0	0	NaN	0	0	14.7998	0	0	0
AATAAATTTCCGTATCTTTA	19.8406	0	0	0	0	0	0	37.675	0	0	0	0	0	0	0	0	0	0	0	0	0	0	0	67.8905	0	0	NaN	0	0	NaN	0	0	0	0	0	0	0	0	0	0	0	0	0	0	0	0	0	NaN	0
AATAACAGCTGATTTACTAT	30.5303	0	0	0	0	0	0	14.7935	NaN	49.0495	0	0	0	0	0	0	0	0	0	0	0	0	0	NaN	0	0	0	0	0	NaN	0	0	0	0	0	0	0	0	0	0	0	0	0	0	11.0278	0	0	0	NaN
AATAACCCGGTTATTTACTA	18.8958	15.688	0	0	211.048	0	0	0	0	0	0	0	0	0	0	0	0	0	0	0	0	0	0	0	0	0	0	0	0	0	0	0	0	0	0	0	0	0	0	0	0	0	15.0461	22.9506	0	0	0	0	NaN
AATAACGCTGATACAAAAAT	12.4589	0	0	0	19.1423	0	0	NaN	0	0	0	0	0	0	0	0	0	0	0	0	0	0	0	NaN	0	0	NaN	0	0	0	0	0	0	0	0	0	0	0	0	0	0	0	0	0	0	0	0	0	0
AATAACGTCCGTCGTACCTG	54.2342	0	50.6892	0	32.7781	24.6911	NaN	16.547	61.6425	17.6439	0	0	0	0	0	0	0	0	0	0	22.7384	0	0	0	0	0	0	0	0	0	0	0	0	0	0	0	0	0	0	0	0	NaN	0	0	0	44.4378	0	0	0
AATAACTCATTATCATTATG	12.9322	0	0	26.0095	15.1176	0	0	22.5823	0	0	0	0	0	0	0	0	0	0	0	0	14.7663	0	0	0	0	0	0	0	0	0	0	0	0	0	0	0	0	0	0	0	0	0	0	0	0	0	0	27.5668	0
AATAACTTATTTTAAACGAC	28.155	0	0	0	0	0	NaN	0	0	NaN	0	0	0	0	0	0	0	0	0	0	0	0	0	0	0	0	0	0	0	NaN	0	0	0	0	0	0	0	0	0	0	0	0	0	NaN	0	0	0	73.5762	0
AATAACTTGTCCGGATACCC	16.5352	0	0	0	0	0	0	0	11.2658	0	0	0	0	0	0	0	0	0	0	0	0	0	0	0	51.892	0	0	0	0	0	0	0	0	0	0	0	0	0	0	0	0	0	17.7156	0	0	0	0	0	0
AATAACTTTCTGTATGCCGC	24.2006	0	0	0	0	0	10.6251	20.6562	68.2395	0	0	0	0	0	0	0	0	0	0	0	0	0	0	NaN	0	0	0	0	0	22.834	0	0	0	0	0	0	0	0	0	0	0	NaN	0	0	0	47.5388	0	98.2883	0
AATAACTTTTTAGTTTCTTA	15.3034	0	15.5926	0	23.1944	0	23.1039	23.893	0	0	0	0	0	0	0	0	0	0	0	0	0	0	0	0	0	0	0	0	0	0	0	0	0	0	0	0	0	0	0	0	NaN	0	0	0	21.9013	0	0	0	0
AATAAGAATCAAAGGGATCT	32.131	41.3662	0	0	24.2096	16.8145	16.3164	112.085	0	0	0	0	0	0	0	0	0	0	0	0	0	0	0	59.6973	0	0	0	0	0	NaN	0	0	0	0	0	0	0	0	0	0	0	0	0	0	24.6308	NaN	0	0	NaN
AATAAGACATATTGTATGAA	13.3811	0	0	0	0	0	0	0	0	0	0	0	0	0	0	0	0	0	0	0	0	0	0	0	0	0	100.226	0	0	18.574	0	0	0	0	0	0	0	0	0	0	0	0	0	0	23.4389	0	0	0	0
AATAAGATCCGTTACTTATG	24.7181	0	0	0	10.9746	0	391.04	12.0582	32.0746	16.6141	0	0	0	0	0	0	0	0	0	0	0	0	0	0	43.7896	0	0	0	0	21.9909	0	0	0	0	0	0	0	0	0	0	0	0	0	NaN	0	0	0	NaN	0
AATAAGCCTTCTAGTTTATA	14.2511	0	0	0	0	13.326	0	0	0	0	0	0	0	0	0	0	0	0	0	0	0	0	0	0	0	0	0	0	0	0	0	0	0	0	0	0	0	0	0	0	NaN	0	0	0	0	0	0	0	0
AATAAGCGTTAAGCAGGACG	26.4407	0	0	0	0	0	0	12.1004	0	19.5131	0	0	0	0	0	0	0	0	0	0	0	0	0	0	0	0	NaN	0	0	40.5577	0	0	0	0	0	0	0	0	0	0	0	0	0	0	0	0	0	0	0
AATAAGGATCAAAAGATTGG	45.8002	0	0	0	0	0	14.8543	74.6884	0	0	0	0	0	0	0	0	0	0	0	0	0	0	0	36.9719	0	0	0	0	53.3682	21.4772	0	0	0	0	0	0	0	0	0	0	0	0	17.5554	0	0	0	0	0	0
AATAAGGCTGCTTTATTAAT	11.4349	0	0	0	27.54	0	0	80.4792	0	0	0	0	0	0	0	0	0	0	0	0	0	0	0	0	0	0	0	0	19.7912	0	0	0	0	0	0	0	0	0	0	0	0	0	0	0	0	0	0	0	0
AATAAGTAAGAGAACGTTTA	19.1747	0	0	66.9666	0	0	0	0	0	0	0	0	0	0	0	0	0	0	0	0	0	153.18	0	0	0	0	0	0	0	0	0	0	0	0	0	0	0	0	0	0	0	0	0	11.2723	0	0	0	0	0
AATAAGTAGTTACCATGTTC	22.5987	0	0	0	0	0	0	0	0	0	15.0578	0	0	0	744.049	0	0	0	0	0	0	0	0	0	0	0	0	0	0	0	0	0	0	0	0	0	0	0	0	0	0	0	0	53.2797	0	13.6721	0	0	0
AATAAGTAGTTACTTGATGT	16.9253	0	0	0	0	0	NaN	0	0	0	0	0	0	0	0	0	0	0	0	0	0	0	0	0	0	0	0	0	0	36.9976	0	0	0	0	0	0	0	0	0	0	0	0	0	0	0	0	0	0	0
AATAAGTATTGGGCTAGAAT	18.9123	11.21	0	0	0	0	0	0	0	0	0	0	0	0	0	0	0	0	0	0	0	14.6938	0	0	0	0	0	0	0	0	0	0	0	0	0	0	0	0	0	0	17.5727	NaN	0	0	0	0	0	0	0
AATAAGTGCATTATTTCATG	12.8644	0	0	0	0	0	0	18.6457	0	0	0	0	0	0	0	0	0	0	0	0	0	21.789	0	0	0	0	0	0	0	NaN	0	0	0	0	0	0	0	0	0	0	0	0	0	0	0	0	0	0	NaN
AATAAGTGGATTTATTTCTG	14.1421	0	0	0	0	0	0	0	0	0	0	0	0	0	0	0	0	0	0	0	0	0	0	0	0	0	0	0	0	0	0	0	0	0	0	0	0	0	0	0	0	0	0	0	0	0	0	0	0
AATAAGTTATTTATATTGGT	18.7028	17.1309	0	0	0	0	0	0	0	0	0	0	0	0	0	0	0	0	0	0	0	0	0	NaN	0	0	0	0	0	NaN	0	0	0	0	0	0	0	0	0	0	0	0	0	0	0	0	17.357	0	0
AATAATAATGTTATCAAACA	23.916	0	0	0	0	0	16.1463	0	0	0	0	0	0	0	0	0	0	0	0	0	0	0	0	0	0	0	NaN	0	0	18.386	0	0	0	0	0	0	0	0	0	0	0	0	0	0	NaN	0	0	0	0
AATAATAATTTTCACTATTG	37.2327	62.6186	0	12.4654	43.7823	0	36.0439	18.5825	0	0	0	0	0	0	0	0	0	0	0	0	0	0	0	0	0	0	35.2573	0	0	0	0	0	0	0	0	0	0	0	0	0	0	41.0966	0	0	0	0	0	0	0
AATAATAGAGATTTTTATAT	12.8674	0	0	0	0	0	0	67.2494	0	0	0	0	0	0	0	0	0	0	0	0	0	0	0	0	0	0	0	0	42.0618	0	0	0	0	0	0	0	0	0	0	0	0	0	0	0	0	0	0	0	0
AATAATAGATTTCAAGGATA	47.1679	144.287	0	0	0	19.4725	14.4846	21.8489	0	41.1014	37.2247	0	0	0	0	0	0	0	0	0	0	0	0	259.473	0	0	0	0	0	58.8561	0	0	0	0	0	0	0	0	123.795	0	0	0	0	33.6354	50.6054	0	0	0	0
AATAATAGTGTTGTTCACAA	26.6213	0	243.747	0	34.2303	0	49.5314	32.6808	NaN	NaN	0	0	0	0	0	0	0	0	0	0	0	0	0	0	0	0	NaN	0	0	0	0	0	0	0	0	0	0	0	0	0	0	NaN	0	0	0	0	0	0	0
AATAATATCAAATCGATAAG	20.4572	0	0	0	0	88.5317	0	NaN	0	0	0	0	0	0	0	0	0	0	0	0	0	0	0	0	0	0	0	0	162.891	0	0	0	0	0	0	0	0	0	0	0	0	0	0	58.8958	0	0	0	0	0
AATAATATTAACTTCTGTTT	18.6664	0	0	0	0	0	0	NaN	0	0	0	0	0	0	0	0	0	0	0	0	0	0	0	0	0	0	0	0	0	0	0	0	0	0	0	0	0	0	0	0	NaN	0	0	0	0	0	0	0	19.6501
AATAATATTAGTCGTATACT	17.1751	36.1593	0	0	0	0	0	20.5594	0	0	0	0	0	0	0	0	0	0	0	0	0	0	0	0	0	0	0	0	0	0	0	0	0	0	0	0	0	0	0	0	0	0	0	0	0	NaN	0	0	0
AATAATCCACCACTCAAGTA	18.5867	0	0	0	0	0	0	0	32.2027	0	0	0	0	0	0	0	0	0	0	0	0	0	0	0	0	0	0	0	0	62.9138	0	0	0	0	0	0	0	0	0	0	0	0	NaN	0	0	0	0	436.214	0
AATAATCGTGAATGAGGGGC	41.23	179.464	0	0	0	14.0432	0	25.8948	0	0	0	0	0	0	0	0	0	0	0	0	0	0	0	0	0	0	52.948	0	0	NaN	0	0	0	0	0	0	0	0	0	0	NaN	0	0	0	71.7014	NaN	0	0	9999.42
AATAATCTTGATTGTACCCA	12.6512	0	0	0	0	0	0	NaN	0	NaN	0	0	0	0	0	0	0	0	0	0	0	0	0	0	0	0	64.8934	0	0	0	0	0	0	0	0	0	0	0	0	0	0	39.62	0	0	0	0	0	0	0
AATAATGATTCGAACGTTAC	13.8882	0	0	0	0	0	0	11.2068	0	0	0	0	0	0	0	0	0	0	0	0	0	0	0	0	0	0	0	0	0	0	0	0	0	0	0	0	0	0	0	0	0	0	0	0	0	11.8338	0	0	0
AATAATGATTCTATTTCTCC	17.6851	0	0	0	0	45.8065	0	0	0	0	0	0	0	0	0	0	0	0	0	0	0	0	0	0	0	0	0	0	0	0	0	0	0	0	0	0	0	0	0	0	0	0	0	0	0	NaN	0	86.5817	0
AATAATGCTTTGAAAACCCT	13.5921	0	0	0	0	0	0	0	36.9193	0	0	0	0	0	0	0	0	0	0	0	0	0	0	0	0	0	0	0	0	0	0	0	0	0	0	0	0	0	0	0	0	0	0	0	0	0	0	0	0
AATAATGTATCTAGCTCTCT	13.8119	0	0	107.493	0	0	0	13.2806	0	0	0	0	0	0	0	0	0	0	0	0	0	0	0	0	0	0	0	0	32.0922	0	0	0	0	0	0	0	0	0	0	0	0	0	0	0	0	12.6762	0	0	0
AATAATGTATGAAGGGTTTT	18.2619	0	0	0	0	0	0	0	0	0	0	0	0	0	0	0	0	0	0	0	0	0	0	0	0	0	0	0	0	0	0	0	0	0	0	0	0	0	0	0	0	0	0	NaN	0	0	0	0	0
AATAATGTTTCCTTCACAGA	28.5501	0	0	0	0	0	0	0	0	53.306	0	0	0	0	0	0	0	0	0	0	0	0	0	0	71.7031	0	0	0	0	NaN	0	0	0	0	0	0	0	0	0	0	21.8621	0	0	0	0	16.7015	0	0	0
AATAATTCCACGCACTTCCC	37.8947	0	0	0	69.0366	76.6541	0	23.3368	28.8429	0	0	0	0	0	0	0	0	0	0	0	0	0	0	NaN	0	0	4411.41	0	376.028	18.0513	0	0	0	0	0	0	0	0	0	0	0	0	10.9419	0	0	NaN	0	0	47.5303
AATAATTGCGTGGTGTATGT	15.5951	0	0	NaN	0	0	0	0	1833.2	0	0	0	0	0	0	0	0	0	0	0	0	0	0	0	0	0	0	0	0	0	0	0	0	0	0	0	0	0	0	0	0	0	0	0	0	0	0	0	0
AATAATTGGACGCAATAACG	19.2538	0	0	0	0	0	517.269	22.1145	0	0	0	0	0	0	0	0	0	0	0	0	0	0	0	0	0	0	0	0	0	NaN	0	0	0	0	0	0	0	0	0	0	0	0	0	18.6508	0	0	0	0	0
AATAATTTGCAATATATGTC	13.3822	0	0	0	0	0	0	0	0	0	0	0	0	0	0	0	0	0	0	0	0	0	0	17.9175	0	0	0	0	NaN	55.1921	0	0	0	0	0	0	0	0	0	0	0	0	0	0	0	0	0	0	0
AATAATTTGCTGACTAGCAG	12.571	0	0	0	0	0	0	19.965	0	0	0	0	0	0	0	0	0	0	0	0	0	0	0	0	0	0	0	0	0	0	0	0	0	0	0	0	0	0	0	0	44.319	0	0	0	0	0	0	0	0
AATAATTTGGAAGGTTCTAT	23.4064	0	0	0	325.629	0	0	16.6774	0	0	0	0	0	0	0	0	0	0	308.467	0	36.0069	0	0	0	14.8254	0	0	0	0	0	0	0	0	0	0	0	0	0	0	0	0	0	0	0	0	0	0	0	0
AATACAAATATAAAACAGTC	13.3048	0	0	0	0	0	0	0	0	0	0	0	0	0	0	0	0	0	0	0	0	0	0	0	0	0	0	0	0	0	0	0	0	0	0	0	0	0	0	0	0	0	0	0	0	46.0458	0	0	0
AATACAATCGTCTAGCCTGC	27.3498	0	0	0	19.2266	0	28.2207	0	0	11.2435	13.5368	0	0	0	0	0	0	0	0	0	0	0	0	0	0	0	0	0	0	NaN	0	0	0	0	0	0	0	0	0	0	0	NaN	0	0	NaN	0	0	0	0
AATACAATTGCATTTGTAAT	19.5109	0	0	0	0	0	0	NaN	20.7117	0	0	0	0	0	0	0	0	0	0	0	0	0	0	0	0	0	0	0	0	0	0	0	0	0	0	0	0	0	0	0	0	0	0	0	38.4241	0	0	0	0
AATACACGAATAAAAAGGTT	19.4197	0	0	0	0	0	0	21.8278	0	0	0	0	0	0	0	0	0	0	0	0	0	0	0	0	0	0	0	0	0	0	0	0	0	0	0	0	0	0	0	0	0	0	0	0	0	53.7777	0	0	0
AATACACGTTGTAAGTGCCA	43.0731	0	0	0	0	21.9258	0	24.8709	0	0	0	0	0	0	0	0	0	0	0	0	0	1718.1	0	18.104	0	0	NaN	0	176.801	0	0	0	0	0	0	0	0	0	0	0	0	0	0	0	0	0	0	0	0
AATACACTCCCTTGTTTTAG	14.6907	0	0	0	0	0	0	18.6246	0	0	0	0	0	0	0	0	0	0	0	0	0	0	0	15.007	0	0	0	0	0	0	0	0	0	0	0	0	0	0	0	0	0	0	0	0	NaN	NaN	0	0	0
AATACAGTGCAGCTCATATC	29.4303	0	0	28.5459	0	0	0	20.1337	0	0	0	0	0	0	0	0	0	0	0	0	0	0	0	NaN	0	0	454.904	0	0	NaN	0	0	0	0	0	0	0	0	0	0	0	0	0	0	NaN	0	0	0	0
AATACATATTCTATTGAGAT	15.2943	0	0	0	0	0	18.0915	0	0	0	0	0	0	0	0	0	0	0	0	0	0	0	0	100.015	0	0	0	14.7976	0	0	0	0	0	0	0	0	0	0	0	0	0	0	0	0	0	0	0	0	NaN
AATACCAGATCTAGAATCGC	15.4797	0	0	0	0	16.7031	0	NaN	0	0	0	0	0	0	0	0	0	0	0	0	0	0	0	0	0	0	40.1895	0	0	NaN	59310.5	NaN	0	0	0	0	0	0	0	0	NaN	0	0	0	0	0	0	0	0
AATACCAGATTCACATCAGG	15.588	67.9889	0	0	0	0	0	12.9728	0	0	0	0	0	0	0	0	0	0	0	0	0	0	0	0	0	0	0	0	0	NaN	0	0	0	0	0	0	0	0	0	0	0	0	0	0	0	0	0	0	0
AATACCCATCCATGGGGTAA	45.7961	0	0	0	0	46.9429	12.3307	16.0159	47.601	13.6932	0	0	0	0	0	0	0	0	0	0	58.9693	0	0	0	0	0	0	0	0	NaN	0	0	0	0	0	0	0	0	0	0	0	0	0	0	0	41.4885	0	0	0
AATACCCCATGGGAGGAAAG	18.6269	0	NaN	0	0	0	0	0	NaN	0	0	0	0	0	0	0	0	0	0	0	0	0	0	0	0	0	0	0	0	17.7256	0	0	0	0	0	0	0	0	0	0	0	0	378.286	0	0	0	0	0	0
AATACCCCGTCTTAATATTT	29.6488	0	0	0	0	0	0	0	0	NaN	0	0	0	0	0	0	0	0	0	0	0	0	0	17.6997	0	0	0	0	0	0	0	0	0	0	0	0	0	0	0	0	0	19.2409	0	0	0	23.3741	0	26.876	54.4183
AATACCGACAATGGTAAGGG	13.3142	0	0	0	0	0	0	332.472	0	13.5715	0	0	0	0	0	0	0	0	0	0	0	0	34.0971	0	0	0	0	0	0	0	0	0	0	0	0	0	0	0	0	0	0	0	0	0	0	0	0	0	0
AATACCGATCATAGTGTAGC	21.1122	0	NaN	0	0	0	0	0	0	0	0	0	0	0	0	0	0	0	0	0	0	0	0	0	0	0	0	0	0	0	0	0	0	0	0	0	0	0	0	0	0	0	49.8265	0	0	136.026	0	0	0
AATACCGTGGTCCAGGGGTT	22.6274	0	0	0	0	19.1565	0	29.0098	0	0	0	0	0	0	0	0	0	0	0	0	0	0	0	0	0	0	0	0	0	0	0	0	0	0	0	0	0	0	0	0	0	0	0	0	0	38.3057	0	0	0
AATACCTATTATTTTAAGTT	19.0779	0	0	0	0	0	0	24.7865	0	0	0	0	0	0	0	0	0	0	0	0	0	0	0	16.6476	0	0	0	0	0	0	0	0	0	0	0	0	0	0	0	0	0	0	0	NaN	0	0	0	0	0
AATACCTGTGTATTTCCCAT	29.5598	0	0	0	0	0	613.947	21.4107	14.6073	15.2503	0	0	0	0	0	0	0	0	0	0	0	0	0	0	0	0	14.9362	19.898	0	0	0	0	0	0	0	0	0	0	0	0	0	0	34.6029	0	566.926	0	0	0	0
AATACCTGTTACTGCTTTAG	29.0188	0	0	0	0	0	23.3126	22.5612	0	NaN	0	0	0	0	0	0	0	0	0	0	0	0	0	0	0	0	NaN	0	0	0	0	0	0	0	0	0	0	0	0	0	0	0	19.8699	0	0	0	0	0	0
AATACCTGTTTTGTTAGAGT	17.5258	0	0	0	0	0	0	28.563	0	0	0	0	0	2895.82	0	0	0	0	0	0	0	0	0	0	0	0	NaN	0	0	0	0	0	0	0	0	0	0	0	0	0	0	0	0	0	0	0	NaN	0	0
AATACCTTAAAAAAATGTTA	29.5826	0	0	143.11	0	0	10.5903	0	0	0	0	0	0	0	0	0	0	0	0	0	0	0	0	0	0	0	0	0	0	0	0	0	0	0	0	0	0	0	0	0	0	0	0	0	0	47.272	0	0	0
AATACGACCCTGCGTTTTAG	16.0705	0	0	0	0	0	0	NaN	0	0	0	0	0	0	0	0	0	0	0	0	0	0	0	0	251.588	0	NaN	0	0	NaN	0	0	0	0	0	0	0	0	0	0	0	0	0	0	0	0	0	0	0
AATACGATTCAATGTTTTGT	20.8666	0	0	0	0	12.7081	55.5886	0	0	0	0	0	0	0	0	0	0	0	0	0	0	0	0	185.755	73.0314	0	0	0	0	0	0	0	0	0	0	0	0	0	0	0	0	25.2956	0	0	0	0	0	0	0
AATACGCAATGAATGCCGTT	44.3884	0	0	0	0	0	0	201.761	30.5109	0	0	0	0	0	0	0	0	0	0	0	0	NaN	16.9385	15.37	0	0	NaN	0	0	50.2142	0	0	0	0	0	0	0	0	0	0	0	0	22.6159	0	25.9747	NaN	0	0	NaN
AATACGCATTATTTTTCAGT	28.0166	12.1769	0	0	73.2026	0	0	NaN	0	0	0	0	0	0	0	0	0	0	0	0	0	0	NaN	18.4312	75.9372	0	0	0	0	NaN	0	0	0	0	0	0	0	0	0	0	0	0	51.8576	0	0	0	0	0	0
AATACGGCCGCAGAATTGAG	33.8775	0	0	0	0	0	0	25.912	11.9048	0	0	0	0	0	0	0	0	0	0	0	0	15.8899	0	0	0	0	15.6264	0	0	NaN	0	0	0	0	0	0	0	0	0	0	NaN	130.083	278.221	0	0	0	0	0	0
AATACGTCCCTTTTGTTCAA	27.3083	0	0	0	13.3785	0	21.5375	39.7151	0	NaN	0	0	0	0	0	0	0	0	0	0	NaN	0	0	0	0	0	0	0	0	0	0	0	0	0	0	0	0	0	0	0	0	33.2873	0	301.045	0	28.8423	0	NaN	0
AATACGTGATATAGAGGTTT	24.3056	0	0	0	0	473.633	0	27.425	0	14.4796	0	0	0	0	0	0	0	0	0	0	0	0	0	265.556	0	0	0	0	0	0	0	0	0	0	0	0	0	0	0	0	0	23.7753	0	0	49.9142	0	0	0	108.418
AATACGTGGTGGGTAGGGGT	30.4648	18.9462	0	0	NaN	0	0	20.9343	0	0	0	0	0	0	0	0	0	0	0	0	0	0	0	12.9665	0	0	45.4234	0	0	0	0	0	0	0	0	0	0	0	0	0	0	NaN	0	0	NaN	0	0	0	0
AATACGTTTTCAAGTGCGAT	16.5465	0	0	0	0	0	NaN	NaN	0	0	0	0	0	0	0	0	0	0	0	0	0	0	64.0485	0	0	0	0	0	NaN	0	0	0	0	0	0	0	0	0	0	0	0	0	0	0	0	0	0	0	0
AATACTATTAAATAATAAGT	21.7588	0	0	0	0	0	NaN	20.5172	0	15.5686	0	0	0	0	0	0	0	0	0	0	0	0	0	0	0	0	0	0	0	19.8394	0	0	0	0	0	0	0	0	0	0	0	0	0	0	0	0	0	0	0
AATACTATTTTTTCGCAAGA	30.1121	0	0	0	46.4227	34.5306	0	22.4769	0	10.9845	0	0	0	0	0	0	0	0	0	0	0	NaN	0	33.1054	0	0	0	0	0	49.8528	0	0	0	58384.2	0	0	0	0	0	0	NaN	0	0	0	0	0	0	NaN	NaN
AATACTCAGGTGTTGTCTTT	44.7915	0	0	0	0	0	0	87.5011	NaN	35.2814	0	0	0	0	0	0	0	0	0	0	0	0	0	16.4644	0	16.7238	0	0	33.411	74.8383	0	0	0	0	0	0	0	0	0	0	0	0	0	0	0	12.8464	0	0	0
AATACTCATCATTTCCATAT	19.4755	112.167	0	0	0	0	0	0	16.8832	NaN	0	0	0	0	0	0	0	0	0	0	0	0	0	0	0	0	0	0	53.2188	0	0	0	0	0	0	0	0	0	0	0	NaN	0	0	NaN	0	NaN	0	0	0
AATACTCTTTGTATTAAAGG	20.6076	0	0	0	0	0	0	15.2613	0	0	0	0	0	0	0	0	0	0	0	0	0	0	0	0	0	0	0	0	0	NaN	0	0	0	0	0	0	0	0	0	0	NaN	0	0	0	0	0	0	0	0
AATACTGAGTAATGGTTTTG	50.0182	0	0	0	48.36	0	21.9639	42.6949	0	0	0	0	0	0	0	0	0	0	0	0	0	NaN	0	597.435	0	0	16.3752	0	21.1679	20.6378	0	0	0	0	0	0	0	0	0	0	0	1200.33	0	0	43.7283	16.1059	0	0	NaN
AATACTGCATCATTTAGTTG	15.7134	0	0	0	19.1401	0	0	0	0	0	0	0	0	0	0	0	0	0	0	0	0	0	0	54.6649	0	0	0	0	0	22.9754	0	0	0	0	0	0	0	0	0	0	0	0	0	0	0	0	0	0	0
AATACTGTATCAAGTTCTAG	30.1363	0	0	0	939.276	17.7262	0	12.5471	0	0	0	0	0	0	0	0	0	0	0	0	0	166.716	0	0	0	0	NaN	0	0	0	0	0	0	0	0	0	0	0	0	0	0	0	0	0	0	NaN	0	0	0
AATACTGTTTGAACAGGACG	18.4631	0	0	15.4336	38.0798	0	0	NaN	0	0	0	0	0	0	0	0	0	0	0	0	0	0	0	0	0	0	12.776	0	0	0	0	0	0	0	0	0	0	0	0	0	0	0	0	0	0	0	0	0	0
AATACTTATTTTAAACATCC	12.8654	0	0	0	0	0	0	12.8463	0	0	0	0	0	0	0	0	0	0	0	0	0	0	0	0	0	0	0	0	0	0	0	0	0	0	0	0	0	0	0	0	0	0	0	0	0	0	0	0	0
AATACTTCAATAGGCCAGAA	22.5166	0	0	0	0	0	0	0	0	0	0	0	0	0	0	0	0	0	0	0	0	0	0	0	0	0	0	0	0	19.0053	0	0	0	0	0	0	0	0	0	0	0	NaN	0	0	0	0	0	0	0
AATACTTGATTGAAGAGTTA	16.1098	0	0	0	0	0	32.1059	23.008	0	0	0	0	0	0	0	0	0	0	0	0	0	0	0	78.2748	0	0	0	0	0	0	0	0	0	0	0	0	0	0	0	0	72.8903	0	NaN	0	0	0	0	0	0
AATACTTTATAGATGGGAGT	17.5783	0	0	0	0	0	155.156	0	13.6516	0	0	0	0	0	0	0	0	0	0	0	0	0	0	0	0	0	0	0	0	12.7872	0	0	0	0	0	0	0	0	0	0	0	0	0	0	0	0	0	0	0
AATACTTTATGCATCGAATG	13.9377	0	0	45.545	0	0	0	27.3617	0	0	0	0	0	0	0	0	0	0	0	0	0	0	0	0	0	0	0	0	0	0	0	0	0	0	0	0	0	0	0	0	0	0	0	NaN	0	0	0	0	0
AATAGAACAGTTCTTCCAAT	51.0156	0	0	21.5308	36.1698	0	0	26.1057	0	110.173	0	0	0	0	0	0	0	0	0	0	0	0	0	0	0	0	NaN	0	0	0	0	0	0	0	207.503	0	0	0	0	0	32.8269	0	26.5426	950.379	NaN	0	0	0	NaN
AATAGAACTTGTAAACTTTG	43.9825	13.449	0	0	0	0	32.6585	11.6747	11.491	0	0	0	0	0	0	0	0	0	0	0	85.0009	0	0	85.4115	0	0	NaN	0	0	NaN	0	0	0	0	0	0	0	0	0	0	0	NaN	0	51.7924	30.2413	NaN	0	0	0
AATAGAACTTTTTTGCGTTG	30.1218	0	0	0	24.0639	0	11.6737	18.0724	0	0	0	0	0	0	0	0	0	0	0	0	0	0	211.776	0	0	0	0	0	0	0	0	0	0	0	0	0	0	0	0	0	0	0	0	0	0	NaN	0	NaN	0
AATAGAAGAAATCGATATGT	39.8223	0	0	0	0	546.165	19.8886	16.8461	0	0	0	0	0	0	0	0	0	0	0	0	0	11.1433	0	33.293	0	0	NaN	0	0	NaN	0	0	0	0	0	0	0	0	0	0	0	0	12.8079	NaN	0	12.3359	0	0	0
AATAGAAGCTATGTCTTTAC	21.7711	0	0	0	0	0	20.5803	35.7153	0	0	0	0	0	0	0	0	0	0	0	0	0	0	26.0549	0	0	0	0	0	0	0	0	0	0	0	0	0	0	0	0	0	0	0	0	0	0	0	0	0	NaN
AATAGACTCTCCATTGGTAC	23.7608	0	0	0	0	0	0	15.5816	NaN	0	0	0	0	0	0	0	0	0	0	0	0	0	0	899.438	0	0	0	0	0	0	0	0	0	0	0	0	0	0	0	0	0	0	0	0	0	0	0	0	0
AATAGAGAATCTATTATACA	33.9042	0	0	0	11.5255	0	0	NaN	88.909	0	0	0	0	0	0	0	0	0	0	0	0	0	0	0	0	0	0	0	0	0	0	0	0	0	0	0	0	0	0	0	0	0	0	0	0	0	0	0	0
AATAGATCCACCGTCAATTC	21.8587	0	0	0	0	0	0	NaN	0	0	0	0	0	0	0	0	0	0	0	0	0	0	0	0	0	0	20.7918	0	0	NaN	0	0	0	0	0	0	0	0	0	0	0	0	22.0909	0	0	0	0	0	0
AATAGATGTAACGATCTTGA	25.304	0	0	0	98.3409	0	0	0	16.506	0	0	0	0	0	0	0	0	0	0	0	0	0	0	0	0	0	0	0	0	0	0	0	0	0	0	0	0	0	0	0	0	91.2886	NaN	0	0	0	0	0	NaN
AATAGCATGGTTAGCATTTC	14.5274	0	0	0	0	0	0	0	0	0	0	0	0	0	0	0	0	0	0	0	0	0	0	0	0	0	0	0	0	0	0	0	0	0	0	0	0	0	0	0	0	0	0	0	0	0	0	0	0
AATAGCATGTCAATTATATC	28.5325	0	0	0	0	0	0	13.4407	0	11.7584	0	0	0	0	0	0	0	0	0	0	0	0	0	0	544.664	0	0	NaN	21.2592	0	0	0	0	0	0	0	0	0	0	0	0	0	0	0	0	0	0	0	NaN
AATAGCCAGAAATTGTTAAG	29.7265	0	0	0	0	31.2528	0	25.7097	0	0	0	0	0	0	0	0	0	0	0	0	0	0	0	0	0	0	0	0	0	42.1741	0	0	0	0	0	0	0	0	0	0	0	0	0	0	0	0	0	0	0
AATAGCGGATAATAATATTG	32.8869	NaN	NaN	0	0	0	0	16.7618	0	0	0	0	0	0	0	0	0	0	0	0	NaN	NaN	0	0	0	0	0	0	0	0	0	0	0	0	0	0	0	0	0	0	0	NaN	0	0	0	0	0	NaN	0
AATAGCTACTATGGGAAAGT	14.1418	0	0	0	0	0	0	117.939	0	0	0	0	0	0	0	0	0	0	0	0	0	0	0	0	0	0	0	0	0	NaN	0	0	0	0	0	0	0	0	0	0	0	0	0	0	22.7082	0	0	0	0
AATAGCTGCAGGAATGAATG	17.2279	0	0	0	0	0	0	11.0678	37.0967	0	0	0	0	0	0	0	0	0	0	0	0	0	0	NaN	0	0	NaN	0	0	0	0	0	0	0	0	0	0	0	0	0	0	0	0	NaN	0	0	0	0	0
AATAGCTTTGTCTTTTGGGA	18.3898	0	0	0	0	0	0	0	0	0	0	0	0	0	0	0	0	0	0	0	0	0	0	0	0	0	21.0667	0	0	NaN	0	0	0	0	0	0	0	0	0	0	55.6264	0	13.7175	0	NaN	0	0	0	0
AATAGGAAAGCCCTTTCACT	17.0893	0	0	0	13.9293	0	0	16.0073	0	0	0	0	0	1697.13	0	0	0	0	0	0	0	0	0	0	0	0	NaN	0	0	NaN	0	0	0	0	0	0	0	0	0	0	0	0	0	47.1178	0	0	0	0	0
AATAGGATTTCGGTGTTGTG	20.5611	0	0	0	0	55.7392	0	10.3976	15.8853	0	0	0	0	0	0	0	0	0	0	0	0	0	0	0	0	0	0	0	0	0	0	0	0	0	0	0	0	0	0	0	0	0	0	0	36.8111	0	0	0	0
AATAGGCCTGCGTGTGGTTT	13.4325	0	0	0	0	0	0	0	0	0	0	0	0	0	0	0	0	0	0	0	0	0	0	0	0	0	0	0	0	0	0	0	0	0	0	0	0	0	0	0	0	0	0	0	0	12.3826	0	0	0
AATAGGCGTACAAAGTTTCG	27.7936	NaN	0	0	0	11.7844	0	0	0	0	0	0	0	0	0	0	0	0	0	0	0	0	0	0	0	0	0	0	0	0	0	0	0	0	0	0	0	0	0	0	0	NaN	0	0	0	0	0	0	0
AATAGGGGTGTACGTTTGTT	13.627	0	0	0	0	0	0	0	0	0	0	0	0	0	0	0	0	0	0	0	0	0	0	0	0	0	0	0	0	0	0	0	0	0	0	0	0	0	0	0	0	0	0	0	0	0	0	0	0
AATAGGGGTTATGTGGTTTT	23.7571	0	0	0	0	0	12.9877	0	0	0	0	0	0	0	0	0	0	0	0	0	0	0	0	0	0	0	27.2009	0	0	21.5667	0	0	0	0	0	0	0	0	0	0	0	NaN	0	0	0	0	0	0	0
AATAGGTATGGGATTATGTA	41.8536	0	0	0	0	0	29.5785	27.3195	0	0	0	0	0	0	0	0	0	0	0	0	0	0	0	0	0	0	NaN	0	0	NaN	0	0	0	0	0	0	0	0	0	0	25.0398	0	0	0	0	NaN	0	0	36.3918
AATAGGTCTCTAGCCGGTAC	17.3656	0	0	NaN	0	0	0	0	0	0	0	0	0	0	0	0	0	0	0	0	0	0	0	0	0	0	0	0	0	0	0	0	0	0	0	0	0	0	0	0	0	0	0	0	0	0	0	0	52.1155
AATAGGTGATCCATGGGATA	45.1875	0	NaN	0	0	0	11.4083	15.8472	36.2803	0	0	0	0	0	0	0	0	0	0	0	0	0	0	0	0	0	0	0	0	NaN	0	0	47.6091	0	0	0	0	0	0	0	0	0	0	NaN	0	0	0	0	140.769
AATAGGTTCATTTAAACTCA	13.2782	0	0	0	0	0	0	0	0	0	0	0	0	0	0	0	0	0	0	0	0	0	0	0	0	0	NaN	0	0	0	0	0	0	0	0	0	0	0	0	0	0	0	0	0	0	0	0	0	0
AATAGGTTGCAGTTGGTTAG	15.1595	0	0	0	0	22.1364	0	86.4474	0	47.1709	0	0	0	0	0	0	0	0	0	0	286.91	0	0	NaN	0	0	0	0	0	0	0	0	0	0	0	0	0	0	0	0	0	0	0	0	0	0	0	0	0
AATAGTAAAATACAATCATA	38.8463	32.09	0	0	0	0	0	27.425	50.0599	12.6041	0	0	0	0	0	0	0	0	0	0	0	0	0	23.1655	0	0	NaN	0	0	NaN	0	0	0	0	0	0	0	0	0	0	0	0	13871.8	NaN	58.136	0	0	0	0
AATAGTAACTTAATTTTTGA	35.2579	0	1533.57	0	0	0	18.9443	16.3783	22.0812	0	0	0	0	0	0	0	0	0	0	0	0	0	32.959	45.8195	0	0	0	0	0	25.8481	0	0	0	0	0	0	0	0	0	0	NaN	0	0	0	50.9905	12.2592	0	0	NaN
AATAGTACTGTCTACAACTT	23.3223	0	0	0	95.4475	0	0	16.2307	13.4264	0	0	0	0	0	0	0	0	0	0	0	0	0	0	81.8063	0	0	0	0	0	41.519	0	0	0	0	0	0	0	0	4013.18	0	0	0	0	NaN	0	24.837	0	0	0
AATAGTAGCAAAAAAATATG	40.1244	0	0	92.1679	0	0	0	46.7744	0	0	0	0	0	0	0	0	0	0	0	0	0	0	0	0	0	0	32.5409	0	0	NaN	0	0	0	0	0	0	0	0	0	0	40.4232	0	0	4242.96	NaN	565.674	0	0	NaN
AATAGTATTCTTGTAACCTA	31.1774	0	0	0	0	0	0	16.2307	0	0	0	0	0	0	0	0	0	0	0	0	0	0	0	0	0	0	NaN	0	0	0	0	103.673	0	0	0	0	0	0	0	0	0	0	0	0	0	NaN	0	0	NaN
AATAGTCAATTCCTTTTAAT	35.062	0	0	0	16.5358	85.3531	0	0	0	40.3836	0	0	0	0	0	0	0	0	0	0	0	0	0	0	0	0	0	0	0	NaN	0	0	0	0	0	0	0	0	0	0	0	0	0	0	14.8324	23.651	0	0	NaN
AATAGTGCTGAAATTAATGG	61.6152	0	0	61.7325	132.448	0	27.4851	60.7673	0	22.2904	0	0	0	0	0	0	0	0	0	0	0	0	0	NaN	22.6179	0	12.1681	0	0	0	0	0	0	0	0	0	0	0	0	0	0	NaN	0	536.724	22.9397	NaN	0	0	20.1769
AATAGTGGAAGCACTATCTC	21.0183	0	0	0	0	0	0	0	0	0	0	0	0	0	0	0	0	0	0	0	0	0	0	0	0	0	0	0	0	0	0	0	0	0	0	0	0	0	0	0	0	0	0	32.2478	0	0	0	0	0
AATAGTGTATTAAGTCATCG	49.0362	0	0	160.699	0	48.0653	29.7085	55.2545	0	0	0	0	0	0	0	0	0	0	0	0	0	0	0	0	0	0	0	0	0	31.9035	0	0	0	0	0	0	0	0	0	0	41.5736	0	0	0	0	21.8076	0	185.299	0
AATAGTGTTGTCAGGGCGGT	23.6378	0	0	0	0	28.7042	0	NaN	NaN	17.0634	0	0	0	0	0	0	0	0	0	0	0	39.5851	0	110.688	570.275	0	0	0	0	0	0	0	0	0	0	0	0	0	0	0	0	0	0	0	0	25.4893	0	0	0
AATAGTTCTCGTTGCGTCTG	29.1711	0	0	0	0	0	0	65.8123	0	0	0	0	0	0	0	0	0	0	0	0	0	0	0	0	0	0	0	0	0	NaN	0	0	0	0	0	0	0	0	0	0	0	0	28.3025	0	0	0	0	0	NaN
AATAGTTGACCCCATATTAA	34.1929	0	0	0	0	0	11.7999	67.6837	62.525	0	0	0	0	0	0	0	0	0	0	0	0	92.5947	0	0	0	0	0	0	0	20.4517	0	0	0	0	0	0	0	0	0	0	0	0	NaN	0	0	0	223.916	0	NaN
AATAGTTGTCGTCCCATACG	54.1026	13.211	0	0	92.1992	0	0	16.2096	0	18.9358	0	0	0	0	0	0	0	0	0	0	0	0	0	58.1293	98.8674	0	22.3099	0	874.679	NaN	0	0	0	0	0	0	0	0	0	0	56.0306	0	0	0	0	33.3696	0	0	0
AATAGTTTGTCTTTTGTTTC	14.7458	0	0	0	0	0	0	0	0	123.875	0	0	0	0	0	0	0	0	0	0	107.023	0	0	0	0	0	0	0	0	0	0	0	0	0	0	0	0	0	0	0	4298.49	0	291.394	0	0	0	0	0	NaN
AATAGTTTTTAACAATGAGG	22.7532	0	0	0	0	0	0	35.1716	0	18.2898	0	0	0	0	0	0	0	0	0	0	0	0	0	0	0	0	0	0	0	NaN	0	0	0	0	0	0	0	0	0	0	0	0	0	11114	NaN	NaN	0	0	0
AATATAAATTGTCGCTTGTT	26.7987	0	0	0	0	0	0	59.5871	0	0	0	0	0	0	0	0	0	0	0	0	0	0	0	13.0749	0	0	0	22.3045	0	0	0	0	0	0	0	0	0	0	0	0	NaN	0	0	0	0	NaN	2634.9	0	0
AATATAACGCGAGTAGATAG	52.6549	0	0	0	12.6546	0	NaN	10.8022	201.986	948.876	0	0	0	0	0	0	0	0	0	0	0	0	0	0	25.0526	0	11.9654	0	0	134.713	0	0	0	0	0	0	0	0	0	0	0	0	0	0	0	0	0	0	0
AATATAATCTGTAATGCAAA	25.6378	0	73.7436	0	0	0	212.529	0	0	0	0	0	0	0	0	0	0	0	0	0	0	0	0	0	0	0	0	0	0	0	0	0	0	0	0	0	0	0	0	0	0	0	0	0	0	42.9749	0	NaN	0
AATATACACTAGTGGTGAGG	12.6335	0	0	0	0	0	0	0	0	0	0	0	0	0	0	0	0	0	0	0	0	0	0	0	0	0	0	0	0	0	0	0	0	0	0	0	0	0	0	0	0	0	0	0	0	0	0	NaN	0
AATATACGTATCTCACCAAT	27.9453	0	24.2762	22.9336	0	11.987	0	16.1549	0	0	0	0	0	0	0	0	0	0	0	0	0	NaN	0	0	0	0	0	0	0	0	0	0	0	0	0	0	0	0	0	0	0	0	0	0	0	79.4455	0	0	48.4164
AATATACTTGCACTTGCGGC	17.6257	0	0	0	0	0	0	20.8796	0	0	0	0	0	0	0	0	0	0	0	0	0	0	0	0	0	23.2547	0	0	14.2503	0	0	0	0	0	0	0	0	0	0	0	0	NaN	0	0	0	NaN	0	0	0
AATATAGACTGTATTATTAG	26.5466	196.774	0	0	0	0	34.8381	NaN	0	0	0	0	0	0	0	0	0	0	0	0	0	93.5173	0	0	0	0	0	0	0	0	0	0	0	0	0	0	0	0	0	0	0	0	56.44	0	0	0	0	0	0
AATATAGGGATAGTGCTTTG	27.2659	0	0	0	48.0435	0	NaN	30.982	0	0	0	0	0	0	0	0	0	0	0	0	0	0	0	0	0	0	25.2427	0	0	NaN	0	0	0	0	0	0	0	0	0	0	NaN	0	0	0	NaN	0	0	0	15.9838
AATATAGTTCATTTGTATCG	26.9092	0	0	0	0	0	0	51.1789	0	32.6321	0	0	0	0	0	0	0	0	0	0	1822.47	0	0	0	0	0	0	0	0	0	0	0	0	0	0	0	0	0	0	0	NaN	0	0	0	0	17.3404	58.765	0	0
AATATATATCTTTATAAAAA	12.6227	0	0	0	0	0	0	0	0	0	0	0	0	0	0	0	0	0	0	0	0	0	0	0	0	0	0	0	0	0	0	0	0	0	0	0	0	0	0	0	0	0	0	0	0	0	0	0	0
AATATATGTTGACTCGCGGG	22.8099	0	0	0	0	85.0452	30.6528	37.2071	0	11.3746	34.1112	0	0	0	0	0	0	0	0	0	0	0	0	0	0	0	0	0	0	NaN	0	0	0	0	0	0	0	0	0	0	0	0	NaN	0	19.5194	NaN	0	0	25.1963
AATATATTTAACTACAAGAT	12.029	0	0	0	0	0	0	21.3685	37.8384	0	0	0	0	0	0	0	0	0	0	0	0	0	0	0	0	0	0	0	420.589	0	0	0	0	0	0	0	0	0	0	0	0	0	0	0	0	0	0	0	0
AATATATTTTGCCCACGACC	13.913	0	0	0	68.3992	0	12.2611	0	0	0	0	0	0	0	0	0	0	0	0	0	0	0	0	0	0	0	0	0	0	0	0	0	0	0	0	0	0	0	0	0	0	11.7618	0	0	0	0	0	0	NaN
AATATCAAATTAGCTAGCTA	13.1297	0	0	0	0	0	0	153.145	0	0	0	0	0	0	0	0	0	0	0	0	0	0	0	61.3737	0	0	0	0	0	0	0	0	0	0	0	0	0	0	0	0	0	0	0	0	0	0	0	0	0
AATATCAATGTTAATGACTT	22.9421	0	0	0	0	0	0	14.5998	0	0	0	0	0	0	0	0	0	0	0	0	0	0	0	0	0	0	0	0	0	0	0	0	0	0	0	0	0	0	0	0	0	0	0	0	0	0	0	0	0
AATATCGACGGTAATGTATT	19.6279	0	0	0	0	0	0	18.8902	0	0	0	0	0	0	0	0	0	0	0	0	0	0	0	0	0	0	0	0	59.6135	0	0	0	0	0	0	0	0	0	0	0	0	0	13.853	0	34.1582	0	0	0	0
AATATCGCTCATTAGGTATT	11.9648	0	0	0	0	0	0	0	0	0	0	0	0	0	0	0	0	0	0	0	0	0	0	0	0	0	0	0	0	0	0	0	0	0	0	0	0	0	0	0	0	0	0	0	0	0	0	0	0
AATATCGTTTGCAATGTTCT	42.3994	156.903	0	0	12.0763	0	0	56.8518	0	0	0	0	0	0	0	0	0	0	0	0	0	0	0	0	0	86.9085	0	0	0	0	0	0	0	0	0	0	0	0	0	0	0	156.726	14.7626	0	NaN	0	0	0	0
AATATCTCGCACTCGGGGGC	16.2899	0	0	0	0	0	0	NaN	0	0	0	0	0	0	0	0	0	0	0	0	0	0	0	0	0	0	0	0	0	NaN	0	0	0	0	0	0	0	0	0	0	0	NaN	18.8248	0	0	NaN	0	0	0
AATATCTCGGTCAACCGTTG	18.0984	0	0	0	0	0	41.761	0	0	0	0	0	0	0	0	0	0	0	0	0	0	NaN	0	15.6246	0	0	0	0	0	0	0	0	0	0	0	0	0	0	0	0	0	0	0	0	0	46.5096	0	0	0
AATATCTCTCGTAAGGGTCT	74.7477	0	NaN	0	87.1867	45.3	31.5971	50.3189	0	87.9415	0	0	0	0	0	0	0	0	0	0	802.729	0	0	15.6614	0	0	18.192	0	0	37.9659	0	29222.3	0	0	0	0	0	0	0	0	13.6709	0	0	0	NaN	NaN	0	28.8482	187.476
AATATCTGTCTCTAAGTTTT	19.1465	0	0	0	22.0675	24.4865	20.0973	20.0493	29.7987	0	0	0	0	0	0	0	0	0	0	0	545.211	0	0	93.3176	0	0	0	0	7657.94	0	0	0	0	0	0	0	0	0	0	0	0	0	0	0	0	10.7912	0	0	0
AATATCTTTTTGCGCAAAAT	24.6531	0	0	0	0	49.1917	0	18.6668	0	0	0	0	0	0	0	0	0	0	0	0	0	0	0	0	0	0	0	0	0	14.4249	0	0	0	0	0	0	0	0	0	0	NaN	0	0	0	23.5154	32.8976	0	0	0
AATATGAAGTGAGTTCTTTA	26.6558	0	0	0	0	24.5938	0	0	401.995	11.6336	0	0	0	0	0	0	0	0	0	0	0	0	0	19.6329	0	0	0	0	0	171.029	0	0	0	0	0	0	0	0	0	0	0	0	0	0	0	124.142	0	0	NaN
AATATGAATATGAATAATAT	23.1787	0	25.8355	0	0	0	0	0	0	12.7258	0	0	0	0	0	0	0	0	0	0	0	0	0	0	0	0	0	19.0853	111.604	0	0	0	0	0	0	0	0	0	0	0	0	0	0	0	0	24.8504	0	0	0
AATATGACCCTCGTGATAGA	25.9213	0	0	0	0	0	0	NaN	96.1394	0	0	0	0	0	0	0	0	0	0	0	0	0	0	0	0	0	0	0	0	13.1738	0	0	0	0	0	0	0	0	0	0	0	0	0	0	0	0	0	0	0
AATATGAGTGTTAGCTATTC	27.7924	19.1543	0	0	14.9423	0	18.9224	0	0	0	0	0	0	0	0	0	0	0	0	0	0	0	0	0	0	0	NaN	0	0	0	0	0	0	0	0	0	0	0	0	0	0	47.0994	0	0	0	0	0	0	149.057
AATATGATTAATTTATCAGT	19.2699	0	0	0	0	0	27.6809	0	60.0716	0	0	0	0	0	0	0	0	0	0	0	0	0	0	16.5359	0	0	0	0	0	0	0	0	0	0	0	0	0	0	0	0	0	0	0	0	0	0	0	0	0
AATATGATTCACGGAAGTCT	12.7991	0	0	0	17.608	18.7533	16.9167	13.3985	13.9317	0	0	0	0	0	0	0	0	0	0	0	0	0	0	0	0	0	0	0	0	0	0	0	0	0	19.0141	126584	0	0	0	0	21.9463	0	0	0	0	0	0	0	0
AATATGCACTCAACTCTTTT	22.4968	0	0	0	0	0	0	0	20.243	NaN	0	0	0	0	0	0	0	0	0	0	0	0	NaN	13.6578	0	0	0	0	0	0	0	0	0	0	0	0	0	0	0	0	0	0	31.0657	0	32.6611	0	0	0	38.6395
AATATGCATGATAATAGGAG	19.8282	0	0	0	0	0	0	16.1885	0	0	0	0	0	0	0	0	0	0	0	0	0	0	0	0	0	0	0	0	0	56.9908	0	0	0	0	0	0	0	0	0	0	0	0	NaN	0	53.1788	0	0	0	0
AATATGCGAGTACAGTGAGT	42.2896	0	47.0266	0	0	0	0	35.7699	0	17.0603	0	0	0	0	0	0	0	0	0	0	0	0	0	17.3021	128.813	0	0	0	0	0	0	0	0	0	0	0	1134.41	0	0	0	0	NaN	0	0	41.8849	14.4295	0	0	160.771
AATATGCTCAATTATCTTGT	19.6887	93.7268	0	0	0	0	0	12.7916	0	16.6078	0	0	0	0	0	0	0	0	0	0	0	0	0	0	0	0	0	0	0	0	0	0	0	0	0	0	0	0	0	0	0	82.8367	67.1033	0	0	0	0	0	0
AATATGGAAATATAGTTCGG	34.6053	0	0	0	13.6106	226.02	NaN	0	0	11.7615	0	0	0	0	0	0	0	0	0	0	0	0	0	0	0	0	0	0	0	NaN	0	0	0	0	0	0	0	0	0	0	44.3644	NaN	0	44.7768	0	0	0	0	16.9083
AATATGGACGCAAAGGTAGT	33.5638	0	0	0	0	0	0	NaN	0	0	0	0	0	0	0	0	0	0	0	0	0	0	0	0	0	0	NaN	0	0	NaN	0	0	0	0	0	0	0	0	0	0	0	0	144.431	0	0	0	0	0	NaN
AATATGGCCCATTCTTGCGG	11.4455	0	0	0	0	0	0	0	0	0	0	0	0	0	0	0	0	0	0	0	0	0	0	0	0	0	0	0	0	0	0	0	0	0	0	0	0	0	0	0	0	0	0	0	0	NaN	0	0	0
AATATGGGTTATCGGGACGT	15.4451	0	0	0	0	0	0	310.361	0	0	0	0	0	0	0	0	0	0	0	0	0	0	0	0	0	0	0	0	0	NaN	0	0	0	0	0	0	0	0	0	0	0	0	0	0	0	0	0	0	0
AATATGGGTTTTTCAGCATA	21.121	0	0	0	0	0	11.4779	0	0	NaN	0	0	0	0	0	0	0	0	0	0	0	0	0	0	0	0	NaN	0	0	0	0	0	0	0	0	0	0	0	0	0	0	0	0	0	0	0	0	0	0
AATATGGTTTCTAAGGTGAG	24.3189	0	0	17.5921	0	0	16.4336	0	0	0	0	0	0	0	0	0	0	0	0	0	0	0	0	34.6399	0	0	0	0	0	0	0	0	0	0	0	0	0	0	0	0	0	0	0	0	0	0	0	NaN	0
AATATGGTTTTTGATATGTG	36.99	0	0	0	0	0	13.1835	16.5595	0	13.3062	0	0	0	0	0	0	0	0	0	0	0	0	0	0	0	0	26.1287	0	0	23.3101	0	0	0	0	0	0	0	0	0	0	0	0	0	0	0	NaN	0	0	0
AATATGTACGTGAAAAGATC	36.9177	0	NaN	0	0	0	0	13.3985	30.5897	0	0	0	0	0	0	0	0	0	0	0	0	0	0	NaN	0	0	0	0	13.0309	0	0	0	0	0	0	0	0	0	0	0	31.6982	16.3831	24.9009	0	0	0	0	0	0
AATATGTATATTATCTCTTA	35.9522	0	0	0	0	0	17.2864	43.74	0	0	0	0	0	1017.09	0	0	0	0	0	0	0	0	0	0	0	33.8145	25.0918	0	0	34.8585	0	0	0	0	0	0	0	0	0	0	24.5625	0	0	0	0	0	0	0	0
AATATGTCTAATTCAGATTT	13.2019	0	0	0	0	0	0	0	0	0	0	0	0	0	0	0	0	0	0	0	0	0	0	0	0	0	0	0	0	0	0	0	0	0	0	0	0	0	0	0	0	0	0	0	0	0	0	0	0
AATATGTCTTCAATAATATG	23.0445	0	0	0	0	0	0	24.0828	0	19.3945	0	0	0	0	0	0	0	0	0	0	0	0	0	0	0	0	0	0	0	0	0	0	0	0	0	0	0	0	0	0	0	0	NaN	0	0	0	0	0	136.53
AATATGTGACAATGCTGTAT	24.3995	0	0	0	0	0	46.0854	0	0	0	0	0	0	0	0	0	0	0	0	0	0	0	0	629.498	0	0	0	NaN	0	0	0	0	0	0	0	0	0	0	0	0	0	0	0	0	0	NaN	0	0	0
AATATGTGACTCTTTTACGC	22.8327	0	0	0	0	15.678	0	0	28.0153	16.1553	0	0	0	0	0	0	0	0	0	0	0	0	0	37.3672	0	0	NaN	0	0	0	0	0	0	0	0	0	0	0	0	0	0	0	43.4126	0	0	33.0127	0	0	0
AATATGTGTTTGTTGCGTGT	34.3122	0	19.4254	0	0	0	NaN	0	0	0	0	0	0	0	0	0	0	0	0	0	0	0	0	197.812	40.5992	0	0	0	0	0	0	0	0	0	0	0	0	0	0	0	0	0	16.6286	0	1275.35	0	0	0	0
AATATGTTACGAGACGACAA	34.6648	0	0	0	489.18	13.9358	0	18.7301	0	0	0	0	0	0	0	0	0	0	0	0	0	NaN	0	60.2468	0	0	0	0	0	NaN	0	0	0	0	437.882	0	0	0	0	0	98.6765	NaN	NaN	0	0	0	0	0	0
AATATGTTTTCCAGTCGGGT	19.9753	84.9042	0	22.0169	13.5515	0	19.7971	176.713	0	0	0	0	5287.36	0	0	0	0	0	0	0	0	0	0	0	0	0	0	0	0	NaN	0	0	0	0	0	0	0	0	0	0	0	0	0	47.7425	NaN	0	0	0	30.2542
AATATTAAAAATGAAGGTCC	12.1642	0	0	0	0	0	0	17.9123	0	0	0	0	0	0	0	0	0	0	0	0	0	0	0	0	0	0	0	0	0	0	0	0	0	0	0	0	0	0	0	0	0	0	0	0	0	0	0	0	0
AATATTACACTGTAGTACGT	15.9365	0	0	0	70.3388	0	0	13.9843	0	0	0	0	0	0	0	0	0	0	0	0	0	0	0	0	0	0	0	0	0	0	0	0	0	0	0	0	0	0	0	0	0	0	0	0	0	0	0	0	0
AATATTAGACATCTTCGCTA	21.532	0	0	0	0	0	0	21.6466	47.0352	0	0	0	0	0	0	0	0	0	0	0	0	0	0	14.2766	0	0	0	0	0	0	0	0	0	0	0	0	0	0	0	0	0	0	28.5096	0	0	0	0	0	0
AATATTATAAATTTTTGTTT	14.1129	0	0	0	0	0	0	0	0	0	0	0	0	0	0	0	0	0	0	0	0	0	0	0	0	0	0	0	0	0	0	0	0	0	0	0	0	0	0	0	0	0	171.4	0	0	0	0	0	0
AATATTATACTAATAAATTG	19.3251	0	0	0	0	28.6982	0	0	0	12.4075	0	0	0	0	0	0	0	0	0	0	0	0	0	0	0	0	0	0	0	0	0	0	0	0	0	0	0	0	0	0	0	0	0	66.0779	0	NaN	0	0	0
AATATTATATTGGTTACATG	30.3923	0	0	0	91.5049	0	0	13.5039	44.686	75.4154	0	0	0	0	0	0	0	0	0	0	0	0	0	0	0	0	0	0	0	NaN	0	0	0	0	0	0	0	0	0	0	0	0	0	0	0	27.1658	0	0	0
AATATTATCATGTAGGACGG	44.1786	67.7135	0	0	0	0	0	25.2208	11.2292	0	0	0	0	0	0	0	0	0	0	0	0	0	0	0	0	0	NaN	432.763	131.437	20.1456	0	0	0	0	0	0	0	0	0	0	NaN	79.0749	10.1802	1102.74	0	0	0	NaN	74.9099
AATATTATTAACGTGTTATC	37.1275	0	0	0	2307.28	0	39.79	46.7409	0	NaN	0	0	0	0	0	0	0	0	0	0	0	0	0	0	0	0	0	0	0	10.8952	0	0	0	0	0	0	0	0	0	0	NaN	0	0	0	0	12.2592	42.5062	0	0
AATATTCGTCTTTACTAACA	25.5834	0	NaN	0	0	0	33.3155	14.153	0	0	0	0	0	0	0	0	0	0	0	0	0	0	0	0	0	0	NaN	0	0	NaN	0	0	0	0	0	0	0	0	0	0	14.075	0	0	0	0	354.624	0	0	0
AATATTCTAGGTAACGTAGC	33.8959	0	NaN	0	0	0	0	105.827	25.3312	0	0	0	0	0	0	0	0	0	0	0	0	0	0	23.0918	0	0	0	0	0	21.5076	0	0	0	0	0	0	0	0	0	0	NaN	22.6287	NaN	0	NaN	22.3315	0	16.7384	0
AATATTGAACAGATTCTTCG	28.5556	0	0	0	24.237	12.8135	0	13.2384	46.6031	14.854	0	0	0	0	0	0	0	0	0	0	0	0	0	0	30.0447	0	0	0	0	0	0	0	0	0	0	0	0	0	0	0	0	0	0	0	0	0	0	0	0
AATATTGATGCCTTCGCGCT	31.0711	0	0	0	0	337.247	22.447	17.9631	0	NaN	2285.58	0	0	0	0	0	0	0	0	0	0	0	0	11.5827	0	0	0	0	0	24.9498	0	0	0	0	0	0	0	0	0	0	0	0	0	0	23.094	10.7062	0	0	NaN
AATATTGCTTACATAAGTCG	23.1034	0	0	0	140.734	0	0	NaN	0	0	0	0	0	0	0	0	0	0	0	0	0	0	NaN	0	0	0	NaN	0	0	0	0	0	0	0	0	0	0	0	0	0	0	0	0	0	0	0	0	0	NaN
AATATTGGCGATACATGTAG	38.9416	0	0	0	0	0	65.1084	17.2929	36.597	53.1749	0	0	0	0	0	0	0	0	0	0	0	0	0	64.6539	0	0	NaN	0	0	NaN	0	0	0	0	0	0	0	0	0	0	70.701	76.3044	0	0	0	NaN	35.1774	0	0
AATATTGGCGCAAGTCATGG	49.2943	0	0	0	0	31.5547	11.7304	23.3915	0	183.716	0	0	0	2579.02	0	0	0	0	3699.08	0	0	0	0	0	14.8254	0	0	0	0	NaN	0	0	0	0	0	0	0	0	0	0	0	0	35.7196	0	0	0	0	0	0
AATATTGGGAACTTTTGCTG	71.5135	142.792	34.4769	0	69.3236	21.6239	124.503	85.8022	29.5735	35.0162	0	0	0	0	0	0	0	0	0	0	0	0	0	19.3057	0	0	12.1749	0	NaN	NaN	0	0	0	0	0	0	0	0	0	0	NaN	NaN	NaN	0	0	36.0938	0	0	NaN
AATATTGTTGCTCTTGGACT	13.9253	0	0	0	0	0	0	13.6344	0	0	0	0	0	0	0	0	0	0	0	0	0	0	0	0	0	0	0	0	0	0	0	0	0	0	0	0	0	0	0	0	0	0	0	0	0	0	0	0	0
AATATTGTTTCTGTTTATTG	21.9355	0	0	0	0	0	20.1449	10.8022	0	0	0	0	0	0	0	0	0	0	0	0	0	0	0	14.8986	0	0	0	11.5688	0	0	0	0	0	0	0	0	0	0	0	0	341.759	0	0	0	0	0	0	0	0
AATATTTGACCGACTGGCAC	14.8638	0	0	0	27.1621	0	0	0	0	0	0	0	0	0	0	0	0	0	0	0	0	0	NaN	0	0	0	0	0	0	0	0	0	0	0	0	0	0	2829.81	0	0	0	0	0	0	0	0	0	0	0
AATATTTGCAGGGATTTTTG	18.8595	0	0	0	0	0	60.2093	30.8094	0	NaN	0	0	0	0	0	0	0	0	0	0	0	0	0	0	0	30.236	0	0	0	0	0	0	0	0	0	0	0	0	0	0	0	0	0	0	0	98.861	0	0	0
AATATTTGGCTTAATAAATT	32.3762	0	0	0	78.7091	34.2328	0	18.6457	0	0	0	0	0	0	0	0	0	0	0	0	0	0	NaN	66.1013	0	0	0	0	0	0	0	0	0	0	0	0	0	0	0	0	0	0	13.3157	NaN	0	NaN	0	0	0
AATATTTGTTGCGGGCGATG	18.727	0	0	0	0	0	0	0	1515.42	0	0	0	0	0	0	0	0	0	0	0	0	0	0	0	0	0	0	0	0	0	0	0	0	0	0	0	0	0	0	0	0	0	0	0	0	0	0	0	0
AATATTTTTAAGATAGCCTT	23.2139	0	0	0	0	0	31.6666	14.5365	0	0	0	0	0	0	0	0	0	0	0	0	0	0	0	NaN	0	0	0	0	0	NaN	0	0	1133.08	0	0	0	0	0	0	0	0	69.5713	0	0	0	0	0	0	0
AATATTTTTATCGTTATGTG	30.1768	0	0	0	115.138	0	0	0	0	0	0	0	0	0	0	0	0	0	0	0	NaN	0	0	479.109	0	0	0	0	0	0	0	0	0	0	0	0	0	0	0	0	0	0	0	NaN	0	0	0	0	0
AATCAAAAACCCTAGCAAGC	35.4537	0	40.7227	0	0	10.3501	12.5484	16.1549	0	34.2391	0	0	0	0	0	0	0	0	0	0	0	0	0	0	0	0	0	0	0	0	0	0	0	0	0	0	0	0	0	0	0	0	0	NaN	0	0	0	0	NaN
AATCAAAATACATCGTCTTC	30.7532	0	0	0	44.1601	0	19.0139	17.6467	0	0	0	0	0	0	0	0	0	0	0	0	213.901	0	0	0	0	0	19.2911	0	0	0	0	0	0	0	0	0	3380.97	0	0	0	15.2708	NaN	0	0	0	NaN	0	0	NaN
AATCAAAATGACATGTTCTA	18.2575	0	0	0	0	0	0	68.3453	0	NaN	0	0	0	0	0	0	0	0	0	0	0	0	0	12.5656	0	0	0	0	0	NaN	0	0	0	0	0	0	0	0	0	0	0	NaN	0	0	0	NaN	0	0	0
AATCAAAGATTATTCCAACT	29.1748	0	0	0	0	0	0	16.0284	0	23.9693	0	0	0	0	0	0	0	0	0	0	0	0	0	0	0	0	0	0	0	0	0	0	0	0	0	0	0	0	0	0	0	NaN	0	0	0	33.9101	0	0	0
AATCAAAGTTGCTGTGTCTT	17.8227	0	0	0	0	0	0	41.835	0	0	0	0	0	0	0	0	0	0	0	0	0	0	0	0	0	NaN	14.579	0	147.721	NaN	0	0	0	0	0	0	0	0	0	0	NaN	0	0	0	0	0	0	0	0
AATCAAATTAAGCCATCGTA	33.4162	0	114.427	0	0	0	69.7201	38.1092	38.5689	100.477	0	0	0	0	0	0	0	0	0	0	0	0	0	NaN	0	0	0	0	0	0	0	0	0	0	0	0	0	0	0	0	103.438	118.418	0	0	27.1662	0	NaN	0	NaN
AATCAACCCGCATGGCCATC	24.5778	0	0	0	0	0	0	11.0045	24.7471	1015.59	0	0	0	0	0	0	0	0	0	0	0	0	0	56.1659	0	0	0	0	0	NaN	0	0	0	0	0	0	0	0	0	0	0	0	0	0	0	0	0	0	0
AATCAAGGTCATGGTCTGTG	20.6668	0	0	0	0	0	0	0	11.2292	0	0	0	0	0	0	0	0	0	0	0	0	0	0	0	0	0	0	0	0	0	0	0	0	0	0	0	0	0	0	0	0	0	0	0	0	0	0	0	NaN
AATCAAGTTCGGAGGTCGTA	30.5206	0	0	0	0	0	NaN	17.942	0	20.2964	0	0	0	0	0	0	0	0	0	0	0	0	0	0	0	0	0	0	0	0	0	0	0	0	0	0	0	0	0	0	0	0	0	0	0	NaN	0	0	0
AATCAAGTTGTGTTGTATCT	13.7609	0	0	0	0	0	0	0	0	0	0	0	0	0	0	0	0	0	0	0	0	0	0	0	154.139	0	0	0	0	0	0	0	0	0	0	0	0	0	0	0	0	0	0	0	0	0	0	0	0
AATCAAGTTTCTAGAGTAGT	59.7386	0	0	0	0	0	33.0501	45.5903	0	0	0	0	0	0	0	0	0	0	0	0	0	0	0	0	0	0	0	21.7539	0	41.2666	0	0	0	0	0	0	0	0	0	0	0	0	0	0	NaN	NaN	0	0	38.8745
AATCAATATCTGGTCCCACC	14.2645	0	0	0	0	0	0	0	0	0	0	0	0	0	0	0	0	0	0	0	0	0	0	0	0	0	0	0	0	0	0	0	0	0	0	0	0	0	0	0	0	0	0	0	0	0	0	0	0
AATCAATGTGCGGATGTTCC	15.3465	0	0	0	35.4163	0	0	0	0	0	0	0	0	0	0	0	0	0	0	0	0	0	25.7763	0	0	0	0	0	0	0	0	0	0	0	0	0	0	0	0	0	NaN	0	0	0	0	0	0	0	0
AATCACAAAATCTAAATTTA	14.1327	0	0	0	0	0	0	0	0	0	0	0	0	0	0	0	0	0	0	0	0	0	0	0	0	0	0	0	0	0	0	0	0	0	0	0	0	0	0	0	0	0	0	0	0	0	0	0	0
AATCACCAGAGGTGCGGGCT	12.6564	0	0	0	0	0	0	0	0	0	0	0	0	0	0	0	0	0	0	0	0	0	0	0	0	0	0	0	0	0	0	0	0	0	0	0	0	0	0	0	0	NaN	0	0	0	0	0	0	0
AATCACCAGTTAATTTAGAA	15.5925	0	0	0	0	0	0	0	0	0	0	0	0	0	0	0	0	0	0	0	0	0	0	45.6721	0	0	0	0	0	NaN	0	0	1089.87	0	0	0	0	0	0	0	0	0	0	0	0	0	0	0	0
AATCACCGTTTTTCAGAACT	13.7479	0	0	0	0	NaN	0	0	0	0	0	0	0	0	0	0	0	0	0	0	0	0	0	0	0	0	0	0	0	NaN	0	0	0	0	0	0	0	0	0	0	0	0	0	0	0	0	284.259	0	0
AATCACGTTTACTTCTCAAC	16.7689	0	0	0	0	49.3902	0	0	0	19.4569	0	0	0	0	0	0	0	0	0	0	0	0	0	0	0	0	0	0	0	NaN	0	0	0	0	0	0	0	0	0	0	0	0	37.4796	0	0	73.582	0	0	0
AATCACTTCTGGAGACTCTG	20.3728	0	0	0	88.5775	0	82.1294	15.2824	0	0	0	0	0	0	0	0	0	0	0	0	0	0	0	0	0	0	0	0	0	NaN	0	0	0	0	0	0	0	0	0	0	0	NaN	0	0	0	27.0974	0	0	0
AATCACTTTCCATATATTAG	17.5036	0	0	0	0	0	0	0	0	0	0	0	0	0	0	0	0	0	0	0	0	0	0	NaN	0	0	0	0	0	0	0	0	0	0	0	0	0	0	0	0	0	0	0	0	0	0	0	0	0
AATCAGAAAGTTCATAGGTT	24.4618	40.347	2973.15	0	65.5628	NaN	24.6394	21.0397	0	0	0	0	0	0	0	0	0	0	0	0	0	0	0	58.4978	0	0	13.5659	0	0	0	0	0	0	0	0	0	0	0	0	0	0	NaN	0	0	0	105.709	0	0	0
AATCAGAGACTCTTGGTTTG	20.8139	0	0	0	0	0	26.4236	21.2631	0	0	0	0	0	0	0	0	0	0	0	0	0	0	0	0	0	0	0	0	0	0	0	0	0	0	0	0	0	0	0	0	0	0	0	0	0	0	0	0	NaN
AATCAGAGGGATCAACTTAG	29.9961	0	0	0	219.211	0	0	15.4426	0	0	0	0	0	0	0	0	0	0	0	0	0	0	0	186.27	0	0	0	0	63.8774	0	0	0	0	0	0	0	0	0	0	0	0	104.049	0	0	0	0	0	NaN	0
AATCAGATTTTGTTAACTGT	13.3462	0	0	0	0	0	0	0	0	0	0	0	0	0	0	0	0	0	0	0	0	0	0	0	0	0	0	0	0	43.0815	0	0	0	0	0	0	0	0	0	0	0	24.0536	0	0	0	0	0	0	0
AATCAGCCTAAACGGAGTAT	17.602	90.0673	0	0	0	0	73.358	0	0	0	0	0	0	0	0	0	0	0	0	0	0	0	0	0	0	0	0	0	0	0	0	0	0	0	0	0	0	0	0	0	0	0	0	0	90.2188	0	0	589.329	0
AATCAGTCAATAAGGCAGGT	20.2057	0	0	0	15.5502	0	0	12.1636	0	0	0	0	0	0	0	0	0	0	0	0	0	0	0	0	11312.7	0	18.1439	0	0	0	0	0	0	0	0	0	0	0	0	0	NaN	0	0	0	0	0	0	0	0
AATCAGTCGTTTCTTTCGTA	19.8271	0	0	0	0	0	0	0	0	0	0	0	0	0	0	0	0	0	0	0	0	0	0	0	0	0	0	0	0	41.3723	0	0	0	0	0	0	0	0	0	0	0	NaN	NaN	0	0	0	0	0	0
AATCATAACATGAATAAATC	22.835	0	0	0	0	0	31.114	0	37.7413	0	0	0	0	0	0	0	0	0	0	0	0	70.8992	0	0	0	0	16.0317	0	0	NaN	0	0	0	0	0	0	0	0	0	0	0	0	0	0	0	0	0	0	0
AATCATAATATGTACATCCG	34.0819	0	0	0	0	0	0	0	0	0	0	0	0	0	0	0	0	0	0	0	0	0	0	0	15.9641	0	NaN	0	0	NaN	0	0	0	0	0	0	0	0	0	0	13.9852	0	17.6613	0	0	0	0	0	0
AATCATACTCACATAAGTGC	24.9479	0	0	0	0	58.7152	0	17.6342	0	0	0	0	0	0	0	0	0	0	0	0	0	0	0	90.693	18.9973	0	0	0	0	NaN	0	0	0	0	0	0	0	0	0	0	0	0	0	0	29.3177	0	0	0	165.851
AATCATAGATTTTATCACCG	19.6809	0	0	0	0	0	0	17.3265	0	0	0	0	0	0	0	0	0	0	0	0	0	0	0	0	0	0	0	0	0	14.2316	0	0	0	0	0	0	0	0	0	0	0	NaN	0	0	0	0	0	0	0
AATCATAGGACTAGAGTTGA	42.189	0	0	0	0	0	15.6504	83.5941	0	22.7491	0	0	0	0	0	0	0	0	0	0	0	NaN	0	108.36	0	0	NaN	0	19.1026	NaN	0	0	0	0	0	0	0	0	0	0	43.0843	0	0	16.9538	0	NaN	0	0	0
AATCATATATTGTGCATCTC	13.3795	31.9267	0	0	0	0	0	12.3448	0	0	0	0	0	0	0	0	0	0	0	0	0	0	0	0	0	0	0	0	0	NaN	0	0	0	0	0	0	0	0	0	0	0	0	0	0	109.396	0	0	0	NaN
AATCATCAACTTTCTTATAT	14.4452	0	0	0	0	0	0	0	0	0	0	0	0	0	0	0	0	0	0	0	0	0	0	0	0	0	0	0	0	0	0	0	0	0	0	0	0	0	0	0	0	0	0	0	0	0	0	0	353.118
AATCATCCATTTTGCTTAAT	31.7998	624.196	0	0	19.7479	0	0	24.8709	15.8487	0	0	0	0	0	0	0	0	0	0	0	0	0	0	16.7548	0	0	0	0	0	31.9249	0	0	0	0	0	0	0	0	0	0	NaN	NaN	0	0	0	184.515	0	0	0
AATCATCTAGGTGGGTAGGA	17.2646	0	0	0	0	0	0	16.3783	0	3561.8	0	0	0	0	0	0	0	0	0	0	0	0	0	0	0	0	0	0	0	0	0	0	0	0	0	0	0	0	0	0	0	0	0	0	0	0	0	0	0
AATCATGAAGTGTACGGGGG	20.5439	0	0	0	47.3766	0	0	0	0	0	0	0	0	0	0	0	0	0	0	0	0	0	0	0	0	0	0	0	0	NaN	0	0	0	0	0	0	0	0	0	0	0	NaN	0	0	0	0	0	0	0
AATCATGAATTGGGTACGGG	14.5255	0	0	0	0	0	0	23.8805	0	0	0	0	0	0	0	0	0	0	0	0	0	0	0	0	0	0	NaN	0	14.6816	0	0	0	0	0	0	0	0	0	0	0	0	0	0	0	0	53.1771	0	0	NaN
AATCATGTGGATCTTTCATA	17.2666	0	0	0	0	0	22.8295	3210.04	NaN	0	0	0	0	0	0	0	0	0	0	0	0	0	0	0	0	0	0	0	0	12.2878	0	0	0	0	0	0	0	0	0	0	NaN	0	0	131.067	0	0	0	0	0
AATCATGTTCAGGACAGAAG	20.7065	0	0	0	26.9595	256.596	0	14.2288	0	0	0	0	0	0	0	0	0	0	0	0	0	22.3127	0	0	0	0	0	0	0	0	0	0	0	0	0	0	0	0	0	0	0	NaN	0	0	NaN	0	0	0	0
AATCATGTTGTTACTGGTAT	29.6082	0	0	0	51.3421	0	0	38.3748	0	0	0	0	0	0	0	0	0	0	0	0	0	NaN	0	0	0	0	NaN	0	420.848	0	0	0	0	0	0	0	0	0	0	0	NaN	0	17.1363	0	0	0	0	0	0
AATCATTAAATAAGACCAAT	17.0519	0	0	0	0	0	0	0	0	0	0	0	0	0	0	0	0	0	0	0	0	0	0	0	0	0	0	0	0	0	0	0	0	0	0	0	0	0	0	0	0	0	0	0	25.5525	0	0	0	0
AATCATTATATGTAAGTTGA	31.8307	0	0	0	0	0	0	25.2419	0	0	0	0	0	0	0	0	0	0	0	0	0	0	0	0	0	0	NaN	0	0	97.8547	0	0	0	0	0	0	0	0	0	0	32.507	0	0	0	21.8248	0	0	0	0
AATCATTCGTAAGTTGGATC	25.1423	559.258	0	0	181.33	0	11.8695	26.4346	0	0	0	0	0	0	0	0	0	0	0	0	0	0	0	0	0	157.04	0	0	0	NaN	0	0	0	599.993	0	0	0	0	0	0	0	NaN	0	90.3909	28.011	53.9728	0	0	0
AATCATTGTAATACATAGGA	17.2136	0	0	0	0	0	39.5942	0	0	0	0	0	0	0	0	0	0	0	0	0	0	0	0	0	0	0	0	0	0	0	0	0	0	0	0	0	0	0	0	0	0	0	0	0	0	NaN	0	0	38.4374
AATCATTTAAGCTATTCCCT	29.0668	0	0	0	0	0	0	0	22.5499	0	0	0	0	0	0	0	0	0	0	0	0	NaN	0	0	0	0	NaN	0	0	0	0	0	0	0	0	0	0	0	0	0	0	44.1544	0	0	35.5422	0	30.8489	0	1217.51
AATCCAGGTGTTATTCCATT	17.9154	9414.1	0	0	0	0	0	0	0	25.2737	0	0	0	0	0	0	0	0	0	0	0	0	0	0	0	0	0	0	0	0	0	0	0	0	0	0	0	0	0	0	0	0	0	0	0	0	0	0	0
AATCCAGTACTCAAGGTAAC	19.7677	0	16.2428	0	0	122.153	0	30.6071	0	25.1364	0	0	0	0	0	0	0	0	0	0	0	0	0	23.0907	0	0	0	0	0	0	0	0	0	0	0	0	0	0	0	0	0	NaN	0	0	458.255	0	106.681	0	0
AATCCAGTCAACATAGGTAG	27.0201	0	32.4158	0	0	0	0	NaN	0	0	0	0	0	0	0	0	0	0	0	0	0	0	0	0	0	0	0	0	0	119.278	0	0	0	0	0	0	0	0	0	0	0	0	0	0	0	0	0	0	0
AATCCATACGATCATTCGGA	14.013	0	0	0	0	0	0	NaN	0	0	0	0	0	0	0	0	0	0	0	0	0	13.2707	0	0	0	0	0	0	0	0	0	0	0	0	0	0	0	0	0	0	0	0	0	184.078	0	0	0	0	0
AATCCATATCTGACTATCTT	23.2923	0	0	0	0	0	0	0	66.1338	0	0	0	0	0	0	0	0	0	0	0	0	0	0	0	0	0	13.3907	0	0	NaN	0	0	0	0	0	0	0	0	0	0	0	NaN	0	0	0	0	0	0	0
AATCCATATTTCACATAGCG	21.1061	0	0	0	0	17.001	0	19.2315	38.9039	0	0	0	0	0	0	0	0	0	0	0	129.91	20.3804	0	0	0	0	NaN	0	0	0	0	0	0	0	0	0	0	0	0	0	0	0	0	0	0	0	0	0	0
AATCCATCAATTATACTCAG	37.2377	0	0	0	0	0	NaN	20.9554	31.8255	17.0634	0	0	0	0	0	0	0	0	0	0	0	0	0	365.862	0	0	NaN	0	0	0	0	0	0	0	0	0	0	0	0	0	0	0	0	0	33.9683	47.7908	0	59.1303	0
AATCCATCTCTCCTCCAAGC	39.6519	19.2066	0	0	0	0	168.018	28.0865	29.5186	0	0	0	0	0	4699.81	0	0	0	0	0	0	0	0	0	0	0	0	110.456	0	12.9733	0	0	0	0	0	0	0	0	0	0	0	0	0	0	0	12.8848	0	0	NaN
AATCCCCTGCATTCGATCAG	31.5153	0	0	0	19.3427	0	20.8019	17.3265	0	0	0	0	0	0	0	0	0	0	0	0	0	0	0	438.822	0	0	0	0	0	0	0	0	0	0	0	0	0	0	0	0	54.2399	0	0	0	0	NaN	0	0	0
AATCCCCTTAAAGCGGTTGT	22.8047	0	0	0	0	26.0362	0	NaN	0	0	0	0	0	0	0	0	0	0	0	0	0	0	0	0	0	0	0	0	0	0	0	0	0	0	0	0	0	0	0	0	NaN	0	0	0	0	0	0	0	0
AATCCCGAATTTATGAGTTC	24.8985	0	0	0	0	0	28.6471	NaN	0	0	0	0	0	0	0	0	0	0	0	0	0	0	0	0	0	0	0	0	0	NaN	0	0	0	0	0	0	0	0	0	0	0	NaN	0	0	0	0	0	0	0
AATCCCGATAATCTATATTC	25.9561	0	0	0	76.1278	0	0	0	21.4056	0	0	0	0	0	0	0	0	0	0	0	0	0	0	0	0	0	0	0	0	18.6045	580.872	0	0	0	0	0	0	0	0	0	0	0	0	325.874	0	0	0	0	0
AATCCCTGAGAGAGCCTGCC	39.7938	57.9026	0	0	0	0	163.397	15.8261	0	622.546	0	0	0	0	0	0	0	0	0	0	0	0	0	0	0	0	NaN	0	0	NaN	0	0	0	0	0	0	0	0	0	0	NaN	NaN	0	0	NaN	0	0	1063.94	0
AATCCGACTGTAGCGCGGTT	12.1714	0	0	0	0	0	0	0	0	0	0	0	0	0	0	0	0	0	0	0	0	0	0	0	0	0	0	0	0	0	0	0	0	0	0	0	0	0	0	0	0	0	0	0	0	0	0	0	0
AATCCGATCGCGGGACTCTG	14.015	0	0	0	0	0	0	14.7935	0	0	0	0	0	0	0	0	0	0	0	0	0	0	0	0	0	0	NaN	0	0	0	0	0	0	0	0	0	0	0	0	0	0	0	0	0	0	0	0	0	0
AATCCGATGCGGTTATGTTT	13.4824	0	0	0	0	0	0	0	0	0	0	0	0	0	0	0	0	0	0	0	0	0	0	566.391	0	0	0	0	0	0	0	0	0	0	0	0	0	0	0	0	0	0	0	169.544	0	0	0	0	0
AATCCGGGGTTGCCCAGGCA	14.1317	0	0	0	0	0	96.2828	22.4894	0	0	0	0	0	0	0	0	0	0	0	0	0	0	0	0	0	0	0	0	0	0	0	0	0	0	0	0	0	0	0	0	0	0	0	0	0	NaN	0	0	NaN
AATCCTATGTTATTGTTAGT	29.2964	40.8006	0	0	0	0	30.7223	15.8893	0	0	0	0	0	0	0	0	0	0	0	0	0	0	0	0	0	0	0	0	0	0	0	0	0	0	0	0	0	0	0	0	0	24.3227	0	0	0	0	0	17.4227	0
AATCCTGATCGGTAGTTTGT	42.3031	0	0	0	0	25.5156	NaN	41.485	24.954	0	0	0	0	0	0	0	0	0	0	0	21.1576	0	0	NaN	0	0	0	0	0	0	0	0	0	0	0	0	0	0	0	0	0	15.3232	0	0	0	0	0	0	0
AATCCTGTCAATTTCTTTCC	44.574	0	0	0	0	33.5156	254.651	28.82	0	0	0	0	0	0	0	0	0	0	0	0	0	0	0	0	0	0	0	0	0	NaN	0	0	0	0	0	0	0	0	0	0	0	0	0	0	0	57.3041	0	0	NaN
AATCCTGTTTTTCGAGGCAA	21.8078	0	0	0	0	0	12.596	15.2278	0	NaN	0	0	0	0	0	0	0	0	0	0	0	0	0	0	0	0	NaN	0	0	0	0	0	0	0	0	0	0	0	0	0	0	0	0	0	0	61.7731	0	0	0
AATCCTTCGTTTTATTATTC	21.7157	0	0	0	0	0	20.3626	11.9191	0	0	0	0	0	0	0	0	0	0	0	0	0	0	0	0	0	0	0	0	NaN	0	0	0	0	0	0	0	0	0	0	0	0	0	43.4669	0	0	0	0	0	0
AATCGAACCAAATAATTAAA	13.1613	0	0	0	0	0	0	54.5086	0	0	0	0	0	0	0	0	0	0	0	0	0	0	0	0	0	0	0	0	0	0	0	0	0	0	0	0	0	0	0	0	0	0	0	0	0	0	0	57.1233	0
AATCGAAGCTATCTGATTAA	15.8393	0	0	0	0	0	0	0	0	0	0	0	0	0	0	0	0	0	0	0	0	0	0	0	0	0	0	0	0	0	0	0	0	0	0	0	0	0	0	0	0	0	NaN	0	0	0	0	0	0
AATCGACTGGCTTACGGGGG	17.1195	0	0	0	0	0	NaN	0	0	15.837	0	0	0	0	0	0	0	0	0	0	0	0	0	0	0	0	NaN	0	0	0	0	0	0	0	0	0	0	0	0	0	0	0	NaN	0	29.2021	0	0	0	0
AATCGAGTGTCACGATGGAA	18.0759	0	0	0	0	0	58.3337	0	60.7472	0	0	0	0	0	0	0	0	0	0	0	0	0	0	134.618	0	0	0	0	0	0	0	0	0	0	0	0	0	0	0	0	0	0	0	0	0	0	0	0	0
AATCGATACCTTTCCAAATG	18.6166	0	0	0	0	0	80.5848	0	0	0	0	0	0	0	0	0	0	0	0	0	0	0	0	0	0	0	0	0	0	0	0	0	0	0	0	0	0	0	0	0	0	NaN	0	0	0	0	0	0	NaN
AATCGATATCCGATGTTTTG	23.7477	0	0	0	0	0	0	0	71.2952	0	0	0	0	0	0	0	0	0	0	0	0	0	0	0	0	0	0	0	0	0	0	0	0	0	0	0	0	0	0	0	0	0	0	12.3848	0	0	0	0	0
AATCGATCGACTCGCATGGG	14.2592	0	0	0	0	0	0	0	0	0	0	0	0	0	0	0	0	0	0	0	0	0	0	0	0	0	0	0	0	0	0	0	0	0	0	0	0	0	0	0	NaN	0	0	0	0	0	0	0	104.362
AATCGATGTAAGTGCAAATT	13.8311	12.4298	0	0	0	0	0	0	0	0	0	0	0	0	0	0	0	0	0	0	0	0	0	0	0	0	0	0	30.6488	NaN	0	0	0	0	0	0	0	0	0	0	0	0	0	0	0	17.5189	0	0	0
AATCGATTTTGTAAGTTACT	19.0693	0	0	0	0	0	0	0	26.2137	0	0	0	0	0	0	0	0	0	0	0	0	0	0	0	0	0	0	0	0	0	0	0	0	0	0	0	0	0	0	0	0	0	0	296.842	0	0	0	0	0
AATCGCAATATCATTATTAT	19.1892	79.7122	0	0	0	99.5888	16.4774	0	0	0	0	0	0	0	0	0	0	0	0	0	0	0	0	0	0	0	0	0	0	0	0	0	0	0	0	0	0	0	0	0	NaN	0	0	0	0	0	0	0	0
AATCGCATGGGGCTTATACA	31.8935	0	0	12.3573	0	29.0101	0	34.2023	0	0	0	0	0	0	0	0	0	0	0	0	0	0	0	15.8066	0	0	NaN	0	0	0	0	0	0	0	0	0	0	0	0	0	0	0	0	0	0	80.121	0	0	73.2084
AATCGCGTAATTGGTGGGCA	34.4386	0	0	24.1754	0	0	NaN	NaN	0	0	0	0	0	0	0	0	0	0	0	0	0	0	0	0	0	0	0	0	0	0	0	0	0	0	0	0	0	0	0	0	0	0	0	0	0	240.168	0	0	0
AATCGCGTTAAGGGCTCAGA	40.5953	0	0	0	0	54.5136	0	107.179	0	0	0	0	0	0	0	0	0	0	0	0	0	0	0	57.5843	0	29.2399	0	0	0	0	0	0	0	0	0	0	0	0	0	0	0	0	0	0	0	45.799	0	0	529.857
AATCGCTATGTTTTGATATA	13.2091	0	12.1032	0	0	0	0	0	0	0	0	0	0	0	0	0	0	0	0	0	0	0	0	0	0	0	0	0	0	0	0	0	0	0	0	0	0	0	0	0	239.983	0	0	0	0	0	0	0	0
AATCGCTGGTTTCATTGTGA	43.6829	0	0	87.2578	0	0	21.7114	28.4997	0	11.4401	0	0	0	0	0	0	0	0	0	0	0	0	0	NaN	0	32.9288	0	0	0	117.993	0	0	0	0	0	0	0	0	0	0	0	20.0402	NaN	0	0	0	0	92.4938	0
AATCGGAATGCGGCGTCCGG	16.4807	0	0	0	0	0	NaN	23.9226	300.512	0	0	0	0	0	0	0	0	0	0	0	0	0	0	0	0	0	0	0	0	79.0393	0	0	0	0	6778.61	0	0	0	0	0	0	0	21.7606	0	0	0	0	0	0
AATCGGACTGTAGGCGGCTT	19.9763	0	0	0	15.6071	0	0	19.5057	0	0	0	0	0	0	0	0	0	0	0	0	0	0	0	0	0	0	0	0	0	NaN	0	0	0	0	0	0	0	0	0	0	NaN	70.1537	0	NaN	0	0	0	120.645	NaN
AATCGGCATTGATAACGTTA	36.6105	37.5723	16.6137	0	0	86.5909	11.8695	52.6918	43.7486	0	0	0	0	0	0	0	0	0	0	0	0	0	0	15.8826	0	NaN	0	0	0	19.1163	0	0	0	0	0	0	0	0	0	0	0	0	0	0	916.767	NaN	0	0	403.626
AATCGGCTCTCGGTCCATTT	13.3469	0	0	0	0	0	0	NaN	0	NaN	0	0	0	0	0	0	0	0	0	0	0	0	0	0	0	0	NaN	0	0	0	0	0	0	0	0	0	0	0	0	0	0	0	0	0	0	0	0	0	0
AATCGGCTTCGTTGGTGGAC	30.3961	0	0	0	0	0	135.947	184.401	0	0	0	0	0	0	0	0	0	0	0	0	0	0	0	0	0	0	0	0	0	0	0	0	0	0	0	0	0	0	0	0	0	0	180.521	0	0	16.7315	0	0	0
AATCGGGGTGGGAAATGCTC	13.2799	0	111.479	0	0	0	0	17.6467	22.83	0	0	0	0	0	0	0	0	0	0	0	0	0	0	45.7815	0	0	0	0	0	0	0	0	0	0	0	0	0	0	0	0	0	0	0	0	0	0	0	0	0
AATCGGTAAATCTTTGTCCA	46.7634	0	0	0	NaN	0	0	27.2016	0	0	0	0	0	0	0	0	0	0	0	0	0	NaN	0	0	0	0	0	0	0	0	0	0	0	0	0	0	0	0	0	0	0	0	0	0	0	0	0	0	0
AATCGGTTGTAATACTGTTT	37.617	0	0	0	14.0454	19.1625	0	44.018	31.5271	0	0	0	0	0	0	0	0	0	0	0	0	NaN	0	0	0	0	NaN	0	0	NaN	0	0	0	0	0	0	0	0	0	0	43.4491	0	32.9909	0	0	0	21.0369	0	135.83
AATCGGTTTTTTCTAAAGTA	16.3024	0	14.6108	0	0	0	15.4198	0	0	0	0	0	0	0	0	0	0	0	0	0	0	0	0	0	0	0	0	0	0	0	0	0	0	0	0	0	0	0	0	0	0	0	114.263	0	0	NaN	0	0	NaN
AATCGTACTTGCTTTATAAA	22.106	0	15.0545	0	0	0	0	0	81.1859	0	0	0	0	0	0	0	0	0	0	0	0	0	0	0	0	0	0	0	0	0	0	0	0	0	0	0	0	0	0	0	0	0	0	0	0	0	0	0	0
AATCGTACTTTATTATTGAA	26.0351	0	NaN	107.71	NaN	15.1716	NaN	0	0	NaN	0	0	0	0	0	0	571.806	0	0	0	0	0	0	0	0	0	0	0	0	0	0	0	0	0	0	0	0	0	0	0	0	0	0	0	0	NaN	0	0	0
AATCGTGCCCCTTTTCTCGG	14.2139	0	0	0	0	0	0	0	0	359.408	0	0	0	0	0	0	0	0	0	0	0	0	0	0	0	0	0	0	199.803	0	0	0	0	0	2437.85	0	0	0	0	0	0	0	0	0	0	0	0	0	0
AATCGTGCTATACGGCGACC	19.3342	0	0	0	0	0	NaN	11.2068	0	0	0	0	0	0	0	0	0	0	0	0	0	0	0	0	0	0	0	0	0	NaN	0	0	0	0	0	0	0	0	0	0	0	0	0	0	0	NaN	0	0	0
AATCGTGGGAAATTATCCCA	19.7642	0	0	1550.67	0	0	0	NaN	681.627	0	0	0	0	0	0	0	0	0	0	0	0	0	0	0	0	0	0	0	0	0	0	0	0	0	0	0	0	0	0	0	0	0	0	0	0	0	0	0	0
AATCGTGTCACGTCGGATTG	38.6715	0	0	0	0	0	45.9206	27.6062	25.4044	76.8509	0	0	0	0	0	0	0	0	0	0	0	0	0	0	0	0	31.8576	0	0	92.6444	0	0	0	0	0	0	0	0	0	0	NaN	0	46.2597	0	0	0	0	0	0
AATCGTTAATCATGAACGAC	18.5506	0	0	0	0	0	0	16.2393	0	0	0	0	0	0	0	0	0	0	0	0	0	0	0	0	0	0	0	0	0	23.4677	0	0	0	0	0	0	0	0	0	0	0	0	0	0	0	0	17.2497	0	0
AATCGTTATCCATATGGTCC	21.0039	0	0	0	0	0	NaN	0	0	54.4825	0	0	0	0	0	0	0	0	0	0	56.6497	0	0	0	0	0	0	0	0	NaN	0	0	0	0	0	0	0	0	0	0	0	0	100.893	NaN	0	0	0	0	0
AATCGTTCCTACCCCCCTCG	27.4318	0	0	0	0	0	0	0	0	NaN	0	0	0	0	0	0	0	0	0	0	0	0	0	0	0	0	13.1881	0	0	NaN	0	0	0	0	0	0	0	0	0	0	0	0	0	0	0	0	0	0	0
AATCGTTCCTGATACGAAGT	16.7004	0	0	0	0	186.514	0	0	0	0	0	0	0	0	0	0	0	0	0	0	0	0	0	0	0	0	0	0	0	0	0	0	0	0	0	0	0	0	0	0	0	0	0	0	0	0	0	0	0
AATCGTTGTGATAAAGGCGT	24.0383	0	0	0	20.0984	0	0	0	0	0	0	0	0	0	0	0	0	0	0	0	0	0	0	0	0	0	0	155.804	0	NaN	0	0	0	0	0	0	0	0	0	0	0	0	0	0	0	0	0	0	0
AATCGTTTCCATAGCTATTT	72.9519	0	0	0	NaN	0	0	78.6125	0	0	0	0	0	0	0	0	0	0	0	0	0	0	0	115.559	49.1624	0	24.0681	0	0	131.195	0	0	0	0	0	0	0	0	0	0	0	0	0	100.46	31.5458	66.7725	0	0	NaN
AATCGTTTCGCTAGTGCTCT	44.387	0	0	0	0	0	14.5193	21.103	0	14.2143	0	0	0	0	0	0	0	0	0	0	0	0	0	0	0	NaN	22.8423	0	0	NaN	0	0	0	0	0	0	0	0	0	0	0	NaN	23.6191	11.9505	0	0	0	0	0
AATCTAAGATTGTGTTTTAA	31.067	0	0	0	0	0	NaN	0	0	0	0	0	0	0	0	0	0	0	0	0	0	16.3701	0	21.1228	0	0	11.337	0	23.3496	40.5344	0	0	0	0	0	0	0	0	0	0	0	NaN	NaN	0	14.6778	0	0	0	14.7299
AATCTACTATTGCTTGGTCA	18.808	0	30.8507	0	NaN	0	0	10.621	0	0	0	0	0	0	0	0	0	0	0	0	0	0	0	16.2824	0	0	11.1481	0	0	NaN	0	0	0	0	0	0	0	0	0	0	0	0	0	0	0	0	0	0	0
AATCTACTTAGTGTTTACCT	30.664	0	0	0	0	0	20.1668	13.3563	0	0	0	0	0	0	0	0	0	0	0	0	0	0	0	0	0	0	0	0	0	NaN	0	0	0	0	0	0	0	0	0	0	0	0	0	0	0	NaN	0	0	NaN
AATCTACTTGTATGGTTGGT	39.3769	0	69.2665	0	0	0	21.9419	16.9641	0	1011.62	0	0	0	0	0	0	0	0	0	0	0	0	19.1745	19.4509	0	0	0	0	0	0	0	0	0	0	0	0	0	0	0	0	0	NaN	51.998	0	19.7498	0	0	0	0
AATCTAGAAACTTTCGTAAA	13.8927	0	0	0	0	0	27.2635	17.8155	0	42.5244	0	0	0	0	0	0	0	0	0	0	0	0	0	0	0	0	0	0	0	0	0	0	0	0	0	0	0	0	0	0	0	0	0	0	0	0	0	0	NaN
AATCTAGATAGTCTCTTTTT	24.2817	0	0	0	0	0	0	13.4618	0	0	0	0	0	0	0	0	0	0	0	0	0	0	0	0	0	0	0	0	0	NaN	0	0	0	0	0	0	0	0	0	0	100.097	0	0	1673.7	0	0	0	0	NaN
AATCTAGATTGATGCATGAA	30.3445	0	0	0	96.4583	0	17.6304	21.6466	0	0	0	0	0	0	0	0	0	0	0	0	0	0	0	0	0	0	0	0	0	0	0	0	0	0	0	0	0	0	0	0	0	0	0	0	0	21.9778	0	0	0
AATCTAGCAAATTTTTTGAA	21.4183	0	0	0	NaN	0	0	20.2641	0	0	0	0	0	0	0	0	0	0	0	0	0	NaN	0	0	0	0	0	0	0	NaN	0	0	0	0	0	0	0	0	0	0	0	0	0	0	0	NaN	0	0	0
AATCTAGCTTTGTGAACGAT	20.5273	73.2929	0	0	0	0	0	24.1249	0	0	0	0	0	970.919	0	0	0	0	0	0	0	0	107.312	24.7682	0	0	0	0	0	NaN	0	0	0	0	0	0	0	0	0	0	0	0	12.9854	0	0	0	0	0	0
AATCTAGTAGGTAAACTTCA	40.0266	0	0	24.337	0	0	0	NaN	16.1288	0	0	0	0	0	0	0	0	0	0	0	0	0	0	54.2684	0	0	NaN	0	0	0	0	0	0	0	0	0	0	0	0	0	0	0	NaN	0	0	51.2505	0	0	NaN
AATCTATATTTAAAATGGCT	11.3233	0	44.9568	0	0	0	0	21.4232	0	0	0	0	0	0	0	0	0	0	0	0	0	0	0	0	51.3195	0	0	0	0	0	0	0	0	0	0	0	0	0	0	0	0	0	0	0	0	0	0	0	0
AATCTATCATGTATTTGGGA	24.8679	0	0	0	0	NaN	NaN	46.2394	0	0	0	0	0	0	0	0	0	0	0	0	35.4955	0	0	0	0	0	14.208	0	0	NaN	0	0	0	0	0	0	0	0	0	0	0	0	0	0	0	0	0	0	0
AATCTATCATTTTTTTGAAA	33.8538	0	500.634	0	0	0	0	0	0	41.2948	0	0	0	0	0	0	0	0	0	0	0	0	0	NaN	0	0	NaN	0	0	0	0	0	0	0	0	0	0	0	0	0	0	0	0	0	0	0	0	0	0
AATCTATTTCGTAGTTCGGA	13.3609	0	0	0	0	0	0	0	66.6575	0	0	0	0	0	0	0	0	0	0	0	0	0	0	40.3559	0	0	0	1766.45	0	0	0	0	0	0	0	0	0	0	0	0	0	0	0	0	0	NaN	0	0	0
AATCTATTTCTGCTTCTTGA	14.1006	0	0	0	0	0	0	0	0	0	0	0	0	0	0	0	0	0	0	0	0	0	0	0	0	0	0	0	0	0	0	0	0	0	0	0	0	0	0	0	0	0	0	0	0	0	0	0	0
AATCTCAGGGAGTTGTTTTC	33.6345	29.4198	0	0	24.9904	0	116.724	161.401	0	0	0	0	0	0	0	0	0	0	0	0	0	0	0	0	0	0	NaN	0	0	0	0	0	0	0	0	0	0	0	0	0	0	0	0	NaN	0	0	0	0	0
AATCTCATGACTTGTTTTAT	13.8722	207.292	0	0	0	0	0	0	0	0	0	0	0	0	0	0	0	0	0	0	0	14.9557	0	0	0	0	0	0	0	153.884	0	0	0	0	0	0	0	0	0	0	0	NaN	0	0	0	NaN	0	17.9697	0
AATCTCCTTCTACCCAAAGG	25.8058	0	0	0	0	28.5969	21.4112	14.1741	21.7589	0	0	0	0	0	0	0	0	0	0	0	225.645	0	0	0	0	0	0	0	0	0	0	0	0	0	0	0	0	0	0	0	0	0	NaN	0	0	0	0	0	194.182
AATCTCGAAGTTGTGGATAA	37.5438	131.173	0	0	0	0	0	23.2861	38.362	24.3594	0	0	0	0	0	0	0	0	0	0	0	0	0	0	0	0	0	0	0	0	0	0	0	0	0	0	0	0	0	0	0	0	0	26.5856	0	18.3613	0	NaN	NaN
AATCTCGTCATCTATTGAAT	23.9892	14.2526	0	0	30.1169	0	198.711	27.5429	53.6449	17.5721	0	0	0	0	0	0	0	0	0	0	0	NaN	0	0	12.3671	0	0	0	101.328	12.7567	0	0	0	0	0	0	0	0	0	0	0	0	0	0	0	0	0	NaN	0
AATCTCGTTATTCCGTTACG	19.0439	0	0	0	0	0	0	14.3467	0	0	0	0	0	0	0	0	0	0	0	0	0	0	0	0	0	0	0	0	0	0	0	0	0	0	0	0	NaN	0	0	0	0	0	0	0	0	NaN	27.9576	0	48.5773
AATCTCTAAATTACTGTCGG	12.9636	0	0	0	0	0	0	0	0	0	0	0	0	0	0	0	0	0	0	0	0	0	0	NaN	0	0	NaN	0	0	0	0	0	0	0	0	0	0	0	0	0	0	0	0	0	0	0	0	0	0
AATCTCTCTTTTGCACTCGT	13.9104	0	0	0	0	0	0	0	0	0	0	0	0	0	0	0	0	0	0	0	0	0	0	0	0	0	0	0	0	0	0	0	0	0	0	0	0	0	0	0	0	NaN	0	0	0	0	0	0	0
AATCTCTGGTCTATGGATAA	16.6829	0	0	0	0	0	0	0	0	0	0	0	0	0	0	0	0	0	0	0	0	0	0	0	0	0	0	0	0	0	0	0	0	0	0	0	0	0	0	0	0	0	0	0	0	0	0	0	NaN
AATCTCTTTGGATAATCGGA	17.8454	0	0	0	0	0	0	11.2068	0	0	0	0	0	0	0	0	0	0	0	0	0	0	0	42.5795	0	0	0	0	0	24.5827	0	0	0	0	0	0	0	0	0	0	0	0	0	NaN	0	0	0	0	211.162
AATCTGAAGGTTCTTCTACC	14.2054	173.089	0	0	29.0743	0	0	0	0	0	0	0	0	0	0	0	0	0	0	0	0	0	0	0	0	0	0	0	0	0	0	0	0	0	0	0	0	0	0	0	0	0	0	166.206	0	0	0	0	0
AATCTGATACGTTCTTTTAT	18.1471	0	0	48.9442	0	0	0	0	13.408	28.1103	0	0	0	0	0	0	0	0	0	0	0	NaN	0	0	0	0	0	0	10804.8	0	0	0	0	0	0	0	0	0	0	0	0	0	0	0	0	0	0	0	NaN
AATCTGATGTAACTCCTTCG	38.918	0	0	0	0	0	0	40.975	0	0	0	0	0	0	0	0	0	0	0	0	0	51.82	0	NaN	0	0	NaN	0	0	NaN	0	0	0	0	0	0	0	0	0	0	0	NaN	0	0	0	NaN	0	0	26.1584
AATCTGGTAGATATGTAATT	22.5607	0	0	0	11.785	0	0	17.0274	120.017	0	0	0	0	0	0	0	0	0	0	0	0	0	0	0	0	0	0	0	0	14.2316	0	0	0	0	0	0	0	0	0	0	0	0	0	0	0	0	0	0	0
AATCTGGTTCTTTCTTCTTC	14.2539	0	0	0	0	0	0	0	22.343	NaN	0	0	0	0	0	0	0	0	0	0	0	0	0	0	0	0	0	0	0	0	0	0	0	0	0	0	0	0	0	0	117.771	NaN	0	0	0	0	0	0	0
AATCTTAAATGACACTGAAG	12.5772	0	0	0	0	0	0	0	0	0	0	0	0	0	0	0	0	0	0	0	0	0	0	0	0	0	NaN	0	0	NaN	0	0	0	0	0	0	0	0	0	0	0	0	15.9433	0	0	0	0	0	NaN
AATCTTAGACAGTAGATAGG	24.1491	0	0	0	0	0	0	76.9347	0	0	0	0	0	0	0	0	0	0	0	0	129.128	0	0	0	0	0	0	0	0	NaN	0	0	0	0	0	0	0	0	0	0	56.4015	0	0	0	0	0	0	0	119.925
AATCTTAGAGTTTTTTCTTT	18.4655	0	0	0	0	0	41.1607	NaN	0	0	0	0	0	0	0	0	0	0	0	0	0	0	0	0	0	0	0	0	0	0	0	0	0	0	0	0	0	0	0	0	0	0	0	0	0	0	0	0	0
AATCTTAGTTCTTTTTGTGC	34.6356	0	102.555	0	NaN	34.4253	0	16.8375	0	339.658	0	0	0	0	0	0	0	0	0	0	0	0	0	0	0	0	0	0	0	NaN	0	0	0	0	0	0	0	0	0	0	0	0	31.7757	0	0	0	0	0	0
AATCTTATCGGTTCTGTTTA	25.1753	0	0	0	0	0	0	41.4007	0	0	0	0	0	0	0	0	0	0	0	0	0	0	0	0	0	0	0	0	0	0	0	0	0	0	0	0	0	0	0	0	31.9903	0	0	0	13.1414	0	0	0	0
AATCTTATTGGCTTTATTAG	17.344	0	0	0	0	0	0	40.5579	0	0	0	0	0	0	0	0	0	0	0	0	0	0	0	0	0	0	0	0	0	0	0	30.881	0	0	0	0	0	0	0	0	23.1815	0	48.138	0	0	0	0	0	0
AATCTTCAGAATCTTGACTT	13.6177	0	0	0	0	41.4995	0	0	0	0	0	0	0	0	0	0	0	0	0	0	0	0	0	0	0	0	0	0	0	0	0	0	0	0	0	0	0	0	0	0	0	0	0	0	0	0	0	0	0
AATCTTCAGTAAAATACCTT	29.9835	19.7125	0	0	65.2123	0	0	28.1795	0	0	0	0	0	0	0	0	0	0	0	0	0	0	0	12.3835	0	0	0	0	0	33.8921	0	0	0	0	0	0	0	0	0	0	766.429	0	0	0	0	0	0	0	NaN
AATCTTCCAACGCAGTGCTC	26.9946	0	0	0	0	0	0	20.4031	0	0	0	0	0	531.835	0	0	0	0	0	0	0	0	0	0	0	0	NaN	0	0	14.3283	0	0	0	0	0	0	0	0	0	0	0	37.8048	NaN	17.6915	0	34.3022	0	0	0
AATCTTCTCAAGAACCTCTT	23.9385	0	0	0	0	0	0	0	0	0	0	0	0	0	0	0	0	0	0	0	0	22.0712	0	0	0	0	0	0	0	26.1043	0	0	0	0	0	0	0	0	0	0	0	0	14.0477	0	0	0	0	564.924	NaN
AATCTTCTTGACTTAAACCT	13.6327	0	0	0	0	0	0	10.8444	0	0	0	0	0	0	0	0	0	0	0	0	0	19.4259	0	0	0	0	60.3354	0	0	0	0	0	0	0	0	0	0	0	0	0	0	0	0	0	0	0	0	0	0
AATCTTGAGCAGTCGAGTAC	22.58	46.9306	0	0	0	0	20.4889	31.8841	0	0	0	0	0	0	0	0	0	0	0	0	0	0	0	0	0	0	0	0	0	0	0	0	0	0	0	0	0	0	0	0	94.7136	NaN	NaN	0	0	NaN	0	0	0
AATCTTGGTAGCTCTGTGTG	21.9309	12.735	0	0	0	0	0	0	0	0	0	0	0	0	0	0	0	0	0	0	0	0	0	0	NaN	0	0	0	0	0	0	0	0	0	0	0	0	0	0	0	0	0	0	12.0754	0	12.3359	NaN	0	0
AATCTTGTATGCGTTTTAGA	20.8785	0	0	0	0	0	0	0	0	0	0	0	0	0	0	0	0	0	0	0	0	0	0	0	0	0	0	0	0	24.4718	0	0	0	0	0	0	0	0	0	0	0	0	0	0	0	38.0671	0	0	0
AATCTTGTCTGGCCGTACTC	18.2241	0	0	0	0	0	41.2212	23.3493	0	0	0	0	0	0	0	0	0	0	0	0	0	0	0	19.4855	0	35.7051	0	0	0	0	0	0	0	0	0	0	0	0	0	0	0	0	0	0	0	0	0	0	NaN
AATCTTGTGGGCATTAATAC	29.3002	0	0	0	31.419	0	NaN	NaN	0	0	0	0	0	0	0	0	0	0	0	0	0	0	0	0	0	48.6238	0	44.7708	0	0	0	0	0	0	0	0	0	0	0	0	0	NaN	0	0	NaN	50.041	0	NaN	0
AATCTTGTTTCTTTATAAGT	15.9981	0	24.7504	0	0	0	51.1069	0	0	0	0	0	0	0	0	0	0	0	0	0	0	0	0	0	0	0	0	0	0	0	0	0	0	0	0	0	0	0	0	0	0	0	0	0	14.5247	121.982	0	0	0
AATCTTTAATTGCTAACTTG	18.7993	0	0	0	0	0	0	0	0	0	0	0	0	0	0	0	0	0	0	0	0	0	0	0	0	0	0	0	0	0	0	0	0	0	0	0	0	0	0	0	0	0	0	205.373	NaN	0	0	0	NaN
AATCTTTATCAATTCGCATT	16.508	0	0	0	0	0	0	0	0	0	0	0	0	0	0	0	0	0	0	0	0	0	0	17.0463	0	0	0	0	0	0	0	0	0	0	0	0	0	0	0	0	0	0	0	0	0	NaN	0	0	0
AATCTTTATGTGAAACAAAC	21.7365	0	0	0	0	0	0	55.3936	0	0	0	0	0	0	0	0	0	0	0	0	0	0	0	0	0	0	127.674	0	0	0	0	0	0	0	0	0	0	0	0	0	0	0	0	0	0	0	0	0	0
AATCTTTATGTTCGTTTAAT	50.4434	95.5496	0	0	14.9423	14.5557	25.7795	23.9773	0	2720.33	0	0	0	0	0	0	0	0	0	0	NaN	0	0	0	0	0	0	0	0	16.3474	0	0	0	488.494	0	0	0	0	0	0	0	0	0	0	0	38.2622	0	0	53.6641
AATCTTTCCTAGTTATGGTG	25.099	0	0	0	12.8572	0	0	NaN	88.118	0	0	0	0	0	0	0	0	0	0	0	0	0	0	NaN	0	0	0	0	0	0	0	0	0	0	0	0	0	0	0	0	0	0	0	0	0	NaN	0	0	0
AATCTTTGCAATCACATAGT	17.1298	229.318	0	0	0	0	0	NaN	0	NaN	0	0	0	0	0	0	0	0	0	0	0	0	0	0	0	0	0	0	0	0	0	0	0	0	0	0	0	0	0	0	0	0	0	0	0	0	0	0	0
AATCTTTGTTGGTTAATGGT	13.6289	63.9943	0	0	0	302.123	164.793	0	212.875	0	0	0	0	0	0	0	0	0	0	0	0	0	0	0	0	0	0	0	0	0	0	0	0	0	0	0	0	0	0	0	0	0	0	0	0	NaN	0	0	0
AATCTTTTATTTTGAATCAA	41.0707	0	0	0	0	25.5136	169.053	59.3934	0	0	0	0	0	0	0	0	0	0	0	0	0	0	0	0	0	0	12.539	0	0	44.8858	0	0	0	0	0	0	0	0	0	0	0	0	0	0	0	0	0	0	NaN
AATGAAAAAATTTGGGGTAT	21.9462	0	0	0	0	0	0	18.6246	0	0	0	0	0	0	0	0	0	0	0	0	0	0	0	0	0	450.545	14.1806	0	0	0	0	0	0	0	0	0	0	0	0	0	0	0	4880.99	0	0	0	0	0	0
AATGAAAACCCATATCCTGG	19.9311	0	0	0	0	24.0813	NaN	0	0	1257.06	0	0	0	0	0	0	0	0	0	0	0	0	0	0	0	0	0	0	0	0	0	0	0	0	0	0	0	0	0	0	0	0	0	0	0	0	0	0	0
AATGAAAACTAACTATATTG	23.1369	0	0	0	0	0	0	0	0	0	0	0	0	0	0	0	0	0	0	0	0	0	0	0	0	0	0	0	0	20.7864	0	0	0	0	0	0	0	0	0	0	87.7071	0	0	0	0	0	0	0	NaN
AATGAAACGTATAACGTTGA	20.1512	0	0	0	46.8827	13.4233	0	0	0	0	0	0	0	0	0	0	0	0	0	0	0	0	0	0	0	0	19.7924	0	0	0	0	0	0	0	0	0	0	0	0	0	0	0	0	0	0	NaN	0	0	0
AATGAAAGATACCGAATTTT	18.4882	919.383	0	0	40.2241	0	0	0	25.5381	46.2035	0	0	0	0	0	0	0	0	0	0	0	0	0	0	0	0	0	0	0	0	0	0	0	0	0	0	0	0	0	0	0	0	0	0	0	0	0	0	NaN
AATGAAAGATGATATCACAT	51.2643	0	0	0	111.346	0	17.9653	204.943	0	0	0	0	0	0	0	0	0	0	0	0	0	0	0	NaN	0	0	36.0441	0	0	NaN	0	0	0	0	0	0	0	0	0	0	0	22.3596	0	0	141.558	0	0	0	NaN
AATGAAAGCTATGCTAGCCA	35.9446	0	0	0	0	0	0	12.6862	0	0	0	0	0	0	0	0	0	0	0	0	0	0	0	16.7928	NaN	0	0	0	0	0	0	0	0	0	0	0	0	0	0	0	NaN	NaN	0	0	0	0	0	459.211	0
AATGAACCTAGGTCAGGTCG	14.1286	0	0	0	0	0	0	14.1866	0	0	0	0	0	0	0	0	0	0	0	0	0	0	0	0	16.2354	0	0	0	0	0	0	0	0	0	0	0	0	0	0	0	0	0	NaN	0	0	0	0	0	0
AATGAACCTGTAAATTTGGT	27.4577	0	0	0	37.1533	19.3631	0	0	119.815	0	0	0	0	0	0	0	0	0	0	0	0	0	0	0	0	0	0	0	250.83	0	0	0	0	0	0	0	0	0	0	0	NaN	0	0	0	0	0	0	0	0
AATGAACTTGGTTATACCTG	25.4291	0	0	0	0	0	0	0	0	62.6771	0	0	0	0	0	0	0	0	0	0	0	0	0	0	0	0	0	0	0	NaN	0	0	0	0	0	0	0	0	0	0	0	0	0	0	0	102.584	0	0	0
AATGAAGATATTGATTTCTC	29.127	0	0	0	0	0	0	18.5911	0	0	0	0	0	0	0	0	0	0	0	0	0	0	0	0	0	0	NaN	0	0	NaN	0	0	0	0	0	0	0	0	0	0	102.54	0	0	0	NaN	0	0	0	0
AATGAAGGCGCGGAGTTGAT	41.4239	0	0	0	0	0	15.9943	20.614	0	0	0	0	0	0	0	0	0	0	0	0	0	16.827	0	21.383	0	0	0	0	0	11.7222	0	0	0	0	0	0	0	0	0	0	0	NaN	0	0	0	NaN	0	0	0
AATGAAGGTATAGAATATTT	23.0842	0	0	0	0	0	0	15.5269	0	0	0	0	0	0	0	0	0	0	0	0	0	0	0	0	0	0	0	0	36.3141	0	0	0	0	0	0	0	0	0	0	0	0	0	0	0	0	NaN	70.6523	0	0
AATGAAGGTCACAATACGTC	44.7507	39.5733	0	0	0	0	NaN	29.5534	0	NaN	0	0	0	0	0	0	0	0	0	0	0	0	0	0	0	0	18.422	0	0	0	0	0	0	0	0	0	0	0	0	0	0	NaN	0	0	0	0	0	0	NaN
AATGAAGTAATTGGCAACTT	29.6722	0	0	37.0714	0	0	0	13.2595	NaN	0	0	0	0	0	0	0	0	0	0	0	0	0	0	0	0	0	0	0	0	0	0	0	0	0	0	0	0	0	0	0	0	0	0	0	20.634	20.3314	0	0	0
AATGAAGTTTTTCGACGTTA	14.3645	0	0	0	0	0	13.5055	0	0	0	0	0	0	0	0	0	0	0	0	0	0	0	0	0	0	0	0	0	43.4724	0	0	0	0	0	0	0	0	0	0	0	0	0	0	0	0	0	0	0	0
AATGAATCAAATATAATCTG	41.1138	0	0	0	43.871	0	0	11.2279	0	NaN	88.5445	0	0	0	0	0	0	0	0	0	0	0	0	61.4139	0	0	17.9999	0	0	18.6921	0	0	0	0	0	0	0	0	0	0	0	0	0	0	0	27.034	0	0	0
AATGACAATGTTGTATTAGG	23.7148	0	0	0	0	0	110.028	0	0	0	0	0	0	0	0	0	0	0	0	0	0	0	0	0	0	0	0	0	0	69.5418	0	0	0	0	0	0	0	0	0	0	0	0	0	0	151.622	0	0	0	0
AATGACATGGAGGATTCAAT	41.2682	NaN	33.2915	0	0	0	NaN	39.5972	0	12.4044	0	0	0	0	0	0	0	0	0	0	0	0	0	43.3781	0	0	NaN	0	0	12.712	0	0	0	0	0	0	0	0	0	0	0	NaN	27.4521	0	0	0	0	0	66.9735
AATGACCAGGTAGGCACAAG	21.1356	0	0	0	205.478	0	0	0	0	0	0	0	0	0	0	0	0	0	0	0	0	0	0	0	0	0	0	0	NaN	171.836	0	0	0	0	0	0	0	0	0	0	0	0	0	0	0	0	0	0	0
AATGACCTTTTCGTTCTACA	28.0832	0	0	0	0	0	0	0	NaN	0	0	0	0	0	0	0	0	0	0	0	0	NaN	0	12.0194	0	0	0	0	0	17.21	0	0	0	0	0	0	0	0	0	0	69.6843	0	0	0	0	0	0	0	0
AATGACGTATAATGTTTTAT	20.7415	0	0	0	38.485	0	12.0653	25.3301	13.9134	0	0	0	0	0	0	0	0	0	0	0	0	0	0	0	26.439	0	0	0	0	0	0	0	0	0	0	0	0	0	0	0	0	0	0	0	0	0	NaN	0	0
AATGAGAGTCACAAGGTCGG	25.041	0	0	0	0	17.4183	109.188	34.025	48.3132	0	0	0	0	0	0	0	0	0	0	0	0	0	0	0	0	0	0	0	0	0	0	0	0	0	0	0	0	0	0	0	20.3125	0	0	0	0	NaN	0	0	0
AATGAGATCAGGCAGACGAT	15.0737	0	0	0	0	0	0	0	0	0	0	0	0	0	0	0	0	0	0	0	0	0	0	18.9383	0	0	0	0	0	0	0	0	0	0	0	0	0	0	0	0	49.8436	0	0	0	0	0	0	0	0
AATGAGGACCGCTTATATAT	19.9641	36.4645	0	0	0	0	0	18.5489	0	NaN	0	0	0	0	0	0	0	0	0	0	0	0	0	15.8066	0	0	0	0	0	22.4098	0	0	0	0	0	0	0	0	0	0	0	NaN	0	0	NaN	0	NaN	0	0
AATGAGGATTAGGGATGTCT	28.1833	0	172.675	0	0	20.1836	33.9944	30.9062	15.5869	0	0	0	0	0	0	0	0	0	0	0	0	0	0	0	0	0	63.7394	0	0	0	0	0	0	0	0	0	0	0	0	0	0	0	60.1498	0	0	0	0	0	0
AATGAGGGTGGATAGTTACA	26.5617	0	636.529	0	0	21.314	0	0	NaN	13.4404	0	0	0	0	0	0	0	0	0	0	0	0	0	0	0	0	NaN	0	0	0	0	0	0	0	0	0	0	0	0	0	NaN	0	0	0	0	0	0	0	0
AATGAGTGCAGTATATACGA	13.7807	0	0	0	0	0	0	0	0	0	0	0	0	0	0	0	0	0	0	0	0	0	0	0	0	0	0	0	0	0	0	0	0	0	0	0	0	0	0	0	175.502	0	0	0	0	0	0	0	0
AATGATAATTCTTAATGATA	19.2362	0	0	0	0	12.4995	0	32.7816	0	0	0	0	0	0	0	0	0	0	0	0	0	0	0	82.1313	0	0	0	0	0	0	0	0	0	0	0	0	0	0	0	0	0	NaN	18.2874	0	0	68.9562	0	0	0
AATGATACAGTCCGGCTCTC	15.6968	0	0	0	0	0	0	18.5614	0	0	0	0	0	0	0	0	0	0	0	0	0	0	0	0	0	0	19.8061	19.6626	0	0	0	0	0	0	0	0	0	0	0	0	0	0	0	0	0	0	0	NaN	0
AATGATACCATCAATCGAGA	12.251	0	0	0	0	0	0	0	0	0	0	0	0	0	0	0	0	0	0	0	0	0	0	0	0	0	0	0	0	0	0	0	0	0	0	0	0	0	0	0	0	0	0	0	0	0	0	0	0
AATGATAGGTTTGTACAGTA	33.944	0	19.0879	0	0	0	0	0	18.5328	0	0	0	0	0	0	0	0	0	0	0	0	0	0	0	0	0	NaN	0	0	NaN	0	0	0	0	0	0	0	0	0	0	0	0	21.3884	14.0848	16.3692	0	513.762	0	0
AATGATATGATTGGGACTGT	14.019	0	0	0	0	0	0	0	0	0	0	0	0	0	0	0	0	0	0	0	0	0	0	0	0	0	0	0	0	0	0	0	0	0	2331.46	0	0	0	0	0	0	0	0	0	0	22.9353	0	0	69.6612
AATGATCTCTTTTATTTTTT	29.8482	0	0	0	16.1875	0	0	0	0	0	0	0	0	1903.77	0	0	0	0	0	0	0	0	1387.06	NaN	0	0	NaN	0	0	0	0	0	0	0	0	0	0	0	0	0	0	0	0	0	0	0	0	0	0
AATGATCTTACTTTATCATA	16.8291	0	0	0	0	0	0	21.3724	0	0	0	0	0	0	0	0	0	0	0	0	0	0	0	0	0	0	0	0	0	0	0	0	0	0	0	0	0	0	0	0	0	0	0	0	0	NaN	0	0	41.649
AATGATCTTTATGGCGGAAT	35.9896	0	0	0	0	0	NaN	11.2701	0	0	0	0	0	0	0	0	0	0	0	0	0	0	NaN	0	0	0	0	0	0	62.751	0	0	0	0	0	0	0	0	0	0	0	0	0	NaN	NaN	0	0	0	173.783
AATGATGCCTCTCATTATCG	24.8453	0	95.342	0	NaN	0	157.193	19.9985	962.167	NaN	0	0	0	577.669	0	0	0	0	0	0	0	0	0	0	0	0	0	0	0	0	0	0	0	0	0	0	0	0	0	0	0	NaN	0	0	NaN	0	0	0	0
AATGATGGGGGAAGTACATC	40.2618	0	0	0	25.2522	19.2658	0	13.0697	0	0	0	0	0	0	0	0	0	0	0	0	0	0	0	0	0	0	28.6979	0	0	31.0194	0	0	0	0	0	0	0	0	0	0	0	232.482	0	0	0	NaN	0	0	0
AATGATTGACGCATCACATG	16.4147	0	0	0	0	0	0	12.7705	0	0	0	0	0	0	0	0	0	0	0	0	0	0	0	16.1004	0	0	20.5206	0	0	0	0	0	0	0	0	0	0	0	0	0	0	0	0	0	0	0	0	0	0
AATGATTTGATGTTCTGGAG	31.3108	0	0	NaN	79.433	0	0	369.206	0	0	0	0	0	0	0	0	0	0	0	0	0	0	0	0	0	41.0432	0	0	0	0	0	0	0	0	0	0	0	0	0	0	0	0	0	0	14.6399	26.2716	0	0	0
AATGATTTTCATAAGTGGGC	30.1236	0	0	53.1538	0	0	13.5403	42.9011	0	0	0	0	0	0	0	0	0	0	0	0	46.5514	0	0	0	0	0	0	0	0	0	0	0	0	0	0	0	0	0	0	0	0	0	0	0	0	0	44.4172	0	0
AATGATTTTGTCTTAAAAAC	14.9399	0	NaN	133.125	0	0	0	72.6318	0	0	0	0	0	0	0	0	0	0	0	0	0	0	0	0	0	0	0	0	0	0	0	0	0	0	0	0	0	0	0	0	0	29.2133	NaN	0	16.0611	0	0	0	0
AATGCACAATTGTCCAACTG	19.7316	0	0	0	0	0	0	15.1348	0	0	0	0	0	0	0	0	0	0	0	0	0	0	0	NaN	NaN	0	0	0	0	0	0	0	0	0	0	0	0	0	0	0	0	0	0	0	0	0	0	0	0
AATGCACAGTAGGACGTGTA	18.434	0	0	0	79.8656	22.1385	0	66.1872	NaN	0	0	0	0	0	0	0	0	0	0	0	0	0	0	0	0	0	0	0	0	0	0	0	0	0	0	0	0	0	0	0	NaN	0	0	0	0	0	0	0	0
AATGCAGAAGATGTGGTAGT	24.7214	64.53	34.8536	0	0	0	0	0	0	0	0	0	0	0	0	0	0	0	0	0	0	0	0	1021.36	0	0	0	0	0	0	0	0	0	0	0	0	0	0	0	0	19.9084	0	25.3914	0	0	0	0	0	0
AATGCAGTTATTTTCTTTTA	34.6033	0	0	0	NaN	0	0	21.7731	0	13.1221	0	0	0	0	0	0	0	0	0	0	0	0	0	0	0	0	0	0	0	0	0	0	0	0	0	0	0	0	0	0	0	0	0	34.623	47.2606	0	0	0	NaN
AATGCATCATCTTGAAATTT	22.9795	0	0	146.888	0	0	0	0	0	0	0	0	0	0	0	0	0	0	0	0	0	0	0	0	0	0	0	0	0	0	0	0	0	0	0	0	0	0	0	0	0	0	0	0	12.9875	0	0	0	NaN
AATGCATTTAGAGCGTGCAT	12.6178	0	0	0	0	0	0	0	0	0	0	0	0	0	0	0	0	0	0	0	0	0	0	0	0	0	0	0	0	0	0	0	0	0	0	0	0	0	0	0	0	0	0	0	0	0	0	0	0
AATGCATTTGATAGGAAGTA	29.666	0	20.3403	0	11.0042	0	0	0	0	0	0	0	0	0	0	0	0	0	0	0	0	0	0	50.7749	0	0	0	0	0	0	0	0	0	0	0	0	0	0	0	0	0	NaN	0	0	0	0	0	0	0
AATGCCAGTCTATTTCGATT	48.475	0	0	0	0	38.4263	0	13.921	28.8978	0	0	0	0	0	0	0	0	0	0	0	0	0	126.057	0	0	0	91.6231	16.47	0	0	0	0	0	0	0	0	0	0	0	0	0	0	0	15.938	0	NaN	250.11	0	0
AATGCCCGCGCGGAGCTTGA	19.0088	0	0	618.847	0	0	0	0	0	0	0	0	0	0	0	0	0	0	0	0	0	0	0	0	0	0	0	0	0	0	0	0	0	0	0	0	0	0	0	0	0	0	0	0	0	24.8638	0	0	0
AATGCCGTGAAAATTATAAT	27.7604	0	19.5955	0	0	0	0	0	0	53.4402	0	0	0	0	0	0	0	0	0	0	0	0	0	0	0	0	NaN	0	0	0	0	0	0	0	0	0	0	0	0	0	0	0	0	0	0	0	0	0	NaN
AATGCCTTAGACCGGAAACG	47.6626	0	0	0	0	0	19.5794	21.0522	0	0	0	0	0	0	0	0	0	0	0	0	0	0	0	NaN	0	21.6354	0	0	428.303	NaN	0	0	0	0	0	0	0	0	0	0	0	NaN	0	0	0	0	0	0	0
AATGCGATTATCAGTAGGGG	34.7362	0	0	0	0	0	16.8819	125.964	0	94.8598	0	0	0	0	0	0	0	0	0	0	0	NaN	0	0	0	0	0	0	27.3391	976.36	0	0	0	0	0	0	0	0	0	0	0	0	0	245.615	0	105.964	0	0	0
AATGCGGACTGATCTGTTTA	15.7626	0	0	0	20.5583	NaN	0	0	0	NaN	0	0	0	0	0	0	0	0	0	0	0	0	0	0	0	0	0	0	0	0	0	0	0	0	0	0	0	0	0	0	0	0	0	0	0	0	0	0	0
AATGCGGATTTTGCTCATTA	21.2685	0	0	0	0	0	0	0	0	0	0	0	0	0	0	0	0	0	0	0	0	0	0	0	0	0	0	0	NaN	0	0	0	0	0	0	0	0	0	0	0	0	0	0	0	0	0	0	0	0
AATGCGTCGTATTCGAAGGC	26.6438	0	0	0	0	23.2568	0	17.6553	0	0	0	0	0	0	0	0	0	0	0	0	0	0	17.2381	0	0	0	0	0	0	0	0	0	0	0	0	0	0	0	0	0	0	0	0	0	0	0	0	0	0
AATGCGTGACGTGGAGTTGC	47.1476	0	0	0	0	0	0	29.9158	24.2235	0	0	0	0	0	0	0	0	0	0	0	0	NaN	0	19.4866	32.4535	0	0	0	0	20.0613	0	0	0	0	0	0	0	0	0	0	0	22.8374	19.552	0	0	36.8076	0	0	0
AATGCGTTTATTAAGTACCA	40.7496	0	0	0	0	0	0	19.4213	0	16.2146	0	0	0	0	0	0	0	0	0	0	0	118.427	20.7765	0	0	0	0	0	0	NaN	0	0	0	0	0	0	0	0	0	0	0	NaN	0	0	0	0	0	0	107.541
AATGCTAAAGGCCTTAAGTT	16.2216	0	15.933	0	0	0	0	12.9728	0	0	0	0	0	0	0	0	0	0	0	0	0	0	0	0	0	0	0	0	0	0	0	0	0	0	0	0	0	0	0	0	NaN	0	0	0	52.9101	0	0	0	0
AATGCTAACTAAAATTTTAA	20.6633	0	0	0	0	0	NaN	15.7081	0	0	0	0	0	0	0	0	0	0	0	0	0	0	0	0	0	0	NaN	0	0	NaN	0	0	0	0	0	0	0	0	0	0	0	0	16.4042	0	NaN	0	0	0	0
AATGCTAGTAGAGTTATTGC	17.6773	0	0	0	0	0	0	19.4635	0	0	0	0	0	0	0	0	0	0	0	0	0	0	0	0	0	0	47.6766	0	0	0	0	0	0	0	0	0	304.53	0	0	0	NaN	0	0	13.5285	17.0609	0	41.9355	0	0
[truncated: 37,092 more rows]
[truncated: 9 more columns]

## Sheet: MetaData
SampleID	Mouse	Condition	SacDay	tumor_side	tumor_weight	non_zero_barcode_number	CFU_per_gr_tumor	CFU_total
T0-Sac0-inoculum-T0-injection	NA	T0_injection	NA	NA	NaN	39091	NA	NaN
m-14-Sac1-right-i.t.	mouse_14	i.t.	1	right	677.6	4636	1.72383e+09	1.16807e+09
m-14-Sac1-left-i.t.	mouse_14	i.t.	1	left	627.1	3077	3.18322e+09	1.9962e+09
m-15-Sac1-right-i.t.	mouse_15	i.t.	1	right	230.5	3882	2.05903e+09	4.74605e+08
m-15-Sac1-left-i.t.	mouse_15	i.t.	1	left	738.7	8206	1.19097e+09	8.79768e+08
m-21-Sac1-right-i.t.	mouse_21	i.t.	1	right	883.2	6522	8.86415e+08	7.82881e+08
m-21-Sac1-left-i.t.	mouse_21	i.t.	1	left	625.5	10258	5.24652e+09	3.2817e+09
m-22-Sac1-right-i.t.	mouse_22	i.t.	1	right	703	21177	1.56111e+09	1.09746e+09
m-22-Sac1-left-i.t.	mouse_22	i.t.	1	left	446.2	7278	1.88531e+08	8.41224e+07
m-23-Sac1-right-i.t.	mouse_23	i.t.	1	right	594.4	6910	4.98364e+09	2.96228e+09
m-23-Sac1-left-i.t.	mouse_23	i.t.	1	left	443.4	431	2.69891e+09	1.1967e+09
m-8-Sac1-right-i.v.	mouse_8	i.v.	1	right	1522	30	2.6705e+07	4.0645e+07
m-8-Sac1-left-i.v.	mouse_8	i.v.	1	left	576.4	22	3.88971e+08	2.24203e+08
m-10-Sac1-right-i.v.	mouse_10	i.v.	1	right	497.5	928	1.20552e+09	5.99745e+08
m-10-Sac1-left-i.v.	mouse_10	i.v.	1	left	85.5	118	2.15143e+09	1.83947e+08
m-26-Sac1-right-i.v.	mouse_26	i.v.	1	right	294.1	20	1.49841e+09	4.40681e+08
m-26-Sac1-left-i.v.	mouse_26	i.v.	1	left	2031.6	55	1.46877e+08	2.98396e+08
m-30-Sac1-right-i.v.	mouse_30	i.v.	1	right	204.4	41	1.15505e+09	2.36092e+08
m-30-Sac1-left-i.v.	mouse_30	i.v.	1	left	915	167	2.59204e+09	2.37171e+09
m-29-Sac1-right-i.v.	mouse_29	i.v.	1	right	48	30	3.02387e+09	1.45146e+08
m-1-Sac3-right-i.t.	mouse_1	i.t.	3	right	314.2	1298	1.31855e+10	4.14288e+09
m-1-Sac3-left-i.t.	mouse_1	i.t.	3	left	1253.6	2244	3.43939e+09	4.31162e+09
m-11-Sac3-right-i.t.	mouse_11	i.t.	3	right	1103	1126	4.11561e+09	4.53951e+09
m-11-Sac3-left-i.t.	mouse_11	i.t.	3	left	373.6	7766	1.57017e+10	5.86615e+09
m-12-Sac3-right-i.t.	mouse_12	i.t.	3	right	680.3	1829	8.08267e+09	5.49864e+09
m-12-Sac3-left-i.t.	mouse_12	i.t.	3	left	855.3	1078	5.64396e+09	4.82728e+09
m-24-Sac3-right-i.t.	mouse_24	i.t.	3	right	1543.1	5437	5.1109e+09	7.88664e+09
m-24-Sac3-left-i.t.	mouse_24	i.t.	3	left	724.6	1892	8.57616e+09	6.21429e+09
m-25-Sac3-right-i.t.	mouse_25	i.t.	3	right	287.6	3213	4.54128e+09	1.30607e+09
m-25-Sac3-left-i.t.	mouse_25	i.t.	3	left	646.8	8712	4.03679e+09	2.61099e+09
m-9-Sac3-right-i.v.	mouse_9	i.v.	3	right	1227.4	71	4.68621e+09	5.75186e+09
m-9-Sac3-left-i.v.	mouse_9	i.v.	3	left	1158	217	4.60592e+09	5.33366e+09
m-16-Sac3-right-i.v.	mouse_16	i.v.	3	right	934.1	237	7.68822e+09	7.18157e+09
m-16-Sac3-left-i.v.	mouse_16	i.v.	3	left	569.1	177	7.66945e+09	4.36468e+09
m-17-Sac3-right-i.v.	mouse_17	i.v.	3	right	871.9	239	8.66219e+09	7.55257e+09
m-17-Sac3-left-i.v.	mouse_17	i.v.	3	left	317.8	43	1.29875e+10	4.12743e+09
m-19-Sac3-right-i.v.	mouse_19	i.v.	3	right	652.7	228	4.52301e+09	2.95217e+09
m-19-Sac3-left-i.v.	mouse_19	i.v.	3	left	608.6	50	6.5251e+09	3.97118e+09
m-20-Sac3-right-i.v.	mouse_20	i.v.	3	right	478.3	43	9.08783e+09	4.34671e+09
m-20-Sac3-left-i.v.	mouse_20	i.v.	3	left	88.6	13	1.26585e+10	1.12154e+09
m-2-Sac7-right-i.t.	mouse_2	i.t.	7	right	502.8	2584	1.39731e+09	7.02566e+08
m-2-Sac7-left-i.t.	mouse_2	i.t.	7	left	1289.4	3060	1.94253e+09	2.5047e+09
m-4-Sac7-right-i.t.	mouse_4	i.t.	7	right	340.4	5853	6.5641e+09	2.23442e+09
m-4-Sac7-left-i.t.	mouse_4	i.t.	7	left	591.5	3824	5.22788e+09	3.09229e+09
m-5-Sac7-right-i.t.	mouse_5	i.t.	7	right	288	4385	6.68378e+09	1.92493e+09
m-5-Sac7-left-i.t.	mouse_5	i.t.	7	left	794.4	7940	3.06098e+09	2.43164e+09
m-13-Sac7-right-i.t.	mouse_13	i.t.	7	right	985.1	2224	1.3576e+09	1.33737e+09
m-13-Sac7-left-i.t.	mouse_13	i.t.	7	left	1980.4	1384	1.28194e+09	2.53875e+09
m-3-Sac7-right-i.t.	mouse_3	i.t.	7	right	1069.6	4246	8.09533e+08	8.65876e+08
m-3-Sac7-left-i.t.	mouse_3	i.t.	7	left	731.1	156	1.89852e+09	1.38801e+09
m-28-Sac7-right-i.v.	mouse_28	i.v.	7	right	457.2	8	4.69469e+09	2.14641e+09
m-28-Sac7-left-i.v.	mouse_28	i.v.	7	left	469.4	9	4.273e+09	2.00574e+09
m-6-Sac7-right-i.v.	mouse_6	i.v.	7	right	1093.1	89	1.76128e+09	1.92525e+09
m-6-Sac7-left-i.v.	mouse_6	i.v.	7	left	640.4	90	3.38298e+09	2.16646e+09
m-18-Sac7-right-i.v.	mouse_18	i.v.	7	right	2788.3	215	2.14411e+09	5.97842e+09
m-18-Sac7-left-i.v.	mouse_18	i.v.	7	left	1052.8	160	2.39691e+09	2.52346e+09
m-27-Sac7-right-i.v.	mouse_27	i.v.	7	right	1215.4	87	1.82011e+09	2.21217e+09
m-27-Sac7-left-i.v.	mouse_27	i.v.	7	left	251.1	16	7.15719e+09	1.79717e+09
