# Supplementary material for: Bacterial population dynamics during colonization of solid tumors
Source: Mol Syst Biol. 2025 Dec 15;22(3):412–34. doi: 10.1038/s44320-025-00175-5 (PMC12953616; doi:10.1038/s44320-025-00175-5)
Supplement: Supplementary file 4 — Dataset EV3 [file 44320_2025_175_MOESM4_ESM.xlsx]

## Sheet: Legend
Dataset EV3: Whole genome sequencing results of dominant bacterial clones.
Key tab: Information about selected bacterial colonies for whole genome sequencing
Mutation_Calls tab: Mutations identified in selected colonies by Whole genome sequencing using the breseq tool

## Sheet: Key
Number	Colony ID	Colony Origin	Barcode of the colony	Most abundant legal barcode in the tumor	Most abundant barcode in the tumor (no RPM cutoff)	is colony the most abundant barcode in the tumor?	RPM of the colony barcode in the tumor	Fraction of the colony barcode in the tumor (%)	Comment
1	SC04	m-8-Sac1-right-i.v.	TTGTCCGGTATGAGAAAATT	TTGTCCGGTATGAGAAAATT	TTGTCCGGTATGAGAAAATT	TRUE	539076	53.9076
2	SC07	m-8-Sac1-left-i.v.	GGTTAATTTAGTTCGCCAGA	GGTTAATTTAGTTCGCCAGA	GGTTAATTTAGTTCGCCAGA	TRUE	589575	58.9575
3	SC20	m-18-Sac7-left-i.v.	CACGTATGGGGGGTGTGGGG	CACGTATGGGGGGTGTGGGG	CACGTATGGGGGGTGTGGGG	TRUE	215994	21.5994
4	SC22	m-19-Sac3-right-i.v.	TCAATGAAATACGCTTTATG	TCAATGAAATACGCTTTATG	TCAATGAAATACGCTTTATG	TRUE	39467.9	3.94679
5	SC34	m-6-Sac7-right-i.v.	AGTGAAAGAAAATCACAAAA	AGTGAAAGAAAATCACAAAA	AGTGAAAGAAAATCACAAAA	TRUE	256709	25.6709
6	SC39	m-9-Sac3-right-i.v.	TCTCACCGATCTTGAATCTT	TCTCACCGATCTTGAATCTT	TCTCACCGATCTTGAATCTT	TRUE	402621	40.2621
7	SC27	m-26-Sac1-left-i.v.-col3	CACGAAGATGTACTGCATTA	GCTGTTTTCGAGTTTTTCAA	CACGAAGATGTACTGCATTA	TRUE (no RPM cutoff barcode list)	306480	30.648	not in legal barcodes list
8	SC52	m-16-Sac3-right-i.v.-col3	TTCTTATCAAATTTAATGAG	AGAGCGCACTTTGTTCATAG	AGAGCTATTTGAAGGACGTA	FALSE	52173.8	5.21738	not in legal barcodes list, rank 4
9	SC44	m-17-Sac3-right-i.v.	TCAGAAGTTGCCAACGCCTG	GAGGTAAATGATTAGTATAT	GAGGTTGGGCAGTCCTGCCA	FALSE	4933.1	0.49	rank 36
10	SC22	m-19-Sac3-right-i.v.	TCAATGAAATACGCTTTATG	TCAATCCAAACTGATCAGGT	TCAATGAAATACGCTTTATG	TRUE (no RPM cutoff barcode list)	36248.3	N/A	not in legal barcodes list

## Sheet: Mutations_Calls
Predicted mutations
			Colony ID
seq id	position	mutation	SC04	SC07	SC20	SC22	SC27	SC32	SC34	SC39	SC44	SC52	annotation	gene	description
CP058217	712304	(G)5→6	1	1	1	1	1	1	1	1	1	1	intergenic (‑275/‑293)	HW372_RS03485 ← / → HW372_RS03490	fimbrial‑like protein/hypothetical protein
CP058217	712411	+G	1	1	1	1	1	1	1	1	1	1	intergenic (‑382/‑186)	HW372_RS03485 ← / → HW372_RS03490	fimbrial‑like protein/hypothetical protein
CP058217	712446	(T)6→7	1	1	1	1	1	1	1	1	1	1	intergenic (‑417/‑151)	HW372_RS03485 ← / → HW372_RS03490	fimbrial‑like protein/hypothetical protein
CP058217	2594737	C→T	1	1	1	1	1	1	1	1	1	1	D213N (GAT→AAT)	HW372_RS12320 ←	hypothetical protein
CP058217	3086897	G→T	1	1	1	1	1	1	1	1	1	1	pseudogene (3418/5365 nt)	HW372_RS14880 ←	hemagglutinin repeat‑containing protein
CP058217	3087035	G→T	1	1	1	1	1	1	1	1	1	1	pseudogene (3280/5365 nt)	HW372_RS14880 ←	hemagglutinin repeat‑containing protein
CP058217	3799338	C→A	1	1	1	1	1	1	1	1	1	1	intergenic (+597/‑488)	betA → / → ipbA	choline dehydrogenase/tyrosine‑type DNA invertase IpbA
CP058217	3877246	(A)5→6	1	1	1	1	1	1	1	1	1	1	intergenic (‑141/+671)	HW372_RS18595 ← / ← HW372_RS18600	PbsX family transcriptional regulator/ISL3 family transposase
CP058217	3877276	(A)5→6	1	1	1	1	1	1	1	1	1	1	intergenic (‑171/+641)	HW372_RS18595 ← / ← HW372_RS18600	PbsX family transcriptional regulator/ISL3 family transposase
CP058217	3877330	(T)6→7	1	1	1	1	1	1	1	1	1	1	intergenic (‑225/+587)	HW372_RS18595 ← / ← HW372_RS18600	PbsX family transcriptional regulator/ISL3 family transposase
CP058217	4618199	Δ10 bp	1	1	1	1	1	1	1	1	1	1	coding (254‑263/1359 nt)	HW372_RS22165 →	sigma‑54 dependent transcriptional regulator
