# Supplementary material for: Bacterial population dynamics during colonization of solid tumors
Source: Mol Syst Biol. 2025 Dec 15;22(3):412–34. doi: 10.1038/s44320-025-00175-5 (PMC12953616; doi:10.1038/s44320-025-00175-5)
Supplement: Supplementary file 5 — Dataset EV4 [file 44320_2025_175_MOESM5_ESM.xlsx]

## Sheet: Legend
Dataset EV4: Correlation in barcode frequencies across 1,540 tumor pairs with Spearman’s rank correlation. p-values and rho values reported in corresponing tabs.

## Sheet: p-val
	m-14-Sac1-right-i.t.	m-14-Sac1-left-i.t.	m-15-Sac1-right-i.t.	m-15-Sac1-left-i.t.	m-21-Sac1-right-i.t.	m-21-Sac1-left-i.t.	m-22-Sac1-right-i.t.	m-22-Sac1-left-i.t.	m-23-Sac1-right-i.t.	m-23-Sac1-left-i.t.	m-8-Sac1-right-i.v.	m-8-Sac1-left-i.v.	m-10-Sac1-right-i.v.	m-10-Sac1-left-i.v.	m-26-Sac1-right-i.v.	m-26-Sac1-left-i.v.	m-30-Sac1-right-i.v.	m-30-Sac1-left-i.v.	m-29-Sac1-right-i.v.	m-1-Sac3-right-i.t.	m-1-Sac3-left-i.t.	m-11-Sac3-right-i.t.	m-11-Sac3-left-i.t.	m-12-Sac3-right-i.t.	m-12-Sac3-left-i.t.	m-24-Sac3-right-i.t.	m-24-Sac3-left-i.t.	m-25-Sac3-right-i.t.	m-25-Sac3-left-i.t.	m-9-Sac3-right-i.v.	m-9-Sac3-left-i.v.	m-16-Sac3-right-i.v.	m-16-Sac3-left-i.v.	m-17-Sac3-right-i.v.	m-17-Sac3-left-i.v.	m-19-Sac3-right-i.v.	m-19-Sac3-left-i.v.	m-20-Sac3-right-i.v.	m-20-Sac3-left-i.v.	m-2-Sac7-right-i.t.	m-2-Sac7-left-i.t.	m-4-Sac7-right-i.t.	m-4-Sac7-left-i.t.	m-5-Sac7-right-i.t.	m-5-Sac7-left-i.t.	m-13-Sac7-right-i.t.	m-13-Sac7-left-i.t.	m-3-Sac7-right-i.t.	m-3-Sac7-left-i.t.
m-14-Sac1-right-i.t.	0
m-14-Sac1-left-i.t.	0.769468	0
m-15-Sac1-right-i.t.	0.805566	0.885485	0
m-15-Sac1-left-i.t.	0.787797	0.384871	0.807488	0
m-21-Sac1-right-i.t.	0.297519	0.302371	0.0718188	0.307496	0
m-21-Sac1-left-i.t.	0.785118	0.0913835	0.883685	0.979894	0.412929	0
m-22-Sac1-right-i.t.	0.0509435	0.340659	0.698815	0.0059694	0.000190166	0.0209949	0
m-22-Sac1-left-i.t.	0.220701	0.424379	0.992158	0.837173	0.348681	0.538526	0.945209	0
m-23-Sac1-right-i.t.	0.972184	0.0963903	0.580642	0.74412	0.664092	0.172989	0.530012	0.209696	0
m-23-Sac1-left-i.t.	0.379273	0.706267	0.693679	0.775796	0.404985	0.605886	0.0634424	0.653647	0.0693029	0
m-8-Sac1-right-i.v.	0.75	1	0.78254	0.00277778	0.563889	0.911618	0.0885098	1	0.661508	0.333333	0
m-8-Sac1-left-i.v.	1	1	1	1	1	0.204201	0.96386	0.333333	0.241667	NaN	0.333333	2.43848e-06
m-10-Sac1-right-i.v.	0.497626	0.381561	0.753998	0.270882	0.93793	0.21461	0.463366	0.297558	0.447011	0.603728	NaN	NaN	0
m-10-Sac1-left-i.v.	0.978901	0.906202	0.908332	0.90162	0.271901	0.999636	0.476937	0.524595	0.593213	0.241667	NaN	NaN	0.426498	0
m-26-Sac1-right-i.v.	0.333333	1	1	0.783333	1	0.497619	0.81765	0.35	0.783333	0.00724206	NaN	NaN	1	NaN	5.97636e-06
m-26-Sac1-left-i.v.	0.204201	0.963492	0.1938	0.0111472	0.154768	0.62016	0.228947	0.430115	0.560424	NaN	NaN	NaN	1	NaN	NaN	0
m-30-Sac1-right-i.v.	0.563889	1	0.916667	0.566024	0.513513	0.236519	0.512401	0.975828	0.236732	NaN	NaN	NaN	NaN	1	NaN	0.743541	0
m-30-Sac1-left-i.v.	0.0642288	0.681808	0.883482	0.2133	0.937922	0.572184	0.256086	0.986039	0.825883	0.75	NaN	NaN	1	NaN	NaN	0.333333	0.333132	0
m-29-Sac1-right-i.v.	0.75	0.713889	1	0.658333	0.919444	0.94571	0.483907	0.919444	0.658333	NaN	NaN	NaN	1	NaN	NaN	NaN	NaN	NaN	0
m-1-Sac3-right-i.t.	0.477107	0.243804	0.0345311	0.976941	0.678863	0.954325	0.738079	0.330988	0.732624	0.293261	NaN	NaN	0.36705	0.35	1	1	0.0880952	0.00607363	NaN	0
m-1-Sac3-left-i.t.	0.506651	0.569224	0.83401	0.0436781	0.617442	0.442707	0.667596	0.324738	0.375502	0.57655	NaN	NaN	0.727151	0.783333	0.0166667	0.241667	1	0.578544	NaN	0.543145	0
m-11-Sac3-right-i.t.	0.346419	0.457435	0.241381	0.487983	0.808019	0.112264	0.261802	0.580051	0.183722	0.520949	1	NaN	0.53977	1	NaN	1	1	0.881994	1	0.0617728	0.790779	0
m-11-Sac3-left-i.t.	0.365694	0.60408	0.353987	0.122803	0.833296	0.0120559	0.880832	0.0622098	0.756151	0.407805	0.919444	0.916667	0.938399	0.118142	0.536409	0.170248	0.247928	0.316721	0.419444	0.198585	0.70398	0.233068	0
m-12-Sac3-right-i.t.	0.03323	0.835191	0.863697	0.175761	0.628194	0.175611	0.446527	0.595981	0.0557283	0.650952	1	1	0.768137	0.448272	1	0.713889	1	0.416037	NaN	0.443714	0.582776	0.831932	0.592861	0
m-12-Sac3-left-i.t.	0.395588	0.879443	0.297299	0.217477	0.112647	0.0109973	0.178723	0.750129	0.609453	0.71313	NaN	NaN	0.734121	NaN	NaN	NaN	NaN	0.948391	NaN	0.172274	0.715053	0.881759	0.64258	0.287651	0
m-24-Sac3-right-i.t.	0.14897	0.134984	0.838105	0.715383	0.23653	0.392725	0.401512	0.91895	0.423185	0.0938215	0.713889	0.664583	0.823988	0.433222	1	0.934871	0.572958	0.161259	0.75	0.873832	0.276266	0.484801	0.605829	0.524027	0.508318	0
m-24-Sac3-left-i.t.	0.693353	0.302186	0.376569	0.642363	0.717066	0.465789	0.586183	0.581377	0.188502	0.505192	1	1	0.488079	0.133333	NaN	1	1	0.784861	1	0.50056	0.424725	0.770341	0.223823	0.207412	0.192604	0.152762	0
m-25-Sac3-right-i.t.	0.36373	0.15658	0.872371	0.494293	0.558248	0.381196	0.0970369	0.949169	0.557659	0.0379922	0.241667	1	0.541852	0.877523	0.333333	0.664583	1	0.561443	0.0833333	0.488462	0.319787	0.625881	0.292284	0.526448	0.796391	0.100742	0.282716	0
m-25-Sac3-left-i.t.	0.998936	0.243783	0.00627618	0.582043	0.881865	0.530175	2.90107e-06	0.789606	0.269012	0.715865	0.919444	0.916667	0.0630374	0.143823	0.0880952	0.872681	0.891847	0.211525	0.749479	0.996416	0.466556	0.29863	0.959466	0.434106	0.548155	0.949566	0.292459	0.238655	0
m-9-Sac3-right-i.v.	0.0440266	0.95	0.520635	0.753669	0.612736	0.753971	0.736072	0.593383	0.505018	NaN	NaN	NaN	NaN	NaN	NaN	1	1	1	NaN	0.516667	0.681808	0.75	0.355718	0.783333	1	0.58036	1	0.387055	0.193807	0
m-9-Sac3-left-i.v.	0.683044	0.418426	0.841093	0.638723	0.713271	0.895006	0.235724	0.655426	0.126583	0.919444	NaN	NaN	0.122803	1	NaN	1	1	0.333333	1	0.208367	0	0.427877	0.466316	0.794738	0.503067	0.425455	0.94571	0.984009	0.316706	0.75	0
m-16-Sac3-right-i.v.	0.791798	0.364372	0.516711	0.205871	0.909685	0.997461	0.458034	0.644492	0.215298	0.0833333	NaN	NaN	0.333333	NaN	NaN	NaN	NaN	0.333333	NaN	0.0172233	0.0563625	0.75	0.624041	0.603213	0.683333	0.392871	0.326983	0.825943	0.612473	NaN	NaN	0
m-16-Sac3-left-i.v.	0.63633	0.456391	0.862585	0.0412724	0.704082	0.201696	0.242239	0.48057	0.608772	NaN	NaN	NaN	0.419444	NaN	NaN	NaN	1	0.416667	NaN	0.0583333	0.593829	1	0.223643	0.0967978	0.75	0.238242	0.163386	0.491506	0.424376	NaN	NaN	NaN	0
m-17-Sac3-right-i.v.	0.0446086	0.86753	0.0551475	0.438818	0.504142	0.517063	0.670215	0.0305943	0.0325839	1	NaN	NaN	0.919444	NaN	0.916667	1	1	1	1	0.56586	0.742711	0.973694	0.866297	0.732977	0.355556	0.162079	0.603931	0.857468	0.038475	1	0.333333	1	1	0
m-17-Sac3-left-i.v.	0.594841	1	0.658333	0.555952	0.758833	0.772822	0.6612	0.945984	0.802778	NaN	NaN	NaN	1	NaN	NaN	1	1	1	NaN	1	0.752034	1	0.0731199	0.683333	NaN	0.395635	0.916667	1	0.661508	1	1	NaN	NaN	0.500794	0
m-19-Sac3-right-i.v.	0.157423	0.834786	0.668206	0.775168	0.630635	0.26677	0.837474	0.990139	0.0586329	0.0166667	NaN	NaN	0.416667	1	NaN	1	1	0.0833333	NaN	0.891639	0.892324	0.470906	0.771304	0.394577	0.916667	0.635507	0.373973	0.346125	0.616414	0.683333	0.2	1	1	0.302381	0.00277778	0
m-19-Sac3-left-i.v.	0.0217758	0.333333	0.0333333	0.862585	1	0.891639	0.00471596	0.939615	0.532152	0.333333	NaN	NaN	NaN	NaN	NaN	NaN	NaN	NaN	NaN	NaN	NaN	1	0.967576	1	1	0.256013	0.75	0.916667	0.920585	NaN	NaN	NaN	NaN	NaN	NaN	NaN	0
m-20-Sac3-right-i.v.	0.166058	0.0833333	1	0.800198	0.195502	0.337271	0.311476	0.00578942	0.385323	NaN	NaN	NaN	NaN	NaN	NaN	NaN	NaN	NaN	NaN	NaN	1	NaN	0.434267	0.75	NaN	0.934871	1	0.683333	0.877523	NaN	NaN	NaN	NaN	1	NaN	NaN	NaN	0
m-20-Sac3-left-i.v.	0.333333	NaN	1	1	NaN	0.416667	0.520635	1	0.333333	NaN	NaN	NaN	NaN	NaN	NaN	NaN	NaN	NaN	NaN	NaN	0.919444	NaN	1	NaN	1	0.333333	NaN	0.783333	0.0583333	NaN	NaN	0.333333	NaN	NaN	NaN	NaN	NaN	NaN	0
m-2-Sac7-right-i.t.	0.717638	0.825144	0.455812	0.425897	0.977712	0.829618	0.694405	0.350946	0.308313	0.121814	NaN	1	0.224715	0.591181	1	0.619097	0.0961806	0.742711	0.0833333	0.394633	0.113375	0.45256	0.605792	0.687464	0.62955	0.69264	0.999849	0.978029	0.267771	0.138889	0.0203861	0.0406767	0.00358436	0.434019	0.00274901	0.13696	1	NaN	1	0
m-2-Sac7-left-i.t.	0.331591	0.0874739	0.450645	0.095618	0.300376	0.0567367	0.708125	0.652735	0.335928	0.379921	0.0833333	1	0.24689	0.353376	1	0.906349	1	0.817283	1	0.712441	0.364495	0.930809	0.191153	0.663297	0.0870392	0.913444	0.558443	0.020968	0.794663	0.299206	0.946502	0.210602	0.159703	0.0979605	1	0.64499	0.209564	0.919444	0.178219	0.0436584	0
m-4-Sac7-right-i.t.	0.592112	0.0153773	0.405785	0.657146	0.276433	0.518576	0.113904	0.974355	0.323403	0.177088	0.133333	0.683333	0.943133	0.238146	0.75	0.194202	0.278965	0.509638	0.783333	0.277107	0.197596	0.703137	0.897688	0.903407	0.136357	0.6992	0.955268	0.971861	0.556745	0.295604	0.696106	0.571272	0.50181	0.0110206	1	0.0647376	0.582143	0.542874	0.683333	0.924983	0.475202	0
m-4-Sac7-left-i.t.	0.966388	0.16694	0.526711	0.0225132	0.978374	0.210352	0.641307	0.950079	0.264229	0.375571	0.919444	0.233333	0.198351	0.5634	0.333333	0.520635	0.419444	0.677886	1	0.0363931	0.52107	0.850395	0.0889949	0.854528	0.212488	0.305823	0.678544	0.697182	0.879554	0.48741	0.838038	0.00863429	0.586711	0.760651	0.95	0.354116	0.436624	0.683333	1	0.00355602	0.745007	0.944514	0
m-5-Sac7-right-i.t.	0.653949	0.901631	0.746223	0.883466	0.831502	0.88327	0.0948302	0.0729462	0.490526	0.729589	0.906349	1	0.419241	0.353376	NaN	0.713095	1	0.378697	1	0.480411	0.837358	0.497603	0.445519	0.205123	0.758391	0.666542	0.742556	0.936017	0.484931	0.231501	0.273893	0.939183	0.31394	0.839435	0.444444	0.38588	0.35	1	0.133333	0.257335	0.9555	0.92249	0.476129	0
m-5-Sac7-left-i.t.	0.649818	0.317112	0.839516	0.746263	0.00624671	0.454861	0.082642	0.771678	0.350319	0.760626	0.642829	0.802778	0.279415	0.390249	0.0575893	0.794465	0.775628	0.197892	0.241667	0.447948	0.245932	0.095309	0.741236	0.251339	0.190897	0.262942	0.971148	0.321828	0.15448	0.63177	0.318203	0.205183	0.409782	0.676499	0.963492	0.0446276	0.605275	0.809981	0.333333	0.754495	0.899935	0.0329303	0.447394	0.658012	0
m-13-Sac7-right-i.t.	0.489082	0.89077	0.25723	0.00661967	0.736146	0.602526	0.791603	0.821966	0.919673	0.342604	NaN	NaN	0.43977	0.563889	NaN	0.333333	0.75	0.44203	NaN	0.53749	0.613242	0.583797	0.545792	0.647791	0.065324	0.283264	0.258144	0.520406	0.157375	0.133333	0.63387	0.880093	0.619356	0.831925	NaN	0.396169	1	1	1	0.312948	0.15809	0.202086	0.415227	0.592803	0.905639	0
m-13-Sac7-left-i.t.	0.798167	0.504178	0.711357	0.911665	0.0332425	0.500917	0.947737	0.220502	0.372465	0.130642	1	1	0.701755	0.333333	0.333333	1	NaN	0.99277	NaN	0.196238	0.628178	0.394465	0.264142	0.350186	0.516463	0.465939	0.583348	0.724454	0.19525	0.333333	0.0518776	0.232418	0.33626	0.664583	1	0.299206	1	NaN	0.333333	0.116491	0.678429	0.497729	0.340089	0.956808	0.120916	0.50074	0
m-3-Sac7-right-i.t.	0.345514	0.717888	0.441068	0.432411	0.913422	0.98444	0.514267	0.314886	0.151086	0.198133	0.0833333	0.683333	0.606437	0.699383	1	0.967576	0.493331	0.884451	1	0.587962	0.876808	0.793087	0.883837	0.622616	0.29119	0.784285	0.990114	0.498428	0.217658	0.484634	0.700305	0.33265	0.0403808	0.736499	0.151141	0.519015	0.2	0.416667	1	0.0923703	0.40086	0.0120047	0.120863	0.89383	0.995645	0.178208	0.508503	0
m-3-Sac7-left-i.t.	0.0411102	0.16544	0.779603	0.00533493	0.785387	0.72702	0.905113	0.0884515	0.563782	1	NaN	NaN	0.594841	NaN	NaN	1	1	1	NaN	0.713889	0.469675	0.166667	0.785504	0.136111	0.783333	0.212674	0.963492	0.276662	0.279994	1	0.75	NaN	NaN	0.102778	0.0833333	0.516667	NaN	NaN	NaN	0.552566	0.808314	0.108821	0.531012	0.122696	0.561905	1	0.05889	0.286728	0
m-28-Sac7-right-i.v.	NaN	NaN	NaN	NaN	1	NaN	0.658333	NaN	1	NaN	NaN	NaN	NaN	NaN	NaN	1	1	1	NaN	1	NaN	1	1	NaN	NaN	0.333333	NaN	NaN	0.75	1	1	NaN	NaN	1	1	1	NaN	NaN	NaN	0.333333	NaN	NaN	1	NaN	1	NaN	NaN	1	1
m-28-Sac7-left-i.v.	NaN	NaN	1	NaN	1	NaN	0.0238095	NaN	NaN	NaN	NaN	NaN	NaN	NaN	NaN	1	1	1	0.333333	1	NaN	0.75	1	1	NaN	NaN	NaN	NaN	0.75	1	1	NaN	NaN	1	1	1	NaN	NaN	NaN	0.333333	1	1	1	1	NaN	NaN	NaN	1	1
m-6-Sac7-right-i.v.	0.353786	0.919444	0.802778	0.517746	0.981146	0.992004	0.415076	0.572468	0.919091	0.333333	NaN	NaN	0.0833333	NaN	NaN	NaN	NaN	NaN	NaN	1	0.297222	0.333333	0.820705	0.582143	NaN	0.578871	0.233333	0.775628	0.512914	NaN	NaN	1	1	NaN	NaN	NaN	NaN	NaN	NaN	0.677745	0.26746	0.895303	0.0623933	0.981146	0.16983	0.785018	1	0.867596	1
m-6-Sac7-left-i.v.	0.673423	0.920585	0.427877	0.00219665	0.540236	0.768854	0.664571	0.591181	0.505589	NaN	NaN	NaN	0.416667	NaN	NaN	NaN	NaN	NaN	NaN	0.658333	0.138889	NaN	0.78145	0.333333	0.95	0.772822	0.241667	0.783333	0.189769	NaN	NaN	NaN	NaN	NaN	NaN	NaN	NaN	NaN	NaN	0.371068	0.802778	0.173471	0.0838846	0.482691	0.306336	0.681808	0.333333	0.572958	NaN
m-18-Sac7-right-i.v.	0.0430079	0.142117	0.581439	0.320308	0.330267	0.103094	0.236064	0.188837	0.215998	1	NaN	NaN	1	NaN	NaN	0.333333	1	0.0833333	1	0.0802151	0.521379	0.482691	0.313776	0.0797626	0.664583	0.633124	0.0874531	0.310088	0.718851	0.416667	1	1	1	0	0.166058	0.0055568	NaN	NaN	NaN	0.0743569	0.114053	0.431722	0.0161397	0.229958	0.147615	0.902918	1	0.00147573	0.713889
m-18-Sac7-left-i.v.	0.136536	0.838004	0.688634	0.737225	0.367099	0.78884	0.261276	0.263258	0.905094	1	NaN	NaN	0.35	NaN	NaN	1	0.333333	1	0.133333	0.234712	0.481851	0.531012	0.00117363	0.911936	1	0.953155	0.269582	0.284825	0.403909	0.555952	0.546591	NaN	NaN	0.00607363	0.0166667	0.972841	NaN	NaN	NaN	3.92232e-06	0.431234	0.390047	0.439888	0.854893	0.412359	0.903739	0.109524	0.983243	0.0833333
m-27-Sac7-right-i.v.	0.248381	0.810566	0.708069	0.505018	0.422674	0.961971	0.345789	0.194757	0.117667	NaN	NaN	NaN	NaN	NaN	NaN	NaN	NaN	NaN	NaN	0.333333	0.241667	1	0.276122	0.35	1	0.981368	NaN	0.766288	0.0500659	NaN	NaN	NaN	NaN	NaN	NaN	0.333333	NaN	NaN	NaN	0.243056	0.35	0.811417	0.188772	0.536688	0.166343	0.683333	1	0.713791	NaN
m-27-Sac7-left-i.v.	1	1	NaN	1	0.95	0.497222	0.713791	1	1	NaN	NaN	NaN	NaN	NaN	NaN	1	0.333333	1	NaN	0.333333	1	1	0.536409	1	NaN	1	NaN	0.916667	0.783333	1	1	NaN	NaN	1	1	1	NaN	NaN	NaN	0.233333	1	1	1	1	1	NaN	NaN	0.95	1
[truncated: 8 more columns]

## Sheet: rho
	m-14-Sac1-right-i.t.	m-14-Sac1-left-i.t.	m-15-Sac1-right-i.t.	m-15-Sac1-left-i.t.	m-21-Sac1-right-i.t.	m-21-Sac1-left-i.t.	m-22-Sac1-right-i.t.	m-22-Sac1-left-i.t.	m-23-Sac1-right-i.t.	m-23-Sac1-left-i.t.	m-8-Sac1-right-i.v.	m-8-Sac1-left-i.v.	m-10-Sac1-right-i.v.	m-10-Sac1-left-i.v.	m-26-Sac1-right-i.v.	m-26-Sac1-left-i.v.	m-30-Sac1-right-i.v.	m-30-Sac1-left-i.v.	m-29-Sac1-right-i.v.	m-1-Sac3-right-i.t.	m-1-Sac3-left-i.t.	m-11-Sac3-right-i.t.	m-11-Sac3-left-i.t.	m-12-Sac3-right-i.t.	m-12-Sac3-left-i.t.	m-24-Sac3-right-i.t.	m-24-Sac3-left-i.t.	m-25-Sac3-right-i.t.	m-25-Sac3-left-i.t.	m-9-Sac3-right-i.v.	m-9-Sac3-left-i.v.	m-16-Sac3-right-i.v.	m-16-Sac3-left-i.v.	m-17-Sac3-right-i.v.	m-17-Sac3-left-i.v.	m-19-Sac3-right-i.v.	m-19-Sac3-left-i.v.	m-20-Sac3-right-i.v.	m-20-Sac3-left-i.v.	m-2-Sac7-right-i.t.	m-2-Sac7-left-i.t.	m-4-Sac7-right-i.t.	m-4-Sac7-left-i.t.	m-5-Sac7-right-i.t.	m-5-Sac7-left-i.t.	m-13-Sac7-right-i.t.	m-13-Sac7-left-i.t.	m-3-Sac7-right-i.t.	m-3-Sac7-left-i.t.
m-14-Sac1-right-i.t.	1
m-14-Sac1-left-i.t.	-0.0135975	1
m-15-Sac1-right-i.t.	-0.0105485	0.00738309	1
m-15-Sac1-left-i.t.	-0.00799136	0.0312163	0.00775398	1
m-21-Sac1-right-i.t.	0.0351371	-0.0412205	0.0652972	0.0255841	1
m-21-Sac1-left-i.t.	0.00699452	-0.0519755	0.00417913	-0.000491001	0.018106	1
m-22-Sac1-right-i.t.	0.0360892	-0.0213122	0.00785463	0.0385028	0.0580365	0.0280657	1
m-22-Sac1-left-i.t.	-0.0380992	-0.0307746	0.000331616	-0.00483252	-0.0242787	0.0125449	0.00101411	1
m-23-Sac1-right-i.t.	-0.00108674	0.0639048	-0.0191336	-0.00770935	-0.0115219	0.028167	-0.00936389	0.031367	1
m-23-Sac1-left-i.t.	-0.108947	-0.0658263	-0.053313	0.0263817	0.0914896	0.0420388	-0.112702	0.0463783	0.163677	1
m-8-Sac1-right-i.v.	0.4	-1	0.142857	-0.964286	0.314286	0.05	-0.381818	0.0285714	0.214286	1	1
m-8-Sac1-left-i.v.	-1	-1	1	0.0285714	-1	-0.442424	-0.0164835	1	0.6	NaN	0.8	1
m-10-Sac1-right-i.v.	-0.0554269	0.0883288	-0.0303587	0.0730608	-0.00584486	0.0713788	0.0298934	0.0742087	0.0530071	0.167832	NaN	NaN	1
m-10-Sac1-left-i.v.	-0.00547345	-0.0384615	-0.0299278	-0.025641	0.264912	-0.000140944	0.0828167	0.12266	0.101224	-0.6	NaN	NaN	0.230769	1
m-26-Sac1-right-i.v.	-1	1	-0.5	0.2	-1	0.321429	0.0818182	-0.6	-0.2	0.880952	NaN	NaN	1	NaN	1
m-26-Sac1-left-i.v.	0.442424	0.0357143	0.483333	-0.692308	-0.373529	-0.111864	0.194568	-0.251748	0.142105	NaN	NaN	NaN	-0.5	NaN	NaN	1
m-30-Sac1-right-i.v.	-0.314286	-0.5	0.2	-0.175824	-0.20979	0.390909	0.131258	0.010989	0.370629	NaN	NaN	NaN	NaN	1	NaN	-0.133333	1
m-30-Sac1-left-i.v.	0.362027	0.151515	-0.0392157	0.206259	0.0152709	0.0743838	0.108117	0.00308203	0.0358349	0.4	NaN	NaN	0.5	NaN	NaN	0.8	-0.279121	1
m-29-Sac1-right-i.v.	0.4	-0.2	1	0.257143	-0.0857143	0.030303	0.161039	-0.0857143	-0.257143	NaN	NaN	NaN	0.5	NaN	NaN	NaN	NaN	NaN	1
m-1-Sac3-right-i.t.	0.052448	0.110445	-0.173903	0.00158995	0.0255008	-0.00265758	0.0117095	-0.0563163	0.0214548	0.201478	NaN	NaN	0.15444	-0.6	-1	0.5	-0.714286	0.85	NaN	1
m-1-Sac3-left-i.t.	0.0366823	-0.037078	-0.0122318	0.0840824	-0.0234773	0.0278487	0.0112485	0.0431441	0.0375875	0.0862579	NaN	NaN	0.0443681	-0.2	1	0.6	1	0.17033	NaN	-0.0630599	1
m-11-Sac3-right-i.t.	0.0728721	0.0684704	0.101897	0.0403961	0.016252	-0.082812	0.0425613	0.0355936	-0.0840128	0.218182	-1	NaN	0.105277	-0.5	NaN	0.5	1	-0.0714286	0.5	-0.284285	-0.033024	1
m-11-Sac3-left-i.t.	0.0269701	-0.0183604	-0.0311757	0.0347343	0.0052301	0.0487348	-0.00209768	0.0437809	-0.00737179	0.0732092	-0.0857143	0.2	0.00497297	-0.320769	-0.261905	-0.389011	0.317857	-0.144202	0.428571	-0.0698932	-0.0163118	0.0739251	1
m-12-Sac3-right-i.t.	0.128924	0.0154419	-0.0113069	0.0626912	0.0260867	0.0568583	0.0222755	-0.0257592	0.0959781	-0.073546	-0.5	1	-0.0413643	0.272727	-1	-0.2	1	0.273349	NaN	0.0878236	0.0458333	0.0254036	0.0250492	1
m-12-Sac3-left-i.t.	-0.0676142	-0.0149805	-0.0890302	0.0732761	-0.103318	-0.135773	-0.0514758	-0.0207503	-0.0333507	0.1	NaN	NaN	0.0567896	NaN	NaN	NaN	NaN	0.0333333	NaN	0.200288	0.039936	-0.0236619	0.0289152	-0.134962	1
m-24-Sac3-right-i.t.	0.049631	-0.062961	0.00774176	0.00959381	0.0343398	0.0189984	0.0138503	-0.00280447	0.0221045	0.180772	0.2	-0.190476	0.0180095	-0.140709	-1	0.047619	-0.181818	-0.228543	-0.4	0.0100127	-0.0526208	-0.0503197	-0.0133079	0.0343178	-0.0456755	1
m-24-Sac3-left-i.t.	-0.0237098	0.0768954	0.0579416	0.0213845	0.0190579	-0.029156	-0.0153565	0.0266937	0.0629518	0.139231	1	-1	0.0952381	0.8	NaN	-0.5	-1	-0.0813187	1	0.0779226	0.0697915	0.0384834	0.055624	-0.121708	0.164997	0.0764804	1
m-25-Sac3-right-i.t.	-0.0424452	0.084137	-0.0085442	0.0234474	-0.0233308	0.0277213	0.0374353	-0.00240522	-0.0222297	-0.297355	0.6	-0.5	-0.062592	-0.0494505	-0.8	0.190476	1	0.130435	1	0.0600624	-0.0661801	-0.0472155	0.037755	-0.0456311	-0.0246182	0.0690578	0.0761357	1
m-25-Sac3-left-i.t.	3.65845e-05	-0.0390227	-0.0809003	-0.0116147	-0.0035377	0.0114902	0.0614772	-0.00579429	0.0245443	0.0329693	0.0857143	-0.2	0.113503	0.268548	-0.714286	-0.0464286	0.043956	-0.167812	-0.104895	-0.000232406	0.0276827	0.0584656	0.00105872	-0.0338546	-0.0331747	-0.00151876	-0.0451753	-0.0391225	1
m-9-Sac3-right-i.v.	-0.660606	0.1	0.25	-0.077193	0.116883	-0.0727273	-0.0499362	0.15	-0.179412	NaN	NaN	NaN	NaN	NaN	NaN	1	1	1	NaN	0.4	0.151515	0.4	0.196522	0.2	1	0.139319	1	0.309091	0.320949	1
m-9-Sac3-left-i.v.	0.0804598	0.161783	0.0413675	0.0685714	0.0510387	0.0160619	-0.100499	0.0658923	-0.21251	-0.0857143	NaN	NaN	-0.527273	-1	NaN	1	1	1	1	0.332353	0.938462	0.333333	0.0991114	-0.0686275	-0.227273	0.120074	0.030303	0.00444444	0.127153	0.4	1
m-16-Sac3-right-i.v.	-0.044808	-0.213534	0.120565	0.169886	0.0178194	-0.000352224	0.0606364	0.0713178	0.190275	-1	NaN	NaN	-0.8	NaN	NaN	NaN	NaN	1	NaN	-0.783333	-0.433246	0.4	0.0710238	0.116883	0.3	0.13365	-0.252451	0.054386	-0.0625268	NaN	NaN	1
m-16-Sac3-left-i.v.	0.0868848	0.2	0.05	0.302744	0.0673797	0.165574	0.10896	0.114447	-0.0854579	NaN	NaN	NaN	-0.428571	NaN	NaN	NaN	1	-0.6	NaN	0.828571	0.144118	-1	0.18062	0.6	-0.4	0.225616	-0.412088	-0.146957	-0.123185	NaN	NaN	NaN	1
m-17-Sac3-right-i.v.	-0.347594	0.0318131	-0.33262	-0.093159	0.091993	-0.0716723	0.0342505	0.326391	0.288642	0.5	NaN	NaN	0.0857143	NaN	0.2	0.5	0.5	1	-1	-0.14951	-0.0807018	-0.013986	0.0232327	-0.0750988	-0.485714	-0.231207	-0.159341	-0.0355774	0.257736	1	1	-1	-0.5	1
m-17-Sac3-left-i.v.	0.25	-1	-0.257143	0.285714	-0.115152	0.0821429	0.0899145	0.0272727	-0.142857	NaN	NaN	NaN	-1	NaN	NaN	1	1	1	NaN	1	-0.142857	1	0.6	-0.3	NaN	0.392857	-0.2	1	0.214286	1	1	NaN	NaN	-0.285714	1
m-19-Sac3-right-i.v.	0.243978	-0.0659341	0.0965556	-0.037566	-0.071984	-0.129701	0.017304	-0.00179288	-0.266579	-0.942857	NaN	NaN	-0.6	1	NaN	1	1	1	NaN	0.0545455	-0.032343	-0.230769	-0.0363845	-0.190288	0.2	-0.0741468	-0.257143	0.22807	-0.0631556	-0.3	0.571429	0.5	1	0.464286	1	1
m-19-Sac3-left-i.v.	-0.809524	0.8	0.885714	-0.05	-0.5	0.0545455	-0.477464	-0.0241758	0.182418	-1	NaN	NaN	NaN	NaN	NaN	NaN	NaN	NaN	NaN	NaN	NaN	-1	0.0181818	-1	-0.5	-0.356643	0.4	0.2	-0.032967	NaN	NaN	NaN	NaN	NaN	NaN	NaN	1
m-20-Sac3-right-i.v.	-0.478788	-1	-0.5	0.0839161	-0.384615	-0.277228	0.190656	-0.736264	-0.333333	NaN	NaN	NaN	NaN	NaN	NaN	NaN	NaN	NaN	NaN	NaN	-1	NaN	-0.217857	-0.4	NaN	0.047619	1	0.3	-0.0494505	NaN	NaN	NaN	NaN	0.5	NaN	NaN	NaN	1
m-20-Sac3-left-i.v.	-1	NaN	-1	-1	NaN	-0.6	0.25	-1	-1	NaN	NaN	NaN	NaN	NaN	NaN	NaN	NaN	NaN	NaN	NaN	0.0857143	NaN	0.0285714	NaN	0.5	-1	NaN	-0.2	0.828571	NaN	NaN	1	NaN	NaN	NaN	NaN	NaN	NaN	1
m-2-Sac7-right-i.t.	-0.0185612	-0.0142754	0.0429294	0.0317777	-0.00121757	0.00743133	-0.00967339	0.0384357	-0.0423378	0.266387	NaN	1	-0.132148	0.164835	1	-0.214286	-0.642857	0.0807018	-1	-0.079426	0.113156	-0.0792738	0.0206827	-0.0308023	-0.0523438	-0.0176847	1.52124e-05	0.00170304	0.041587	-0.642857	-0.446886	-0.442123	0.630075	-0.136134	-0.753846	-0.354386	0.5	NaN	1	1
m-2-Sac7-left-i.t.	0.0453197	0.0947968	-0.0377744	-0.058923	-0.0410319	0.0586238	-0.00841224	-0.0170977	0.0353736	0.133729	-0.9	-1	-0.133393	-0.28022	1	-0.0714286	0.5	0.0769231	-1	-0.0363934	-0.0590408	0.00814979	0.0460618	0.0343548	-0.172013	-0.00436001	0.0427142	-0.134598	-0.00857337	0.428571	0.0147826	0.223782	0.318182	0.403509	0.5	-0.106494	0.391608	0.0857143	0.466667	-0.125222	1
m-4-Sac7-right-i.t.	-0.0184352	-0.0991452	0.0310935	-0.0114466	0.0319819	-0.0146687	0.0259275	-0.000864589	0.0266792	-0.14868	0.8	-0.3	-0.00568383	0.234432	0.4	-0.402803	0.381818	-0.109968	0.2	-0.0713406	0.0621097	0.0258955	-0.00338315	0.00638279	-0.101675	0.0115636	0.00296254	0.00143589	-0.0139779	-0.369697	0.0553231	-0.0907666	-0.123178	0.36761	0.0285714	0.253364	0.238095	-0.195804	0.3	0.00426452	0.0295281	1
m-4-Sac7-left-i.t.	-0.0017415	-0.0721987	0.0297524	0.0748525	-0.000991462	-0.0355529	-0.00938601	0.00212199	-0.0385873	0.126425	-0.0857143	0.7	0.127153	0.145511	-0.8	-0.25	0.428571	-0.0961039	0	0.167159	-0.0396664	-0.0172526	0.053783	-0.0120758	-0.110946	0.0385938	0.0284924	-0.0194911	-0.00459508	0.249241	-0.0389321	0.474972	0.129372	-0.0516833	0.1	0.218045	-0.3	0.3	-0.5	0.153262	0.016415	-0.00252538	1
m-5-Sac7-right-i.t.	-0.0176157	0.00577859	0.0143225	0.00445295	0.00711422	0.00379924	-0.0311872	0.0557889	-0.0218606	-0.0430206	0.0714286	-1	0.073789	-0.28022	NaN	0.178571	0.5	0.175824	0	0.0541601	-0.0111077	0.0534996	0.0225382	0.0815689	-0.0254091	-0.0148622	-0.0203103	-0.00376962	0.0191377	-0.357143	-0.182087	0.0130394	0.17479	0.0379032	-0.357143	0.14852	-0.6	0.5	-0.8	-0.05856	-0.00261746	-0.00338848	-0.0297732	1
m-5-Sac7-left-i.t.	0.0132529	0.0357289	-0.00649388	0.00717532	-0.0679142	0.0145154	0.0242694	0.00684049	-0.0220143	0.0270824	0.142857	0.142857	0.0708471	-0.139212	0.714286	-0.0660816	0.116667	0.197604	0.6	-0.0417862	0.0482961	-0.0998815	-0.00726753	0.052903	-0.0828273	0.0288074	0.00161832	-0.0351591	0.0297255	0.107849	-0.140869	-0.192227	-0.116753	-0.0548486	0.0357143	-0.282896	0.134804	0.1	-0.8	-0.0123271	-0.00439786	-0.0550029	-0.0240405	0.0131185	1
m-13-Sac7-right-i.t.	-0.0383879	-0.00926915	0.0712085	0.119056	0.0159278	-0.0193995	0.00707567	0.00994907	0.00468416	0.146159	NaN	NaN	-0.0903841	0.314286	NaN	-0.8	0.4	-0.214286	NaN	0.0689479	0.0410476	0.0608917	-0.0259072	-0.0412043	0.228348	0.0546806	-0.106309	0.04346	0.0547691	0.8	0.163636	0.0666667	0.160839	-0.0637363	NaN	-0.2	1	0.5	1	0.0745423	0.0987059	0.0622212	-0.049145	0.0311548	0.0049285	1
m-13-Sac7-left-i.t.	0.0182875	-0.0577599	-0.0279266	-0.00592565	0.128445	-0.030923	0.00221027	-0.0682507	0.0511606	0.33258	-0.5	1	-0.060692	0.8	1	-1	NaN	0.00549451	NaN	-0.149747	-0.0482802	-0.122785	-0.0582791	0.107919	0.0908724	-0.0427579	0.0546722	-0.0291852	-0.0636297	-0.8	-0.609091	0.418182	0.366667	-0.190476	0.5	-0.428571	0.5	NaN	1	0.161266	-0.0369969	0.0413632	-0.0749626	-0.00393435	0.0816619	0.0710821	1
m-3-Sac7-right-i.t.	0.0376745	-0.0175544	0.0350977	0.0249159	0.00365572	-0.00051764	-0.0125223	-0.0324538	0.0464941	-0.152368	0.9	0.3	-0.0479076	0.0947368	-0.5	0.0181818	0.266667	-0.0307692	-1	0.0419298	0.00860522	0.0213083	0.00436091	0.0310874	0.0888718	-0.00946441	-0.000751949	0.0326185	0.0355834	0.181373	-0.0717742	-0.158907	0.414615	0.0579151	0.571429	0.102018	0.571429	-0.6	-1	0.0890853	-0.0402396	0.0886104	0.0672701	0.00540137	0.000165054	-0.0799712	-0.0481288	1
m-3-Sac7-left-i.t.	-0.451948	0.341589	-0.0712074	-0.42533	0.047619	0.0510204	0.0125997	0.288049	0.126482	1	NaN	NaN	-0.25	NaN	NaN	1	1	1	NaN	-0.2	-0.260606	0.607143	0.049131	-0.714286	0.2	0.263478	0.0357143	-0.236166	-0.166173	1	0.4	NaN	NaN	0.771429	1	0.4	NaN	NaN	NaN	0.173626	0.0725275	-0.309797	-0.140599	0.298618	0.0996139	0	-0.666667	-0.226087	1
m-28-Sac7-right-i.v.	NaN	NaN	NaN	NaN	-0.5	NaN	-0.257143	NaN	-1	NaN	NaN	NaN	NaN	NaN	NaN	1	1	1	NaN	1	NaN	1	-0.5	NaN	NaN	-1	NaN	NaN	0.4	1	1	NaN	NaN	1	1	1	NaN	NaN	NaN	0.8	NaN	NaN	1	NaN	-1	NaN	NaN	1	1
m-28-Sac7-left-i.v.	NaN	NaN	1	NaN	-1	NaN	0.857143	NaN	NaN	NaN	NaN	NaN	NaN	NaN	NaN	1	1	1	1	1	NaN	-0.4	1	1	NaN	NaN	NaN	NaN	-0.4	1	1	NaN	NaN	1	1	1	NaN	NaN	NaN	-0.8	1	1	1	1	NaN	NaN	NaN	-0.5	1
m-6-Sac7-right-i.v.	-0.257143	-0.0857143	0.142857	-0.145116	0.00735294	-0.00239316	-0.106029	-0.133835	0.0227273	-0.8	NaN	NaN	-1	NaN	NaN	NaN	NaN	NaN	NaN	0.5	0.542857	1	0.0513834	0.238095	NaN	0.144608	0.7	0.116667	0.126108	NaN	NaN	1	-1	NaN	NaN	NaN	NaN	NaN	NaN	-0.166667	0.452381	0.0340557	-0.479412	0.00735294	-0.277265	0.10303	0.5	-0.0505495	-1
m-6-Sac7-left-i.v.	-0.145455	0.032967	0.333333	-0.592308	0.159314	0.0580186	0.0609591	-0.164835	0.153247	NaN	NaN	NaN	0.6	NaN	NaN	NaN	NaN	NaN	NaN	-0.257143	-0.642857	NaN	-0.057094	1	0.1	-0.0821429	0.6	-0.2	0.250246	NaN	NaN	NaN	NaN	NaN	NaN	NaN	NaN	NaN	NaN	0.3	-0.142857	-0.371429	0.524476	-0.204396	-0.233766	-0.151515	0.8	-0.181818	NaN
m-18-Sac7-right-i.v.	-0.326518	-0.308696	0.115385	0.143145	-0.146469	0.179094	-0.0970029	0.204017	-0.177815	0.5	NaN	NaN	1	NaN	NaN	1	1	1	-0.5	-0.587879	-0.166667	-0.204396	-0.128963	-0.438725	0.190476	0.0756017	-0.545455	0.252838	-0.0486129	-0.6	-0.5	1	-1	0.927273	-0.478788	0.830303	NaN	NaN	NaN	0.278503	-0.311355	-0.130977	0.438487	0.207843	0.194128	0.0454545	0	0.522969	-0.2
m-18-Sac7-left-i.v.	-0.28849	-0.0787879	-0.108824	-0.0579188	-0.152205	0.0340659	-0.109561	-0.174432	-0.0187255	1	NaN	NaN	0.6	NaN	NaN	1	1	1	-0.8	-0.314706	0.214286	-0.140599	-0.478441	0.0218968	0.5	0.0108148	0.416667	-0.244156	-0.119417	-0.285714	-0.156863	NaN	NaN	0.85	0.942857	0.0181818	NaN	NaN	NaN	0.533797	0.191228	0.147233	0.187719	0.0405138	0.14956	0.041958	0.678571	0.00400489	1
m-27-Sac7-right-i.v.	-0.381818	0.0820048	-0.15	0.179412	0.194737	0.0120301	0.134754	0.302256	0.382869	NaN	NaN	NaN	NaN	NaN	NaN	NaN	NaN	NaN	NaN	1	-0.6	-0.5	-0.242236	0.6	1	-0.00613121	NaN	0.0979021	-0.41502	NaN	NaN	NaN	NaN	NaN	NaN	1	NaN	NaN	NaN	-0.47619	0.6	-0.0909091	-0.39011	0.224242	0.321805	0.3	1	0.127273	NaN
m-27-Sac7-left-i.v.	-1	-1	NaN	0	0.1	0.371429	-0.127273	1	-1	NaN	NaN	NaN	NaN	NaN	NaN	0.5	1	-0.5	NaN	1	-0.5	0.5	0.261905	-1	NaN	0.5	NaN	0.2	0.2	1	1	NaN	NaN	0.5	0.5	0.5	NaN	NaN	NaN	-0.7	1	0.5	-0.5	-1	-1	NaN	NaN	0.1	0.5
[truncated: 8 more columns]
