# Supplementary material for: Bacterial population dynamics during colonization of solid tumors
Source: Mol Syst Biol. 2025 Dec 15;22(3):412–34. doi: 10.1038/s44320-025-00175-5 (PMC12953616; doi:10.1038/s44320-025-00175-5)
Supplement: Supplementary file 6 — Source data Fig. 1 [file 44320_2025_175_MOESM6_ESM.zip › Figure 1/1D/Fig1D.xlsx]

## Sheet: Sheet1
BarcodeSeq	T0-Sac0-inoculum-T0-injection
AAAAAAAATAGGTCTTCGTT	18.4886
AAAAAAAATGTTTGATATCT	20.0618
AAAAAAACATGCTTCACAAT	32.5766
AAAAAAACTCATGTTCACGC	18.403
AAAAAACAGATAGATTATGA	35.0763
AAAAAACGTAAAAGGAAACA	19.802
AAAAAACGTGGGCATGTATA	25.088
AAAAAACTCGGGTTAGCTTA	18.8029
AAAAAAGAGACTTAATTAAA	60.1622
AAAAAAGAGTATGTCATTCC	40.7903
AAAAAAGGTTTCATGCCTAC	37.443
AAAAAAGTATTGCGGGACGC	17.2774
AAAAAATCTTCAATAAGTCT	42.9011
AAAAACATAACAATGGAGCA	45.3879
AAAAACCAAAGGCCGCCATT	48.7283
AAAAACCAGTACCATTGAGA	21.5278
AAAAACCGTGTAGTCGATTG	14.4405
AAAAACTGGCCGTCCAGATT	17.7222
AAAAACTTCAGTACATGTCG	22.3447
AAAAAGACTCCATGGATGTT	22.4614
AAAAAGATTTGCAGCTGTAT	40.1302
AAAAAGGTTTGGGGGGTTAC	29.1005
AAAAAGTCGGAGTGGCGTTA	20.3895
AAAAAGTGTATGGGTGATTT	36.8443
AAAAAGTTTAAGGATTGCGT	33.3723
AAAAAGTTTTTTTGTTGGAT	14.009
AAAAATACTCGGGAATACTC	13.0237
AAAAATAGGCAGTTCTTTTG	23.2849
AAAAATATAGAAGCTAATAT	18.1738
AAAAATATCGAATCAAGTGT	31.5285
AAAAATATGTAATGTACTCT	19.4029
AAAAATCAGATGAATTGTTT	12.2672
AAAAATCATATTAGTTCAAA	69.0694
AAAAATCGGGCGTCTTTCGG	14.4986
AAAAATCTGTATGTTTACTA	18.7919
AAAAATGTTATTCCGGCTCC	79.4956
AAAAATTAATACGTTCATCA	24.6466
AAAAATTACGTATGCTAATT	12.7898
AAAAATTCATGCTTAGGGTT	28.2686
AAAAATTCTCATGTTAGGTT	34.4003
AAAAATTGAGGAGAGCTTAA	25.6904
AAAAATTTGGTTGTTACGGT	22.8334
AAAACAACTTGGATTAGCTC	16.5712
AAAACACATTCGATTATGTC	15.3207
AAAACACTATAATTTTTGTA	22.4335
AAAACAGATTGTACTTCCCA	21.2972
AAAACAGCTTATTATATTTA	28.9719
AAAACAGTATATGTTAAAGG	29.1084
AAAACATGGGCAAAAATCAA	22.141
AAAACATGTGTTATGTTTTA	12.8097
AAAACATGTGTTTCGGTGTT	13.7694
AAAACATTAGAAGCACTTTT	13.7452
AAAACATTGAGGTTTGTTTT	18.0632
AAAACCCAAGCCGCTCTTTA	17.4672
AAAACCCGAGTGTGTCGACA	23.3804
AAAACCGAATGTTGTCTCGT	14.0357
AAAACCGTCAGACAATGGTG	16.2912
AAAACCTATGTATTTTTACG	44.2307
AAAACGATGATGTATTATGA	49.6925
AAAACGCGGTCAAAGGATAA	46.3692
AAAACGGACACCGCAAGGAG	20.1067
AAAACGGGCGACATCGGTGC	13.4519
AAAACGGTTTAGCAGGATTG	21.9569
AAAACGTATAGGGGATTGGT	30.9602
AAAACTCCGAGTGTAGATGG	13.0734
AAAACTCCGTTTGAACTTTT	11.4185
AAAACTCTTTTCAGCATGTG	19.5576
AAAACTGATTGTGCTCAGGA	21.1623
AAAACTTATCGTTCAGGGTT	15.5114
AAAACTTATTTTTTACGTTA	30.0691
AAAACTTCTCTAATCTTCTC	26.1539
AAAACTTTGTCAAAGTTACT	21.7896
AAAACTTTGTTTGTGTTTTG	14.1553
AAAAGAATGTGCTCCTTGAC	21.3931
AAAAGAGAACGTAGCCTCAG	14.9756
AAAAGAGATTATTGAACAAT	57.3916
AAAAGATTATAGAAATATGT	25.047
AAAAGATTCTGAAATCCAAT	15.8735
AAAAGATTGTCAGAAGCGTA	19.0385
AAAAGCAGAAATAAATCCCA	23.0367
AAAAGCAGTTCTAACTTGGG	17.0652
AAAAGCCGATTTGATCAGAA	27.447
AAAAGCGCTGTACACTGCAC	32.6466
AAAAGCTGTTTCGAAGTTGT	24.8008
AAAAGCTTTTAGTGGGATTT	23.4424
AAAAGGAAGGTCCGTTCTCT	23.569
AAAAGGACGCGGACGTAGAT	20.376
AAAAGGATGATAATCATATA	20.227
AAAAGGATTTTTGCGTGAAA	34.4912
AAAAGGGAGTTAAGATAATC	31.2634
AAAAGGGCGTTTCGCAGTAT	23.1954
AAAAGGGCTGTTTCGTAGCT	14.4783
AAAAGGGTTAATCAGATTTG	24.5383
AAAAGGTACTGTGTCTTATA	38.7458
AAAAGTACAAGATCGCTGAC	41.7323
AAAAGTCCTTCTAGACTAAC	14.806
AAAAGTCGCCAAACAAAAAT	34.5552
AAAAGTGATAGTTCAAACAT	17.0609
AAAAGTGTGCTGACGAGTTT	51.0427
AAAAGTGTTGGTGGACGGAT	19.8061
AAAAGTGTTTCATGATTTGA	14.8158
AAAAGTGTTTTATCCTTGAA	13.1734
AAAAGTTTATTATGACTCGT	29.1145
AAAATAAAATCTATATGAAC	34.8982
AAAATAAATAAATAGACGAT	27.0862
AAAATAAATCTATTGTGTGG	26.336
AAAATAACCGTTCTAACTAA	15.9377
AAAATAACTTCAGCCTTGGT	15.8721
AAAATACCTTCAGATAATTG	24.6737
AAAATACGTTTCGAAACTTA	34.9277
AAAATACTAACCATTCAGCG	55.2393
AAAATACTGAGAAATGTTTC	21.2387
AAAATACTTAAAGTCCACTT	29.268
AAAATAGCAGTTGTGTATTC	27.8083
AAAATAGGGATGTTATTATG	39.0679
AAAATAGGGGCATTAATGGC	34.5586
AAAATAGTTGCCGTTTATTC	12.9398
AAAATATAAAGTGTATGTGG	44.3819
AAAATATATCAATCCTTCTC	14.8598
AAAATATCACACATACATTT	17.5389
AAAATATGTACGCCTTCCCT	14.4563
AAAATATGTCGAGTGATGGT	49.7552
AAAATATGTGGATCATGGAC	18.251
AAAATATTATGATTAATCTT	13.1768
AAAATATTTCATAGAGGTTA	39.3737
AAAATATTTTTGATTGACCG	27.0164
AAAATCATCCTCATTTTGTC	13.9709
AAAATCCGGGGGCTGATCTG	14.4845
AAAATCTACCAACCGGATAA	19.3069
AAAATCTCTTTCAGAGGTCT	19.0946
AAAATCTGGGCTATACTGCG	23.344
AAAATCTTTTTTTGTTTCTG	22.3055
AAAATGAAAGAATAGCTGCT	40.3255
AAAATGAATTATTTAAAAGG	12.1628
AAAATGATGCGATGCGGGTG	42.3194
AAAATGCATGGATATTTAGA	46.18
AAAATGCGAAGAAGGAGACT	48.6561
AAAATGCTTCCGCAACGAGT	54.9125
AAAATGCTTGTTTCATTAAC	25.9595
AAAATGGTAGCACGGATACC	13.1235
AAAATGGTCACACACTTTGC	40.2653
AAAATGTAATACTTTATAAT	29.545
AAAATGTAGCTTATAGTCTT	24.994
AAAATGTTAAACCTTGTATA	17.5089
AAAATGTTATTACACTATAT	39.9304
AAAATTAAAATGTGTTGACG	36.3424
AAAATTAAGCTGTGGCCCGA	37.5624
AAAATTACCATATGATTTTG	24.4863
AAAATTATATAACTTTTTTT	19.141
AAAATTATCTAGGGTTAATG	19.4074
AAAATTCAGTCTTAAGTTAG	20.4373
AAAATTCTGAATGTTTTACC	41.4045
AAAATTCTGTACGCTTAGGC	15.937
AAAATTGCATTTACCGCGGA	28.4002
AAAATTGCGTCGTTTTATAG	34.7155
AAAATTTAAATGTGGCTTTA	24.4943
AAAATTTAAGAGTTAATAAC	14.8865
AAAATTTACTATTGCATATC	41.8738
AAAATTTATGAAAAGATTTA	15.541
AAAATTTATTATTCCGAATT	39.3675
AAAATTTGCCTGAAGAATAG	19.5062
AAAATTTGGATATTCCTGTA	16.7187
AAAATTTTATCATAAAATTA	16.0887
AAAATTTTTATAGGCATGCG	15.2929
AAAATTTTTGGTAACCATAC	40.0379
AAAATTTTTGGTTTGCTACA	16.0576
AAACAAAATAATATCAGAGA	52.9507
AAACAAAATACCCGTTTGCA	12.2675
AAACAAGATGATATCCTCGA	25.6979
AAACAAGGAGTCGGGTTGTT	17.5923
AAACAAGTTGTTTTGGATAG	33.6124
AAACAATAGCAGTGGGCAAA	19.8281
AAACAATAGCCCCCAGAGTT	26.4464
AAACAATGGTATTAGGTGAA	29.3686
AAACAATTAACATATGATAG	41.9757
AAACAATTTTGTTCGGTTAA	48.2045
AAACACCGTTTTTTTTAATG	15.124
AAACACCTTTGCTCAAAACA	19.4079
AAACACGTTGATATTAAAGT	13.4235
AAACACTACTACTCTGACCG	21.2989
AAACACTTCTTTCGCGCAGG	17.0882
AAACAGTTAAGGAGAACATT	43.115
AAACATAATTATACCGACCC	36.0762
AAACATCAATATTAATAGAC	20.8845
AAACATCACACAGCTTACGA	34.3649
AAACATCATGTATCTAGACT	30.0777
AAACATGTGACTTCTCTTAT	15.5818
AAACATTAAGGACATCATTA	48.7397
AAACATTAATCTCCACGGTT	25.1469
AAACATTAGGTTGTCAGCTT	33.7492
AAACATTCAACATGGCAAGG	22.1144
AAACATTCGTCGTGAATTAA	18.0727
AAACATTGAAGCATTGTTAT	16.3183
AAACATTTCGTACGTGGTCG	55.6094
AAACATTTCTTCTAGTCTTA	17.1368
AAACATTTTAGTTTCAGATT	20.0127
AAACCACATATCTGTAGAAT	16.0059
AAACCACATTTTTGATTTTA	29.4677
AAACCATAAGACGGGCGGGC	16.3596
AAACCATTACCGGGTCTTTA	12.4272
AAACCCTTTTGGCGTGGAAC	17.2692
AAACCGGGGGTTGTTGTCTA	34.5775
AAACCGTATTTTTTATTCTA	16.021
AAACCGTGGTTATTCTCTAT	17.9991
AAACCTAGTTTGGCTTTAAA	20.0541
AAACCTGCCACCTCGATGTT	25.7506
AAACCTGTAGCTACACTACG	26.9713
AAACCTGTATTCATGAGACG	24.0647
AAACCTTTGGTCCATCTAGA	26.0043
AAACGAATCTCTTTCTTCAT	25.0405
AAACGAGAATGGATTACTGT	23.7924
AAACGATAACATATGGAGCT	39.8794
AAACGATGACTAGTATCAGA	31.8888
AAACGCCCATTAATTCATGT	35.9749
AAACGCTACTACTATTTTGA	41.7004
AAACGCTTATAGACTTTGAC	43.5036
AAACGGTGAATACACTACGC	21.6839
AAACGTAAGCAGCATACGAT	18.6129
AAACGTACAAGTCCTGTGTA	37.8997
AAACGTCATGATTCTTATTC	31.1133
AAACGTCGTAACAGCTACTT	20.4632
AAACGTCTTGTCGGTGATGA	13.9314
AAACGTGGTAGACAACCCGA	17.6393
AAACGTTGGTGTTTGTTAGA	41.5421
AAACGTTGTTTTGCAGGTGG	14.4003
AAACGTTTATCTTTGTTGAG	19.234
AAACTAAACTGTCACGCGCA	38.3335
AAACTAACAATTCTTGTTTA	22.214
AAACTAATAGAGGATGGATC	27.8057
AAACTAATTAGTACCCTCTG	27.5744
AAACTACAAGGTATCGTCGC	38.1448
AAACTACACTAATGCGATTA	46.6982
AAACTACTTGTTTGAGAGTG	11.6903
AAACTAGCTTTGCTCAAGGT	18.118
AAACTAGTTGGATTTAGAGG	19.1372
AAACTATAGAAGGTTATATT	23.9752
AAACTATATTGTACATATAT	20.0169
AAACTATGTTCGAACATTTC	29.9708
AAACTATTGCAGCTTATTAT	12.5339
AAACTATTGGAAGTTATCTC	27.2154
AAACTATTTTCTGGCATTTT	23.9718
AAACTATTTTTATATTATAT	27.351
AAACTCACTTCCTCTGTACT	38.9694
AAACTCTAATTACAACTCTT	26.0845
AAACTGAGTAACAGTGTTTA	20.5536
AAACTGATTGATGTGAGATG	20.4934
AAACTGATTTAATTACACTA	47.5917
AAACTGCTGGGTATCGGAAT	19.2979
AAACTGGTCTTTTTCGGATC	25.4691
AAACTGGTTAAGTAAAGGTA	15.1855
AAACTGTAACTGTCGAATGC	20.2217
AAACTGTACCCTGATGGTTT	12.8488
AAACTGTCTTGACCCGATCT	42.1485
AAACTGTTTGACGTCGAGCA	24.0505
AAACTGTTTTCCTGATGTGT	42.1215
AAACTTAAACGATACTTATA	18.5739
AAACTTAAATTTTGTGCTTG	31.5698
AAACTTAATTTTAAGTGGAT	47.2688
AAACTTACATATAGCGATTC	15.635
AAACTTAGGAGAGACTCCTA	26.9376
AAACTTATCCAAGGAGCTTT	12.975
AAACTTATTGCAGCTTTTGC	32.231
AAACTTCCAGATGCTGACTT	32.0034
AAACTTCCTTAGGTGATTAT	18.2145
AAACTTCCTTCAGATTGTCG	24.3744
AAACTTCTAGTCACTTTCTC	25.8386
AAACTTCTCCATTATCTGTG	13.821
AAACTTCTTTTGCTTTTTTG	20.5467
AAACTTGATGTTCCGTTTAT	22.4624
AAACTTGGCTCTTGTTTATA	42.057
AAACTTGTAACCGGTACTGT	42.8971
AAACTTGTAGTCACACGCGT	19.7555
AAACTTTAAGGGATTAAGTC	27.9345
AAACTTTATCGTTTGTTTTT	25.9277
AAACTTTATTTAAAATTCCG	42.6983
AAACTTTGTACGCGCAAAGA	46.5089
AAACTTTTAACTATCTTGTA	20.0133
AAACTTTTCTCTAATGATTG	25.3558
AAAGAAAAGACCCCGCCTCC	42.1986
AAAGAAATTAGCCATTCACA	26.8223
AAAGAACAACGCAGAACGAG	37.6243
AAAGAAGAAGTCTGTTTTGT	27.411
AAAGAAGCACTTGATAAAGG	12.715
AAAGAATGTATCCACGATGT	46.7182
AAAGAATTAATTCTTATCTA	38.1624
AAAGAATTTCGTTGTGAATT	52.5203
AAAGACAGTAGCGTTTTGTA	17.6416
AAAGACATCTTGTTCACTAG	19.9153
AAAGACATTGTTATTATCGG	39.853
AAAGACGTAACCCTTACTGG	21.0602
AAAGACTTTGATTACCGTCT	19.408
AAAGAGCGGATAAACGGGAT	26.7912
AAAGAGGCAAACTAGATCAT	27.7608
AAAGAGGGATTTATTATAGT	18.5313
AAAGAGTATTTCTGCCATTT	19.5939
AAAGAGTTAATTTAGGTAGG	18.5354
AAAGAGTTGAATAATCCTGA	17.7362
AAAGATAATGGAGGTTGTAG	55.9883
AAAGATCTCTGGAATGTTTA	35.5804
AAAGATCTTTAATCTGTTGT	31.9288
AAAGATGCGAGCAATTTCAC	14.5573
AAAGATGTCATTTACTATTC	19.6764
AAAGATTCCGTAATAACTTG	33.9817
AAAGATTCTTTCTGTGAGTA	33.5779
AAAGATTTCGAGTGGGTTAA	34.3277
AAAGATTTTTTCGGCTCATA	16.3863
AAAGCAAGGGTTTCCTGCGA	17.2651
AAAGCAAGTATTGCCTATTA	24.7537
AAAGCAATAATAATGATCAT	20.2789
AAAGCAATTTTCTCATTTTG	37.3074
AAAGCACACACTCTGGTTTT	44.2502
AAAGCACATGCGAAAATTTA	38.2349
AAAGCACGAAGTAAACTTAT	39.0807
AAAGCAGCCTCAGGTGATCA	16.2011
AAAGCAGTGACGACTATCCG	39.1534
AAAGCATCTTTACGTCTGAA	20.364
AAAGCCAACTTATTAATTGG	14.9288
AAAGCCAAGGAAAGAACGAT	31.6626
AAAGCCAATGGCATAGTTCG	29.0739
AAAGCCAGATACTCCAGGGG	24.0063
AAAGCGATCAGGTTCATAAT	21.3404
AAAGCGCAATTAGCATCCAC	46.007
AAAGCGCCTCGTCTACTGTA	27.4704
AAAGCGTACAGTACGACGTA	23.4153
AAAGCGTAGAAACTAAGTTT	15.7052
AAAGCGTGCTTGTTTAGGTC	34.0113
AAAGCGTTTACAGTACATAT	32.7108
AAAGCTAGATTATCGGAGTG	18.2318
AAAGCTATAATCTATCGTAT	13.9754
AAAGCTATATCCACTCTTGT	14.7006
AAAGCTATCACAGTTTCCTC	32.424
AAAGCTATTAAACGTAATTT	32.1088
AAAGCTCACGTTAAATATTC	48.3505
AAAGCTCTATTCAAATCTAC	33.8618
AAAGCTGACGTTGTATTTGG	30.0501
AAAGCTTAGCGTATGATGCT	11.6067
AAAGCTTGTGGTAAAACTTT	25.372
AAAGCTTTAATTCAATTTCT	44.2361
AAAGGAAGATTTTATATTGA	17.1653
AAAGGAAGGACGTTTGTAGT	37.1262
AAAGGATGTGGTGGTAAGGG	27.0796
AAAGGATTGGAAACTAACTT	16.7749
AAAGGCATTCTATTTAGACA	28.0545
AAAGGCGCCTATATCTATTA	16.8357
AAAGGCGCGTTCAGATATGG	27.888
AAAGGCGTTATTTACTGTGG	50.0139
AAAGGCTGCTCGTACAATTT	14.5799
AAAGGGAATGGTGATACCTG	20.3874
AAAGGGAGGACAAGAGTGAA	39.6459
AAAGGGGGTCACAATAGGTG	34.6778
AAAGGGGGTTGATGATGTGA	17.7733
AAAGGGTAGCCACTGTATCA	37.0121
AAAGGGTATTTCATGCTTCT	38.2749
AAAGGTACTGGAATGCCAGA	20.8371
AAAGGTCAATTGAACATTTC	15.4468
AAAGGTCGATCGCTATTCTA	63.0441
AAAGGTCGCATTGATTACGG	13.2963
AAAGGTGGAGTGTTTATTCA	14.3851
AAAGGTTCAGTAGGCAGATT	30.2899
AAAGGTTCGCATGCCTTTAT	35.9597
AAAGGTTGGTTTTAAGCTCT	14.5404
AAAGGTTTTATTTTTATACT	19.4623
AAAGGTTTTCAGATAGTATA	20.8282
AAAGTAAATTTTGTTGTTAG	25.0431
AAAGTAACGAGACGAAACGA	20.0092
AAAGTAACTTTTTTTGCATC	23.2358
AAAGTAAGACAGTTTACCAG	21.2687
AAAGTAAGTCATTAATTCTT	25.368
AAAGTAATACCTATCTGTCA	34.3249
AAAGTAATTTTCAAACTGTT	30.3136
AAAGTACTGTGCGCCGTTAG	14.7971
AAAGTAGAAAGAAGCTGATT	38.5165
AAAGTAGAACCCCTGGAACA	20.4913
AAAGTAGACTACATGAGCTC	16.2267
AAAGTAGCGCGGGTAGTATG	37.0326
AAAGTATAATATAGAGTTAC	19.522
AAAGTATAGTTTTATGAAGG	38.2802
AAAGTATGCTTCCTGCATCT	46.5035
AAAGTATTCGTAATGCAGGT	42.1848
AAAGTATTGAGTGAGCATTG	18.3167
AAAGTATTTAGTTCATGGGA	31.2689
AAAGTATTTGGTATGAAGTT	47.5513
AAAGTCACTGTTCTCATTCT	14.8632
AAAGTCATATTGTATTAATG	38.905
AAAGTCCTGGAACTAGTCGT	18.696
AAAGTCGAAATTTGTGCGCG	21.023
AAAGTCGCGTTATATTACAG	15.9219
AAAGTCGGGATGTTATTAGG	25.9026
AAAGTCGGTATTTAACGAAT	18.5992
AAAGTCGGTTTGAGGCTTGT	29.5753
AAAGTCGTCCCGGCAAATAT	60.0614
AAAGTCGTGACGGATACTCG	16.2342
AAAGTCGTTAAACTGTTCCA	17.7539
AAAGTCTAGCTGTTGAATCT	44.943
AAAGTCTTCATTGATGGGTA	21.9668
AAAGTGATCACTAGCGTGGT	21.3337
AAAGTGCCATTTTCCTGGAT	14.8705
AAAGTGGGGCTCGATCTCTT	20.8127
AAAGTGGTAATTCGATAAAT	18.2571
AAAGTGGTGACAGACAATGG	12.7275
AAAGTGTAGATCAGCTATCG	27.9113
AAAGTGTCATCTCTATGACG	14.9753
AAAGTGTGAGAAACGAATGT	18.2168
AAAGTGTGTATGAGTGAACT	26.0534
AAAGTGTTCATAAACTGGTC	16.1117
AAAGTGTTTGATTCCTACCA	16.8723
AAAGTTAATTCTCTTGTCGC	20.6916
AAAGTTAGTTATGGACTGTT	34.5122
AAAGTTAGTTATTCATGGGG	36.5679
AAAGTTATACGTTTTTATGG	40.8744
AAAGTTCAAGAATATAAGTG	30.7352
AAAGTTCAGTCACCTGGAGG	24.8409
AAAGTTCAGTGTTGAGAATC	26.7786
AAAGTTCCAGCAAATCACTG	16.3842
AAAGTTCGCATTTGAGTAGT	26.8274
AAAGTTCTGTTTATTTGAAG	20.7225
AAAGTTGTCTAATACATACA	26.5403
AAAGTTTAAGCGGGATTTTC	19.0197
AAAGTTTAGCGCCAATCAAT	17.446
AAAGTTTATCGTACGCAATT	26.5459
AAAGTTTCCTTGTCATTGAG	26.6604
AAAGTTTTAGCATGCTTTTT	25.3199
AAAGTTTTGTTCAATACTTT	17.1014
AAAGTTTTTCTACGGTCATA	27.2657
AAATAAACGTGGTGATCAGT	19.6001
AAATAAACTCGACTTAATTT	21.5703
AAATAAAGTGGACTTCCTTT	38.7095
AAATAAATACAATGGTGTCA	14.1932
AAATAAATCGCTAAGCTATC	13.0657
AAATAACCTTCGCACTATGT	13.9052
AAATAACTACTATGTAACCC	49.6282
AAATAAGAGGTACATCAGAC	38.9677
AAATAAGGAGAAAGACAACT	18.7654
AAATAAGGGTAGAGCAATGA	12.8164
AAATAATAATAGTTACGGGC	21.9924
AAATAATAGAGGATAAAATT	15.6882
AAATAATATTAATTAAGTGA	13.9828
AAATAATCCCGTTTTACGCA	18.8371
AAATAATTCATTATTGGTGT	36.9992
AAATAATTGTGTCTCAGATT	41.5098
AAATACAATGGATTATATTT	14.2262
AAATACCCGTTGCCCGGAAT	21.2736
AAATACGATGAATTAGGTTG	30.8341
AAATACGATTCTATCTTTGT	18.5669
AAATACGTAGCCTGGTCGGG	21.8802
AAATACGTGGCTTCTTGCAT	46.3908
AAATACGTGTTCTCAAAAGG	21.0275
AAATACGTTGTTCCTGGTAT	14.8103
AAATACTAGTTGGGCTATTA	25.8783
AAATACTTAGAGTTTCTGCG	16.6799
AAATACTTATGTTTAGTTGA	18.3981
AAATACTTCGCATGTACCGG	13.3871
AAATACTTTTTCATTACTTT	15.8951
AAATAGCGTGTGTACTTGGA	32.1256
AAATAGGGCGATCAAACAAT	23.1891
AAATAGGGTTATAGTGTAAA	39.0242
AAATAGTACTATTCATGATT	24.6871
AAATAGTAGCTTGTACGTTG	13.8142
AAATAGTAGTTTACTAAAGT	14.4845
AAATAGTATGTAAGTACTTA	14.7506
AAATAGTATTACTAGCGAAT	26.7863
AAATAGTCCTACAGGTAATG	33.4987
AAATAGTGGCAGCACGAATA	30.9472
AAATAGTTGAGTTTTTCCTA	28.6864
AAATAGTTTCGAATTAGATA	37.5742
AAATATAAAAATTCGAAGGG	33.0036
AAATATAAGTTTACCATGTG	17.6781
AAATATAATGATGAACTTTG	45.7298
AAATATACAAGATCATTGTG	19.2366
AAATATAGTAAGCCTACTAC	17.0897
AAATATATAGTATTGCCAAT	14.2282
AAATATATATTTCTAAGTGG	15.8592
AAATATATTCTTTTTCTTGT	22.3761
AAATATCCGACCTTAGTATC	14.624
AAATATCCGCGAGTTTGTAA	47.1424
AAATATCCTGATCGTAGATG	21.8891
AAATATCGCTCTTACAATTG	31.2527
AAATATCGCTGCTTACATGG	29.9089
AAATATCGTTCTCGTCTCTT	35.4154
AAATATCTAATAGGAAAACG	17.5085
AAATATCTCAAGACAAGTCC	17.2034
AAATATCTGTAGCGCAATCC	18.6509
AAATATGATCGTTTTAACAT	14.3821
AAATATGATTGTAGTTGTTT	24.2714
AAATATGGTAATCCAAAGTT	19.6778
AAATATGTGTCAGGGCTGTA	16.7634
AAATATGTTTTTAGCATCAC	16.4332
AAATATTAAGGCCTGTATTG	19.2882
AAATATTACGACTTGAGTGT	34.4601
AAATATTAGGTGGATATACA	27.3091
AAATATTGCTCGTCATAGAC	22.7352
AAATATTGGCAGTCTGAGGG	18.5218
AAATATTTAATTTACGTTAG	21.9643
AAATATTTATTTTCCGACTT	30.6507
AAATATTTCCGTACAAATTC	22.5987
AAATATTTTAACCTGTATGA	41.595
AAATATTTTTTGTTGGCGGA	40.1507
AAATCAAAATTAGTGGCATT	14.9576
AAATCAACATGTATGTGTAT	21.7107
AAATCAATTGTTTTTGACCA	21.2777
AAATCACATTCAATAGCCTA	17.9357
AAATCAGATTTAGCGTAAGG	29.9814
AAATCAGTCTCGGCGTTAAT	15.4131
AAATCATAGTATCGTATTAA	25.8126
AAATCATTATTGTATTTCGT	18.6432
AAATCATTTGTGGTAGAAGC	35.442
AAATCCATTTTAGTGCGGCA	23.9657
AAATCCCTGTATCCGTCCAT	15.1275
AAATCGAAAGACATTTTAAC	15.2438
AAATCGAAGTGTTGGACTAA	26.074
AAATCGAATTATATTCTCTT	39.9803
AAATCGATGTTACTAGGTCT	20.9892
AAATCGGAAAAAGTCGTGTT	36.9547
AAATCGGTAGGCAGTAGGAT	33.5752
AAATCGTAATCGTTGTTAAC	28.4484
AAATCGTCGCATTTTCTTCT	18.9097
AAATCGTGCTAAGTGTAACA	40.9618
AAATCGTGGCCAAACATTAC	30.9497
AAATCGTTACATGTAGGGGT	26.5635
AAATCTACTGGACAATGATG	36.1175
AAATCTATTGCAGTCAGTTG	17.654
AAATCTCACTACGCAGGAAT	18.3133
AAATCTCTTAAAGATTACCA	28.8586
AAATCTCTTTAGCGAATAAT	32.7492
AAATCTGACATAAATATTAT	34.7804
AAATCTGGCTTAAACTTATT	19.1222
AAATCTGTGTGAACATCGCT	19.2194
AAATCTTATCAGGTCCTAAG	19.103
AAATCTTTTGCACCACTGTT	18.6309
AAATGAAAGTGAGATTTCTA	22.2903
AAATGAAGTACAAGATATGT	26.0681
AAATGAAGTTATGGTTACTC	24.6833
AAATGAATCTGGGACGGGTA	21.7719
AAATGACGTCTGCTTTTTAT	22.2647
AAATGAGTAATTAAAATTGA	37.5528
AAATGAGTGACACGGCGTTT	14.3794
AAATGAGTGTTATATAACTC	33.553
AAATGATGCGTTTCATCCAT	25.3535
AAATGATGGGTATCCGTGTA	78.6361
AAATGCAACTCTTAGATTTA	21.8015
AAATGCAGTTGACTATGTTC	25.5454
AAATGCATTGTAGATTTTAT	54.6365
AAATGGACGTTGCTACACAA	31.32
AAATGGATTTTACACTTGAT	16.1336
AAATGGTCAAACCTAAGCCT	20.0864
AAATGGTGATTTTCTTTTTT	13.2493
AAATGGTTAGCCTTTTTAAA	27.8749
AAATGTACGACCTCAGCACT	35.0746
AAATGTACGTCCTTGTAACC	13.1563
AAATGTATATTTTCAGAATA	36.1238
AAATGTATCGAAATACCCTT	21.5749
AAATGTCAAGATTATACCTC	22.8628
AAATGTCCTATCTTGCTCAA	30.3956
AAATGTCTCTCCATATCTTC	15.3069
AAATGTGAAATTACATGCTT	27.5928
AAATGTGATTTTGTAGTTTG	21.5027
AAATGTGTTCGGAAATATTA	54.8822
AAATGTTAATAGTCACTGGT	14.344
AAATGTTACAACTCAATTCG	11.8232
AAATGTTACAAGGTTATTTG	20.5055
AAATGTTACGCGAAAACGGA	13.7353
AAATGTTCTAGGGTCCACTT	15.3412
AAATGTTGGCTTACGCCGCC	17.5447
AAATGTTGTTCGGTTGCGTG	39.4476
AAATGTTTTATCACTATTTG	23.4175
AAATTAAATTCCCATTCCGG	19.7054
AAATTAACAATAGAATATAC	33.2074
AAATTAACATGGTTTTATGC	31.7724
AAATTAACCCGATTGACTTC	26.2594
AAATTAAGCTTTCTTTTTAT	16.0765
AAATTAAGGTACTTGAGTTG	13.2439
AAATTAATACACTTTTTTCT	12.5624
AAATTAATGGATTTTGGTTG	32.3123
AAATTAATTGTTCTATATAT	20.8938
AAATTAATTTAAGTTATATG	22.4676
AAATTACGAACCTTAGCCTG	43.1888
AAATTACTCGAGTGATACTC	11.9517
AAATTACTCTTTGGTGTAGT	23.0374
AAATTAGGTGAAGGATTTGA	33.8961
AAATTAGTAGAGTGATTTCC	21.6155
AAATTAGTAGCTCTGTTTTA	11.9437
AAATTAGTTACCGTATGACA	13.5377
AAATTATACTATTGTGTCTT	17.5908
AAATTATCCTCACCTGCACG	25.426
AAATTATCTCACATCTAAAC	21.1716
AAATTATGAACGTCAACCGT	22.6671
AAATTATGCGGTCATGTAGT	28.266
AAATTATTAGAATAGATAGC	27.2031
AAATTATTCAGGTAAATAAA	41.3073
AAATTATTTTTGCGCAACTA	23.2345
AAATTATTTTTGCTAATTGT	18.5157
AAATTCAAAAAATGCTTTGG	20.9399
AAATTCAACGTCACATTCGT	12.0293
AAATTCAATATAAGGTGTAG	14.5235
AAATTCACTTAGGACTTGTT	12.216
AAATTCAGCCCAATGTTTAG	26.8658
AAATTCAGGACTTCACAAAA	39.7927
AAATTCCATTAATGTCATAT	25.6438
AAATTCGAGCACATAGTACT	26.7919
AAATTCGCAAACCTTTGCAA	15.0961
AAATTCTAACATACCGTATC	12.8319
AAATTCTGATCAGAGAAAGT	12.366
AAATTCTTTGTCGAAGGATA	29.5653
AAATTGAAGATAGGCAGATC	21.4297
AAATTGACCTCCGAGATTTG	24.1527
AAATTGACCTGCAAGTTGAG	30.3982
AAATTGAGACTGCAATCTGG	17.1616
AAATTGATCCATAATTCTTT	19.1354
AAATTGATTTCCGTTTCGTA	14.7534
AAATTGCAGACTGGTATATT	37.8725
AAATTGCTCTACGCTTTGTC	25.4389
AAATTGGAAGGGAGCGGTCA	25.8506
AAATTGGGATTTATTTCCCC	21.1594
AAATTGGGGATGCTGCACAG	16.7595
AAATTGGTGGTAATTTGTTG	15.4034
AAATTGGTTCATGCGCCACT	27.0014
AAATTGGTTTAGGTTTCTAG	16.1422
AAATTGTAACGAAATTAGTC	35.7118
AAATTGTCTACAGCTCTACT	25.3079
AAATTGTGCCCATTTCAATC	22.393
AAATTGTGGACAGTAATGCA	29.7796
AAATTGTGGGCTTTAGTTTT	17.2785
AAATTGTTCCGTGTTTGAGC	18.7671
AAATTGTTGATTCGTTCTAA	14.845
AAATTGTTTGATGCATGCCC	23.4477
AAATTGTTTTCGTTAGAAGT	23.1276
AAATTGTTTTTTTGGTATAT	18.0554
AAATTTAAATTCTCAGAGTA	25.0972
AAATTTAATTTATTACGTAG	12.5072
AAATTTAATTTTTTAGTATT	14.2351
AAATTTACTAGCAAGGGTAG	19.5733
AAATTTAGGTTACCCCGACT	18.2213
AAATTTAGTTTCATCTTTTT	15.5831
AAATTTATAGTTGTAAACTA	22.666
AAATTTATGTAGGTTTTCCG	22.3399
AAATTTCACCCTATCGCCCA	16.4041
AAATTTCAGATTATTATCTG	20.1682
AAATTTCGGGTTAGTGATAG	17.1698
AAATTTCTAATGTAATGTTA	23.404
AAATTTCTACGTGCCCTTCT	22.0575
AAATTTCTGTTCGAACGGGA	27.7463
AAATTTCTTTAACTTTTTCT	34.0617
AAATTTGACTTTGGCTATCT	13.9747
AAATTTGATATATGATTTAG	17.3853
AAATTTGGAATGAACGTTTT	34.9556
AAATTTGGAATTGTAGAGTT	25.539
AAATTTGGGTGTTTAAAGTA	23.4041
AAATTTGGTTCGACATTGGG	20.6535
AAATTTGTATCTTAGACTCG	33.0834
AAATTTGTGCATTAGTATGA	33.5432
AAATTTGTTTCCTTATATTA	32.6403
AAATTTGTTTTAACGCAGGG	56.6075
AAATTTTAACTAGATGGAAT	17.6481
AAATTTTAGCGTTCGGTACC	43.5602
AAATTTTAGTCATAGGTCCT	28.2362
AAATTTTAGTTAATTCAAAG	31.2416
AAATTTTATCAAGTATGTCA	25.2064
AAATTTTATGAGTTTTTAAC	46.9626
AAATTTTCTTTCGGTTTAAT	16.0506
AAATTTTGTAGCCATGAATG	17.732
AAATTTTGTTACTGTGAGCC	26.8675
AAATTTTGTTTACAACGATG	12.3278
AAATTTTTCGGGGTTAGTTT	22.762
AAATTTTTGGAAGGTTAGTA	18.686
AAATTTTTTAGATATGATTC	15.6849
AACAAAACGTCATGGCAGGA	17.2421
AACAAAGTTAGCGTAATTGA	20.1037
AACAAATAGCTCGGTGGTAT	54.7226
AACAAATTGAGTCATATTAA	21.67
AACAAATTGTTGTATATGAT	29.6037
AACAACAGTAGTAATATCCG	29.0521
AACAACAGTGTATTGATAAG	23.4537
AACAACGGTTTCCGTTTTTG	24.116
AACAACGTGGACGATTCCTT	38.3128
AACAAGATTCAAACTGACGG	21.7549
AACAAGGATTGTAAATTATT	12.2875
AACAAGTCGGAGTTTACCTA	21.6529
AACAAGTCTAGCAAGTCGCT	13.9619
AACAAGTCTATGTCTGGAGT	66.3977
AACAAGTTCTAATATTCTTG	27.3625
AACAATAAAAAAGCCACTTA	37.8179
AACAATCATATACTCTGCAA	19.8372
AACAATGAGCGAATGATTCC	17.7259
AACAATGGTTTGTAAACGTA	52.2965
AACAATTACTTATTGTATAA	28.1413
AACAATTGGATTAAAGTAGT	18.514
AACAATTGTAGGGCTGCGGG	27.6788
AACAATTGTGGAACGTTTGT	20.9466
AACAATTTAATTGCTATCAT	14.1553
AACAATTTACTTGTATTTTT	18.4486
AACAATTTAGTAAACTGTCT	14.0778
AACAATTTGTTGCTTATTCA	25.3796
AACACAATTTTTGTGTTCAC	15.1888
AACACACTTCGGCAAGGAAA	15.2531
AACACAGTCTACTTCTTTTG	21.5852
AACACATCTTTTAGCGAGCT	24.9472
AACACCCATTCATCTTATGT	37.6868
AACACCGGGAACTCAACGTT	18.9628
AACACCGTTGGTTATCTCCT	46.9205
AACACCTCATTATTTCCTTA	30.5627
AACACCTCGTAATATATATT	23.9653
AACACGGCTTCCAAATTTAT	71.3207
AACACTAATGCTGAAGCAAA	13.5836
AACACTATGTTGTACATTTC	31.3603
AACAGAAGTTTAGAGGTCCC	15.2189
AACAGACATTGTCAAAGTAA	24.071
AACAGATCATGTGAGCCAGG	31.031
AACAGATTACAGTTTTTGCA	19.1086
AACAGCCAAGATAGTACAGG	37.2779
AACAGGCAATTATTTCTACT	28.0455
AACAGGTACTTTAGTAACCT	23.4056
AACAGGTACTTTTTATTTAC	21.693
AACAGGTTATTAGGTATGTA	24.6396
AACAGTAGTTGTCAAATTAT	23.0699
AACAGTATTCGTTCGAGGGT	15.7994
AACAGTATTTTCATTTCATT	26.1127
AACAGTTATGGCCAGCGAGG	14.7124
AACATAAACTCCTGCTCTGT	26.9673
AACATATAAGAAACTTGTGA	32.8513
AACATATAAGATGATCGACT	25.556
AACATATAATCCGGTTTAGG	15.3573
AACATATATCTACAACTAGT	20.8986
AACATATCCTTAGGGTTTTT	17.7028
AACATATCTCTTTTGTGGAT	29.1914
AACATATGGTCGGTCAATGG	12.8884
AACATATTTACGACTCATAC	13.5959
AACATATTTCCAGTGGAACG	30.4817
AACATCATTGATTATCCATC	26.5382
AACATCGATGCAAGACTCCG	36.8452
AACATCGCTGTCTGTTTTAG	26.1834
AACATCGTTCAGGTGTACGA	22.5256
AACATCGTTTTCACTTTTTG	35.3197
AACATCTATTGAACTGCTAT	29.4367
AACATCTCATTGCACCGTAT	28.6604
AACATGAACTATTGCCACAT	16.2023
AACATGCACATGATATAGAT	14.7836
AACATGCAGATGGAGGGATA	26.4717
AACATGCCTTTGGTCATAAG	26.1091
AACATGTAGCGTTATGAATT	20.5742
AACATGTATTCAACACCAAT	41.7065
AACATGTGGATCGAAATAAT	24.9534
AACATGTTTCCGTGGCTAGT	22.6178
AACATTAAATAAAAATAAGC	14.6292
AACATTAGATGCAGAGTTCG	27.1771
AACATTAGTTTTATGGTATT	19.6332
AACATTCACCCACTATCTTG	30.7464
AACATTCACGAGTTGGTCAA	38.4905
AACATTCATTTTTACCGGAT	19.0129
AACATTCTTCTCTTTTTCGT	25.8695
AACATTGAATGGGTTAACGA	15.8089
AACATTGCTCAGCAACTCGA	19.8447
AACATTTGGCACCAAATATT	13.5467
AACATTTGTGTATTTCGTTC	22.9737
AACATTTTTTCCTCGTTGTC	13.051
AACCAAAGATTTCTCGCTTT	17.7335
AACCAAGTTATTCAATATCA	44.4016
AACCAATAATAGATTTATGA	15.9788
AACCAATATTGCGGATCAAT	23.8256
AACCAATGTTGCATAATAAT	30.9585
AACCACTAGCTCTTGTCCTT	46.5181
AACCACTTCTGGTTTCATGA	25.5841
AACCAGCCAATATCATGTGA	18.2981
AACCAGCGGCGACTTTGAAC	34.5067
AACCAGGCTGCTTTTTTAGA	18.671
AACCAGTACTACATTAACTC	22.5498
AACCATAACACCGCTAATGT	35.3684
AACCATACTCATAGTACTTG	21.9786
AACCATCGCAATATTACTAT	32.1189
AACCATTACTTAGGTCTATA	17.3461
AACCATTATTGATTATTCAT	61.4051
AACCCAAGTGGCAATTATCA	19.8777
AACCCAGTCTTTAATACTGC	18.4961
AACCCCAATGATTAACTAGT	30.6217
AACCCCCCGTTGGTAATTGT	31.4612
AACCCCTATATATATAGTTA	23.0491
AACCCGGTATCTTTGTGGCG	54.2392
AACCCTGAATCGTTCCAAAC	15.3882
AACCCTTATGTCATAGTTTT	20.3578
AACCCTTTACTTAACGAGAA	15.0967
AACCGAATTTAAACATCGAT	13.9245
AACCGAGTAGGACATTTTAT	15.6019
AACCGATATGCCAAGTTACG	26.0256
AACCGCGTTATAATAGTTAG	24.9409
AACCGGGAACGTGGCTAATC	15.7858
AACCGGGATCTTTCCATATA	25.6764
AACCGGTCAGACAGGCATGT	46.0425
AACCGTAACATGGGGTGTCA	17.8102
AACCGTATCCTAAGTGTGAG	15.5343
AACCGTGATAATACTCTTAA	13.3895
AACCGTGGGGTTCTTTGAGT	21.3758
AACCGTTGCCGCGGTCTGGT	34.0756
AACCGTTTTGTTTCGATTTT	23.5571
AACCTAATGTGCGAGTTTTT	24.9409
AACCTACCTGCTAATACTAT	13.0038
AACCTAGATGCAATAGAGGA	15.0096
AACCTAGCTATTTGTTATAT	14.3332
AACCTAGTGCCAGCGGTCGA	13.3072
AACCTATAATCAATAAGGCG	18.3574
AACCTATCCAGCCCTAGTAT	31.8018
AACCTATGGTTTTGTGATAC	23.1188
AACCTATTAAATGATGGGAT	25.2925
AACCTATTCCCCCTTCTTAC	21.631
AACCTCCCTAATCGCGCATA	35.1678
AACCTCTGGTCTTATGTTGA	15.1077
AACCTGTGTTTTCCAGCACG	37.6479
AACCTTAACTATACTCGATG	25.6054
AACCTTATTGTGTATACTAC	18.9407
AACCTTCTTTTTTTTGTACG	36.1505
AACCTTGGTAGAACTCAGAC	35.2569
AACCTTTATTTGGCACCTGA	23.0613
AACCTTTTATTCCATGGAAG	28.3218
AACCTTTTGTTCCAAATATG	49.0811
AACGAAAAAGTTTTTGTATA	36.4839
AACGAAATACCGGAAGGTTT	26.389
AACGAAATTCGAAAATATTT	52.5945
AACGAACGTAGCGCATGAGA	15.2535
AACGAAGTATTTCGAGGCAT	36.3406
AACGAAGTTTCACCTTATCA	18.4748
AACGAATTTAGCGTTTCACG	13.2901
AACGACAAATTTTGGGTGTT	14.564
AACGACGGACTTTTGAGTTT	22.6261
AACGACTACGGATATATGCT	21.5354
AACGACTCTGCCACCACCGG	14.4801
AACGACTTTGTTTCGGATAC	19.4798
AACGAGTATTCAACACCCTA	19.8077
AACGAGTTGGAAATCAAAGG	46.8287
AACGATACGTAACCAAAGGG	28.1148
AACGATATATAAACATCTTT	14.626
AACGATATTGTCTTCGCGTG	60.4349
AACGATCATGCAGATCGTCC	35.9359
AACGATCATGGTAACATTAT	14.3223
AACGATGGGACGATTTAGGA	43.7743
AACGATTAATTTCTCTATAG	19.4484
AACGATTATACGTTTGTAGT	39.2674
AACGATTGATAAGTCGTTTC	20.7457
AACGATTGATTCGTATTGAT	17.3728
AACGCAATTTGTCGTGTGGT	45.7135
AACGCAGGCCTTCAGTCGTC	24.4562
AACGCCGAATAGAGTATTTC	25.357
AACGCGAGCCTTAGCTTCAT	28.251
AACGCGTGCTATAGCATATG	54.366
AACGCGTGTTGCGAACACAT	23.1653
AACGCGTTCATTAGGGAAAT	35.2658
AACGCTCGCTAACTGATTTG	13.4942
AACGCTTAGGTTTTTATTTT	40.0342
AACGCTTTATTTGTAACTGT	25.5202
AACGGAAACGTCACGGTGCT	14.2113
AACGGACGAGGTATTTGTAA	15.2376
AACGGACTAAAGTAGATAGA	13.422
AACGGAGTCCATTTTCATTT	19.4763
AACGGATGCGGTATCGTAAG	29.739
AACGGATTATTAAAAGGAGT	33.0038
AACGGCATTACTAACTCATA	44.3321
AACGGCATTACTGAACGACG	16.5036
AACGGCCAATGCTATACTGC	24.2676
AACGGGAGGTTTAATGATTT	50.2334
AACGGGCACGGTGCACATCA	17.9156
AACGGTAACAAGACAGTTCT	17.1906
AACGGTACTCTTATGCGAAA	24.6365
AACGGTCTTTTGTGTGGTCT	15.1261
AACGGTTATATCTCTTTTTG	21.8183
AACGTACTAGACGGGATGCC	26.1218
AACGTAGCGTAGACTGTATG	35.2123
AACGTAGTAATAAGGGTGCA	22.5666
AACGTAGTAGGAAAGTTGTA	23.9206
AACGTAGTCTCTTAACAGAG	20.8154
AACGTAGTTATACTCAGACC	14.6161
AACGTATAGCCCCCTCTTAC	13.8387
AACGTATTCACAGGAATATT	17.9338
AACGTATTTAAATAGTGTTG	13.8417
AACGTCGGATGCAAATTTTC	17.1577
AACGTCGTGGAAAGTAGGGG	44.1231
AACGTCTAAGTTTGCGAGTA	45.5633
AACGTGAAGGCTGAAATGGT	56.5141
AACGTGATTTTTAGAAAACT	52.5299
AACGTGCACTCTATATTTAC	53.9718
AACGTGCTATTCTTTAGTTT	13.838
AACGTGGGGTTCGTATTGAC	19.178
AACGTGGTACTGATACTGTA	26.8093
AACGTGTATATCGCGAGAGA	21.9462
AACGTGTTTTCAGTTCATTA	14.218
AACGTTAAGTTGCCCATACA	13.3022
AACGTTATTGTATAGGTTAA	20.6694
AACGTTGAGTGGGAGCCCAT	33.1032
AACGTTGTAGAATTTTCACT	16.9127
AACGTTGTTAATCCAAGGCT	31.242
AACGTTTACCTAAATATATA	29.8911
AACGTTTAGGATCGCCTAGA	18.641
AACGTTTATATTCGCACCAC	43.4562
AACGTTTATGGCTTGTTTCA	15.5081
AACGTTTGTGAATCTTTCTT	39.6998
AACGTTTTTATGTAAATCTT	29.0864
AACTAAAGAAATATTGTGTC	15.4002
AACTAACTAGATTGTGTTTC	16.6281
AACTAAGAATATTGAAGAGT	38.8695
AACTAATAACAACAAGCTAG	13.9989
AACTAATAGTGTTTATTACG	46.3937
AACTAATATATCTAAGTTTT	13.5606
AACTAATATTTTCGTGTACT	19.2495
AACTAATTAAGTTTGTTTAC	25.8696
AACTAATTAGGTTTATATAA	31.5004
AACTAATTGTGTGCGTTTTC	47.4668
AACTACACCGCGGATTTCTG	16.5322
AACTACTAATTGTACTTTTA	22.4926
AACTACTACTAGTGCAGAGT	20.8508
AACTACTATATTTGTGTTAT	28.6094
AACTACTGTATGTGTGATGG	24.4848
AACTACTTATTATGTCCCTC	24.8712
AACTAGAGATAGAACATTTC	16.1605
AACTAGTATAAACGCATCTT	53.2638
AACTAGTCCAATTGATCCGC	18.7477
AACTATCCTTAATATAATTA	15.7622
AACTATCTACTATCAGCAAT	24.7978
AACTATGATCAGGTTAGCAC	20.3565
AACTATGTAATTAAGAGGAT	18.068
AACTATTAGTTAGCGGCGGA	29.0724
AACTATTATGATACCGTTGT	22.6765
AACTATTCCTTGTGTATTAT	22.5938
AACTATTCTTTTTACTGGGA	15.8973
AACTATTTGACACCGTCAGC	21.8842
AACTATTTTGTATCCTATAA	15.4034
AACTCAAATTTTTATCTTTG	16.1195
AACTCAACTCACATAGTATT	21.1638
AACTCAATACACCCATAAAA	13.8191
AACTCACTTTTAACTATTTG	14.7288
AACTCAGTTGCATGCTGGCT	16.0162
AACTCATATCTTAGATACAT	22.9798
AACTCCACTAAGTCTATTTG	31.9424
AACTCCTTATAGTTCTGATC	24.758
AACTCGAATGATCTCATTAA	26.1637
AACTCGGCAGTAAACTATCT	30.9978
AACTCGTCGAGTTCCATTAT	19.8182
AACTCGTTAGGGCATTGGAT	23.7363
AACTCGTTCTTGTCGAAAGA	13.6826
AACTCTAAGGAAATTTTTTG	31.8568
AACTCTAATATGCTCCTATG	22.8011
AACTCTAGGTTTGTATTGGA	31.9271
AACTCTATAGTGGCATATCG	14.0166
AACTCTCTAGAATCCGCAGA	24.1742
AACTCTCTATGTTTATTGCA	18.3426
AACTCTGTGTGGCATTATTT	29.9652
AACTCTTCACAGTTTATGTC	20.3727
AACTCTTTCCTCTTTAAGTA	18.6734
AACTGAAGGACGGTATTGTT	29.7972
AACTGACATCGCGCTAATAT	52.0743
AACTGACTTGATTGCTTGTT	17.9091
AACTGAGAACAGTCTCGCTC	19.3464
AACTGAGGGTAGTCTTTTTT	26.028
AACTGATATAATGCTGTTAT	22.815
AACTGATATCGAAAGGAACC	14.9534
AACTGATATGTTATTTTGTT	14.2492
AACTGATGATAGTACTCGAA	34.7716
AACTGCAGGTGCGGGTGACT	15.3877
AACTGCATTGGCATATTTCT	19.7359
AACTGCGGGTCCAAGTGGCT	37.34
AACTGCTGATATTAACTGAC	30.7658
AACTGCTGTGAAAGAGCAGG	14.987
AACTGCTTATTCGCTTTCGG	20.3671
AACTGCTTTGCTGTAGCCTA	21.3144
AACTGGACAAAGTCGTAGAT	62.4749
AACTGGAGACATGGTTGTGT	19.2854
AACTGGCAAGCAGTTAGACT	34.8976
AACTGGCAGTATTCTTTGTA	39.3515
AACTGGCGTTAATCCTATAT	13.6667
AACTGGGCACTTCGATAACG	16.9298
AACTGGGCATAGTTCACGCT	16.5133
AACTGGTAAGCTGGTAAGTT	18.719
AACTGGTGGAATCTTTCTAG	17.3034
AACTGTAAGTCTATCGCTTG	28.6816
AACTGTATTCAGATATCGTG	19.4052
AACTGTATTTCTCATTACCC	22.3426
AACTGTCACTTATATCATAT	28.8648
AACTGTCCCTATGACTCCTC	39.5773
AACTGTCGGTTGGCAGCATA	27.2625
AACTGTCTACACGGGTAAGA	50.2688
AACTGTCTGCATATTTCTTT	25.2351
AACTGTGGATTAATACTTAA	44.8592
AACTGTGTCAAACCTAGTAT	29.6803
AACTGTTAAGCACTCGGCGA	17.415
AACTGTTGAATTTTGCATTT	27.4574
AACTGTTGGGAATGTTCAAA	16.0221
AACTGTTTTATATGGTTTTA	54.2482
AACTGTTTTCCCACACAATG	36.6431
AACTTAAGAGTCATTGGTAG	19.2718
AACTTAAGGATTAAAGAAAA	20.8824
AACTTAATTAATTAATGTAC	32.6539
AACTTACAATTCACGTCTTA	34.7992
AACTTACGTTGTAGTAAGCC	29.0193
AACTTACTATTTATTAGCCC	12.5347
AACTTACTCCATTTCTAAAG	12.4206
AACTTAGTCATTGCTTCATG	21.9431
AACTTAGTTTGGCCCATGTA	17.6302
AACTTATATCACACGGCCTA	27.103
AACTTATATTGGTTTTAATG	41.7234
AACTTATTAATCGGGAAAAT	17.8619
AACTTATTCATTCCAGCCCT	20.3826
AACTTATTTAGATTGTACCC	19.6833
AACTTCATTGTCGTGACGAT	24.5355
AACTTCCCACATGGTCCGAG	20.5268
AACTTCCCATTTGGAGTTGT	13.9745
AACTTCCGAGATTAGATTAA	16.1817
AACTTCTAATATAGCCTCGT	34.937
AACTTGAACGTTCAGGTGTC	15.7758
AACTTGAGTTGACTTCAGGA	17.2136
AACTTGAGTTGGAGATCAAA	32.0933
AACTTGCACGCGCTGTATAA	42.5459
AACTTGCCTCCCTAATTTAT	36.7819
AACTTGGTAGCTACCAGTCA	12.6648
AACTTGTAACAAACTTAAGA	16.1155
AACTTGTATATGGAGGGAAC	19.9329
AACTTGTGTACTGTTTAATT	24.0033
AACTTGTGTTTAATATGCTA	20.4747
AACTTGTTAGGTTATGAGTA	37.7444
AACTTGTTCTTTGTTAATCG	27.2223
AACTTGTTTTGACCTTTGTC	16.2458
AACTTTAATACATCTACGTG	19.5127
AACTTTACGGTCGTTTCGGA	13.4404
AACTTTAGAACACAAACGCA	36.4468
AACTTTAGAGACAGTTTACA	22.5183
AACTTTAGTTTTACTCGAGT	16.944
AACTTTATCGTCAAATTACT	20.3125
AACTTTCGACGTGTCCTGAT	50.3757
AACTTTCTTGGAATGTACTT	14.2903
AACTTTCTTTATAAGAGACT	20.2978
AACTTTGAAGCTTCTCGGGC	15.2061
AACTTTGAGCTTTTGGTTGT	28.9045
AACTTTGAGGCTACACCTAT	31.7859
AACTTTGCAAGTCTGCCTTG	21.9211
AACTTTGCTAGAAAGTACGA	19.8169
AACTTTTAAACTTATGATTG	23.9065
AACTTTTAAGTTTTGCGTTG	18.0632
AACTTTTAATCCTATTCATA	17.8741
AACTTTTATTCGCTTCCTGA	24.8694
AACTTTTCCCCATTGAGTTG	47.4285
AACTTTTGACAAGTAAACTA	27.031
AACTTTTGGTTGTGTAGGGG	32.4338
AACTTTTTCATTTTAAACTT	39.8716
AACTTTTTCTCGTGTGTCAT	18.427
AACTTTTTTTGTTGATTGTT	13.0316
AAGAAAAAATCACAGCTGAG	32.9351
AAGAAAAATATGTAGGTGAT	20.2191
AAGAAAATGGAATGCGGTAG	32.2736
AAGAAAGCTACATTGACAAC	15.4754
AAGAAAGCTGAGGGTGTAAT	59.9108
AAGAAAGTCCCGAGGTACCT	26.6642
AAGAAATAGAGCTCAAGGTC	23.027
AAGAAATTGTGCAGATGATC	22.2301
AAGAAATTTCAGTGGTTGTA	35.6448
AAGAACAATTTTTACTTTTA	14.895
AAGAACATCTTATTACCTAT	31.7363
AAGAACCGTTTAAGAGAATG	18.85
AAGAACCTGGTTTATACTGG	17.5785
AAGAACGCTAGATTGAGTTG	60.1958
AAGAACGTCACTATTATTTT	16.357
AAGAACTAATCTATGTTTTT	24.7743
AAGAACTTAGACATAGCCTT	17.2111
AAGAACTTCATTTAGAATTA	41.4892
AAGAAGAGAATCCGAAATAT	40.7519
AAGAAGGACCCAACTAACAA	24.4498
AAGAAGGCAGGCCTGTTGAC	36.9169
AAGAAGTCCGGTAGATGATA	54.2017
AAGAAGTGGAGTGTTAATTC	34.7579
AAGAAGTGGTTTAATTAATA	17.3848
AAGAAGTGTGACCTGTTTTA	30.6606
AAGAAGTGTGCGGCAAGAGA	39.8897
AAGAAGTTGAGCCGTAAAAG	23.6547
AAGAATAGTAAGTACACGTA	27.8103
AAGAATAGTGCTGCATTAGC	40.7422
AAGAATATAATGTTATCTGG	22.5949
AAGAATATTTATTTAAAGTG	28.4852
AAGAATCTTCGACATAGATC	16.3263
AAGAATCTTTCTTTACGAGC	21.3968
AAGAATGCGCAGCGTAATGC	31.7159
AAGAATGTATAGGTCAGCAA	55.4369
AAGAATTAGTATTCGCGAAG	34.4846
AAGAATTATTCTTTAGACTT	19.1362
AAGACAGGCGCAGGCGGGAT	22.6588
AAGACATCTAAATGTTATTG	19.8343
AAGACATCTACTTTTTGTTA	27.4366
AAGACATTTTCCGCGACCTT	21.9851
AAGACCTATGTGGCCTGCTA	59.2079
AAGACGCCTACTACGATTTG	21.4045
AAGACTACGGTTACTTATAC	25.8707
AAGACTATCTATTTGGCAGG	17.7447
AAGACTGAACAGGCGAAGGG	43.4149
AAGACTGGTAGTACCGACTA	29.3262
AAGACTGTTTTATGCAGTGG	12.5956
AAGACTTATGCGCGTGTTCT	19.2413
AAGACTTCATGGAGTTATGA	17.079
AAGACTTCCTCAGCCGGTGA	21.4028
AAGACTTGTATAAAAATGAT	38.6276
AAGACTTGTTTGCATGATAT	26.5504
AAGACTTTGACACGAGCCGG	13.3216
AAGAGAACTAAAAGTTTAAC	29.6391
AAGAGACGGCGCCATTTGGA	19.3866
AAGAGAGCGTACATGAATTC	47.2468
AAGAGATACAAGGGTTGACA	13.3624
AAGAGATTTTTCAGAAGACC	45.4837
AAGAGCAATGTTATTTCTAA	13.0038
AAGAGCCGAATTTTTAGATT	31.1264
AAGAGCTCACATTTATTCTG	29.3854
AAGAGCTCTTAATTATGACA	43.1265
AAGAGGCTATGTTGGTTTAA	41.6086
AAGAGTAATGTTATCGTGCG	12.4705
AAGAGTCAAGAATCCGTATA	17.0132
AAGAGTCTTAGAAAATCGCT	15.7811
AAGAGTTAGTCGTGCAAGAC	24.4829
AAGAGTTGTCGTCGTATTTA	36.555
AAGAGTTTCTTCGGACTCAG	16.6358
AAGAGTTTGTTGAATATGTT	38.3165
AAGATAAATTATTGTAAATG	28.5395
AAGATAACATTAGTCTTCAT	18.5174
AAGATAATGCATTGCGGATT	31.4644
AAGATAATTTAGTATATCGC	24.4558
AAGATACCCAGCTGTCCAGT	15.7037
AAGATACTATCGTGAATTGG	79.013
AAGATAGCCGTCCAAATGCA	36.1378
AAGATAGGTTTCCTAAACTT	19.5448
AAGATATATATCTGATAGTT	30.5703
AAGATATATCGATATAACAC	15.8534
AAGATATCTTACCAATGCGT	34.0878
AAGATCGTTTTCTATGTCAA	18.0229
AAGATCTAATTTACAGGTCG	17.0157
AAGATCTACTAGCATCTCCG	19.7049
AAGATCTCCTATGCGATTGT	14.5186
AAGATCTGAAGTTAATACAC	16.1654
AAGATCTGCGGCGAGAAGTT	29.8697
AAGATCTTTCTGCTGTCCAA	18.7783
AAGATGATACTGGATAGTTC	33.8361
AAGATGCCATTGCGATAGGG	28.3588
AAGATGTACGCAAATATTTG	24.9804
AAGATGTTCTTTTGGAAGTT	24.6289
AAGATGTTGTAATTTCTCTC	21.56
AAGATGTTTTTATTTATATA	15.8462
AAGATTAACGCCACGCAAAT	16.1887
AAGATTATTCTTTCTGGGAC	23.0727
AAGATTATTTGAAGCTCTAA	17.3012
AAGATTCATTTGTCACCGTG	17.0649
AAGATTCTTCACATTTTTTT	32.859
AAGATTGACTTGACTTCGTA	12.7444
AAGATTGCTATATAGACAGG	27.9111
AAGATTTAATGTCAGTATTA	13.5016
AAGATTTCTTATCATTTGGT	26.5666
AAGATTTGTTCCGAGATATG	25.7041
AAGATTTGTTTGGCTCCTGC	21.6715
AAGCAAAAAAGATACGTCGG	40.3176
AAGCAAAACATATTTTATAG	44.6621
AAGCAATAATCGTTGCTACA	25.487
AAGCAATCATTTCTACTATA	19.0204
AAGCAATCCCGATAGATAGT	32.6393
AAGCAATTTCGGGCTAACAG	15.2518
AAGCACAAATCTATTGTATG	26.2396
AAGCACATTGAAATATTAGG	22.1076
AAGCACCGGTAACTAGATAG	19.7986
AAGCACGAAGAGTGCCGGGT	25.255
AAGCACTGTCGCAGGCGAGT	23.4429
AAGCAGCCTAGGGGTTTGAT	33.1811
AAGCAGCTTATGGGGTCCGG	12.2478
AAGCAGCTTTTAGTTTGCAT	18.2191
AAGCAGTAACCCGCGAATAT	17.3959
AAGCAGTGCTTTCACCCCCT	22.6332
AAGCATAAATCTGCCTTTAC	21.0198
AAGCATGGAGGTAGCATCTG	29.3988
AAGCATGGGGTGGAGTAACA	48.5103
AAGCATTAGTTACTTTTCTC	17.2991
AAGCATTATTCTGTTATTAA	59.2749
AAGCATTCAATTTTAATTAT	27.6025
AAGCATTCAGCCTATGGCTC	17.7263
AAGCCAAATGGTCTTAATTG	21.7382
AAGCCAACCTTCCGTGGCAA	12.8766
AAGCCAAGCTGTTGTATTAT	24.5151
AAGCCATCATCTATAAAAAT	16.0781
AAGCCATGCTAATACAATAA	67.8452
AAGCCATGTGCATAATCTAT	12.1059
AAGCCGGTTGTTGAATAACA	20.0911
AAGCCGTCTTATAGGGTATA	43.1388
AAGCCTACTAGTAGTAGATT	15.4763
AAGCCTAGACGGTTCTTGGC	15.6706
AAGCCTCGGGGTGGGACATC	25.6742
AAGCCTCGTGCTGTTACCAG	16.2619
AAGCCTGACAATAGTCTATC	25.0451
AAGCCTTGACATGAAAGGTA	27.0174
AAGCGACATCTAATGATTAA	19.7539
AAGCGAGCTCATTAGTATTT	15.576
AAGCGCCCTACGGAAAACAT	26.5296
AAGCGCCTCATTTTAAAGGC	13.9668
AAGCGCTATAAGGAACATTT	31.9199
AAGCGGTACTGGTATTTTGT	22.7667
AAGCGGTCAGTCTACACGTA	22.7499
AAGCGGTGGTGCAGTCCGGA	16.8275
AAGCGGTTAAGCCGATATTT	21.7387
AAGCGGTTCTGGCGTTCATC	20.1893
AAGCGTAATCACTATGCAGG	47.0178
AAGCGTAATTAATCCGAGTT	31.9818
AAGCGTAATTTAAATGTCCA	17.3808
AAGCGTGAGACAAGAGCTAT	12.9952
AAGCGTGGTGTCATTAACAA	12.7239
AAGCGTGTTCTCGGCTATCC	34.2658
AAGCGTTAGTCATTTTACCG	40.8838
AAGCGTTTCCGTGTATAAAA	21.0449
AAGCTAAATTTTCTAACTTA	21.3794
AAGCTAAGCTTTCCTAGTAT	26.8234
AAGCTAATAGATGGTCGTCG	36.558
AAGCTACAAGTCCTATCTTC	41.0638
AAGCTACGTCCGACATTAGT	35.8852
AAGCTAGCAATCGGGGATTG	31.712
AAGCTAGTATGTGGGCAAGA	51.7795
AAGCTAGTGTCTGTAACTTT	19.8125
AAGCTAGTTGAATGGGCGCA	13.3652
AAGCTATGGAATTTGCAGTT	45.5337
AAGCTCACGCTTGTTTAGGT	17.7215
AAGCTCACTCGTCAGTTAGT	14.6525
AAGCTCCGTCAGTATGAGTG	49.704
AAGCTCGAGGTAGTACCAAA	19.3186
AAGCTCTGAGAGGGTTTTGA	26.8675
AAGCTGAAAATGTTTAATTT	34.7526
AAGCTGGTTGATAGTGGATT	17.9331
AAGCTGTGTGTATTTTAAGA	35.1786
AAGCTGTGTTGTGACTTCAG	63.6117
AAGCTGTTGTCTATACTTTT	16.0471
AAGCTTAACAATTCGCATAT	19.354
AAGCTTCTACGGACAATTGT	21.5149
AAGCTTGAACTCATCCTGGT	22.4145
AAGCTTGCCGTGGAACGGTG	18.3167
AAGCTTTGGGTCTTTCTACT	19.6426
AAGCTTTTATGCTACCATAC	18.4785
AAGCTTTTTTGCGGATTTTT	13.4468
AAGGAAAAATATAACACTCC	23.5018
AAGGAAACCCTAGCTTTACC	26.3303
AAGGAAACGTTAGATATAGG	64.7474
AAGGAAATCGTGTTCTTGCA	26.3827
AAGGAAATTAAGACCTTTAT	15.904
AAGGAACAACCATTGGATAT	24.7394
AAGGAACACTTGACCATAAA	24.2858
AAGGAAGTTCAATACGATGG	65.696
AAGGAAGTTTGTTTCGTAGT	36.3547
AAGGAATAATTCGAACATTT	13.1836
AAGGAATCCTATCAGTATTT	28.6862
AAGGAATGGGGAGTATAGTT	26.9054
AAGGACATAAGGATTATAGG	14.4517
AAGGACCAGGTGTGTTGACT	18.2832
AAGGACGCGCACTTTGAGGG	31.6033
AAGGACGGGCAGCAGTTGCT	55.9843
AAGGACTCTTTTTAACCCTA	23.9778
AAGGACTGAGGTTTTCAGAA	18.7461
AAGGAGAAATAAACAGAAGG	78.4047
AAGGAGAATCTGGTCGATGG	27.4033
AAGGAGAATTTGCTGCCCTC	24.2907
AAGGAGAGTTTTTTCTAACA	25.2192
AAGGAGATTGTTTCACGATT	13.236
AAGGAGATTTTACTTCCAGT	16.0742
AAGGAGCATATACTGCAATG	18.458
AAGGAGCTAGATCTGCGATT	25.5694
AAGGAGGTAGATATTTAGGA	25.6598
AAGGAGTACTTATTGATTCT	57.1807
AAGGATACTTATATAGAATA	36.1785
AAGGATATTGGCGACGCATG	18.6761
AAGGATATTTAACAATTGTT	36.6155
AAGGATCTCCTTTTATGATA	13.727
AAGGATTTCTGGCATATCTT	23.1337
AAGGCAAATGGCAAGTTTTT	18.541
AAGGCAAGGTTTTTCGATCT	24.0068
AAGGCACTTCTTTGCTCCAT	29.2383
AAGGCATATATAAACCACGT	44.9126
AAGGCATTTTCTAGTAGTGA	26.2358
AAGGCCAAGTTGTCATAGCT	13.0734
AAGGCCACGTGTCTTTTATG	20.1663
AAGGCCATGAGAATTACCAC	33.6156
AAGGCCGTTTTTTACACGTG	41.4663
AAGGCGGCCTTGCGGTAATC	22.8689
AAGGCGGTATCGACTGATAA	18.5891
AAGGCGTTTGGACATCATGG	15.2594
AAGGCTAGTTACATAGCAAA	19.3053
AAGGCTGGGGGAGGGAATAA	26.5804
AAGGCTTAAGTGTTCTATCC	41.5014
AAGGCTTAATCTAAAGCTTC	17.6159
AAGGCTTCTAGTTTCCTGCT	23.7505
AAGGCTTGTCCAATTAAACA	16.9495
AAGGCTTTTAAAACGAATTT	36.4863
AAGGGACTAGCTGCTCAGGT	29.901
AAGGGAGTGATTTGACCTAA	30.844
AAGGGAGTTTTCCACAAAAA	15.6211
AAGGGCATTGTGAGTACACG	16.1639
AAGGGCGGATTGCGCTATTA	14.0031
AAGGGCGTAAACAGGTTGTG	25.6682
AAGGGCTCGTTTATGAGTGT	33.8214
AAGGGCTGAGGCATATGGAG	26.8387
AAGGGCTGATTTGGAAGAGA	48.7536
AAGGGCTTAGCTTCTTTTTG	25.9694
AAGGGGGCGACAAGCTGCTT	23.0791
AAGGGGTGCACTAACAGGGG	21.6118
AAGGGTATCTACTGACGATT	13.2502
AAGGGTGAGTGGCAGGTTTG	37.3556
AAGGGTGATTAAGGTTTCAC	24.0122
AAGGGTGTTCTTTTTATCTT	13.1956
AAGGGTTCAGTTCGATCTCA	14.6116
AAGGGTTGCGTTAGTGGGTA	45.4922
AAGGGTTGGTTAAAGTCGGC	21.6865
AAGGGTTTATTTTTAAGGCG	38.8515
AAGGGTTTGATGAAAGCTTA	13.4296
AAGGTAAATGCTGCAGTCAA	21.2774
AAGGTAAATTCTATTTATTG	36.4561
AAGGTAACGGTAATTTTACT	27.2892
AAGGTAATTGACAAGCTCGG	21.306
AAGGTACATATCTTTACATT	24.6523
AAGGTACGTTTTGATATCAA	42.5105
AAGGTAGGTTTTCCGTCTAT	23.5523
AAGGTAGTCAGCGGGTTTTA	31.2976
AAGGTAGTTGCTGGGGTGAG	40.1917
AAGGTATAGAGGATGGAGAA	39.7059
AAGGTATAGGTATTTCAATC	22.0538
AAGGTATGTAATAGATGGTT	60.0546
AAGGTATTATAGTTGAGCAA	40.7867
AAGGTATTGTCAGGTCGGGG	29.016
AAGGTCATAGGACCCCGTCT	33.7881
AAGGTCCCTCACAGAACCAG	13.581
AAGGTCTCAAGTTTTGAGAA	12.6616
AAGGTCTGTGCTGAGTTGCG	43.6483
AAGGTCTTAGGGTGTATCAC	24.4812
AAGGTGAATTCGCGTATGTC	34.6573
AAGGTGAGAGCATTATCTTG	33.9549
AAGGTGATTCGATGATTGTT	29.5606
AAGGTGGGCCTGATAACTTT	21.339
AAGGTGGGCTAATCGTCGAA	79.2099
AAGGTGTGGATAACGTTGAT	23.2985
AAGGTGTTTCGAAACTCTAT	40.3554
AAGGTTAAAATGCCGGTAAA	19.3209
AAGGTTAATGTAGATAGGGG	22.8055
AAGGTTACTTATATCGGTAG	28.3188
AAGGTTAGTCCTCTTTGTAA	26.1035
AAGGTTATTGCAGGAAGCCG	25.2928
AAGGTTATTTAACAGAATTG	13.5382
AAGGTTCATAATAAAATTCA	13.2288
AAGGTTCCAAACTGGTAGAT	49.3853
AAGGTTCGAATAACGGAGTT	19.7787
AAGGTTGCAAGTCCCGACCG	15.8636
AAGGTTGGATTGATAGTTTG	27.2071
AAGGTTGGGGTAGTCGAAGG	37.0307
AAGGTTGTGTCGCTCCTACA	18.5344
AAGGTTGTTAATGGAGCTCT	24.5297
AAGGTTGTTCTTTGACTTAT	28.1205
AAGGTTTAAGATTCTGGCCT	18.0639
AAGGTTTATTCAAACTTACA	17.4243
AAGGTTTCTAACGATCTTCT	27.5484
AAGGTTTCTTTTAAGATCTG	17.2053
AAGGTTTGAATGAATAACTA	63.4157
AAGGTTTTTATTATGATTCA	13.9687
AAGGTTTTTCGTATGGACTT	25.1006
AAGTAAAAATCTTGCTTAAT	13.616
AAGTAAAAGGGAAAAACTTG	42.138
AAGTAAACATCCGCATTCTT	21.3032
AAGTAAAGCTCAAAGCAGTG	30.8867
AAGTAAATAGCCCTTTTAGT	38.1201
AAGTAAATGTAGTTCAGCTG	37.7427
AAGTAACACCTTTTCTTGGT	13.9661
AAGTAACATCGATCACGAAA	28.4203
AAGTAACATTTATGGATGTC	42.7885
AAGTAACGTGAGTAGTGCGA	11.5783
AAGTAAGATACATCTATACG	17.4562
AAGTAAGCTGATTTACCAAT	24.9788
AAGTAATAACAATTATTATG	23.0442
AAGTAATACATTTGAGGTAA	28.5641
AAGTAATACCGCGTATTGTT	28.6343
AAGTAATGTACCTCGTCCTA	18.2969
AAGTAATTATCTGGGTAGTG	32.1434
AAGTACATATACAGGTTGGT	14.2018
AAGTACATTTCATATTCTGT	16.2269
AAGTACCGAACATAATAGCT	61.3406
AAGTACCTGATACGGTTTGT	16.6724
AAGTACGAGAATTCAATGTA	26.7569
AAGTACTAAATATGTATGTA	19.1203
AAGTACTTTTCAGATCATAG	12.8348
AAGTAGCATTTGTTTGGTTT	39.298
AAGTAGCCATTTCTAGAATT	28.3762
AAGTAGCCGCGTTCTTGGTG	20.047
AAGTAGCGAATGATATTAGG	70.2349
AAGTAGCGTAAAGAATCAAA	47.0675
AAGTAGGATAAGGGAGACTC	41.449
AAGTAGGATGTTTTTCGGTC	12.4773
AAGTAGGTTGAGGATATCTT	22.159
AAGTAGTATGTCCTTGTTTT	17.0515
AAGTATAAATCATATATCGA	23.3638
AAGTATAAATTAAGTGGTCA	35.4945
AAGTATAAGCTCAATGGTAG	24.7328
AAGTATAATCTAGCGTTCAC	21.488
AAGTATAGAGAGTACGTTAA	18.4394
AAGTATAGTTATTTTGATAT	71.4955
AAGTATATATGTGTTTTAGT	25.7052
AAGTATATTGCTAAAACGAT	46.3683
AAGTATCAATATCCGCATAA	51.7732
AAGTATCTGGCTTATACCAC	29.704
AAGTATCTGTTAGTATATAA	16.9215
AAGTATCTTTTTTCTTATAG	35.623
AAGTATGAACGTTGACGGCC	22.4565
AAGTATGCCCCTGCCTAACA	16.0728
AAGTATGGTTGTGTTTCCCT	12.794
AAGTATGTCAGTAAAAGTGC	19.2008
AAGTATGTCTCGCTGCAACG	21.142
AAGTATGTGATATCTGAAAG	35.9478
AAGTATGTGGAACACGTTAT	53.49
AAGTATTAATTTGGTCCGTT	25.7788
AAGTATTACACAAAAGGCCT	14.5005
AAGTATTATAAGCATACGGT	14.4212
AAGTATTCCTAGGTTGTATA	21.3004
AAGTATTGCTGTGTGAAGCA	19.0214
AAGTATTGGTATGACACGGC	57.5024
AAGTATTTAGTTTAAGGGTT	55.4047
AAGTATTTCATTATTTGCCT	12.937
AAGTATTTTAGATCATACAT	16.084
AAGTCAAGGATCATCGGGTG	12.7267
AAGTCAATCGGGAGCTTCCA	27.3519
AAGTCAATCGGTTTCTACCT	15.3469
AAGTCAATCTGGATGGTAAT	25.7201
AAGTCAATTAAAAATTAAGT	14.5207
AAGTCACTCGACATTCGTTA	29.7548
AAGTCAGAAAAACTTTTCAC	25.8238
AAGTCAGACTTCTCTTTTCG	21.906
AAGTCCAGCGTATATCTTTG	16.9994
AAGTCCGAACTCTGTCACAA	29.3814
AAGTCCTAGATACGACTGTG	18.5203
AAGTCCTGAAGTTAAATTCC	34.5726
AAGTCCTGGTTAGCATGTCT	26.9183
AAGTCCTTCTAGAAAGTTAT	53.5272
AAGTCGATCTTGTCTTATAT	25.3611
AAGTCGCATTGTGTAGTACA	19.4983
AAGTCGGAGTATCAAAGTAT	15.8782
AAGTCGGTATTTAATTTTTG	21.1252
AAGTCGTGTTTGAATTTGTG	26.8792
AAGTCTAATACAAAATAGAC	14.0593
AAGTCTAGTTTGTGAAATAT	25.5725
AAGTCTATGAAAGATTCTTA	35.0389
AAGTCTCGAAGTAGTATCTC	39.3448
AAGTCTGATAATTAGCGGAT	40.6947
AAGTCTTACGTATCCAAAGC	25.4596
AAGTCTTCACTCTTAGGACT	14.9183
AAGTCTTGGATTATTTAATC	15.0417
AAGTCTTTCGGTACTTGGTA	32.7361
AAGTCTTTTACAGAAACAAT	14.4306
AAGTGAAAATGCCGTTTTCC	32.8205
AAGTGAATCTTAGTGCTAAG	14.781
AAGTGAATTGAAGTTAGGTC	27.1505
AAGTGACGGGCGGGTAAAGT	60.7689
AAGTGACTATAATATTTTAG	16.0387
AAGTGACTTTAGAACATAAA	22.0988
AAGTGACTTTTATGATATAT	32.9189
AAGTGAGACAGAGAGAGTGC	32.5882
AAGTGATACAATGAATCTCG	34.6922
AAGTGATCTTATGGATTAAT	16.6813
AAGTGATCTTCCCCCTGTCA	26.6368
AAGTGATTAATAGTTACTTA	22.3972
AAGTGATTATCAAGATAAAA	31.1857
AAGTGATTGTTTTGTAGGTT	36.4992
AAGTGCAATTGATTTTCTAG	51.7911
AAGTGCAGGGCAATGCAGTT	14.6714
AAGTGCAGTGTTTTGAATAC	32.6175
AAGTGCATATTAAAGAATCT	32.0932
AAGTGCCCCATCCTTTTCGA	52.2732
AAGTGCGCTGTTTAGTCTAG	13.4317
AAGTGCGTTTCGGGGCGGTT	38.3578
AAGTGCTAATCTACGGTGTC	14.5472
AAGTGCTCACGCGCGCTTAG	12.041
AAGTGGACTTTACAATTGAA	30.6724
AAGTGGCATCTGGAAAAATT	28.3605
AAGTGGGCGTTCAAAAATGA	17.4836
AAGTGGGGCTGGACTACAAG	21.2122
AAGTGGTTACTCCGTTTATA	42.4495
AAGTGTAATTTAAGCATTGG	13.7173
AAGTGTATATCGTTATTAGA	20.22
AAGTGTATCGTAACATGACA	20.8661
AAGTGTATGTGAGTTGCCTT	36.941
AAGTGTCGGCCCGGAGTGTA	16.6852
AAGTGTCTGGTTTTTAAGAG	13.6573
AAGTGTGGCACACAAGTTTT	32.5041
AAGTGTTAATTTCTGCGCTT	17.3428
AAGTGTTACTTGTGGACTAA	16.0778
AAGTGTTGTACTGACTGAAA	40.2112
AAGTGTTTCAAGTATTATTT	15.9419
AAGTTAAAGACAATCATCTT	18.3879
AAGTTAATCAGATAGTTTAT	85.629
AAGTTACAGTCTAAAGTTAT	67.8162
AAGTTACATCATGTACATAC	18.8995
AAGTTACATGAATTGCTATG	27.5692
AAGTTACCTACAGATGCTTT	17.1937
AAGTTACTACAAATGTGATG	31.2561
AAGTTACTTCAGATTACTTT	17.4465
AAGTTAGAGGGCTTTCTAAA	14.3111
AAGTTAGCCGGGAATTGGAA	45.3421
AAGTTAGTTTTAGTCTTATC	18.0503
AAGTTATAAAGGTGATTTTT	35.0185
AAGTTATAATCCAACTCCTT	14.0315
AAGTTATCATACTGATCTTT	22.4053
AAGTTATCTTAGAATCATAA	28.8195
AAGTTATCTTTTTCACCTAC	17.3709
AAGTTATTCAGAAGGTCACC	18.2578
AAGTTATTCATCGTAGTAAG	33.716
AAGTTATTCGGATTAATGTA	76.1026
AAGTTATTTTTCTTAAATAT	52.6509
AAGTTCAGGGGTTCACAGCA	37.563
AAGTTCAGTATCTCTTTTTG	31.0415
AAGTTCATGACTCTTAGCGG	16.6136
AAGTTCATGGATTTCCGTAC	40.8032
AAGTTCGGAAAATAATGTTC	17.3687
AAGTTCTATATTAATGTCTT	14.4668
AAGTTCTATGCGGATTTGGA	17.9509
AAGTTCTATTATTGATACAA	26.4951
AAGTTCTCCAATTTTATGTT	18.2203
AAGTTCTGTCTCGTTTTTGA	43.3777
AAGTTCTTCATTATTCTGGT	13.5959
AAGTTCTTCCATGAATTTTA	14.6937
AAGTTCTTGCAAGAGTGCTA	24.3477
AAGTTGACTACGCTCACAAG	31.7155
AAGTTGAGAACCTAAGTTCC	22.1081
AAGTTGAGACGTTGATTCTT	19.5775
AAGTTGAGATGCTTATGGGC	11.8768
AAGTTGATAATTTTTATTAC	13.2677
AAGTTGATACACTGGAATTT	23.4068
AAGTTGATTTCTACCTCATG	38.1379
AAGTTGCACGCGCTGGTATG	13.8624
AAGTTGCACTTACATTTTGT	24.1698
AAGTTGCATATGGTCGTCTT	13.0582
AAGTTGCATGGGTCTATGTG	46.1653
AAGTTGGACTTTGTATTTTG	24.44
AAGTTGGAGTTTCGATCTTC	13.4686
AAGTTGGCATTGGTTTTGGT	22.9746
AAGTTGGGCTTCTATTCACA	22.2645
AAGTTGGGTTTTTAGAACTT	30.893
AAGTTGGTAATATGGATGAC	17.9482
AAGTTGGTACGTCATACGAC	15.0914
AAGTTGGTGTAATTTCAAAT	13.4139
AAGTTGGTTCTCCCGTGAGG	34.186
AAGTTGGTTTATGCGTATGG	20.5852
AAGTTGTAAAGTTCTGCTTA	18.7221
AAGTTGTACAGAGAATTGTG	16.8516
AAGTTGTCATAGACTGGACA	32.3561
AAGTTGTTGAAATTGCTCGG	20.1451
AAGTTGTTTCTGAGCATATA	16.9487
AAGTTTAGCTGAGTATTCTT	26.64
AAGTTTATTAGTAAATTATG	28.9254
AAGTTTATTCATTGCTCTTT	17.0066
AAGTTTCCTATTCTGGTGTT	13.5992
AAGTTTCGTTGTGTATAAAA	15.7971
AAGTTTCTAACAAGGGATAA	18.5734
AAGTTTGATCTCTACCTAAG	14.867
AAGTTTGATTCTAAGTTAGC	36.9997
AAGTTTGTCGGATGGCATCG	16.7032
AAGTTTTACAATAAATTGGT	26.9506
AAGTTTTCCTTCCTCTTTTA	21.2131
AAGTTTTGTATTAGATCATG	15.7248
AAGTTTTGTTTTGGAACATG	33.9146
AAGTTTTTCGGAGCCGATTA	24.4295
AAGTTTTTGTCCTTCCTTAT	35.1843
AATAAAAACTTAAAAGAATT	14.464
AATAAAAAGCTCGAAGAAGA	23.7964
AATAAAAATAAGGCCTATTC	14.108
AATAAAAATTCTACTGCTAT	12.7241
AATAAAAGGTTTCTGAGGCA	22.264
AATAAAAGTTATTAAGTGTA	20.5073
AATAAAATCTTGTTTTTAAT	43.9808
AATAAACAAATTTTCTCGTG	33.7225
AATAAACATTGCTTTATACG	21.622
AATAAAGAAACAATCCGCGT	21.7538
AATAAAGTCACGTTTCATTT	26.8557
AATAAATAATTCTAATGTAT	32.5969
AATAAATACGAGTATCATGT	39.6701
AATAAATAGCTTTTATACAA	12.543
AATAAATATAACAGTTTCCA	21.4293
AATAAATCAGCATAACCTGC	36.8257
AATAAATCTTTGGGATATAA	27.301
AATAAATGTAGGTGTCTATA	34.5809
AATAAATTAAATCTATCTTA	12.9766
AATAAATTACACGGAATTTT	26.3148
AATAAATTTCCGTATCTTTA	19.8406
AATAACAGCTGATTTACTAT	30.5303
AATAACCCGGTTATTTACTA	18.8958
AATAACGCTGATACAAAAAT	12.4589
AATAACGTCCGTCGTACCTG	54.2342
AATAACTCATTATCATTATG	12.9322
AATAACTTATTTTAAACGAC	28.155
AATAACTTGTCCGGATACCC	16.5352
AATAACTTTCTGTATGCCGC	24.2006
AATAACTTTTTAGTTTCTTA	15.3034
AATAAGAATCAAAGGGATCT	32.131
AATAAGACATATTGTATGAA	13.3811
AATAAGATCCGTTACTTATG	24.7181
AATAAGCCTTCTAGTTTATA	14.2511
AATAAGCGTTAAGCAGGACG	26.4407
AATAAGGATCAAAAGATTGG	45.8002
AATAAGGCTGCTTTATTAAT	11.4349
AATAAGTAAGAGAACGTTTA	19.1747
AATAAGTAGTTACCATGTTC	22.5987
AATAAGTAGTTACTTGATGT	16.9253
AATAAGTATTGGGCTAGAAT	18.9123
AATAAGTGCATTATTTCATG	12.8644
AATAAGTGGATTTATTTCTG	14.1421
AATAAGTTATTTATATTGGT	18.7028
AATAATAATGTTATCAAACA	23.916
AATAATAATTTTCACTATTG	37.2327
AATAATAGAGATTTTTATAT	12.8674
AATAATAGATTTCAAGGATA	47.1679
AATAATAGTGTTGTTCACAA	26.6213
AATAATATCAAATCGATAAG	20.4572
AATAATATTAACTTCTGTTT	18.6664
AATAATATTAGTCGTATACT	17.1751
AATAATCCACCACTCAAGTA	18.5867
AATAATCGTGAATGAGGGGC	41.23
AATAATCTTGATTGTACCCA	12.6512
AATAATGATTCGAACGTTAC	13.8882
AATAATGATTCTATTTCTCC	17.6851
AATAATGCTTTGAAAACCCT	13.5921
AATAATGTATCTAGCTCTCT	13.8119
AATAATGTATGAAGGGTTTT	18.2619
AATAATGTTTCCTTCACAGA	28.5501
AATAATTCCACGCACTTCCC	37.8947
AATAATTGCGTGGTGTATGT	15.5951
AATAATTGGACGCAATAACG	19.2538
AATAATTTGCAATATATGTC	13.3822
AATAATTTGCTGACTAGCAG	12.571
AATAATTTGGAAGGTTCTAT	23.4064
AATACAAATATAAAACAGTC	13.3048
AATACAATCGTCTAGCCTGC	27.3498
AATACAATTGCATTTGTAAT	19.5109
AATACACGAATAAAAAGGTT	19.4197
AATACACGTTGTAAGTGCCA	43.0731
AATACACTCCCTTGTTTTAG	14.6907
AATACAGTGCAGCTCATATC	29.4303
AATACATATTCTATTGAGAT	15.2943
AATACCAGATCTAGAATCGC	15.4797
AATACCAGATTCACATCAGG	15.588
AATACCCATCCATGGGGTAA	45.7961
AATACCCCATGGGAGGAAAG	18.6269
AATACCCCGTCTTAATATTT	29.6488
AATACCGACAATGGTAAGGG	13.3142
AATACCGATCATAGTGTAGC	21.1122
AATACCGTGGTCCAGGGGTT	22.6274
AATACCTATTATTTTAAGTT	19.0779
AATACCTGTGTATTTCCCAT	29.5598
AATACCTGTTACTGCTTTAG	29.0188
AATACCTGTTTTGTTAGAGT	17.5258
AATACCTTAAAAAAATGTTA	29.5826
AATACGACCCTGCGTTTTAG	16.0705
AATACGATTCAATGTTTTGT	20.8666
AATACGCAATGAATGCCGTT	44.3884
AATACGCATTATTTTTCAGT	28.0166
AATACGGCCGCAGAATTGAG	33.8775
AATACGTCCCTTTTGTTCAA	27.3083
AATACGTGATATAGAGGTTT	24.3056
AATACGTGGTGGGTAGGGGT	30.4648
AATACGTTTTCAAGTGCGAT	16.5465
AATACTATTAAATAATAAGT	21.7588
AATACTATTTTTTCGCAAGA	30.1121
AATACTCAGGTGTTGTCTTT	44.7915
AATACTCATCATTTCCATAT	19.4755
AATACTCTTTGTATTAAAGG	20.6076
AATACTGAGTAATGGTTTTG	50.0182
AATACTGCATCATTTAGTTG	15.7134
AATACTGTATCAAGTTCTAG	30.1363
AATACTGTTTGAACAGGACG	18.4631
AATACTTATTTTAAACATCC	12.8654
AATACTTCAATAGGCCAGAA	22.5166
AATACTTGATTGAAGAGTTA	16.1098
AATACTTTATAGATGGGAGT	17.5783
AATACTTTATGCATCGAATG	13.9377
AATAGAACAGTTCTTCCAAT	51.0156
AATAGAACTTGTAAACTTTG	43.9825
AATAGAACTTTTTTGCGTTG	30.1218
AATAGAAGAAATCGATATGT	39.8223
AATAGAAGCTATGTCTTTAC	21.7711
AATAGACTCTCCATTGGTAC	23.7608
AATAGAGAATCTATTATACA	33.9042
AATAGATCCACCGTCAATTC	21.8587
AATAGATGTAACGATCTTGA	25.304
AATAGCATGGTTAGCATTTC	14.5274
AATAGCATGTCAATTATATC	28.5325
AATAGCCAGAAATTGTTAAG	29.7265
AATAGCGGATAATAATATTG	32.8869
AATAGCTACTATGGGAAAGT	14.1418
AATAGCTGCAGGAATGAATG	17.2279
AATAGCTTTGTCTTTTGGGA	18.3898
AATAGGAAAGCCCTTTCACT	17.0893
AATAGGATTTCGGTGTTGTG	20.5611
AATAGGCCTGCGTGTGGTTT	13.4325
AATAGGCGTACAAAGTTTCG	27.7936
AATAGGGGTGTACGTTTGTT	13.627
AATAGGGGTTATGTGGTTTT	23.7571
AATAGGTATGGGATTATGTA	41.8536
AATAGGTCTCTAGCCGGTAC	17.3656
AATAGGTGATCCATGGGATA	45.1875
AATAGGTTCATTTAAACTCA	13.2782
AATAGGTTGCAGTTGGTTAG	15.1595
AATAGTAAAATACAATCATA	38.8463
AATAGTAACTTAATTTTTGA	35.2579
AATAGTACTGTCTACAACTT	23.3223
AATAGTAGCAAAAAAATATG	40.1244
AATAGTATTCTTGTAACCTA	31.1774
AATAGTCAATTCCTTTTAAT	35.062
AATAGTGCTGAAATTAATGG	61.6152
AATAGTGGAAGCACTATCTC	21.0183
AATAGTGTATTAAGTCATCG	49.0362
AATAGTGTTGTCAGGGCGGT	23.6378
AATAGTTCTCGTTGCGTCTG	29.1711
AATAGTTGACCCCATATTAA	34.1929
AATAGTTGTCGTCCCATACG	54.1026
AATAGTTTGTCTTTTGTTTC	14.7458
AATAGTTTTTAACAATGAGG	22.7532
AATATAAATTGTCGCTTGTT	26.7987
AATATAACGCGAGTAGATAG	52.6549
AATATAATCTGTAATGCAAA	25.6378
AATATACACTAGTGGTGAGG	12.6335
AATATACGTATCTCACCAAT	27.9453
AATATACTTGCACTTGCGGC	17.6257
AATATAGACTGTATTATTAG	26.5466
AATATAGGGATAGTGCTTTG	27.2659
AATATAGTTCATTTGTATCG	26.9092
AATATATATCTTTATAAAAA	12.6227
AATATATGTTGACTCGCGGG	22.8099
AATATATTTAACTACAAGAT	12.029
AATATATTTTGCCCACGACC	13.913
AATATCAAATTAGCTAGCTA	13.1297
AATATCAATGTTAATGACTT	22.9421
AATATCGACGGTAATGTATT	19.6279
AATATCGCTCATTAGGTATT	11.9648
AATATCGTTTGCAATGTTCT	42.3994
AATATCTCGCACTCGGGGGC	16.2899
AATATCTCGGTCAACCGTTG	18.0984
AATATCTCTCGTAAGGGTCT	74.7477
AATATCTGTCTCTAAGTTTT	19.1465
AATATCTTTTTGCGCAAAAT	24.6531
AATATGAAGTGAGTTCTTTA	26.6558
AATATGAATATGAATAATAT	23.1787
AATATGACCCTCGTGATAGA	25.9213
AATATGAGTGTTAGCTATTC	27.7924
AATATGATTAATTTATCAGT	19.2699
AATATGATTCACGGAAGTCT	12.7991
AATATGCACTCAACTCTTTT	22.4968
AATATGCATGATAATAGGAG	19.8282
AATATGCGAGTACAGTGAGT	42.2896
AATATGCTCAATTATCTTGT	19.6887
AATATGGAAATATAGTTCGG	34.6053
AATATGGACGCAAAGGTAGT	33.5638
AATATGGCCCATTCTTGCGG	11.4455
AATATGGGTTATCGGGACGT	15.4451
AATATGGGTTTTTCAGCATA	21.121
AATATGGTTTCTAAGGTGAG	24.3189
AATATGGTTTTTGATATGTG	36.99
AATATGTACGTGAAAAGATC	36.9177
AATATGTATATTATCTCTTA	35.9522
AATATGTCTAATTCAGATTT	13.2019
AATATGTCTTCAATAATATG	23.0445
AATATGTGACAATGCTGTAT	24.3995
AATATGTGACTCTTTTACGC	22.8327
AATATGTGTTTGTTGCGTGT	34.3122
AATATGTTACGAGACGACAA	34.6648
AATATGTTTTCCAGTCGGGT	19.9753
AATATTAAAAATGAAGGTCC	12.1642
AATATTACACTGTAGTACGT	15.9365
AATATTAGACATCTTCGCTA	21.532
AATATTATAAATTTTTGTTT	14.1129
AATATTATACTAATAAATTG	19.3251
AATATTATATTGGTTACATG	30.3923
AATATTATCATGTAGGACGG	44.1786
AATATTATTAACGTGTTATC	37.1275
AATATTCGTCTTTACTAACA	25.5834
AATATTCTAGGTAACGTAGC	33.8959
AATATTGAACAGATTCTTCG	28.5556
AATATTGATGCCTTCGCGCT	31.0711
AATATTGCTTACATAAGTCG	23.1034
AATATTGGCGATACATGTAG	38.9416
AATATTGGCGCAAGTCATGG	49.2943
AATATTGGGAACTTTTGCTG	71.5135
AATATTGTTGCTCTTGGACT	13.9253
AATATTGTTTCTGTTTATTG	21.9355
AATATTTGACCGACTGGCAC	14.8638
AATATTTGCAGGGATTTTTG	18.8595
AATATTTGGCTTAATAAATT	32.3762
AATATTTGTTGCGGGCGATG	18.727
AATATTTTTAAGATAGCCTT	23.2139
AATATTTTTATCGTTATGTG	30.1768
AATCAAAAACCCTAGCAAGC	35.4537
AATCAAAATACATCGTCTTC	30.7532
AATCAAAATGACATGTTCTA	18.2575
AATCAAAGATTATTCCAACT	29.1748
AATCAAAGTTGCTGTGTCTT	17.8227
AATCAAATTAAGCCATCGTA	33.4162
AATCAACCCGCATGGCCATC	24.5778
AATCAAGGTCATGGTCTGTG	20.6668
AATCAAGTTCGGAGGTCGTA	30.5206
AATCAAGTTGTGTTGTATCT	13.7609
AATCAAGTTTCTAGAGTAGT	59.7386
AATCAATATCTGGTCCCACC	14.2645
AATCAATGTGCGGATGTTCC	15.3465
AATCACAAAATCTAAATTTA	14.1327
AATCACCAGAGGTGCGGGCT	12.6564
AATCACCAGTTAATTTAGAA	15.5925
AATCACCGTTTTTCAGAACT	13.7479
AATCACGTTTACTTCTCAAC	16.7689
AATCACTTCTGGAGACTCTG	20.3728
AATCACTTTCCATATATTAG	17.5036
AATCAGAAAGTTCATAGGTT	24.4618
AATCAGAGACTCTTGGTTTG	20.8139
AATCAGAGGGATCAACTTAG	29.9961
AATCAGATTTTGTTAACTGT	13.3462
AATCAGCCTAAACGGAGTAT	17.602
AATCAGTCAATAAGGCAGGT	20.2057
AATCAGTCGTTTCTTTCGTA	19.8271
AATCATAACATGAATAAATC	22.835
AATCATAATATGTACATCCG	34.0819
AATCATACTCACATAAGTGC	24.9479
AATCATAGATTTTATCACCG	19.6809
AATCATAGGACTAGAGTTGA	42.189
AATCATATATTGTGCATCTC	13.3795
AATCATCAACTTTCTTATAT	14.4452
AATCATCCATTTTGCTTAAT	31.7998
AATCATCTAGGTGGGTAGGA	17.2646
AATCATGAAGTGTACGGGGG	20.5439
AATCATGAATTGGGTACGGG	14.5255
AATCATGTGGATCTTTCATA	17.2666
AATCATGTTCAGGACAGAAG	20.7065
AATCATGTTGTTACTGGTAT	29.6082
AATCATTAAATAAGACCAAT	17.0519
AATCATTATATGTAAGTTGA	31.8307
AATCATTCGTAAGTTGGATC	25.1423
AATCATTGTAATACATAGGA	17.2136
AATCATTTAAGCTATTCCCT	29.0668
AATCCAGGTGTTATTCCATT	17.9154
AATCCAGTACTCAAGGTAAC	19.7677
AATCCAGTCAACATAGGTAG	27.0201
AATCCATACGATCATTCGGA	14.013
AATCCATATCTGACTATCTT	23.2923
AATCCATATTTCACATAGCG	21.1061
AATCCATCAATTATACTCAG	37.2377
AATCCATCTCTCCTCCAAGC	39.6519
AATCCCCTGCATTCGATCAG	31.5153
AATCCCCTTAAAGCGGTTGT	22.8047
AATCCCGAATTTATGAGTTC	24.8985
AATCCCGATAATCTATATTC	25.9561
AATCCCTGAGAGAGCCTGCC	39.7938
AATCCGACTGTAGCGCGGTT	12.1714
AATCCGATCGCGGGACTCTG	14.015
AATCCGATGCGGTTATGTTT	13.4824
AATCCGGGGTTGCCCAGGCA	14.1317
AATCCTATGTTATTGTTAGT	29.2964
AATCCTGATCGGTAGTTTGT	42.3031
AATCCTGTCAATTTCTTTCC	44.574
AATCCTGTTTTTCGAGGCAA	21.8078
AATCCTTCGTTTTATTATTC	21.7157
AATCGAACCAAATAATTAAA	13.1613
AATCGAAGCTATCTGATTAA	15.8393
AATCGACTGGCTTACGGGGG	17.1195
AATCGAGTGTCACGATGGAA	18.0759
AATCGATACCTTTCCAAATG	18.6166
AATCGATATCCGATGTTTTG	23.7477
AATCGATCGACTCGCATGGG	14.2592
AATCGATGTAAGTGCAAATT	13.8311
AATCGATTTTGTAAGTTACT	19.0693
AATCGCAATATCATTATTAT	19.1892
AATCGCATGGGGCTTATACA	31.8935
AATCGCGTAATTGGTGGGCA	34.4386
AATCGCGTTAAGGGCTCAGA	40.5953
AATCGCTATGTTTTGATATA	13.2091
AATCGCTGGTTTCATTGTGA	43.6829
AATCGGAATGCGGCGTCCGG	16.4807
AATCGGACTGTAGGCGGCTT	19.9763
AATCGGCATTGATAACGTTA	36.6105
AATCGGCTCTCGGTCCATTT	13.3469
AATCGGCTTCGTTGGTGGAC	30.3961
AATCGGGGTGGGAAATGCTC	13.2799
AATCGGTAAATCTTTGTCCA	46.7634
AATCGGTTGTAATACTGTTT	37.617
AATCGGTTTTTTCTAAAGTA	16.3024
AATCGTACTTGCTTTATAAA	22.106
AATCGTACTTTATTATTGAA	26.0351
AATCGTGCCCCTTTTCTCGG	14.2139
AATCGTGCTATACGGCGACC	19.3342
AATCGTGGGAAATTATCCCA	19.7642
AATCGTGTCACGTCGGATTG	38.6715
AATCGTTAATCATGAACGAC	18.5506
AATCGTTATCCATATGGTCC	21.0039
AATCGTTCCTACCCCCCTCG	27.4318
AATCGTTCCTGATACGAAGT	16.7004
AATCGTTGTGATAAAGGCGT	24.0383
AATCGTTTCCATAGCTATTT	72.9519
AATCGTTTCGCTAGTGCTCT	44.387
AATCTAAGATTGTGTTTTAA	31.067
AATCTACTATTGCTTGGTCA	18.808
AATCTACTTAGTGTTTACCT	30.664
AATCTACTTGTATGGTTGGT	39.3769
AATCTAGAAACTTTCGTAAA	13.8927
AATCTAGATAGTCTCTTTTT	24.2817
AATCTAGATTGATGCATGAA	30.3445
AATCTAGCAAATTTTTTGAA	21.4183
AATCTAGCTTTGTGAACGAT	20.5273
AATCTAGTAGGTAAACTTCA	40.0266
AATCTATATTTAAAATGGCT	11.3233
AATCTATCATGTATTTGGGA	24.8679
AATCTATCATTTTTTTGAAA	33.8538
AATCTATTTCGTAGTTCGGA	13.3609
AATCTATTTCTGCTTCTTGA	14.1006
AATCTCAGGGAGTTGTTTTC	33.6345
AATCTCATGACTTGTTTTAT	13.8722
AATCTCCTTCTACCCAAAGG	25.8058
AATCTCGAAGTTGTGGATAA	37.5438
AATCTCGTCATCTATTGAAT	23.9892
AATCTCGTTATTCCGTTACG	19.0439
AATCTCTAAATTACTGTCGG	12.9636
AATCTCTCTTTTGCACTCGT	13.9104
AATCTCTGGTCTATGGATAA	16.6829
AATCTCTTTGGATAATCGGA	17.8454
AATCTGAAGGTTCTTCTACC	14.2054
AATCTGATACGTTCTTTTAT	18.1471
AATCTGATGTAACTCCTTCG	38.918
AATCTGGTAGATATGTAATT	22.5607
AATCTGGTTCTTTCTTCTTC	14.2539
AATCTTAAATGACACTGAAG	12.5772
AATCTTAGACAGTAGATAGG	24.1491
AATCTTAGAGTTTTTTCTTT	18.4655
AATCTTAGTTCTTTTTGTGC	34.6356
AATCTTATCGGTTCTGTTTA	25.1753
AATCTTATTGGCTTTATTAG	17.344
AATCTTCAGAATCTTGACTT	13.6177
AATCTTCAGTAAAATACCTT	29.9835
AATCTTCCAACGCAGTGCTC	26.9946
AATCTTCTCAAGAACCTCTT	23.9385
AATCTTCTTGACTTAAACCT	13.6327
AATCTTGAGCAGTCGAGTAC	22.58
AATCTTGGTAGCTCTGTGTG	21.9309
AATCTTGTATGCGTTTTAGA	20.8785
AATCTTGTCTGGCCGTACTC	18.2241
AATCTTGTGGGCATTAATAC	29.3002
AATCTTGTTTCTTTATAAGT	15.9981
AATCTTTAATTGCTAACTTG	18.7993
AATCTTTATCAATTCGCATT	16.508
AATCTTTATGTGAAACAAAC	21.7365
AATCTTTATGTTCGTTTAAT	50.4434
AATCTTTCCTAGTTATGGTG	25.099
AATCTTTGCAATCACATAGT	17.1298
AATCTTTGTTGGTTAATGGT	13.6289
AATCTTTTATTTTGAATCAA	41.0707
AATGAAAAAATTTGGGGTAT	21.9462
AATGAAAACCCATATCCTGG	19.9311
AATGAAAACTAACTATATTG	23.1369
AATGAAACGTATAACGTTGA	20.1512
AATGAAAGATACCGAATTTT	18.4882
AATGAAAGATGATATCACAT	51.2643
AATGAAAGCTATGCTAGCCA	35.9446
AATGAACCTAGGTCAGGTCG	14.1286
AATGAACCTGTAAATTTGGT	27.4577
AATGAACTTGGTTATACCTG	25.4291
AATGAAGATATTGATTTCTC	29.127
AATGAAGGCGCGGAGTTGAT	41.4239
AATGAAGGTATAGAATATTT	23.0842
AATGAAGGTCACAATACGTC	44.7507
AATGAAGTAATTGGCAACTT	29.6722
AATGAAGTTTTTCGACGTTA	14.3645
AATGAATCAAATATAATCTG	41.1138
AATGACAATGTTGTATTAGG	23.7148
AATGACATGGAGGATTCAAT	41.2682
AATGACCAGGTAGGCACAAG	21.1356
AATGACCTTTTCGTTCTACA	28.0832
AATGACGTATAATGTTTTAT	20.7415
AATGAGAGTCACAAGGTCGG	25.041
AATGAGATCAGGCAGACGAT	15.0737
AATGAGGACCGCTTATATAT	19.9641
AATGAGGATTAGGGATGTCT	28.1833
AATGAGGGTGGATAGTTACA	26.5617
AATGAGTGCAGTATATACGA	13.7807
AATGATAATTCTTAATGATA	19.2362
AATGATACAGTCCGGCTCTC	15.6968
AATGATACCATCAATCGAGA	12.251
AATGATAGGTTTGTACAGTA	33.944
AATGATATGATTGGGACTGT	14.019
AATGATCTCTTTTATTTTTT	29.8482
AATGATCTTACTTTATCATA	16.8291
AATGATCTTTATGGCGGAAT	35.9896
AATGATGCCTCTCATTATCG	24.8453
AATGATGGGGGAAGTACATC	40.2618
AATGATTGACGCATCACATG	16.4147
AATGATTTGATGTTCTGGAG	31.3108
AATGATTTTCATAAGTGGGC	30.1236
AATGATTTTGTCTTAAAAAC	14.9399
AATGCACAATTGTCCAACTG	19.7316
AATGCACAGTAGGACGTGTA	18.434
AATGCAGAAGATGTGGTAGT	24.7214
AATGCAGTTATTTTCTTTTA	34.6033
AATGCATCATCTTGAAATTT	22.9795
AATGCATTTAGAGCGTGCAT	12.6178
AATGCATTTGATAGGAAGTA	29.666
AATGCCAGTCTATTTCGATT	48.475
AATGCCCGCGCGGAGCTTGA	19.0088
AATGCCGTGAAAATTATAAT	27.7604
AATGCCTTAGACCGGAAACG	47.6626
AATGCGATTATCAGTAGGGG	34.7362
AATGCGGACTGATCTGTTTA	15.7626
AATGCGGATTTTGCTCATTA	21.2685
AATGCGTCGTATTCGAAGGC	26.6438
AATGCGTGACGTGGAGTTGC	47.1476
AATGCGTTTATTAAGTACCA	40.7496
AATGCTAAAGGCCTTAAGTT	16.2216
AATGCTAACTAAAATTTTAA	20.6633
AATGCTAGTAGAGTTATTGC	17.6773
[truncated: 37,092 more rows]
