# Supplementary material for: Bacterial population dynamics during colonization of solid tumors
Source: Mol Syst Biol. 2025 Dec 15;22(3):412–34. doi: 10.1038/s44320-025-00175-5 (PMC12953616; doi:10.1038/s44320-025-00175-5)
Supplement: Supplementary file 7 — Source data Fig. 2 [file 44320_2025_175_MOESM7_ESM.zip]

Archive with 28 entries (21 files):
- Figure 2/
- __MACOSX/._Figure 2
- Figure 2/.DS_Store
- __MACOSX/Figure 2/._.DS_Store
- Figure 2/2G/
- __MACOSX/Figure 2/._2G
- Figure 2/2F/
- __MACOSX/Figure 2/._2F
- Figure 2/2C/
- __MACOSX/Figure 2/._2C
- Figure 2/2D/
- __MACOSX/Figure 2/._2D
- Figure 2/2E/
- __MACOSX/Figure 2/._2E
- Figure 2/2B/
- __MACOSX/Figure 2/._2B
- Figure 2/2G/Fig2G.xlsx
- __MACOSX/Figure 2/2G/._Fig2G.xlsx
- Figure 2/2F/Fig2F.xlsx
- __MACOSX/Figure 2/2F/._Fig2F.xlsx
- Figure 2/2C/Fig2C.xlsx
- __MACOSX/Figure 2/2C/._Fig2C.xlsx
- Figure 2/2D/Fig2D.xlsx
- __MACOSX/Figure 2/2D/._Fig2D.xlsx
- Figure 2/2E/Fig2E.xlsx
- __MACOSX/Figure 2/2E/._Fig2E.xlsx
- Figure 2/2B/Fig2B.xlsx
- __MACOSX/Figure 2/2B/._Fig2B.xlsx
