# Supplementary material for: Bacterial population dynamics during colonization of solid tumors
Source: Mol Syst Biol. 2025 Dec 15;22(3):412–34. doi: 10.1038/s44320-025-00175-5 (PMC12953616; doi:10.1038/s44320-025-00175-5)
Supplement: Supplementary file 7 — Source data Fig. 2 [file 44320_2025_175_MOESM7_ESM.zip › Figure 2/2G/Fig2G.xlsx]

## Sheet: Sheet1
Sample Description	Sac Day	Shannon Entropy
T0-Sac0-inoculum-T0-injection	n/a	10.5015
'm-8-Sac1-right-i.v.'	1	1.54628
'm-8-Sac1-left-i.v.'	1	1.18629
'm-10-Sac1-right-i.v.'	1	6.20254
'm-10-Sac1-left-i.v.'	1	3.09995
'm-26-Sac1-right-i.v.'	1	0.746349
'm-26-Sac1-left-i.v.'	1	1.50199
'm-30-Sac1-right-i.v.'	1	1.61403
'm-30-Sac1-left-i.v.'	1	4.10394
'm-29-Sac1-right-i.v.'	1	1.59542
'm-9-Sac3-right-i.v.'	3	2.15922
'm-9-Sac3-left-i.v.'	3	4.12136
'm-16-Sac3-right-i.v.'	3	3.44102
'm-16-Sac3-left-i.v.'	3	3.55652
'm-17-Sac3-right-i.v.'	3	3.58406
'm-17-Sac3-left-i.v.'	3	2.69301
'm-19-Sac3-right-i.v.'	3	4.74988
'm-19-Sac3-left-i.v.'	3	2.5978
'm-20-Sac3-right-i.v.'	3	2.62102
'm-20-Sac3-left-i.v.'	3	0.110721
'm-28-Sac7-right-i.v.'	7	0.811155
'm-28-Sac7-left-i.v.'	7	0.865363
'm-6-Sac7-right-i.v.'	7	2.88372
'm-6-Sac7-left-i.v.'	7	3.35009
'm-18-Sac7-right-i.v.'	7	4.10314
'm-18-Sac7-left-i.v.'	7	3.05042
'm-27-Sac7-right-i.v.'	7	3.16427
'm-27-Sac7-left-i.v.'	7	1.64098
