# Supplementary material for: Bacterial population dynamics during colonization of solid tumors
Source: Mol Syst Biol. 2025 Dec 15;22(3):412–34. doi: 10.1038/s44320-025-00175-5 (PMC12953616; doi:10.1038/s44320-025-00175-5)
Supplement: Supplementary file 7 — Source data Fig. 2 [file 44320_2025_175_MOESM7_ESM.zip › Figure 2/2F/Fig2F.xlsx]

## Sheet: Sheet1
BarcodeSeq	m-8-Sac1-right-i.v.	m-8-Sac1-left-i.v.
AAAAAAAATAGGTCTTCGTT	0	0
AAAAAAAATGTTTGATATCT	0	0
AAAAAAACATGCTTCACAAT	0	0
AAAAAAACTCATGTTCACGC	0	0
AAAAAACAGATAGATTATGA	0	0
AAAAAACGTAAAAGGAAACA	0	0
AAAAAACGTGGGCATGTATA	0	0
AAAAAACTCGGGTTAGCTTA	0	0
AAAAAAGAGACTTAATTAAA	0	0
AAAAAAGAGTATGTCATTCC	0	0
AAAAAAGGTTTCATGCCTAC	0	0
AAAAAAGTATTGCGGGACGC	0	0
AAAAAATCTTCAATAAGTCT	0	0
AAAAACATAACAATGGAGCA	0	0
AAAAACCAAAGGCCGCCATT	0	0
AAAAACCAGTACCATTGAGA	0	0
AAAAACCGTGTAGTCGATTG	0	0
AAAAACTGGCCGTCCAGATT	0	0
AAAAACTTCAGTACATGTCG	0	0
AAAAAGACTCCATGGATGTT	0	0
AAAAAGATTTGCAGCTGTAT	0	0
AAAAAGGTTTGGGGGGTTAC	0	0
AAAAAGTCGGAGTGGCGTTA	0	0
AAAAAGTGTATGGGTGATTT	0	0
AAAAAGTTTAAGGATTGCGT	0	0
AAAAAGTTTTTTTGTTGGAT	0	0
AAAAATACTCGGGAATACTC	0	0
AAAAATAGGCAGTTCTTTTG	0	0
AAAAATATAGAAGCTAATAT	0	0
AAAAATATCGAATCAAGTGT	0	0
AAAAATATGTAATGTACTCT	0	0
AAAAATCAGATGAATTGTTT	0	0
AAAAATCATATTAGTTCAAA	0	0
AAAAATCGGGCGTCTTTCGG	0	0
AAAAATCTGTATGTTTACTA	0	0
AAAAATGTTATTCCGGCTCC	0	0
AAAAATTAATACGTTCATCA	0	0
AAAAATTACGTATGCTAATT	0	0
AAAAATTCATGCTTAGGGTT	0	0
AAAAATTCTCATGTTAGGTT	0	0
AAAAATTGAGGAGAGCTTAA	0	0
AAAAATTTGGTTGTTACGGT	0	0
AAAACAACTTGGATTAGCTC	0	0
AAAACACATTCGATTATGTC	0	0
AAAACACTATAATTTTTGTA	0	0
AAAACAGATTGTACTTCCCA	0	0
AAAACAGCTTATTATATTTA	0	0
AAAACAGTATATGTTAAAGG	0	0
AAAACATGGGCAAAAATCAA	0	0
AAAACATGTGTTATGTTTTA	0	0
AAAACATGTGTTTCGGTGTT	0	0
AAAACATTAGAAGCACTTTT	0	0
AAAACATTGAGGTTTGTTTT	0	0
AAAACCCAAGCCGCTCTTTA	0	0
AAAACCCGAGTGTGTCGACA	0	0
AAAACCGAATGTTGTCTCGT	0	0
AAAACCGTCAGACAATGGTG	0	0
AAAACCTATGTATTTTTACG	0	0
AAAACGATGATGTATTATGA	0	0
AAAACGCGGTCAAAGGATAA	0	0
AAAACGGACACCGCAAGGAG	0	0
AAAACGGGCGACATCGGTGC	0	0
AAAACGGTTTAGCAGGATTG	0	0
AAAACGTATAGGGGATTGGT	0	0
AAAACTCCGAGTGTAGATGG	0	0
AAAACTCCGTTTGAACTTTT	0	0
AAAACTCTTTTCAGCATGTG	0	0
AAAACTGATTGTGCTCAGGA	0	0
AAAACTTATCGTTCAGGGTT	0	0
AAAACTTATTTTTTACGTTA	0	0
AAAACTTCTCTAATCTTCTC	0	0
AAAACTTTGTCAAAGTTACT	0	0
AAAACTTTGTTTGTGTTTTG	0	0
AAAAGAATGTGCTCCTTGAC	0	0
AAAAGAGAACGTAGCCTCAG	0	0
AAAAGAGATTATTGAACAAT	0	0
AAAAGATTATAGAAATATGT	0	0
AAAAGATTCTGAAATCCAAT	0	0
AAAAGATTGTCAGAAGCGTA	0	0
AAAAGCAGAAATAAATCCCA	0	0
AAAAGCAGTTCTAACTTGGG	0	0
AAAAGCCGATTTGATCAGAA	0	0
AAAAGCGCTGTACACTGCAC	0	0
AAAAGCTGTTTCGAAGTTGT	0	0
AAAAGCTTTTAGTGGGATTT	0	0
AAAAGGAAGGTCCGTTCTCT	0	0
AAAAGGACGCGGACGTAGAT	0	0
AAAAGGATGATAATCATATA	0	0
AAAAGGATTTTTGCGTGAAA	0	0
AAAAGGGAGTTAAGATAATC	0	0
AAAAGGGCGTTTCGCAGTAT	0	0
AAAAGGGCTGTTTCGTAGCT	0	0
AAAAGGGTTAATCAGATTTG	0	0
AAAAGGTACTGTGTCTTATA	0	0
AAAAGTACAAGATCGCTGAC	0	0
AAAAGTCCTTCTAGACTAAC	0	0
AAAAGTCGCCAAACAAAAAT	0	0
AAAAGTGATAGTTCAAACAT	0	0
AAAAGTGTGCTGACGAGTTT	0	0
AAAAGTGTTGGTGGACGGAT	0	0
AAAAGTGTTTCATGATTTGA	0	0
AAAAGTGTTTTATCCTTGAA	0	0
AAAAGTTTATTATGACTCGT	0	0
AAAATAAAATCTATATGAAC	0	0
AAAATAAATAAATAGACGAT	0	0
AAAATAAATCTATTGTGTGG	0	0
AAAATAACCGTTCTAACTAA	0	0
AAAATAACTTCAGCCTTGGT	0	0
AAAATACCTTCAGATAATTG	0	0
AAAATACGTTTCGAAACTTA	0	0
AAAATACTAACCATTCAGCG	0	0
AAAATACTGAGAAATGTTTC	0	0
AAAATACTTAAAGTCCACTT	0	0
AAAATAGCAGTTGTGTATTC	0	0
AAAATAGGGATGTTATTATG	0	0
AAAATAGGGGCATTAATGGC	0	0
AAAATAGTTGCCGTTTATTC	0	0
AAAATATAAAGTGTATGTGG	0	0
AAAATATATCAATCCTTCTC	0	0
AAAATATCACACATACATTT	0	0
AAAATATGTACGCCTTCCCT	0	0
AAAATATGTCGAGTGATGGT	0	0
AAAATATGTGGATCATGGAC	0	0
AAAATATTATGATTAATCTT	0	0
AAAATATTTCATAGAGGTTA	0	0
AAAATATTTTTGATTGACCG	0	0
AAAATCATCCTCATTTTGTC	0	0
AAAATCCGGGGGCTGATCTG	0	0
AAAATCTACCAACCGGATAA	0	0
AAAATCTCTTTCAGAGGTCT	0	0
AAAATCTGGGCTATACTGCG	0	0
AAAATCTTTTTTTGTTTCTG	0	0
AAAATGAAAGAATAGCTGCT	0	0
AAAATGAATTATTTAAAAGG	0	0
AAAATGATGCGATGCGGGTG	0	0
AAAATGCATGGATATTTAGA	0	0
AAAATGCGAAGAAGGAGACT	0	0
AAAATGCTTCCGCAACGAGT	0	0
AAAATGCTTGTTTCATTAAC	0	0
AAAATGGTAGCACGGATACC	0	0
AAAATGGTCACACACTTTGC	0	0
AAAATGTAATACTTTATAAT	0	0
AAAATGTAGCTTATAGTCTT	0	0
AAAATGTTAAACCTTGTATA	0	0
AAAATGTTATTACACTATAT	0	0
AAAATTAAAATGTGTTGACG	0	0
AAAATTAAGCTGTGGCCCGA	0	0
AAAATTACCATATGATTTTG	0	0
AAAATTATATAACTTTTTTT	0	0
AAAATTATCTAGGGTTAATG	0	0
AAAATTCAGTCTTAAGTTAG	0	0
AAAATTCTGAATGTTTTACC	0	0
AAAATTCTGTACGCTTAGGC	0	0
AAAATTGCATTTACCGCGGA	0	0
AAAATTGCGTCGTTTTATAG	0	0
AAAATTTAAATGTGGCTTTA	0	0
AAAATTTAAGAGTTAATAAC	0	0
AAAATTTACTATTGCATATC	0	0
AAAATTTATGAAAAGATTTA	0	0
AAAATTTATTATTCCGAATT	0	0
AAAATTTGCCTGAAGAATAG	0	0
AAAATTTGGATATTCCTGTA	0	0
AAAATTTTATCATAAAATTA	0	0
AAAATTTTTATAGGCATGCG	0	0
AAAATTTTTGGTAACCATAC	0	0
AAAATTTTTGGTTTGCTACA	0	0
AAACAAAATAATATCAGAGA	0	0
AAACAAAATACCCGTTTGCA	0	0
AAACAAGATGATATCCTCGA	0	0
AAACAAGGAGTCGGGTTGTT	0	0
AAACAAGTTGTTTTGGATAG	0	0
AAACAATAGCAGTGGGCAAA	0	0
AAACAATAGCCCCCAGAGTT	0	0
AAACAATGGTATTAGGTGAA	0	0
AAACAATTAACATATGATAG	0	0
AAACAATTTTGTTCGGTTAA	0	0
AAACACCGTTTTTTTTAATG	0	0
AAACACCTTTGCTCAAAACA	0	0
AAACACGTTGATATTAAAGT	0	0
AAACACTACTACTCTGACCG	0	0
AAACACTTCTTTCGCGCAGG	0	0
AAACAGTTAAGGAGAACATT	0	0
AAACATAATTATACCGACCC	0	0
AAACATCAATATTAATAGAC	0	0
AAACATCACACAGCTTACGA	0	0
AAACATCATGTATCTAGACT	0	0
AAACATGTGACTTCTCTTAT	0	0
AAACATTAAGGACATCATTA	0	0
AAACATTAATCTCCACGGTT	0	0
AAACATTAGGTTGTCAGCTT	0	0
AAACATTCAACATGGCAAGG	0	0
AAACATTCGTCGTGAATTAA	0	0
AAACATTGAAGCATTGTTAT	0	0
AAACATTTCGTACGTGGTCG	0	0
AAACATTTCTTCTAGTCTTA	0	0
AAACATTTTAGTTTCAGATT	0	0
AAACCACATATCTGTAGAAT	0	0
AAACCACATTTTTGATTTTA	0	0
AAACCATAAGACGGGCGGGC	0	0
AAACCATTACCGGGTCTTTA	0	0
AAACCCTTTTGGCGTGGAAC	0	0
AAACCGGGGGTTGTTGTCTA	0	0
AAACCGTATTTTTTATTCTA	0	0
AAACCGTGGTTATTCTCTAT	0	0
AAACCTAGTTTGGCTTTAAA	0	0
AAACCTGCCACCTCGATGTT	0	0
AAACCTGTAGCTACACTACG	0	0
AAACCTGTATTCATGAGACG	0	0
AAACCTTTGGTCCATCTAGA	0	0
AAACGAATCTCTTTCTTCAT	0	0
AAACGAGAATGGATTACTGT	0	0
AAACGATAACATATGGAGCT	0	0
AAACGATGACTAGTATCAGA	0	0
AAACGCCCATTAATTCATGT	0	0
AAACGCTACTACTATTTTGA	0	0
AAACGCTTATAGACTTTGAC	0	0
AAACGGTGAATACACTACGC	0	0
AAACGTAAGCAGCATACGAT	0	0
AAACGTACAAGTCCTGTGTA	0	0
AAACGTCATGATTCTTATTC	0	0
AAACGTCGTAACAGCTACTT	0	0
AAACGTCTTGTCGGTGATGA	0	0
AAACGTGGTAGACAACCCGA	0	0
AAACGTTGGTGTTTGTTAGA	0	0
AAACGTTGTTTTGCAGGTGG	0	0
AAACGTTTATCTTTGTTGAG	0	0
AAACTAAACTGTCACGCGCA	0	0
AAACTAACAATTCTTGTTTA	0	0
AAACTAATAGAGGATGGATC	0	0
AAACTAATTAGTACCCTCTG	0	0
AAACTACAAGGTATCGTCGC	0	0
AAACTACACTAATGCGATTA	0	0
AAACTACTTGTTTGAGAGTG	0	0
AAACTAGCTTTGCTCAAGGT	0	0
AAACTAGTTGGATTTAGAGG	0	0
AAACTATAGAAGGTTATATT	0	0
AAACTATATTGTACATATAT	0	0
AAACTATGTTCGAACATTTC	0	0
AAACTATTGCAGCTTATTAT	0	0
AAACTATTGGAAGTTATCTC	0	0
AAACTATTTTCTGGCATTTT	0	0
AAACTATTTTTATATTATAT	0	0
AAACTCACTTCCTCTGTACT	0	0
AAACTCTAATTACAACTCTT	0	0
AAACTGAGTAACAGTGTTTA	0	0
AAACTGATTGATGTGAGATG	0	0
AAACTGATTTAATTACACTA	0	0
AAACTGCTGGGTATCGGAAT	0	0
AAACTGGTCTTTTTCGGATC	0	0
AAACTGGTTAAGTAAAGGTA	0	0
AAACTGTAACTGTCGAATGC	0	0
AAACTGTACCCTGATGGTTT	0	0
AAACTGTCTTGACCCGATCT	0	0
AAACTGTTTGACGTCGAGCA	0	0
AAACTGTTTTCCTGATGTGT	0	0
AAACTTAAACGATACTTATA	0	0
AAACTTAAATTTTGTGCTTG	0	0
AAACTTAATTTTAAGTGGAT	0	0
AAACTTACATATAGCGATTC	0	0
AAACTTAGGAGAGACTCCTA	0	0
AAACTTATCCAAGGAGCTTT	0	0
AAACTTATTGCAGCTTTTGC	0	0
AAACTTCCAGATGCTGACTT	0	0
AAACTTCCTTAGGTGATTAT	0	0
AAACTTCCTTCAGATTGTCG	0	0
AAACTTCTAGTCACTTTCTC	0	0
AAACTTCTCCATTATCTGTG	0	0
AAACTTCTTTTGCTTTTTTG	0	0
AAACTTGATGTTCCGTTTAT	0	0
AAACTTGGCTCTTGTTTATA	0	0
AAACTTGTAACCGGTACTGT	0	0
AAACTTGTAGTCACACGCGT	0	0
AAACTTTAAGGGATTAAGTC	0	0
AAACTTTATCGTTTGTTTTT	0	0
AAACTTTATTTAAAATTCCG	0	0
AAACTTTGTACGCGCAAAGA	0	0
AAACTTTTAACTATCTTGTA	0	0
AAACTTTTCTCTAATGATTG	0	0
AAAGAAAAGACCCCGCCTCC	0	0
AAAGAAATTAGCCATTCACA	0	0
AAAGAACAACGCAGAACGAG	0	0
AAAGAAGAAGTCTGTTTTGT	0	0
AAAGAAGCACTTGATAAAGG	0	0
AAAGAATGTATCCACGATGT	0	0
AAAGAATTAATTCTTATCTA	0	0
AAAGAATTTCGTTGTGAATT	0	0
AAAGACAGTAGCGTTTTGTA	0	0
AAAGACATCTTGTTCACTAG	0	0
AAAGACATTGTTATTATCGG	0	0
AAAGACGTAACCCTTACTGG	0	0
AAAGACTTTGATTACCGTCT	0	0
AAAGAGCGGATAAACGGGAT	0	0
AAAGAGGCAAACTAGATCAT	0	0
AAAGAGGGATTTATTATAGT	0	0
AAAGAGTATTTCTGCCATTT	0	0
AAAGAGTTAATTTAGGTAGG	0	0
AAAGAGTTGAATAATCCTGA	0	0
AAAGATAATGGAGGTTGTAG	0	0
AAAGATCTCTGGAATGTTTA	0	0
AAAGATCTTTAATCTGTTGT	0	0
AAAGATGCGAGCAATTTCAC	0	0
AAAGATGTCATTTACTATTC	0	0
AAAGATTCCGTAATAACTTG	0	0
AAAGATTCTTTCTGTGAGTA	0	0
AAAGATTTCGAGTGGGTTAA	0	0
AAAGATTTTTTCGGCTCATA	0	0
AAAGCAAGGGTTTCCTGCGA	0	0
AAAGCAAGTATTGCCTATTA	0	0
AAAGCAATAATAATGATCAT	0	0
AAAGCAATTTTCTCATTTTG	0	0
AAAGCACACACTCTGGTTTT	0	0
AAAGCACATGCGAAAATTTA	0	0
AAAGCACGAAGTAAACTTAT	0	0
AAAGCAGCCTCAGGTGATCA	0	0
AAAGCAGTGACGACTATCCG	0	0
AAAGCATCTTTACGTCTGAA	0	0
AAAGCCAACTTATTAATTGG	0	0
AAAGCCAAGGAAAGAACGAT	0	0
AAAGCCAATGGCATAGTTCG	0	0
AAAGCCAGATACTCCAGGGG	0	0
AAAGCGATCAGGTTCATAAT	0	0
AAAGCGCAATTAGCATCCAC	0	0
AAAGCGCCTCGTCTACTGTA	0	0
AAAGCGTACAGTACGACGTA	0	0
AAAGCGTAGAAACTAAGTTT	0	0
AAAGCGTGCTTGTTTAGGTC	0	0
AAAGCGTTTACAGTACATAT	0	0
AAAGCTAGATTATCGGAGTG	0	0
AAAGCTATAATCTATCGTAT	0	0
AAAGCTATATCCACTCTTGT	0	0
AAAGCTATCACAGTTTCCTC	0	0
AAAGCTATTAAACGTAATTT	0	0
AAAGCTCACGTTAAATATTC	0	0
AAAGCTCTATTCAAATCTAC	0	0
AAAGCTGACGTTGTATTTGG	0	0
AAAGCTTAGCGTATGATGCT	0	0
AAAGCTTGTGGTAAAACTTT	0	0
AAAGCTTTAATTCAATTTCT	0	0
AAAGGAAGATTTTATATTGA	0	0
AAAGGAAGGACGTTTGTAGT	0	0
AAAGGATGTGGTGGTAAGGG	0	0
AAAGGATTGGAAACTAACTT	0	0
AAAGGCATTCTATTTAGACA	0	0
AAAGGCGCCTATATCTATTA	0	0
AAAGGCGCGTTCAGATATGG	0	0
AAAGGCGTTATTTACTGTGG	0	0
AAAGGCTGCTCGTACAATTT	0	0
AAAGGGAATGGTGATACCTG	0	0
AAAGGGAGGACAAGAGTGAA	0	0
AAAGGGGGTCACAATAGGTG	0	0
AAAGGGGGTTGATGATGTGA	0	0
AAAGGGTAGCCACTGTATCA	0	0
AAAGGGTATTTCATGCTTCT	0	0
AAAGGTACTGGAATGCCAGA	0	0
AAAGGTCAATTGAACATTTC	0	0
AAAGGTCGATCGCTATTCTA	0	0
AAAGGTCGCATTGATTACGG	0	0
AAAGGTGGAGTGTTTATTCA	0	0
AAAGGTTCAGTAGGCAGATT	0	0
AAAGGTTCGCATGCCTTTAT	0	0
AAAGGTTGGTTTTAAGCTCT	0	0
AAAGGTTTTATTTTTATACT	0	0
AAAGGTTTTCAGATAGTATA	0	0
AAAGTAAATTTTGTTGTTAG	0	0
AAAGTAACGAGACGAAACGA	0	0
AAAGTAACTTTTTTTGCATC	0	0
AAAGTAAGACAGTTTACCAG	0	0
AAAGTAAGTCATTAATTCTT	0	0
AAAGTAATACCTATCTGTCA	0	0
AAAGTAATTTTCAAACTGTT	0	0
AAAGTACTGTGCGCCGTTAG	0	0
AAAGTAGAAAGAAGCTGATT	0	0
AAAGTAGAACCCCTGGAACA	0	0
AAAGTAGACTACATGAGCTC	0	0
AAAGTAGCGCGGGTAGTATG	0	0
AAAGTATAATATAGAGTTAC	0	0
AAAGTATAGTTTTATGAAGG	0	0
AAAGTATGCTTCCTGCATCT	0	0
AAAGTATTCGTAATGCAGGT	0	0
AAAGTATTGAGTGAGCATTG	0	0
AAAGTATTTAGTTCATGGGA	0	0
AAAGTATTTGGTATGAAGTT	0	0
AAAGTCACTGTTCTCATTCT	0	0
AAAGTCATATTGTATTAATG	0	0
AAAGTCCTGGAACTAGTCGT	0	0
AAAGTCGAAATTTGTGCGCG	0	0
AAAGTCGCGTTATATTACAG	0	0
AAAGTCGGGATGTTATTAGG	0	0
AAAGTCGGTATTTAACGAAT	0	0
AAAGTCGGTTTGAGGCTTGT	0	0
AAAGTCGTCCCGGCAAATAT	0	0
AAAGTCGTGACGGATACTCG	0	0
AAAGTCGTTAAACTGTTCCA	0	0
AAAGTCTAGCTGTTGAATCT	0	0
AAAGTCTTCATTGATGGGTA	0	0
AAAGTGATCACTAGCGTGGT	0	0
AAAGTGCCATTTTCCTGGAT	0	0
AAAGTGGGGCTCGATCTCTT	0	0
AAAGTGGTAATTCGATAAAT	0	0
AAAGTGGTGACAGACAATGG	0	0
AAAGTGTAGATCAGCTATCG	0	0
AAAGTGTCATCTCTATGACG	0	0
AAAGTGTGAGAAACGAATGT	0	0
AAAGTGTGTATGAGTGAACT	0	0
AAAGTGTTCATAAACTGGTC	0	0
AAAGTGTTTGATTCCTACCA	0	0
AAAGTTAATTCTCTTGTCGC	0	0
AAAGTTAGTTATGGACTGTT	0	0
AAAGTTAGTTATTCATGGGG	0	0
AAAGTTATACGTTTTTATGG	0	0
AAAGTTCAAGAATATAAGTG	0	0
AAAGTTCAGTCACCTGGAGG	0	0
AAAGTTCAGTGTTGAGAATC	0	0
AAAGTTCCAGCAAATCACTG	0	0
AAAGTTCGCATTTGAGTAGT	0	0
AAAGTTCTGTTTATTTGAAG	0	0
AAAGTTGTCTAATACATACA	0	0
AAAGTTTAAGCGGGATTTTC	0	0
AAAGTTTAGCGCCAATCAAT	0	0
AAAGTTTATCGTACGCAATT	0	0
AAAGTTTCCTTGTCATTGAG	0	0
AAAGTTTTAGCATGCTTTTT	0	0
AAAGTTTTGTTCAATACTTT	0	0
AAAGTTTTTCTACGGTCATA	0	0
AAATAAACGTGGTGATCAGT	0	0
AAATAAACTCGACTTAATTT	0	0
AAATAAAGTGGACTTCCTTT	0	0
AAATAAATACAATGGTGTCA	0	0
AAATAAATCGCTAAGCTATC	0	0
AAATAACCTTCGCACTATGT	0	0
AAATAACTACTATGTAACCC	0	0
AAATAAGAGGTACATCAGAC	0	0
AAATAAGGAGAAAGACAACT	0	0
AAATAAGGGTAGAGCAATGA	0	0
AAATAATAATAGTTACGGGC	0	0
AAATAATAGAGGATAAAATT	0	0
AAATAATATTAATTAAGTGA	0	0
AAATAATCCCGTTTTACGCA	0	0
AAATAATTCATTATTGGTGT	0	0
AAATAATTGTGTCTCAGATT	0	0
AAATACAATGGATTATATTT	0	0
AAATACCCGTTGCCCGGAAT	0	0
AAATACGATGAATTAGGTTG	0	0
AAATACGATTCTATCTTTGT	0	0
AAATACGTAGCCTGGTCGGG	0	0
AAATACGTGGCTTCTTGCAT	0	0
AAATACGTGTTCTCAAAAGG	0	0
AAATACGTTGTTCCTGGTAT	0	0
AAATACTAGTTGGGCTATTA	0	0
AAATACTTAGAGTTTCTGCG	0	0
AAATACTTATGTTTAGTTGA	0	0
AAATACTTCGCATGTACCGG	0	0
AAATACTTTTTCATTACTTT	0	0
AAATAGCGTGTGTACTTGGA	0	0
AAATAGGGCGATCAAACAAT	0	0
AAATAGGGTTATAGTGTAAA	0	0
AAATAGTACTATTCATGATT	0	0
AAATAGTAGCTTGTACGTTG	0	0
AAATAGTAGTTTACTAAAGT	0	0
AAATAGTATGTAAGTACTTA	0	0
AAATAGTATTACTAGCGAAT	0	0
AAATAGTCCTACAGGTAATG	0	0
AAATAGTGGCAGCACGAATA	0	0
AAATAGTTGAGTTTTTCCTA	0	0
AAATAGTTTCGAATTAGATA	0	0
AAATATAAAAATTCGAAGGG	0	0
AAATATAAGTTTACCATGTG	0	0
AAATATAATGATGAACTTTG	0	0
AAATATACAAGATCATTGTG	0	0
AAATATAGTAAGCCTACTAC	0	0
AAATATATAGTATTGCCAAT	0	0
AAATATATATTTCTAAGTGG	0	0
AAATATATTCTTTTTCTTGT	0	0
AAATATCCGACCTTAGTATC	0	0
AAATATCCGCGAGTTTGTAA	0	0
AAATATCCTGATCGTAGATG	0	0
AAATATCGCTCTTACAATTG	0	0
AAATATCGCTGCTTACATGG	0	0
AAATATCGTTCTCGTCTCTT	0	0
AAATATCTAATAGGAAAACG	0	0
AAATATCTCAAGACAAGTCC	0	0
AAATATCTGTAGCGCAATCC	0	0
AAATATGATCGTTTTAACAT	0	0
AAATATGATTGTAGTTGTTT	0	0
AAATATGGTAATCCAAAGTT	0	0
AAATATGTGTCAGGGCTGTA	0	0
AAATATGTTTTTAGCATCAC	0	0
AAATATTAAGGCCTGTATTG	0	0
AAATATTACGACTTGAGTGT	0	0
AAATATTAGGTGGATATACA	0	0
AAATATTGCTCGTCATAGAC	0	0
AAATATTGGCAGTCTGAGGG	0	0
AAATATTTAATTTACGTTAG	0	0
AAATATTTATTTTCCGACTT	0	0
AAATATTTCCGTACAAATTC	0	0
AAATATTTTAACCTGTATGA	0	0
AAATATTTTTTGTTGGCGGA	0	0
AAATCAAAATTAGTGGCATT	0	0
AAATCAACATGTATGTGTAT	0	0
AAATCAATTGTTTTTGACCA	0	0
AAATCACATTCAATAGCCTA	0	0
AAATCAGATTTAGCGTAAGG	0	0
AAATCAGTCTCGGCGTTAAT	0	0
AAATCATAGTATCGTATTAA	0	0
AAATCATTATTGTATTTCGT	0	0
AAATCATTTGTGGTAGAAGC	0	0
AAATCCATTTTAGTGCGGCA	0	0
AAATCCCTGTATCCGTCCAT	0	0
AAATCGAAAGACATTTTAAC	0	0
AAATCGAAGTGTTGGACTAA	0	0
AAATCGAATTATATTCTCTT	0	0
AAATCGATGTTACTAGGTCT	0	0
AAATCGGAAAAAGTCGTGTT	0	0
AAATCGGTAGGCAGTAGGAT	0	0
AAATCGTAATCGTTGTTAAC	0	0
AAATCGTCGCATTTTCTTCT	0	0
AAATCGTGCTAAGTGTAACA	0	0
AAATCGTGGCCAAACATTAC	0	0
AAATCGTTACATGTAGGGGT	0	0
AAATCTACTGGACAATGATG	0	0
AAATCTATTGCAGTCAGTTG	0	0
AAATCTCACTACGCAGGAAT	0	0
AAATCTCTTAAAGATTACCA	0	0
AAATCTCTTTAGCGAATAAT	0	0
AAATCTGACATAAATATTAT	0	0
AAATCTGGCTTAAACTTATT	0	0
AAATCTGTGTGAACATCGCT	0	0
AAATCTTATCAGGTCCTAAG	0	0
AAATCTTTTGCACCACTGTT	0	0
AAATGAAAGTGAGATTTCTA	0	0
AAATGAAGTACAAGATATGT	0	0
AAATGAAGTTATGGTTACTC	0	0
AAATGAATCTGGGACGGGTA	0	0
AAATGACGTCTGCTTTTTAT	0	0
AAATGAGTAATTAAAATTGA	0	0
AAATGAGTGACACGGCGTTT	0	0
AAATGAGTGTTATATAACTC	0	0
AAATGATGCGTTTCATCCAT	0	0
AAATGATGGGTATCCGTGTA	0	0
AAATGCAACTCTTAGATTTA	0	0
AAATGCAGTTGACTATGTTC	0	0
AAATGCATTGTAGATTTTAT	0	0
AAATGGACGTTGCTACACAA	0	0
AAATGGATTTTACACTTGAT	0	0
AAATGGTCAAACCTAAGCCT	0	0
AAATGGTGATTTTCTTTTTT	0	0
AAATGGTTAGCCTTTTTAAA	0	0
AAATGTACGACCTCAGCACT	0	0
AAATGTACGTCCTTGTAACC	0	0
AAATGTATATTTTCAGAATA	0	0
AAATGTATCGAAATACCCTT	0	0
AAATGTCAAGATTATACCTC	0	0
AAATGTCCTATCTTGCTCAA	0	0
AAATGTCTCTCCATATCTTC	0	0
AAATGTGAAATTACATGCTT	0	0
AAATGTGATTTTGTAGTTTG	0	0
AAATGTGTTCGGAAATATTA	0	0
AAATGTTAATAGTCACTGGT	0	0
AAATGTTACAACTCAATTCG	0	0
AAATGTTACAAGGTTATTTG	0	0
AAATGTTACGCGAAAACGGA	0	0
AAATGTTCTAGGGTCCACTT	0	0
AAATGTTGGCTTACGCCGCC	0	0
AAATGTTGTTCGGTTGCGTG	0	0
AAATGTTTTATCACTATTTG	0	0
AAATTAAATTCCCATTCCGG	0	0
AAATTAACAATAGAATATAC	0	0
AAATTAACATGGTTTTATGC	0	0
AAATTAACCCGATTGACTTC	0	0
AAATTAAGCTTTCTTTTTAT	0	0
AAATTAAGGTACTTGAGTTG	0	0
AAATTAATACACTTTTTTCT	0	0
AAATTAATGGATTTTGGTTG	0	0
AAATTAATTGTTCTATATAT	0	0
AAATTAATTTAAGTTATATG	0	0
AAATTACGAACCTTAGCCTG	0	0
AAATTACTCGAGTGATACTC	0	0
AAATTACTCTTTGGTGTAGT	0	0
AAATTAGGTGAAGGATTTGA	0	0
AAATTAGTAGAGTGATTTCC	0	0
AAATTAGTAGCTCTGTTTTA	0	0
AAATTAGTTACCGTATGACA	0	0
AAATTATACTATTGTGTCTT	0	0
AAATTATCCTCACCTGCACG	0	0
AAATTATCTCACATCTAAAC	0	0
AAATTATGAACGTCAACCGT	0	0
AAATTATGCGGTCATGTAGT	0	0
AAATTATTAGAATAGATAGC	0	0
AAATTATTCAGGTAAATAAA	0	0
AAATTATTTTTGCGCAACTA	0	0
AAATTATTTTTGCTAATTGT	0	0
AAATTCAAAAAATGCTTTGG	0	0
AAATTCAACGTCACATTCGT	0	0
AAATTCAATATAAGGTGTAG	0	0
AAATTCACTTAGGACTTGTT	0	0
AAATTCAGCCCAATGTTTAG	0	0
AAATTCAGGACTTCACAAAA	0	0
AAATTCCATTAATGTCATAT	0	0
AAATTCGAGCACATAGTACT	0	0
AAATTCGCAAACCTTTGCAA	0	0
AAATTCTAACATACCGTATC	0	0
AAATTCTGATCAGAGAAAGT	0	0
AAATTCTTTGTCGAAGGATA	0	0
AAATTGAAGATAGGCAGATC	0	0
AAATTGACCTCCGAGATTTG	0	0
AAATTGACCTGCAAGTTGAG	0	0
AAATTGAGACTGCAATCTGG	0	0
AAATTGATCCATAATTCTTT	0	0
AAATTGATTTCCGTTTCGTA	0	0
AAATTGCAGACTGGTATATT	0	0
AAATTGCTCTACGCTTTGTC	0	0
AAATTGGAAGGGAGCGGTCA	0	0
AAATTGGGATTTATTTCCCC	0	0
AAATTGGGGATGCTGCACAG	0	0
AAATTGGTGGTAATTTGTTG	0	0
AAATTGGTTCATGCGCCACT	0	0
AAATTGGTTTAGGTTTCTAG	0	0
AAATTGTAACGAAATTAGTC	0	0
AAATTGTCTACAGCTCTACT	0	0
AAATTGTGCCCATTTCAATC	0	0
AAATTGTGGACAGTAATGCA	0	0
AAATTGTGGGCTTTAGTTTT	0	0
AAATTGTTCCGTGTTTGAGC	0	0
AAATTGTTGATTCGTTCTAA	0	0
AAATTGTTTGATGCATGCCC	0	0
AAATTGTTTTCGTTAGAAGT	0	0
AAATTGTTTTTTTGGTATAT	0	0
AAATTTAAATTCTCAGAGTA	0	0
AAATTTAATTTATTACGTAG	0	0
AAATTTAATTTTTTAGTATT	0	0
AAATTTACTAGCAAGGGTAG	0	0
AAATTTAGGTTACCCCGACT	0	0
AAATTTAGTTTCATCTTTTT	0	0
AAATTTATAGTTGTAAACTA	0	0
AAATTTATGTAGGTTTTCCG	0	0
AAATTTCACCCTATCGCCCA	0	0
AAATTTCAGATTATTATCTG	0	0
AAATTTCGGGTTAGTGATAG	0	0
AAATTTCTAATGTAATGTTA	0	0
AAATTTCTACGTGCCCTTCT	0	0
AAATTTCTGTTCGAACGGGA	0	0
AAATTTCTTTAACTTTTTCT	0	0
AAATTTGACTTTGGCTATCT	0	0
AAATTTGATATATGATTTAG	0	0
AAATTTGGAATGAACGTTTT	0	0
AAATTTGGAATTGTAGAGTT	0	0
AAATTTGGGTGTTTAAAGTA	0	0
AAATTTGGTTCGACATTGGG	0	0
AAATTTGTATCTTAGACTCG	0	0
AAATTTGTGCATTAGTATGA	0	0
AAATTTGTTTCCTTATATTA	0	0
AAATTTGTTTTAACGCAGGG	0	0
AAATTTTAACTAGATGGAAT	0	0
AAATTTTAGCGTTCGGTACC	0	0
AAATTTTAGTCATAGGTCCT	0	0
AAATTTTAGTTAATTCAAAG	0	0
AAATTTTATCAAGTATGTCA	0	0
AAATTTTATGAGTTTTTAAC	0	0
AAATTTTCTTTCGGTTTAAT	0	0
AAATTTTGTAGCCATGAATG	0	0
AAATTTTGTTACTGTGAGCC	0	0
AAATTTTGTTTACAACGATG	0	0
AAATTTTTCGGGGTTAGTTT	0	0
AAATTTTTGGAAGGTTAGTA	0	0
AAATTTTTTAGATATGATTC	0	0
AACAAAACGTCATGGCAGGA	0	0
AACAAAGTTAGCGTAATTGA	0	0
AACAAATAGCTCGGTGGTAT	0	0
AACAAATTGAGTCATATTAA	0	0
AACAAATTGTTGTATATGAT	0	0
AACAACAGTAGTAATATCCG	0	0
AACAACAGTGTATTGATAAG	0	0
AACAACGGTTTCCGTTTTTG	0	0
AACAACGTGGACGATTCCTT	0	0
AACAAGATTCAAACTGACGG	0	0
AACAAGGATTGTAAATTATT	0	0
AACAAGTCGGAGTTTACCTA	0	0
AACAAGTCTAGCAAGTCGCT	0	0
AACAAGTCTATGTCTGGAGT	0	0
AACAAGTTCTAATATTCTTG	0	0
AACAATAAAAAAGCCACTTA	0	0
AACAATCATATACTCTGCAA	0	0
AACAATGAGCGAATGATTCC	0	0
AACAATGGTTTGTAAACGTA	0	0
AACAATTACTTATTGTATAA	0	0
AACAATTGGATTAAAGTAGT	0	0
AACAATTGTAGGGCTGCGGG	0	0
AACAATTGTGGAACGTTTGT	0	0
AACAATTTAATTGCTATCAT	0	0
AACAATTTACTTGTATTTTT	0	0
AACAATTTAGTAAACTGTCT	0	0
AACAATTTGTTGCTTATTCA	0	0
AACACAATTTTTGTGTTCAC	0	0
AACACACTTCGGCAAGGAAA	0	0
AACACAGTCTACTTCTTTTG	0	0
AACACATCTTTTAGCGAGCT	0	0
AACACCCATTCATCTTATGT	0	0
AACACCGGGAACTCAACGTT	0	0
AACACCGTTGGTTATCTCCT	0	0
AACACCTCATTATTTCCTTA	0	0
AACACCTCGTAATATATATT	0	0
AACACGGCTTCCAAATTTAT	0	0
AACACTAATGCTGAAGCAAA	0	0
AACACTATGTTGTACATTTC	0	0
AACAGAAGTTTAGAGGTCCC	0	0
AACAGACATTGTCAAAGTAA	0	0
AACAGATCATGTGAGCCAGG	0	0
AACAGATTACAGTTTTTGCA	0	0
AACAGCCAAGATAGTACAGG	0	0
AACAGGCAATTATTTCTACT	0	0
AACAGGTACTTTAGTAACCT	0	0
AACAGGTACTTTTTATTTAC	0	0
AACAGGTTATTAGGTATGTA	0	0
AACAGTAGTTGTCAAATTAT	0	0
AACAGTATTCGTTCGAGGGT	0	0
AACAGTATTTTCATTTCATT	0	0
AACAGTTATGGCCAGCGAGG	0	0
AACATAAACTCCTGCTCTGT	0	0
AACATATAAGAAACTTGTGA	0	0
AACATATAAGATGATCGACT	0	0
AACATATAATCCGGTTTAGG	0	0
AACATATATCTACAACTAGT	0	0
AACATATCCTTAGGGTTTTT	0	0
AACATATCTCTTTTGTGGAT	0	0
AACATATGGTCGGTCAATGG	0	0
AACATATTTACGACTCATAC	0	0
AACATATTTCCAGTGGAACG	0	0
AACATCATTGATTATCCATC	0	0
AACATCGATGCAAGACTCCG	0	0
AACATCGCTGTCTGTTTTAG	0	0
AACATCGTTCAGGTGTACGA	0	0
AACATCGTTTTCACTTTTTG	0	0
AACATCTATTGAACTGCTAT	0	0
AACATCTCATTGCACCGTAT	0	0
AACATGAACTATTGCCACAT	0	0
AACATGCACATGATATAGAT	0	0
AACATGCAGATGGAGGGATA	0	0
AACATGCCTTTGGTCATAAG	0	0
AACATGTAGCGTTATGAATT	0	0
AACATGTATTCAACACCAAT	0	0
AACATGTGGATCGAAATAAT	0	0
AACATGTTTCCGTGGCTAGT	0	0
AACATTAAATAAAAATAAGC	0	0
AACATTAGATGCAGAGTTCG	0	0
AACATTAGTTTTATGGTATT	0	0
AACATTCACCCACTATCTTG	0	0
AACATTCACGAGTTGGTCAA	0	0
AACATTCATTTTTACCGGAT	0	0
AACATTCTTCTCTTTTTCGT	0	0
AACATTGAATGGGTTAACGA	0	0
AACATTGCTCAGCAACTCGA	0	0
AACATTTGGCACCAAATATT	0	0
AACATTTGTGTATTTCGTTC	0	0
AACATTTTTTCCTCGTTGTC	0	0
AACCAAAGATTTCTCGCTTT	0	0
AACCAAGTTATTCAATATCA	0	0
AACCAATAATAGATTTATGA	0	0
AACCAATATTGCGGATCAAT	0	0
AACCAATGTTGCATAATAAT	0	0
AACCACTAGCTCTTGTCCTT	0	0
AACCACTTCTGGTTTCATGA	0	0
AACCAGCCAATATCATGTGA	0	0
AACCAGCGGCGACTTTGAAC	0	0
AACCAGGCTGCTTTTTTAGA	0	0
AACCAGTACTACATTAACTC	0	0
AACCATAACACCGCTAATGT	0	0
AACCATACTCATAGTACTTG	0	0
AACCATCGCAATATTACTAT	0	0
AACCATTACTTAGGTCTATA	0	0
AACCATTATTGATTATTCAT	0	0
AACCCAAGTGGCAATTATCA	0	0
AACCCAGTCTTTAATACTGC	0	0
AACCCCAATGATTAACTAGT	0	0
AACCCCCCGTTGGTAATTGT	0	0
AACCCCTATATATATAGTTA	0	0
AACCCGGTATCTTTGTGGCG	0	0
AACCCTGAATCGTTCCAAAC	0	0
AACCCTTATGTCATAGTTTT	0	0
AACCCTTTACTTAACGAGAA	0	0
AACCGAATTTAAACATCGAT	0	0
AACCGAGTAGGACATTTTAT	0	0
AACCGATATGCCAAGTTACG	0	0
AACCGCGTTATAATAGTTAG	0	0
AACCGGGAACGTGGCTAATC	0	0
AACCGGGATCTTTCCATATA	0	0
AACCGGTCAGACAGGCATGT	0	0
AACCGTAACATGGGGTGTCA	0	0
AACCGTATCCTAAGTGTGAG	0	0
AACCGTGATAATACTCTTAA	0	0
AACCGTGGGGTTCTTTGAGT	0	0
AACCGTTGCCGCGGTCTGGT	0	0
AACCGTTTTGTTTCGATTTT	0	0
AACCTAATGTGCGAGTTTTT	0	0
AACCTACCTGCTAATACTAT	0	0
AACCTAGATGCAATAGAGGA	0	0
AACCTAGCTATTTGTTATAT	0	0
AACCTAGTGCCAGCGGTCGA	0	0
AACCTATAATCAATAAGGCG	0	0
AACCTATCCAGCCCTAGTAT	0	0
AACCTATGGTTTTGTGATAC	0	0
AACCTATTAAATGATGGGAT	0	0
AACCTATTCCCCCTTCTTAC	0	0
AACCTCCCTAATCGCGCATA	0	0
AACCTCTGGTCTTATGTTGA	0	0
AACCTGTGTTTTCCAGCACG	0	0
AACCTTAACTATACTCGATG	0	0
AACCTTATTGTGTATACTAC	0	0
AACCTTCTTTTTTTTGTACG	0	0
AACCTTGGTAGAACTCAGAC	0	0
AACCTTTATTTGGCACCTGA	0	0
AACCTTTTATTCCATGGAAG	0	0
AACCTTTTGTTCCAAATATG	0	0
AACGAAAAAGTTTTTGTATA	0	0
AACGAAATACCGGAAGGTTT	0	0
AACGAAATTCGAAAATATTT	0	0
AACGAACGTAGCGCATGAGA	0	0
AACGAAGTATTTCGAGGCAT	0	0
AACGAAGTTTCACCTTATCA	0	0
AACGAATTTAGCGTTTCACG	0	0
AACGACAAATTTTGGGTGTT	0	0
AACGACGGACTTTTGAGTTT	0	0
AACGACTACGGATATATGCT	0	0
AACGACTCTGCCACCACCGG	0	0
AACGACTTTGTTTCGGATAC	0	0
AACGAGTATTCAACACCCTA	0	0
AACGAGTTGGAAATCAAAGG	0	0
AACGATACGTAACCAAAGGG	0	0
AACGATATATAAACATCTTT	0	0
AACGATATTGTCTTCGCGTG	0	0
AACGATCATGCAGATCGTCC	0	0
AACGATCATGGTAACATTAT	0	0
AACGATGGGACGATTTAGGA	0	0
AACGATTAATTTCTCTATAG	0	0
AACGATTATACGTTTGTAGT	0	0
AACGATTGATAAGTCGTTTC	0	0
AACGATTGATTCGTATTGAT	0	0
AACGCAATTTGTCGTGTGGT	0	0
AACGCAGGCCTTCAGTCGTC	0	0
AACGCCGAATAGAGTATTTC	0	0
AACGCGAGCCTTAGCTTCAT	0	0
AACGCGTGCTATAGCATATG	0	0
AACGCGTGTTGCGAACACAT	0	0
AACGCGTTCATTAGGGAAAT	0	0
AACGCTCGCTAACTGATTTG	0	0
AACGCTTAGGTTTTTATTTT	0	0
AACGCTTTATTTGTAACTGT	0	0
AACGGAAACGTCACGGTGCT	0	0
AACGGACGAGGTATTTGTAA	0	0
AACGGACTAAAGTAGATAGA	0	0
AACGGAGTCCATTTTCATTT	0	0
AACGGATGCGGTATCGTAAG	0	0
AACGGATTATTAAAAGGAGT	0	0
AACGGCATTACTAACTCATA	0	0
AACGGCATTACTGAACGACG	0	0
AACGGCCAATGCTATACTGC	0	0
AACGGGAGGTTTAATGATTT	0	0
AACGGGCACGGTGCACATCA	0	0
AACGGTAACAAGACAGTTCT	0	0
AACGGTACTCTTATGCGAAA	0	0
AACGGTCTTTTGTGTGGTCT	0	0
AACGGTTATATCTCTTTTTG	0	0
AACGTACTAGACGGGATGCC	0	0
AACGTAGCGTAGACTGTATG	0	0
AACGTAGTAATAAGGGTGCA	0	0
AACGTAGTAGGAAAGTTGTA	0	0
AACGTAGTCTCTTAACAGAG	0	0
AACGTAGTTATACTCAGACC	0	0
AACGTATAGCCCCCTCTTAC	0	0
AACGTATTCACAGGAATATT	0	0
AACGTATTTAAATAGTGTTG	0	0
AACGTCGGATGCAAATTTTC	0	0
AACGTCGTGGAAAGTAGGGG	0	0
AACGTCTAAGTTTGCGAGTA	0	0
AACGTGAAGGCTGAAATGGT	0	0
AACGTGATTTTTAGAAAACT	0	0
AACGTGCACTCTATATTTAC	0	0
AACGTGCTATTCTTTAGTTT	0	0
AACGTGGGGTTCGTATTGAC	0	0
AACGTGGTACTGATACTGTA	0	0
AACGTGTATATCGCGAGAGA	0	0
AACGTGTTTTCAGTTCATTA	0	0
AACGTTAAGTTGCCCATACA	0	0
AACGTTATTGTATAGGTTAA	0	0
AACGTTGAGTGGGAGCCCAT	0	0
AACGTTGTAGAATTTTCACT	0	0
AACGTTGTTAATCCAAGGCT	0	0
AACGTTTACCTAAATATATA	0	0
AACGTTTAGGATCGCCTAGA	0	0
AACGTTTATATTCGCACCAC	0	0
AACGTTTATGGCTTGTTTCA	0	0
AACGTTTGTGAATCTTTCTT	0	0
AACGTTTTTATGTAAATCTT	0	0
AACTAAAGAAATATTGTGTC	0	0
AACTAACTAGATTGTGTTTC	0	0
AACTAAGAATATTGAAGAGT	0	0
AACTAATAACAACAAGCTAG	0	0
AACTAATAGTGTTTATTACG	0	0
AACTAATATATCTAAGTTTT	0	0
AACTAATATTTTCGTGTACT	0	0
AACTAATTAAGTTTGTTTAC	0	0
AACTAATTAGGTTTATATAA	0	0
AACTAATTGTGTGCGTTTTC	0	0
AACTACACCGCGGATTTCTG	0	0
AACTACTAATTGTACTTTTA	0	0
AACTACTACTAGTGCAGAGT	0	0
AACTACTATATTTGTGTTAT	0	0
AACTACTGTATGTGTGATGG	0	0
AACTACTTATTATGTCCCTC	0	0
AACTAGAGATAGAACATTTC	0	0
AACTAGTATAAACGCATCTT	0	0
AACTAGTCCAATTGATCCGC	0	0
AACTATCCTTAATATAATTA	0	0
AACTATCTACTATCAGCAAT	0	0
AACTATGATCAGGTTAGCAC	0	0
AACTATGTAATTAAGAGGAT	0	0
AACTATTAGTTAGCGGCGGA	0	0
AACTATTATGATACCGTTGT	0	0
AACTATTCCTTGTGTATTAT	0	0
AACTATTCTTTTTACTGGGA	0	0
AACTATTTGACACCGTCAGC	0	0
AACTATTTTGTATCCTATAA	0	0
AACTCAAATTTTTATCTTTG	0	0
AACTCAACTCACATAGTATT	0	0
AACTCAATACACCCATAAAA	0	0
AACTCACTTTTAACTATTTG	0	0
AACTCAGTTGCATGCTGGCT	0	0
AACTCATATCTTAGATACAT	0	0
AACTCCACTAAGTCTATTTG	0	0
AACTCCTTATAGTTCTGATC	0	0
AACTCGAATGATCTCATTAA	0	0
AACTCGGCAGTAAACTATCT	0	0
AACTCGTCGAGTTCCATTAT	0	0
AACTCGTTAGGGCATTGGAT	0	0
AACTCGTTCTTGTCGAAAGA	0	0
AACTCTAAGGAAATTTTTTG	0	0
AACTCTAATATGCTCCTATG	0	0
AACTCTAGGTTTGTATTGGA	0	0
AACTCTATAGTGGCATATCG	0	0
AACTCTCTAGAATCCGCAGA	0	0
AACTCTCTATGTTTATTGCA	0	0
AACTCTGTGTGGCATTATTT	0	0
AACTCTTCACAGTTTATGTC	0	0
AACTCTTTCCTCTTTAAGTA	0	0
AACTGAAGGACGGTATTGTT	0	0
AACTGACATCGCGCTAATAT	0	0
AACTGACTTGATTGCTTGTT	0	0
AACTGAGAACAGTCTCGCTC	0	0
AACTGAGGGTAGTCTTTTTT	0	0
AACTGATATAATGCTGTTAT	0	0
AACTGATATCGAAAGGAACC	0	0
AACTGATATGTTATTTTGTT	0	0
AACTGATGATAGTACTCGAA	0	0
AACTGCAGGTGCGGGTGACT	0	0
AACTGCATTGGCATATTTCT	0	0
AACTGCGGGTCCAAGTGGCT	0	0
AACTGCTGATATTAACTGAC	0	0
AACTGCTGTGAAAGAGCAGG	0	0
AACTGCTTATTCGCTTTCGG	0	0
AACTGCTTTGCTGTAGCCTA	0	0
AACTGGACAAAGTCGTAGAT	0	0
AACTGGAGACATGGTTGTGT	0	0
AACTGGCAAGCAGTTAGACT	0	0
AACTGGCAGTATTCTTTGTA	0	0
AACTGGCGTTAATCCTATAT	0	0
AACTGGGCACTTCGATAACG	0	0
AACTGGGCATAGTTCACGCT	0	0
AACTGGTAAGCTGGTAAGTT	0	0
AACTGGTGGAATCTTTCTAG	0	0
AACTGTAAGTCTATCGCTTG	0	0
AACTGTATTCAGATATCGTG	0	0
AACTGTATTTCTCATTACCC	0	0
AACTGTCACTTATATCATAT	0	0
AACTGTCCCTATGACTCCTC	0	0
AACTGTCGGTTGGCAGCATA	0	0
AACTGTCTACACGGGTAAGA	0	0
AACTGTCTGCATATTTCTTT	0	0
AACTGTGGATTAATACTTAA	0	0
AACTGTGTCAAACCTAGTAT	0	0
AACTGTTAAGCACTCGGCGA	0	0
AACTGTTGAATTTTGCATTT	0	0
AACTGTTGGGAATGTTCAAA	0	0
AACTGTTTTATATGGTTTTA	0	0
AACTGTTTTCCCACACAATG	0	0
AACTTAAGAGTCATTGGTAG	0	0
AACTTAAGGATTAAAGAAAA	0	0
AACTTAATTAATTAATGTAC	0	0
AACTTACAATTCACGTCTTA	0	0
AACTTACGTTGTAGTAAGCC	0	0
AACTTACTATTTATTAGCCC	0	0
AACTTACTCCATTTCTAAAG	0	0
AACTTAGTCATTGCTTCATG	0	0
AACTTAGTTTGGCCCATGTA	0	0
AACTTATATCACACGGCCTA	0	0
AACTTATATTGGTTTTAATG	0	0
AACTTATTAATCGGGAAAAT	0	0
AACTTATTCATTCCAGCCCT	0	0
AACTTATTTAGATTGTACCC	0	0
AACTTCATTGTCGTGACGAT	0	0
AACTTCCCACATGGTCCGAG	0	0
AACTTCCCATTTGGAGTTGT	0	0
AACTTCCGAGATTAGATTAA	0	0
AACTTCTAATATAGCCTCGT	0	0
AACTTGAACGTTCAGGTGTC	0	0
AACTTGAGTTGACTTCAGGA	0	0
AACTTGAGTTGGAGATCAAA	0	0
AACTTGCACGCGCTGTATAA	0	0
AACTTGCCTCCCTAATTTAT	0	0
AACTTGGTAGCTACCAGTCA	0	0
AACTTGTAACAAACTTAAGA	0	0
AACTTGTATATGGAGGGAAC	0	0
AACTTGTGTACTGTTTAATT	0	0
AACTTGTGTTTAATATGCTA	0	0
AACTTGTTAGGTTATGAGTA	0	0
AACTTGTTCTTTGTTAATCG	0	0
AACTTGTTTTGACCTTTGTC	0	0
AACTTTAATACATCTACGTG	0	0
AACTTTACGGTCGTTTCGGA	0	0
AACTTTAGAACACAAACGCA	0	0
AACTTTAGAGACAGTTTACA	0	0
AACTTTAGTTTTACTCGAGT	0	0
AACTTTATCGTCAAATTACT	0	0
AACTTTCGACGTGTCCTGAT	0	0
AACTTTCTTGGAATGTACTT	0	0
AACTTTCTTTATAAGAGACT	0	0
AACTTTGAAGCTTCTCGGGC	0	0
AACTTTGAGCTTTTGGTTGT	0	0
AACTTTGAGGCTACACCTAT	0	0
AACTTTGCAAGTCTGCCTTG	0	0
AACTTTGCTAGAAAGTACGA	0	0
AACTTTTAAACTTATGATTG	0	0
AACTTTTAAGTTTTGCGTTG	0	0
AACTTTTAATCCTATTCATA	0	0
AACTTTTATTCGCTTCCTGA	0	0
AACTTTTCCCCATTGAGTTG	0	0
AACTTTTGACAAGTAAACTA	0	0
AACTTTTGGTTGTGTAGGGG	0	0
AACTTTTTCATTTTAAACTT	0	0
AACTTTTTCTCGTGTGTCAT	0	0
AACTTTTTTTGTTGATTGTT	0	0
AAGAAAAAATCACAGCTGAG	0	0
AAGAAAAATATGTAGGTGAT	0	0
AAGAAAATGGAATGCGGTAG	0	0
AAGAAAGCTACATTGACAAC	0	0
AAGAAAGCTGAGGGTGTAAT	0	0
AAGAAAGTCCCGAGGTACCT	0	0
AAGAAATAGAGCTCAAGGTC	0	0
AAGAAATTGTGCAGATGATC	0	0
AAGAAATTTCAGTGGTTGTA	0	0
AAGAACAATTTTTACTTTTA	0	0
AAGAACATCTTATTACCTAT	0	0
AAGAACCGTTTAAGAGAATG	0	0
AAGAACCTGGTTTATACTGG	0	0
AAGAACGCTAGATTGAGTTG	0	0
AAGAACGTCACTATTATTTT	0	0
AAGAACTAATCTATGTTTTT	0	0
AAGAACTTAGACATAGCCTT	0	0
AAGAACTTCATTTAGAATTA	0	0
AAGAAGAGAATCCGAAATAT	0	0
AAGAAGGACCCAACTAACAA	0	0
AAGAAGGCAGGCCTGTTGAC	0	0
AAGAAGTCCGGTAGATGATA	0	0
AAGAAGTGGAGTGTTAATTC	0	0
AAGAAGTGGTTTAATTAATA	0	0
AAGAAGTGTGACCTGTTTTA	0	0
AAGAAGTGTGCGGCAAGAGA	0	0
AAGAAGTTGAGCCGTAAAAG	0	0
AAGAATAGTAAGTACACGTA	0	0
AAGAATAGTGCTGCATTAGC	0	0
AAGAATATAATGTTATCTGG	0	0
AAGAATATTTATTTAAAGTG	0	0
AAGAATCTTCGACATAGATC	0	0
AAGAATCTTTCTTTACGAGC	0	0
AAGAATGCGCAGCGTAATGC	0	0
AAGAATGTATAGGTCAGCAA	0	0
AAGAATTAGTATTCGCGAAG	0	0
AAGAATTATTCTTTAGACTT	0	0
AAGACAGGCGCAGGCGGGAT	0	0
AAGACATCTAAATGTTATTG	0	0
AAGACATCTACTTTTTGTTA	0	0
AAGACATTTTCCGCGACCTT	0	0
AAGACCTATGTGGCCTGCTA	0	0
AAGACGCCTACTACGATTTG	0	0
AAGACTACGGTTACTTATAC	0	0
AAGACTATCTATTTGGCAGG	0	0
AAGACTGAACAGGCGAAGGG	0	0
AAGACTGGTAGTACCGACTA	0	0
AAGACTGTTTTATGCAGTGG	0	0
AAGACTTATGCGCGTGTTCT	0	0
AAGACTTCATGGAGTTATGA	0	0
AAGACTTCCTCAGCCGGTGA	0	0
AAGACTTGTATAAAAATGAT	0	0
AAGACTTGTTTGCATGATAT	0	0
AAGACTTTGACACGAGCCGG	0	0
AAGAGAACTAAAAGTTTAAC	0	0
AAGAGACGGCGCCATTTGGA	0	0
AAGAGAGCGTACATGAATTC	0	0
AAGAGATACAAGGGTTGACA	0	0
AAGAGATTTTTCAGAAGACC	0	0
AAGAGCAATGTTATTTCTAA	0	0
AAGAGCCGAATTTTTAGATT	0	0
AAGAGCTCACATTTATTCTG	0	0
AAGAGCTCTTAATTATGACA	0	0
AAGAGGCTATGTTGGTTTAA	0	0
AAGAGTAATGTTATCGTGCG	0	0
AAGAGTCAAGAATCCGTATA	0	0
AAGAGTCTTAGAAAATCGCT	0	0
AAGAGTTAGTCGTGCAAGAC	0	0
AAGAGTTGTCGTCGTATTTA	0	0
AAGAGTTTCTTCGGACTCAG	0	0
AAGAGTTTGTTGAATATGTT	0	0
AAGATAAATTATTGTAAATG	0	0
AAGATAACATTAGTCTTCAT	0	0
AAGATAATGCATTGCGGATT	0	0
AAGATAATTTAGTATATCGC	0	0
AAGATACCCAGCTGTCCAGT	0	0
AAGATACTATCGTGAATTGG	0	0
AAGATAGCCGTCCAAATGCA	0	0
AAGATAGGTTTCCTAAACTT	0	0
AAGATATATATCTGATAGTT	0	0
AAGATATATCGATATAACAC	0	0
AAGATATCTTACCAATGCGT	0	0
AAGATCGTTTTCTATGTCAA	0	0
AAGATCTAATTTACAGGTCG	0	0
AAGATCTACTAGCATCTCCG	0	0
AAGATCTCCTATGCGATTGT	0	0
AAGATCTGAAGTTAATACAC	0	0
AAGATCTGCGGCGAGAAGTT	0	0
AAGATCTTTCTGCTGTCCAA	0	0
AAGATGATACTGGATAGTTC	0	0
AAGATGCCATTGCGATAGGG	0	0
AAGATGTACGCAAATATTTG	0	0
AAGATGTTCTTTTGGAAGTT	0	0
AAGATGTTGTAATTTCTCTC	0	0
AAGATGTTTTTATTTATATA	0	0
AAGATTAACGCCACGCAAAT	0	0
AAGATTATTCTTTCTGGGAC	0	0
AAGATTATTTGAAGCTCTAA	0	0
AAGATTCATTTGTCACCGTG	0	0
AAGATTCTTCACATTTTTTT	0	0
AAGATTGACTTGACTTCGTA	0	0
AAGATTGCTATATAGACAGG	0	0
AAGATTTAATGTCAGTATTA	0	0
AAGATTTCTTATCATTTGGT	0	0
AAGATTTGTTCCGAGATATG	0	0
AAGATTTGTTTGGCTCCTGC	0	0
AAGCAAAAAAGATACGTCGG	0	0
AAGCAAAACATATTTTATAG	0	0
AAGCAATAATCGTTGCTACA	0	0
AAGCAATCATTTCTACTATA	0	0
AAGCAATCCCGATAGATAGT	0	0
AAGCAATTTCGGGCTAACAG	0	0
AAGCACAAATCTATTGTATG	0	0
AAGCACATTGAAATATTAGG	0	0
AAGCACCGGTAACTAGATAG	0	0
AAGCACGAAGAGTGCCGGGT	0	0
AAGCACTGTCGCAGGCGAGT	0	0
AAGCAGCCTAGGGGTTTGAT	0	0
AAGCAGCTTATGGGGTCCGG	0	0
AAGCAGCTTTTAGTTTGCAT	0	0
AAGCAGTAACCCGCGAATAT	0	0
AAGCAGTGCTTTCACCCCCT	0	0
AAGCATAAATCTGCCTTTAC	0	0
AAGCATGGAGGTAGCATCTG	0	0
AAGCATGGGGTGGAGTAACA	0	0
AAGCATTAGTTACTTTTCTC	0	0
AAGCATTATTCTGTTATTAA	0	0
AAGCATTCAATTTTAATTAT	0	0
AAGCATTCAGCCTATGGCTC	0	0
AAGCCAAATGGTCTTAATTG	0	0
AAGCCAACCTTCCGTGGCAA	0	0
AAGCCAAGCTGTTGTATTAT	0	0
AAGCCATCATCTATAAAAAT	0	0
AAGCCATGCTAATACAATAA	0	0
AAGCCATGTGCATAATCTAT	0	0
AAGCCGGTTGTTGAATAACA	0	0
AAGCCGTCTTATAGGGTATA	0	0
AAGCCTACTAGTAGTAGATT	0	0
AAGCCTAGACGGTTCTTGGC	0	0
AAGCCTCGGGGTGGGACATC	0	0
AAGCCTCGTGCTGTTACCAG	0	0
AAGCCTGACAATAGTCTATC	0	0
AAGCCTTGACATGAAAGGTA	0	0
AAGCGACATCTAATGATTAA	0	0
AAGCGAGCTCATTAGTATTT	0	0
AAGCGCCCTACGGAAAACAT	0	0
AAGCGCCTCATTTTAAAGGC	0	0
AAGCGCTATAAGGAACATTT	0	0
AAGCGGTACTGGTATTTTGT	0	0
AAGCGGTCAGTCTACACGTA	0	0
AAGCGGTGGTGCAGTCCGGA	0	0
AAGCGGTTAAGCCGATATTT	0	0
AAGCGGTTCTGGCGTTCATC	0	0
AAGCGTAATCACTATGCAGG	0	0
AAGCGTAATTAATCCGAGTT	0	0
AAGCGTAATTTAAATGTCCA	0	0
AAGCGTGAGACAAGAGCTAT	0	0
AAGCGTGGTGTCATTAACAA	0	0
AAGCGTGTTCTCGGCTATCC	0	0
AAGCGTTAGTCATTTTACCG	0	0
AAGCGTTTCCGTGTATAAAA	0	0
AAGCTAAATTTTCTAACTTA	0	0
AAGCTAAGCTTTCCTAGTAT	0	0
AAGCTAATAGATGGTCGTCG	0	0
AAGCTACAAGTCCTATCTTC	0	0
AAGCTACGTCCGACATTAGT	0	0
AAGCTAGCAATCGGGGATTG	0	0
AAGCTAGTATGTGGGCAAGA	0	0
AAGCTAGTGTCTGTAACTTT	0	0
AAGCTAGTTGAATGGGCGCA	0	0
AAGCTATGGAATTTGCAGTT	0	0
AAGCTCACGCTTGTTTAGGT	0	0
AAGCTCACTCGTCAGTTAGT	0	0
AAGCTCCGTCAGTATGAGTG	0	0
AAGCTCGAGGTAGTACCAAA	0	0
AAGCTCTGAGAGGGTTTTGA	0	0
AAGCTGAAAATGTTTAATTT	0	0
AAGCTGGTTGATAGTGGATT	0	0
AAGCTGTGTGTATTTTAAGA	0	0
AAGCTGTGTTGTGACTTCAG	0	0
AAGCTGTTGTCTATACTTTT	0	0
AAGCTTAACAATTCGCATAT	0	0
AAGCTTCTACGGACAATTGT	0	0
AAGCTTGAACTCATCCTGGT	0	0
AAGCTTGCCGTGGAACGGTG	0	0
AAGCTTTGGGTCTTTCTACT	0	0
AAGCTTTTATGCTACCATAC	0	0
AAGCTTTTTTGCGGATTTTT	0	0
AAGGAAAAATATAACACTCC	0	0
AAGGAAACCCTAGCTTTACC	0	0
AAGGAAACGTTAGATATAGG	0	0
AAGGAAATCGTGTTCTTGCA	0	0
AAGGAAATTAAGACCTTTAT	0	0
AAGGAACAACCATTGGATAT	0	0
AAGGAACACTTGACCATAAA	0	0
AAGGAAGTTCAATACGATGG	0	0
AAGGAAGTTTGTTTCGTAGT	0	0
AAGGAATAATTCGAACATTT	0	0
AAGGAATCCTATCAGTATTT	0	0
AAGGAATGGGGAGTATAGTT	0	0
AAGGACATAAGGATTATAGG	0	0
AAGGACCAGGTGTGTTGACT	0	0
AAGGACGCGCACTTTGAGGG	0	0
AAGGACGGGCAGCAGTTGCT	0	0
AAGGACTCTTTTTAACCCTA	0	0
AAGGACTGAGGTTTTCAGAA	0	0
AAGGAGAAATAAACAGAAGG	0	0
AAGGAGAATCTGGTCGATGG	0	0
AAGGAGAATTTGCTGCCCTC	0	0
AAGGAGAGTTTTTTCTAACA	0	0
AAGGAGATTGTTTCACGATT	0	0
AAGGAGATTTTACTTCCAGT	0	0
AAGGAGCATATACTGCAATG	0	0
AAGGAGCTAGATCTGCGATT	0	0
AAGGAGGTAGATATTTAGGA	0	0
AAGGAGTACTTATTGATTCT	0	0
AAGGATACTTATATAGAATA	0	0
AAGGATATTGGCGACGCATG	0	0
AAGGATATTTAACAATTGTT	0	0
AAGGATCTCCTTTTATGATA	0	0
AAGGATTTCTGGCATATCTT	0	0
AAGGCAAATGGCAAGTTTTT	0	0
AAGGCAAGGTTTTTCGATCT	0	0
AAGGCACTTCTTTGCTCCAT	0	0
AAGGCATATATAAACCACGT	0	0
AAGGCATTTTCTAGTAGTGA	0	0
AAGGCCAAGTTGTCATAGCT	0	0
AAGGCCACGTGTCTTTTATG	0	0
AAGGCCATGAGAATTACCAC	0	0
AAGGCCGTTTTTTACACGTG	0	0
AAGGCGGCCTTGCGGTAATC	0	0
AAGGCGGTATCGACTGATAA	0	0
AAGGCGTTTGGACATCATGG	0	0
AAGGCTAGTTACATAGCAAA	0	0
AAGGCTGGGGGAGGGAATAA	0	0
AAGGCTTAAGTGTTCTATCC	0	0
AAGGCTTAATCTAAAGCTTC	0	0
AAGGCTTCTAGTTTCCTGCT	0	0
AAGGCTTGTCCAATTAAACA	0	0
AAGGCTTTTAAAACGAATTT	0	0
AAGGGACTAGCTGCTCAGGT	0	0
AAGGGAGTGATTTGACCTAA	0	0
AAGGGAGTTTTCCACAAAAA	0	0
AAGGGCATTGTGAGTACACG	0	0
AAGGGCGGATTGCGCTATTA	0	0
AAGGGCGTAAACAGGTTGTG	0	0
AAGGGCTCGTTTATGAGTGT	0	0
AAGGGCTGAGGCATATGGAG	0	0
AAGGGCTGATTTGGAAGAGA	0	0
AAGGGCTTAGCTTCTTTTTG	0	0
AAGGGGGCGACAAGCTGCTT	0	0
AAGGGGTGCACTAACAGGGG	0	0
AAGGGTATCTACTGACGATT	0	0
AAGGGTGAGTGGCAGGTTTG	0	0
AAGGGTGATTAAGGTTTCAC	0	0
AAGGGTGTTCTTTTTATCTT	0	0
AAGGGTTCAGTTCGATCTCA	0	0
AAGGGTTGCGTTAGTGGGTA	0	0
AAGGGTTGGTTAAAGTCGGC	0	0
AAGGGTTTATTTTTAAGGCG	0	0
AAGGGTTTGATGAAAGCTTA	0	0
AAGGTAAATGCTGCAGTCAA	0	0
AAGGTAAATTCTATTTATTG	0	0
AAGGTAACGGTAATTTTACT	0	0
AAGGTAATTGACAAGCTCGG	0	0
AAGGTACATATCTTTACATT	0	0
AAGGTACGTTTTGATATCAA	0	0
AAGGTAGGTTTTCCGTCTAT	0	0
AAGGTAGTCAGCGGGTTTTA	0	0
AAGGTAGTTGCTGGGGTGAG	0	0
AAGGTATAGAGGATGGAGAA	0	0
AAGGTATAGGTATTTCAATC	0	0
AAGGTATGTAATAGATGGTT	0	0
AAGGTATTATAGTTGAGCAA	0	0
AAGGTATTGTCAGGTCGGGG	0	0
AAGGTCATAGGACCCCGTCT	0	0
AAGGTCCCTCACAGAACCAG	0	0
AAGGTCTCAAGTTTTGAGAA	0	0
AAGGTCTGTGCTGAGTTGCG	0	0
AAGGTCTTAGGGTGTATCAC	0	0
AAGGTGAATTCGCGTATGTC	0	0
AAGGTGAGAGCATTATCTTG	0	0
AAGGTGATTCGATGATTGTT	0	0
AAGGTGGGCCTGATAACTTT	0	0
AAGGTGGGCTAATCGTCGAA	0	0
AAGGTGTGGATAACGTTGAT	0	0
AAGGTGTTTCGAAACTCTAT	0	0
AAGGTTAAAATGCCGGTAAA	0	0
AAGGTTAATGTAGATAGGGG	0	0
AAGGTTACTTATATCGGTAG	0	0
AAGGTTAGTCCTCTTTGTAA	0	0
AAGGTTATTGCAGGAAGCCG	0	0
AAGGTTATTTAACAGAATTG	0	0
AAGGTTCATAATAAAATTCA	0	0
AAGGTTCCAAACTGGTAGAT	0	0
AAGGTTCGAATAACGGAGTT	0	0
AAGGTTGCAAGTCCCGACCG	0	0
AAGGTTGGATTGATAGTTTG	0	0
AAGGTTGGGGTAGTCGAAGG	0	0
AAGGTTGTGTCGCTCCTACA	0	0
AAGGTTGTTAATGGAGCTCT	0	0
AAGGTTGTTCTTTGACTTAT	0	0
AAGGTTTAAGATTCTGGCCT	0	0
AAGGTTTATTCAAACTTACA	0	0
AAGGTTTCTAACGATCTTCT	0	0
AAGGTTTCTTTTAAGATCTG	0	0
AAGGTTTGAATGAATAACTA	0	0
AAGGTTTTTATTATGATTCA	0	0
AAGGTTTTTCGTATGGACTT	0	0
AAGTAAAAATCTTGCTTAAT	0	0
AAGTAAAAGGGAAAAACTTG	0	0
AAGTAAACATCCGCATTCTT	0	0
AAGTAAAGCTCAAAGCAGTG	0	0
AAGTAAATAGCCCTTTTAGT	0	0
AAGTAAATGTAGTTCAGCTG	0	0
AAGTAACACCTTTTCTTGGT	0	0
AAGTAACATCGATCACGAAA	0	0
AAGTAACATTTATGGATGTC	0	0
AAGTAACGTGAGTAGTGCGA	0	0
AAGTAAGATACATCTATACG	0	0
AAGTAAGCTGATTTACCAAT	0	0
AAGTAATAACAATTATTATG	0	0
AAGTAATACATTTGAGGTAA	0	0
AAGTAATACCGCGTATTGTT	0	0
AAGTAATGTACCTCGTCCTA	0	0
AAGTAATTATCTGGGTAGTG	0	0
AAGTACATATACAGGTTGGT	0	0
AAGTACATTTCATATTCTGT	0	0
AAGTACCGAACATAATAGCT	0	0
AAGTACCTGATACGGTTTGT	0	0
AAGTACGAGAATTCAATGTA	0	0
AAGTACTAAATATGTATGTA	0	0
AAGTACTTTTCAGATCATAG	0	0
AAGTAGCATTTGTTTGGTTT	0	0
AAGTAGCCATTTCTAGAATT	0	0
AAGTAGCCGCGTTCTTGGTG	0	0
AAGTAGCGAATGATATTAGG	0	0
AAGTAGCGTAAAGAATCAAA	0	0
AAGTAGGATAAGGGAGACTC	0	0
AAGTAGGATGTTTTTCGGTC	0	0
AAGTAGGTTGAGGATATCTT	0	0
AAGTAGTATGTCCTTGTTTT	0	0
AAGTATAAATCATATATCGA	0	0
AAGTATAAATTAAGTGGTCA	0	0
AAGTATAAGCTCAATGGTAG	0	0
AAGTATAATCTAGCGTTCAC	0	0
AAGTATAGAGAGTACGTTAA	0	0
AAGTATAGTTATTTTGATAT	0	0
AAGTATATATGTGTTTTAGT	0	0
AAGTATATTGCTAAAACGAT	0	0
AAGTATCAATATCCGCATAA	0	0
AAGTATCTGGCTTATACCAC	0	0
AAGTATCTGTTAGTATATAA	0	0
AAGTATCTTTTTTCTTATAG	0	0
AAGTATGAACGTTGACGGCC	0	0
AAGTATGCCCCTGCCTAACA	0	0
AAGTATGGTTGTGTTTCCCT	0	0
AAGTATGTCAGTAAAAGTGC	0	0
AAGTATGTCTCGCTGCAACG	0	0
AAGTATGTGATATCTGAAAG	0	0
AAGTATGTGGAACACGTTAT	0	0
AAGTATTAATTTGGTCCGTT	0	0
AAGTATTACACAAAAGGCCT	0	0
AAGTATTATAAGCATACGGT	0	0
AAGTATTCCTAGGTTGTATA	0	0
AAGTATTGCTGTGTGAAGCA	0	0
AAGTATTGGTATGACACGGC	0	0
AAGTATTTAGTTTAAGGGTT	0	0
AAGTATTTCATTATTTGCCT	0	0
AAGTATTTTAGATCATACAT	0	0
AAGTCAAGGATCATCGGGTG	0	0
AAGTCAATCGGGAGCTTCCA	0	0
AAGTCAATCGGTTTCTACCT	0	0
AAGTCAATCTGGATGGTAAT	0	0
AAGTCAATTAAAAATTAAGT	0	0
AAGTCACTCGACATTCGTTA	0	0
AAGTCAGAAAAACTTTTCAC	0	0
AAGTCAGACTTCTCTTTTCG	0	0
AAGTCCAGCGTATATCTTTG	0	0
AAGTCCGAACTCTGTCACAA	0	0
AAGTCCTAGATACGACTGTG	0	0
AAGTCCTGAAGTTAAATTCC	0	0
AAGTCCTGGTTAGCATGTCT	0	0
AAGTCCTTCTAGAAAGTTAT	0	0
AAGTCGATCTTGTCTTATAT	0	0
AAGTCGCATTGTGTAGTACA	0	0
AAGTCGGAGTATCAAAGTAT	0	0
AAGTCGGTATTTAATTTTTG	0	0
AAGTCGTGTTTGAATTTGTG	0	0
AAGTCTAATACAAAATAGAC	0	0
AAGTCTAGTTTGTGAAATAT	0	0
AAGTCTATGAAAGATTCTTA	0	0
AAGTCTCGAAGTAGTATCTC	0	0
AAGTCTGATAATTAGCGGAT	0	0
AAGTCTTACGTATCCAAAGC	0	0
AAGTCTTCACTCTTAGGACT	0	0
AAGTCTTGGATTATTTAATC	0	0
AAGTCTTTCGGTACTTGGTA	0	0
AAGTCTTTTACAGAAACAAT	0	0
AAGTGAAAATGCCGTTTTCC	0	0
AAGTGAATCTTAGTGCTAAG	0	0
AAGTGAATTGAAGTTAGGTC	0	0
AAGTGACGGGCGGGTAAAGT	0	0
AAGTGACTATAATATTTTAG	0	0
AAGTGACTTTAGAACATAAA	0	0
AAGTGACTTTTATGATATAT	0	0
AAGTGAGACAGAGAGAGTGC	0	0
AAGTGATACAATGAATCTCG	0	0
AAGTGATCTTATGGATTAAT	0	0
AAGTGATCTTCCCCCTGTCA	0	0
AAGTGATTAATAGTTACTTA	0	0
AAGTGATTATCAAGATAAAA	0	0
AAGTGATTGTTTTGTAGGTT	0	0
AAGTGCAATTGATTTTCTAG	0	0
AAGTGCAGGGCAATGCAGTT	0	0
AAGTGCAGTGTTTTGAATAC	0	0
AAGTGCATATTAAAGAATCT	0	0
AAGTGCCCCATCCTTTTCGA	0	0
AAGTGCGCTGTTTAGTCTAG	0	0
AAGTGCGTTTCGGGGCGGTT	0	0
AAGTGCTAATCTACGGTGTC	0	0
AAGTGCTCACGCGCGCTTAG	0	0
AAGTGGACTTTACAATTGAA	0	0
AAGTGGCATCTGGAAAAATT	0	0
AAGTGGGCGTTCAAAAATGA	0	0
AAGTGGGGCTGGACTACAAG	0	0
AAGTGGTTACTCCGTTTATA	0	0
AAGTGTAATTTAAGCATTGG	0	0
AAGTGTATATCGTTATTAGA	0	0
AAGTGTATCGTAACATGACA	0	0
AAGTGTATGTGAGTTGCCTT	0	0
AAGTGTCGGCCCGGAGTGTA	0	0
AAGTGTCTGGTTTTTAAGAG	0	0
AAGTGTGGCACACAAGTTTT	0	0
AAGTGTTAATTTCTGCGCTT	0	0
AAGTGTTACTTGTGGACTAA	0	0
AAGTGTTGTACTGACTGAAA	0	0
AAGTGTTTCAAGTATTATTT	0	0
AAGTTAAAGACAATCATCTT	0	0
AAGTTAATCAGATAGTTTAT	0	0
AAGTTACAGTCTAAAGTTAT	0	0
AAGTTACATCATGTACATAC	0	0
AAGTTACATGAATTGCTATG	0	0
AAGTTACCTACAGATGCTTT	0	0
AAGTTACTACAAATGTGATG	0	0
AAGTTACTTCAGATTACTTT	0	0
AAGTTAGAGGGCTTTCTAAA	0	0
AAGTTAGCCGGGAATTGGAA	0	0
AAGTTAGTTTTAGTCTTATC	0	0
AAGTTATAAAGGTGATTTTT	0	0
AAGTTATAATCCAACTCCTT	0	0
AAGTTATCATACTGATCTTT	0	0
AAGTTATCTTAGAATCATAA	0	0
AAGTTATCTTTTTCACCTAC	0	0
AAGTTATTCAGAAGGTCACC	0	0
AAGTTATTCATCGTAGTAAG	0	0
AAGTTATTCGGATTAATGTA	0	0
AAGTTATTTTTCTTAAATAT	0	0
AAGTTCAGGGGTTCACAGCA	0	0
AAGTTCAGTATCTCTTTTTG	0	0
AAGTTCATGACTCTTAGCGG	0	0
AAGTTCATGGATTTCCGTAC	0	0
AAGTTCGGAAAATAATGTTC	0	0
AAGTTCTATATTAATGTCTT	0	0
AAGTTCTATGCGGATTTGGA	0	0
AAGTTCTATTATTGATACAA	0	0
AAGTTCTCCAATTTTATGTT	0	0
AAGTTCTGTCTCGTTTTTGA	0	0
AAGTTCTTCATTATTCTGGT	0	0
AAGTTCTTCCATGAATTTTA	0	0
AAGTTCTTGCAAGAGTGCTA	0	0
AAGTTGACTACGCTCACAAG	0	0
AAGTTGAGAACCTAAGTTCC	0	0
AAGTTGAGACGTTGATTCTT	0	0
AAGTTGAGATGCTTATGGGC	0	0
AAGTTGATAATTTTTATTAC	0	0
AAGTTGATACACTGGAATTT	0	0
AAGTTGATTTCTACCTCATG	0	0
AAGTTGCACGCGCTGGTATG	0	0
AAGTTGCACTTACATTTTGT	0	0
AAGTTGCATATGGTCGTCTT	0	0
AAGTTGCATGGGTCTATGTG	0	0
AAGTTGGACTTTGTATTTTG	0	0
AAGTTGGAGTTTCGATCTTC	0	0
AAGTTGGCATTGGTTTTGGT	0	0
AAGTTGGGCTTCTATTCACA	0	0
AAGTTGGGTTTTTAGAACTT	0	0
AAGTTGGTAATATGGATGAC	0	0
AAGTTGGTACGTCATACGAC	0	0
AAGTTGGTGTAATTTCAAAT	0	0
AAGTTGGTTCTCCCGTGAGG	0	0
AAGTTGGTTTATGCGTATGG	0	0
AAGTTGTAAAGTTCTGCTTA	0	0
AAGTTGTACAGAGAATTGTG	0	0
AAGTTGTCATAGACTGGACA	0	0
AAGTTGTTGAAATTGCTCGG	0	0
AAGTTGTTTCTGAGCATATA	0	0
AAGTTTAGCTGAGTATTCTT	0	0
AAGTTTATTAGTAAATTATG	0	0
AAGTTTATTCATTGCTCTTT	0	0
AAGTTTCCTATTCTGGTGTT	0	0
AAGTTTCGTTGTGTATAAAA	0	0
AAGTTTCTAACAAGGGATAA	0	0
AAGTTTGATCTCTACCTAAG	0	0
AAGTTTGATTCTAAGTTAGC	0	0
AAGTTTGTCGGATGGCATCG	0	0
AAGTTTTACAATAAATTGGT	0	0
AAGTTTTCCTTCCTCTTTTA	0	0
AAGTTTTGTATTAGATCATG	0	0
AAGTTTTGTTTTGGAACATG	0	0
AAGTTTTTCGGAGCCGATTA	0	0
AAGTTTTTGTCCTTCCTTAT	0	0
AATAAAAACTTAAAAGAATT	0	0
AATAAAAAGCTCGAAGAAGA	0	0
AATAAAAATAAGGCCTATTC	0	0
AATAAAAATTCTACTGCTAT	0	0
AATAAAAGGTTTCTGAGGCA	0	0
AATAAAAGTTATTAAGTGTA	0	0
AATAAAATCTTGTTTTTAAT	0	0
AATAAACAAATTTTCTCGTG	0	0
AATAAACATTGCTTTATACG	0	0
AATAAAGAAACAATCCGCGT	0	0
AATAAAGTCACGTTTCATTT	0	0
AATAAATAATTCTAATGTAT	0	0
AATAAATACGAGTATCATGT	0	0
AATAAATAGCTTTTATACAA	0	0
AATAAATATAACAGTTTCCA	0	0
AATAAATCAGCATAACCTGC	0	0
AATAAATCTTTGGGATATAA	0	0
AATAAATGTAGGTGTCTATA	0	0
AATAAATTAAATCTATCTTA	0	0
AATAAATTACACGGAATTTT	0	0
AATAAATTTCCGTATCTTTA	0	0
AATAACAGCTGATTTACTAT	0	0
AATAACCCGGTTATTTACTA	0	0
AATAACGCTGATACAAAAAT	0	0
AATAACGTCCGTCGTACCTG	0	0
AATAACTCATTATCATTATG	0	0
AATAACTTATTTTAAACGAC	0	0
AATAACTTGTCCGGATACCC	0	0
AATAACTTTCTGTATGCCGC	0	0
AATAACTTTTTAGTTTCTTA	0	0
AATAAGAATCAAAGGGATCT	0	0
AATAAGACATATTGTATGAA	0	0
AATAAGATCCGTTACTTATG	0	0
AATAAGCCTTCTAGTTTATA	0	0
AATAAGCGTTAAGCAGGACG	0	0
AATAAGGATCAAAAGATTGG	0	0
AATAAGGCTGCTTTATTAAT	0	0
AATAAGTAAGAGAACGTTTA	0	0
AATAAGTAGTTACCATGTTC	0	0
AATAAGTAGTTACTTGATGT	0	0
AATAAGTATTGGGCTAGAAT	0	0
AATAAGTGCATTATTTCATG	0	0
AATAAGTGGATTTATTTCTG	0	0
AATAAGTTATTTATATTGGT	0	0
AATAATAATGTTATCAAACA	0	0
AATAATAATTTTCACTATTG	0	0
AATAATAGAGATTTTTATAT	0	0
AATAATAGATTTCAAGGATA	0	0
AATAATAGTGTTGTTCACAA	0	0
AATAATATCAAATCGATAAG	0	0
AATAATATTAACTTCTGTTT	0	0
AATAATATTAGTCGTATACT	0	0
AATAATCCACCACTCAAGTA	0	0
AATAATCGTGAATGAGGGGC	0	0
AATAATCTTGATTGTACCCA	0	0
AATAATGATTCGAACGTTAC	0	0
AATAATGATTCTATTTCTCC	0	0
AATAATGCTTTGAAAACCCT	0	0
AATAATGTATCTAGCTCTCT	0	0
AATAATGTATGAAGGGTTTT	0	0
AATAATGTTTCCTTCACAGA	0	0
AATAATTCCACGCACTTCCC	0	0
AATAATTGCGTGGTGTATGT	0	0
AATAATTGGACGCAATAACG	0	0
AATAATTTGCAATATATGTC	0	0
AATAATTTGCTGACTAGCAG	0	0
AATAATTTGGAAGGTTCTAT	0	0
AATACAAATATAAAACAGTC	0	0
AATACAATCGTCTAGCCTGC	0	0
AATACAATTGCATTTGTAAT	0	0
AATACACGAATAAAAAGGTT	0	0
AATACACGTTGTAAGTGCCA	0	0
AATACACTCCCTTGTTTTAG	0	0
AATACAGTGCAGCTCATATC	0	0
AATACATATTCTATTGAGAT	0	0
AATACCAGATCTAGAATCGC	0	0
AATACCAGATTCACATCAGG	0	0
AATACCCATCCATGGGGTAA	0	0
AATACCCCATGGGAGGAAAG	0	0
AATACCCCGTCTTAATATTT	0	0
AATACCGACAATGGTAAGGG	0	0
AATACCGATCATAGTGTAGC	0	0
AATACCGTGGTCCAGGGGTT	0	0
AATACCTATTATTTTAAGTT	0	0
AATACCTGTGTATTTCCCAT	0	0
AATACCTGTTACTGCTTTAG	0	0
AATACCTGTTTTGTTAGAGT	0	0
AATACCTTAAAAAAATGTTA	0	0
AATACGACCCTGCGTTTTAG	0	0
AATACGATTCAATGTTTTGT	0	0
AATACGCAATGAATGCCGTT	0	0
AATACGCATTATTTTTCAGT	0	0
AATACGGCCGCAGAATTGAG	0	0
AATACGTCCCTTTTGTTCAA	0	0
AATACGTGATATAGAGGTTT	0	0
AATACGTGGTGGGTAGGGGT	0	0
AATACGTTTTCAAGTGCGAT	0	0
AATACTATTAAATAATAAGT	0	0
AATACTATTTTTTCGCAAGA	0	0
AATACTCAGGTGTTGTCTTT	0	0
AATACTCATCATTTCCATAT	0	0
AATACTCTTTGTATTAAAGG	0	0
AATACTGAGTAATGGTTTTG	0	0
AATACTGCATCATTTAGTTG	0	0
AATACTGTATCAAGTTCTAG	0	0
AATACTGTTTGAACAGGACG	0	0
AATACTTATTTTAAACATCC	0	0
AATACTTCAATAGGCCAGAA	0	0
AATACTTGATTGAAGAGTTA	0	0
AATACTTTATAGATGGGAGT	0	0
AATACTTTATGCATCGAATG	0	0
AATAGAACAGTTCTTCCAAT	0	0
AATAGAACTTGTAAACTTTG	0	0
AATAGAACTTTTTTGCGTTG	0	0
AATAGAAGAAATCGATATGT	0	0
AATAGAAGCTATGTCTTTAC	0	0
AATAGACTCTCCATTGGTAC	0	0
AATAGAGAATCTATTATACA	0	0
AATAGATCCACCGTCAATTC	0	0
AATAGATGTAACGATCTTGA	0	0
AATAGCATGGTTAGCATTTC	0	0
AATAGCATGTCAATTATATC	0	0
AATAGCCAGAAATTGTTAAG	0	0
AATAGCGGATAATAATATTG	0	0
AATAGCTACTATGGGAAAGT	0	0
AATAGCTGCAGGAATGAATG	0	0
AATAGCTTTGTCTTTTGGGA	0	0
AATAGGAAAGCCCTTTCACT	0	0
AATAGGATTTCGGTGTTGTG	0	0
AATAGGCCTGCGTGTGGTTT	0	0
AATAGGCGTACAAAGTTTCG	0	0
AATAGGGGTGTACGTTTGTT	0	0
AATAGGGGTTATGTGGTTTT	0	0
AATAGGTATGGGATTATGTA	0	0
AATAGGTCTCTAGCCGGTAC	0	0
AATAGGTGATCCATGGGATA	0	0
AATAGGTTCATTTAAACTCA	0	0
AATAGGTTGCAGTTGGTTAG	0	0
AATAGTAAAATACAATCATA	0	0
AATAGTAACTTAATTTTTGA	0	0
AATAGTACTGTCTACAACTT	0	0
AATAGTAGCAAAAAAATATG	0	0
AATAGTATTCTTGTAACCTA	0	0
AATAGTCAATTCCTTTTAAT	0	0
AATAGTGCTGAAATTAATGG	0	0
AATAGTGGAAGCACTATCTC	0	0
AATAGTGTATTAAGTCATCG	0	0
AATAGTGTTGTCAGGGCGGT	0	0
AATAGTTCTCGTTGCGTCTG	0	0
AATAGTTGACCCCATATTAA	0	0
AATAGTTGTCGTCCCATACG	0	0
AATAGTTTGTCTTTTGTTTC	0	0
AATAGTTTTTAACAATGAGG	0	0
AATATAAATTGTCGCTTGTT	0	0
AATATAACGCGAGTAGATAG	0	0
AATATAATCTGTAATGCAAA	0	0
AATATACACTAGTGGTGAGG	0	0
AATATACGTATCTCACCAAT	0	0
AATATACTTGCACTTGCGGC	0	0
AATATAGACTGTATTATTAG	0	0
AATATAGGGATAGTGCTTTG	0	0
AATATAGTTCATTTGTATCG	0	0
AATATATATCTTTATAAAAA	0	0
AATATATGTTGACTCGCGGG	0	0
AATATATTTAACTACAAGAT	0	0
AATATATTTTGCCCACGACC	0	0
AATATCAAATTAGCTAGCTA	0	0
AATATCAATGTTAATGACTT	0	0
AATATCGACGGTAATGTATT	0	0
AATATCGCTCATTAGGTATT	0	0
AATATCGTTTGCAATGTTCT	0	0
AATATCTCGCACTCGGGGGC	0	0
AATATCTCGGTCAACCGTTG	0	0
AATATCTCTCGTAAGGGTCT	0	0
AATATCTGTCTCTAAGTTTT	0	0
AATATCTTTTTGCGCAAAAT	0	0
AATATGAAGTGAGTTCTTTA	0	0
AATATGAATATGAATAATAT	0	0
AATATGACCCTCGTGATAGA	0	0
AATATGAGTGTTAGCTATTC	0	0
AATATGATTAATTTATCAGT	0	0
AATATGATTCACGGAAGTCT	0	0
AATATGCACTCAACTCTTTT	0	0
AATATGCATGATAATAGGAG	0	0
AATATGCGAGTACAGTGAGT	0	0
AATATGCTCAATTATCTTGT	0	0
AATATGGAAATATAGTTCGG	0	0
AATATGGACGCAAAGGTAGT	0	0
AATATGGCCCATTCTTGCGG	0	0
AATATGGGTTATCGGGACGT	0	0
AATATGGGTTTTTCAGCATA	0	0
AATATGGTTTCTAAGGTGAG	0	0
AATATGGTTTTTGATATGTG	0	0
AATATGTACGTGAAAAGATC	0	0
AATATGTATATTATCTCTTA	0	0
AATATGTCTAATTCAGATTT	0	0
AATATGTCTTCAATAATATG	0	0
AATATGTGACAATGCTGTAT	0	0
AATATGTGACTCTTTTACGC	0	0
AATATGTGTTTGTTGCGTGT	0	0
AATATGTTACGAGACGACAA	0	0
AATATGTTTTCCAGTCGGGT	0	5287.36
AATATTAAAAATGAAGGTCC	0	0
AATATTACACTGTAGTACGT	0	0
AATATTAGACATCTTCGCTA	0	0
AATATTATAAATTTTTGTTT	0	0
AATATTATACTAATAAATTG	0	0
AATATTATATTGGTTACATG	0	0
AATATTATCATGTAGGACGG	0	0
AATATTATTAACGTGTTATC	0	0
AATATTCGTCTTTACTAACA	0	0
AATATTCTAGGTAACGTAGC	0	0
AATATTGAACAGATTCTTCG	0	0
AATATTGATGCCTTCGCGCT	0	0
AATATTGCTTACATAAGTCG	0	0
AATATTGGCGATACATGTAG	0	0
AATATTGGCGCAAGTCATGG	0	0
AATATTGGGAACTTTTGCTG	0	0
AATATTGTTGCTCTTGGACT	0	0
AATATTGTTTCTGTTTATTG	0	0
AATATTTGACCGACTGGCAC	0	0
AATATTTGCAGGGATTTTTG	0	0
AATATTTGGCTTAATAAATT	0	0
AATATTTGTTGCGGGCGATG	0	0
AATATTTTTAAGATAGCCTT	0	0
AATATTTTTATCGTTATGTG	0	0
AATCAAAAACCCTAGCAAGC	0	0
AATCAAAATACATCGTCTTC	0	0
AATCAAAATGACATGTTCTA	0	0
AATCAAAGATTATTCCAACT	0	0
AATCAAAGTTGCTGTGTCTT	0	0
AATCAAATTAAGCCATCGTA	0	0
AATCAACCCGCATGGCCATC	0	0
AATCAAGGTCATGGTCTGTG	0	0
AATCAAGTTCGGAGGTCGTA	0	0
AATCAAGTTGTGTTGTATCT	0	0
AATCAAGTTTCTAGAGTAGT	0	0
AATCAATATCTGGTCCCACC	0	0
AATCAATGTGCGGATGTTCC	0	0
AATCACAAAATCTAAATTTA	0	0
AATCACCAGAGGTGCGGGCT	0	0
AATCACCAGTTAATTTAGAA	0	0
AATCACCGTTTTTCAGAACT	0	0
AATCACGTTTACTTCTCAAC	0	0
AATCACTTCTGGAGACTCTG	0	0
AATCACTTTCCATATATTAG	0	0
AATCAGAAAGTTCATAGGTT	0	0
AATCAGAGACTCTTGGTTTG	0	0
AATCAGAGGGATCAACTTAG	0	0
AATCAGATTTTGTTAACTGT	0	0
AATCAGCCTAAACGGAGTAT	0	0
AATCAGTCAATAAGGCAGGT	0	0
AATCAGTCGTTTCTTTCGTA	0	0
AATCATAACATGAATAAATC	0	0
AATCATAATATGTACATCCG	0	0
AATCATACTCACATAAGTGC	0	0
AATCATAGATTTTATCACCG	0	0
AATCATAGGACTAGAGTTGA	0	0
AATCATATATTGTGCATCTC	0	0
AATCATCAACTTTCTTATAT	0	0
AATCATCCATTTTGCTTAAT	0	0
AATCATCTAGGTGGGTAGGA	0	0
AATCATGAAGTGTACGGGGG	0	0
AATCATGAATTGGGTACGGG	0	0
AATCATGTGGATCTTTCATA	0	0
AATCATGTTCAGGACAGAAG	0	0
AATCATGTTGTTACTGGTAT	0	0
AATCATTAAATAAGACCAAT	0	0
AATCATTATATGTAAGTTGA	0	0
AATCATTCGTAAGTTGGATC	0	0
AATCATTGTAATACATAGGA	0	0
AATCATTTAAGCTATTCCCT	0	0
AATCCAGGTGTTATTCCATT	0	0
AATCCAGTACTCAAGGTAAC	0	0
AATCCAGTCAACATAGGTAG	0	0
AATCCATACGATCATTCGGA	0	0
AATCCATATCTGACTATCTT	0	0
AATCCATATTTCACATAGCG	0	0
AATCCATCAATTATACTCAG	0	0
AATCCATCTCTCCTCCAAGC	0	0
AATCCCCTGCATTCGATCAG	0	0
AATCCCCTTAAAGCGGTTGT	0	0
AATCCCGAATTTATGAGTTC	0	0
AATCCCGATAATCTATATTC	0	0
AATCCCTGAGAGAGCCTGCC	0	0
AATCCGACTGTAGCGCGGTT	0	0
AATCCGATCGCGGGACTCTG	0	0
AATCCGATGCGGTTATGTTT	0	0
AATCCGGGGTTGCCCAGGCA	0	0
AATCCTATGTTATTGTTAGT	0	0
AATCCTGATCGGTAGTTTGT	0	0
AATCCTGTCAATTTCTTTCC	0	0
AATCCTGTTTTTCGAGGCAA	0	0
AATCCTTCGTTTTATTATTC	0	0
AATCGAACCAAATAATTAAA	0	0
AATCGAAGCTATCTGATTAA	0	0
AATCGACTGGCTTACGGGGG	0	0
AATCGAGTGTCACGATGGAA	0	0
AATCGATACCTTTCCAAATG	0	0
AATCGATATCCGATGTTTTG	0	0
AATCGATCGACTCGCATGGG	0	0
AATCGATGTAAGTGCAAATT	0	0
AATCGATTTTGTAAGTTACT	0	0
AATCGCAATATCATTATTAT	0	0
AATCGCATGGGGCTTATACA	0	0
AATCGCGTAATTGGTGGGCA	0	0
AATCGCGTTAAGGGCTCAGA	0	0
AATCGCTATGTTTTGATATA	0	0
AATCGCTGGTTTCATTGTGA	0	0
AATCGGAATGCGGCGTCCGG	0	0
AATCGGACTGTAGGCGGCTT	0	0
AATCGGCATTGATAACGTTA	0	0
AATCGGCTCTCGGTCCATTT	0	0
AATCGGCTTCGTTGGTGGAC	0	0
AATCGGGGTGGGAAATGCTC	0	0
AATCGGTAAATCTTTGTCCA	0	0
AATCGGTTGTAATACTGTTT	0	0
AATCGGTTTTTTCTAAAGTA	0	0
AATCGTACTTGCTTTATAAA	0	0
AATCGTACTTTATTATTGAA	0	0
AATCGTGCCCCTTTTCTCGG	0	0
AATCGTGCTATACGGCGACC	0	0
AATCGTGGGAAATTATCCCA	0	0
AATCGTGTCACGTCGGATTG	0	0
AATCGTTAATCATGAACGAC	0	0
AATCGTTATCCATATGGTCC	0	0
AATCGTTCCTACCCCCCTCG	0	0
AATCGTTCCTGATACGAAGT	0	0
AATCGTTGTGATAAAGGCGT	0	0
AATCGTTTCCATAGCTATTT	0	0
AATCGTTTCGCTAGTGCTCT	0	0
AATCTAAGATTGTGTTTTAA	0	0
AATCTACTATTGCTTGGTCA	0	0
AATCTACTTAGTGTTTACCT	0	0
AATCTACTTGTATGGTTGGT	0	0
AATCTAGAAACTTTCGTAAA	0	0
AATCTAGATAGTCTCTTTTT	0	0
AATCTAGATTGATGCATGAA	0	0
AATCTAGCAAATTTTTTGAA	0	0
AATCTAGCTTTGTGAACGAT	0	0
AATCTAGTAGGTAAACTTCA	0	0
AATCTATATTTAAAATGGCT	0	0
AATCTATCATGTATTTGGGA	0	0
AATCTATCATTTTTTTGAAA	0	0
AATCTATTTCGTAGTTCGGA	0	0
AATCTATTTCTGCTTCTTGA	0	0
AATCTCAGGGAGTTGTTTTC	0	0
AATCTCATGACTTGTTTTAT	0	0
AATCTCCTTCTACCCAAAGG	0	0
AATCTCGAAGTTGTGGATAA	0	0
AATCTCGTCATCTATTGAAT	0	0
AATCTCGTTATTCCGTTACG	0	0
AATCTCTAAATTACTGTCGG	0	0
AATCTCTCTTTTGCACTCGT	0	0
AATCTCTGGTCTATGGATAA	0	0
AATCTCTTTGGATAATCGGA	0	0
AATCTGAAGGTTCTTCTACC	0	0
AATCTGATACGTTCTTTTAT	0	0
AATCTGATGTAACTCCTTCG	0	0
AATCTGGTAGATATGTAATT	0	0
AATCTGGTTCTTTCTTCTTC	0	0
AATCTTAAATGACACTGAAG	0	0
AATCTTAGACAGTAGATAGG	0	0
AATCTTAGAGTTTTTTCTTT	0	0
AATCTTAGTTCTTTTTGTGC	0	0
AATCTTATCGGTTCTGTTTA	0	0
AATCTTATTGGCTTTATTAG	0	0
AATCTTCAGAATCTTGACTT	0	0
AATCTTCAGTAAAATACCTT	0	0
AATCTTCCAACGCAGTGCTC	0	0
AATCTTCTCAAGAACCTCTT	0	0
AATCTTCTTGACTTAAACCT	0	0
AATCTTGAGCAGTCGAGTAC	0	0
AATCTTGGTAGCTCTGTGTG	0	0
AATCTTGTATGCGTTTTAGA	0	0
AATCTTGTCTGGCCGTACTC	0	0
AATCTTGTGGGCATTAATAC	0	0
AATCTTGTTTCTTTATAAGT	0	0
AATCTTTAATTGCTAACTTG	0	0
AATCTTTATCAATTCGCATT	0	0
AATCTTTATGTGAAACAAAC	0	0
AATCTTTATGTTCGTTTAAT	0	0
AATCTTTCCTAGTTATGGTG	0	0
AATCTTTGCAATCACATAGT	0	0
AATCTTTGTTGGTTAATGGT	0	0
AATCTTTTATTTTGAATCAA	0	0
AATGAAAAAATTTGGGGTAT	0	0
AATGAAAACCCATATCCTGG	0	0
AATGAAAACTAACTATATTG	0	0
AATGAAACGTATAACGTTGA	0	0
AATGAAAGATACCGAATTTT	0	0
AATGAAAGATGATATCACAT	0	0
AATGAAAGCTATGCTAGCCA	0	0
AATGAACCTAGGTCAGGTCG	0	0
AATGAACCTGTAAATTTGGT	0	0
AATGAACTTGGTTATACCTG	0	0
AATGAAGATATTGATTTCTC	0	0
AATGAAGGCGCGGAGTTGAT	0	0
AATGAAGGTATAGAATATTT	0	0
AATGAAGGTCACAATACGTC	0	0
AATGAAGTAATTGGCAACTT	0	0
AATGAAGTTTTTCGACGTTA	0	0
AATGAATCAAATATAATCTG	0	0
AATGACAATGTTGTATTAGG	0	0
AATGACATGGAGGATTCAAT	0	0
AATGACCAGGTAGGCACAAG	0	0
AATGACCTTTTCGTTCTACA	0	0
AATGACGTATAATGTTTTAT	0	0
AATGAGAGTCACAAGGTCGG	0	0
AATGAGATCAGGCAGACGAT	0	0
AATGAGGACCGCTTATATAT	0	0
AATGAGGATTAGGGATGTCT	0	0
AATGAGGGTGGATAGTTACA	0	0
AATGAGTGCAGTATATACGA	0	0
AATGATAATTCTTAATGATA	0	0
AATGATACAGTCCGGCTCTC	0	0
AATGATACCATCAATCGAGA	0	0
AATGATAGGTTTGTACAGTA	0	0
AATGATATGATTGGGACTGT	0	0
AATGATCTCTTTTATTTTTT	0	0
AATGATCTTACTTTATCATA	0	0
AATGATCTTTATGGCGGAAT	0	0
AATGATGCCTCTCATTATCG	0	0
AATGATGGGGGAAGTACATC	0	0
AATGATTGACGCATCACATG	0	0
AATGATTTGATGTTCTGGAG	0	0
AATGATTTTCATAAGTGGGC	0	0
AATGATTTTGTCTTAAAAAC	0	0
AATGCACAATTGTCCAACTG	0	0
AATGCACAGTAGGACGTGTA	0	0
AATGCAGAAGATGTGGTAGT	0	0
AATGCAGTTATTTTCTTTTA	0	0
AATGCATCATCTTGAAATTT	0	0
AATGCATTTAGAGCGTGCAT	0	0
AATGCATTTGATAGGAAGTA	0	0
AATGCCAGTCTATTTCGATT	0	0
AATGCCCGCGCGGAGCTTGA	0	0
AATGCCGTGAAAATTATAAT	0	0
AATGCCTTAGACCGGAAACG	0	0
AATGCGATTATCAGTAGGGG	0	0
AATGCGGACTGATCTGTTTA	0	0
AATGCGGATTTTGCTCATTA	0	0
AATGCGTCGTATTCGAAGGC	0	0
AATGCGTGACGTGGAGTTGC	0	0
AATGCGTTTATTAAGTACCA	0	0
AATGCTAAAGGCCTTAAGTT	0	0
AATGCTAACTAAAATTTTAA	0	0
AATGCTAGTAGAGTTATTGC	0	0
[truncated: 37,092 more rows]
