# Supplementary material for: Bacterial population dynamics during colonization of solid tumors
Source: Mol Syst Biol. 2025 Dec 15;22(3):412–34. doi: 10.1038/s44320-025-00175-5 (PMC12953616; doi:10.1038/s44320-025-00175-5)
Supplement: Supplementary file 7 — Source data Fig. 2 [file 44320_2025_175_MOESM7_ESM.zip › Figure 2/2C/Fig2C.xlsx]

## Sheet: Sheet1
Mouse	Sac Day	Barcode Number-Left	Barcode Number-Right
'mouse_8'	1	30	22
'mouse_10'	1	928	118
'mouse_26'	1	20	55
'mouse_30'	1	41	167
'mouse_9'	3	71	217
'mouse_16'	3	237	177
'mouse_17'	3	239	43
'mouse_19'	3	228	50
'mouse_20'	3	43	13
'mouse_28'	7	8	9
'mouse_6'	7	89	90
'mouse_18'	7	215	160
'mouse_27'	7	87	16
