# Supplementary material for: Bacterial population dynamics during colonization of solid tumors
Source: Mol Syst Biol. 2025 Dec 15;22(3):412–34. doi: 10.1038/s44320-025-00175-5 (PMC12953616; doi:10.1038/s44320-025-00175-5)
Supplement: Supplementary file 7 — Source data Fig. 2 [file 44320_2025_175_MOESM7_ESM.zip › Figure 2/2E/Fig2E.xlsx]

## Sheet: Sheet1
Sample Description	Left Tumor (CFU/gr)	Right tumor (CFU/gr)
m-8-Sac1-right-i.v.	3.88971e+08	2.6705e+07
m-10-Sac1-right-i.v.	2.15143e+09	1.20552e+09
m-26-Sac1-right-i.v.	1.46877e+08	1.49841e+09
m-30-Sac1-right-i.v.	2.59204e+09	1.15505e+09
m-29-Sac1-right-i.v.	N/A	3.02387e+09
m-9-Sac3-right-i.v.	4.60592e+09	4.68621e+09
m-16-Sac3-right-i.v.	7.66945e+09	7.68822e+09
m-17-Sac3-right-i.v.	1.29875e+10	8.66219e+09
m-19-Sac3-right-i.v.	6.5251e+09	4.52301e+09
m-20-Sac3-right-i.v.	1.26585e+10	9.08783e+09
m-28-Sac7-right-i.v.	4.273e+09	4.69469e+09
m-6-Sac7-right-i.v.	3.38298e+09	1.76128e+09
m-18-Sac7-right-i.v.	2.39691e+09	2.14411e+09
m-27-Sac7-right-i.v.	7.15719e+09	1.82011e+09
