# Supplementary material for: Bacterial population dynamics during colonization of solid tumors
Source: Mol Syst Biol. 2025 Dec 15;22(3):412–34. doi: 10.1038/s44320-025-00175-5 (PMC12953616; doi:10.1038/s44320-025-00175-5)
Supplement: Supplementary file 7 — Source data Fig. 2 [file 44320_2025_175_MOESM7_ESM.zip › Figure 2/2B/Fig2B.xlsx]

## Sheet: Sheet1
SampleDescription	Sac Day	Barcode per tumor	CFU per tumor
'm-8-Sac1-right-i.v.'	1	30	4.0645e+07
'm-8-Sac1-left-i.v.'	1	22	2.24203e+08
'm-10-Sac1-right-i.v.'	1	928	5.99745e+08
'm-10-Sac1-left-i.v.'	1	118	1.83947e+08
'm-26-Sac1-right-i.v.'	1	20	4.40681e+08
'm-26-Sac1-left-i.v.'	1	55	2.98396e+08
'm-30-Sac1-right-i.v.'	1	41	2.36092e+08
'm-30-Sac1-left-i.v.'	1	167	2.37171e+09
'm-29-Sac1-right-i.v.'	1	30	1.45146e+08
'm-9-Sac3-right-i.v.'	3	71	5.75186e+09
'm-9-Sac3-left-i.v.'	3	217	5.33366e+09
'm-16-Sac3-right-i.v.'	3	237	7.18157e+09
'm-16-Sac3-left-i.v.'	3	177	4.36468e+09
'm-17-Sac3-right-i.v.'	3	239	7.55257e+09
'm-17-Sac3-left-i.v.'	3	43	4.12743e+09
'm-19-Sac3-right-i.v.'	3	228	2.95217e+09
'm-19-Sac3-left-i.v.'	3	50	3.97118e+09
'm-20-Sac3-right-i.v.'	3	43	4.34671e+09
'm-20-Sac3-left-i.v.'	3	13	1.12154e+09
'm-28-Sac7-right-i.v.'	7	8	2.14641e+09
'm-28-Sac7-left-i.v.'	7	9	2.00574e+09
'm-6-Sac7-right-i.v.'	7	89	1.92525e+09
'm-6-Sac7-left-i.v.'	7	90	2.16646e+09
'm-18-Sac7-right-i.v.'	7	215	5.97842e+09
'm-18-Sac7-left-i.v.'	7	160	2.52346e+09
'm-27-Sac7-right-i.v.'	7	87	2.21217e+09
'm-27-Sac7-left-i.v.'	7	16	1.79717e+09
