# Supplementary material for: Bacterial population dynamics during colonization of solid tumors
Source: Mol Syst Biol. 2025 Dec 15;22(3):412–34. doi: 10.1038/s44320-025-00175-5 (PMC12953616; doi:10.1038/s44320-025-00175-5)
Supplement: Supplementary file 8 — Source data Fig. 3 [file 44320_2025_175_MOESM8_ESM.zip]

Archive with 28 entries (21 files):
- Figure 3/
- __MACOSX/._Figure 3
- Figure 3/3E/
- __MACOSX/Figure 3/._3E
- Figure 3/3B/
- __MACOSX/Figure 3/._3B
- Figure 3/3C/
- __MACOSX/Figure 3/._3C
- Figure 3/3D/
- __MACOSX/Figure 3/._3D
- Figure 3/.DS_Store
- __MACOSX/Figure 3/._.DS_Store
- Figure 3/3F/
- __MACOSX/Figure 3/._3F
- Figure 3/3G/
- __MACOSX/Figure 3/._3G
- Figure 3/3E/Fig3E.xlsx
- __MACOSX/Figure 3/3E/._Fig3E.xlsx
- Figure 3/3B/Fig3B.xlsx
- __MACOSX/Figure 3/3B/._Fig3B.xlsx
- Figure 3/3C/Fig3C.xlsx
- __MACOSX/Figure 3/3C/._Fig3C.xlsx
- Figure 3/3D/Fig3D.xlsx
- __MACOSX/Figure 3/3D/._Fig3D.xlsx
- Figure 3/3F/Fig3F.xlsx
- __MACOSX/Figure 3/3F/._Fig3F.xlsx
- Figure 3/3G/Fig3G.xlsx
- __MACOSX/Figure 3/3G/._Fig3G.xlsx
