# Supplementary material for: Bacterial population dynamics during colonization of solid tumors
Source: Mol Syst Biol. 2025 Dec 15;22(3):412–34. doi: 10.1038/s44320-025-00175-5 (PMC12953616; doi:10.1038/s44320-025-00175-5)
Supplement: Supplementary file 8 — Source data Fig. 3 [file 44320_2025_175_MOESM8_ESM.zip › Figure 3/3E/Fig3E.xlsx]

## Sheet: Sheet1
BarcodeSeq	m-21-Sac1-left-i.t.
AAAAAAAATAGGTCTTCGTT	0
AAAAAAAATGTTTGATATCT	11.5127
AAAAAAACATGCTTCACAAT	16.3293
AAAAAAACTCATGTTCACGC	0
AAAAAACAGATAGATTATGA	0
AAAAAACGTAAAAGGAAACA	11.7304
AAAAAACGTGGGCATGTATA	0
AAAAAACTCGGGTTAGCTTA	0
AAAAAAGAGACTTAATTAAA	11.143
AAAAAAGAGTATGTCATTCC	19.6142
AAAAAAGGTTTCATGCCTAC	0
AAAAAAGTATTGCGGGACGC	0
AAAAAATCTTCAATAAGTCT	0
AAAAACATAACAATGGAGCA	12.3874
AAAAACCAAAGGCCGCCATT	12.1916
AAAAACCAGTACCATTGAGA	0
AAAAACCGTGTAGTCGATTG	0
AAAAACTGGCCGTCCAGATT	17.6304
AAAAACTTCAGTACATGTCG	0
AAAAAGACTCCATGGATGTT	0
AAAAAGATTTGCAGCTGTAT	0
AAAAAGGTTTGGGGGGTTAC	0
AAAAAGTCGGAGTGGCGTTA	0
AAAAAGTGTATGGGTGATTT	0
AAAAAGTTTAAGGATTGCGT	0
AAAAAGTTTTTTTGTTGGAT	0
AAAAATACTCGGGAATACTC	0
AAAAATAGGCAGTTCTTTTG	0
AAAAATATAGAAGCTAATAT	0
AAAAATATCGAATCAAGTGT	0
AAAAATATGTAATGTACTCT	0
AAAAATCAGATGAATTGTTT	0
AAAAATCATATTAGTTCAAA	14.7628
AAAAATCGGGCGTCTTTCGG	0
AAAAATCTGTATGTTTACTA	0
AAAAATGTTATTCCGGCTCC	23.3255
AAAAATTAATACGTTCATCA	0
AAAAATTACGTATGCTAATT	0
AAAAATTCATGCTTAGGGTT	0
AAAAATTCTCATGTTAGGTT	17.8519
AAAAATTGAGGAGAGCTTAA	0
AAAAATTTGGTTGTTACGGT	0
AAAACAACTTGGATTAGCTC	0
AAAACACATTCGATTATGTC	0
AAAACACTATAATTTTTGTA	0
AAAACAGATTGTACTTCCCA	0
AAAACAGCTTATTATATTTA	0
AAAACAGTATATGTTAAAGG	21.9291
AAAACATGGGCAAAAATCAA	0
AAAACATGTGTTATGTTTTA	0
AAAACATGTGTTTCGGTGTT	17.4474
AAAACATTAGAAGCACTTTT	0
AAAACATTGAGGTTTGTTTT	0
AAAACCCAAGCCGCTCTTTA	0
AAAACCCGAGTGTGTCGACA	0
AAAACCGAATGTTGTCTCGT	0
AAAACCGTCAGACAATGGTG	0
AAAACCTATGTATTTTTACG	NaN
AAAACGATGATGTATTATGA	0
AAAACGCGGTCAAAGGATAA	32.7628
AAAACGGACACCGCAAGGAG	NaN
AAAACGGGCGACATCGGTGC	0
AAAACGGTTTAGCAGGATTG	0
AAAACGTATAGGGGATTGGT	0
AAAACTCCGAGTGTAGATGG	0
AAAACTCCGTTTGAACTTTT	0
AAAACTCTTTTCAGCATGTG	NaN
AAAACTGATTGTGCTCAGGA	24.557
AAAACTTATCGTTCAGGGTT	0
AAAACTTATTTTTTACGTTA	0
AAAACTTCTCTAATCTTCTC	0
AAAACTTTGTCAAAGTTACT	0
AAAACTTTGTTTGTGTTTTG	0
AAAAGAATGTGCTCCTTGAC	0
AAAAGAGAACGTAGCCTCAG	0
AAAAGAGATTATTGAACAAT	0
AAAAGATTATAGAAATATGT	0
AAAAGATTCTGAAATCCAAT	0
AAAAGATTGTCAGAAGCGTA	0
AAAAGCAGAAATAAATCCCA	0
AAAAGCAGTTCTAACTTGGG	0
AAAAGCCGATTTGATCAGAA	31.2402
AAAAGCGCTGTACACTGCAC	NaN
AAAAGCTGTTTCGAAGTTGT	75.803
AAAAGCTTTTAGTGGGATTT	0
AAAAGGAAGGTCCGTTCTCT	0
AAAAGGACGCGGACGTAGAT	27.6113
AAAAGGATGATAATCATATA	0
AAAAGGATTTTTGCGTGAAA	0
AAAAGGGAGTTAAGATAATC	0
AAAAGGGCGTTTCGCAGTAT	0
AAAAGGGCTGTTTCGTAGCT	0
AAAAGGGTTAATCAGATTTG	0
AAAAGGTACTGTGTCTTATA	32.6804
AAAAGTACAAGATCGCTGAC	26.1363
AAAAGTCCTTCTAGACTAAC	0
AAAAGTCGCCAAACAAAAAT	0
AAAAGTGATAGTTCAAACAT	0
AAAAGTGTGCTGACGAGTTT	NaN
AAAAGTGTTGGTGGACGGAT	0
AAAAGTGTTTCATGATTTGA	0
AAAAGTGTTTTATCCTTGAA	0
AAAAGTTTATTATGACTCGT	0
AAAATAAAATCTATATGAAC	17.6651
AAAATAAATAAATAGACGAT	0
AAAATAAATCTATTGTGTGG	90.2966
AAAATAACCGTTCTAACTAA	0
AAAATAACTTCAGCCTTGGT	0
AAAATACCTTCAGATAATTG	0
AAAATACGTTTCGAAACTTA	15.2587
AAAATACTAACCATTCAGCG	0
AAAATACTGAGAAATGTTTC	0
AAAATACTTAAAGTCCACTT	0
AAAATAGCAGTTGTGTATTC	0
AAAATAGGGATGTTATTATG	0
AAAATAGGGGCATTAATGGC	27.011
AAAATAGTTGCCGTTTATTC	0
AAAATATAAAGTGTATGTGG	75.2723
AAAATATATCAATCCTTCTC	0
AAAATATCACACATACATTT	0
AAAATATGTACGCCTTCCCT	0
AAAATATGTCGAGTGATGGT	0
AAAATATGTGGATCATGGAC	0
AAAATATTATGATTAATCTT	0
AAAATATTTCATAGAGGTTA	0
AAAATATTTTTGATTGACCG	0
AAAATCATCCTCATTTTGTC	26.1016
AAAATCCGGGGGCTGATCTG	0
AAAATCTACCAACCGGATAA	0
AAAATCTCTTTCAGAGGTCT	0
AAAATCTGGGCTATACTGCG	0
AAAATCTTTTTTTGTTTCTG	0
AAAATGAAAGAATAGCTGCT	0
AAAATGAATTATTTAAAAGG	14.0363
AAAATGATGCGATGCGGGTG	0
AAAATGCATGGATATTTAGA	15.8462
AAAATGCGAAGAAGGAGACT	0
AAAATGCTTCCGCAACGAGT	0
AAAATGCTTGTTTCATTAAC	0
AAAATGGTAGCACGGATACC	0
AAAATGGTCACACACTTTGC	0
AAAATGTAATACTTTATAAT	11.4083
AAAATGTAGCTTATAGTCTT	117.028
AAAATGTTAAACCTTGTATA	0
AAAATGTTATTACACTATAT	NaN
AAAATTAAAATGTGTTGACG	0
AAAATTAAGCTGTGGCCCGA	15.9724
AAAATTACCATATGATTTTG	0
AAAATTATATAACTTTTTTT	0
AAAATTATCTAGGGTTAATG	33.3851
AAAATTCAGTCTTAAGTTAG	0
AAAATTCTGAATGTTTTACC	21.9072
AAAATTCTGTACGCTTAGGC	0
AAAATTGCATTTACCGCGGA	0
AAAATTGCGTCGTTTTATAG	33.0025
AAAATTTAAATGTGGCTTTA	0
AAAATTTAAGAGTTAATAAC	0
AAAATTTACTATTGCATATC	0
AAAATTTATGAAAAGATTTA	0
AAAATTTATTATTCCGAATT	0
AAAATTTGCCTGAAGAATAG	0
AAAATTTGGATATTCCTGTA	18.0568
AAAATTTTATCATAAAATTA	0
AAAATTTTTATAGGCATGCG	0
AAAATTTTTGGTAACCATAC	0
AAAATTTTTGGTTTGCTACA	0
AAACAAAATAATATCAGAGA	30.4003
AAACAAAATACCCGTTTGCA	0
AAACAAGATGATATCCTCGA	0
AAACAAGGAGTCGGGTTGTT	0
AAACAAGTTGTTTTGGATAG	27.4941
AAACAATAGCAGTGGGCAAA	0
AAACAATAGCCCCCAGAGTT	0
AAACAATGGTATTAGGTGAA	0
AAACAATTAACATATGATAG	0
AAACAATTTTGTTCGGTTAA	14.0363
AAACACCGTTTTTTTTAATG	0
AAACACCTTTGCTCAAAACA	0
AAACACGTTGATATTAAAGT	0
AAACACTACTACTCTGACCG	0
AAACACTTCTTTCGCGCAGG	22.7947
AAACAGTTAAGGAGAACATT	NaN
AAACATAATTATACCGACCC	0
AAACATCAATATTAATAGAC	0
AAACATCACACAGCTTACGA	0
AAACATCATGTATCTAGACT	0
AAACATGTGACTTCTCTTAT	0
AAACATTAAGGACATCATTA	34.9167
AAACATTAATCTCCACGGTT	0
AAACATTAGGTTGTCAGCTT	0
AAACATTCAACATGGCAAGG	0
AAACATTCGTCGTGAATTAA	0
AAACATTGAAGCATTGTTAT	0
AAACATTTCGTACGTGGTCG	0
AAACATTTCTTCTAGTCTTA	0
AAACATTTTAGTTTCAGATT	0
AAACCACATATCTGTAGAAT	0
AAACCACATTTTTGATTTTA	13.8843
AAACCATAAGACGGGCGGGC	0
AAACCATTACCGGGTCTTTA	0
AAACCCTTTTGGCGTGGAAC	46.812
AAACCGGGGGTTGTTGTCTA	0
AAACCGTATTTTTTATTCTA	0
AAACCGTGGTTATTCTCTAT	29.7652
AAACCTAGTTTGGCTTTAAA	0
AAACCTGCCACCTCGATGTT	10.7513
AAACCTGTAGCTACACTACG	73.4185
AAACCTGTATTCATGAGACG	19.5446
AAACCTTTGGTCCATCTAGA	0
AAACGAATCTCTTTCTTCAT	0
AAACGAGAATGGATTACTGT	96.4748
AAACGATAACATATGGAGCT	17.0558
AAACGATGACTAGTATCAGA	0
AAACGCCCATTAATTCATGT	0
AAACGCTACTACTATTTTGA	19.5317
AAACGCTTATAGACTTTGAC	15.6375
AAACGGTGAATACACTACGC	43.7538
AAACGTAAGCAGCATACGAT	0
AAACGTACAAGTCCTGTGTA	0
AAACGTCATGATTCTTATTC	0
AAACGTCGTAACAGCTACTT	0
AAACGTCTTGTCGGTGATGA	0
AAACGTGGTAGACAACCCGA	0
AAACGTTGGTGTTTGTTAGA	20.6061
AAACGTTGTTTTGCAGGTGG	0
AAACGTTTATCTTTGTTGAG	0
AAACTAAACTGTCACGCGCA	0
AAACTAACAATTCTTGTTTA	0
AAACTAATAGAGGATGGATC	0
AAACTAATTAGTACCCTCTG	0
AAACTACAAGGTATCGTCGC	0
AAACTACACTAATGCGATTA	63.3332
AAACTACTTGTTTGAGAGTG	0
AAACTAGCTTTGCTCAAGGT	0
AAACTAGTTGGATTTAGAGG	0
AAACTATAGAAGGTTATATT	0
AAACTATATTGTACATATAT	0
AAACTATGTTCGAACATTTC	NaN
AAACTATTGCAGCTTATTAT	0
AAACTATTGGAAGTTATCTC	0
AAACTATTTTCTGGCATTTT	0
AAACTATTTTTATATTATAT	0
AAACTCACTTCCTCTGTACT	54.2784
AAACTCTAATTACAACTCTT	0
AAACTGAGTAACAGTGTTTA	0
AAACTGATTGATGTGAGATG	0
AAACTGATTTAATTACACTA	12.94
AAACTGCTGGGTATCGGAAT	0
AAACTGGTCTTTTTCGGATC	52.5947
AAACTGGTTAAGTAAAGGTA	0
AAACTGTAACTGTCGAATGC	0
AAACTGTACCCTGATGGTTT	23.5084
AAACTGTCTTGACCCGATCT	28.7166
AAACTGTTTGACGTCGAGCA	10.9472
AAACTGTTTTCCTGATGTGT	34.8343
AAACTTAAACGATACTTATA	0
AAACTTAAATTTTGTGCTTG	64.6253
AAACTTAATTTTAAGTGGAT	26.0796
AAACTTACATATAGCGATTC	14.6585
AAACTTAGGAGAGACTCCTA	0
AAACTTATCCAAGGAGCTTT	0
AAACTTATTGCAGCTTTTGC	0
AAACTTCCAGATGCTGACTT	85.2056
AAACTTCCTTAGGTGATTAT	0
AAACTTCCTTCAGATTGTCG	43.4137
AAACTTCTAGTCACTTTCTC	0
AAACTTCTCCATTATCTGTG	0
AAACTTCTTTTGCTTTTTTG	NaN
AAACTTGATGTTCCGTTTAT	0
AAACTTGGCTCTTGTTTATA	80.5848
AAACTTGTAACCGGTACTGT	0
AAACTTGTAGTCACACGCGT	0
AAACTTTAAGGGATTAAGTC	0
AAACTTTATCGTTTGTTTTT	0
AAACTTTATTTAAAATTCCG	0
AAACTTTGTACGCGCAAAGA	0
AAACTTTTAACTATCTTGTA	0
AAACTTTTCTCTAATGATTG	18.335
AAAGAAAAGACCCCGCCTCC	19.2792
AAAGAAATTAGCCATTCACA	29.5256
AAAGAACAACGCAGAACGAG	137.892
AAAGAAGAAGTCTGTTTTGT	94.5296
AAAGAAGCACTTGATAAAGG	31.1268
AAAGAATGTATCCACGATGT	18.9224
AAAGAATTAATTCTTATCTA	0
AAAGAATTTCGTTGTGAATT	695.716
AAAGACAGTAGCGTTTTGTA	0
AAAGACATCTTGTTCACTAG	0
AAAGACATTGTTATTATCGG	0
AAAGACGTAACCCTTACTGG	0
AAAGACTTTGATTACCGTCT	0
AAAGAGCGGATAAACGGGAT	0
AAAGAGGCAAACTAGATCAT	0
AAAGAGGGATTTATTATAGT	0
AAAGAGTATTTCTGCCATTT	32.4151
AAAGAGTTAATTTAGGTAGG	NaN
AAAGAGTTGAATAATCCTGA	0
AAAGATAATGGAGGTTGTAG	NaN
AAAGATCTCTGGAATGTTTA	14.8762
AAAGATCTTTAATCTGTTGT	NaN
AAAGATGCGAGCAATTTCAC	0
AAAGATGTCATTTACTATTC	27.8858
AAAGATTCCGTAATAACTTG	0
AAAGATTCTTTCTGTGAGTA	0
AAAGATTTCGAGTGGGTTAA	11.8347
AAAGATTTTTTCGGCTCATA	0
AAAGCAAGGGTTTCCTGCGA	43.7538
AAAGCAAGTATTGCCTATTA	0
AAAGCAATAATAATGATCAT	0
AAAGCAATTTTCTCATTTTG	33.5899
AAAGCACACACTCTGGTTTT	0
AAAGCACATGCGAAAATTTA	11.4083
AAAGCACGAAGTAAACTTAT	13.7709
AAAGCAGCCTCAGGTGATCA	0
AAAGCAGTGACGACTATCCG	44.4842
AAAGCATCTTTACGTCTGAA	NaN
AAAGCCAACTTATTAATTGG	0
AAAGCCAAGGAAAGAACGAT	172.865
AAAGCCAATGGCATAGTTCG	12.7094
AAAGCCAGATACTCCAGGGG	0
AAAGCGATCAGGTTCATAAT	0
AAAGCGCAATTAGCATCCAC	234.244
AAAGCGCCTCGTCTACTGTA	0
AAAGCGTACAGTACGACGTA	0
AAAGCGTAGAAACTAAGTTT	0
AAAGCGTGCTTGTTTAGGTC	0
AAAGCGTTTACAGTACATAT	0
AAAGCTAGATTATCGGAGTG	0
AAAGCTATAATCTATCGTAT	0
AAAGCTATATCCACTCTTGT	0
AAAGCTATCACAGTTTCCTC	NaN
AAAGCTATTAAACGTAATTT	0
AAAGCTCACGTTAAATATTC	0
AAAGCTCTATTCAAATCTAC	0
AAAGCTGACGTTGTATTTGG	0
AAAGCTTAGCGTATGATGCT	0
AAAGCTTGTGGTAAAACTTT	0
AAAGCTTTAATTCAATTTCT	14.2668
AAAGGAAGATTTTATATTGA	0
AAAGGAAGGACGTTTGTAGT	0
AAAGGATGTGGTGGTAAGGG	0
AAAGGATTGGAAACTAACTT	0
AAAGGCATTCTATTTAGACA	32.3712
AAAGGCGCCTATATCTATTA	0
AAAGGCGCGTTCAGATATGG	0
AAAGGCGTTATTTACTGTGG	0
AAAGGCTGCTCGTACAATTT	0
AAAGGGAATGGTGATACCTG	13.2878
AAAGGGAGGACAAGAGTGAA	101.8
AAAGGGGGTCACAATAGGTG	0
AAAGGGGGTTGATGATGTGA	0
AAAGGGTAGCCACTGTATCA	0
AAAGGGTATTTCATGCTTCT	47.9044
AAAGGTACTGGAATGCCAGA	0
AAAGGTCAATTGAACATTTC	0
AAAGGTCGATCGCTATTCTA	0
AAAGGTCGCATTGATTACGG	0
AAAGGTGGAGTGTTTATTCA	0
AAAGGTTCAGTAGGCAGATT	16.699
AAAGGTTCGCATGCCTTTAT	0
AAAGGTTGGTTTTAAGCTCT	0
AAAGGTTTTATTTTTATACT	0
AAAGGTTTTCAGATAGTATA	11.4083
AAAGTAAATTTTGTTGTTAG	0
AAAGTAACGAGACGAAACGA	0
AAAGTAACTTTTTTTGCATC	0
AAAGTAAGACAGTTTACCAG	0
AAAGTAAGTCATTAATTCTT	0
AAAGTAATACCTATCTGTCA	0
AAAGTAATTTTCAAACTGTT	0
AAAGTACTGTGCGCCGTTAG	0
AAAGTAGAAAGAAGCTGATT	NaN
AAAGTAGAACCCCTGGAACA	0
AAAGTAGACTACATGAGCTC	0
AAAGTAGCGCGGGTAGTATG	0
AAAGTATAATATAGAGTTAC	14.1625
AAAGTATAGTTTTATGAAGG	20.3755
AAAGTATGCTTCCTGCATCT	76.5862
AAAGTATTCGTAATGCAGGT	12.4698
AAAGTATTGAGTGAGCATTG	45.8291
AAAGTATTTAGTTCATGGGA	14.0929
AAAGTATTTGGTATGAAGTT	0
AAAGTCACTGTTCTCATTCT	16.2945
AAAGTCATATTGTATTAATG	0
AAAGTCCTGGAACTAGTCGT	0
AAAGTCGAAATTTGTGCGCG	383.079
AAAGTCGCGTTATATTACAG	49.3189
AAAGTCGGGATGTTATTAGG	65.0388
AAAGTCGGTATTTAACGAAT	0
AAAGTCGGTTTGAGGCTTGT	11.9391
AAAGTCGTCCCGGCAAATAT	12.1349
AAAGTCGTGACGGATACTCG	0
AAAGTCGTTAAACTGTTCCA	0
AAAGTCTAGCTGTTGAATCT	0
AAAGTCTTCATTGATGGGTA	0
AAAGTGATCACTAGCGTGGT	0
AAAGTGCCATTTTCCTGGAT	0
AAAGTGGGGCTCGATCTCTT	0
AAAGTGGTAATTCGATAAAT	0
AAAGTGGTGACAGACAATGG	0
AAAGTGTAGATCAGCTATCG	0
AAAGTGTCATCTCTATGACG	0
AAAGTGTGAGAAACGAATGT	0
AAAGTGTGTATGAGTGAACT	16.2597
AAAGTGTTCATAAACTGGTC	0
AAAGTGTTTGATTCCTACCA	NaN
AAAGTTAATTCTCTTGTCGC	0
AAAGTTAGTTATGGACTGTT	0
AAAGTTAGTTATTCATGGGG	0
AAAGTTATACGTTTTTATGG	0
AAAGTTCAAGAATATAAGTG	79.4448
AAAGTTCAGTCACCTGGAGG	0
AAAGTTCAGTGTTGAGAATC	0
AAAGTTCCAGCAAATCACTG	0
AAAGTTCGCATTTGAGTAGT	NaN
AAAGTTCTGTTTATTTGAAG	35.7219
AAAGTTGTCTAATACATACA	11.6041
AAAGTTTAAGCGGGATTTTC	27.5637
AAAGTTTAGCGCCAATCAAT	0
AAAGTTTATCGTACGCAATT	17.7128
AAAGTTTCCTTGTCATTGAG	0
AAAGTTTTAGCATGCTTTTT	0
AAAGTTTTGTTCAATACTTT	0
AAAGTTTTTCTACGGTCATA	0
AAATAAACGTGGTGATCAGT	0
AAATAAACTCGACTTAATTT	0
AAATAAAGTGGACTTCCTTT	0
AAATAAATACAATGGTGTCA	0
AAATAAATCGCTAAGCTATC	0
AAATAACCTTCGCACTATGT	0
AAATAACTACTATGTAACCC	48.7353
AAATAAGAGGTACATCAGAC	0
AAATAAGGAGAAAGACAACT	0
AAATAAGGGTAGAGCAATGA	0
AAATAATAATAGTTACGGGC	30.0434
AAATAATAGAGGATAAAATT	102.505
AAATAATATTAATTAAGTGA	11.6389
AAATAATCCCGTTTTACGCA	0
AAATAATTCATTATTGGTGT	0
AAATAATTGTGTCTCAGATT	NaN
AAATACAATGGATTATATTT	0
AAATACCCGTTGCCCGGAAT	0
AAATACGATGAATTAGGTTG	0
AAATACGATTCTATCTTTGT	0
AAATACGTAGCCTGGTCGGG	0
AAATACGTGGCTTCTTGCAT	0
AAATACGTGTTCTCAAAAGG	0
AAATACGTTGTTCCTGGTAT	0
AAATACTAGTTGGGCTATTA	0
AAATACTTAGAGTTTCTGCG	0
AAATACTTATGTTTAGTTGA	0
AAATACTTCGCATGTACCGG	0
AAATACTTTTTCATTACTTT	0
AAATAGCGTGTGTACTTGGA	25.9753
AAATAGGGCGATCAAACAAT	0
AAATAGGGTTATAGTGTAAA	0
AAATAGTACTATTCATGATT	21.4679
AAATAGTAGCTTGTACGTTG	0
AAATAGTAGTTTACTAAAGT	0
AAATAGTATGTAAGTACTTA	0
AAATAGTATTACTAGCGAAT	30.1916
AAATAGTCCTACAGGTAATG	0
AAATAGTGGCAGCACGAATA	12.6527
AAATAGTTGAGTTTTTCCTA	23.7609
AAATAGTTTCGAATTAGATA	0
AAATATAAAAATTCGAAGGG	0
AAATATAAGTTTACCATGTG	0
AAATATAATGATGAACTTTG	0
AAATATACAAGATCATTGTG	0
AAATATAGTAAGCCTACTAC	0
AAATATATAGTATTGCCAAT	0
AAATATATATTTCTAAGTGG	0
AAATATATTCTTTTTCTTGT	0
AAATATCCGACCTTAGTATC	0
AAATATCCGCGAGTTTGTAA	16.9167
AAATATCCTGATCGTAGATG	0
AAATATCGCTCTTACAATTG	NaN
AAATATCGCTGCTTACATGG	0
AAATATCGTTCTCGTCTCTT	15.5112
AAATATCTAATAGGAAAACG	0
AAATATCTCAAGACAAGTCC	141.764
AAATATCTGTAGCGCAATCC	48.0087
AAATATGATCGTTTTAACAT	0
AAATATGATTGTAGTTGTTT	0
AAATATGGTAATCCAAAGTT	0
AAATATGTGTCAGGGCTGTA	0
AAATATGTTTTTAGCATCAC	71.1822
AAATATTAAGGCCTGTATTG	0
AAATATTACGACTTGAGTGT	0
AAATATTAGGTGGATATACA	0
AAATATTGCTCGTCATAGAC	0
AAATATTGGCAGTCTGAGGG	0
AAATATTTAATTTACGTTAG	0
AAATATTTATTTTCCGACTT	0
AAATATTTCCGTACAAATTC	0
AAATATTTTAACCTGTATGA	78.8225
AAATATTTTTTGTTGGCGGA	11.9391
AAATCAAAATTAGTGGCATT	22.6556
AAATCAACATGTATGTGTAT	0
AAATCAATTGTTTTTGACCA	0
AAATCACATTCAATAGCCTA	0
AAATCAGATTTAGCGTAAGG	0
AAATCAGTCTCGGCGTTAAT	0
AAATCATAGTATCGTATTAA	0
AAATCATTATTGTATTTCGT	0
AAATCATTTGTGGTAGAAGC	0
AAATCCATTTTAGTGCGGCA	0
AAATCCCTGTATCCGTCCAT	0
AAATCGAAAGACATTTTAAC	0
AAATCGAAGTGTTGGACTAA	26.3798
AAATCGAATTATATTCTCTT	0
AAATCGATGTTACTAGGTCT	0
AAATCGGAAAAAGTCGTGTT	14.4626
AAATCGGTAGGCAGTAGGAT	38.5675
AAATCGTAATCGTTGTTAAC	13.253
AAATCGTCGCATTTTCTTCT	0
AAATCGTGCTAAGTGTAACA	0
AAATCGTGGCCAAACATTAC	15.8333
AAATCGTTACATGTAGGGGT	0
AAATCTACTGGACAATGATG	0
AAATCTATTGCAGTCAGTTG	0
AAATCTCACTACGCAGGAAT	21.1239
AAATCTCTTAAAGATTACCA	0
AAATCTCTTTAGCGAATAAT	0
AAATCTGACATAAATATTAT	185.291
AAATCTGGCTTAAACTTATT	0
AAATCTGTGTGAACATCGCT	0
AAATCTTATCAGGTCCTAAG	0
AAATCTTTTGCACCACTGTT	0
AAATGAAAGTGAGATTTCTA	0
AAATGAAGTACAAGATATGT	0
AAATGAAGTTATGGTTACTC	0
AAATGAATCTGGGACGGGTA	0
AAATGACGTCTGCTTTTTAT	10.5903
AAATGAGTAATTAAAATTGA	0
AAATGAGTGACACGGCGTTT	0
AAATGAGTGTTATATAACTC	624.937
AAATGATGCGTTTCATCCAT	0
AAATGATGGGTATCCGTGTA	10.3597
AAATGCAACTCTTAGATTTA	0
AAATGCAGTTGACTATGTTC	15.7071
AAATGCATTGTAGATTTTAT	34.4903
AAATGGACGTTGCTACACAA	0
AAATGGATTTTACACTTGAT	0
AAATGGTCAAACCTAAGCCT	0
AAATGGTGATTTTCTTTTTT	0
AAATGGTTAGCCTTTTTAAA	0
AAATGTACGACCTCAGCACT	85.2404
AAATGTACGTCCTTGTAACC	0
AAATGTATATTTTCAGAATA	0
AAATGTATCGAAATACCCTT	0
AAATGTCAAGATTATACCTC	0
AAATGTCCTATCTTGCTCAA	0
AAATGTCTCTCCATATCTTC	0
AAATGTGAAATTACATGCTT	0
AAATGTGATTTTGTAGTTTG	0
AAATGTGTTCGGAAATATTA	292.117
AAATGTTAATAGTCACTGGT	0
AAATGTTACAACTCAATTCG	0
AAATGTTACAAGGTTATTTG	0
AAATGTTACGCGAAAACGGA	0
AAATGTTCTAGGGTCCACTT	0
AAATGTTGGCTTACGCCGCC	0
AAATGTTGTTCGGTTGCGTG	NaN
AAATGTTTTATCACTATTTG	NaN
AAATTAAATTCCCATTCCGG	0
AAATTAACAATAGAATATAC	36.5875
AAATTAACATGGTTTTATGC	NaN
AAATTAACCCGATTGACTTC	NaN
AAATTAAGCTTTCTTTTTAT	0
AAATTAAGGTACTTGAGTTG	0
AAATTAATACACTTTTTTCT	0
AAATTAATGGATTTTGGTTG	15.9815
AAATTAATTGTTCTATATAT	0
AAATTAATTTAAGTTATATG	0
AAATTACGAACCTTAGCCTG	0
AAATTACTCGAGTGATACTC	0
AAATTACTCTTTGGTGTAGT	0
AAATTAGGTGAAGGATTTGA	0
AAATTAGTAGAGTGATTTCC	NaN
AAATTAGTAGCTCTGTTTTA	0
AAATTAGTTACCGTATGACA	0
AAATTATACTATTGTGTCTT	0
AAATTATCCTCACCTGCACG	33.3155
AAATTATCTCACATCTAAAC	0
AAATTATGAACGTCAACCGT	0
AAATTATGCGGTCATGTAGT	0
AAATTATTAGAATAGATAGC	41.265
AAATTATTCAGGTAAATAAA	0
AAATTATTTTTGCGCAACTA	11.6737
AAATTATTTTTGCTAATTGT	0
AAATTCAAAAAATGCTTTGG	0
AAATTCAACGTCACATTCGT	0
AAATTCAATATAAGGTGTAG	0
AAATTCACTTAGGACTTGTT	0
AAATTCAGCCCAATGTTTAG	0
AAATTCAGGACTTCACAAAA	0
AAATTCCATTAATGTCATAT	NaN
AAATTCGAGCACATAGTACT	0
AAATTCGCAAACCTTTGCAA	NaN
AAATTCTAACATACCGTATC	0
AAATTCTGATCAGAGAAAGT	0
AAATTCTTTGTCGAAGGATA	0
AAATTGAAGATAGGCAGATC	0
AAATTGACCTCCGAGATTTG	0
AAATTGACCTGCAAGTTGAG	23.082
AAATTGAGACTGCAATCTGG	0
AAATTGATCCATAATTCTTT	0
AAATTGATTTCCGTTTCGTA	0
AAATTGCAGACTGGTATATT	23.3693
AAATTGCTCTACGCTTTGTC	0
AAATTGGAAGGGAGCGGTCA	0
AAATTGGGATTTATTTCCCC	0
AAATTGGGGATGCTGCACAG	15.072
AAATTGGTGGTAATTTGTTG	0
AAATTGGTTCATGCGCCACT	0
AAATTGGTTTAGGTTTCTAG	0
AAATTGTAACGAAATTAGTC	NaN
AAATTGTCTACAGCTCTACT	0
AAATTGTGCCCATTTCAATC	0
AAATTGTGGACAGTAATGCA	23.7171
AAATTGTGGGCTTTAGTTTT	0
AAATTGTTCCGTGTTTGAGC	0
AAATTGTTGATTCGTTCTAA	20.8457
AAATTGTTTGATGCATGCCC	0
AAATTGTTTTCGTTAGAAGT	15.7766
AAATTGTTTTTTTGGTATAT	24.9358
AAATTTAAATTCTCAGAGTA	0
AAATTTAATTTATTACGTAG	33.2459
AAATTTAATTTTTTAGTATT	NaN
AAATTTACTAGCAAGGGTAG	0
AAATTTAGGTTACCCCGACT	0
AAATTTAGTTTCATCTTTTT	0
AAATTTATAGTTGTAAACTA	0
AAATTTATGTAGGTTTTCCG	NaN
AAATTTCACCCTATCGCCCA	0
AAATTTCAGATTATTATCTG	0
AAATTTCGGGTTAGTGATAG	0
AAATTTCTAATGTAATGTTA	0
AAATTTCTACGTGCCCTTCT	0
AAATTTCTGTTCGAACGGGA	11.6389
AAATTTCTTTAACTTTTTCT	0
AAATTTGACTTTGGCTATCT	0
AAATTTGATATATGATTTAG	0
AAATTTGGAATGAACGTTTT	18.3698
AAATTTGGAATTGTAGAGTT	0
AAATTTGGGTGTTTAAAGTA	NaN
AAATTTGGTTCGACATTGGG	0
AAATTTGTATCTTAGACTCG	0
AAATTTGTGCATTAGTATGA	13.0791
AAATTTGTTTCCTTATATTA	0
AAATTTGTTTTAACGCAGGG	37.3965
AAATTTTAACTAGATGGAAT	0
AAATTTTAGCGTTCGGTACC	0
AAATTTTAGTCATAGGTCCT	NaN
AAATTTTAGTTAATTCAAAG	0
AAATTTTATCAAGTATGTCA	0
AAATTTTATGAGTTTTTAAC	NaN
AAATTTTCTTTCGGTTTAAT	0
AAATTTTGTAGCCATGAATG	0
AAATTTTGTTACTGTGAGCC	0
AAATTTTGTTTACAACGATG	0
AAATTTTTCGGGGTTAGTTT	0
AAATTTTTGGAAGGTTAGTA	0
AAATTTTTTAGATATGATTC	0
AACAAAACGTCATGGCAGGA	0
AACAAAGTTAGCGTAATTGA	0
AACAAATAGCTCGGTGGTAT	0
AACAAATTGAGTCATATTAA	0
AACAAATTGTTGTATATGAT	15.1415
AACAACAGTAGTAATATCCG	0
AACAACAGTGTATTGATAAG	0
AACAACGGTTTCCGTTTTTG	0
AACAACGTGGACGATTCCTT	NaN
AACAAGATTCAAACTGACGG	0
AACAAGGATTGTAAATTATT	0
AACAAGTCGGAGTTTACCTA	22.7252
AACAAGTCTAGCAAGTCGCT	0
AACAAGTCTATGTCTGGAGT	32.902
AACAAGTTCTAATATTCTTG	NaN
AACAATAAAAAAGCCACTTA	0
AACAATCATATACTCTGCAA	0
AACAATGAGCGAATGATTCC	0
AACAATGGTTTGTAAACGTA	40.5166
AACAATTACTTATTGTATAA	0
AACAATTGGATTAAAGTAGT	0
AACAATTGTAGGGCTGCGGG	15.4545
AACAATTGTGGAACGTTTGT	0
AACAATTTAATTGCTATCAT	0
AACAATTTACTTGTATTTTT	0
AACAATTTAGTAAACTGTCT	0
AACAATTTGTTGCTTATTCA	0
AACACAATTTTTGTGTTCAC	0
AACACACTTCGGCAAGGAAA	0
AACACAGTCTACTTCTTTTG	0
AACACATCTTTTAGCGAGCT	14.1625
AACACCCATTCATCTTATGT	11.0167
AACACCGGGAACTCAACGTT	0
AACACCGTTGGTTATCTCCT	NaN
AACACCTCATTATTTCCTTA	0
AACACCTCGTAATATATATT	13.7709
AACACGGCTTCCAAATTTAT	34.7557
AACACTAATGCTGAAGCAAA	0
AACACTATGTTGTACATTTC	0
AACAGAAGTTTAGAGGTCCC	0
AACAGACATTGTCAAAGTAA	0
AACAGATCATGTGAGCCAGG	0
AACAGATTACAGTTTTTGCA	0
AACAGCCAAGATAGTACAGG	22.3903
AACAGGCAATTATTTCTACT	164.607
AACAGGTACTTTAGTAACCT	59.7482
AACAGGTACTTTTTATTTAC	0
AACAGGTTATTAGGTATGTA	0
AACAGTAGTTGTCAAATTAT	0
AACAGTATTCGTTCGAGGGT	0
AACAGTATTTTCATTTCATT	23.1425
AACAGTTATGGCCAGCGAGG	0
AACATAAACTCCTGCTCTGT	0
AACATATAAGAAACTTGTGA	0
AACATATAAGATGATCGACT	0
AACATATAATCCGGTTTAGG	0
AACATATATCTACAACTAGT	0
AACATATCCTTAGGGTTTTT	0
AACATATCTCTTTTGTGGAT	0
AACATATGGTCGGTCAATGG	0
AACATATTTACGACTCATAC	0
AACATATTTCCAGTGGAACG	0
AACATCATTGATTATCCATC	0
AACATCGATGCAAGACTCCG	0
AACATCGCTGTCTGTTTTAG	0
AACATCGTTCAGGTGTACGA	20.95
AACATCGTTTTCACTTTTTG	NaN
AACATCTATTGAACTGCTAT	13.9191
AACATCTCATTGCACCGTAT	0
AACATGAACTATTGCCACAT	0
AACATGCACATGATATAGAT	0
AACATGCAGATGGAGGGATA	0
AACATGCCTTTGGTCATAAG	0
AACATGTAGCGTTATGAATT	0
AACATGTATTCAACACCAAT	0
AACATGTGGATCGAAATAAT	16.8819
AACATGTTTCCGTGGCTAGT	0
AACATTAAATAAAAATAAGC	0
AACATTAGATGCAGAGTTCG	0
AACATTAGTTTTATGGTATT	NaN
AACATTCACCCACTATCTTG	16.386
AACATTCACGAGTTGGTCAA	0
AACATTCATTTTTACCGGAT	12.779
AACATTCTTCTCTTTTTCGT	0
AACATTGAATGGGTTAACGA	0
AACATTGCTCAGCAACTCGA	0
AACATTTGGCACCAAATATT	0
AACATTTGTGTATTTCGTTC	0
AACATTTTTTCCTCGTTGTC	0
AACCAAAGATTTCTCGCTTT	0
AACCAAGTTATTCAATATCA	0
AACCAATAATAGATTTATGA	0
AACCAATATTGCGGATCAAT	0
AACCAATGTTGCATAATAAT	0
AACCACTAGCTCTTGTCCTT	NaN
AACCACTTCTGGTTTCATGA	0
AACCAGCCAATATCATGTGA	0
AACCAGCGGCGACTTTGAAC	15.546
AACCAGGCTGCTTTTTTAGA	0
AACCAGTACTACATTAACTC	0
AACCATAACACCGCTAATGT	19.0706
AACCATACTCATAGTACTTG	0
AACCATCGCAATATTACTAT	350.267
AACCATTACTTAGGTCTATA	0
AACCATTATTGATTATTCAT	0
AACCCAAGTGGCAATTATCA	0
AACCCAGTCTTTAATACTGC	0
AACCCCAATGATTAACTAGT	0
AACCCCCCGTTGGTAATTGT	0
AACCCCTATATATATAGTTA	51.6853
AACCCGGTATCTTTGTGGCG	56.9025
AACCCTGAATCGTTCCAAAC	0
AACCCTTATGTCATAGTTTT	0
AACCCTTTACTTAACGAGAA	13.3445
AACCGAATTTAAACATCGAT	0
AACCGAGTAGGACATTTTAT	0
AACCGATATGCCAAGTTACG	0
AACCGCGTTATAATAGTTAG	0
AACCGGGAACGTGGCTAATC	0
AACCGGGATCTTTCCATATA	59.8911
AACCGGTCAGACAGGCATGT	33.5551
AACCGTAACATGGGGTGTCA	0
AACCGTATCCTAAGTGTGAG	0
AACCGTGATAATACTCTTAA	55.8229
AACCGTGGGGTTCTTTGAGT	0
AACCGTTGCCGCGGTCTGGT	0
AACCGTTTTGTTTCGATTTT	13.0224
AACCTAATGTGCGAGTTTTT	14.6932
AACCTACCTGCTAATACTAT	0
AACCTAGATGCAATAGAGGA	NaN
AACCTAGCTATTTGTTATAT	0
AACCTAGTGCCAGCGGTCGA	0
AACCTATAATCAATAAGGCG	0
AACCTATCCAGCCCTAGTAT	0
AACCTATGGTTTTGTGATAC	55.0745
AACCTATTAAATGATGGGAT	NaN
AACCTATTCCCCCTTCTTAC	NaN
AACCTCCCTAATCGCGCATA	0
AACCTCTGGTCTTATGTTGA	0
AACCTGTGTTTTCCAGCACG	NaN
AACCTTAACTATACTCGATG	17.6651
AACCTTATTGTGTATACTAC	0
AACCTTCTTTTTTTTGTACG	0
AACCTTGGTAGAACTCAGAC	0
AACCTTTATTTGGCACCTGA	0
AACCTTTTATTCCATGGAAG	0
AACCTTTTGTTCCAAATATG	14.415
AACGAAAAAGTTTTTGTATA	0
AACGAAATACCGGAAGGTTT	0
AACGAAATTCGAAAATATTT	15.5808
AACGAACGTAGCGCATGAGA	0
AACGAAGTATTTCGAGGCAT	21.1459
AACGAAGTTTCACCTTATCA	0
AACGAATTTAGCGTTTCACG	0
AACGACAAATTTTGGGTGTT	0
AACGACGGACTTTTGAGTTT	0
AACGACTACGGATATATGCT	0
AACGACTCTGCCACCACCGG	0
AACGACTTTGTTTCGGATAC	0
AACGAGTATTCAACACCCTA	NaN
AACGAGTTGGAAATCAAAGG	14.5889
AACGATACGTAACCAAAGGG	52.247
AACGATATATAAACATCTTT	0
AACGATATTGTCTTCGCGTG	19.4403
AACGATCATGCAGATCGTCC	14.2888
AACGATCATGGTAACATTAT	0
AACGATGGGACGATTTAGGA	0
AACGATTAATTTCTCTATAG	0
AACGATTATACGTTTGTAGT	NaN
AACGATTGATAAGTCGTTTC	0
AACGATTGATTCGTATTGAT	0
AACGCAATTTGTCGTGTGGT	11.3388
AACGCAGGCCTTCAGTCGTC	0
AACGCCGAATAGAGTATTTC	0
AACGCGAGCCTTAGCTTCAT	0
AACGCGTGCTATAGCATATG	NaN
AACGCGTGTTGCGAACACAT	0
AACGCGTTCATTAGGGAAAT	33.7857
AACGCTCGCTAACTGATTTG	0
AACGCTTAGGTTTTTATTTT	0
AACGCTTTATTTGTAACTGT	0
AACGGAAACGTCACGGTGCT	0
AACGGACGAGGTATTTGTAA	0
AACGGACTAAAGTAGATAGA	0
AACGGAGTCCATTTTCATTT	0
AACGGATGCGGTATCGTAAG	0
AACGGATTATTAAAAGGAGT	0
AACGGCATTACTAACTCATA	0
AACGGCATTACTGAACGACG	0
AACGGCCAATGCTATACTGC	0
AACGGGAGGTTTAATGATTT	0
AACGGGCACGGTGCACATCA	18.4265
AACGGTAACAAGACAGTTCT	0
AACGGTACTCTTATGCGAAA	19.3926
AACGGTCTTTTGTGTGGTCT	0
AACGGTTATATCTCTTTTTG	0
AACGTACTAGACGGGATGCC	21.2721
AACGTAGCGTAGACTGTATG	0
AACGTAGTAATAAGGGTGCA	0
AACGTAGTAGGAAAGTTGTA	0
AACGTAGTCTCTTAACAGAG	40.7343
AACGTAGTTATACTCAGACC	0
AACGTATAGCCCCCTCTTAC	0
AACGTATTCACAGGAATATT	0
AACGTATTTAAATAGTGTTG	0
AACGTCGGATGCAAATTTTC	0
AACGTCGTGGAAAGTAGGGG	16.2726
AACGTCTAAGTTTGCGAGTA	0
AACGTGAAGGCTGAAATGGT	15.7985
AACGTGATTTTTAGAAAACT	21.3197
AACGTGCACTCTATATTTAC	11.9262
AACGTGCTATTCTTTAGTTT	0
AACGTGGGGTTCGTATTGAC	0
AACGTGGTACTGATACTGTA	0
AACGTGTATATCGCGAGAGA	0
AACGTGTTTTCAGTTCATTA	0
AACGTTAAGTTGCCCATACA	0
AACGTTATTGTATAGGTTAA	0
AACGTTGAGTGGGAGCCCAT	0
AACGTTGTAGAATTTTCACT	0
AACGTTGTTAATCCAAGGCT	118.534
AACGTTTACCTAAATATATA	14.4498
AACGTTTAGGATCGCCTAGA	0
AACGTTTATATTCGCACCAC	11.8347
AACGTTTATGGCTTGTTTCA	0
AACGTTTGTGAATCTTTCTT	0
AACGTTTTTATGTAAATCTT	0
AACTAAAGAAATATTGTGTC	0
AACTAACTAGATTGTGTTTC	0
AACTAAGAATATTGAAGAGT	NaN
AACTAATAACAACAAGCTAG	18.6351
AACTAATAGTGTTTATTACG	19.9362
AACTAATATATCTAAGTTTT	0
AACTAATATTTTCGTGTACT	11.8347
AACTAATTAAGTTTGTTTAC	0
AACTAATTAGGTTTATATAA	0
AACTAATTGTGTGCGTTTTC	0
AACTACACCGCGGATTTCTG	0
AACTACTAATTGTACTTTTA	0
AACTACTACTAGTGCAGAGT	0
AACTACTATATTTGTGTTAT	0
AACTACTGTATGTGTGATGG	0
AACTACTTATTATGTCCCTC	NaN
AACTAGAGATAGAACATTTC	12.4917
AACTAGTATAAACGCATCTT	40.7124
AACTAGTCCAATTGATCCGC	0
AACTATCCTTAATATAATTA	0
AACTATCTACTATCAGCAAT	0
AACTATGATCAGGTTAGCAC	0
AACTATGTAATTAAGAGGAT	NaN
AACTATTAGTTAGCGGCGGA	22.4122
AACTATTATGATACCGTTGT	0
AACTATTCCTTGTGTATTAT	0
AACTATTCTTTTTACTGGGA	0
AACTATTTGACACCGTCAGC	0
AACTATTTTGTATCCTATAA	0
AACTCAAATTTTTATCTTTG	16.2816
AACTCAACTCACATAGTATT	0
AACTCAATACACCCATAAAA	0
AACTCACTTTTAACTATTTG	0
AACTCAGTTGCATGCTGGCT	20.5932
AACTCATATCTTAGATACAT	0
AACTCCACTAAGTCTATTTG	0
AACTCCTTATAGTTCTGATC	0
AACTCGAATGATCTCATTAA	NaN
AACTCGGCAGTAAACTATCT	37.7881
AACTCGTCGAGTTCCATTAT	0
AACTCGTTAGGGCATTGGAT	NaN
AACTCGTTCTTGTCGAAAGA	0
AACTCTAAGGAAATTTTTTG	0
AACTCTAATATGCTCCTATG	0
AACTCTAGGTTTGTATTGGA	0
AACTCTATAGTGGCATATCG	0
AACTCTCTAGAATCCGCAGA	NaN
AACTCTCTATGTTTATTGCA	0
AACTCTGTGTGGCATTATTT	0
AACTCTTCACAGTTTATGTC	0
AACTCTTTCCTCTTTAAGTA	0
AACTGAAGGACGGTATTGTT	0
AACTGACATCGCGCTAATAT	23.578
AACTGACTTGATTGCTTGTT	0
AACTGAGAACAGTCTCGCTC	0
AACTGAGGGTAGTCTTTTTT	0
AACTGATATAATGCTGTTAT	0
AACTGATATCGAAAGGAACC	0
AACTGATATGTTATTTTGTT	0
AACTGATGATAGTACTCGAA	0
AACTGCAGGTGCGGGTGACT	0
AACTGCATTGGCATATTTCT	0
AACTGCGGGTCCAAGTGGCT	0
AACTGCTGATATTAACTGAC	0
AACTGCTGTGAAAGAGCAGG	0
AACTGCTTATTCGCTTTCGG	0
AACTGCTTTGCTGTAGCCTA	0
AACTGGACAAAGTCGTAGAT	0
AACTGGAGACATGGTTGTGT	0
AACTGGCAAGCAGTTAGACT	102.644
AACTGGCAGTATTCTTTGTA	25.1187
AACTGGCGTTAATCCTATAT	13.8843
AACTGGGCACTTCGATAACG	40.0025
AACTGGGCATAGTTCACGCT	NaN
AACTGGTAAGCTGGTAAGTT	0
AACTGGTGGAATCTTTCTAG	0
AACTGTAAGTCTATCGCTTG	0
AACTGTATTCAGATATCGTG	0
AACTGTATTTCTCATTACCC	0
AACTGTCACTTATATCATAT	13.5403
AACTGTCCCTATGACTCCTC	0
AACTGTCGGTTGGCAGCATA	0
AACTGTCTACACGGGTAAGA	0
AACTGTCTGCATATTTCTTT	17.9653
AACTGTGGATTAATACTTAA	0
AACTGTGTCAAACCTAGTAT	0
AACTGTTAAGCACTCGGCGA	12.7442
AACTGTTGAATTTTGCATTT	0
AACTGTTGGGAATGTTCAAA	0
AACTGTTTTATATGGTTTTA	0
AACTGTTTTCCCACACAATG	0
AACTTAAGAGTCATTGGTAG	0
AACTTAAGGATTAAAGAAAA	0
AACTTAATTAATTAATGTAC	11.5474
AACTTACAATTCACGTCTTA	0
AACTTACGTTGTAGTAAGCC	0
AACTTACTATTTATTAGCCC	40.9558
AACTTACTCCATTTCTAAAG	0
AACTTAGTCATTGCTTCATG	0
AACTTAGTTTGGCCCATGTA	14.4498
AACTTATATCACACGGCCTA	0
AACTTATATTGGTTTTAATG	NaN
AACTTATTAATCGGGAAAAT	0
AACTTATTCATTCCAGCCCT	0
AACTTATTTAGATTGTACCC	0
AACTTCATTGTCGTGACGAT	14.3583
AACTTCCCACATGGTCCGAG	0
AACTTCCCATTTGGAGTTGT	0
AACTTCCGAGATTAGATTAA	0
AACTTCTAATATAGCCTCGT	18.7485
AACTTGAACGTTCAGGTGTC	0
AACTTGAGTTGACTTCAGGA	13.5751
AACTTGAGTTGGAGATCAAA	0
AACTTGCACGCGCTGTATAA	69.7987
AACTTGCCTCCCTAATTTAT	0
AACTTGGTAGCTACCAGTCA	0
AACTTGTAACAAACTTAAGA	0
AACTTGTATATGGAGGGAAC	0
AACTTGTGTACTGTTTAATT	0
AACTTGTGTTTAATATGCTA	0
AACTTGTTAGGTTATGAGTA	22.0682
AACTTGTTCTTTGTTAATCG	0
AACTTGTTTTGACCTTTGTC	0
AACTTTAATACATCTACGTG	0
AACTTTACGGTCGTTTCGGA	428.724
AACTTTAGAACACAAACGCA	12.596
AACTTTAGAGACAGTTTACA	NaN
AACTTTAGTTTTACTCGAGT	0
AACTTTATCGTCAAATTACT	0
AACTTTCGACGTGTCCTGAT	NaN
AACTTTCTTGGAATGTACTT	0
AACTTTCTTTATAAGAGACT	10.6251
AACTTTGAAGCTTCTCGGGC	0
AACTTTGAGCTTTTGGTTGT	0
AACTTTGAGGCTACACCTAT	0
AACTTTGCAAGTCTGCCTTG	0
AACTTTGCTAGAAAGTACGA	0
AACTTTTAAACTTATGATTG	0
AACTTTTAAGTTTTGCGTTG	0
AACTTTTAATCCTATTCATA	0
AACTTTTATTCGCTTCCTGA	360.254
AACTTTTCCCCATTGAGTTG	30.8486
AACTTTTGACAAGTAAACTA	0
AACTTTTGGTTGTGTAGGGG	NaN
AACTTTTTCATTTTAAACTT	NaN
AACTTTTTCTCGTGTGTCAT	0
AACTTTTTTTGTTGATTGTT	0
AAGAAAAAATCACAGCTGAG	0
AAGAAAAATATGTAGGTGAT	12.1001
AAGAAAATGGAATGCGGTAG	22.0553
AAGAAAGCTACATTGACAAC	0
AAGAAAGCTGAGGGTGTAAT	10.5903
AAGAAAGTCCCGAGGTACCT	0
AAGAAATAGAGCTCAAGGTC	0
AAGAAATTGTGCAGATGATC	0
AAGAAATTTCAGTGGTTGTA	0
AAGAACAATTTTTACTTTTA	0
AAGAACATCTTATTACCTAT	18.9224
AAGAACCGTTTAAGAGAATG	0
AAGAACCTGGTTTATACTGG	32.7719
AAGAACGCTAGATTGAGTTG	25.1792
AAGAACGTCACTATTATTTT	0
AAGAACTAATCTATGTTTTT	55.4623
AAGAACTTAGACATAGCCTT	0
AAGAACTTCATTTAGAATTA	0
AAGAAGAGAATCCGAAATAT	13.4012
AAGAAGGACCCAACTAACAA	101.061
AAGAAGGCAGGCCTGTTGAC	0
AAGAAGTCCGGTAGATGATA	0
AAGAAGTGGAGTGTTAATTC	0
AAGAAGTGGTTTAATTAATA	0
AAGAAGTGTGACCTGTTTTA	19.2316
AAGAAGTGTGCGGCAAGAGA	0
AAGAAGTTGAGCCGTAAAAG	0
AAGAATAGTAAGTACACGTA	0
AAGAATAGTGCTGCATTAGC	0
AAGAATATAATGTTATCTGG	27.4722
AAGAATATTTATTTAAAGTG	0
AAGAATCTTCGACATAGATC	0
AAGAATCTTTCTTTACGAGC	0
AAGAATGCGCAGCGTAATGC	0
AAGAATGTATAGGTCAGCAA	13.5274
AAGAATTAGTATTCGCGAAG	0
AAGAATTATTCTTTAGACTT	0
AAGACAGGCGCAGGCGGGAT	13.8057
AAGACATCTAAATGTTATTG	418.205
AAGACATCTACTTTTTGTTA	0
AAGACATTTTCCGCGACCTT	0
AAGACCTATGTGGCCTGCTA	0
AAGACGCCTACTACGATTTG	0
AAGACTACGGTTACTTATAC	22.8643
AAGACTATCTATTTGGCAGG	0
AAGACTGAACAGGCGAAGGG	17.9524
AAGACTGGTAGTACCGACTA	60.8792
AAGACTGTTTTATGCAGTGG	0
AAGACTTATGCGCGTGTTCT	0
AAGACTTCATGGAGTTATGA	0
AAGACTTCCTCAGCCGGTGA	0
AAGACTTGTATAAAAATGAT	30.6876
AAGACTTGTTTGCATGATAT	42.709
AAGACTTTGACACGAGCCGG	0
AAGAGAACTAAAAGTTTAAC	NaN
AAGAGACGGCGCCATTTGGA	0
AAGAGAGCGTACATGAATTC	231.79
AAGAGATACAAGGGTTGACA	0
AAGAGATTTTTCAGAAGACC	16.364
AAGAGCAATGTTATTTCTAA	0
AAGAGCCGAATTTTTAGATT	0
AAGAGCTCACATTTATTCTG	21.5594
AAGAGCTCTTAATTATGACA	0
AAGAGGCTATGTTGGTTTAA	51.4161
AAGAGTAATGTTATCGTGCG	0
AAGAGTCAAGAATCCGTATA	0
AAGAGTCTTAGAAAATCGCT	0
AAGAGTTAGTCGTGCAAGAC	0
AAGAGTTGTCGTCGTATTTA	65.1689
AAGAGTTTCTTCGGACTCAG	0
AAGAGTTTGTTGAATATGTT	15.6375
AAGATAAATTATTGTAAATG	NaN
AAGATAACATTAGTCTTCAT	0
AAGATAATGCATTGCGGATT	10.7861
AAGATAATTTAGTATATCGC	0
AAGATACCCAGCTGTCCAGT	0
AAGATACTATCGTGAATTGG	29.639
AAGATAGCCGTCCAAATGCA	0
AAGATAGGTTTCCTAAACTT	NaN
AAGATATATATCTGATAGTT	0
AAGATATATCGATATAACAC	0
AAGATATCTTACCAATGCGT	28.9472
AAGATCGTTTTCTATGTCAA	0
AAGATCTAATTTACAGGTCG	0
AAGATCTACTAGCATCTCCG	0
AAGATCTCCTATGCGATTGT	0
AAGATCTGAAGTTAATACAC	0
AAGATCTGCGGCGAGAAGTT	0
AAGATCTTTCTGCTGTCCAA	0
AAGATGATACTGGATAGTTC	0
AAGATGCCATTGCGATAGGG	0
AAGATGTACGCAAATATTTG	20.3188
AAGATGTTCTTTTGGAAGTT	0
AAGATGTTGTAATTTCTCTC	49.9411
AAGATGTTTTTATTTATATA	NaN
AAGATTAACGCCACGCAAAT	0
AAGATTATTCTTTCTGGGAC	0
AAGATTATTTGAAGCTCTAA	0
AAGATTCATTTGTCACCGTG	0
AAGATTCTTCACATTTTTTT	0
AAGATTGACTTGACTTCGTA	0
AAGATTGCTATATAGACAGG	0
AAGATTTAATGTCAGTATTA	0
AAGATTTCTTATCATTTGGT	16.364
AAGATTTGTTCCGAGATATG	0
AAGATTTGTTTGGCTCCTGC	0
AAGCAAAAAAGATACGTCGG	0
AAGCAAAACATATTTTATAG	23.4865
AAGCAATAATCGTTGCTACA	88.7778
AAGCAATCATTTCTACTATA	0
AAGCAATCCCGATAGATAGT	0
AAGCAATTTCGGGCTAACAG	0
AAGCACAAATCTATTGTATG	0
AAGCACATTGAAATATTAGG	0
AAGCACCGGTAACTAGATAG	0
AAGCACGAAGAGTGCCGGGT	0
AAGCACTGTCGCAGGCGAGT	0
AAGCAGCCTAGGGGTTTGAT	0
AAGCAGCTTATGGGGTCCGG	0
AAGCAGCTTTTAGTTTGCAT	29.3607
AAGCAGTAACCCGCGAATAT	0
AAGCAGTGCTTTCACCCCCT	0
AAGCATAAATCTGCCTTTAC	26.6194
AAGCATGGAGGTAGCATCTG	26.2626
AAGCATGGGGTGGAGTAACA	0
AAGCATTAGTTACTTTTCTC	0
AAGCATTATTCTGTTATTAA	38.0187
AAGCATTCAATTTTAATTAT	0
AAGCATTCAGCCTATGGCTC	0
AAGCCAAATGGTCTTAATTG	NaN
AAGCCAACCTTCCGTGGCAA	0
AAGCCAAGCTGTTGTATTAT	41.7262
AAGCCATCATCTATAAAAAT	0
AAGCCATGCTAATACAATAA	NaN
AAGCCATGTGCATAATCTAT	0
AAGCCGGTTGTTGAATAACA	18.3569
AAGCCGTCTTATAGGGTATA	0
AAGCCTACTAGTAGTAGATT	0
AAGCCTAGACGGTTCTTGGC	0
AAGCCTCGGGGTGGGACATC	0
AAGCCTCGTGCTGTTACCAG	0
AAGCCTGACAATAGTCTATC	NaN
AAGCCTTGACATGAAAGGTA	0
AAGCGACATCTAATGATTAA	16.7557
AAGCGAGCTCATTAGTATTT	0
AAGCGCCCTACGGAAAACAT	0
AAGCGCCTCATTTTAAAGGC	0
AAGCGCTATAAGGAACATTT	14.3235
AAGCGGTACTGGTATTTTGT	0
AAGCGGTCAGTCTACACGTA	0
AAGCGGTGGTGCAGTCCGGA	0
AAGCGGTTAAGCCGATATTT	0
AAGCGGTTCTGGCGTTCATC	0
AAGCGTAATCACTATGCAGG	35.7786
AAGCGTAATTAATCCGAGTT	0
AAGCGTAATTTAAATGTCCA	0
AAGCGTGAGACAAGAGCTAT	0
AAGCGTGGTGTCATTAACAA	0
AAGCGTGTTCTCGGCTATCC	77.5343
AAGCGTTAGTCATTTTACCG	114.892
AAGCGTTTCCGTGTATAAAA	0
AAGCTAAATTTTCTAACTTA	0
AAGCTAAGCTTTCCTAGTAT	0
AAGCTAATAGATGGTCGTCG	0
AAGCTACAAGTCCTATCTTC	20.6718
AAGCTACGTCCGACATTAGT	0
AAGCTAGCAATCGGGGATTG	0
AAGCTAGTATGTGGGCAAGA	30.3655
AAGCTAGTGTCTGTAACTTT	0
AAGCTAGTTGAATGGGCGCA	0
AAGCTATGGAATTTGCAGTT	NaN
AAGCTCACGCTTGTTTAGGT	0
AAGCTCACTCGTCAGTTAGT	65.4085
AAGCTCCGTCAGTATGAGTG	14.071
AAGCTCGAGGTAGTACCAAA	NaN
AAGCTCTGAGAGGGTTTTGA	0
AAGCTGAAAATGTTTAATTT	12.7223
AAGCTGGTTGATAGTGGATT	0
AAGCTGTGTGTATTTTAAGA	0
AAGCTGTGTTGTGACTTCAG	18.5875
AAGCTGTTGTCTATACTTTT	0
AAGCTTAACAATTCGCATAT	37.6142
AAGCTTCTACGGACAATTGT	0
AAGCTTGAACTCATCCTGGT	0
AAGCTTGCCGTGGAACGGTG	0
AAGCTTTGGGTCTTTCTACT	0
AAGCTTTTATGCTACCATAC	NaN
AAGCTTTTTTGCGGATTTTT	0
AAGGAAAAATATAACACTCC	15.1892
AAGGAAACCCTAGCTTTACC	0
AAGGAAACGTTAGATATAGG	27.8291
AAGGAAATCGTGTTCTTGCA	0
AAGGAAATTAAGACCTTTAT	0
AAGGAACAACCATTGGATAT	NaN
AAGGAACACTTGACCATAAA	0
AAGGAAGTTCAATACGATGG	152.115
AAGGAAGTTTGTTTCGTAGT	11.9391
AAGGAATAATTCGAACATTT	0
AAGGAATCCTATCAGTATTT	0
AAGGAATGGGGAGTATAGTT	16.4207
AAGGACATAAGGATTATAGG	13.6099
AAGGACCAGGTGTGTTGACT	0
AAGGACGCGCACTTTGAGGG	0
AAGGACGGGCAGCAGTTGCT	24.2002
AAGGACTCTTTTTAACCCTA	0
AAGGACTGAGGTTTTCAGAA	0
AAGGAGAAATAAACAGAAGG	306.74
AAGGAGAATCTGGTCGATGG	0
AAGGAGAATTTGCTGCCCTC	0
AAGGAGAGTTTTTTCTAACA	0
AAGGAGATTGTTTCACGATT	0
AAGGAGATTTTACTTCCAGT	0
AAGGAGCATATACTGCAATG	16.9862
AAGGAGCTAGATCTGCGATT	0
AAGGAGGTAGATATTTAGGA	114.614
AAGGAGTACTTATTGATTCT	101.169
AAGGATACTTATATAGAATA	11.5694
AAGGATATTGGCGACGCATG	0
AAGGATATTTAACAATTGTT	0
AAGGATCTCCTTTTATGATA	0
AAGGATTTCTGGCATATCTT	0
AAGGCAAATGGCAAGTTTTT	NaN
AAGGCAAGGTTTTTCGATCT	0
AAGGCACTTCTTTGCTCCAT	0
AAGGCATATATAAACCACGT	0
AAGGCATTTTCTAGTAGTGA	0
AAGGCCAAGTTGTCATAGCT	NaN
AAGGCCACGTGTCTTTTATG	0
AAGGCCATGAGAATTACCAC	0
AAGGCCGTTTTTTACACGTG	0
AAGGCGGCCTTGCGGTAATC	0
AAGGCGGTATCGACTGATAA	0
AAGGCGTTTGGACATCATGG	0
AAGGCTAGTTACATAGCAAA	0
AAGGCTGGGGGAGGGAATAA	108.335
AAGGCTTAAGTGTTCTATCC	0
AAGGCTTAATCTAAAGCTTC	29.0039
AAGGCTTCTAGTTTCCTGCT	0
AAGGCTTGTCCAATTAAACA	0
AAGGCTTTTAAAACGAATTT	0
AAGGGACTAGCTGCTCAGGT	0
AAGGGAGTGATTTGACCTAA	43.0749
AAGGGAGTTTTCCACAAAAA	0
AAGGGCATTGTGAGTACACG	0
AAGGGCGGATTGCGCTATTA	13.3664
AAGGGCGTAAACAGGTTGTG	17.3083
AAGGGCTCGTTTATGAGTGT	0
AAGGGCTGAGGCATATGGAG	28.7423
AAGGGCTGATTTGGAAGAGA	74.6758
AAGGGCTTAGCTTCTTTTTG	0
AAGGGGGCGACAAGCTGCTT	0
AAGGGGTGCACTAACAGGGG	0
AAGGGTATCTACTGACGATT	0
AAGGGTGAGTGGCAGGTTTG	0
AAGGGTGATTAAGGTTTCAC	0
AAGGGTGTTCTTTTTATCTT	0
AAGGGTTCAGTTCGATCTCA	0
AAGGGTTGCGTTAGTGGGTA	41.0692
AAGGGTTGGTTAAAGTCGGC	11.6041
AAGGGTTTATTTTTAAGGCG	NaN
AAGGGTTTGATGAAAGCTTA	0
AAGGTAAATGCTGCAGTCAA	568.312
AAGGTAAATTCTATTTATTG	257.765
AAGGTAACGGTAATTTTACT	0
AAGGTAATTGACAAGCTCGG	0
AAGGTACATATCTTTACATT	0
AAGGTACGTTTTGATATCAA	0
AAGGTAGGTTTTCCGTCTAT	NaN
AAGGTAGTCAGCGGGTTTTA	NaN
AAGGTAGTTGCTGGGGTGAG	0
AAGGTATAGAGGATGGAGAA	10.8557
AAGGTATAGGTATTTCAATC	0
AAGGTATGTAATAGATGGTT	36.357
AAGGTATTATAGTTGAGCAA	13.758
AAGGTATTGTCAGGTCGGGG	0
AAGGTCATAGGACCCCGTCT	26.1802
AAGGTCCCTCACAGAACCAG	0
AAGGTCTCAAGTTTTGAGAA	0
AAGGTCTGTGCTGAGTTGCG	NaN
AAGGTCTTAGGGTGTATCAC	NaN
AAGGTGAATTCGCGTATGTC	0
AAGGTGAGAGCATTATCTTG	0
AAGGTGATTCGATGATTGTT	0
AAGGTGGGCCTGATAACTTT	0
AAGGTGGGCTAATCGTCGAA	NaN
AAGGTGTGGATAACGTTGAT	0
AAGGTGTTTCGAAACTCTAT	NaN
AAGGTTAAAATGCCGGTAAA	11.0515
AAGGTTAATGTAGATAGGGG	0
AAGGTTACTTATATCGGTAG	0
AAGGTTAGTCCTCTTTGTAA	0
AAGGTTATTGCAGGAAGCCG	0
AAGGTTATTTAACAGAATTG	0
AAGGTTCATAATAAAATTCA	0
AAGGTTCCAAACTGGTAGAT	20.9848
AAGGTTCGAATAACGGAGTT	0
AAGGTTGCAAGTCCCGACCG	NaN
AAGGTTGGATTGATAGTTTG	42.8353
AAGGTTGGGGTAGTCGAAGG	0
AAGGTTGTGTCGCTCCTACA	0
AAGGTTGTTAATGGAGCTCT	0
AAGGTTGTTCTTTGACTTAT	0
AAGGTTTAAGATTCTGGCCT	0
AAGGTTTATTCAAACTTACA	0
AAGGTTTCTAACGATCTTCT	0
AAGGTTTCTTTTAAGATCTG	31.1707
AAGGTTTGAATGAATAACTA	13.7928
AAGGTTTTTATTATGATTCA	0
AAGGTTTTTCGTATGGACTT	20.2016
AAGTAAAAATCTTGCTTAAT	23.739
AAGTAAAAGGGAAAAACTTG	0
AAGTAAACATCCGCATTCTT	23.5303
AAGTAAAGCTCAAAGCAGTG	NaN
AAGTAAATAGCCCTTTTAGT	NaN
AAGTAAATGTAGTTCAGCTG	30.3655
AAGTAACACCTTTTCTTGGT	0
AAGTAACATCGATCACGAAA	0
AAGTAACATTTATGGATGTC	55.5924
AAGTAACGTGAGTAGTGCGA	0
AAGTAAGATACATCTATACG	0
AAGTAAGCTGATTTACCAAT	0
AAGTAATAACAATTATTATG	14.0363
AAGTAATACATTTGAGGTAA	22.4379
AAGTAATACCGCGTATTGTT	43.3751
AAGTAATGTACCTCGTCCTA	0
AAGTAATTATCTGGGTAGTG	13.0224
AAGTACATATACAGGTTGGT	0
AAGTACATTTCATATTCTGT	0
AAGTACCGAACATAATAGCT	0
AAGTACCTGATACGGTTTGT	0
AAGTACGAGAATTCAATGTA	0
AAGTACTAAATATGTATGTA	0
AAGTACTTTTCAGATCATAG	0
AAGTAGCATTTGTTTGGTTT	NaN
AAGTAGCCATTTCTAGAATT	0
AAGTAGCCGCGTTCTTGGTG	0
AAGTAGCGAATGATATTAGG	NaN
AAGTAGCGTAAAGAATCAAA	0
AAGTAGGATAAGGGAGACTC	94.0427
AAGTAGGATGTTTTTCGGTC	392.738
AAGTAGGTTGAGGATATCTT	0
AAGTAGTATGTCCTTGTTTT	0
AAGTATAAATCATATATCGA	42.5223
AAGTATAAATTAAGTGGTCA	0
AAGTATAAGCTCAATGGTAG	0
AAGTATAATCTAGCGTTCAC	0
AAGTATAGAGAGTACGTTAA	16.2249
AAGTATAGTTATTTTGATAT	17.7695
AAGTATATATGTGTTTTAGT	0
AAGTATATTGCTAAAACGAT	13.8276
AAGTATCAATATCCGCATAA	0
AAGTATCTGGCTTATACCAC	0
AAGTATCTGTTAGTATATAA	0
AAGTATCTTTTTTCTTATAG	26.3102
AAGTATGAACGTTGACGGCC	20.5803
AAGTATGCCCCTGCCTAACA	0
AAGTATGGTTGTGTTTCCCT	0
AAGTATGTCAGTAAAAGTGC	0
AAGTATGTCTCGCTGCAACG	0
AAGTATGTGATATCTGAAAG	0
AAGTATGTGGAACACGTTAT	0
AAGTATTAATTTGGTCCGTT	0
AAGTATTACACAAAAGGCCT	0
AAGTATTATAAGCATACGGT	0
AAGTATTCCTAGGTTGTATA	0
AAGTATTGCTGTGTGAAGCA	0
AAGTATTGGTATGACACGGC	0
AAGTATTTAGTTTAAGGGTT	12.1568
AAGTATTTCATTATTTGCCT	0
AAGTATTTTAGATCATACAT	35.0906
AAGTCAAGGATCATCGGGTG	0
AAGTCAATCGGGAGCTTCCA	13.3097
AAGTCAATCGGTTTCTACCT	0
AAGTCAATCTGGATGGTAAT	0
AAGTCAATTAAAAATTAAGT	0
AAGTCACTCGACATTCGTTA	0
AAGTCAGAAAAACTTTTCAC	50.2412
AAGTCAGACTTCTCTTTTCG	0
AAGTCCAGCGTATATCTTTG	0
AAGTCCGAACTCTGTCACAA	45.8072
AAGTCCTAGATACGACTGTG	13.9538
AAGTCCTGAAGTTAAATTCC	0
AAGTCCTGGTTAGCATGTCT	0
AAGTCCTTCTAGAAAGTTAT	0
AAGTCGATCTTGTCTTATAT	0
AAGTCGCATTGTGTAGTACA	0
AAGTCGGAGTATCAAAGTAT	0
AAGTCGGTATTTAATTTTTG	0
AAGTCGTGTTTGAATTTGTG	0
AAGTCTAATACAAAATAGAC	0
AAGTCTAGTTTGTGAAATAT	0
AAGTCTATGAAAGATTCTTA	70.5381
AAGTCTCGAAGTAGTATCTC	0
AAGTCTGATAATTAGCGGAT	42.1912
AAGTCTTACGTATCCAAAGC	0
AAGTCTTCACTCTTAGGACT	0
AAGTCTTGGATTATTTAATC	19.3707
AAGTCTTTCGGTACTTGGTA	11.6041
AAGTCTTTTACAGAAACAAT	0
AAGTGAAAATGCCGTTTTCC	0
AAGTGAATCTTAGTGCTAAG	0
AAGTGAATTGAAGTTAGGTC	0
AAGTGACGGGCGGGTAAAGT	14.254
AAGTGACTATAATATTTTAG	0
AAGTGACTTTAGAACATAAA	0
AAGTGACTTTTATGATATAT	251.187
AAGTGAGACAGAGAGAGTGC	14.2668
AAGTGATACAATGAATCTCG	0
AAGTGATCTTATGGATTAAT	0
AAGTGATCTTCCCCCTGTCA	0
AAGTGATTAATAGTTACTTA	0
AAGTGATTATCAAGATAAAA	0
AAGTGATTGTTTTGTAGGTT	16.3988
AAGTGCAATTGATTTTCTAG	129.433
AAGTGCAGGGCAATGCAGTT	0
AAGTGCAGTGTTTTGAATAC	0
AAGTGCATATTAAAGAATCT	NaN
AAGTGCCCCATCCTTTTCGA	67.3575
AAGTGCGCTGTTTAGTCTAG	0
AAGTGCGTTTCGGGGCGGTT	0
AAGTGCTAATCTACGGTGTC	0
AAGTGCTCACGCGCGCTTAG	0
AAGTGGACTTTACAATTGAA	0
AAGTGGCATCTGGAAAAATT	16.5946
AAGTGGGCGTTCAAAAATGA	0
AAGTGGGGCTGGACTACAAG	NaN
AAGTGGTTACTCCGTTTATA	0
AAGTGTAATTTAAGCATTGG	0
AAGTGTATATCGTTATTAGA	0
AAGTGTATCGTAACATGACA	0
AAGTGTATGTGAGTTGCCTT	0
AAGTGTCGGCCCGGAGTGTA	0
AAGTGTCTGGTTTTTAAGAG	0
AAGTGTGGCACACAAGTTTT	42.3265
AAGTGTTAATTTCTGCGCTT	0
AAGTGTTACTTGTGGACTAA	10.7513
AAGTGTTGTACTGACTGAAA	0
AAGTGTTTCAAGTATTATTT	0
AAGTTAAAGACAATCATCTT	0
AAGTTAATCAGATAGTTTAT	12.9877
AAGTTACAGTCTAAAGTTAT	44.8591
AAGTTACATCATGTACATAC	573.701
AAGTTACATGAATTGCTATG	0
AAGTTACCTACAGATGCTTT	0
AAGTTACTACAAATGTGATG	20.1668
AAGTTACTTCAGATTACTTT	0
AAGTTAGAGGGCTTTCTAAA	206.699
AAGTTAGCCGGGAATTGGAA	NaN
AAGTTAGTTTTAGTCTTATC	29.2474
AAGTTATAAAGGTGATTTTT	41.0125
AAGTTATAATCCAACTCCTT	0
AAGTTATCATACTGATCTTT	16.0987
AAGTTATCTTAGAATCATAA	0
AAGTTATCTTTTTCACCTAC	0
AAGTTATTCAGAAGGTCACC	12.6656
AAGTTATTCATCGTAGTAAG	NaN
AAGTTATTCGGATTAATGTA	NaN
AAGTTATTTTTCTTAAATAT	14.911
AAGTTCAGGGGTTCACAGCA	NaN
AAGTTCAGTATCTCTTTTTG	26.376
AAGTTCATGACTCTTAGCGG	0
AAGTTCATGGATTTCCGTAC	27.0587
AAGTTCGGAAAATAATGTTC	0
AAGTTCTATATTAATGTCTT	0
AAGTTCTATGCGGATTTGGA	0
AAGTTCTATTATTGATACAA	14.1406
AAGTTCTCCAATTTTATGTT	0
AAGTTCTGTCTCGTTTTTGA	0
AAGTTCTTCATTATTCTGGT	0
AAGTTCTTCCATGAATTTTA	0
AAGTTCTTGCAAGAGTGCTA	0
AAGTTGACTACGCTCACAAG	16.1115
AAGTTGAGAACCTAAGTTCC	0
AAGTTGAGACGTTGATTCTT	0
AAGTTGAGATGCTTATGGGC	0
AAGTTGATAATTTTTATTAC	0
AAGTTGATACACTGGAATTT	28.1988
AAGTTGATTTCTACCTCATG	NaN
AAGTTGCACGCGCTGGTATG	0
AAGTTGCACTTACATTTTGT	18.7833
AAGTTGCATATGGTCGTCTT	0
AAGTTGCATGGGTCTATGTG	34.2945
AAGTTGGACTTTGTATTTTG	23.082
AAGTTGGAGTTTCGATCTTC	0
AAGTTGGCATTGGTTTTGGT	15.233
AAGTTGGGCTTCTATTCACA	0
AAGTTGGGTTTTTAGAACTT	0
AAGTTGGTAATATGGATGAC	24.6961
AAGTTGGTACGTCATACGAC	0
AAGTTGGTGTAATTTCAAAT	0
AAGTTGGTTCTCCCGTGAGG	20.7195
AAGTTGGTTTATGCGTATGG	12.8614
AAGTTGTAAAGTTCTGCTTA	NaN
AAGTTGTACAGAGAATTGTG	0
AAGTTGTCATAGACTGGACA	130.795
AAGTTGTTGAAATTGCTCGG	117.895
AAGTTGTTTCTGAGCATATA	0
AAGTTTAGCTGAGTATTCTT	0
AAGTTTATTAGTAAATTATG	11.8347
AAGTTTATTCATTGCTCTTT	0
AAGTTTCCTATTCTGGTGTT	0
AAGTTTCGTTGTGTATAAAA	0
AAGTTTCTAACAAGGGATAA	35.6214
AAGTTTGATCTCTACCTAAG	32.8415
AAGTTTGATTCTAAGTTAGC	0
AAGTTTGTCGGATGGCATCG	0
AAGTTTTACAATAAATTGGT	129.303
AAGTTTTCCTTCCTCTTTTA	14.254
AAGTTTTGTATTAGATCATG	0
AAGTTTTGTTTTGGAACATG	0
AAGTTTTTCGGAGCCGATTA	0
AAGTTTTTGTCCTTCCTTAT	14.3235
AATAAAAACTTAAAAGAATT	0
AATAAAAAGCTCGAAGAAGA	0
AATAAAAATAAGGCCTATTC	0
AATAAAAATTCTACTGCTAT	0
AATAAAAGGTTTCTGAGGCA	18.3788
AATAAAAGTTATTAAGTGTA	0
AATAAAATCTTGTTTTTAAT	11.0863
AATAAACAAATTTTCTCGTG	0
AATAAACATTGCTTTATACG	0
AATAAAGAAACAATCCGCGT	0
AATAAAGTCACGTTTCATTT	0
AATAAATAATTCTAATGTAT	46.6252
AATAAATACGAGTATCATGT	NaN
AATAAATAGCTTTTATACAA	0
AATAAATATAACAGTTTCCA	0
AATAAATCAGCATAACCTGC	0
AATAAATCTTTGGGATATAA	0
AATAAATGTAGGTGTCTATA	22.5861
AATAAATTAAATCTATCTTA	0
AATAAATTACACGGAATTTT	NaN
AATAAATTTCCGTATCTTTA	0
AATAACAGCTGATTTACTAT	0
AATAACCCGGTTATTTACTA	0
AATAACGCTGATACAAAAAT	0
AATAACGTCCGTCGTACCTG	NaN
AATAACTCATTATCATTATG	0
AATAACTTATTTTAAACGAC	NaN
AATAACTTGTCCGGATACCC	0
AATAACTTTCTGTATGCCGC	10.6251
AATAACTTTTTAGTTTCTTA	23.1039
AATAAGAATCAAAGGGATCT	16.3164
AATAAGACATATTGTATGAA	0
AATAAGATCCGTTACTTATG	391.04
AATAAGCCTTCTAGTTTATA	0
AATAAGCGTTAAGCAGGACG	0
AATAAGGATCAAAAGATTGG	14.8543
AATAAGGCTGCTTTATTAAT	0
AATAAGTAAGAGAACGTTTA	0
AATAAGTAGTTACCATGTTC	0
AATAAGTAGTTACTTGATGT	NaN
AATAAGTATTGGGCTAGAAT	0
AATAAGTGCATTATTTCATG	0
AATAAGTGGATTTATTTCTG	0
AATAAGTTATTTATATTGGT	0
AATAATAATGTTATCAAACA	16.1463
AATAATAATTTTCACTATTG	36.0439
AATAATAGAGATTTTTATAT	0
AATAATAGATTTCAAGGATA	14.4846
AATAATAGTGTTGTTCACAA	49.5314
AATAATATCAAATCGATAAG	0
AATAATATTAACTTCTGTTT	0
AATAATATTAGTCGTATACT	0
AATAATCCACCACTCAAGTA	0
AATAATCGTGAATGAGGGGC	0
AATAATCTTGATTGTACCCA	0
AATAATGATTCGAACGTTAC	0
AATAATGATTCTATTTCTCC	0
AATAATGCTTTGAAAACCCT	0
AATAATGTATCTAGCTCTCT	0
AATAATGTATGAAGGGTTTT	0
AATAATGTTTCCTTCACAGA	0
AATAATTCCACGCACTTCCC	0
AATAATTGCGTGGTGTATGT	0
AATAATTGGACGCAATAACG	517.269
AATAATTTGCAATATATGTC	0
AATAATTTGCTGACTAGCAG	0
AATAATTTGGAAGGTTCTAT	0
AATACAAATATAAAACAGTC	0
AATACAATCGTCTAGCCTGC	28.2207
AATACAATTGCATTTGTAAT	0
AATACACGAATAAAAAGGTT	0
AATACACGTTGTAAGTGCCA	0
AATACACTCCCTTGTTTTAG	0
AATACAGTGCAGCTCATATC	0
AATACATATTCTATTGAGAT	18.0915
AATACCAGATCTAGAATCGC	0
AATACCAGATTCACATCAGG	0
AATACCCATCCATGGGGTAA	12.3307
AATACCCCATGGGAGGAAAG	0
AATACCCCGTCTTAATATTT	0
AATACCGACAATGGTAAGGG	0
AATACCGATCATAGTGTAGC	0
AATACCGTGGTCCAGGGGTT	0
AATACCTATTATTTTAAGTT	0
AATACCTGTGTATTTCCCAT	613.947
AATACCTGTTACTGCTTTAG	23.3126
AATACCTGTTTTGTTAGAGT	0
AATACCTTAAAAAAATGTTA	10.5903
AATACGACCCTGCGTTTTAG	0
AATACGATTCAATGTTTTGT	55.5886
AATACGCAATGAATGCCGTT	0
AATACGCATTATTTTTCAGT	0
AATACGGCCGCAGAATTGAG	0
AATACGTCCCTTTTGTTCAA	21.5375
AATACGTGATATAGAGGTTT	0
AATACGTGGTGGGTAGGGGT	0
AATACGTTTTCAAGTGCGAT	NaN
AATACTATTAAATAATAAGT	NaN
AATACTATTTTTTCGCAAGA	0
AATACTCAGGTGTTGTCTTT	0
AATACTCATCATTTCCATAT	0
AATACTCTTTGTATTAAAGG	0
AATACTGAGTAATGGTTTTG	21.9639
AATACTGCATCATTTAGTTG	0
AATACTGTATCAAGTTCTAG	0
AATACTGTTTGAACAGGACG	0
AATACTTATTTTAAACATCC	0
AATACTTCAATAGGCCAGAA	0
AATACTTGATTGAAGAGTTA	32.1059
AATACTTTATAGATGGGAGT	155.156
AATACTTTATGCATCGAATG	0
AATAGAACAGTTCTTCCAAT	0
AATAGAACTTGTAAACTTTG	32.6585
AATAGAACTTTTTTGCGTTG	11.6737
AATAGAAGAAATCGATATGT	19.8886
AATAGAAGCTATGTCTTTAC	20.5803
AATAGACTCTCCATTGGTAC	0
AATAGAGAATCTATTATACA	0
AATAGATCCACCGTCAATTC	0
AATAGATGTAACGATCTTGA	0
AATAGCATGGTTAGCATTTC	0
AATAGCATGTCAATTATATC	0
AATAGCCAGAAATTGTTAAG	0
AATAGCGGATAATAATATTG	0
AATAGCTACTATGGGAAAGT	0
AATAGCTGCAGGAATGAATG	0
AATAGCTTTGTCTTTTGGGA	0
AATAGGAAAGCCCTTTCACT	0
AATAGGATTTCGGTGTTGTG	0
AATAGGCCTGCGTGTGGTTT	0
AATAGGCGTACAAAGTTTCG	0
AATAGGGGTGTACGTTTGTT	0
AATAGGGGTTATGTGGTTTT	12.9877
AATAGGTATGGGATTATGTA	29.5785
AATAGGTCTCTAGCCGGTAC	0
AATAGGTGATCCATGGGATA	11.4083
AATAGGTTCATTTAAACTCA	0
AATAGGTTGCAGTTGGTTAG	0
AATAGTAAAATACAATCATA	0
AATAGTAACTTAATTTTTGA	18.9443
AATAGTACTGTCTACAACTT	0
AATAGTAGCAAAAAAATATG	0
AATAGTATTCTTGTAACCTA	0
AATAGTCAATTCCTTTTAAT	0
AATAGTGCTGAAATTAATGG	27.4851
AATAGTGGAAGCACTATCTC	0
AATAGTGTATTAAGTCATCG	29.7085
AATAGTGTTGTCAGGGCGGT	0
AATAGTTCTCGTTGCGTCTG	0
AATAGTTGACCCCATATTAA	11.7999
AATAGTTGTCGTCCCATACG	0
AATAGTTTGTCTTTTGTTTC	0
AATAGTTTTTAACAATGAGG	0
AATATAAATTGTCGCTTGTT	0
AATATAACGCGAGTAGATAG	NaN
AATATAATCTGTAATGCAAA	212.529
AATATACACTAGTGGTGAGG	0
AATATACGTATCTCACCAAT	0
AATATACTTGCACTTGCGGC	0
AATATAGACTGTATTATTAG	34.8381
AATATAGGGATAGTGCTTTG	NaN
AATATAGTTCATTTGTATCG	0
AATATATATCTTTATAAAAA	0
AATATATGTTGACTCGCGGG	30.6528
AATATATTTAACTACAAGAT	0
AATATATTTTGCCCACGACC	12.2611
AATATCAAATTAGCTAGCTA	0
AATATCAATGTTAATGACTT	0
AATATCGACGGTAATGTATT	0
AATATCGCTCATTAGGTATT	0
AATATCGTTTGCAATGTTCT	0
AATATCTCGCACTCGGGGGC	0
AATATCTCGGTCAACCGTTG	41.761
AATATCTCTCGTAAGGGTCT	31.5971
AATATCTGTCTCTAAGTTTT	20.0973
AATATCTTTTTGCGCAAAAT	0
AATATGAAGTGAGTTCTTTA	0
AATATGAATATGAATAATAT	0
AATATGACCCTCGTGATAGA	0
AATATGAGTGTTAGCTATTC	18.9224
AATATGATTAATTTATCAGT	27.6809
AATATGATTCACGGAAGTCT	16.9167
AATATGCACTCAACTCTTTT	0
AATATGCATGATAATAGGAG	0
AATATGCGAGTACAGTGAGT	0
AATATGCTCAATTATCTTGT	0
AATATGGAAATATAGTTCGG	NaN
AATATGGACGCAAAGGTAGT	0
AATATGGCCCATTCTTGCGG	0
AATATGGGTTATCGGGACGT	0
AATATGGGTTTTTCAGCATA	11.4779
AATATGGTTTCTAAGGTGAG	16.4336
AATATGGTTTTTGATATGTG	13.1835
AATATGTACGTGAAAAGATC	0
AATATGTATATTATCTCTTA	17.2864
AATATGTCTAATTCAGATTT	0
AATATGTCTTCAATAATATG	0
AATATGTGACAATGCTGTAT	46.0854
AATATGTGACTCTTTTACGC	0
AATATGTGTTTGTTGCGTGT	NaN
AATATGTTACGAGACGACAA	0
AATATGTTTTCCAGTCGGGT	19.7971
AATATTAAAAATGAAGGTCC	0
AATATTACACTGTAGTACGT	0
AATATTAGACATCTTCGCTA	0
AATATTATAAATTTTTGTTT	0
AATATTATACTAATAAATTG	0
AATATTATATTGGTTACATG	0
AATATTATCATGTAGGACGG	0
AATATTATTAACGTGTTATC	39.79
AATATTCGTCTTTACTAACA	33.3155
AATATTCTAGGTAACGTAGC	0
AATATTGAACAGATTCTTCG	0
AATATTGATGCCTTCGCGCT	22.447
AATATTGCTTACATAAGTCG	0
AATATTGGCGATACATGTAG	65.1084
AATATTGGCGCAAGTCATGG	11.7304
AATATTGGGAACTTTTGCTG	124.503
AATATTGTTGCTCTTGGACT	0
AATATTGTTTCTGTTTATTG	20.1449
AATATTTGACCGACTGGCAC	0
AATATTTGCAGGGATTTTTG	60.2093
AATATTTGGCTTAATAAATT	0
AATATTTGTTGCGGGCGATG	0
AATATTTTTAAGATAGCCTT	31.6666
AATATTTTTATCGTTATGTG	0
AATCAAAAACCCTAGCAAGC	12.5484
AATCAAAATACATCGTCTTC	19.0139
AATCAAAATGACATGTTCTA	0
AATCAAAGATTATTCCAACT	0
AATCAAAGTTGCTGTGTCTT	0
AATCAAATTAAGCCATCGTA	69.7201
AATCAACCCGCATGGCCATC	0
AATCAAGGTCATGGTCTGTG	0
AATCAAGTTCGGAGGTCGTA	NaN
AATCAAGTTGTGTTGTATCT	0
AATCAAGTTTCTAGAGTAGT	33.0501
AATCAATATCTGGTCCCACC	0
AATCAATGTGCGGATGTTCC	0
AATCACAAAATCTAAATTTA	0
AATCACCAGAGGTGCGGGCT	0
AATCACCAGTTAATTTAGAA	0
AATCACCGTTTTTCAGAACT	0
AATCACGTTTACTTCTCAAC	0
AATCACTTCTGGAGACTCTG	82.1294
AATCACTTTCCATATATTAG	0
AATCAGAAAGTTCATAGGTT	24.6394
AATCAGAGACTCTTGGTTTG	26.4236
AATCAGAGGGATCAACTTAG	0
AATCAGATTTTGTTAACTGT	0
AATCAGCCTAAACGGAGTAT	73.358
AATCAGTCAATAAGGCAGGT	0
AATCAGTCGTTTCTTTCGTA	0
AATCATAACATGAATAAATC	31.114
AATCATAATATGTACATCCG	0
AATCATACTCACATAAGTGC	0
AATCATAGATTTTATCACCG	0
AATCATAGGACTAGAGTTGA	15.6504
AATCATATATTGTGCATCTC	0
AATCATCAACTTTCTTATAT	0
AATCATCCATTTTGCTTAAT	0
AATCATCTAGGTGGGTAGGA	0
AATCATGAAGTGTACGGGGG	0
AATCATGAATTGGGTACGGG	0
AATCATGTGGATCTTTCATA	22.8295
AATCATGTTCAGGACAGAAG	0
AATCATGTTGTTACTGGTAT	0
AATCATTAAATAAGACCAAT	0
AATCATTATATGTAAGTTGA	0
AATCATTCGTAAGTTGGATC	11.8695
AATCATTGTAATACATAGGA	39.5942
AATCATTTAAGCTATTCCCT	0
AATCCAGGTGTTATTCCATT	0
AATCCAGTACTCAAGGTAAC	0
AATCCAGTCAACATAGGTAG	0
AATCCATACGATCATTCGGA	0
AATCCATATCTGACTATCTT	0
AATCCATATTTCACATAGCG	0
AATCCATCAATTATACTCAG	NaN
AATCCATCTCTCCTCCAAGC	168.018
AATCCCCTGCATTCGATCAG	20.8019
AATCCCCTTAAAGCGGTTGT	0
AATCCCGAATTTATGAGTTC	28.6471
AATCCCGATAATCTATATTC	0
AATCCCTGAGAGAGCCTGCC	163.397
AATCCGACTGTAGCGCGGTT	0
AATCCGATCGCGGGACTCTG	0
AATCCGATGCGGTTATGTTT	0
AATCCGGGGTTGCCCAGGCA	96.2828
AATCCTATGTTATTGTTAGT	30.7223
AATCCTGATCGGTAGTTTGT	NaN
AATCCTGTCAATTTCTTTCC	254.651
AATCCTGTTTTTCGAGGCAA	12.596
AATCCTTCGTTTTATTATTC	20.3626
AATCGAACCAAATAATTAAA	0
AATCGAAGCTATCTGATTAA	0
AATCGACTGGCTTACGGGGG	NaN
AATCGAGTGTCACGATGGAA	58.3337
AATCGATACCTTTCCAAATG	80.5848
AATCGATATCCGATGTTTTG	0
AATCGATCGACTCGCATGGG	0
AATCGATGTAAGTGCAAATT	0
AATCGATTTTGTAAGTTACT	0
AATCGCAATATCATTATTAT	16.4774
AATCGCATGGGGCTTATACA	0
AATCGCGTAATTGGTGGGCA	NaN
AATCGCGTTAAGGGCTCAGA	0
AATCGCTATGTTTTGATATA	0
AATCGCTGGTTTCATTGTGA	21.7114
AATCGGAATGCGGCGTCCGG	NaN
AATCGGACTGTAGGCGGCTT	0
AATCGGCATTGATAACGTTA	11.8695
AATCGGCTCTCGGTCCATTT	0
AATCGGCTTCGTTGGTGGAC	135.947
AATCGGGGTGGGAAATGCTC	0
AATCGGTAAATCTTTGTCCA	0
AATCGGTTGTAATACTGTTT	0
AATCGGTTTTTTCTAAAGTA	15.4198
AATCGTACTTGCTTTATAAA	0
AATCGTACTTTATTATTGAA	NaN
AATCGTGCCCCTTTTCTCGG	0
AATCGTGCTATACGGCGACC	NaN
AATCGTGGGAAATTATCCCA	0
AATCGTGTCACGTCGGATTG	45.9206
AATCGTTAATCATGAACGAC	0
AATCGTTATCCATATGGTCC	NaN
AATCGTTCCTACCCCCCTCG	0
AATCGTTCCTGATACGAAGT	0
AATCGTTGTGATAAAGGCGT	0
AATCGTTTCCATAGCTATTT	0
AATCGTTTCGCTAGTGCTCT	14.5193
AATCTAAGATTGTGTTTTAA	NaN
AATCTACTATTGCTTGGTCA	0
AATCTACTTAGTGTTTACCT	20.1668
AATCTACTTGTATGGTTGGT	21.9419
AATCTAGAAACTTTCGTAAA	27.2635
AATCTAGATAGTCTCTTTTT	0
AATCTAGATTGATGCATGAA	17.6304
AATCTAGCAAATTTTTTGAA	0
AATCTAGCTTTGTGAACGAT	0
AATCTAGTAGGTAAACTTCA	0
AATCTATATTTAAAATGGCT	0
AATCTATCATGTATTTGGGA	NaN
AATCTATCATTTTTTTGAAA	0
AATCTATTTCGTAGTTCGGA	0
AATCTATTTCTGCTTCTTGA	0
AATCTCAGGGAGTTGTTTTC	116.724
AATCTCATGACTTGTTTTAT	0
AATCTCCTTCTACCCAAAGG	21.4112
AATCTCGAAGTTGTGGATAA	0
AATCTCGTCATCTATTGAAT	198.711
AATCTCGTTATTCCGTTACG	0
AATCTCTAAATTACTGTCGG	0
AATCTCTCTTTTGCACTCGT	0
AATCTCTGGTCTATGGATAA	0
AATCTCTTTGGATAATCGGA	0
AATCTGAAGGTTCTTCTACC	0
AATCTGATACGTTCTTTTAT	0
AATCTGATGTAACTCCTTCG	0
AATCTGGTAGATATGTAATT	0
AATCTGGTTCTTTCTTCTTC	0
AATCTTAAATGACACTGAAG	0
AATCTTAGACAGTAGATAGG	0
AATCTTAGAGTTTTTTCTTT	41.1607
AATCTTAGTTCTTTTTGTGC	0
AATCTTATCGGTTCTGTTTA	0
AATCTTATTGGCTTTATTAG	0
AATCTTCAGAATCTTGACTT	0
AATCTTCAGTAAAATACCTT	0
AATCTTCCAACGCAGTGCTC	0
AATCTTCTCAAGAACCTCTT	0
AATCTTCTTGACTTAAACCT	0
AATCTTGAGCAGTCGAGTAC	20.4889
AATCTTGGTAGCTCTGTGTG	0
AATCTTGTATGCGTTTTAGA	0
AATCTTGTCTGGCCGTACTC	41.2212
AATCTTGTGGGCATTAATAC	NaN
AATCTTGTTTCTTTATAAGT	51.1069
AATCTTTAATTGCTAACTTG	0
AATCTTTATCAATTCGCATT	0
AATCTTTATGTGAAACAAAC	0
AATCTTTATGTTCGTTTAAT	25.7795
AATCTTTCCTAGTTATGGTG	0
AATCTTTGCAATCACATAGT	0
AATCTTTGTTGGTTAATGGT	164.793
AATCTTTTATTTTGAATCAA	169.053
AATGAAAAAATTTGGGGTAT	0
AATGAAAACCCATATCCTGG	NaN
AATGAAAACTAACTATATTG	0
AATGAAACGTATAACGTTGA	0
AATGAAAGATACCGAATTTT	0
AATGAAAGATGATATCACAT	17.9653
AATGAAAGCTATGCTAGCCA	0
AATGAACCTAGGTCAGGTCG	0
AATGAACCTGTAAATTTGGT	0
AATGAACTTGGTTATACCTG	0
AATGAAGATATTGATTTCTC	0
AATGAAGGCGCGGAGTTGAT	15.9943
AATGAAGGTATAGAATATTT	0
AATGAAGGTCACAATACGTC	NaN
AATGAAGTAATTGGCAACTT	0
AATGAAGTTTTTCGACGTTA	13.5055
AATGAATCAAATATAATCTG	0
AATGACAATGTTGTATTAGG	110.028
AATGACATGGAGGATTCAAT	NaN
AATGACCAGGTAGGCACAAG	0
AATGACCTTTTCGTTCTACA	0
AATGACGTATAATGTTTTAT	12.0653
AATGAGAGTCACAAGGTCGG	109.188
AATGAGATCAGGCAGACGAT	0
AATGAGGACCGCTTATATAT	0
AATGAGGATTAGGGATGTCT	33.9944
AATGAGGGTGGATAGTTACA	0
AATGAGTGCAGTATATACGA	0
AATGATAATTCTTAATGATA	0
AATGATACAGTCCGGCTCTC	0
AATGATACCATCAATCGAGA	0
AATGATAGGTTTGTACAGTA	0
AATGATATGATTGGGACTGT	0
AATGATCTCTTTTATTTTTT	0
AATGATCTTACTTTATCATA	0
AATGATCTTTATGGCGGAAT	NaN
AATGATGCCTCTCATTATCG	157.193
AATGATGGGGGAAGTACATC	0
AATGATTGACGCATCACATG	0
AATGATTTGATGTTCTGGAG	0
AATGATTTTCATAAGTGGGC	13.5403
AATGATTTTGTCTTAAAAAC	0
AATGCACAATTGTCCAACTG	0
AATGCACAGTAGGACGTGTA	0
AATGCAGAAGATGTGGTAGT	0
AATGCAGTTATTTTCTTTTA	0
AATGCATCATCTTGAAATTT	0
AATGCATTTAGAGCGTGCAT	0
AATGCATTTGATAGGAAGTA	0
AATGCCAGTCTATTTCGATT	0
AATGCCCGCGCGGAGCTTGA	0
AATGCCGTGAAAATTATAAT	0
AATGCCTTAGACCGGAAACG	19.5794
AATGCGATTATCAGTAGGGG	16.8819
AATGCGGACTGATCTGTTTA	0
AATGCGGATTTTGCTCATTA	0
AATGCGTCGTATTCGAAGGC	0
AATGCGTGACGTGGAGTTGC	0
AATGCGTTTATTAAGTACCA	0
AATGCTAAAGGCCTTAAGTT	0
AATGCTAACTAAAATTTTAA	NaN
AATGCTAGTAGAGTTATTGC	0
[truncated: 37,092 more rows]
