# Supplementary material for: Bacterial population dynamics during colonization of solid tumors
Source: Mol Syst Biol. 2025 Dec 15;22(3):412–34. doi: 10.1038/s44320-025-00175-5 (PMC12953616; doi:10.1038/s44320-025-00175-5)
Supplement: Supplementary file 8 — Source data Fig. 3 [file 44320_2025_175_MOESM8_ESM.zip › Figure 3/3B/Fig3B.xlsx]

## Sheet: Sheet1
SampleDescription	Sac Day	Barcode per tumor	CFU per tumor
'm-14-Sac1-right-i.t.'	1	4636	1.16807e+09
'm-14-Sac1-left-i.t.'	1	3077	1.9962e+09
'm-15-Sac1-right-i.t.'	1	3882	4.74605e+08
'm-15-Sac1-left-i.t.'	1	8206	8.79768e+08
'm-21-Sac1-right-i.t.'	1	6522	7.82881e+08
'm-21-Sac1-left-i.t.'	1	10258	3.2817e+09
'm-22-Sac1-right-i.t.'	1	21177	1.09746e+09
'm-22-Sac1-left-i.t.'	1	7278	8.41224e+07
'm-23-Sac1-right-i.t.'	1	6910	2.96228e+09
'm-23-Sac1-left-i.t.'	1	431	1.1967e+09
'm-1-Sac3-right-i.t.'	3	1298	4.14288e+09
'm-1-Sac3-left-i.t.'	3	2244	4.31162e+09
'm-11-Sac3-right-i.t.'	3	1126	4.53951e+09
'm-11-Sac3-left-i.t.'	3	7766	5.86615e+09
'm-12-Sac3-right-i.t.'	3	1829	5.49864e+09
'm-12-Sac3-left-i.t.'	3	1078	4.82728e+09
'm-24-Sac3-right-i.t.'	3	5437	7.88664e+09
'm-24-Sac3-left-i.t.'	3	1892	6.21429e+09
'm-25-Sac3-right-i.t.'	3	3213	1.30607e+09
'm-25-Sac3-left-i.t.'	3	8712	2.61099e+09
'm-2-Sac7-right-i.t.'	7	2584	7.02566e+08
'm-2-Sac7-left-i.t.'	7	3060	2.5047e+09
'm-4-Sac7-right-i.t.'	7	5853	2.23442e+09
'm-4-Sac7-left-i.t.'	7	3824	3.09229e+09
'm-5-Sac7-right-i.t.'	7	4385	1.92493e+09
'm-5-Sac7-left-i.t.'	7	7940	2.43164e+09
'm-13-Sac7-right-i.t.'	7	2224	1.33737e+09
'm-13-Sac7-left-i.t.'	7	1384	2.53875e+09
'm-3-Sac7-right-i.t.'	7	4246	8.65876e+08
'm-3-Sac7-left-i.t.'	7	156	1.38801e+09
