# Supplementary material for: Bacterial population dynamics during colonization of solid tumors
Source: Mol Syst Biol. 2025 Dec 15;22(3):412–34. doi: 10.1038/s44320-025-00175-5 (PMC12953616; doi:10.1038/s44320-025-00175-5)
Supplement: Supplementary file 8 — Source data Fig. 3 [file 44320_2025_175_MOESM8_ESM.zip › Figure 3/3C/Fig3C.xlsx]

## Sheet: Sheet1
Mouse	Sac Day	Barcode Number-Left	Barcode Number-Right
mouse_14	1	3077	4636
mouse_15	1	8206	3882
mouse_21	1	10258	6522
mouse_22	1	7278	21177
mouse_23	1	431	6910
mouse_1	3	2244	1298
mouse_11	3	7766	1126
mouse_12	3	1078	1829
mouse_24	3	1892	5437
mouse_25	3	8712	3213
mouse_2	7	3060	2584
mouse_4	7	3824	5853
mouse_5	7	7940	4385
mouse_13	7	1384	2224
mouse_3	7	156	4246
