# Supplementary material for: Bacterial population dynamics during colonization of solid tumors
Source: Mol Syst Biol. 2025 Dec 15;22(3):412–34. doi: 10.1038/s44320-025-00175-5 (PMC12953616; doi:10.1038/s44320-025-00175-5)
Supplement: Supplementary file 8 — Source data Fig. 3 [file 44320_2025_175_MOESM8_ESM.zip › Figure 3/3D/Fig3D.xlsx]

## Sheet: Sheet1
SampleID	Mouse	SacDay	non_zero_barcode_number	CFU_total
m-14-Sac1-right-i.t.	mouse_14	1	4636	1.72383e+09
m-14-Sac1-left-i.t.	mouse_14	1	3077	3.18322e+09
m-15-Sac1-right-i.t.	mouse_15	1	3882	2.05903e+09
m-15-Sac1-left-i.t.	mouse_15	1	8206	1.19097e+09
m-21-Sac1-right-i.t.	mouse_21	1	6522	8.86415e+08
m-21-Sac1-left-i.t.	mouse_21	1	10258	5.24652e+09
m-22-Sac1-right-i.t.	mouse_22	1	21177	1.56111e+09
m-22-Sac1-left-i.t.	mouse_22	1	7278	1.88531e+08
m-23-Sac1-right-i.t.	mouse_23	1	6910	4.98364e+09
m-23-Sac1-left-i.t.	mouse_23	1	431	2.69891e+09
m-1-Sac3-right-i.t.	mouse_1	3	1298	1.31855e+10
m-1-Sac3-left-i.t.	mouse_1	3	2244	3.43939e+09
m-11-Sac3-right-i.t.	mouse_11	3	1126	4.11561e+09
m-11-Sac3-left-i.t.	mouse_11	3	7766	1.57017e+10
m-12-Sac3-right-i.t.	mouse_12	3	1829	8.08267e+09
m-12-Sac3-left-i.t.	mouse_12	3	1078	5.64396e+09
m-24-Sac3-right-i.t.	mouse_24	3	5437	5.1109e+09
m-24-Sac3-left-i.t.	mouse_24	3	1892	8.57616e+09
m-25-Sac3-right-i.t.	mouse_25	3	3213	4.54128e+09
m-25-Sac3-left-i.t.	mouse_25	3	8712	4.03679e+09
m-2-Sac7-right-i.t.	mouse_2	7	2584	1.39731e+09
m-2-Sac7-left-i.t.	mouse_2	7	3060	1.94253e+09
m-4-Sac7-right-i.t.	mouse_4	7	5853	6.5641e+09
m-4-Sac7-left-i.t.	mouse_4	7	3824	5.22788e+09
m-5-Sac7-right-i.t.	mouse_5	7	4385	6.68378e+09
m-5-Sac7-left-i.t.	mouse_5	7	7940	3.06098e+09
m-13-Sac7-right-i.t.	mouse_13	7	2224	1.3576e+09
m-13-Sac7-left-i.t.	mouse_13	7	1384	1.28194e+09
m-3-Sac7-right-i.t.	mouse_3	7	4246	8.09533e+08
m-3-Sac7-left-i.t.	mouse_3	7	156	1.89852e+09
