# Supplementary material for: Bacterial population dynamics during colonization of solid tumors
Source: Mol Syst Biol. 2025 Dec 15;22(3):412–34. doi: 10.1038/s44320-025-00175-5 (PMC12953616; doi:10.1038/s44320-025-00175-5)
Supplement: Supplementary file 8 — Source data Fig. 3 [file 44320_2025_175_MOESM8_ESM.zip › Figure 3/3F/Fig3F.xlsx]

## Sheet: Sheet1
Sample Description	Sac Day	Shannon Entropy
T0-Sac0-inoculum-T0-injection	n/a	10.5015
'm-14-Sac1-right-i.t.'	1	6.26561
'm-14-Sac1-left-i.t.'	1	5.07525
'm-15-Sac1-right-i.t.'	1	5.59254
'm-15-Sac1-left-i.t.'	1	7.18733
'm-21-Sac1-right-i.t.'	1	4.54925
'm-21-Sac1-left-i.t.'	1	6.63956
'm-22-Sac1-right-i.t.'	1	8.34078
'm-22-Sac1-left-i.t.'	1	5.57853
'm-23-Sac1-right-i.t.'	1	6.18597
'm-23-Sac1-left-i.t.'	1	1.33188
'm-1-Sac3-right-i.t.'	3	3.17487
'm-1-Sac3-left-i.t.'	3	4.34982
'm-11-Sac3-right-i.t.'	3	3.66354
'm-11-Sac3-left-i.t.'	3	6.8853
'm-12-Sac3-right-i.t.'	3	4.32407
'm-12-Sac3-left-i.t.'	3	3.67887
'm-24-Sac3-right-i.t.'	3	5.18751
'm-24-Sac3-left-i.t.'	3	5.45343
'm-25-Sac3-right-i.t.'	3	5.65288
'm-25-Sac3-left-i.t.'	3	6.15037
'm-2-Sac7-right-i.t.'	7	4.14376
'm-2-Sac7-left-i.t.'	7	4.55652
'm-4-Sac7-right-i.t.'	7	5.6027
'm-4-Sac7-left-i.t.'	7	5.82537
'm-5-Sac7-right-i.t.'	7	4.39508
'm-5-Sac7-left-i.t.'	7	6.57771
'm-13-Sac7-right-i.t.'	7	5.88049
'm-13-Sac7-left-i.t.'	7	3.79086
'm-3-Sac7-right-i.t.'	7	5.49367
'm-3-Sac7-left-i.t.'	7	0.877987
