# Supplementary material for: Bacterial population dynamics during colonization of solid tumors
Source: Mol Syst Biol. 2025 Dec 15;22(3):412–34. doi: 10.1038/s44320-025-00175-5 (PMC12953616; doi:10.1038/s44320-025-00175-5)
Supplement: Supplementary file 8 — Source data Fig. 3 [file 44320_2025_175_MOESM8_ESM.zip › Figure 3/3G/Fig3G.xlsx]

## Sheet: Sheet1
BarcodeSeq	T0-Sac0-inoculum-T0-injection	m-14-Sac1-right-i.t.	m-14-Sac1-left-i.t.	m-15-Sac1-right-i.t.	m-15-Sac1-left-i.t.	m-21-Sac1-right-i.t.	m-21-Sac1-left-i.t.	m-22-Sac1-right-i.t.	m-22-Sac1-left-i.t.	m-23-Sac1-right-i.t.	m-23-Sac1-left-i.t.	m-8-Sac1-right-i.v.	m-8-Sac1-left-i.v.	m-10-Sac1-right-i.v.	m-10-Sac1-left-i.v.	m-26-Sac1-right-i.v.	m-26-Sac1-left-i.v.	m-30-Sac1-right-i.v.	m-30-Sac1-left-i.v.	m-29-Sac1-right-i.v.	m-1-Sac3-right-i.t.	m-1-Sac3-left-i.t.	m-11-Sac3-right-i.t.	m-11-Sac3-left-i.t.	m-12-Sac3-right-i.t.	m-12-Sac3-left-i.t.	m-24-Sac3-right-i.t.	m-24-Sac3-left-i.t.	m-25-Sac3-right-i.t.	m-25-Sac3-left-i.t.	m-9-Sac3-right-i.v.	m-9-Sac3-left-i.v.	m-16-Sac3-right-i.v.	m-16-Sac3-left-i.v.	m-17-Sac3-right-i.v.	m-17-Sac3-left-i.v.	m-19-Sac3-right-i.v.	m-19-Sac3-left-i.v.	m-20-Sac3-right-i.v.	m-20-Sac3-left-i.v.	m-2-Sac7-right-i.t.	m-2-Sac7-left-i.t.	m-4-Sac7-right-i.t.	m-4-Sac7-left-i.t.	m-5-Sac7-right-i.t.	m-5-Sac7-left-i.t.	m-13-Sac7-right-i.t.	m-13-Sac7-left-i.t.	m-3-Sac7-right-i.t.
AAAAAAAATAGGTCTTCGTT	18.4886	0	0	530.024	0	0	0	NaN	0	NaN	0	0	0	0	0	0	0	0	0	0	0	0	0	0	369.377	0	0	0	0	0	0	0	0	0	0	0	0	0	0	0	0	0	0	0	0	0	0	0	0
AAAAAAAATGTTTGATATCT	20.0618	0	0	0	0	0	11.5127	0	0	0	0	0	0	0	0	0	0	0	0	0	0	0	0	0	0	0	0	0	0	55.7577	0	0	0	0	0	0	0	0	0	0	0	33.6869	0	0	19.6736	0	0	0	NaN
AAAAAAACATGCTTCACAAT	32.5766	0	0	0	0	0	16.3293	68.1094	0	50.2072	0	0	0	0	0	0	0	0	0	0	0	0	0	0	0	0	2310.97	0	0	0	0	0	0	0	0	0	0	0	0	0	0	0	0	0	0	0	0	0	NaN
AAAAAAACTCATGTTCACGC	18.403	0	0	0	0	0	0	0	0	0	0	0	0	0	0	0	0	0	0	0	0	0	NaN	0	0	0	NaN	0	0	17.9779	0	0	0	0	0	0	0	0	0	0	0	0	0	0	0	0	0	0	0
AAAAAACAGATAGATTATGA	35.0763	0	0	0	0	0	0	0	0	0	0	0	0	0	0	0	0	0	0	0	0	0	0	0	0	0	NaN	0	0	0	0	0	0	0	0	0	0	0	0	0	0	0	0	0	0	35.9352	0	0	61.095
AAAAAACGTAAAAGGAAACA	19.802	0	0	0	0	24.8045	11.7304	14.292	46.2132	0	0	0	0	0	0	0	0	0	0	0	0	0	0	0	0	0	0	0	0	0	0	0	0	0	0	0	0	0	0	0	0	84.2788	0	NaN	0	0	0	0	0
AAAAAACGTGGGCATGTATA	25.088	0	0	0	0	0	0	41.9826	0	0	0	0	0	0	0	0	0	0	0	0	0	0	0	19.2677	0	0	17.1926	0	0	0	0	0	0	0	0	0	0	0	0	0	0	0	0	0	0	16.7999	0	0	0
AAAAAACTCGGGTTAGCTTA	18.8029	0	23.7686	0	0	0	0	0	35.319	0	0	0	0	0	0	0	0	0	0	0	0	0	0	0	0	0	0	0	0	0	0	0	0	0	0	0	0	0	0	0	0	0	0	0	0	0	99.2529	0	0
AAAAAAGAGACTTAATTAAA	60.1622	0	0	0	0	0	11.143	224.369	0	631.025	0	0	0	0	0	0	0	0	0	0	0	0	0	0	0	0	0	0	0	129.576	0	0	0	0	0	0	0	0	0	0	NaN	0	NaN	0	NaN	0	0	0	NaN
AAAAAAGAGTATGTCATTCC	40.7903	0	0	0	0	0	19.6142	13.272	0	0	0	0	0	0	0	0	0	0	0	0	0	0	0	0	0	0	16.8147	0	0	NaN	0	0	0	0	0	0	0	0	0	0	0	0	NaN	0	0	0	0	15.4962	33.0904
AAAAAAGGTTTCATGCCTAC	37.443	12.6977	0	NaN	0	0	0	17.2843	0	0	0	0	0	0	0	0	0	0	0	0	39.1882	0	0	0	0	0	18.7175	0	0	NaN	0	0	0	0	0	0	0	0	0	0	0	0	0	0	0	0	0	0	NaN
AAAAAAGTATTGCGGGACGC	17.2774	0	0	0	0	21.4253	0	NaN	0	0	0	0	0	0	0	0	0	0	0	0	0	0	0	18.5016	0	0	19.7306	0	0	0	0	0	0	0	0	0	0	0	0	0	NaN	0	0	0	0	0	0	0	NaN
AAAAAATCTTCAATAAGTCT	42.9011	0	0	16.189	0	0	0	19.4885	26.0251	411.329	0	0	0	0	0	0	0	0	0	0	0	0	11.5805	0	0	0	0	0	0	100.479	0	0	0	0	0	0	0	0	0	0	44.0385	NaN	0	0	16.7145	0	0	0	202.336
AAAAACATAACAATGGAGCA	45.3879	0	0	0	0	0	12.3874	85.2336	NaN	0	0	0	0	0	0	0	0	0	0	0	0	0	0	0	0	0	0	0	0	NaN	0	0	0	0	0	0	0	0	0	0	0	0	181.773	0	0	NaN	0	31.4654	15.5552
AAAAACCAAAGGCCGCCATT	48.7283	0	0	0	0	0	12.1916	164.195	0	20.6802	0	0	0	0	0	0	0	0	0	0	0	0	33294.7	22.0721	26.1096	0	0	14.09	NaN	NaN	0	0	0	0	0	0	0	0	0	0	19.9084	0	0	0	17.7139	51.1821	0	18.5123	NaN
AAAAACCAGTACCATTGAGA	21.5278	0	0	0	0	0	0	12.4417	0	0	0	0	0	0	0	0	0	0	0	0	0	0	0	96.7038	0	0	0	578.036	NaN	0	0	484.863	0	0	0	0	3239.09	0	0	0	0	0	0	0	0	183.853	0	0	0
AAAAACCGTGTAGTCGATTG	14.4405	0	0	0	0	0	0	11.7379	0	0	0	0	0	0	0	0	0	0	0	0	0	0	0	0	0	0	0	0	0	NaN	0	0	0	0	0	0	0	0	0	0	0	38.5688	0	0	0	0	0	0	45.1806
AAAAACTGGCCGTCCAGATT	17.7222	198.567	0	0	0	0	17.6304	12.9095	0	0	0	0	0	0	0	0	0	0	0	0	0	0	0	0	0	0	0	0	0	0	0	0	0	0	0	0	0	0	0	0	0	0	0	0	0	0	83.7118	0	0
AAAAACTTCAGTACATGTCG	22.3447	0	0	0	0	0	0	57.4798	0	0	0	0	0	0	0	0	0	0	0	108.867	0	0	0	0	0	0	NaN	0	0	0	0	0	0	0	NaN	0	NaN	0	0	0	57.3334	0	NaN	0	0	0	0	0	NaN
AAAAAGACTCCATGGATGTT	22.4614	0	0	0	0	0	0	102.712	0	0	0	0	0	0	0	0	0	0	0	0	0	0	0	0	0	17.3382	0	0	0	0	0	0	0	0	0	0	0	0	0	0	0	0	0	0	92.5684	0	0	0	0
AAAAAGATTTGCAGCTGTAT	40.1302	92.1046	0	0	12.5385	201.365	0	54.1798	25.4044	0	0	0	0	0	0	0	0	0	0	0	0	0	0	18.8679	0	0	0	0	0	0	0	0	0	0	0	0	0	0	0	0	NaN	NaN	0	0	0	0	0	0	0
AAAAAGGTTTGGGGGGTTAC	29.1005	0	0	0	0	0	0	46.2941	0	0	0	0	0	0	0	0	0	0	0	0	0	NaN	0	74.6339	0	0	0	0	0	0	0	0	0	0	0	0	0	0	0	0	0	0	0	0	25.6673	0	0	0	0
AAAAAGTCGGAGTGGCGTTA	20.3895	0	0	0	0	NaN	0	41.856	0	0	0	0	0	0	0	0	0	0	0	0	0	0	0	14.0599	0	0	NaN	128.457	0	0	0	0	0	0	0	0	0	0	0	0	NaN	0	0	0	0	NaN	98.1409	0	0
AAAAAGTGTATGGGTGATTT	36.8443	0	0	0	0	0	0	11.0678	41.2714	0	0	0	0	0	0	0	0	0	0	0	0	0	0	20.1411	0	0	0	0	0	NaN	0	0	0	0	0	0	0	0	0	0	NaN	0	0	0	0	0	0	0	2996.83
AAAAAGTTTAAGGATTGCGT	33.3723	0	0	0	0	0	0	26.1268	12.3918	0	0	0	0	911.976	0	0	0	0	128.86	0	0	0	0	31.286	0	0	0	0	0	24.8369	0	0	0	0	0	0	0	0	0	0	0	NaN	0	0	0	0	0	NaN	NaN
AAAAAGTTTTTTTGTTGGAT	14.009	0	0	0	0	0	0	0	0	0	0	0	0	0	0	0	0	0	0	0	0	0	0	0	0	0	0	0	0	0	0	0	0	0	0	0	0	0	0	0	0	0	0	0	0	0	0	0	0
AAAAATACTCGGGAATACTC	13.0237	0	0	82.8319	0	0	0	0	0	0	0	0	0	0	0	0	0	0	0	0	0	0	0	0	0	0	0	0	0	0	0	0	0	0	0	0	0	0	0	0	0	0	0	0	0	0	0	0	0
AAAAATAGGCAGTTCTTTTG	23.2849	0	0	0	0	0	0	27.0329	0	0	0	0	0	0	0	0	0	0	0	0	0	0	0	NaN	0	0	0	0	0	NaN	0	0	0	0	0	0	0	0	0	0	0	NaN	0	0	0	0	0	0	NaN
AAAAATATAGAAGCTAATAT	18.1738	0	0	101.504	0	0	0	0	0	0	0	0	0	0	0	0	0	0	0	0	0	0	0	0	0	0	0	0	0	0	0	0	0	0	0	0	0	0	0	0	0	0	16.3623	0	0	0	0	0	0
AAAAATATCGAATCAAGTGT	31.5285	0	0	0	0	0	0	32.1833	0	0	0	0	0	0	0	0	0	0	0	0	0	0	0	NaN	0	0	87.3125	0	0	NaN	0	0	0	0	0	0	0	0	0	0	0	NaN	0	0	0	46.106	0	0	0
AAAAATATGTAATGTACTCT	19.4029	0	0	0	0	18.0381	0	17.8998	0	0	0	0	0	0	0	0	27.6517	77.994	77.7525	21.7407	37.8389	0	79.4908	25.7867	12.9569	0	NaN	0	18.0076	64.054	71.8141	38.5468	0	0	262.651	97.3258	124.002	0	0	0	847.605	0	18.1519	19.4852	NaN	0	0	0	308.211
AAAAATCAGATGAATTGTTT	12.2672	0	0	0	0	0	0	0	0	0	0	0	0	0	0	0	0	0	0	0	0	0	0	0	0	0	0	0	0	0	0	0	0	0	0	0	0	0	0	0	0	0	0	0	0	0	0	0	0
AAAAATCATATTAGTTCAAA	69.0694	NaN	69.9836	0	13.7563	27.7663	14.7628	37.0009	37.875	0	0	0	0	0	0	0	0	0	0	0	0	0	0	22.8025	0	NaN	NaN	144.072	NaN	NaN	0	0	0	0	0	0	0	0	0	0	0	0	0	0	0	NaN	0	0	0
AAAAATCGGGCGTCTTTCGG	14.4986	0	0	27.3056	20.5879	0	0	17.3351	14.102	0	0	0	0	0	0	0	0	0	0	0	0	0	0	0	0	0	NaN	0	0	0	0	0	0	0	0	0	0	0	0	0	0	0	0	0	0	0	0	0	0
AAAAATCTGTATGTTTACTA	18.7919	0	0	0	0	0	0	0	NaN	0	0	0	0	0	0	0	0	0	0	0	0	0	0	0	0	0	0	0	0	0	0	0	0	0	0	0	0	0	0	0	34.107	0	0	0	0	0	0	0	0
AAAAATGTTATTCCGGCTCC	79.4956	162.898	0	15.0557	91.5345	720.035	23.3255	35.024	0	0	38.1024	0	0	0	0	0	0	0	0	0	0	0	0	NaN	127.866	0	NaN	0	0	41.7051	0	0	0	0	60.0084	0	0	0	0	0	0	0	0	0	0	30.7823	0	77.8736	205.353
AAAAATTAATACGTTCATCA	24.6466	0	0	66.8592	0	0	0	13.8664	0	0	0	0	0	0	0	0	0	0	0	0	0	0	0	NaN	0	0	0	0	0	0	0	0	0	0	0	0	0	0	0	0	0	NaN	0	0	0	0	0	NaN	0
AAAAATTACGTATGCTAATT	12.7898	0	0	0	0	0	0	0	0	0	0	0	0	0	0	0	0	0	0	0	0	0	0	0	0	0	0	0	0	0	0	0	0	0	0	0	0	0	0	0	0	0	0	0	0	NaN	0	0	0
AAAAATTCATGCTTAGGGTT	28.2686	0	0	0	62.4328	20.2869	0	55.3725	0	0	0	0	0	0	0	0	0	0	0	0	0	0	0	81.0792	0	0	0	0	0	NaN	0	0	0	0	0	0	0	0	0	0	0	0	0	0	0	0	0	0	37.4492
AAAAATTCTCATGTTAGGTT	34.4003	0	1357.37	0	NaN	0	17.8519	86.3295	0	0	0	0	0	0	0	0	0	0	0	0	0	0	0	0	0	0	0	0	0	NaN	0	0	0	0	0	0	0	0	0	0	0	NaN	0	0	43.2649	0	98.5977	0	NaN
AAAAATTGAGGAGAGCTTAA	25.6904	0	0	0	0	0	0	NaN	0	0	0	0	0	0	0	0	0	0	0	0	0	0	0	0	0	0	0	0	0	0	0	0	0	0	0	0	0	0	0	0	0	0	19.8651	0	23.094	0	0	0	0
AAAAATTTGGTTGTTACGGT	22.8334	0	0	0	0	23.8686	0	28.4575	0	0	0	0	0	0	0	0	0	0	0	0	0	0	0	0	0	0	NaN	0	0	0	0	0	0	0	0	0	0	0	0	0	85.0399	10.8062	0	0	0	0	0	0	0
AAAACAACTTGGATTAGCTC	16.5712	0	0	0	0	0	0	0	0	0	0	0	0	0	0	0	0	0	0	0	0	0	0	NaN	0	0	0	0	0	0	0	0	0	0	0	0	0	0	0	0	0	0	0	0	0	0	0	0	0
AAAACACATTCGATTATGTC	15.3207	0	0	0	0	0	0	11.0678	0	0	0	0	0	0	0	0	0	0	0	0	0	0	0	24.5504	0	0	0	0	0	0	0	0	0	0	0	0	0	0	0	0	0	0	0	0	0	0	0	0	0
AAAACACTATAATTTTTGTA	22.4335	0	0	0	0	0	0	12.1847	12.3918	0	0	0	0	0	0	0	0	0	0	0	0	0	0	0	0	0	NaN	0	0	0	0	0	0	0	0	0	0	0	0	0	0	0	0	0	0	0	0	0	45.117
AAAACAGATTGTACTTCCCA	21.2972	NaN	0	0	13.5515	0	0	60.6955	13.256	12.0829	0	0	0	0	0	0	0	0	0	0	0	0	0	34.4556	0	0	NaN	0	0	0	0	0	0	0	0	0	0	0	0	0	25.719	0	NaN	0	0	0	0	0	NaN
AAAACAGCTTATTATATTTA	28.9719	0	160.764	0	0	0	0	0	0	1949.18	0	0	0	0	0	0	0	0	0	0	0	0	0	0	0	0	0	0	0	22.705	0	0	0	0	0	0	0	0	0	0	NaN	0	223.398	10.716	0	0	0	61.1701	NaN
AAAACAGTATATGTTAAAGG	29.1084	0	0	0	0	0	21.9291	14.2288	0	0	0	0	0	0	0	0	0	0	0	0	0	13.0379	0	0	0	0	0	0	0	NaN	0	0	0	0	0	0	0	0	0	0	0	0	NaN	0	16.0994	0	0	0	59.4087
AAAACATGGGCAAAAATCAA	22.141	NaN	0	0	0	0	0	0	0	0	0	0	0	0	0	0	0	0	0	0	0	0	0	224.837	0	0	0	0	0	0	0	0	0	0	0	0	0	0	0	0	0	0	0	0	NaN	0	0	0	0
AAAACATGTGTTATGTTTTA	12.8097	0	0	0	0	0	0	19.9439	0	0	0	0	0	0	0	0	0	0	0	0	0	0	0	0	0	0	0	0	0	0	0	0	0	0	0	0	0	0	0	0	0	0	0	0	0	0	0	0	0
AAAACATGTGTTTCGGTGTT	13.7694	0	0	0	0	0	17.4474	0	0	0	0	0	0	0	0	0	0	0	0	0	0	0	0	0	0	0	0	0	0	NaN	0	0	0	0	0	0	0	0	0	0	0	0	0	0	0	0	0	0	0
AAAACATTAGAAGCACTTTT	13.7452	0	0	0	0	0	0	0	0	0	0	0	0	0	0	0	0	0	0	0	0	0	0	0	0	0	NaN	0	0	0	0	0	0	0	0	0	0	0	0	0	0	0	0	0	0	0	0	0	0
AAAACATTGAGGTTTGTTTT	18.0632	0	0	0	0	0	0	0	0	0	0	0	0	0	0	0	0	0	0	0	0	0	0	NaN	0	0	0	0	0	174.2	0	0	0	0	0	0	0	0	0	0	0	0	0	0	0	0	0	0	0
AAAACCCAAGCCGCTCTTTA	17.4672	0	0	0	31.8538	0	0	NaN	0	0	0	0	0	0	0	0	0	0	0	0	0	0	0	0	0	0	NaN	0	52.671	0	0	0	0	0	0	0	0	0	0	0	NaN	0	0	0	0	0	0	0	0
AAAACCCGAGTGTGTCGACA	23.3804	0	0	0	0	0	0	52.4263	0	0	0	0	0	0	0	0	0	0	0	0	0	0	0	0	0	0	16.3409	0	0	0	0	0	0	0	0	0	0	0	0	0	0	0	0	0	0	32.1402	0	29.4976	0
AAAACCGAATGTTGTCTCGT	14.0357	0	0	0	0	0	0	0	0	0	0	0	0	0	0	0	0	0	0	0	0	0	0	0	0	0	0	0	0	0	0	0	0	0	0	0	0	0	0	0	0	0	0	47.6517	0	0	0	0	NaN
AAAACCGTCAGACAATGGTG	16.2912	0	0	0	17.114	0	0	NaN	0	0	0	0	0	0	0	0	0	0	0	0	0	0	0	0	0	0	0	0	0	0	0	0	0	0	0	0	0	0	0	0	0	0	0	0	NaN	0	0	0	0
AAAACCTATGTATTTTTACG	44.2307	0	0	11.8177	0	0	NaN	13.4532	0	0	0	0	0	0	0	0	0	0	0	0	0	0	0	17.2261	0	0	0	0	0	NaN	0	0	0	0	0	0	0	0	0	0	0	17.6254	0	0	54.6788	29.6463	0	NaN	0
AAAACGATGATGTATTATGA	49.6925	0	0	110.731	0	0	0	NaN	0	0	0	0	0	0	0	0	0	0	0	0	0	0	0	13.7684	0	0	11.7285	0	0	19.5709	0	0	0	0	0	0	0	0	0	0	NaN	NaN	0	0	0	50.8635	0	NaN	0
AAAACGCGGTCAAAGGATAA	46.3692	0	0	0	0	0	32.7628	146.123	0	0	0	0	0	0	0	0	0	0	0	0	0	0	0	0	0	0	0	0	56.2217	33.3946	0	0	0	0	0	0	0	0	0	0	0	29.5957	38.5124	0	0	0	0	0	0
AAAACGGACACCGCAAGGAG	20.1067	0	0	0	32.3477	0	NaN	0	63.6327	0	0	0	0	0	0	0	0	0	0	0	0	31.5324	0	0	0	0	0	0	0	0	0	0	0	0	0	0	0	0	0	0	0	0	0	0	0	0	0	0	0
AAAACGGGCGACATCGGTGC	13.4519	0	0	0	0	0	0	0	0	0	0	0	0	0	0	0	0	0	0	0	0	0	0	0	0	0	12.3158	0	0	0	0	0	0	0	0	0	0	0	0	0	0	0	0	0	0	1660.58	0	0	0
AAAACGGTTTAGCAGGATTG	21.9569	31.376	43.431	0	0	0	0	43.9298	0	0	0	0	0	0	0	0	0	0	0	0	NaN	0	0	NaN	0	0	0	0	0	0	0	0	0	0	0	0	0	0	0	0	0	0	0	0	0	0	0	0	0
AAAACGTATAGGGGATTGGT	30.9602	0	0	61.5708	0	0	0	25.8613	0	94.5478	0	0	0	0	0	0	0	0	0	0	0	0	0	NaN	0	0	13.9368	0	0	0	0	0	0	0	0	0	0	0	0	0	0	25.6256	0	0	0	0	0	3866.76	0
AAAACTCCGAGTGTAGATGG	13.0734	0	0	0	0	0	0	0	0	0	0	0	0	0	0	0	0	0	32.4452	0	0	0	0	46.694	0	0	0	0	0	0	0	0	0	0	0	0	0	0	0	0	0	0	20.6144	0	NaN	0	0	0	0
AAAACTCCGTTTGAACTTTT	11.4185	0	0	0	0	0	0	0	0	16.3488	0	0	0	0	0	0	0	0	0	0	0	0	0	0	0	0	0	0	0	0	0	0	0	0	0	0	0	0	0	0	0	0	0	0	0	0	0	0	0
AAAACTCTTTTCAGCATGTG	19.5576	0	0	0	0	0	NaN	31.1929	0	0	0	0	0	0	0	0	0	0	0	0	0	NaN	0	0	0	0	0	0	0	15.6761	0	0	0	0	0	0	0	0	0	0	0	0	15.7954	0	21.4791	0	0	0	0
AAAACTGATTGTGCTCAGGA	21.1623	0	0	0	0	0	24.557	29.7557	0	0	0	0	0	0	0	0	0	0	0	0	0	0	0	0	0	0	0	0	0	0	0	0	0	0	0	0	0	0	0	0	0	0	0	0	0	137.877	0	0	0
AAAACTTATCGTTCAGGGTT	15.5114	0	0	0	0	0	0	15.7714	0	0	0	0	0	0	0	0	0	0	0	0	0	0	0	0	0	0	0	0	0	0	0	0	0	0	0	0	0	0	0	0	NaN	0	0	0	0	0	0	0	0
AAAACTTATTTTTTACGTTA	30.0691	0	0	26.6575	13.5537	0	0	14.0811	16.3906	19.2541	0	0	0	0	0	0	0	0	0	0	0	0	0	0	0	0	0	0	11.6623	NaN	0	0	0	0	0	0	0	0	0	0	0	NaN	0	0	0	0	0	0	0
AAAACTTCTCTAATCTTCTC	26.1539	88.6831	0	0	0	0	0	0	22.5499	35.088	0	0	0	0	0	0	0	0	0	0	0	0	0	0	0	0	0	0	0	0	0	0	0	0	0	0	0	0	0	0	0	0	0	0	0	0	0	0	0
AAAACTTTGTCAAAGTTACT	21.7896	0	0	0	0	0	0	0	0	0	0	0	0	0	0	0	0	0	0	0	0	0	0	0	0	0	24.0443	0	0	0	0	0	0	0	0	0	0	0	0	0	0	0	0	0	0	0	0	0	0
AAAACTTTGTTTGTGTTTTG	14.1553	0	0	0	0	0	0	0	NaN	0	0	0	0	0	0	0	0	0	0	0	0	0	0	0	0	0	0	0	0	0	0	0	0	0	0	0	0	0	0	0	0	0	0	0	0	0	0	0	0
AAAAGAATGTGCTCCTTGAC	21.3931	0	0	0	427.066	0	0	0	0	0	0	0	0	0	0	0	0	0	0	0	0	0	0	0	0	0	0	0	0	0	0	0	0	0	0	0	0	0	0	0	0	0	0	138.902	23.977	0	0	0	0
AAAAGAGAACGTAGCCTCAG	14.9756	0	0	0	60.8142	0	0	0	1471.57	0	0	0	0	0	0	0	0	0	0	0	0	0	0	0	0	0	0	0	0	0	0	0	0	0	0	0	0	0	0	0	0	0	0	0	0	0	0	0	0
AAAAGAGATTATTGAACAAT	57.3916	0	0	0	0	43.2458	0	40.1111	18.7764	0	0	0	0	0	0	0	0	0	0	0	0	0	0	16.718	0	0	0	0	NaN	NaN	0	0	0	0	0	0	0	0	0	0	0	0	0	0	73.7355	12.1274	0	0	0
AAAAGATTATAGAAATATGT	25.047	NaN	0	0	NaN	16.0893	0	0	0	NaN	0	0	0	0	0	0	0	0	0	0	180.213	0	0	0	0	0	0	0	0	0	0	0	0	0	0	0	0	0	0	0	0	0	0	0	0	0	0	0	0
AAAAGATTCTGAAATCCAAT	15.8735	0	30.8536	0	11.3228	0	0	11.2279	0	0	0	0	0	0	0	0	0	0	0	0	0	0	0	0	0	0	0	0	0	0	0	0	0	0	0	0	0	0	0	0	0	0	0	0	0	0	0	0	0
AAAAGATTGTCAGAAGCGTA	19.0385	0	0	0	0	10.9659	0	627.44	0	0	0	0	0	0	0	0	0	0	0	0	0	0	0	0	0	0	0	0	0	41.8984	0	0	0	0	0	0	0	0	0	0	NaN	429.888	0	0	0	0	0	0	0
AAAAGCAGAAATAAATCCCA	23.0367	0	0	0	0	0	0	0	0	46.2004	0	0	0	0	0	0	0	0	0	0	0	0	0	0	0	0	0	0	0	0	0	0	0	0	0	0	0	0	0	0	0	0	0	0	0	0	0	0	0
AAAAGCAGTTCTAACTTGGG	17.0652	0	0	0	0	0	0	15.2613	0	0	0	0	0	0	0	0	0	0	0	0	0	0	0	0	0	0	NaN	0	0	0	0	0	0	0	0	0	0	0	0	0	0	0	15.7905	0	0	0	0	0	58.8482
AAAAGCCGATTTGATCAGAA	27.447	0	0	0	0	0	31.2402	22.1356	0	0	0	0	0	0	0	0	0	0	0	0	104.005	0	0	0	0	0	0	0	0	0	0	0	0	0	0	0	0	0	0	0	0	0	0	0	0	0	0	0	0
AAAAGCGCTGTACACTGCAC	32.6466	0	0	0	0	0	NaN	38.7622	31.095	0	0	0	0	0	0	0	0	0	0	0	0	0	0	12.9297	0	0	NaN	0	0	NaN	0	0	0	0	0	0	0	0	0	0	0	0	0	NaN	0	0	0	0	0
AAAAGCTGTTTCGAAGTTGT	24.8008	0	0	0	0	87.5227	75.803	17.2086	0	31.156	0	0	0	0	0	0	0	0	0	0	0	0	0	0	0	0	0	0	42.253	16.8611	0	0	0	0	0	0	0	0	0	0	0	0	0	0	0	NaN	0	NaN	NaN
AAAAGCTTTTAGTGGGATTT	23.4424	18.4852	0	0	0	0	0	17.71	0	0	0	0	0	0	0	0	0	0	0	0	0	0	0	215.158	2340.43	0	0	0	0	NaN	0	0	0	0	0	0	0	0	0	0	0	0	0	0	0	40.7945	65.4402	0	0
AAAAGGAAGGTCCGTTCTCT	23.569	0	0	0	0	26.7412	0	NaN	0	0	0	0	0	295.689	0	0	0	0	0	0	0	0	0	0	0	0	0	0	0	NaN	0	0	0	0	0	0	0	0	0	0	0	NaN	12.7019	28.876	0	18.2979	0	0	0
AAAAGGACGCGGACGTAGAT	20.376	0	0	0	0	0	27.6113	0	0	0	0	0	0	0	0	0	0	0	0	0	0	0	0	0	0	NaN	0	0	0	0	0	0	0	0	0	0	0	0	0	0	0	0	0	0	0	0	0	0	51.0937
AAAAGGATGATAATCATATA	20.227	0	0	0	62.9541	0	0	31.0749	0	0	0	0	0	0	0	0	0	0	0	0	0	0	0	0	0	153.398	0	0	0	0	0	0	0	0	0	0	0	0	0	0	0	0	0	0	38.8485	0	0	0	NaN
AAAAGGATTTTTGCGTGAAA	34.4912	0	0	27.1971	26.0034	NaN	0	10.8655	83.2423	0	0	0	0	0	0	0	0	0	0	0	0	0	0	0	0	0	0	0	0	17.4266	0	0	0	0	0	0	0	0	0	0	0	0	0	0	22.3258	0	0	18.2072	0
AAAAGGGAGTTAAGATAATC	31.2634	0	0	0	0	0	0	26.936	0	0	0	0	0	0	0	0	0	0	0	0	0	0	0	0	0	0	NaN	0	0	21.59	0	0	0	0	0	0	0	0	0	0	0	0	0	0	0	0	0	0	0
AAAAGGGCGTTTCGCAGTAT	23.1954	0	0	0	0	0	0	11.8981	0	0	0	0	0	0	0	0	0	0	0	0	0	NaN	0	0	0	0	0	0	0	0	0	0	0	0	0	0	0	0	0	0	0	0	0	0	0	NaN	0	0	0
AAAAGGGCTGTTTCGTAGCT	14.4783	0	0	0	0	0	0	17.6132	0	0	0	0	0	0	0	0	0	0	0	0	10.3909	0	0	0	0	0	0	0	0	0	0	0	0	0	0	0	0	0	0	0	0	0	0	8706.97	0	0	0	0	98.6444
AAAAGGGTTAATCAGATTTG	24.5383	0	0	0	0	0	0	27.0836	13.7248	24.946	0	0	0	0	0	0	0	0	0	0	0	0	0	0	0	0	0	0	0	0	0	0	0	0	0	0	0	0	0	0	0	NaN	0	0	NaN	0	0	0	0
AAAAGGTACTGTGTCTTATA	38.7458	0	NaN	0	17.5193	0	32.6804	0	0	12.0205	0	0	0	0	0	0	0	0	0	0	0	0	0	0	264.911	0	0	0	0	27.8905	0	0	552.199	0	0	0	0	0	0	0	NaN	0	0	0	0	0	0	0	202.283
AAAAGTACAAGATCGCTGAC	41.7323	0	0	0	223.498	0	26.1363	45.9949	52.9876	0	0	0	0	0	0	0	0	0	0	0	0	0	90.342	0	0	0	0	0	0	23.9205	0	0	0	0	0	0	0	0	0	0	0	0	0	0	232.47	37.6283	0	0	0
AAAAGTCCTTCTAGACTAAC	14.806	0	0	0	0	0	0	0	0	0	0	0	0	0	0	0	0	0	0	0	0	0	0	0	0	0	0	0	0	0	0	0	0	0	0	0	0	0	0	0	0	0	0	0	NaN	0	NaN	431.583	NaN
AAAAGTCGCCAAACAAAAAT	34.5552	NaN	46.039	0	34.4898	0	0	14.1444	40.334	48.6532	0	0	0	0	0	0	0	0	0	0	135.849	0	15.851	69.4987	0	0	0	67.3844	0	17.271	0	0	0	0	0	0	0	0	0	0	0	0	0	0	0	52.6117	2355.09	0	0
AAAAGTGATAGTTCAAACAT	17.0609	0	0	0	0	0	0	NaN	0	0	0	0	0	0	0	0	0	0	0	0	0	0	0	NaN	0	0	0	0	0	36.3425	0	0	0	0	0	0	0	0	0	0	20.4866	0	0	0	0	NaN	0	0	0
AAAAGTGTGCTGACGAGTTT	51.0427	0	NaN	0	0	0	NaN	34.1094	0	0	0	0	0	0	0	0	0	0	0	0	0	0	0	19.5592	0	0	0	0	0	18.0298	0	0	0	0	0	0	0	0	0	0	0	0	0	0	0	NaN	24.0079	0	0
AAAAGTGTTGGTGGACGGAT	19.8061	0	0	0	NaN	0	0	13.4953	0	0	0	0	0	0	0	0	0	0	0	0	0	0	NaN	0	0	0	0	0	0	0	0	0	0	0	0	0	0	0	0	0	0	0	0	0	NaN	0	0	0	0
AAAAGTGTTTCATGATTTGA	14.8158	14.6987	0	0	0	43.3491	0	0	0	0	0	0	0	0	0	0	0	0	0	0	0	0	0	0	0	0	0	0	0	0	0	0	0	0	0	0	0	0	0	0	0	0	0	0	0	0	0	0	0
AAAAGTGTTTTATCCTTGAA	13.1734	0	0	0	0	0	0	0	0	0	0	0	0	0	0	0	0	0	0	0	0	0	0	0	0	0	0	0	0	0	0	0	0	0	0	0	0	0	0	0	0	0	0	0	0	0	0	0	0
AAAAGTTTATTATGACTCGT	29.1145	0	0	0	0	19.1645	0	82.5952	0	25.0709	0	0	0	0	0	0	0	0	0	0	0	0	0	0	0	0	0	0	0	NaN	0	0	0	0	0	0	0	0	0	0	0	0	37.4919	0	134.025	0	0	0	0
AAAATAAAATCTATATGAAC	34.8982	18.2098	0	0	78.9073	0	17.6651	54.4789	0	37.2193	0	0	0	0	0	0	0	0	0	0	0	0	0	0	0	0	0	0	0	0	0	0	0	0	0	0	0	0	0	0	NaN	0	0	0	0	NaN	0	0	0
AAAATAAATAAATAGACGAT	27.0862	0	0	0	0	0	0	15.9526	0	14.9882	0	0	0	0	0	0	0	0	0	0	0	0	0	0	0	0	0	0	0	0	0	0	0	0	0	0	0	0	0	0	0	NaN	0	0	0	NaN	161.294	NaN	0
AAAATAAATCTATTGTGTGG	26.336	0	0	0	0	NaN	90.2966	NaN	0	31.3339	0	0	0	0	0	0	0	0	0	0	0	0	0	0	0	22.6255	0	0	0	0	0	0	0	0	0	0	0	0	0	0	NaN	0	0	0	0	0	0	0	15.4897
AAAATAACCGTTCTAACTAA	15.9377	0	0	0	0	0	0	0	0	0	0	0	0	0	0	0	0	0	0	0	0	0	0	0	0	0	0	0	0	0	0	0	0	0	0	0	0	0	0	0	0	0	0	30.051	0	0	0	NaN	0
AAAATAACTTCAGCCTTGGT	15.8721	0	0	NaN	0	0	0	0	45.2701	0	0	0	0	0	0	0	0	0	0	0	0	0	0	37.117	0	0	0	0	0	0	0	0	0	0	0	0	0	0	0	0	0	0	0	0	0	0	0	0	0
AAAATACCTTCAGATAATTG	24.6737	0	0	0	0	0	0	26.6915	0	0	0	0	0	939.048	0	0	0	0	0	0	0	0	0	0	0	0	65.1298	0	0	0	0	0	0	0	0	0	0	0	0	0	0	0	0	0	0	NaN	0	0	0
AAAATACGTTTCGAAACTTA	34.9277	0	0	0	0	0	15.2587	47.7734	0	0	0	0	0	0	0	0	0	0	0	0	0	0	0	17.1926	0	0	0	0	0	0	0	0	0	0	0	0	0	0	0	0	0	0	0	0	0	NaN	0	0	NaN
AAAATACTAACCATTCAGCG	55.2393	0	0	0	88.6662	21.4132	0	399.493	0	0	0	0	0	0	0	0	0	0	0	15639.5	0	NaN	0	16.4622	0	0	0	0	0	48.5907	0	0	0	0	0	0	0	0	0	0	0	NaN	0	0	0	30.7523	0	0	0
AAAATACTGAGAAATGTTTC	21.2387	0	0	0	0	0	0	0	25.1243	0	0	0	0	0	0	0	0	0	0	0	0	0	0	NaN	0	0	26.3075	0	0	0	0	0	0	0	0	0	0	0	0	0	0	0	26.6437	0	210.605	0	0	0	0
AAAATACTTAAAGTCCACTT	29.268	0	0	0	0	0	0	0	0	0	0	0	0	0	0	0	0	0	0	0	0	0	0	0	0	0	0	0	0	NaN	0	0	0	0	0	0	0	0	0	0	0	0	0	0	0	0	0	29.6915	NaN
AAAATAGCAGTTGTGTATTC	27.8083	77.2128	0	0	0	0	0	0	32.3547	0	0	0	0	0	0	0	0	0	0	0	0	0	0	0	0	0	0	0	0	0	0	0	0	0	0	0	0	0	0	0	0	0	0	66.2713	0	0	NaN	NaN	0
AAAATAGGGATGTTATTATG	39.0679	0	0	0	0	0	0	4003	NaN	0	0	0	0	0	0	0	0	0	0	0	0	0	0	0	0	0	0	0	0	12.4739	0	0	0	0	0	0	0	0	0	0	23.9283	0	0	0	0	NaN	0	0	NaN
AAAATAGGGGCATTAATGGC	34.5586	0	84.561	0	0	0	27.011	13.8242	0	0	0	0	0	214.973	0	0	0	0	0	0	0	0	0	NaN	0	0	0	0	0	NaN	0	0	0	0	0	0	0	0	0	0	0	0	NaN	0	NaN	0	0	0	0
AAAATAGTTGCCGTTTATTC	12.9398	0	0	0	0	0	0	0	0	0	0	0	0	0	0	0	0	0	0	0	0	0	0	0	0	0	NaN	148.103	0	0	0	0	0	0	0	0	0	0	0	0	0	0	0	0	0	0	0	0	0
AAAATATAAAGTGTATGTGG	44.3819	0	0	0	12.4224	0	75.2723	24.7654	0	18.0308	0	0	0	0	0	0	0	0	0	0	0	0	0	NaN	0	0	0	0	0	23.9866	0	0	0	0	0	0	0	0	0	0	35.5612	0	0	0	0	0	0	0	NaN
AAAATATATCAATCCTTCTC	14.8598	0	0	0	0	48.1686	0	0	0	0	0	0	0	0	0	0	0	0	0	0	0	0	0	16.7548	0	0	19.3323	0	0	0	0	0	0	0	0	0	0	0	0	0	0	0	0	NaN	0	0	0	0	0
AAAATATCACACATACATTT	17.5389	0	0	0	0	0	0	0	0	0	0	0	0	0	0	0	0	0	0	0	0	0	0	0	0	0	0	269.757	0	0	0	0	0	0	0	0	0	0	0	0	0	NaN	0	0	0	NaN	0	0	NaN
AAAATATGTACGCCTTCCCT	14.4563	0	0	0	0	0	0	15.3246	0	0	0	0	0	0	0	0	10.9407	35.3588	32.1078	NaN	19.8498	0	24.5482	13.8041	0	0	13.1881	0	NaN	NaN	27.4798	16.8659	0	0	134.633	51.0962	54.9093	0	0	0	404.023	0	0	0	NaN	0	0	0	76.2283
AAAATATGTCGAGTGATGGT	49.7552	0	0	0	0	42.316	0	17.8365	0	0	0	0	0	0	0	0	0	0	0	0	0	0	0	0	0	0	NaN	0	0	0	0	0	0	0	0	0	0	0	0	0	0	NaN	NaN	0	0	NaN	139.572	0	NaN
AAAATATGTGGATCATGGAC	18.251	0	0	56.7682	0	0	0	15.548	21.8377	0	0	0	0	0	0	0	0	0	0	0	0	0	0	0	0	0	0	0	0	141.545	0	0	0	0	0	0	0	0	0	0	0	0	0	0	0	0	0	0	0
AAAATATTATGATTAATCTT	13.1768	0	0	0	0	0	0	0	0	0	0	0	0	0	0	0	0	0	0	0	0	0	0	0	0	0	0	NaN	0	0	0	0	0	0	0	0	0	0	0	0	0	0	0	19.8228	0	0	0	0	NaN
AAAATATTTCATAGAGGTTA	39.3737	0	0	0	0	0	0	23.8805	108.251	0	0	0	0	0	0	0	0	0	0	0	0	0	0	0	0	0	0	0	0	25.9448	0	0	0	0	0	0	0	0	0	0	208.054	0	100.77	219.812	0	15.0467	0	0	30.5451
AAAATATTTTTGATTGACCG	27.0164	0	0	0	0	0	0	23.5516	NaN	0	0	0	0	0	0	0	0	0	0	0	0	0	0	0	0	0	0	0	0	0	0	0	0	0	0	0	0	0	0	0	29.8792	0	0	0	0	19.9744	281.587	0	NaN
AAAATCATCCTCATTTTGTC	13.9709	0	0	0	0	0	26.1016	0	0	0	0	0	0	0	0	0	0	0	0	0	0	0	0	0	0	0	NaN	0	0	NaN	0	0	0	0	0	0	0	0	0	0	0	0	0	0	0	1408.4	0	0	0
AAAATCCGGGGGCTGATCTG	14.4845	0	68.8564	0	0	33.8215	0	0	0	0	0	0	0	0	0	0	0	0	0	0	0	0	0	0	0	0	0	0	0	0	0	0	0	0	0	0	0	0	0	0	0	0	0	0	0	0	0	0	0
AAAATCTACCAACCGGATAA	19.3069	0	0	25.1467	0	0	0	NaN	0	0	0	0	0	0	0	0	0	0	0	0	0	0	0	NaN	0	0	0	0	0	0	0	0	0	0	0	0	0	0	0	0	0	0	NaN	0	0	0	0	0	0
AAAATCTCTTTCAGAGGTCT	19.0946	0	0	0	16.5336	0	0	0	0	0	0	0	0	0	0	0	0	0	0	0	0	0	0	0	0	0	0	0	0	0	0	0	0	0	0	0	0	0	0	0	0	0	0	0	0	NaN	0	0	0
AAAATCTGGGCTATACTGCG	23.344	0	0	0	0	0	0	NaN	98.9756	0	0	0	0	0	0	0	0	0	0	0	0	106.695	0	0	0	0	0	0	0	0	0	0	0	0	0	0	0	0	0	0	0	0	0	0	0	0	0	0	20.278
AAAATCTTTTTTTGTTTCTG	22.3055	0	16.8843	0	0	0	0	28.9676	58.0575	0	0	0	0	0	0	0	0	0	0	0	0	15.9073	0	0	0	0	334.255	0	0	0	0	0	0	0	0	0	0	0	0	0	0	0	0	0	0	0	0	0	0
AAAATGAAAGAATAGCTGCT	40.3255	0	0	0	0	94.287	0	11.7168	0	0	0	0	0	0	0	0	0	0	0	0	0	230.788	0	0	0	0	0	18623.4	0	30.1691	0	0	0	0	0	0	0	0	0	0	0	0	23.6315	0	0	44.9649	77.2666	0	0
AAAATGAATTATTTAAAAGG	12.1628	0	0	0	0	0	14.0363	14.1022	0	0	0	0	0	0	0	0	0	0	0	0	0	0	0	0	0	0	0	0	0	0	0	0	0	0	0	0	0	0	0	0	0	0	38.0046	NaN	0	27.2125	0	0	0
AAAATGATGCGATGCGGGTG	42.3194	0	0	20.8304	NaN	26.5447	0	14.271	0	0	0	0	0	0	0	0	0	0	0	0	0	0	0	0	0	0	0	0	233.902	16.5692	0	0	0	0	0	0	0	0	0	0	0	0	0	0	0	0	0	0	0
AAAATGCATGGATATTTAGA	46.18	0	0	44.6814	0	NaN	15.8462	55.5115	0	18.8141	0	0	0	0	0	0	0	0	0	0	0	0	0	0	0	0	0	0	0	0	0	0	0	0	0	0	0	0	0	0	0	0	23.9396	NaN	NaN	NaN	0	0	32.9267
AAAATGCGAAGAAGGAGACT	48.6561	0	0	0	15.3476	0	0	NaN	0	0	0	0	0	0	0	0	0	0	0	0	0	0	34.0149	0	0	0	18.8515	0	1769.09	15.4452	0	0	0	0	0	0	0	0	0	0	0	NaN	0	NaN	NaN	75.0999	0	0	16.8438
AAAATGCTTCCGCAACGAGT	54.9125	409.637	0	0	74.1017	16.1886	0	46.8924	0	15.6373	0	0	0	0	0	0	0	0	0	0	NaN	60.952	31.4418	0	0	0	19.6003	0	0	NaN	0	0	0	0	0	0	0	0	0	0	0	0	0	0	0	NaN	157.872	0	37.9172
AAAATGCTTGTTTCATTAAC	25.9595	34.9021	NaN	0	35.6189	0	0	0	0	NaN	0	0	0	0	1583.95	0	0	0	0	0	111.188	0	0	NaN	0	0	24.9266	0	0	0	0	0	0	0	0	0	0	0	0	0	0	0	22.5099	118.086	0	0	0	0	20.8741
AAAATGGTAGCACGGATACC	13.1235	0	0	0	0	0	0	0	0	0	0	0	0	0	0	0	0	0	0	0	0	0	0	20.1433	0	0	0	0	0	0	0	0	0	0	0	0	0	0	0	0	NaN	NaN	0	0	0	0	0	0	0
AAAATGGTCACACACTTTGC	40.2653	124.173	0	0	25.0747	0	0	14.4732	42.9449	0	0	0	0	0	0	0	0	0	0	0	0	0	0	29.6097	0	0	NaN	0	0	0	0	0	0	0	0	0	0	0	0	0	0	196.223	0	25.1444	0	15.9358	0	0	NaN
AAAATGTAATACTTTATAAT	29.545	0	0	0	0	0	11.4083	14.0811	0	0	0	0	0	0	0	0	0	0	0	0	0	0	0	13.1497	0	0	0	0	0	NaN	0	0	0	0	0	0	0	0	0	0	0	0	0	0	0	0	0	0	0
AAAATGTAGCTTATAGTCTT	24.994	0	0	0	0	0	117.028	NaN	0	18.2211	0	0	0	0	0	0	0	0	0	0	0	0	0	0	0	0	0	0	0	NaN	0	0	0	0	0	0	0	0	0	0	0	14.75	0	0	0	0	0	0	0
AAAATGTTAAACCTTGTATA	17.5089	0	0	0	0	0	0	0	0	0	0	0	0	0	0	0	0	0	0	0	0	0	0	0	0	0	0	0	0	0	0	0	0	0	0	0	0	0	0	0	0	NaN	38.6431	0	0	0	0	0	0
AAAATGTTATTACACTATAT	39.9304	0	0	0	13.2624	0	NaN	28.934	NaN	0	0	0	0	0	0	0	0	0	0	0	0	0	0	39.114	0	0	NaN	78.696	0	105.213	0	0	0	0	0	0	0	0	0	0	157.044	0	0	45.8358	26.2828	0	0	0	NaN
AAAATTAAAATGTGTTGACG	36.3424	0	0	0	0	11.3731	0	36.908	0	0	0	0	0	0	0	0	0	0	0	0	0	0	0	188.234	0	0	12.3364	0	0	35.4422	0	0	0	0	0	0	0	0	0	0	0	0	0	0	14.2556	NaN	29.1785	0	0
AAAATTAAGCTGTGGCCCGA	37.5624	0	32.2456	0	0	0	15.9724	33.0221	0	0	0	0	0	0	0	0	0	0	0	0	0	0	80.7747	0	0	0	30.7827	95.5754	0	70.0484	0	0	0	0	0	0	0	0	0	0	0	NaN	0	0	0	0	0	0	NaN
AAAATTACCATATGATTTTG	24.4863	0	0	0	0	0	0	23.8172	0	0	0	0	0	0	0	0	0	0	0	0	0	31.1335	0	0	0	0	NaN	0	0	NaN	0	0	0	0	0	0	0	0	0	0	0	1883.64	0	0	NaN	0	0	0	0
AAAATTATATAACTTTTTTT	19.141	0	0	0	0	0	0	21.8364	0	0	0	0	0	0	0	0	0	0	0	0	0	0	0	0	0	0	0	0	0	45.3243	0	0	0	0	0	0	0	0	0	0	0	0	0	23.8445	0	0	0	0	0
AAAATTATCTAGGGTTAATG	19.4074	0	0	0	NaN	23.4614	33.3851	0	0	14.9289	0	0	0	0	0	0	0	0	0	0	0	0	0	0	0	0	0	0	0	0	0	0	0	0	0	0	0	0	0	0	0	0	0	NaN	0	0	0	0	0
AAAATTCAGTCTTAAGTTAG	20.4373	0	0	0	0	0	0	0	0	421.521	0	0	0	0	0	0	0	0	0	0	61.6535	0	0	NaN	0	0	11.9243	0	0	NaN	0	0	0	0	0	0	0	0	0	0	0	18.216	0	0	42.6903	0	0	0	76.3835
AAAATTCTGAATGTTTTACC	41.4045	0	0	0	33.099	0	21.9072	13.3774	37.6315	0	0	0	0	0	0	0	0	0	0	0	0	10.4332	0	43.7064	0	0	0	82.9838	0	0	0	0	0	0	0	0	0	0	0	0	0	0	0	0	71.9315	NaN	0	0	0
AAAATTCTGTACGCTTAGGC	15.937	0	0	0	23.397	0	0	0	0	0	0	0	0	0	0	0	0	0	0	0	0	0	0	0	0	0	0	0	0	0	0	0	0	0	0	0	0	0	0	0	86.3029	NaN	0	0	0	0	0	0	0
AAAATTGCATTTACCGCGGA	28.4002	0	0	0	0	0	0	21.0272	0	0	0	0	0	0	0	0	0	0	0	0	0	0	0	0	0	0	0	0	0	12.1464	0	0	0	0	0	0	0	0	0	0	0	0	0	0	17.983	0	0	0	0
AAAATTGCGTCGTTTTATAG	34.7155	0	0	88.7152	41.6128	0	33.0025	NaN	24.5036	10.2106	0	0	0	0	0	0	0	0	0	0	0	0	0	0	0	0	0	146.705	0	11.7741	0	0	0	0	0	0	0	0	0	0	0	23.7842	0	NaN	0	0	0	0	NaN
AAAATTTAAATGTGGCTTTA	24.4943	0	0	0	0	0	0	0	0	0	0	0	0	0	0	0	0	0	0	0	0	0	0	0	0	0	0	0	0	0	0	0	0	0	0	0	0	0	0	0	0	NaN	0	0	0	24.3066	NaN	0	0
AAAATTTAAGAGTTAATAAC	14.8865	0	0	0	0	25.4143	0	0	0	0	0	0	0	0	0	0	0	0	0	0	0	0	0	0	0	0	0	0	0	0	0	0	0	0	0	0	0	0	0	0	0	0	0	0	0	0	0	0	NaN
AAAATTTACTATTGCATATC	41.8738	0	0	0	0	32.4825	0	15.3246	0	52.2856	0	0	0	0	0	0	0	0	0	0	0	0	0	0	0	0	0	0	0	19.2667	0	0	0	0	0	0	0	0	0	0	0	0	24.0628	17.6662	0	17.6123	92.4484	0	0
AAAATTTATGAAAAGATTTA	15.541	0	122.508	11.6018	0	0	0	0	0	0	0	0	0	646.246	0	0	0	0	0	0	0	15.1682	18.9755	0	0	0	0	0	NaN	NaN	0	0	0	0	0	0	0	0	0	0	0	0	0	0	NaN	0	0	0	0
AAAATTTATTATTCCGAATT	39.3675	3847.06	0	0	0	0	0	31.7029	0	0	0	0	0	0	0	0	0	0	0	0	0	0	0	0	0	0	NaN	0	0	56.488	0	0	0	0	0	0	0	0	0	0	0	0	0	72.7932	22.9791	0	0	0	0
AAAATTTGCCTGAAGAATAG	19.5062	0	0	0	0	0	0	92.5374	0	0	0	0	0	0	0	0	0	0	0	0	0	0	0	48.8048	0	0	NaN	0	0	0	0	0	0	0	0	0	0	0	0	0	0	0	0	0	14.4087	0	0	0	0
AAAATTTGGATATTCCTGTA	16.7187	0	0	0	0	0	18.0568	0	0	0	0	0	0	0	0	0	0	0	0	0	0	0	0	0	0	0	0	0	0	21.1568	0	0	0	0	0	0	0	0	0	0	0	0	0	0	0	0	0	0	0
AAAATTTTATCATAAAATTA	16.0887	0	0	19.9661	0	0	0	0	26.9076	0	0	0	0	0	0	0	0	0	0	0	0	0	0	0	0	0	0	0	0	0	0	0	0	0	0	0	0	0	0	0	0	0	0	0	0	0	0	0	0
AAAATTTTTATAGGCATGCG	15.2929	0	0	120.013	0	0	0	0	0	0	0	0	0	0	0	0	0	0	0	0	0	0	0	29.4656	0	0	0	0	0	0	0	0	0	0	0	0	0	0	0	0	0	0	0	0	0	0	0	0	0
AAAATTTTTGGTAACCATAC	40.0379	0	0	0	208.201	39.974	0	NaN	0	0	0	0	0	0	0	0	0	0	0	0	0	0	0	0	0	36.8653	0	0	0	NaN	0	0	0	0	0	0	0	0	0	0	NaN	0	0	0	0	0	0	0	0
AAAATTTTTGGTTTGCTACA	16.0576	0	0	0	0	0	0	0	NaN	0	0	0	0	0	0	0	0	0	0	0	0	0	0	0	0	0	0	0	0	0	0	0	0	0	0	0	0	0	0	0	0	0	0	0	0	0	0	0	0
AAACAAAATAATATCAGAGA	52.9507	0	0	0	2902.93	0	30.4003	57.151	21.0101	23.4544	0	0	0	0	0	0	0	0	0	0	0	NaN	0	12.9308	0	0	0	0	0	13.0324	0	0	0	0	0	0	0	0	0	0	0	NaN	69.4302	0	0	NaN	0	0	60.8938
AAACAAAATACCCGTTTGCA	12.2675	0	0	0	0	0	0	0	0	0	0	0	0	0	0	0	0	0	0	0	0	0	0	NaN	0	0	0	0	0	0	0	0	0	0	0	0	0	0	0	0	0	0	0	0	0	0	0	0	0
AAACAAGATGATATCCTCGA	25.6979	NaN	0	0	0	0	0	15.3457	NaN	0	0	0	0	0	0	0	0	0	0	0	0	0	0	NaN	0	0	29.6836	0	0	16.444	0	0	0	0	0	0	0	0	0	0	0	0	0	0	0	0	19632.9	0	0
AAACAAGGAGTCGGGTTGTT	17.5923	0	0	0	0	0	0	17.6132	0	0	0	0	0	0	0	0	0	0	0	0	0	NaN	0	0	0	0	0	0	0	0	0	0	0	0	0	0	0	0	0	0	0	0	0	0	0	34.1653	0	0	0
AAACAAGTTGTTTTGGATAG	33.6124	0	0	0	0	0	27.4941	29.5198	0	17.5128	NaN	0	0	733.192	0	0	0	0	0	0	0	0	0	0	0	0	73.5752	327.045	0	0	0	0	0	0	0	0	0	0	0	0	0	0	0	0	0	0	0	0	0
AAACAATAGCAGTGGGCAAA	19.8281	0	0	0	36.7185	0	0	18.0599	0	0	0	0	0	0	0	0	0	0	0	0	0	NaN	0	0	0	0	0	0	0	0	0	0	0	0	0	0	0	0	0	0	0	0	0	0	0	0	0	0	0
AAACAATAGCCCCCAGAGTT	26.4464	0	NaN	0	0	0	0	NaN	0	0	0	0	0	0	0	0	0	0	0	0	0	0	0	0	0	0	0	0	0	0	0	0	0	0	0	0	0	0	0	0	0	15.2017	0	0	12.7184	NaN	0	0	0
AAACAATGGTATTAGGTGAA	29.3686	0	60.3459	0	0	0	0	29.0855	0	0	0	0	0	0	0	0	0	0	0	0	0	0	0	0	0	0	0	0	0	NaN	0	0	0	0	0	0	0	0	0	0	0	0	0	0	0	0	0	0	0
AAACAATTAACATATGATAG	41.9757	0	0	NaN	0	0	0	18.9871	0	0	0	0	0	0	0	0	0	0	0	0	0	NaN	0	0	0	0	0	0	0	NaN	0	0	0	0	0	0	0	0	0	0	0	0	12.9558	0	0	0	0	0	0
AAACAATTTTGTTCGGTTAA	48.2045	0	43.9387	39.8241	0	0	14.0363	28.6684	0	10.9221	0	0	0	0	0	0	0	0	0	0	0	0	0	250.733	0	0	NaN	0	0	32.4476	0	0	0	0	0	0	0	0	0	0	0	0	0	0	42.8434	21.4974	0	0	0
AAACACCGTTTTTTTTAATG	15.124	0	0	0	0	0	0	0	0	0	0	0	0	0	0	0	0	0	0	0	0	0	0	0	0	24.2984	0	0	0	0	0	0	0	0	0	0	0	0	0	0	0	0	0	0	0	0	0	0	0
AAACACCTTTGCTCAAAACA	19.4079	0	0	0	0	0	0	0	17.2365	0	0	0	0	113.91	0	0	0	0	0	0	0	0	0	68.8409	35.5189	0	0	0	0	NaN	0	0	0	0	0	0	0	0	0	0	0	0	0	0	33.4294	0	0	0	0
AAACACGTTGATATTAAAGT	13.4235	0	0	0	0	0	0	12.3448	0	0	0	0	0	0	0	0	0	0	0	0	NaN	0	0	0	0	0	0	0	0	14.6415	0	0	0	0	0	0	0	0	0	0	NaN	0	14.9105	0	0	0	0	0	19.651
AAACACTACTACTCTGACCG	21.2989	0	54.8564	0	0	0	0	11.2912	0	0	0	0	0	0	0	0	0	0	0	0	0	0	0	38.0988	0	0	0	0	0	0	0	0	0	0	0	0	0	0	0	0	0	0	12.7315	0	0	0	0	0	0
AAACACTTCTTTCGCGCAGG	17.0882	0	0	0	0	0	22.7947	NaN	0	0	0	0	0	0	0	0	0	0	0	0	0	0	0	0	0	0	0	0	0	0	0	0	0	0	0	0	0	0	0	0	0	0	0	0	0	68.5558	0	110.69	0
AAACAGTTAAGGAGAACATT	43.115	0	0	0	0	0	NaN	38.2397	0	10.8566	0	0	0	0	0	0	0	0	0	0	0	0	0	0	0	0	0	0	0	13.956	0	0	0	0	0	0	0	0	0	0	NaN	153.32	0	0	0	0	0	0	0
AAACATAATTATACCGACCC	36.0762	0	0	0	0	0	0	26.8728	15.076	11.7647	0	0	0	0	0	0	0	0	0	0	0	0	0	68.2188	0	0	0	0	0	0	0	0	0	0	0	0	0	0	0	0	43.9603	49.4883	0	0	229.821	70.5642	0	0	0
AAACATCAATATTAATAGAC	20.8845	0	0	0	NaN	0	0	0	0	0	0	0	0	0	0	0	0	0	0	0	0	0	0	0	0	0	222.196	0	0	NaN	0	0	0	0	0	0	0	0	0	0	0	0	0	0	0	0	0	0	0
AAACATCACACAGCTTACGA	34.3649	0	0	0	0	0	0	25.3387	0	11.696	0	0	0	0	0	0	0	0	0	0	0	0	0	0	0	0	0	0	0	0	0	0	0	0	0	0	0	0	0	0	0	0	0	0	0	0	0	0	0
AAACATCATGTATCTAGACT	30.0777	0	0	0	0	0	0	21.242	NaN	0	0	0	0	0	0	0	0	0	0	0	0	0	0	0	0	0	0	0	0	0	0	0	0	0	0	0	0	0	0	0	0	0	0	0	0	0	0	0	0
AAACATGTGACTTCTCTTAT	15.5818	0	0	0	0	0	0	135.945	0	0	0	0	0	0	0	0	0	0	0	0	0	0	0	0	49.0247	0	0	0	0	0	0	0	0	0	0	0	0	0	0	0	0	0	0	0	0	0	0	0	NaN
AAACATTAAGGACATCATTA	48.7397	0	0	0	0	0	34.9167	0	0	166.88	0	0	0	0	0	0	0	0	0	0	0	0	0	36.0248	0	0	0	0	62.2848	30.4876	0	0	0	0	0	0	0	0	0	0	0	13.1517	0	0	0	31.498	148.984	NaN	NaN
AAACATTAATCTCCACGGTT	25.1469	0	0	0	0	0	0	16.0073	0	0	0	0	0	0	0	0	0	0	0	0	0	0	0	0	0	0	0	0	0	0	0	0	0	0	0	0	0	0	0	0	0	0	0	0	0	0	0	0	0
AAACATTAGGTTGTCAGCTT	33.7492	0	0	22.5568	0	0	0	66.5879	NaN	20.0311	0	0	0	0	0	0	0	0	0	0	0	0	0	0	0	0	0	0	0	0	0	0	0	0	0	0	0	0	0	0	0	0	0	0	74.5431	0	0	0	0
AAACATTCAACATGGCAAGG	22.1144	0	0	0	0	0	0	NaN	15.0028	0	0	0	0	0	0	0	0	0	0	0	0	0	0	0	0	0	NaN	0	0	0	0	0	0	0	0	0	0	0	0	0	0	32.2015	0	0	0	18.5398	0	0	99.8414
AAACATTCGTCGTGAATTAA	18.0727	NaN	0	0	0	18.34	0	0	0	0	0	0	0	0	0	0	0	0	0	0	0	250.073	0	0	0	0	0	0	0	0	0	0	0	0	0	0	0	0	0	0	0	0	1911.31	0	0	36.5441	0	0	NaN
AAACATTGAAGCATTGTTAT	16.3183	0	0	0	0	0	0	76.7621	0	0	0	0	0	0	0	0	0	0	0	0	0	0	0	0	0	0	0	0	0	0	0	0	0	0	0	0	0	0	0	0	0	0	0	0	0	0	0	0	0
AAACATTTCGTACGTGGTCG	55.6094	0	0	NaN	0	0	0	26.308	124.55	15.1193	0	0	0	0	0	0	0	0	0	0	0	0	0	NaN	0	0	15.9288	0	142.851	90.2263	0	0	0	0	0	0	0	0	0	0	0	0	0	0	36.3119	728.926	0	0	0
AAACATTTCTTCTAGTCTTA	17.1368	0	0	0	0	0	0	0	0	0	0	0	0	0	0	0	0	0	0	0	0	0	0	0	0	0	0	0	0	0	0	0	0	0	0	0	0	0	0	0	0	0	0	0	0	0	0	0	NaN
AAACATTTTAGTTTCAGATT	20.0127	0	0	0	0	40.673	0	14.0897	1252.47	0	0	0	0	0	0	0	0	0	0	0	0	0	0	0	0	0	0	0	195.198	0	0	0	0	0	0	0	0	0	0	0	NaN	0	0	0	0	22.0379	32.0682	0	64.6593
AAACCACATATCTGTAGAAT	16.0059	0	0	0	0	0	0	0	0	0	0	0	0	0	0	0	0	0	0	0	0	0	0	0	0	0	NaN	0	0	0	0	0	0	0	0	0	0	0	0	0	0	0	0	0	0	0	0	0	NaN
AAACCACATTTTTGATTTTA	29.4677	0	0	0	0	0	13.8843	24.1585	0	22.8053	0	0	0	0	0	0	0	0	0	0	0	NaN	0	0	0	0	34.3508	25.6166	0	0	0	0	0	0	0	0	0	0	0	0	0	0	0	NaN	NaN	NaN	0	0	0
AAACCATAAGACGGGCGGGC	16.3596	0	0	0	0	0	0	23.147	0	0	0	0	0	0	0	0	0	0	0	0	0	0	0	0	0	0	0	0	0	0	0	0	0	0	0	0	0	0	0	0	0	0	0	0	0	0	0	0	0
AAACCATTACCGGGTCTTTA	12.4272	0	0	0	0	0	0	0	0	0	0	0	0	0	0	0	0	0	0	0	0	NaN	0	0	54.5894	0	0	0	0	789.44	0	0	0	0	0	0	0	0	0	0	0	0	NaN	0	0	0	0	0	0
AAACCCTTTTGGCGTGGAAC	17.2692	26.4071	0	0	0	0	46.812	0	0	13.896	0	0	0	0	0	0	0	0	0	0	0	0	0	0	0	0	0	0	0	0	0	0	0	0	0	0	0	0	0	0	0	0	17.898	0	0	0	0	NaN	0
AAACCGGGGGTTGTTGTCTA	34.5775	0	0	0	0	14.1364	0	23.7961	0	0	0	0	0	0	0	0	0	0	0	0	0	0	0	0	0	0	0	0	0	14.6558	0	0	0	0	0	0	0	0	0	0	0	0	0	0	0	49.2287	0	0	0
AAACCGTATTTTTTATTCTA	16.021	0	0	0	0	0	0	NaN	0	0	0	0	0	0	0	0	0	0	0	0	0	0	0	0	0	0	0	0	0	0	0	0	0	0	0	0	0	0	0	0	0	0	0	0	0	0	0	0	0
AAACCGTGGTTATTCTCTAT	17.9991	0	0	0	0	0	29.7652	13.5375	0	0	0	0	0	0	0	0	0	0	0	0	0	0	0	0	0	0	0	0	0	0	0	0	0	0	0	0	0	0	0	0	0	0	0	0	144.899	NaN	0	0	NaN
AAACCTAGTTTGGCTTTAAA	20.0541	0	0	0	0	0	0	0	0	0	0	0	0	0	0	0	0	0	0	0	0	0	0	0	0	0	0	0	0	0	0	0	0	0	0	0	0	0	0	0	0	0	0	0	0	NaN	0	0	0
AAACCTGCCACCTCGATGTT	25.7506	0	0	0	0	20.4895	10.7513	NaN	0	29.084	0	0	0	0	0	0	0	0	0	0	0	0	0	21.6712	0	0	0	0	0	0	0	0	0	0	0	0	0	0	0	0	0	0	0	0	0	NaN	0	0	0
AAACCTGTAGCTACACTACG	26.9713	0	0	0	641.649	0	73.4185	26.2659	0	0	0	0	0	0	0	0	0	0	0	0	0	0	0	69.4596	0	0	0	185.977	0	0	0	0	0	0	0	0	0	0	0	0	0	0	70.6701	0	0	0	0	0	NaN
AAACCTGTATTCATGAGACG	24.0647	0	0	0	39.1793	0	19.5446	19.337	27.997	0	0	0	0	0	0	0	0	0	0	0	0	0	0	0	0	0	0	0	0	0	0	0	0	0	0	0	0	0	0	0	0	0	20.7623	0	0	0	0	0	NaN
AAACCTTTGGTCCATCTAGA	26.0043	0	0	0	0	0	0	0	0	0	0	0	0	0	0	0	0	0	0	0	0	0	0	20.8693	0	0	0	0	13.6032	0	0	0	0	0	0	0	0	0	0	0	0	0	0	0	NaN	0	0	0	257.236
AAACGAATCTCTTTCTTCAT	25.0405	0	0	0	24.4713	0	0	16.4837	0	0	0	0	0	0	0	0	0	0	0	0	0	0	0	0	0	0	0	0	0	0	0	0	0	0	0	0	0	0	0	0	0	0	0	NaN	0	NaN	0	0	0
AAACGAGAATGGATTACTGT	23.7924	0	0	0	213.275	0	96.4748	0	15.4166	0	0	0	0	0	0	0	0	0	0	0	0	0	0	0	0	0	NaN	0	0	0	0	0	0	0	0	0	0	0	0	0	0	0	0	0	0	0	0	0	0
AAACGATAACATATGGAGCT	39.8794	0	0	0	17.9245	0	17.0558	14.2077	0	NaN	0	0	0	0	0	0	0	0	0	0	0	0	0	40.6128	83.9366	0	15.6576	0	0	0	0	0	0	0	0	0	0	0	0	0	0	0	NaN	0	0	77.4838	0	0	NaN
AAACGATGACTAGTATCAGA	31.8888	65.0882	0	0	0	92.2207	0	0	0	0	0	0	0	0	0	0	0	0	0	0	0	22.4962	0	0	0	0	NaN	0	0	102.43	0	0	0	0	0	0	0	0	0	0	0	15.0367	0	0	0	0	0	0	0
AAACGCCCATTAATTCATGT	35.9749	0	0	0	0	0	0	16.7829	0	0	0	0	0	0	0	0	0	0	0	0	0	0	0	21.9649	0	0	NaN	0	40.2871	NaN	0	0	0	0	0	0	0	0	0	0	0	0	NaN	0	0	0	0	0	0
AAACGCTACTACTATTTTGA	41.7004	0	0	0	16.0715	0	19.5317	39.2598	11.6613	0	0	0	0	0	0	0	0	0	0	0	NaN	0	0	24.7693	0	0	0	0	0	15.5418	0	0	0	0	0	0	0	0	0	0	NaN	0	28.4332	0	14.0638	NaN	0	12.2231	0
AAACGCTTATAGACTTTGAC	43.5036	0	0	0	0	0	15.6375	28.8411	0	NaN	0	0	0	0	0	0	0	0	0	0	0	0	0	76.9213	0	0	NaN	0	0	24.3375	0	0	0	0	0	0	0	0	0	0	0	0	0	0	11.7194	0	0	0	47.2674
AAACGGTGAATACACTACGC	21.6839	0	0	0	0	0	43.7538	0	0	0	0	0	0	0	0	0	0	0	0	0	0	NaN	0	0	NaN	0	0	0	0	28.3971	0	0	0	0	0	0	0	0	0	0	0	0	14.839	0	0	0	NaN	0	0
AAACGTAAGCAGCATACGAT	18.6129	0	0	0	0	0	0	10.8655	0	0	0	0	0	0	0	0	0	0	0	0	0	0	0	0	0	0	17.8041	0	0	NaN	0	0	0	0	0	0	0	0	0	0	0	0	0	0	0	13.0082	0	0	0
AAACGTACAAGTCCTGTGTA	37.8997	49.8836	0	0	14.2184	14.9629	0	0	0	0	0	0	0	0	0	0	0	0	0	0	0	0	0	35.9868	0	0	20.1565	0	0	0	0	0	0	0	0	0	0	0	0	0	0	0	0	0	0	334.697	0	0	0
AAACGTCATGATTCTTATTC	31.1133	0	0	0	0	0	0	33.7891	13.8219	0	0	0	0	170.945	0	0	0	0	0	0	0	0	0	30.6673	0	0	16.3203	0	0	11.6846	0	0	0	0	0	0	0	0	0	0	0	0	0	0	0	0	0	0	0
AAACGTCGTAACAGCTACTT	20.4632	0	0	0	0	0	0	0	0	12.5386	0	0	0	0	0	0	0	0	0	0	0	0	0	0	0	0	0	0	0	0	0	0	0	0	0	0	0	0	0	0	0	0	0	0	0	0	0	0	0
AAACGTCTTGTCGGTGATGA	13.9314	0	0	0	0	17.7302	0	12.7494	0	0	0	0	0	0	0	0	0	0	0	0	0	0	0	0	0	0	0	35.3984	0	0	0	0	0	0	0	0	0	0	0	0	NaN	0	0	0	0	0	0	0	0
AAACGTGGTAGACAACCCGA	17.6393	0	0	0	0	38.8376	0	0	25.3312	0	0	0	0	0	0	0	0	0	0	0	0	NaN	0	0	0	0	0	0	0	0	0	0	0	0	0	0	0	0	0	0	0	0	NaN	0	0	0	0	0	0
AAACGTTGGTGTTTGTTAGA	41.5421	0	0	0	154.949	0	20.6061	43.7064	19.6589	140.483	0	0	0	0	0	0	0	0	0	0	0	0	0	0	0	0	0	0	0	20.3979	0	0	0	0	0	0	0	0	0	0	NaN	21.8992	0	NaN	0	33.9485	0	0	0
AAACGTTGTTTTGCAGGTGG	14.4003	0	0	0	19.2288	0	0	26.6072	0	0	0	0	0	0	0	0	0	0	0	0	0	0	15.6361	0	0	0	0	0	0	0	0	0	0	0	0	0	0	0	0	0	0	0	0	0	0	0	0	0	0
AAACGTTTATCTTTGTTGAG	19.234	0	0	0	82.9616	0	0	0	0	34.8258	0	0	0	0	0	0	0	0	0	0	0	0	0	0	0	0	NaN	0	0	0	0	0	0	0	0	0	0	0	0	0	0	0	88.4227	0	0	0	0	0	0
AAACTAAACTGTCACGCGCA	38.3335	0	0	21.5305	259.887	0	0	16.1127	0	0	0	0	0	0	0	0	0	0	0	0	0	0	0	0	0	0	0	55.6477	25.3568	NaN	0	0	0	0	234.723	0	0	0	0	0	0	0	0	0	0	0	0	0	NaN
AAACTAACAATTCTTGTTTA	22.214	0	0	0	44.6222	0	0	22.4644	0	16.4112	0	0	0	0	0	0	0	0	0	0	0	12.5693	0	0	0	0	NaN	0	0	0	0	0	0	0	0	0	0	0	0	0	0	0	0	0	0	0	0	0	0
AAACTAATAGAGGATGGATC	27.8057	0	0	0	31.7081	0	0	31.2858	0	0	0	0	0	0	0	0	0	0	0	0	0	0	0	0	0	0	0	0	0	12.6082	0	0	0	0	0	0	0	0	0	0	NaN	NaN	59.9772	0	18.6753	0	0	0	NaN
AAACTAATTAGTACCCTCTG	27.5744	0	0	0	0	0	0	18.081	75.902	11.309	0	0	0	0	0	0	0	0	0	0	0	0	139.356	13.2937	0	0	14.1189	0	0	0	0	0	0	0	0	0	0	0	0	0	0	0	0	120.796	0	71.8237	0	0	0
AAACTACAAGGTATCGTCGC	38.1448	0	0	0	0	0	0	29.5112	0	0	0	0	0	0	0	0	0	0	0	0	0	15.6571	0	0	0	0	0	0	0	25.9933	0	0	0	0	0	0	0	0	0	0	0	0	11.4497	0	0	0	75.0515	NaN	NaN
AAACTACACTAATGCGATTA	46.6982	16.9153	0	0	0	57.1776	63.3332	26.8056	16.7495	17.5752	0	0	0	0	0	0	0	0	0	0	0	0	0	211.552	0	0	0	0	0	NaN	0	0	0	0	0	0	0	0	0	0	0	0	0	0	37.3488	0	57.3263	0	NaN
AAACTACTTGTTTGAGAGTG	11.6903	0	0	0	0	0	0	15.1223	NaN	0	0	0	0	0	0	0	0	0	0	0	0	0	0	NaN	0	0	0	0	0	0	0	0	0	0	0	0	0	0	0	0	0	0	0	0	0	0	0	0	0
AAACTAGCTTTGCTCAAGGT	18.118	0	0	0	0	0	0	13.4618	0	0	0	0	0	0	0	0	0	0	0	0	0	0	0	0	0	0	0	0	0	0	0	0	0	0	0	0	0	0	0	0	0	0	0	0	0	0	0	0	0
AAACTAGTTGGATTTAGAGG	19.1372	0	0	0	0	0	0	0	0	0	0	0	0	0	0	0	0	0	0	0	0	0	0	0	0	0	NaN	0	0	28.8122	0	0	0	0	0	0	0	0	0	0	0	0	NaN	0	0	0	0	0	34.8778
AAACTATAGAAGGTTATATT	23.9752	0	0	0	0	0	0	0	0	16.742	0	0	0	0	0	0	0	0	0	0	0	0	0	18.8679	0	0	0	0	0	0	0	0	0	0	0	0	0	0	0	0	0	0	0	0	0	0	0	0	0
AAACTATATTGTACATATAT	20.0169	0	0	0	70.1384	NaN	0	13.3985	0	0	0	0	0	0	0	0	0	0	0	0	NaN	0	0	152.683	0	0	0	0	0	NaN	0	0	0	0	0	0	0	0	0	0	0	0	0	0	0	0	0	0	0
AAACTATGTTCGAACATTTC	29.9708	0	0	0	0	0	NaN	16.5048	0	29.0122	0	0	0	0	0	0	0	0	0	0	0	NaN	0	0	0	0	0	0	0	34.2858	0	0	0	0	0	0	0	0	0	0	0	0	0	NaN	0	22.0545	0	0	0
AAACTATTGCAGCTTATTAT	12.5339	0	0	0	0	0	0	0	0	12.4762	0	0	0	0	0	0	0	0	0	0	0	0	0	0	0	0	0	0	0	0	0	0	0	0	0	0	0	0	0	0	0	0	0	0	0	0	0	0	0
AAACTATTGGAAGTTATCTC	27.2154	0	0	16.675	0	0	0	0	13.0308	0	0	0	0	0	0	0	0	0	0	0	0	0	0	0	0	0	NaN	0	0	20.9421	0	0	0	0	0	0	0	0	0	0	0	0	0	0	0	0	0	0	0
AAACTATTTTCTGGCATTTT	23.9718	0	0	0	NaN	0	0	19.1683	0	0	0	0	0	0	0	0	0	0	0	0	0	0	0	0	30.2492	0	0	0	0	0	0	0	0	0	0	0	0	0	0	0	0	0	0	0	0	0	0	0	51.9181
AAACTATTTTTATATTATAT	27.351	0	0	0	0	0	0	40.4735	0	0	0	0	0	0	0	0	0	0	0	0	0	0	0	0	0	0	0	0	0	33.2798	0	0	0	0	0	0	0	0	0	0	0	0	0	0	0	0	0	0	NaN
AAACTCACTTCCTCTGTACT	38.9694	0	0	29.5711	20.5923	0	54.2784	61.5851	0	0	0	0	0	0	0	0	0	0	0	0	0	0	0	0	0	0	47.0344	0	0	NaN	0	0	0	0	0	0	0	0	0	0	0	0	24.186	0	0	0	0	0	0
AAACTCTAATTACAACTCTT	26.0845	0	0	0	0	0	0	30.0845	0	0	0	0	0	0	0	0	0	0	0	0	0	0	0	0	0	0	0	0	191.996	NaN	0	0	0	0	0	0	0	0	0	0	NaN	0	0	0	0	0	0	0	0
AAACTGAGTAACAGTGTTTA	20.5536	0	0	0	0	0	0	60.822	0	0	0	0	0	0	0	0	0	0	0	0	0	0	0	0	0	0	0	0	0	0	0	0	0	0	0	0	0	0	0	0	0	0	0	0	0	0	0	0	0
AAACTGATTGATGTGAGATG	20.4934	0	0	0	NaN	0	0	0	0	0	0	0	0	0	0	0	0	0	0	0	0	0	0	83.9149	0	0	0	0	30.4913	0	0	0	0	0	0	0	0	0	0	0	0	0	0	0	0	0	0	0	16.9747
AAACTGATTTAATTACACTA	47.5917	0	0	NaN	35.7055	0	12.94	22.8393	0	0	0	0	0	0	0	0	0	0	0	0	0	0	0	17.6673	0	0	22.3616	0	0	91.8155	0	0	0	0	0	0	0	0	0	0	0	0	NaN	NaN	NaN	0	0	0	NaN
AAACTGCTGGGTATCGGAAT	19.2979	0	0	0	0	0	0	0	0	0	0	0	0	0	0	0	0	0	0	0	0	204.135	0	0	0	0	11.3507	0	0	0	0	0	0	0	0	0	0	0	0	0	0	NaN	146.337	0	NaN	0	0	0	0
AAACTGGTCTTTTTCGGATC	25.4691	0	0	0	26.1765	12.9107	52.5947	0	37.723	0	0	0	0	0	0	0	0	0	0	0	0	0	0	0	0	0	28.2103	18.3307	0	27.7725	0	0	0	0	0	0	0	0	0	0	0	22.6982	0	99.1571	68.7426	0	0	0	30.9794
AAACTGGTTAAGTAAAGGTA	15.1855	0	0	0	18.5618	0	0	13.5164	0	0	0	0	0	0	0	0	0	0	0	0	0	0	0	0	0	0	0	0	0	0	0	0	0	0	0	0	0	0	0	0	0	0	0	0	0	0	0	0	0
AAACTGTAACTGTCGAATGC	20.2217	0	0	0	0	13.5226	0	0	101.112	0	0	0	0	0	0	0	0	0	0	0	0	0	0	0	NaN	0	0	0	0	NaN	0	0	0	0	0	0	0	0	0	0	0	0	0	16.1164	0	NaN	0	0	0
AAACTGTACCCTGATGGTTT	12.8488	182.253	0	0	0	0	23.5084	0	19.3605	0	0	0	0	0	0	0	0	0	0	0	0	0	0	0	0	0	0	0	0	0	0	0	0	0	0	0	0	0	0	0	0	0	0	0	0	0	0	0	0
AAACTGTCTTGACCCGATCT	42.1485	0	0	0	0	0	28.7166	24.2851	0	0	0	0	0	0	0	0	0	0	0	0	0	0	0	0	0	0	26.5925	1441.86	0	0	0	0	0	0	0	0	0	0	0	0	0	0	0	0	0	29.4244	NaN	0	0
AAACTGTTTGACGTCGAGCA	24.0505	0	0	0	0	0	10.9472	NaN	0	0	0	0	0	0	0	0	0	0	0	0	0	0	0	16.9011	0	0	0	0	0	0	0	0	0	0	0	0	0	0	0	0	0	0	0	0	NaN	0	0	0	144.73
AAACTGTTTTCCTGATGTGT	42.1215	0	0	0	0	0	34.8343	14.2077	14.7593	44.7837	0	0	0	44.5801	0	0	0	0	0	0	0	355.101	0	0	0	0	0	0	0	NaN	0	0	209.878	0	0	0	0	0	0	0	0	0	0	0	0	61.8416	0	0	0
AAACTTAAACGATACTTATA	18.5739	0	0	0	0	0	0	88.7359	0	0	0	0	0	0	0	0	0	0	0	0	0	NaN	0	0	0	0	0	0	0	0	0	0	0	0	0	0	0	0	0	0	0	0	0	29.3445	NaN	0	0	0	0
AAACTTAAATTTTGTGCTTG	31.5698	0	0	48.1341	10.772	0	64.6253	44.8358	0	NaN	0	0	0	0	0	0	0	0	0	0	46.5547	0	14.912	52.85	0	0	NaN	0	NaN	0	0	0	0	0	0	0	0	0	0	0	0	0	0	0	0	0	0	0	0
AAACTTAATTTTAAGTGGAT	47.2688	0	168.949	0	0	0	26.0796	0	11.6613	10.9845	0	0	0	0	0	0	0	0	0	0	0	289.222	0	0	0	0	16.0765	NaN	0	NaN	0	0	0	0	0	0	0	0	0	0	0	6272.89	0	0	0	68.1438	0	0	0
AAACTTACATATAGCGATTC	15.635	0	0	0	0	49.1957	14.6585	31.9474	12.7507	0	0	0	0	0	0	0	0	0	0	0	0	0	0	0	0	0	0	0	0	0	0	0	0	0	0	0	0	0	0	0	0	0	35.4534	0	0	NaN	0	0	0
AAACTTAGGAGAGACTCCTA	26.9376	0	0	0	0	104.098	0	75.8178	0	0	0	0	0	0	0	0	0	0	0	0	NaN	0	0	0	0	0	0	0	0	37.8336	0	0	0	0	0	0	0	0	0	0	NaN	0	33.4938	0	156.426	0	0	0	0
AAACTTATCCAAGGAGCTTT	12.975	0	0	0	265.522	0	0	0	0	0	0	0	0	0	0	0	0	0	0	0	0	0	0	NaN	0	0	NaN	0	0	0	0	0	0	0	0	0	0	0	0	0	0	0	0	0	0	0	0	0	0
AAACTTATTGCAGCTTTTGC	32.231	0	0	0	0	0	0	53.8806	0	NaN	0	0	0	0	0	0	0	0	0	0	0	0	0	0	0	0	0	0	0	0	0	0	0	0	0	0	0	0	0	0	0	0	0	0	0	0	0	0	124.15
AAACTTCCAGATGCTGACTT	32.0034	0	0	19.0483	33.4746	71.1114	85.2056	28.1373	0	0	0	0	0	0	0	0	0	0	0	0	0	0	0	0	0	0	NaN	0	0	21.7904	0	0	0	0	0	0	0	0	0	0	0	0	0	0	21.4026	NaN	0	0	0
AAACTTCCTTAGGTGATTAT	18.2145	0	0	0	0	27.5617	0	0	0	0	0	0	0	0	0	0	0	0	0	0	0	0	0	0	0	0	11.337	0	0	0	0	0	0	0	0	0	0	0	0	0	0	0	50.3466	0	0	0	0	0	NaN
AAACTTCCTTCAGATTGTCG	24.3744	0	0	0	0	0	43.4137	11.6536	0	0	0	0	0	0	0	0	0	0	0	0	0	0	0	15.8066	0	0	0	101.744	0	0	0	0	0	0	0	0	0	0	0	0	0	0	0	0	0	0	142.13	0	0
AAACTTCTAGTCACTTTCTC	25.8386	0	0	0	0	56.659	0	0	0	0	0	0	0	0	0	0	0	0	0	0	0	0	0	0	0	0	0	0	0	0	0	0	0	0	0	0	0	0	0	0	0	0	0	0	0	0	319.069	0	0
AAACTTCTCCATTATCTGTG	13.821	0	0	0	0	0	0	14.2499	0	0	0	0	0	0	0	0	0	0	0	0	0	0	0	170.346	0	0	0	119.462	0	0	0	0	0	0	0	0	0	0	0	0	0	0	0	0	0	0	0	0	0
AAACTTCTTTTGCTTTTTTG	20.5467	0	NaN	0	0	0	NaN	39.9299	0	0	0	0	0	0	0	0	0	0	0	0	0	0	0	38.3199	0	0	0	0	0	NaN	0	0	0	0	0	0	0	0	0	0	58.0292	0	0	20.1321	0	NaN	0	0	0
AAACTTGATGTTCCGTTTAT	22.4624	0	0	0	0	0	0	31.5006	0	0	0	0	0	0	0	0	0	0	0	0	0	0	0	0	0	0	0	0	0	NaN	0	0	0	0	0	0	0	0	0	0	0	0	0	0	0	NaN	0	0	NaN
AAACTTGGCTCTTGTTTATA	42.057	49.556	0	0	NaN	17.4183	80.5848	NaN	16.9198	27.3364	0	0	0	0	0	0	0	0	0	0	0	0	0	0	1794.6	0	36.1539	0	0	14.9172	0	0	0	0	0	0	0	0	0	0	0	69.4848	0	20.5352	0	NaN	0	NaN	0
AAACTTGTAACCGGTACTGT	42.8971	0	147.694	0	0	0	0	51.0399	29.4819	0	0	0	0	0	0	0	0	0	0	0	0	0	0	0	0	0	0	0	0	0	0	0	0	0	0	0	0	0	0	0	0	0	0	0	125.76	0	0	0	0
AAACTTGTAGTCACACGCGT	19.7555	0	0	0	0	0	0	0	0	0	0	0	0	0	0	0	0	0	0	0	0	0	0	0	0	0	0	0	0	NaN	0	0	0	0	0	0	0	0	0	0	0	0	29.2541	0	0	NaN	0	0	0
AAACTTTAAGGGATTAAGTC	27.9345	0	0	0	0	0	0	15.2489	63.3765	0	0	0	0	0	0	0	0	0	0	0	0	0	0	13.1497	0	0	10.7566	0	0	0	0	0	0	0	0	0	0	0	0	0	0	0	0	13.2787	0	0	0	0	0
AAACTTTATCGTTTGTTTTT	25.9277	0	0	0	174.125	0	0	63.3636	0	11.7584	13.7133	0	0	0	0	0	0	0	0	0	0	0	0	0	0	0	11.9174	0	0	0	0	0	0	0	0	0	0	0	0	0	0	0	0	0	0	0	0	0	0
AAACTTTATTTAAAATTCCG	42.6983	24.6441	0	26.442	76.7969	0	0	26.0636	NaN	NaN	0	0	0	0	0	0	0	0	0	0	0	0	0	0	562.712	0	0	0	11.6872	0	0	0	0	0	0	0	0	0	0	0	NaN	0	NaN	0	32.854	16.3445	0	0	0
AAACTTTGTACGCGCAAAGA	46.5089	0	0	155.468	0	0	0	34.514	0	0	0	0	0	0	0	0	0	0	0	0	NaN	0	0	0	0	0	0	0	0	23.8919	0	0	0	0	0	0	0	0	0	0	0	NaN	92.0412	0	NaN	26.1565	0	0	16.3487
AAACTTTTAACTATCTTGTA	20.0133	13.925	0	0	0	16.2919	0	0	0	0	0	0	0	0	0	0	0	0	0	0	0	0	0	0	0	0	0	0	0	NaN	0	0	0	0	0	0	0	0	0	0	NaN	0	17.5554	0	0	0	0	0	0
AAACTTTTCTCTAATGATTG	25.3558	0	0	0	0	0	18.335	0	37.571	NaN	0	0	0	0	0	0	0	0	0	0	0	0	0	43.5981	0	0	NaN	0	0	0	0	0	0	0	0	0	0	0	0	0	0	0	0	17.2319	0	65.9001	0	0	0
AAAGAAAAGACCCCGCCTCC	42.1986	0	0	NaN	0	0	19.2792	26.5439	0	0	0	0	0	0	0	0	0	0	0	0	0	0	0	0	0	0	0	98.4576	0	20.2798	0	0	0	0	0	0	0	0	0	0	0	0	21.2701	0	0	0	0	0	NaN
AAAGAAATTAGCCATTCACA	26.8223	0	0	0	58.2033	20.0762	29.5256	NaN	14.0654	0	0	0	0	1198.35	0	0	0	0	0	0	0	0	0	0	0	0	NaN	0	0	0	0	0	0	0	0	0	0	0	0	0	0	43.3465	0	0	28.8182	0	0	0	0
AAAGAACAACGCAGAACGAG	37.6243	0	0	0	0	18.0301	137.892	18.6246	NaN	NaN	0	0	0	0	0	0	0	0	0	0	0	0	NaN	15.1153	0	0	0	0	0	0	0	0	0	0	0	0	0	0	0	0	0	0	0	0	0	0	0	0	0
AAAGAAGAAGTCTGTTTTGT	27.411	0	0	0	0	0	94.5296	207.763	0	21.916	0	0	0	0	0	0	0	0	0	0	0	0	0	0	0	0	575.191	0	0	0	0	0	0	0	0	0	0	0	0	0	0	0	0	0	0	277.228	0	0	0
AAAGAAGCACTTGATAAAGG	12.715	0	0	0	26.2356	0	31.1268	0	0	0	0	0	0	0	0	0	0	0	0	0	0	0	0	0	0	0	0	0	0	0	0	0	0	0	0	0	0	0	0	0	NaN	0	0	0	0	0	0	0	0
AAAGAATGTATCCACGATGT	46.7182	0	32.2762	0	44.4492	NaN	18.9224	0	14.5707	NaN	0	0	0	0	0	0	0	0	0	0	0	0	0	NaN	0	0	0	25.3655	69.0786	38.4277	0	0	0	0	0	0	0	0	0	0	0	0	0	0	0	0	0	0	0
AAAGAATTAATTCTTATCTA	38.1624	0	0	0	0	0	0	20.2305	0	NaN	0	0	0	0	0	0	0	0	0	0	0	0	0	0	0	0	0	0	0	23.899	0	0	0	0	0	0	0	0	0	0	0	0	0	0	0	NaN	0	0	0
AAAGAATTTCGTTGTGAATT	52.5203	0	0	0	127.729	0	695.716	15.6659	0	29.5427	0	0	0	0	0	0	0	0	0	0	0	0	0	1613.81	0	0	0	0	NaN	19.4581	0	0	0	0	0	0	0	0	0	0	0	NaN	NaN	0	13.3335	NaN	0	0	0
AAAGACAGTAGCGTTTTGTA	17.6416	0	0	0	0	0	0	0	0	0	0	0	0	0	0	0	0	0	0	0	0	0	0	828.033	0	0	0	0	0	NaN	0	0	0	0	0	0	0	0	0	0	0	0	0	0	0	0	0	0	0
AAAGACATCTTGTTCACTAG	19.9153	0	0	0	0	0	0	12.6315	0	0	0	0	0	0	0	0	0	0	0	0	0	29.8765	0	0	0	0	0	0	0	22.2075	0	0	0	0	0	0	0	0	0	0	0	0	0	0	0	0	0	0	NaN
AAAGACATTGTTATTATCGG	39.853	0	0	0	0	0	0	14.2077	52.3303	0	0	0	0	0	0	0	0	0	0	0	0	0	0	0	0	0	0	NaN	0	0	0	7746.12	0	0	0	0	0	0	0	0	0	0	0	0	0	0	0	0	NaN
AAAGACGTAACCCTTACTGG	21.0602	0	0	0	0	0	0	NaN	0	0	0	0	0	0	0	0	0	0	0	0	0	0	0	495.972	0	0	0	0	0	10.9847	0	0	0	0	0	0	0	0	0	0	0	0	0	0	NaN	0	0	0	NaN
AAAGACTTTGATTACCGTCT	19.408	0	0	118.231	0	0	0	175.613	0	0	0	0	0	0	0	0	0	0	0	0	0	0	0	0	0	0	56.3794	0	0	0	0	0	0	0	0	0	0	0	0	0	0	NaN	0	0	0	0	0	0	0
AAAGAGCGGATAAACGGGAT	26.7912	0	0	0	10.8881	NaN	0	0	12.5621	NaN	0	0	0	0	0	0	0	0	0	0	0	17.0656	0	24.3683	0	0	0	0	0	45.7647	0	0	0	0	0	0	0	0	0	0	0	NaN	0	0	0	0	0	0	0
AAAGAGGCAAACTAGATCAT	27.7608	14.989	0	0	14.5349	0	0	15.548	0	12.601	0	0	0	0	0	0	0	0	0	0	0	NaN	0	0	0	0	0	0	0	0	0	0	0	0	0	0	0	0	0	0	0	0	0	0	0	12.3443	0	0	0
AAAGAGGGATTTATTATAGT	18.5313	0	0	0	0	0	0	0	NaN	0	0	0	0	0	0	0	0	0	0	0	0	0	0	0	0	0	0	0	0	0	0	0	0	0	0	0	0	0	0	0	0	0	0	0	0	0	33.3167	0	0
AAAGAGTATTTCTGCCATTT	19.5939	0	0	0	0	0	32.4151	82.1273	0	0	0	0	0	0	0	0	0	0	0	0	0	0	0	0	0	0	0	0	99.047	64.2668	0	0	0	0	0	0	0	0	0	0	0	124.011	0	0	0	0	0	0	0
AAAGAGTTAATTTAGGTAGG	18.5354	231.341	0	0	0	38.9389	NaN	NaN	32.221	1412.27	0	0	0	0	0	0	0	0	0	0	0	0	0	0	0	0	0	0	0	0	0	0	0	0	0	0	0	0	0	0	0	0	0	0	0	14.0892	0	0	NaN
AAAGAGTTGAATAATCCTGA	17.7362	0	0	0	0	0	0	18.4856	0	0	0	0	0	0	0	0	0	0	0	0	0	0	0	0	0	0	0	0	0	35.3884	0	0	0	0	0	0	0	0	0	0	0	0	0	0	NaN	0	NaN	NaN	NaN
AAAGATAATGGAGGTTGTAG	55.9883	0	0	15.6491	0	0	NaN	29.2246	32.5799	632.972	0	0	0	0	0	0	0	0	0	0	0	19.9206	NaN	0	0	0	14.7405	0	1764.9	24.7993	0	0	0	0	0	0	0	0	0	0	0	0	0	0	0	58.9338	0	0	0
AAAGATCTCTGGAATGTTTA	35.5804	0	0	0	22.557	0	14.8762	58.3437	0	0	0	0	0	0	0	0	0	0	0	0	165.139	0	0	0	0	0	0	0	0	NaN	0	0	0	0	0	0	0	0	0	0	0	0	0	0	0	181.549	0	428.397	0
AAAGATCTTTAATCTGTTGT	31.9288	0	0	0	0	0	NaN	23.3829	0	18.6112	0	0	0	0	0	0	0	0	0	0	0	0	0	31.6557	0	0	0	0	0	NaN	0	0	0	0	0	0	0	0	0	0	0	0	0	0	91.5278	0	0	0	16.7099
AAAGATGCGAGCAATTTCAC	14.5573	0	0	25.9017	0	0	0	0	0	0	0	0	0	0	0	0	0	0	0	0	0	0	0	0	0	0	0	0	0	41.8141	0	0	0	0	0	0	0	0	0	0	0	0	0	0	0	0	0	0	0
AAAGATGTCATTTACTATTC	19.6764	0	5276.34	0	0	0	27.8858	0	0	0	0	0	0	0	0	0	0	0	0	0	0	0	0	585.77	0	0	0	0	0	0	0	0	0	0	0	0	0	0	0	0	0	NaN	0	0	0	0	0	0	0
AAAGATTCCGTAATAACTTG	33.9817	0	0	0	0	0	0	13.7609	0	14.1456	0	0	0	0	0	0	0	0	0	0	0	0	0	0	0	0	0	0	0	0	0	0	0	0	0	0	0	0	0	0	0	0	0	0	0	0	0	0	NaN
AAAGATTCTTTCTGTGAGTA	33.5779	0	0	0	59.4781	0	0	0	396.882	0	0	0	0	0	0	0	0	0	0	0	0	0	0	26.2636	0	0	72.246	0	0	64.7986	0	0	0	0	0	0	0	0	0	0	0	0	0	0	0	NaN	0	0	NaN
AAAGATTTCGAGTGGGTTAA	34.3277	853.195	0	0	0	0	11.8347	12.6104	14.9479	0	0	0	0	0	0	0	0	0	0	0	0	0	14.6919	0	0	0	19.6483	0	0	0	0	0	0	0	0	0	0	0	0	0	31.6255	66.2275	16.7049	0	0	0	0	0	0
AAAGATTTTTTCGGCTCATA	16.3863	0	0	0	13.4354	0	0	0	0	0	0	0	0	520.453	0	0	0	0	0	0	0	0	0	0	0	0	NaN	0	0	0	0	0	0	0	0	0	0	0	0	0	NaN	0	0	0	0	0	0	0	NaN
AAAGCAAGGGTTTCCTGCGA	17.2651	0	0	0	0	0	43.7538	0	0	0	0	0	0	0	0	0	0	0	0	0	0	0	0	0	16.0136	0	0	0	0	0	0	0	0	0	0	0	0	0	0	0	NaN	0	0	0	0	0	0	0	0
AAAGCAAGTATTGCCTATTA	24.7537	0	0	0	0	0	0	0	0	0	0	0	0	0	0	0	0	0	0	0	0	0	0	0	0	0	0	0	1035.5	NaN	0	0	0	34.8599	0	0	0	0	0	0	0	NaN	0	0	0	0	0	0	0
AAAGCAATAATAATGATCAT	20.2789	0	0	0	0	0	0	79.3709	0	0	0	0	0	0	0	0	0	0	0	0	0	0	0	0	0	0	NaN	0	0	NaN	0	0	0	0	0	0	0	0	0	0	0	0	0	0	0	0	0	0	0
AAAGCAATTTTCTCATTTTG	37.3074	0	0	0	0	0	33.5899	19.5393	0	0	0	0	0	0	0	0	0	0	0	0	0	0	0	NaN	0	0	0	0	0	20.2422	0	0	0	0	0	0	0	0	0	0	0	0	23.703	22.9759	0	0	0	NaN	54.3248
AAAGCACACACTCTGGTTTT	44.2502	0	0	0	15.2906	0	0	34.0336	0	0	0	0	0	651.406	0	0	0	0	0	0	0	0	0	16.8654	17.0211	0	0	0	NaN	0	0	0	0	0	0	0	0	0	0	0	0	0	0	0	12.3345	0	0	0	NaN
AAAGCACATGCGAAAATTTA	38.2349	0	0	0	0	0	11.4083	0	69.1347	0	0	0	0	0	0	0	0	0	3119.6	0	0	0	0	10.6357	0	0	NaN	0	0	0	0	0	0	0	0	0	0	0	0	0	0	0	23.8853	0	0	0	0	NaN	97.2922
AAAGCACGAAGTAAACTTAT	39.0807	0	0	21.7475	0	0	13.7709	13.154	0	0	0	0	0	0	0	0	0	0	0	0	0	0	0	0	0	0	11.9792	0	0	15.6689	0	0	0	0	0	0	0	0	0	0	NaN	0	0	0	NaN	10.9998	107.537	0	0
AAAGCAGCCTCAGGTGATCA	16.2011	0	0	0	0	0	0	20.0071	0	0	0	0	0	0	0	0	0	0	0	0	0	0	0	20.7967	0	0	0	0	0	43.758	0	0	0	0	0	0	0	0	0	0	0	0	0	0	0	0	0	0	0
AAAGCAGTGACGACTATCCG	39.1534	0	0	0	0	0	44.4842	NaN	NaN	0	0	0	0	0	0	0	0	0	0	0	0	0	0	11.4733	0	0	26.0363	0	0	0	0	0	0	0	0	0	0	0	0	0	0	0	0	0	0	12.5528	0	0	0
AAAGCATCTTTACGTCTGAA	20.364	0	0	0	0	0	NaN	0	0	0	0	0	0	0	0	0	0	0	0	0	0	55.7513	0	0	0	0	0	0	0	0	0	0	0	0	0	0	0	0	0	0	0	0	0	0	0	0	0	0	0
AAAGCCAACTTATTAATTGG	14.9288	0	0	0	0	0	0	NaN	0	0	0	0	0	0	0	0	0	0	0	0	0	0	0	0	0	0	0	0	0	0	0	0	0	0	0	0	0	0	0	0	0	0	0	0	0	0	0	0	0
AAAGCCAAGGAAAGAACGAT	31.6626	0	0	0	0	0	172.865	10.6421	0	0	0	0	0	0	0	0	0	0	0	0	0	0	0	59.4394	0	0	0	0	0	0	0	0	0	0	0	0	0	0	0	0	0	0	13.7766	0	0	254.134	0	0	0
AAAGCCAATGGCATAGTTCG	29.0739	0	0	0	0	0	12.7094	0	0	17.9653	0	0	0	0	0	0	0	0	0	0	0	0	0	30.1569	0	0	24.4976	0	0	0	0	0	0	0	0	0	0	0	0	0	NaN	0	0	0	0	20.8034	0	0	0
AAAGCCAGATACTCCAGGGG	24.0063	0	0	0	0	0	0	32.8112	50.0416	23.7789	0	0	0	0	0	0	0	0	0	0	70.5721	0	0	0	0	0	0	0	0	NaN	0	0	0	0	0	0	0	0	0	0	0	0	0	0	0	0	0	0	0
AAAGCGATCAGGTTCATAAT	21.3404	0	0	0	0	0	0	18.3677	0	0	0	0	0	0	0	0	0	0	0	0	NaN	0	0	0	104.596	0	0	0	0	0	0	0	0	0	0	0	0	0	0	0	NaN	0	0	0	0	337.721	0	0	0
AAAGCGCAATTAGCATCCAC	46.007	0	0	0	0	0	234.244	112.924	0	23.5855	0	0	0	0	0	0	0	0	0	0	0	0	0	41.4471	0	0	26.0258	0	1039.94	0	0	0	0	0	0	0	0	0	0	0	0	0	19.0023	0	0	16.0042	0	0	0
AAAGCGCCTCGTCTACTGTA	27.4704	0	0	0	0	0	0	0	0	12.473	0	0	0	0	0	0	0	0	0	0	0	0	0	0	0	0	17.3266	0	0	0	0	0	0	0	0	0	0	0	0	0	0	0	0	0	0	0	0	0	0
AAAGCGTACAGTACGACGTA	23.4153	0	0	0	14.2754	0	0	0	0	0	0	0	0	0	0	0	0	0	0	0	0	0	38.3701	0	0	0	0	0	0	19.8161	0	0	0	0	0	0	0	0	0	0	0	0	0	0	0	0	0	0	58.3907
AAAGCGTAGAAACTAAGTTT	15.7052	0	0	0	0	0	0	0	0	0	0	0	0	0	0	0	0	0	0	0	0	0	0	0	0	0	NaN	0	0	NaN	0	0	0	0	0	0	0	0	0	0	0	NaN	0	109.82	0	NaN	0	0	0
AAAGCGTGCTTGTTTAGGTC	34.0113	23.6398	162.542	0	233.022	0	0	NaN	21.2226	0	0	0	0	0	0	0	0	0	0	0	0	0	0	0	0	0	0	20.8942	0	NaN	0	0	0	0	0	0	0	0	0	0	0	0	NaN	0	65.167	0	0	0	105.091
AAAGCGTTTACAGTACATAT	32.7108	0	0	0	121.997	0	0	17.9631	0	0	0	0	0	0	0	0	0	0	0	0	0	0	0	0	0	0	19.7718	0	0	NaN	0	0	0	0	0	0	0	0	0	0	0	0	34.3195	0	0	0	0	0	NaN
AAAGCTAGATTATCGGAGTG	18.2318	0	0	0	0	0	0	0	0	0	0	0	0	0	0	0	0	0	0	0	0	0	0	0	0	0	0	0	0	0	0	0	0	0	0	0	0	0	0	0	0	0	18.6128	0	0	0	0	0	NaN
AAAGCTATAATCTATCGTAT	13.9754	0	0	0	0	24.9038	0	NaN	0	0	0	0	0	0	0	0	0	0	0	0	0	0	0	0	0	0	0	0	0	NaN	0	0	0	0	0	0	0	0	0	0	0	0	0	0	0	0	0	0	0
AAAGCTATATCCACTCTTGT	14.7006	0	0	0	0	0	0	0	0	0	0	0	0	0	0	0	0	0	0	0	0	0	0	14.8953	0	0	51.1349	0	0	0	0	0	0	0	0	0	0	0	0	0	0	0	0	0	0	NaN	0	0	0
AAAGCTATCACAGTTTCCTC	32.424	0	0	0	0	15.1695	NaN	35.6942	0	693.384	0	0	0	0	0	0	0	0	0	0	0	NaN	0	0	0	0	0	0	11.0899	17.8061	0	0	0	0	0	0	0	0	0	0	0	0	159.647	48.73	0	0	0	0	NaN
AAAGCTATTAAACGTAATTT	32.1088	0	0	0	0	0	0	63.7049	0	0	0	0	0	0	0	0	0	0	0	0	0	0	0	31.7238	0	0	0	0	559.585	NaN	0	0	0	0	0	0	0	0	0	0	0	0	24.7481	0	13.7944	0	119.538	0	0
AAAGCTCACGTTAAATATTC	48.3505	18.4179	0	11.6018	0	0	0	50.4963	0	35.0318	0	0	0	0	0	0	0	0	0	0	0	0	0	25.7867	0	0	NaN	0	0	37.8103	0	0	0	0	0	0	0	0	0	0	0	NaN	36.1386	13.8037	NaN	0	0	0	0
AAAGCTCTATTCAAATCTAC	33.8618	0	0	0	0	0	0	11.6536	0	149.539	0	0	0	0	0	0	0	0	0	0	0	21.3117	0	0	0	0	0	0	0	NaN	0	0	0	0	0	0	0	0	0	0	0	0	0	0	0	0	0	NaN	NaN
AAAGCTGACGTTGTATTTGG	30.0501	0	0	49.969	0	26.5346	0	63.5362	0	0	0	0	0	0	0	0	0	0	0	0	0	30.3509	0	0	0	0	13.5179	0	0	28.0767	0	0	0	0	0	0	0	0	0	0	0	0	0	73.3464	0	NaN	0	0	85.5178
AAAGCTTAGCGTATGATGCT	11.6067	0	0	0	0	0	0	47.8492	0	0	0	0	0	0	0	0	0	0	0	0	0	0	0	0	0	0	81.2517	0	0	0	0	0	0	0	0	0	0	0	0	0	0	50.0267	0	0	0	0	0	0	NaN
AAAGCTTGTGGTAAAACTTT	25.372	0	0	0	0	0	0	0	0	0	0	0	0	0	0	0	0	0	0	0	0	0	0	24.7682	0	0	0	0	0	NaN	0	0	0	0	0	0	0	0	0	0	0	19.8665	0	0	0	0	0	0	0
AAAGCTTTAATTCAATTTCT	44.2361	0	0	0	0	0	14.2668	101.574	0	NaN	0	0	0	0	0	0	0	0	0	0	0	0	0	NaN	0	0	0	0	0	NaN	26.333	0	0	0	0	0	0	0	0	0	0	0	66.9628	31.748	0	47.2586	0	0	0
AAAGGAAGATTTTATATTGA	17.1653	0	0	0	0	0	0	51.7647	13.0491	0	0	0	0	0	0	0	0	0	0	0	0	0	0	0	0	0	0	0	0	0	0	0	0	0	0	0	0	0	0	0	0	NaN	353.765	0	0	0	0	0	0
AAAGGAAGGACGTTTGTAGT	37.1262	0	0	0	0	NaN	0	0	0	0	0	0	0	0	0	0	0	0	0	0	0	0	0	0	0	0	NaN	0	0	NaN	0	0	0	0	0	0	0	0	0	0	0	0	0	0	0	0	0	0	0
AAAGGATGTGGTGGTAAGGG	27.0796	NaN	0	0	0	0	0	17.7397	0	0	0	0	0	0	0	0	0	0	0	0	0	0	0	0	0	0	NaN	148.565	0	NaN	0	0	0	0	0	0	0	0	0	0	0	0	0	0	0	0	0	0	0
AAAGGATTGGAAACTAACTT	16.7749	14.4682	0	466.939	0	0	0	22.009	0	0	0	0	0	0	0	0	0	0	0	0	0	0	0	0	0	0	0	0	0	NaN	0	0	0	0	0	0	0	0	0	0	0	0	0	0	0	0	0	12.9575	0
AAAGGCATTCTATTTAGACA	28.0545	0	0	0	0	0	32.3712	0	0	0	0	0	0	0	0	0	0	0	0	0	0	0	0	53.4352	0	0	0	0	0	0	0	0	0	0	0	0	0	0	0	0	0	0	0	0	0	0	0	0	0
AAAGGCGCCTATATCTATTA	16.8357	50.3073	0	235.221	0	0	0	12.5049	0	0	0	0	0	0	0	0	0	0	0	0	0	0	0	0	0	0	0	0	NaN	0	0	0	0	0	0	0	0	0	0	0	0	0	0	0	69.2808	0	0	0	0
AAAGGCGCGTTCAGATATGG	27.888	0	224.249	0	0	0	0	0	0	0	0	0	0	0	0	0	0	0	0	0	0	0	0	0	0	0	0	0	0	NaN	0	0	0	0	0	0	0	0	0	0	0	0	0	22.1132	NaN	0	0	0	0
AAAGGCGTTATTTACTGTGG	50.0139	NaN	0	37.8284	0	0	0	34.3835	0	NaN	0	0	0	0	0	0	0	0	0	0	0	0	0	0	0	0	14.9225	0	0	NaN	0	0	0	0	0	0	0	0	0	0	74.7431	0	0	0	NaN	NaN	0	0	NaN
AAAGGCTGCTCGTACAATTT	14.5799	0	0	0	17.4032	0	0	11.0045	0	0	0	0	0	0	0	0	0	0	0	0	0	0	0	0	0	367.462	0	0	645.185	0	0	0	0	0	0	0	0	0	0	0	0	NaN	0	0	0	0	0	0	NaN
AAAGGGAATGGTGATACCTG	20.3874	0	0	0	0	0	13.2878	0	0	163.872	0	0	0	0	0	0	0	0	0	0	0	NaN	0	23.8177	0	0	166.51	0	0	0	0	0	0	0	0	0	0	0	0	0	0	NaN	0	0	0	0	0	0	0
AAAGGGAGGACAAGAGTGAA	39.6459	0	0	0	11.2933	0	101.8	NaN	20.8764	NaN	0	0	0	0	0	0	0	0	0	0	NaN	0	0	0	0	0	NaN	0	0	NaN	0	0	0	0	0	0	0	0	0	0	0	0	0	0	0	0	97.7052	0	0
AAAGGGGGTCACAATAGGTG	34.6778	0	0	0	0	0	0	16.6563	0	0	0	0	0	0	0	0	0	0	0	0	0	0	0	13.1128	0	0	14.3215	0	0	19.3705	0	0	0	0	0	0	0	0	0	0	0	118.53	0	0	0	0	0	0	0
AAAGGGGGTTGATGATGTGA	17.7733	0	0	0	0	0	0	0	0	0	0	0	0	0	0	0	0	0	0	0	0	0	0	23.2403	0	0	0	0	0	NaN	0	0	0	0	0	0	0	0	0	0	0	NaN	0	0	0	0	0	0	NaN
AAAGGGTAGCCACTGTATCA	37.0121	0	0	NaN	0	0	0	32.7691	26.1349	14.0895	0	0	0	0	0	0	0	0	0	0	0	0	0	0	0	0	0	0	0	24.9926	0	0	0	0	0	0	0	0	0	0	0	17.2344	0	38.02	0	280.24	22.8268	0	0
AAAGGGTATTTCATGCTTCT	38.2749	0	0	0	0	0	47.9044	48.8396	0	0	0	0	0	0	0	0	0	0	0	0	0	0	0	80.2003	0	0	0	0	0	0	0	0	0	0	0	0	0	0	0	0	0	46.3262	0	12.1067	0	0	0	0	0
AAAGGTACTGGAATGCCAGA	20.8371	0	0	0	0	0	0	28.563	0	0	0	0	0	0	0	0	0	0	0	0	0	0	0	0	0	0	0	0	0	0	0	0	0	26727.5	0	0	0	0	0	0	NaN	0	0	0	0	0	0	0	0
AAAGGTCAATTGAACATTTC	15.4468	0	0	0	0	16.3972	0	34.8342	0	0	0	0	0	0	0	0	0	0	0	0	0	0	0	0	0	0	0	0	0	0	0	0	0	0	0	0	0	0	0	0	0	0	0	0	24.669	0	0	0	0
AAAGGTCGATCGCTATTCTA	63.0441	0	0	0	0	15.984	0	52.2786	28.2222	20.8799	0	0	0	0	0	0	0	0	0	0	0	0	0	22.253	0	0	63.9694	0	0	NaN	0	0	0	0	0	0	0	0	0	0	58.5519	0	0	350.965	0	186	0	0	0
AAAGGTCGCATTGATTACGG	13.2963	0	0	0	0	62.1916	0	25.0732	0	NaN	0	0	0	0	0	0	0	0	0	0	0	0	0	0	0	0	0	0	0	0	0	0	0	0	0	0	0	0	0	0	0	0	0	0	0	0	0	0	0
AAAGGTGGAGTGTTTATTCA	14.3851	0	0	0	0	0	0	0	0	0	0	0	0	0	0	0	0	0	0	0	0	0	0	0	0	0	0	0	0	0	0	26.3333	0	0	0	0	0	0	0	0	0	0	0	0	0	0	0	0	0
AAAGGTTCAGTAGGCAGATT	30.2899	0	0	0	0	0	16.699	30.864	0	0	0	0	0	0	0	0	0	0	0	0	0	0	0	0	26.3722	0	0	0	0	0	0	0	0	0	0	0	0	0	0	0	0	0	17.4962	0	0	0	0	NaN	0
AAAGGTTCGCATGCCTTTAT	35.9597	0	0	0	0	19.0632	0	NaN	0	14.5326	0	0	0	0	0	0	0	0	0	0	0	0	0	0	388.917	0	NaN	0	0	NaN	0	0	0	0	0	0	0	0	0	0	0	0	0	27.9227	0	0	27.7275	0	0
AAAGGTTGGTTTTAAGCTCT	14.5404	0	28.1089	0	0	0	0	12.9939	0	0	0	0	0	0	0	0	0	0	0	0	0	0	0	0	0	0	0	0	0	0	0	0	0	0	0	0	0	0	0	0	0	0	0	0	0	0	0	0	0
AAAGGTTTTATTTTTATACT	19.4623	0	0	0	19.8958	0	0	15.4847	NaN	0	0	0	0	0	0	0	0	0	0	0	NaN	0	0	NaN	0	0	0	0	0	0	0	0	0	0	0	0	0	0	0	0	0	0	0	0	0	0	0	0	0
AAAGGTTTTCAGATAGTATA	20.8282	0	0	0	0	0	11.4083	0	0	0	0	0	0	0	0	0	0	0	0	0	NaN	0	0	14.0588	0	0	0	0	0	0	0	0	0	0	0	0	0	0	0	0	0	0	0	0	0	0	0	0	75.7641
AAAGTAAATTTTGTTGTTAG	25.0431	0	0	0	0	0	0	0	0	0	0	0	0	0	0	0	0	0	0	0	0	0	0	17.7008	0	0	0	0	0	NaN	0	0	0	0	0	0	0	0	0	0	0	48.2806	0	0	0	0	0	0	0
AAAGTAACGAGACGAAACGA	20.0092	0	0	0	0	155.14	0	22.0301	27.2482	0	0	0	0	0	0	0	0	0	0	0	0	0	0	0	0	0	0	0	0	21.0977	0	0	0	0	0	0	0	0	0	0	NaN	0	0	0	0	0	0	0	0
AAAGTAACTTTTTTTGCATC	23.2358	0	0	0	0	0	0	0	37.4246	0	0	0	0	0	0	0	0	0	0	0	0	0	0	0	0	0	0	0	0	0	0	0	0	0	0	0	0	0	0	0	0	0	0	0	0	442.07	0	0	0
AAAGTAAGACAGTTTACCAG	21.2687	0	0	0	0	0	0	0	0	322.123	0	0	0	0	0	0	0	0	0	0	0	0	0	0	0	0	0	0	0	0	0	0	0	0	0	0	0	0	0	0	0	0	0	63.4678	0	0	0	0	0
AAAGTAAGTCATTAATTCTT	25.368	0	0	0	0	0	0	0	0	NaN	0	0	0	0	0	0	0	0	0	0	0	0	0	0	0	0	0	0	NaN	55.5249	0	0	0	0	0	0	0	0	0	0	0	0	0	NaN	0	0	0	0	0
AAAGTAATACCTATCTGTCA	34.3249	0	0	0	0	14.3511	0	21.5498	0	0	0	0	0	0	0	0	0	0	0	0	0	74.0189	0	0	0	0	0	0	0	0	0	0	0	0	0	0	0	0	0	0	0	NaN	0	18.6538	0	138.184	0	78.5122	0
AAAGTAATTTTCAAACTGTT	30.3136	0	116.935	0	49.4869	0	0	33.8735	12.9759	24.2408	0	0	0	0	0	0	0	0	0	0	0	0	0	11.5459	0	0	35.632	0	0	0	0	0	0	0	0	0	0	0	0	0	0	0	0	0	0	NaN	0	0	0
AAAGTACTGTGCGCCGTTAG	14.7971	0	0	0	0	0	0	0	0	0	0	0	0	0	0	0	0	0	0	0	0	0	0	0	0	0	0	0	0	0	0	0	0	0	0	0	0	0	0	0	53.3806	0	0	0	23.363	19.1186	0	0	0
AAAGTAGAAAGAAGCTGATT	38.5165	0	0	0	266.586	NaN	NaN	0	0	0	0	0	0	0	0	0	0	0	0	0	0	0	0	0	0	0	0	0	0	147.323	0	0	0	0	0	0	0	0	0	0	NaN	0	0	0	0	56.8403	0	0	0
AAAGTAGAACCCCTGGAACA	20.4913	20.4638	0	0	0	0	0	0	0	0	0	0	0	0	0	0	0	0	0	0	0	0	0	0	0	0	0	0	0	NaN	0	0	0	0	0	0	0	0	0	0	0	0	31.2852	21.7414	0	0	0	0	NaN
AAAGTAGACTACATGAGCTC	16.2267	0	0	0	0	0	0	0	0	NaN	0	0	0	0	0	0	0	0	0	0	0	0	0	0	0	0	0	0	0	0	0	0	0	0	0	0	0	0	0	0	0	0	0	0	0	0	0	0	0
AAAGTAGCGCGGGTAGTATG	37.0326	89.1815	0	0	0	0	0	85.6507	13.7248	0	0	0	0	0	0	0	0	0	0	0	0	0	0	0	0	0	0	0	0	NaN	0	0	0	0	0	0	0	0	0	0	0	0	0	0	0	NaN	0	0	0
AAAGTATAATATAGAGTTAC	19.522	0	0	0	12.5385	0	14.1625	16.3994	0	0	0	0	0	0	0	0	0	0	0	0	0	0	0	0	0	0	0	0	0	0	0	0	0	0	0	0	0	0	0	0	0	0	0	0	0	0	70.6711	0	0
AAAGTATAGTTTTATGAAGG	38.2802	0	0	0	192.684	19.983	20.3755	11.8137	15.8853	17.8342	0	0	0	0	0	0	0	0	0	0	0	0	0	44.4726	0	0	21.7226	0	22.5948	54.0448	0	0	0	0	0	0	0	0	0	0	0	0	NaN	0	NaN	0	0	0	0
AAAGTATGCTTCCTGCATCT	46.5035	126.248	0	0	13.8406	0	76.5862	37.3125	0	90.466	0	0	0	921.742	2784.67	0	0	0	0	0	0	0	NaN	0	55.3255	0	0	0	0	0	0	0	0	0	0	0	0	0	0	0	25.5787	0	NaN	0	0	25.9697	0	0	0
AAAGTATTCGTAATGCAGGT	42.1848	0	0	0	0	0	12.4698	22.1691	34.0226	0	0	0	0	370.097	0	0	0	0	0	0	0	0	0	NaN	14.6532	0	12.5665	0	0	NaN	0	0	0	0	0	0	0	0	0	0	25.9829	0	0	0	0	11.2933	0	0	0
AAAGTATTGAGTGAGCATTG	18.3167	0	0	0	0	11.7844	45.8291	0	0	0	0	0	0	0	0	0	0	0	0	0	0	0	0	0	0	0	49.8163	0	0	0	0	0	0	0	0	0	0	0	0	0	0	0	0	0	61.0185	0	0	0	0
AAAGTATTTAGTTCATGGGA	31.2689	0	NaN	0	0	0	14.0929	14.8357	0	0	0	0	0	0	0	0	0	0	0	0	0	0	0	NaN	0	0	19.1571	0	0	11.2228	0	0	0	0	0	0	0	0	0	0	0	27.2674	0	0	17.867	0	0	22.535	102.585
AAAGTATTTGGTATGAAGTT	47.5513	0	0	11.0084	0	29.1033	0	0	0	0	0	0	0	0	0	0	0	0	0	0	0	0	0	NaN	0	0	33.1076	0	0	35.2165	0	0	0	0	0	0	0	0	0	0	138.802	17.4254	0	0	0	17.272	0	0	120.707
AAAGTCACTGTTCTCATTCT	14.8632	0	0	0	0	NaN	16.2945	284.934	14.1386	0	0	0	0	0	0	0	0	0	0	0	0	0	0	0	0	0	0	0	0	15.1105	0	0	0	0	0	0	0	0	0	0	0	NaN	0	0	0	NaN	0	0	0
AAAGTCATATTGTATTAATG	38.905	0	0	23.0959	0	0	0	47.6219	21.8011	41.4165	0	0	0	0	0	0	0	0	0	0	0	0	0	0	0	0	0	0	0	NaN	0	0	0	0	0	0	0	0	0	0	0	0	0	NaN	0	0	0	NaN	0
AAAGTCCTGGAACTAGTCGT	18.696	0	0	0	0	0	0	0	0	0	0	0	0	0	0	0	0	0	0	0	0	0	0	0	362.95	0	0	0	0	0	0	0	0	0	16208.6	0	0	0	0	0	0	0	0	0	0	NaN	0	86.5794	0
AAAGTCGAAATTTGTGCGCG	21.023	0	0	0	0	0	383.079	0	0	0	67.0453	0	0	0	0	0	0	0	0	0	0	0	0	0	0	0	0	0	0	NaN	0	0	0	0	0	0	0	0	0	0	0	0	0	0	0	54.5984	0	0	NaN
AAAGTCGCGTTATATTACAG	15.9219	21.6687	0	34.2664	0	0	49.3189	0	0	0	0	0	0	0	0	0	0	0	0	0	0	0	0	0	0	0	0	0	0	0	0	0	0	0	0	0	0	0	0	0	31.0357	0	0	0	0	0	0	0	0
AAAGTCGGGATGTTATTAGG	25.9026	0	0	0	0	0	65.0388	28.3521	0	26.7497	0	0	0	0	0	0	0	0	0	0	0	0	0	0	0	0	0	0	0	0	0	0	0	0	0	0	0	0	0	0	0	21.0566	0	36.845	0	20.7401	0	0	0
AAAGTCGGTATTTAACGAAT	18.5992	0	NaN	0	0	29.8185	0	28.8286	0	0	0	0	0	0	0	0	0	0	0	0	0	0	0	0	0	0	0	0	0	0	0	0	0	0	0	0	0	0	0	0	0	NaN	0	0	0	52.645	0	0	NaN
AAAGTCGGTTTGAGGCTTGT	29.5753	0	0	0	0	0	11.9391	23.4126	0	NaN	0	0	0	0	0	0	0	0	0	0	0	0	0	12.4204	13.9234	0	29.9068	0	0	0	0	0	0	0	0	0	0	0	0	0	0	35.6849	0	1456.71	0	0	0	0	0
AAAGTCGTCCCGGCAAATAT	60.0614	0	0	0	0	25.2076	12.1349	61.3445	0	0	0	0	0	0	0	0	0	0	0	0	0	15.8812	0	0	0	0	17.5704	0	26.7751	16.5173	0	0	0	0	0	0	0	0	0	0	0	NaN	0	0	21.7103	0	NaN	0	0
AAAGTCGTGACGGATACTCG	16.2342	0	0	0	0	0	0	25.3598	21.9348	0	0	0	0	0	0	0	0	0	0	0	0	0	0	0	0	0	0	0	0	0	0	0	0	0	0	0	0	0	0	0	0	0	0	0	0	0	0	0	0
AAAGTCGTTAAACTGTTCCA	17.7539	0	0	0	0	0	0	0	11.6979	0	0	0	0	0	0	0	0	0	0	0	0	0	0	0	0	0	0	0	0	NaN	0	0	0	0	0	0	0	0	0	0	0	NaN	0	0	18.2899	NaN	0	0	0
AAAGTCTAGCTGTTGAATCT	44.943	14.9367	0	148.612	34.6902	22.0392	0	14.8778	NaN	0	0	0	0	0	0	0	0	0	0	0	15.6279	0	0	0	0	0	0	0	0	0	0	0	0	0	0	0	0	0	0	0	NaN	NaN	18.4354	0	NaN	0	0	0	0
AAAGTCTTCATTGATGGGTA	21.9668	0	0	0	0	48.4664	0	23.7836	0	0	0	0	0	0	0	0	0	0	0	0	0	0	0	1031.03	0	0	0	0	0	0	0	0	0	0	0	0	0	0	0	0	NaN	0	0	0	0	0	0	0	0
AAAGTGATCACTAGCGTGGT	21.3337	0	0	0	0	0	0	127.368	20.882	0	0	0	0	0	0	0	0	0	0	0	0	0	20.9993	0	0	523.989	0	0	0	21.4324	0	0	0	0	0	0	0	0	0	0	0	0	0	16.6162	0	0	0	0	0
AAAGTGCCATTTTCCTGGAT	14.8705	0	0	0	0	NaN	0	0	0	0	0	0	0	0	0	0	0	0	0	0	0	0	0	0	0	0	0	0	0	0	0	0	0	0	0	0	0	0	0	0	0	0	0	0	NaN	0	0	0	0
AAAGTGGGGCTCGATCTCTT	20.8127	0	0	0	0	0	0	21.5622	66.0972	NaN	0	0	0	0	0	0	0	0	0	0	0	0	0	0	0	0	0	0	0	NaN	0	0	0	0	0	0	0	0	0	0	0	0	0	0	0	0	0	0	0
AAAGTGGTAATTCGATAAAT	18.2571	0	0	0	38.3711	0	0	0	NaN	0	37.6536	0	0	0	0	0	0	0	0	0	38.2451	0	0	0	14.3991	0	0	0	0	0	0	0	0	0	0	0	0	0	0	0	0	0	13.9713	0	0	17.966	0	0	95.0849
AAAGTGGTGACAGACAATGG	12.7275	0	0	0	0	0	0	25.7644	0	0	0	0	0	0	0	0	0	0	0	0	0	0	30.7656	0	0	0	0	0	0	0	0	0	0	0	0	0	0	0	0	0	0	0	0	0	0	0	0	0	NaN
AAAGTGTAGATCAGCTATCG	27.9113	0	687.878	0	0	0	0	41.6873	0	0	0	0	0	0	0	0	0	0	0	0	0	0	0	0	0	0	23.656	0	0	11.2156	0	0	0	0	0	0	0	0	0	0	0	0	13.5104	0	0	NaN	0	20.8876	0
AAAGTGTCATCTCTATGACG	14.9753	0	0	0	0	0	0	18.8691	0	0	0	0	0	0	0	0	0	0	0	0	0	0	0	0	0	0	0	0	0	0	0	0	0	0	0	0	0	0	0	0	0	0	0	0	0	0	0	0	0
AAAGTGTGAGAAACGAATGT	18.2168	0	0	0	0	0	0	13.3563	0	0	0	0	0	0	0	0	0	0	0	0	0	0	0	0	50.5016	0	NaN	0	0	0	0	0	0	0	0	0	0	0	0	0	0	0	0	NaN	0	0	0	0	0
AAAGTGTGTATGAGTGAACT	26.0534	0	0	0	NaN	0	16.2597	NaN	0	0	0	0	0	0	0	0	0	0	0	0	0	0	0	0	0	0	0	0	0	13.666	0	0	0	0	0	0	0	0	0	0	0	0	0	0	NaN	0	0	0	0
AAAGTGTTCATAAACTGGTC	16.1117	0	0	0	0	0	0	NaN	NaN	0	0	0	0	0	0	0	0	0	0	0	0	0	0	0	0	0	0	0	0	0	0	0	0	0	0	0	0	0	0	0	0	0	60.7808	0	0	0	0	0	0
AAAGTGTTTGATTCCTACCA	16.8723	0	0	0	0	0	NaN	0	0	0	0	0	0	0	0	0	0	0	0	0	0	0	0	0	0	0	0	0	0	0	0	0	0	0	0	0	0	0	0	0	0	29.9604	0	0	0	0	0	0	0
AAAGTTAATTCTCTTGTCGC	20.6916	0	0	0	0	0	0	0	0	0	0	0	0	0	0	0	0	0	0	0	0	0	0	0	0	0	0	0	0	0	0	0	0	0	0	0	0	0	0	0	75.6413	0	0	0	21.2112	0	0	0	0
AAAGTTAGTTATGGACTGTT	34.5122	19.4222	0	0	86.9293	0	0	NaN	0	0	0	0	0	0	0	0	0	0	0	0	0	0	0	0	0	0	0	0	0	0	0	0	0	0	0	0	0	0	0	0	0	370.043	0	NaN	28.1262	20.4765	0	0	NaN
AAAGTTAGTTATTCATGGGG	36.5679	0	0	28.8692	0	42.1174	0	0	0	NaN	0	0	0	0	0	0	0	0	0	0	0	0	0	0	NaN	0	NaN	0	0	0	0	0	0	0	0	0	0	0	0	0	0	14.9585	0	117.173	0	27.0373	0	0	NaN
AAAGTTATACGTTTTTATGG	40.8744	0	0	139.387	0	0	0	43.0487	0	0	0	0	0	0	0	0	0	0	0	0	0	0	0	NaN	0	0	NaN	0	12.2512	21.2482	0	0	0	0	0	0	0	0	0	0	0	0	0	24.429	0	0	0	0	73.7176
AAAGTTCAAGAATATAAGTG	30.7352	0	0	18.9409	45.4622	0	79.4448	25.0521	0	NaN	0	0	0	0	0	0	0	0	0	0	0	0	0	0	0	0	20.7918	0	0	0	0	0	0	0	0	0	0	0	0	0	0	0	0	0	17.8284	94.0451	0	0	0
AAAGTTCAGTCACCTGGAGG	24.8409	0	0	0	0	0	0	14.0687	0	0	0	0	0	0	0	0	0	0	0	0	0	0	0	0	0	0	0	0	0	0	0	0	0	0	0	0	0	0	0	0	0	0	0	0	0	0	0	NaN	0
AAAGTTCAGTGTTGAGAATC	26.7786	0	0	0	0	0	0	37.5148	0	0	0	0	0	0	0	0	0	0	0	0	0	0	0	71.3504	0	0	13.1263	0	0	0	0	0	0	0	0	0	0	0	0	0	0	0	0	0	51.5658	33.2813	0	0	NaN
AAAGTTCCAGCAAATCACTG	16.3842	0	0	0	0	0	0	0	0	0	0	0	0	0	0	0	0	0	0	0	0	0	0	1692.88	0	0	0	0	0	0	0	0	0	0	0	0	0	0	0	0	0	0	0	0	0	0	833.639	0	0
AAAGTTCGCATTTGAGTAGT	26.8274	0	0	0	21.2844	71.1033	NaN	0	0	0	0	0	0	0	0	0	0	0	0	0	0	0	0	0	0	0	0	0	0	13.5765	0	0	0	0	0	0	0	0	0	0	0	14.2288	0	0	0	0	0	0	NaN
AAAGTTCTGTTTATTTGAAG	20.7225	0	0	0	0	0	35.7219	0	0	0	0	0	0	0	0	0	0	0	0	0	0	0	0	0	0	0	0	0	0	0	0	0	0	0	0	0	0	0	0	0	0	0	0	0	35.4278	0	0	NaN	0
AAAGTTGTCTAATACATACA	26.5403	0	0	0	0	15.0682	11.6041	0	0	0	0	0	0	0	0	0	0	0	0	0	0	0	0	0	0	0	0	0	0	15.6242	0	0	0	0	0	0	0	0	0	0	0	0	114.433	0	0	0	0	0	0
AAAGTTTAAGCGGGATTTTC	19.0197	274.797	0	0	0	0	27.5637	11.0256	0	0	0	0	0	0	0	0	0	0	0	0	0	0	0	0	0	0	0	0	0	NaN	0	0	0	0	0	0	0	0	0	0	0	39.1073	0	0	0	0	0	NaN	0
AAAGTTTAGCGCCAATCAAT	17.446	99.6626	0	22.5029	0	0	0	0	NaN	0	0	0	0	0	0	0	0	0	0	0	0	0	0	0	0	0	0	0	0	0	0	0	0	0	0	0	0	0	0	0	0	0	0	0	0	34.2037	0	0	0
AAAGTTTATCGTACGCAATT	26.5459	0	0	0	0	0	17.7128	0	0	0	0	0	0	0	0	0	0	0	0	0	0	0	0	0	0	0	0	0	0	21.7976	0	0	0	0	0	0	0	0	0	0	0	0	0	186.907	0	NaN	18.8633	0	0
AAAGTTTCCTTGTCATTGAG	26.6604	0	0	0	0	0	0	170.117	0	0	0	0	0	0	0	0	0	0	0	0	0	0	0	0	0	0	NaN	0	95.2567	0	0	0	0	0	0	0	0	0	0	0	0	0	0	204.895	0	0	0	0	0
AAAGTTTTAGCATGCTTTTT	25.3199	0	0	0	0	0	0	0	0	0	0	0	0	0	0	0	0	0	0	0	0	0	0	0	0	0	18.5698	0	0	NaN	0	0	0	0	0	0	0	0	0	0	0	0	NaN	0	0	201.002	0	0	12.0873
AAAGTTTTGTTCAATACTTT	17.1014	0	0	0	12.5385	0	0	0	0	19.7721	0	0	0	0	0	0	0	0	0	0	0	0	0	0	0	0	NaN	0	0	NaN	0	0	0	0	0	0	0	0	0	0	0	NaN	0	0	0	0	0	0	25.5594
AAAGTTTTTCTACGGTCATA	27.2657	0	0	0	0	0	0	10.4187	0	0	0	0	0	0	0	0	0	0	0	0	NaN	0	0	0	0	0	NaN	0	0	NaN	0	0	0	0	0	0	0	0	0	0	0	NaN	0	51.8549	0	0	0	21.4542	0
AAATAAACGTGGTGATCAGT	19.6001	0	0	0	0	114.359	0	0	79.9374	0	38.6742	0	0	0	0	0	0	0	0	0	0	NaN	0	NaN	0	0	0	0	35.1112	0	0	0	0	0	0	0	0	0	0	0	0	0	0	0	0	0	0	0	NaN
AAATAAACTCGACTTAATTT	21.5703	0	0	12.1414	0	0	0	0	0	NaN	0	0	0	0	0	0	0	0	0	0	0	0	0	0	0	0	0	0	0	0	0	0	0	0	0	0	0	0	0	0	0	0	0	10.6848	0	0	0	0	0
AAATAAAGTGGACTTCCTTT	38.7095	2883.06	0	0	0	0	0	12.9306	0	0	0	0	0	0	0	0	0	0	0	0	0	0	0	NaN	0	0	NaN	0	0	0	0	0	0	0	0	0	0	0	0	0	0	140.403	15.3591	NaN	34.8502	15.2552	0	0	0
AAATAAATACAATGGTGTCA	14.1932	0	11.8661	0	0	0	0	0	0	0	0	0	0	0	0	0	0	0	0	0	0	0	0	0	0	0	0	0	0	NaN	0	0	0	0	0	0	0	0	0	0	0	0	0	0	0	0	0	0	0
AAATAAATCGCTAAGCTATC	13.0657	0	0	0	33.2742	0	0	20.6773	0	0	0	0	0	0	0	0	0	0	0	0	0	0	0	0	0	0	0	0	0	0	0	0	0	0	0	0	0	0	0	0	0	0	0	0	0	NaN	0	30.9817	0
AAATAACCTTCGCACTATGT	13.9052	0	0	0	0	28.0722	0	11.2068	0	0	0	0	0	0	0	0	0	0	0	0	0	NaN	0	0	0	0	36.4425	0	0	0	0	0	0	0	0	0	0	0	0	0	0	NaN	0	66.7116	0	0	0	0	167.022
AAATAACTACTATGTAACCC	49.6282	161.046	0	0	63.9989	0	48.7353	63.3425	13.4996	20.4243	0	0	0	0	0	0	0	0	0	0	0	0	0	NaN	0	0	12.9237	0	0	0	0	0	0	0	0	0	0	0	0	0	0	0	0	0	0	120.278	0	0	0
AAATAAGAGGTACATCAGAC	38.9677	0	0	0	0	0	0	14.0476	0	53.4558	0	0	0	0	0	0	0	0	0	0	0	0	0	0	0	0	0	0	0	NaN	0	0	0	0	0	0	0	0	0	0	0	23.5062	15.2408	1020.85	150.09	19.2337	0	0	0
AAATAAGGAGAAAGACAACT	18.7654	NaN	0	0	0	0	0	0	0	0	0	0	0	0	0	0	0	0	0	0	0	0	0	0	0	0	0	0	0	0	0	0	0	0	0	0	0	0	0	0	0	0	0	0	0	0	0	0	0
AAATAAGGGTAGAGCAATGA	12.8164	0	0	0	0	0	0	0	0	0	0	0	0	0	0	0	0	0	0	0	0	0	0	0	0	0	0	0	0	0	0	0	0	0	0	0	0	0	0	0	0	0	0	0	0	0	0	0	0
AAATAATAATAGTTACGGGC	21.9924	0	44.519	0	0	29.7172	30.0434	NaN	0	0	0	0	0	0	0	0	0	0	0	0	0	0	NaN	0	NaN	0	0	0	0	0	0	0	0	0	0	0	0	0	0	0	0	0	0	45.4862	0	0	0	0	0
AAATAATAGAGGATAAAATT	15.6882	0	0	141.705	0	0	102.505	19.7627	0	0	0	0	0	0	0	0	0	0	0	0	0	0	0	0	0	0	0	0	0	0	0	0	0	0	0	0	0	0	0	0	0	0	0	0	0	0	0	0	0
AAATAATATTAATTAAGTGA	13.9828	0	0	0	0	0	11.6389	87.0207	13.0308	0	0	0	0	0	0	0	0	0	0	0	0	0	0	NaN	0	0	0	0	0	0	0	0	0	0	0	0	0	0	0	0	0	0	243.175	0	19.5588	0	0	0	0
AAATAATCCCGTTTTACGCA	18.8371	0	0	0	0	0	0	58.9678	0	0	0	0	0	0	0	0	0	0	0	0	0	0	0	0	0	0	NaN	0	0	0	0	0	0	0	0	0	0	0	0	0	NaN	0	0	157.244	14.6009	0	0	0	0
AAATAATTCATTATTGGTGT	36.9992	0	0	0	0	0	0	20.614	0	0	0	0	0	0	0	0	0	0	0	0	0	0	0	NaN	0	0	0	0	0	NaN	0	0	0	0	0	0	0	0	0	0	NaN	0	0	0	0	18.3997	0	0	0
AAATAATTGTGTCTCAGATT	41.5098	0	0	0	0	0	NaN	18.8691	0	46.397	0	0	0	0	0	0	0	0	0	0	0	0	0	0	0	0	0	0	0	38.8986	0	0	0	0	0	0	0	0	0	0	0	NaN	25.0316	0	0	NaN	0	0	0
AAATACAATGGATTATATTT	14.2262	0	0	0	0	0	0	NaN	0	0	0	0	0	0	0	0	0	0	0	0	0	0	0	0	0	0	0	0	0	0	0	0	0	0	0	0	0	0	0	0	0	0	0	0	NaN	0	0	0	0
AAATACCCGTTGCCCGGAAT	21.2736	0	0	0	0	0	0	0	0	0	0	0	0	0	0	0	0	0	0	0	0	0	0	0	0	0	0	0	0	0	0	0	0	0	0	0	0	0	0	0	0	NaN	0	0	0	0	0	0	0
AAATACGATGAATTAGGTTG	30.8341	0	0	0	90.2028	0	0	14.292	52.5738	0	0	0	0	806.958	0	0	0	0	0	0	0	0	0	0	0	18.9575	0	0	0	347.314	0	0	0	0	0	0	0	0	0	0	128.321	0	0	77.6775	0	29.7397	0	0	0
AAATACGATTCTATCTTTGT	18.5669	0	0	0	0	0	0	13.0572	0	0	0	0	0	0	0	0	0	0	0	0	0	0	0	0	0	0	0	0	0	0	0	0	0	0	0	0	0	0	0	0	169.321	0	202.831	0	0	0	0	0	0
AAATACGTAGCCTGGTCGGG	21.8802	0	0	0	65.2671	0	0	0	2059.76	0	0	0	0	0	0	0	0	0	0	0	0	0	0	0	0	0	0	0	0	0	0	0	0	0	0	0	0	0	0	0	0	40.7145	0	0	0	0	0	0	0
AAATACGTGGCTTCTTGCAT	46.3908	0	NaN	0	0	0	0	54.5758	24.7105	0	0	0	0	0	0	0	0	0	0	0	0	0	0	30.4506	0	0	11.9174	0	0	28.1214	0	0	0	0	0	0	0	0	0	0	0	0	158.573	16235.6	NaN	NaN	0	28.0289	0
AAATACGTGTTCTCAAAAGG	21.0275	0	0	0	0	0	0	0	44.1863	0	0	0	0	0	0	0	0	0	0	0	0	0	0	0	0	0	22.7151	0	0	0	0	0	0	0	0	0	0	0	0	0	0	0	0	0	0	0	0	0	0
AAATACGTTGTTCCTGGTAT	14.8103	0	0	0	0	0	0	0	0	0	0	0	0	0	0	0	0	0	0	0	0	0	0	0	0	0	0	0	0	0	0	0	0	0	0	0	0	0	0	0	0	0	NaN	0	0	0	0	0	0
AAATACTAGTTGGGCTATTA	25.8783	0	0	0	0	0	0	18.7301	0	0	0	0	0	0	0	0	0	0	0	0	0	0	0	0	0	0	0	0	0	0	0	0	0	0	0	0	0	0	0	0	0	0	0	0	0	0	0	0	0
AAATACTTAGAGTTTCTGCG	16.6799	0	0	0	0	0	0	18.7512	0	0	0	0	0	0	0	0	0	0	0	0	0	0	NaN	0	0	0	0	0	0	0	0	0	0	0	0	0	0	0	0	0	NaN	0	0	0	0	0	0	0	0
AAATACTTATGTTTAGTTGA	18.3981	0	0	0	0	13.0181	0	NaN	0	0	0	0	0	0	0	0	0	0	0	0	0	0	0	0	0	0	NaN	0	0	0	0	0	0	0	0	0	0	0	0	0	0	0	0	0	46.7636	NaN	0	0	0
AAATACTTCGCATGTACCGG	13.3871	0	0	0	0	0	0	72.3998	0	0	0	0	0	0	0	0	0	0	0	0	0	0	0	0	0	0	0	0	0	NaN	0	0	0	0	0	0	0	0	0	0	0	0	0	0	0	0	49.7569	0	NaN
AAATACTTTTTCATTACTTT	15.8951	0	48.1728	0	33.4155	0	0	NaN	NaN	0	0	0	0	0	0	0	0	0	0	0	0	0	0	0	NaN	0	0	0	362.145	0	0	0	0	0	0	0	0	0	0	0	0	0	0	0	0	36.6324	0	0	2077.15
AAATAGCGTGTGTACTTGGA	32.1256	0	0	0	0	12.1956	25.9753	21.0397	0	60.4834	0	0	0	0	0	0	0	0	0	0	0	0	0	0	28.1762	0	14.0983	0	72.7365	0	0	0	0	0	0	0	0	0	0	0	0	30.5771	0	0	NaN	0	0	0	0
AAATAGGGCGATCAAACAAT	23.1891	0	0	0	0	0	0	10.8233	0	0	0	0	0	0	0	0	0	0	0	0	0	0	0	0	67.9725	0	0	0	0	0	0	0	0	0	0	0	0	0	0	0	0	0	0	0	0	0	0	0	0
AAATAGGGTTATAGTGTAAA	39.0242	22.7177	0	0	0	0	0	17.1117	0	0	0	0	0	0	0	0	0	0	0	0	0	0	0	0	0	0	0	1064.55	69.4017	21.3663	0	0	0	0	0	0	0	0	0	0	0	0	0	0	NaN	0	20.6305	0	18.0977
AAATAGTACTATTCATGATT	24.6871	15.1971	0	0	0	0	21.4679	20.8796	0	0	0	0	0	0	0	0	0	0	0	0	0	0	0	0	0	0	0	0	0	0	0	0	0	0	0	0	0	0	0	0	0	171.189	0	0	0	0	0	0	0
AAATAGTAGCTTGTACGTTG	13.8142	0	0	0	0	0	0	0	0	0	0	0	0	0	0	0	0	0	0	0	0	0	0	0	0	0	0	0	0	0	0	0	0	0	0	0	0	0	0	0	0	0	0	0	51.2588	0	0	0	NaN
AAATAGTAGTTTACTAAAGT	14.4845	0	0	0	0	0	0	0	0	0	0	0	0	0	0	0	0	0	0	0	0	0	0	0	0	0	0	0	0	0	0	0	0	0	0	0	0	0	NaN	0	0	0	0	0	0	0	0	0	0
AAATAGTATGTAAGTACTTA	14.7506	0	0	0	0	0	0	0	0	0	0	0	0	0	0	0	0	0	0	0	0	0	0	22.8003	0	0	0	0	0	0	0	0	0	0	0	0	0	0	0	0	0	0	0	0	0	0	0	0	0
AAATAGTATTACTAGCGAAT	26.7863	0	0	0	0	0	30.1916	0	0	0	0	0	0	0	0	0	0	0	0	0	0	0	0	0	0	0	41.2232	0	0	NaN	0	0	0	0	0	0	0	0	0	0	0	0	0	0	NaN	0	0	0	0
AAATAGTCCTACAGGTAATG	33.4987	155.133	0	0	277.936	203.503	0	19.0714	0	0	0	0	0	0	0	0	0	0	0	0	0	0	0	NaN	0	0	0	0	94.6753	0	0	0	0	0	0	0	0	0	0	0	0	27.0937	17.9744	0	0	0	0	0	0
AAATAGTGGCAGCACGAATA	30.9472	0	0	0	0	0	12.6527	18.0388	26.7246	0	0	0	0	0	0	0	0	0	0	0	0	NaN	0	0	0	0	NaN	0	0	0	0	0	0	0	0	0	0	0	0	0	0	0	34.7509	0	0	26.2383	0	0	0
AAATAGTTGAGTTTTTCCTA	28.6864	0	0	0	0	0	23.7609	20.9007	16.4877	0	0	0	0	0	0	0	0	0	0	0	0	0	0	0	0	0	0	0	0	0	0	0	0	0	0	0	0	0	0	0	0	0	0	0	0	0	0	0	0
AAATAGTTTCGAATTAGATA	37.5742	0	10.5105	0	0	0	0	NaN	0	0	0	0	0	0	0	0	0	0	0	0	0	NaN	0	151.041	0	0	NaN	0	0	186.346	0	0	0	0	0	0	0	0	0	0	0	0	0	0	17.5979	NaN	0	0	NaN
AAATATAAAAATTCGAAGGG	33.0036	0	0	0	0	0	0	41.8982	0	32.7569	0	0	0	0	0	0	0	0	0	0	0	407.855	0	0	0	0	NaN	0	0	89.1128	0	0	0	0	0	0	0	0	0	0	0	0	0	0	NaN	NaN	0	0	NaN
AAATATAAGTTTACCATGTG	17.6781	0	0	0	0	0	0	NaN	0	0	0	0	0	0	0	0	0	0	0	0	0	0	0	0	0	0	0	0	0	0	0	0	0	0	0	0	0	0	0	0	0	0	0	50.8554	0	0	0	0	0
AAATATAATGATGAACTTTG	45.7298	0	0	0	1207.31	0	0	21.0819	0	0	0	0	0	0	0	0	0	0	0	0	0	0	0	0	23.505	0	26.517	0	0	NaN	0	0	0	0	0	0	0	0	0	0	27.2014	0	36.0079	0	0	26.285	0	NaN	NaN
AAATATACAAGATCATTGTG	19.2366	0	0	0	0	0	0	0	16.2625	0	0	0	0	0	0	0	0	0	0	0	0	0	0	93.972	0	0	0	911.975	0	0	0	0	0	0	0	0	0	0	0	0	0	0	0	0	0	0	0	0	0
AAATATAGTAAGCCTACTAC	17.0897	0	0	0	0	0	0	0	0	0	0	0	0	0	0	0	0	0	0	0	0	0	0	0	0	0	0	0	0	0	0	0	0	0	0	0	0	0	0	0	0	22.0729	12.1645	0	0	0	0	0	0
AAATATATAGTATTGCCAAT	14.2282	0	0	0	0	0	0	0	0	0	0	0	0	0	0	0	0	0	0	0	0	0	0	0	0	0	0	0	0	0	0	0	0	0	0	0	0	0	0	0	0	0	0	16.5507	0	0	0	0	NaN
AAATATATATTTCTAAGTGG	15.8592	0	0	0	0	0	0	20.9975	0	0	0	0	0	0	0	0	0	0	0	0	0	0	0	0	0	0	0	0	0	NaN	0	0	0	0	0	0	0	0	0	0	0	0	0	0	0	0	0	NaN	0
AAATATATTCTTTTTCTTGT	22.3761	0	0	0	0	0	0	18.966	0	0	0	0	0	0	0	0	0	0	0	0	0	0	0	0	0	0	0	0	0	27.792	0	0	0	0	0	0	0	0	0	0	0	0	64.2884	28.6261	0	0	0	0	0
AAATATCCGACCTTAGTATC	14.624	0	0	0	0	0	0	0	14.3272	0	0	0	0	0	0	0	0	0	0	0	0	0	0	0	0	0	NaN	82.5491	111.306	0	0	0	0	0	0	0	0	0	0	0	0	0	0	0	0	0	0	0	0
AAATATCCGCGAGTTTGTAA	47.1424	0	0	125.14	52.8743	0	16.9167	16.6985	0	0	0	0	0	0	0	0	0	0	0	0	0	0	0	0	0	0	18.0959	0	0	NaN	0	0	0	0	0	0	0	0	0	0	10.8861	0	0	0	31.8929	0	0	0	NaN
AAATATCCTGATCGTAGATG	21.8891	0	0	0	167.842	0	0	0	0	0	0	0	0	0	0	0	0	0	0	0	0	0	0	0	0	0	0	0	134.108	0	0	0	0	0	0	0	0	0	0	0	0	NaN	0	0	0	0	0	0	0
AAATATCGCTCTTACAATTG	31.2527	0	0	0	0	35.2558	NaN	0	0	0	0	0	0	0	0	0	0	0	0	0	0	0	0	0	0	0	12.5116	0	0	NaN	0	0	0	0	0	0	0	0	0	0	116.194	0	67.3055	0	0	0	0	0	50.7942
AAATATCGCTGCTTACATGG	29.9089	13.7094	0	0	0	0	0	38.185	0	0	0	0	0	0	0	0	0	0	0	0	0	0	0	NaN	0	0	921.512	0	0	NaN	0	0	0	0	0	0	0	0	0	0	0	0	0	0	0	0	115.291	0	0
AAATATCGTTCTCGTCTCTT	35.4154	0	0	0	0	30.5296	15.5112	29.191	0	NaN	0	0	0	0	0	0	0	0	0	0	0	0	0	56.6729	0	0	27.8325	0	0	0	0	0	0	0	0	0	0	0	0	0	0	0	17.8512	0	0	34.292	0	0	230.153
AAATATCTAATAGGAAAACG	17.5085	0	0	0	0	0	0	15.9315	0	0	0	0	0	0	0	0	0	0	0	0	0	0	0	0	0	0	0	0	0	0	0	0	0	0	0	0	0	0	0	0	0	0	0	0	0	0	0	0	25.7288
AAATATCTCAAGACAAGTCC	17.2034	0	0	0	0	0	141.764	30.1728	0	20.9361	0	0	0	0	0	0	0	0	0	0	0	0	0	0	0	0	0	0	0	NaN	0	0	0	0	0	0	0	0	0	0	0	0	0	0	0	0	0	0	0
AAATATCTGTAGCGCAATCC	18.6509	0	0	0	0	0	48.0087	0	0	0	0	0	0	0	0	0	0	0	0	0	0	NaN	0	0	0	0	0	0	0	0	0	0	0	0	0	0	0	0	0	0	0	0	0	0	0	0	0	73.72	0
AAATATGATCGTTTTAACAT	14.3821	0	0	0	0	12.4002	0	28.8707	0	0	0	0	0	0	0	0	0	0	0	0	0	0	0	NaN	0	0	0	0	155.982	0	0	0	0	0	0	0	0	0	0	0	0	0	0	20.7538	50.7983	0	0	0	30.3496
AAATATGATTGTAGTTGTTT	24.2714	0	0	0	24.6739	0	0	0	0	0	0	0	0	0	0	0	0	0	0	0	0	0	0	0	0	0	0	0	0	26.0505	0	0	0	0	0	0	0	0	0	0	0	0	0	0	0	NaN	0	0	0
AAATATGGTAATCCAAAGTT	19.6778	0	0	0	0	32.7884	0	65.6311	0	0	0	0	0	0	0	0	0	0	0	0	0	0	0	0	0	0	27.7465	15.149	0	0	0	0	0	0	0	0	0	0	0	0	NaN	0	0	0	0	0	NaN	0	0
AAATATGTGTCAGGGCTGTA	16.7634	0	0	0	0	0	0	0	0	0	0	0	0	0	0	0	0	0	0	0	0	0	0	0	0	0	0	0	0	0	0	0	0	0	0	0	0	0	0	0	0	0	0	0	0	0	0	0	0
AAATATGTTTTTAGCATCAC	16.4332	0	0	NaN	0	0	71.1822	13.8664	0	0	0	0	0	0	0	0	0	0	0	0	0	30.5547	0	0	0	0	184.428	0	14.8724	NaN	0	0	0	0	0	0	0	0	0	0	0	0	0	0	0	0	0	0	0
AAATATTAAGGCCTGTATTG	19.2882	0	0	0	0	0	0	0	0	0	0	0	0	0	0	0	0	0	0	0	0	0	0	0	0	0	0	0	0	0	36.9061	0	0	0	0	0	0	0	0	0	0	0	0	0	0	NaN	0	0	0
AAATATTACGACTTGAGTGT	34.4601	NaN	199.833	0	13.3193	0	0	382.011	0	NaN	0	0	0	0	0	0	0	0	0	0	0	0	0	0	NaN	0	0	0	0	28.0514	0	0	0	0	0	0	0	0	0	0	0	0	0	0	NaN	0	0	0	0
AAATATTAGGTGGATATACA	27.3091	0	0	0	0	84.0342	0	0	0	0	0	0	0	0	0	0	0	0	0	0	0	0	0	42.6164	0	0	0	0	0	0	0	0	0	0	0	0	0	0	0	0	0	0	0	0	0	12.7146	0	0	0
AAATATTGCTCGTCATAGAC	22.7352	NaN	0	0	0	0	0	21.8911	0	0	0	0	0	0	0	0	0	0	0	0	0	0	0	0	0	0	0	0	0	NaN	0	0	0	0	0	0	0	0	0	0	0	0	NaN	0	NaN	0	0	0	NaN
AAATATTGGCAGTCTGAGGG	18.5218	0	0	0	0	0	0	0	0	178.526	0	0	0	0	0	0	0	0	0	0	0	0	0	0	0	0	0	0	0	0	0	0	0	0	0	0	0	0	0	0	0	0	0	0	0	46.1175	0	0	NaN
AAATATTTAATTTACGTTAG	21.9643	0	0	40.5803	0	0	0	25.7769	0	0	0	0	0	0	0	0	0	0	0	0	0	0	0	0	0	0	0	0	0	38.0107	0	0	0	0	0	0	0	0	0	0	0	0	0	0	0	0	0	0	0
AAATATTTATTTTCCGACTT	30.6507	0	0	0	0	0	0	23.7875	0	0	0	0	0	0	0	0	0	0	0	0	0	0	0	26.5875	0	0	NaN	0	0	NaN	0	0	0	0	0	0	0	0	0	0	0	0	0	0	0	16.2761	0	0	0
AAATATTTCCGTACAAATTC	22.5987	0	0	0	0	0	0	0	0	0	0	0	0	0	0	0	0	0	0	0	0	0	0	0	0	0	NaN	119.278	223.393	23.3977	0	0	0	0	0	0	0	0	0	0	0	0	0	0	0	0	0	0	0
AAATATTTTAACCTGTATGA	41.595	64.7531	0	0	541.537	14.1404	78.8225	42.4418	0	12.5386	0	0	0	0	0	0	0	0	0	0	0	0	0	0	0	0	0	0	0	66.7301	0	0	0	0	0	0	0	0	0	0	0	0	50.9825	0	NaN	NaN	0	0	0
AAATATTTTTTGTTGGCGGA	40.1507	0	0	0	0	551.908	11.9391	67.0175	0	19.7752	0	0	0	0	0	0	0	0	0	0	0	0	0	31.3955	0	0	0	0	16.1663	0	0	0	0	0	0	0	0	0	0	0	0	125.176	0	0	0	20.3531	0	0	0
AAATCAAAATTAGTGGCATT	14.9576	0	0	0	33.7364	0	22.6556	0	0	0	0	0	0	0	0	0	0	0	0	0	0	0	0	0	0	0	0	0	0	0	0	0	0	0	0	0	0	0	0	0	0	0	0	0	0	0	0	0	0
AAATCAACATGTATGTGTAT	21.7107	0	0	98.105	0	0	0	0	0	0	0	0	0	0	0	0	0	0	0	0	0	0	0	0	0	0	0	0	0	NaN	0	0	0	0	0	0	0	0	0	0	0	0	0	0	0	0	0	0	13.4741
AAATCAATTGTTTTTGACCA	21.2777	0	0	0	0	18.652	0	16.8883	0	0	0	0	0	0	0	0	0	0	0	0	0	0	0	0	0	0	0	0	0	0	0	0	0	0	0	0	0	0	0	0	0	0	0	0	0	0	0	0	0
AAATCACATTCAATAGCCTA	17.9357	0	0	0	0	0	0	0	15.1731	0	0	0	0	0	0	0	0	0	0	0	0	0	0	0	37.6178	0	0	0	0	94.1712	0	0	0	0	0	0	0	0	0	0	0	NaN	0	0	0	NaN	0	0	NaN
AAATCAGATTTAGCGTAAGG	29.9814	0	0	0	11.1202	NaN	0	30.7164	0	NaN	0	0	0	0	0	0	0	0	0	0	0	0	0	0	0	0	0	0	0	0	0	0	0	0	0	0	0	0	0	0	0	0	NaN	0	NaN	14.2676	0	0	0
AAATCAGTCTCGGCGTTAAT	15.4131	0	0	0	0	0	0	NaN	142.517	0	0	0	0	0	0	0	0	0	0	0	0	0	0	0	0	0	0	0	0	15.1481	0	0	1100.53	0	0	0	0	0	0	0	0	0	0	0	0	0	0	0	NaN
AAATCATAGTATCGTATTAA	25.8126	0	0	0	0	0	0	16.2603	0	0	0	0	0	0	0	0	0	0	0	0	0	185.909	0	0	0	0	0	0	0	0	0	0	0	0	0	0	0	0	0	0	0	0	0	0	0	0	0	0	NaN
AAATCATTATTGTATTTCGT	18.6432	0	0	0	0	0	0	13.3774	0	0	0	0	0	0	0	0	0	0	0	0	0	0	0	226.337	0	0	0	0	0	60.4919	0	0	0	0	0	0	0	0	0	0	0	0	0	0	0	0	0	0	0
AAATCATTTGTGGTAGAAGC	35.442	110.672	0	0	0	67.9449	0	29.3636	0	0	0	0	0	0	0	0	0	0	0	0	0	0	0	24.9145	0	0	0	0	0	NaN	0	0	0	0	0	0	0	0	0	0	83.1589	0	0	NaN	0	NaN	0	0	0
AAATCCATTTTAGTGCGGCA	23.9657	0	16.9512	13.5983	0	0	0	31.7154	0	0	0	0	0	0	0	0	0	0	0	0	0	0	0	0	0	0	0	0	36.3056	0	0	0	0	0	0	0	0	0	0	0	0	0	0	0	NaN	0	0	0	0
AAATCCCTGTATCCGTCCAT	15.1275	20.1511	0	0	0	0	0	0	0	0	0	0	0	0	0	0	0	0	0	0	0	0	0	0	0	0	0	0	0	0	0	0	0	0	0	0	0	0	0	0	0	0	0	0	0	0	0	0	0
AAATCGAAAGACATTTTAAC	15.2438	46.8335	0	0	13.2054	0	0	0	17.0113	0	0	0	0	0	0	0	0	0	0	0	0	0	0	0	0	0	0	0	0	0	0	0	0	0	0	0	0	0	0	0	0	0	0	0	0	0	0	0	NaN
AAATCGAAGTGTTGGACTAA	26.074	0	0	0	18.9079	0	26.3798	126.908	0	0	0	0	0	0	0	0	0	0	0	0	0	0	0	23.0203	0	0	NaN	0	0	131.951	0	0	0	0	0	0	0	0	0	0	0	0	0	0	0	0	0	NaN	0
AAATCGAATTATATTCTCTT	39.9803	25.2171	14.1396	17.6456	0	0	0	NaN	0	0	0	0	0	0	0	0	0	0	0	0	0	0	0	0	0	0	NaN	0	0	31.0765	0	0	0	0	0	0	0	0	0	0	0	0	0	0	0	12.9999	50.3901	0	0
AAATCGATGTTACTAGGTCT	20.9892	0	0	0	0	0	0	13.8242	0	0	0	0	0	0	0	0	0	0	0	0	0	0	0	0	0	0	0	0	0	0	0	2250.56	0	0	0	0	0	0	0	0	0	0	0	0	0	NaN	0	0	0
AAATCGGAAAAAGTCGTGTT	36.9547	85.2094	13.9694	0	0	0	14.4626	20.4539	0	0	0	0	0	0	0	0	0	0	0	0	0	0	0	115.463	0	0	0	0	0	NaN	0	0	0	0	0	0	0	0	0	0	0	0	NaN	1204.12	0	0	0	NaN	0
AAATCGGTAGGCAGTAGGAT	33.5752	0	0	15.2716	0	0	38.5675	0	0	0	0	0	0	0	0	0	0	0	0	0	0	NaN	0	0	0	0	NaN	35.629	0	22.0732	0	0	0	0	0	0	0	0	0	0	0	0	0	0	0	0	0	0	0
AAATCGTAATCGTTGTTAAC	28.4484	0	0	83.3198	0	0	13.253	NaN	0	0	0	0	0	0	0	0	0	0	0	0	0	0	0	0	0	0	0	0	0	NaN	0	0	0	0	0	0	0	0	0	0	0	0	0	24.9168	15.4847	NaN	0	0	NaN
AAATCGTCGCATTTTCTTCT	18.9097	0	0	0	0	0	0	35.5465	0	0	0	0	0	272.601	0	0	0	0	0	0	0	0	0	41.1935	0	0	NaN	0	0	0	0	0	0	0	0	0	0	0	0	0	0	0	0	0	0	0	0	0	0
AAATCGTGCTAAGTGTAACA	40.9618	0	726.095	0	129.093	14.659	0	54.5297	0	0	0	0	0	0	0	0	0	0	0	0	0	0	0	NaN	0	0	22.083	0	34.1079	19.3543	0	0	0	0	0	0	0	0	0	0	0	0	0	62.1054	0	355.624	108.615	0	0
AAATCGTGGCCAAACATTAC	30.9497	0	0	0	0	0	15.8333	36.6002	74.8492	0	0	0	0	0	0	0	0	0	0	0	0	0	0	0	0	0	0	0	0	21.3663	0	0	0	0	0	0	0	0	0	0	0	0	0	0	0	0	0	11.8832	0
AAATCGTTACATGTAGGGGT	26.5635	0	0	19.3188	0	0	0	85.3094	0	37.0259	0	0	0	0	0	0	0	0	0	0	0	0	0	0	0	0	0	0	NaN	24.1352	0	0	0	0	0	0	0	0	0	0	0	0	0	0	0	0	0	0	0
AAATCTACTGGACAATGATG	36.1175	321.921	0	0	0	0	0	20.1673	15.4349	NaN	0	0	0	0	0	0	0	0	0	0	0	0	0	0	0	0	0	0	0	NaN	0	0	860.879	0	0	0	0	0	0	0	178.81	42.0174	0	0	NaN	0	0	0	0
AAATCTATTGCAGTCAGTTG	17.654	0	0	0	31.2756	0	0	119.971	0	0	0	0	0	0	0	0	0	0	0	0	0	0	0	0	0	0	NaN	0	0	0	0	0	0	0	0	0	0	0	0	0	97.9019	0	0	0	0	NaN	0	0	48.6148
AAATCTCACTACGCAGGAAT	18.3133	0	0	0	0	0	21.1239	21.9122	0	0	0	0	0	0	0	0	0	0	0	0	0	0	0	0	0	0	NaN	0	0	0	0	0	0	0	0	0	0	0	0	0	0	0	0	0	0	21.3522	0	0	0
AAATCTCTTAAAGATTACCA	28.8586	0	0	0	0	0	0	14.2288	42.1539	0	42.7793	0	0	0	0	0	0	0	0	0	0	0	0	30.6706	0	0	36.5522	0	0	0	0	0	0	0	0	0	0	0	0	0	0	0	0	0	0	NaN	0	0	NaN
AAATCTCTTTAGCGAATAAT	32.7492	0	0	0	0	62.7102	0	11.0467	NaN	14.2892	0	0	0	1403.27	0	0	0	0	0	0	0	0	0	0	0	0	NaN	0	0	0	0	0	0	0	0	0	0	0	0	0	0	NaN	0	0	11.4121	0	NaN	0	0
AAATCTGACATAAATATTAT	34.7804	0	0	0	0	0	185.291	16.7071	0	15.7652	0	0	0	0	0	0	0	0	0	0	0	0	0	0	0	0	0	0	0	NaN	0	0	0	0	0	0	0	0	0	0	0	0	0	60.6716	0	0	0	0	0
AAATCTGGCTTAAACTTATT	19.1222	0	0	0	145.196	0	0	0	0	0	0	0	0	0	0	0	0	0	0	0	0	0	0	11.9826	0	0	0	0	0	0	0	0	0	0	0	0	0	0	0	0	0	0	0	0	0	0	0	0	NaN
AAATCTGTGTGAACATCGCT	19.2194	0	0	0	0	0	0	16.2814	0	0	0	0	0	0	0	0	0	0	0	0	0	0	0	0	0	0	0	0	0	0	0	0	0	0	0	0	0	0	0	0	0	0	0	0	0	0	0	0	0
AAATCTTATCAGGTCCTAAG	19.103	NaN	0	0	0	19.983	0	0	0	15.6467	0	0	0	0	0	0	0	0	0	0	0	0	0	0	0	0	0	0	0	0	0	0	0	0	0	0	0	0	0	0	0	0	0	0	0	NaN	0	0	0
AAATCTTTTGCACCACTGTT	18.6309	0	0	NaN	0	62.0031	0	12.387	0	0	0	0	0	0	0	0	0	0	0	0	0	0	0	0	0	0	0	0	0	0	0	0	0	0	0	0	0	0	0	0	0	0	0	0	0	0	0	0	0
AAATGAAAGTGAGATTTCTA	22.2903	0	0	0	41.9336	91.5157	0	88.5001	0	142.299	0	0	0	0	0	0	0	0	0	0	0	0	0	45.2745	0	0	0	0	0	0	0	0	0	0	0	0	0	0	0	0	0	0	0	0	0	0	0	0	0
AAATGAAGTACAAGATATGT	26.0681	0	0	0	61.3333	0	0	31.2139	19.3239	0	0	0	0	0	0	0	0	0	0	0	0	0	0	0	0	0	0	0	0	0	0	0	0	0	0	0	0	0	0	0	0	0	NaN	NaN	0	0	0	0	NaN
AAATGAAGTTATGGTTACTC	24.6833	0	0	0	0	0	0	30.329	0	0	0	0	0	0	0	0	0	0	0	0	0	0	53.5343	0	0	0	0	0	0	0	0	0	0	0	0	0	0	0	0	0	0	0	0	0	0	0	0	0	NaN
AAATGAATCTGGGACGGGTA	21.7719	0	0	0	34.5764	0	0	0	0	0	0	0	0	0	0	0	0	0	0	0	0	0	0	0	0	0	NaN	0	262.419	0	0	0	0	0	0	0	0	0	0	0	0	0	0	0	0	0	0	0	0
AAATGACGTCTGCTTTTTAT	22.2647	0	0	0	0	0	10.5903	29.4019	0	0	0	0	0	0	0	0	0	0	0	0	0	0	0	81.2557	0	0	17.488	0	0	29.3116	0	0	0	0	0	0	0	0	0	0	0	23.2195	0	0	0	NaN	0	0	0
AAATGAGTAATTAAAATTGA	37.5528	0	0	0	0	0	0	46.9557	0	NaN	0	0	0	0	0	0	0	0	0	0	0	124.628	0	0	0	0	0	0	NaN	19.8699	0	0	0	0	0	0	0	0	0	0	0	23.8277	0	0	94.407	0	0	0	0
AAATGAGTGACACGGCGTTT	14.3794	0	0	0	0	0	0	12.5049	0	13.5059	0	0	0	0	0	0	0	0	0	0	0	0	0	0	0	0	0	0	0	0	0	0	0	0	0	0	0	0	0	0	41.995	NaN	0	0	0	NaN	0	0	0
AAATGAGTGTTATATAACTC	33.553	0	0	0	0	0	624.937	16.1885	0	50.9313	0	0	0	0	0	0	0	0	0	0	0	0	0	0	0	0	NaN	0	0	0	0	0	0	0	0	0	0	0	0	0	0	0	0	0	0	0	0	0	19.7156
AAATGATGCGTTTCATCCAT	25.3535	0	0	0	372.396	0	0	NaN	0	0	0	0	0	0	0	0	0	0	0	0	0	0	1949.11	0	0	0	0	0	0	0	0	0	0	0	0	0	0	0	0	0	0	0	0	0	0	0	0	0	0
AAATGATGGGTATCCGTGTA	78.6361	0	0	0	0	0	10.3597	58.8076	22.9088	19.9	0	0	0	0	0	0	0	0	0	0	0	NaN	0	30.5612	0	0	545.423	0	0	26.616	0	0	0	0	0	0	0	0	0	0	0	NaN	16.3451	0	0	32.6673	0	18.0241	0
AAATGCAACTCTTAGATTTA	21.8015	0	27.5984	0	25.7165	0	0	0	0	NaN	0	0	0	0	0	0	0	0	0	0	0	0	0	0	0	0	NaN	307.19	0	0	0	0	0	0	0	0	0	0	0	0	0	0	0	0	0	0	0	0	0
AAATGCAGTTGACTATGTTC	25.5454	0	0	0	0	16.8064	15.7071	46.5425	0	37.0321	0	0	0	0	0	0	0	0	0	0	0	0	0	0	0	0	0	0	0	20.2941	0	0	0	0	0	0	0	0	0	0	277.155	NaN	0	0	0	15.9742	0	0	0
AAATGCATTGTAGATTTTAT	54.6365	0	0	0	46.6549	0	34.4903	34.9397	0	23.91	20.9943	0	0	0	0	0	0	0	0	0	0	0	0	23.5285	0	0	NaN	0	0	NaN	0	0	0	0	0	0	0	0	0	0	0	0	0	0	0	29.4461	0	0	124.075
AAATGGACGTTGCTACACAA	31.32	0	0	29.4641	0	13.32	0	NaN	0	0	0	0	0	0	0	0	0	0	0	0	0	10.9076	0	0	0	0	14.6064	0	0	0	0	0	0	0	0	0	0	0	0	0	0	296.156	0	0	0	33.9734	23.5218	NaN	NaN
AAATGGATTTTACACTTGAT	16.1336	0	0	0	0	0	0	0	NaN	0	0	0	0	0	0	0	0	0	0	0	0	0	42.1339	0	0	0	0	0	0	0	0	0	0	0	0	0	0	0	0	0	0	0	0	0	0	35.7951	324.701	0	0
AAATGGTCAAACCTAAGCCT	20.0864	0	0	0	0	0	0	0	0	89.2365	0	0	0	0	0	0	0	0	0	0	0	0	0	0	0	0	0	0	0	0	0	0	0	0	0	0	0	0	0	0	0	0	0	0	0	0	0	0	27.9718
AAATGGTGATTTTCTTTTTT	13.2493	0	0	0	0	0	0	0	0	0	0	0	0	0	0	0	0	0	0	0	0	0	0	0	0	0	0	0	0	0	0	0	0	0	0	0	0	0	0	0	0	0	0	0	0	0	0	0	0
AAATGGTTAGCCTTTTTAAA	27.8749	0	0	0	27.2782	0	0	NaN	0	0	0	0	0	0	0	0	0	0	0	0	0	0	0	0	0	0	0	0	0	11.0814	0	0	0	0	0	0	0	0	0	0	0	0	0	0	0	0	0	0	0
AAATGTACGACCTCAGCACT	35.0746	0	0	0	0	0	85.2404	46.2855	0	0	0	0	0	0	0	0	0	0	0	0	0	0	0	NaN	0	0	0	0	35.584	0	0	0	0	0	0	0	0	0	0	0	0	0	0	0	0	0	0	NaN	0
AAATGTACGTCCTTGTAACC	13.1563	39.9756	0	0	0	0	0	11.3123	0	0	0	0	0	0	0	0	0	0	0	0	0	0	0	0	0	0	0	0	0	0	0	0	0	0	0	0	0	0	0	0	0	0	0	0	0	0	0	0	0
AAATGTATATTTTCAGAATA	36.1238	0	0	0	0	0	0	22.6581	26.7007	0	0	0	0	0	0	0	0	0	0	0	0	13.0408	0	26.2234	0	0	32.4449	0	0	15.3109	0	0	0	0	0	0	0	0	0	0	0	14.5503	0	NaN	0	24.1365	0	0	0
AAATGTATCGAAATACCCTT	21.5749	0	0	0	0	0	0	15.4722	0	0	0	0	0	0	0	0	0	0	0	0	0	0	0	NaN	0	0	0	0	0	0	0	0	0	0	0	0	0	0	0	0	0	0	0	0	0	0	0	0	0
AAATGTCAAGATTATACCTC	22.8628	0	0	0	0	16.7031	0	114.205	33.2921	0	0	0	0	0	0	0	0	0	0	0	0	0	0	0	0	0	NaN	0	0	0	0	0	0	0	0	0	0	0	0	0	0	0	0	0	0	0	0	0	NaN
AAATGTCCTATCTTGCTCAA	30.3956	117.783	18.3097	0	43.4658	0	0	0	0	0	0	0	0	0	0	0	0	0	0	0	0	0	0	0	0	0	NaN	0	34.5637	0	0	0	0	0	0	0	0	0	0	0	225.66	0	0	0	0	0	0	0	0
AAATGTCTCTCCATATCTTC	15.3069	0	0	0	0	0	0	11.0889	15.6784	0	0	0	0	0	0	0	0	0	0	0	0	0	0	384.231	0	0	0	0	0	0	0	0	0	0	0	0	0	0	0	0	0	0	26.9863	0	0	0	0	0	0
AAATGTGAAATTACATGCTT	27.5928	0	0	0	0	0	0	0	59.8957	12.4044	34.0018	0	0	0	0	0	0	0	0	0	0	0	0	0	0	0	12.3295	0	0	0	0	0	0	0	0	0	0	0	0	0	41.3436	NaN	0	NaN	0	0	0	0	0
AAATGTGATTTTGTAGTTTG	21.5027	0	0	0	NaN	43.4625	0	NaN	0	0	0	0	0	0	0	0	0	0	0	0	NaN	0	0	50.6275	0	0	0	0	0	0	0	0	0	0	0	0	0	0	0	0	0	395.332	NaN	0	53.9879	73.0582	0	0	0
AAATGTGTTCGGAAATATTA	54.8822	0	28.5133	0	0	0	292.117	100.815	24.4487	0	0	0	0	0	0	0	0	0	0	0	0	0	0	0	0	0	80.142	0	0	14.5968	0	0	0	0	0	0	0	0	0	0	NaN	0	16.5866	0	0	0	0	0	NaN
AAATGTTAATAGTCACTGGT	14.344	0	0	0	0	0	0	82.8943	0	0	0	0	0	0	0	0	0	0	0	0	0	0	0	0	0	0	0	0	0	0	0	0	0	0	0	0	0	0	0	0	0	0	0	0	0	0	0	0	0
AAATGTTACAACTCAATTCG	11.8232	0	0	0	0	0	0	0	0	32.8318	0	0	0	0	0	0	0	0	0	0	0	0	0	0	0	0	0	0	376.495	0	0	0	0	0	0	0	0	0	0	0	0	0	0	0	0	0	0	0	0
AAATGTTACAAGGTTATTTG	20.5055	0	0	0	0	0	0	0	0	0	0	0	0	0	0	0	0	0	0	0	0	157.747	0	0	0	0	0	0	0	0	0	0	0	0	0	0	0	0	0	0	0	0	0	0	0	0	0	0	0
AAATGTTACGCGAAAACGGA	13.7353	0	0	0	0	0	0	0	0	0	0	0	0	0	0	0	0	0	0	0	0	0	0	0	0	0	0	0	0	0	0	0	0	0	0	0	0	0	0	0	0	0	0	0	0	0	0	0	0
AAATGTTCTAGGGTCCACTT	15.3412	0	0	0	0	0	0	22.102	0	0	0	0	0	0	0	0	0	0	0	0	0	0	0	0	0	0	0	0	0	0	0	0	0	0	0	0	0	0	0	0	0	0	NaN	0	0	0	0	0	NaN
AAATGTTGGCTTACGCCGCC	17.5447	0	0	0	38.0776	14.5497	0	0	0	0	0	0	0	0	0	0	0	0	0	0	0	0	0	0	0	0	0	0	0	0	0	0	0	0	0	0	0	0	0	0	0	0	0	0	0	NaN	0	0	0
AAATGTTGTTCGGTTGCGTG	39.4476	0	0	0	0	0	NaN	27.1594	0	0	0	0	0	0	0	0	0	0	0	0	0	0	0	0	0	0	0	0	0	0	0	0	0	0	0	0	0	0	0	0	0	0	35.5717	4381.69	NaN	0	0	0	0
AAATGTTTTATCACTATTTG	23.4175	0	0	0	0	0	NaN	0	0	0	0	0	0	0	0	0	0	0	0	0	0	0	0	129.338	0	0	0	0	0	41.1966	0	0	0	0	0	0	0	0	0	0	0	0	0	0	0	12.4594	0	0	NaN
AAATTAAATTCCCATTCCGG	19.7054	0	0	0	0	0	0	12.7705	0	15.2566	0	0	0	0	0	0	0	0	0	0	0	0	0	0	0	0	0	0	0	0	0	0	0	0	0	0	0	0	0	0	0	0	93.4387	0	0	0	0	0	0
AAATTAACAATAGAATATAC	33.2074	13.9325	0	0	0	0	36.5875	18.7934	0	0	0	0	0	0	0	0	0	0	0	0	0	NaN	0	34.0547	0	0	0	0	0	NaN	0	0	0	0	0	0	0	0	0	0	0	0	0	0	0	0	0	0	22.1926
AAATTAACATGGTTTTATGC	31.7724	0	0	0	0	0	NaN	34.5858	0	0	0	0	0	0	0	0	0	0	0	0	0	NaN	0	0	24.8073	NaN	0	465.516	0	0	0	0	0	0	0	0	0	0	0	0	0	0	0	0	0	NaN	0	0	0
AAATTAACCCGATTGACTTC	26.2594	0	808.345	0	0	0	NaN	52.5864	0	0	0	0	0	0	0	0	0	0	0	0	0	0	0	0	0	0	0	0	0	26.906	0	0	0	0	0	0	0	0	0	0	0	0	0	28.995	38.9247	0	0	0	0
AAATTAAGCTTTCTTTTTAT	16.0765	0	0	0	0	0	0	NaN	0	0	0	0	0	0	0	0	0	0	0	0	0	0	0	NaN	0	0	0	0	0	0	0	0	0	0	0	0	0	0	0	0	0	0	0	354.306	0	0	0	0	0
AAATTAAGGTACTTGAGTTG	13.2439	0	0	0	0	0	0	14.5701	0	0	0	0	0	0	0	0	0	0	0	0	0	0	0	0	0	0	0	0	0	0	0	0	0	0	0	0	0	0	0	0	0	0	0	0	0	0	0	0	0
AAATTAATACACTTTTTTCT	12.5624	0	0	0	0	0	0	NaN	0	0	0	0	0	0	0	0	0	0	0	0	0	0	0	70.6982	0	0	0	0	0	NaN	0	0	0	0	0	0	0	0	0	0	0	0	0	0	0	0	0	0	0
AAATTAATGGATTTTGGTTG	32.3123	44.6767	0	0	0	NaN	15.9815	12.3027	18.7214	0	0	0	0	0	0	0	0	0	0	0	0	0	0	23.4927	0	0	16.2517	0	0	NaN	0	0	0	0	0	0	0	0	0	0	0	0	34.6498	0	0	0	0	0	0
AAATTAATTGTTCTATATAT	20.8938	0	0	12.2499	0	0	0	11.0467	0	NaN	0	0	0	0	0	0	0	0	0	0	0	0	0	0	0	0	0	0	0	0	0	0	0	0	0	0	0	0	0	0	0	0	0	0	0	0	0	0	0
AAATTAATTTAAGTTATATG	22.4676	0	0	0	0	0	0	0	0	0	0	0	0	0	0	0	0	0	0	0	0	0	0	25.2439	0	0	NaN	0	0	0	0	0	0	0	0	0	0	0	0	0	0	0	0	0	0	NaN	0	0	0
AAATTACGAACCTTAGCCTG	43.1888	0	0	37.8826	0	34.4253	0	13.154	0	0	0	0	0	0	0	0	0	0	0	0	0	NaN	0	0	0	0	0	0	338.372	NaN	0	0	0	0	0	0	0	0	0	0	0	0	0	0	0	NaN	0	0	0
AAATTACTCGAGTGATACTC	11.9517	0	0	0	69.5284	0	0	0	0	0	0	0	0	0	0	0	0	0	0	0	0	0	0	0	0	0	0	0	0	0	0	0	0	0	0	0	0	0	0	0	0	0	0	0	92.4885	61.6881	0	0	45.2442
AAATTACTCTTTGGTGTAGT	23.0374	0	0	0	0	0	0	NaN	27.8999	0	0	0	0	0	0	0	0	0	0	0	0	0	0	0	0	0	13.7891	0	0	NaN	0	0	0	0	0	0	0	0	0	0	0	0	0	0	0	0	0	0	0
AAATTAGGTGAAGGATTTGA	33.8961	0	0	0	0	0	0	13.5797	0	0	0	0	0	0	0	0	0	0	0	0	0	0	0	0	1583.06	0	0	0	0	NaN	0	0	0	0	0	0	0	0	0	0	36.3357	0	NaN	788.905	0	0	0	0	0
AAATTAGTAGAGTGATTTCC	21.6155	0	0	0	0	0	NaN	41.1648	0	NaN	0	0	0	0	0	0	0	0	0	0	0	0	26.9992	0	0	0	0	0	0	0	0	0	0	0	0	0	0	0	0	0	0	25.0613	0	0	0	44.0023	0	0	0
AAATTAGTAGCTCTGTTTTA	11.9437	0	0	0	NaN	0	0	13.9843	81.4406	0	0	0	0	0	0	0	0	0	0	0	0	0	0	0	0	0	61.644	0	0	37.019	0	0	0	0	0	0	0	0	0	0	0	0	23.4195	0	0	42.7396	0	0	0
AAATTAGTTACCGTATGACA	13.5377	0	0	0	0	0	0	0	0	0	0	0	0	0	0	0	0	0	0	0	0	0	0	0	0	0	0	0	0	NaN	0	0	0	0	0	0	0	0	0	0	0	0	NaN	0	47.3379	0	0	0	0
AAATTATACTATTGTGTCTT	17.5908	0	0	0	0	0	0	52.9574	0	24.4967	0	0	0	0	0	0	0	0	0	0	0	0	NaN	0	0	0	0	0	0	0	0	0	0	0	0	0	0	0	0	0	0	0	0	0	0	0	0	0	0
AAATTATCCTCACCTGCACG	25.426	0	0	0	0	0	33.3155	0	0	0	0	0	0	0	0	0	0	0	0	0	0	0	0	0	0	0	43.356	0	0	NaN	0	0	0	0	0	0	0	0	0	0	0	0	0	0	0	1572.99	0	0	0
AAATTATCTCACATCTAAAC	21.1716	0	0	0	0	0	0	32.3098	0	0	0	0	0	0	0	0	0	0	0	0	0	0	0	0	33.5859	0	0	0	0	0	0	0	0	0	0	0	0	0	0	0	0	0	0	0	0	0	0	0	0
AAATTATGAACGTCAACCGT	22.6671	0	0	0	0	0	0	19.965	0	0	0	0	0	0	0	0	0	0	0	0	0	0	0	0	0	0	NaN	0	0	0	0	0	0	0	0	0	0	0	0	0	0	NaN	0	0	0	NaN	0	0	0
AAATTATGCGGTCATGTAGT	28.266	0	0	0	NaN	0	0	NaN	39.7498	16.2177	0	0	0	0	0	0	0	0	0	0	0	485.459	0	0	0	0	NaN	0	0	0	0	0	0	0	0	0	0	0	0	0	0	0	0	0	0	184.911	0	0	0
AAATTATTAGAATAGATAGC	27.2031	0	0	0	0	0	41.265	NaN	0	0	0	0	0	0	0	0	0	0	0	0	256.953	NaN	0	190.164	0	33589	0	0	0	39.7398	0	0	0	0	0	0	0	0	0	0	0	NaN	NaN	0	0	17.4421	NaN	0	0
AAATTATTCAGGTAAATAAA	41.3073	0	0	0	20.9635	0	0	0	NaN	12.0861	0	0	0	0	0	0	0	0	0	0	0	0	219.025	0	0	0	0	0	0	NaN	0	0	0	0	0	0	0	0	0	0	0	0	14.3436	NaN	0	20.8251	0	0	161.391
AAATTATTTTTGCGCAACTA	23.2345	0	0	16.0266	0	NaN	11.6737	39.9088	0	0	0	0	0	0	0	0	0	0	0	0	0	0	0	0	0	0	0	0	0	32.6857	0	0	0	0	0	0	0	0	0	0	0	0	0	51.1142	0	15.9825	0	0	0
AAATTATTTTTGCTAATTGT	18.5157	35.6833	0	0	0	0	0	13.9296	0	0	0	0	0	0	0	0	0	0	0	0	0	0	0	0	0	0	26.7265	0	0	0	0	0	0	0	0	0	0	0	0	0	0	0	0	0	0	0	0	0	0
AAATTCAAAAAATGCTTTGG	20.9399	NaN	0	0	0	20.7001	0	85.8616	0	0	0	0	0	0	0	0	0	0	0	0	0	0	0	0	0	0	0	0	0	0	0	22004.2	0	0	0	0	0	0	0	0	NaN	0	0	0	0	0	0	0	0
AAATTCAACGTCACATTCGT	12.0293	0	0	0	0	0	0	0	0	0	0	0	0	0	0	0	0	0	0	0	0	0	0	0	0	0	0	0	0	0	0	0	0	0	0	0	0	0	0	0	0	0	0	0	0	0	0	0	0
AAATTCAATATAAGGTGTAG	14.5235	0	0	0	0	0	0	0	0	0	0	0	0	0	0	0	0	0	0	0	0	0	0	0	0	0	0	0	0	56.658	0	0	0	0	0	0	0	0	0	0	0	0	0	0	0	0	133.505	0	0
AAATTCACTTAGGACTTGTT	12.216	0	0	0	0	0	0	0	0	0	0	0	0	0	0	0	0	0	0	0	0	0	0	0	0	0	0	0	0	0	0	0	0	0	0	0	0	0	0	0	0	0	0	0	0	0	0	0	NaN
AAATTCAGCCCAATGTTTAG	26.8658	0	0	106.793	0	0	0	0	0	33.5994	0	0	0	0	0	0	0	0	0	0	0	0	0	0	10.195	0	0	0	0	0	0	0	0	0	0	0	0	0	0	0	0	0	25.1376	0	14.3325	NaN	0	0	0
AAATTCAGGACTTCACAAAA	39.7927	0	0	0	0	0	0	53.1472	0	0	0	0	0	0	0	0	0	0	0	0	0	11.6235	0	NaN	0	0	NaN	0	0	0	0	0	0	0	0	0	0	0	0	0	0	0	NaN	18.6196	0	179.286	88.2802	NaN	110.6
AAATTCCATTAATGTCATAT	25.6438	0	0	262.526	0	0	NaN	0	0	0	0	0	0	0	0	0	0	0	0	0	0	0	0	0	0	0	NaN	0	0	NaN	0	0	0	0	0	0	0	0	0	0	0	50.7736	0	19.4539	0	0	0	0	0
AAATTCGAGCACATAGTACT	26.7919	0	0	0	0	0	0	0	0	0	0	0	0	0	0	0	0	0	0	0	0	0	0	0	0	0	32.3625	0	0	NaN	0	0	0	0	0	0	0	0	0	0	0	0	0	0	0	0	0	0	0
AAATTCGCAAACCTTTGCAA	15.0961	0	49.8412	0	0	0	NaN	0	0	0	0	0	0	0	0	0	0	0	0	0	0	0	0	16.0267	0	0	0	0	0	0	0	0	0	0	0	0	0	0	0	0	0	0	0	21.673	0	0	0	0	NaN
AAATTCTAACATACCGTATC	12.8319	0	0	0	0	0	0	0	0	NaN	0	0	0	0	0	0	0	0	0	0	0	0	0	0	0	0	0	0	0	0	0	0	0	0	0	0	0	0	0	0	0	0	0	0	0	0	0	0	NaN
AAATTCTGATCAGAGAAAGT	12.366	0	0	0	0	NaN	0	23.2861	0	0	0	0	0	0	0	0	0	0	0	0	0	0	0	0	0	0	NaN	0	0	0	0	0	0	0	0	0	0	0	0	0	0	0	0	0	0	NaN	0	0	0
AAATTCTTTGTCGAAGGATA	29.5653	0	0	0	853.636	0	0	0	0	0	0	0	0	0	0	0	0	0	0	0	0	0	0	NaN	0	0	0	0	300.755	15.8998	0	0	0	0	0	0	0	0	0	0	0	0	0	0	NaN	38.9996	0	0	0
AAATTGAAGATAGGCAGATC	21.4297	0	0	0	0	23.67	0	0	NaN	0	0	0	0	0	0	0	0	0	0	0	0	0	0	0	0	0	13.7342	0	0	NaN	0	0	0	0	0	0	0	0	0	0	0	0	0	0	0	0	0	0	0
AAATTGACCTCCGAGATTTG	24.1527	0	0	0	0	0	0	14.9536	0	25.0084	0	0	0	0	0	0	0	0	0	0	0	0	0	71.2477	0	0	0	0	0	0	0	0	0	0	0	0	0	0	0	0	NaN	NaN	0	0	0	NaN	0	0	0
AAATTGACCTGCAAGTTGAG	30.3982	0	0	0	0	0	23.082	19.1558	0	0	0	0	0	0	0	0	0	0	0	0	0	0	0	0	0	0	0	0	0	0	0	0	0	0	0	0	0	0	0	0	0	0	0	0	0	0	0	0	0
AAATTGAGACTGCAATCTGG	17.1616	0	0	0	0	0	0	0	0	0	0	0	0	0	0	0	0	0	0	0	0	0	0	0	0	0	0	0	0	0	0	0	0	0	0	0	0	0	0	0	0	0	0	0	0	0	0	0	0
AAATTGATCCATAATTCTTT	19.1354	0	0	0	0	0	0	0	0	0	0	0	0	0	0	0	0	0	0	0	0	0	26.7153	0	0	0	0	0	0	10.8505	0	0	0	0	0	0	0	0	0	0	0	0	0	0	0	0	0	0	0
AAATTGATTTCCGTTTCGTA	14.7534	0	0	0	0	0	0	0	0	455.413	0	0	0	0	0	0	0	0	0	0	0	1135.18	0	0	0	0	0	0	0	0	0	0	0	0	0	0	0	0	0	0	0	0	0	0	14.3705	0	0	NaN	0
AAATTGCAGACTGGTATATT	37.8725	70.6003	0	39.9854	53.2543	35.0452	23.3693	0	0	11.178	0	0	0	0	0	0	0	0	0	0	0	0	0	0	0	0	0	0	0	0	0	0	0	0	0	0	0	0	0	0	27.9648	0	0	0	0	0	0	0	0
AAATTGCTCTACGCTTTGTC	25.4389	0	0	0	0	0	0	12.8674	0	0	0	0	0	0	0	0	0	0	0	0	0	0	0	0	0	0	0	0	0	25.1269	124.428	0	0	0	0	0	0	0	0	0	0	15.2539	20.8387	0	0	0	0	0	0
AAATTGGAAGGGAGCGGTCA	25.8506	0	0	0	0	141.927	0	NaN	15.4166	0	0	0	0	0	0	0	0	0	0	0	0	0	0	0	NaN	0	0	0	0	NaN	0	0	0	0	0	0	0	0	0	0	0	0	0	0	0	29.4845	0	0	0
AAATTGGGATTTATTTCCCC	21.1594	0	0	76.0346	0	0	0	0	0	0	0	0	0	0	0	0	0	0	0	0	0	0	0	0	0	0	0	0	12.6909	0	0	0	0	0	0	0	0	0	0	0	0	NaN	0	0	0	0	0	0	0
AAATTGGGGATGCTGCACAG	16.7595	0	0	0	0	0	15.072	0	0	0	0	0	0	0	0	0	0	0	0	0	0	0	0	0	0	0	0	0	0	0	0	0	0	0	0	0	0	0	0	0	0	0	205.301	0	0	0	220.929	0	NaN
AAATTGGTGGTAATTTGTTG	15.4034	0	0	0	NaN	0	0	13.8999	0	0	0	0	0	0	0	0	0	0	0	0	0	0	0	0	0	0	0	0	0	0	0	0	0	0	0	0	0	0	0	0	0	41.3834	0	0	0	0	0	0	0
AAATTGGTTCATGCGCCACT	27.0014	0	0	0	0	0	0	0	14.1752	0	0	0	0	0	0	0	0	0	0	0	0	0	0	0	0	0	0	0	0	16.0627	0	0	0	0	0	0	0	0	0	0	0	0	0	0	0	0	0	0	NaN
AAATTGGTTTAGGTTTCTAG	16.1422	0	0	0	0	0	0	22.3379	0	38.0775	0	0	0	0	0	0	0	0	0	0	0	0	0	0	0	0	0	0	23.4161	0	0	0	0	0	0	0	0	0	0	0	0	0	0	0	0	0	0	0	0
AAATTGTAACGAAATTAGTC	35.7118	0	0	0	0	0	NaN	18.6457	0	0	0	0	0	0	0	0	0	0	0	0	0	0	0	0	0	0	0	0	0	17.0401	0	0	0	0	0	0	0	0	0	0	0	NaN	12.0758	0	0	0	0	0	0
AAATTGTCTACAGCTCTACT	25.3079	0	0	0	0	25.2056	0	0	NaN	0	0	0	0	0	0	0	0	0	0	0	0	58.5917	0	0	0	0	0	0	0	0	0	0	0	0	0	0	0	0	0	0	0	0	0	0	0	0	0	0	NaN
AAATTGTGCCCATTTCAATC	22.393	29.1744	0	0	0	0	0	0	0	0	0	0	0	0	0	0	0	0	0	0	0	0	0	0	0	0	0	0	86.2977	0	0	0	0	0	0	0	0	0	0	0	0	0	23.9988	0	0	0	0	0	0
AAATTGTGGACAGTAATGCA	29.7796	0	0	0	0	69.0794	23.7171	11.9824	0	0	0	0	0	0	0	0	0	0	0	0	0	0	0	679.765	0	0	NaN	0	0	0	0	0	0	0	0	0	0	0	0	0	116.284	0	0	0	0	0	0	0	0
AAATTGTGGGCTTTAGTTTT	17.2785	0	0	0	0	129.855	0	0	0	0	0	0	0	0	0	0	0	0	0	0	0	0	0	NaN	0	0	0	0	0	0	0	0	0	0	0	0	0	0	0	0	0	0	0	0	0	0	0	0	NaN
AAATTGTTCCGTGTTTGAGC	18.7671	0	0	0	16.8545	0	0	0	0	13.2501	0	0	0	0	0	0	0	0	0	0	0	0	0	NaN	0	0	0	0	0	0	0	0	0	0	0	0	0	0	0	0	0	0	0	0	0	0	0	0	0
AAATTGTTGATTCGTTCTAA	14.845	0	0	0	26.0308	0	20.8457	NaN	0	0	0	0	0	0	0	0	0	0	0	0	0	0	0	0	0	0	0	0	0	0	0	0	0	0	0	0	0	0	0	0	0	0	0	0	0	0	0	0	NaN
AAATTGTTTGATGCATGCCC	23.4477	0	0	0	0	0	0	12.4206	0	0	0	0	0	0	0	0	0	0	0	0	0	0	0	0	0	0	0	66.3207	0	0	0	0	0	0	0	0	0	0	0	0	0	0	32.6434	24.3011	0	NaN	0	0	0
AAATTGTTTTCGTTAGAAGT	23.1276	0	0	0	0	0	15.7766	112.351	0	0	0	0	0	0	0	0	0	0	0	0	0	0	0	0	0	0	0	0	NaN	0	0	0	0	0	0	0	0	0	0	0	0	0	0	0	0	0	0	26.4532	0
AAATTGTTTTTTTGGTATAT	18.0554	0	0	84.3443	0	0	24.9358	0	0	0	0	0	0	0	0	0	0	0	0	0	0	0	0	0	0	0	NaN	0	0	NaN	0	0	0	0	0	0	0	0	0	0	0	0	0	0	0	13.3402	0	0	NaN
AAATTTAAATTCTCAGAGTA	25.0972	0	0	0	0	0	0	0	0	0	0	0	0	0	0	0	0	0	0	0	0	0	0	0	0	0	13.1332	0	0	0	0	0	0	0	0	0	0	0	0	0	0	0	0	NaN	0	0	0	24.6053	55.0884
AAATTTAATTTATTACGTAG	12.5072	0	0	0	0	0	33.2459	NaN	0	0	0	0	0	0	0	0	0	0	0	0	0	0	0	0	0	0	0	0	0	NaN	0	0	0	0	0	0	0	0	0	0	0	0	0	0	0	0	0	0	0
AAATTTAATTTTTTAGTATT	14.2351	0	0	0	0	0	NaN	0	0	0	0	0	0	0	0	0	0	0	0	0	0	0	0	28.8111	0	0	NaN	0	0	37.5398	0	0	0	0	0	0	0	0	0	0	0	0	0	0	0	43.6504	0	0	0
AAATTTACTAGCAAGGGTAG	19.5733	0	0	0	0	76.1335	0	0	0	10.9221	0	0	0	0	0	0	0	0	0	0	0	0	0	0	0	0	16.5298	0	0	16.7787	0	0	0	0	0	0	0	0	0	0	0	0	0	0	0	0	0	0	0
AAATTTAGGTTACCCCGACT	18.2213	0	0	0	20.5287	0	0	14.3131	0	0	0	0	0	0	0	0	0	0	0	0	0	35.1323	0	0	0	0	0	0	0	0	0	0	0	0	0	0	0	0	0	0	0	0	90.7793	0	0	0	0	0	NaN
AAATTTAGTTTCATCTTTTT	15.5831	0	0	0	0	0	0	11.6114	0	0	0	0	0	0	0	0	0	0	0	0	0	0	0	0	0	0	0	0	0	0	0	0	0	0	0	0	0	0	0	0	0	0	0	0	0	74.5243	0	105.257	0
AAATTTATAGTTGTAAACTA	22.666	0	0	0	0	0	0	0	12.1483	0	0	0	0	0	0	0	0	0	0	0	NaN	0	0	0	0	0	0	0	0	0	0	0	0	0	0	0	0	0	0	0	0	82.0807	0	0	0	11.3784	0	0	0
AAATTTATGTAGGTTTTCCG	22.3399	26.6301	0	0	0	0	NaN	37.1438	17.8755	67.0117	0	0	0	0	0	0	0	0	0	0	0	NaN	0	0	0	0	0	0	0	24.9926	0	0	NaN	0	0	0	0	0	0	0	0	0	25.315	0	0	0	0	0	434.684
AAATTTCACCCTATCGCCCA	16.4041	0	0	0	0	0	0	0	0	0	0	0	0	0	0	0	0	0	0	0	0	0	0	0	0	0	0	0	0	0	0	0	0	0	0	0	0	0	0	0	0	0	0	0	0	0	0	0	0
AAATTTCAGATTATTATCTG	20.1682	0	0	0	0	0	0	80.7745	13.3897	0	0	0	0	0	0	0	0	0	0	0	0	0	13.7555	0	0	0	NaN	0	0	0	0	0	0	0	0	0	0	0	0	0	0	0	0	0	0	0	0	0	0
AAATTTCGGGTTAGTGATAG	17.1698	40.8155	0	0	0	0	0	102.564	0	0	0	0	0	0	0	0	0	0	0	0	0	0	0	NaN	0	0	0	0	0	0	0	0	0	0	0	0	0	0	0	0	0	0	0	0	0	0	50.7047	0	16.7099
AAATTTCTAATGTAATGTTA	23.404	0	0	74.9533	0	0	0	0	11.7162	0	0	0	0	0	0	0	0	0	0	0	0	0	0	NaN	0	0	0	0	0	53.8853	0	0	0	0	0	0	0	0	0	0	0	0	0	18.2195	0	0	0	0	0
AAATTTCTACGTGCCCTTCT	22.0575	0	0	0	0	19.0612	0	56.6878	0	0	0	0	0	0	0	0	0	0	0	0	0	0	0	NaN	0	0	0	0	0	0	0	0	0	0	0	0	0	0	0	0	NaN	0	0	0	0	0	0	0	0
AAATTTCTGTTCGAACGGGA	27.7463	0	0	0	0	0	11.6389	28.6934	0	19.1948	0	0	0	0	0	0	0	0	0	0	0	0	0	0	0	0	0	0	0	0	0	0	0	0	0	0	0	0	0	0	0	NaN	0	0	0	0	0	0	0
AAATTTCTTTAACTTTTTCT	34.0617	0	0	0	0	0	0	30.1603	0	0	0	0	0	0	0	0	0	0	0	0	0	26.0815	0	0	0	0	0	0	0	0	0	0	0	0	0	0	0	0	0	0	53.1278	0	0	0	0	0	139.272	0	NaN
AAATTTGACTTTGGCTATCT	13.9747	0	16.413	0	0	0	0	54.1079	0	558.019	0	0	0	0	0	0	0	0	0	0	0	0	0	0	0	0	0	0	0	0	0	0	0	0	0	0	0	0	0	0	0	0	0	0	0	0	0	0	0
AAATTTGATATATGATTTAG	17.3853	0	0	0	0	0	0	11.8559	0	0	0	0	0	0	0	0	0	0	0	0	0	0	0	0	0	0	0	0	0	33.4322	0	0	0	0	0	0	0	0	0	0	0	0	0	0	0	0	0	0	0
AAATTTGGAATGAACGTTTT	34.9556	0	18.8508	0	0	0	18.3698	17.7944	0	0	0	0	0	0	0	0	0	0	0	0	0	0	0	14.8975	0	0	14.5241	0	0	0	0	0	0	0	0	0	0	0	0	0	NaN	0	0	51.077	17.0605	49.4538	147.881	0	13.9045
AAATTTGGAATTGTAGAGTT	25.539	0	11.7658	0	11.8146	0	0	28.7653	0	NaN	0	0	0	0	0	0	0	0	0	0	0	0	0	0	0	0	0	0	0	0	0	0	0	0	0	0	0	0	0	0	0	0	0	17.9696	0	0	0	0	0
AAATTTGGGTGTTTAAAGTA	23.4041	0	0	0	0	0	NaN	21.8911	64.929	0	0	0	0	0	0	0	0	0	0	0	0	0	0	0	0	0	0	0	0	0	0	0	0	0	0	0	0	0	0	0	0	16.3136	0	0	67.3947	0	0	0	0
AAATTTGGTTCGACATTGGG	20.6535	0	0	0	0	0	0	0	12.5987	0	0	0	0	0	0	0	0	0	0	0	0	0	0	0	0	0	0	0	0	0	0	0	0	0	0	0	0	0	0	0	0	0	0	0	0	NaN	61.4418	0	0
AAATTTGTATCTTAGACTCG	33.0834	0	0	35.2908	0	0	0	13.4196	73.1701	0	0	0	0	0	0	0	0	0	0	0	0	0	0	207.141	0	0	0	0	0	0	0	0	0	0	0	0	0	0	0	0	0	NaN	0	0	25.2451	25.2891	0	0	NaN
AAATTTGTGCATTAGTATGA	33.5432	89.9403	0	0	0	0	13.0791	38.0038	0	0	0	0	0	0	0	0	0	0	0	0	0	0	0	0	0	0	0	0	0	56.141	0	0	0	0	0	0	0	0	0	0	0	0	0	0	0	17.7191	0	0	0
AAATTTGTTTCCTTATATTA	32.6403	0	0	0	0	0	0	215.69	NaN	0	0	0	0	0	0	0	0	0	0	0	0	0	0	15.6626	1477.62	NaN	NaN	0	0	0	0	0	0	0	0	0	0	0	0	0	0	0	0	0	NaN	NaN	0	0	0
AAATTTGTTTTAACGCAGGG	56.6075	0	0	0	0	28.7914	37.3965	32.0231	0	0	0	0	0	0	0	0	0	0	0	0	0	0	0	NaN	72.1593	0	0	0	0	25.2325	0	0	0	0	0	0	0	0	0	0	26.5838	0	0	19.0509	0	39.0547	0	NaN	34.249
AAATTTTAACTAGATGGAAT	17.6481	0	0	0	0	16.4945	0	31.4248	0	15.8339	0	0	0	0	0	0	0	0	0	0	0	0	0	0	0	0	0	0	0	0	0	0	0	0	0	0	0	0	0	0	0	0	0	0	0	0	0	0	0
AAATTTTAGCGTTCGGTACC	43.5602	0	0	0	0	0	0	0	NaN	17.8342	0	0	0	0	0	0	0	NaN	22401.2	0	0	0	0	NaN	0	19.9476	0	0	0	168.458	0	0	0	0	0	0	0	0	0	0	23.8551	NaN	0	23.9977	0	0	0	0	0
AAATTTTAGTCATAGGTCCT	28.2362	0	0	0	0	0	NaN	11.6747	0	0	0	0	0	642.855	0	0	0	0	0	0	0	0	0	10.7083	0	0	0	0	0	NaN	0	0	0	0	0	0	0	0	0	0	27.6505	NaN	1103.46	0	0	0	146.285	0	0
AAATTTTAGTTAATTCAAAG	31.2416	0	0	0	0	0	0	21.731	0	0	0	0	0	0	0	0	0	0	0	0	NaN	0	0	0	0	0	74.736	0	0	27.5487	0	0	0	0	0	0	0	0	0	0	0	0	0	0	0	0	0	0	0
AAATTTTATCAAGTATGTCA	25.2064	0	0	NaN	0	0	0	0	22.4401	0	0	0	0	0	0	0	0	0	0	0	NaN	0	0	0	0	0	0	0	0	101.927	0	0	0	0	0	0	0	0	0	0	0	0	0	0	29.741	0	52.7954	0	0
AAATTTTATGAGTTTTTAAC	46.9626	81.4005	0	0	22.9918	0	NaN	128.539	0	20.0248	0	0	0	0	0	0	0	0	0	0	0	0	0	450.804	0	0	0	0	0	10.5229	0	0	0	0	0	0	0	0	0	0	35.9764	0	33.1388	21.4603	0	19.6124	0	0	26.1921
AAATTTTCTTTCGGTTTAAT	16.0506	0	0	0	0	0	0	0	0	0	0	0	0	0	0	0	0	0	0	0	0	0	0	0	0	0	0	0	0	0	0	0	0	0	0	0	0	0	0	0	0	0	0	355.339	0	0	0	0	0
AAATTTTGTAGCCATGAATG	17.732	37.4463	0	0	0	0	0	NaN	0	0	0	0	0	0	0	0	0	0	0	0	0	0	0	NaN	0	0	0	0	0	0	0	0	0	0	0	0	0	0	0	0	0	0	0	0	53.7181	0	0	0	0
AAATTTTGTTACTGTGAGCC	26.8675	14.7136	400.596	0	0	0	0	15.9104	0	0	0	0	0	0	0	0	0	0	0	0	0	0	0	0	0	0	0	0	0	0	0	0	0	0	0	0	0	0	0	0	NaN	0	NaN	0	0	116.458	0	0	0
AAATTTTGTTTACAACGATG	12.3278	0	0	46.6779	0	0	0	13.1329	0	21.2575	0	0	0	0	0	0	0	0	0	0	0	76.184	0	0	0	0	0	0	0	0	0	0	0	0	0	0	0	0	0	0	NaN	0	0	0	0	0	0	0	0
AAATTTTTCGGGGTTAGTTT	22.762	0	0	20.4518	0	0	0	NaN	0	0	0	0	0	0	0	0	0	0	0	0	0	0	0	101.215	0	0	0	0	NaN	0	0	0	0	0	0	0	0	0	0	0	0	NaN	0	0	NaN	0	0	0	NaN
AAATTTTTGGAAGGTTAGTA	18.686	NaN	610.545	19.4273	0	0	0	59.4059	0	NaN	0	0	0	0	0	0	0	0	0	0	0	0	0	0	0	0	0	0	0	0	0	0	0	0	0	0	0	0	0	0	0	0	0	0	0	59.0707	227.769	0	0
AAATTTTTTAGATATGATTC	15.6849	0	0	0	0	0	0	0	0	0	0	0	0	0	0	0	0	0	0	0	0	0	0	0	NaN	0	0	0	0	0	0	0	0	0	0	0	0	0	0	0	0	0	0	0	0	0	0	0	0
AACAAAACGTCATGGCAGGA	17.2421	0	0	0	0	22.649	0	0	0	0	0	0	0	0	0	0	0	0	0	0	0	0	0	0	0	0	0	0	0	0	0	0	0	0	0	0	0	0	0	0	0	0	0	0	0	0	0	0	0
AACAAAGTTAGCGTAATTGA	20.1037	0	0	38.3683	0	0	0	NaN	NaN	0	0	0	0	0	0	0	0	0	0	0	0	0	0	0	0	0	0	922.438	0	0	0	0	0	0	0	0	0	0	0	0	0	0	22.4631	0	0	0	0	0	176.234
AACAAATAGCTCGGTGGTAT	54.7226	0	0	0	0	32.995	0	NaN	24.7471	0	0	0	0	0	0	0	0	0	0	0	0	28.6485	0	0	0	0	0	0	16.382	18.2679	0	0	0	0	0	0	0	0	0	0	0	0	185.135	NaN	0	178.613	0	0	0
AACAAATTGAGTCATATTAA	21.67	0	0	0	0	0	0	NaN	0	0	0	0	0	763.674	0	0	0	0	0	0	0	0	0	0	0	0	NaN	0	0	0	0	0	0	0	0	0	0	0	0	0	0	0	0	0	0	0	0	0	NaN
AACAAATTGTTGTATATGAT	29.6037	0	0	52.3977	0	0	15.1415	NaN	0	0	0	0	0	0	0	0	0	0	0	0	0	NaN	0	0	0	0	0	0	0	22.4546	0	0	0	0	0	0	0	0	0	0	0	0	0	0	0	32.4588	0	NaN	0
AACAACAGTAGTAATATCCG	29.0521	0	0	0	13.7837	0	0	NaN	0	0	0	0	0	0	0	0	0	0	0	0	0	0	0	0	0	0	0	0	62.301	0	0	0	0	0	0	0	0	0	0	0	0	0	0	0	0	0	0	0	0
AACAACAGTGTATTGATAAG	23.4537	0	108.865	0	0	22.5396	0	36.1956	0	0	0	0	0	0	0	0	0	0	0	0	142.506	0	0	0	0	0	0	0	0	0	0	0	0	0	0	0	0	0	0	0	0	0	0	0	0	NaN	0	0	0
AACAACGGTTTCCGTTTTTG	24.116	73.7539	0	0	0	0	0	23.7328	0	0	0	0	0	0	0	0	0	0	0	0	0	0	0	0	0	0	0	0	0	0	0	0	0	0	0	0	0	0	0	0	0	0	0	0	0	NaN	0	0	0
AACAACGTGGACGATTCCTT	38.3128	0	0	0	34.5172	0	NaN	12.7494	NaN	19.9656	0	0	0	0	0	0	0	0	0	0	0	0	0	0	16.6939	176.253	0	0	0	0	0	0	0	0	0	0	0	0	0	0	0	0	0	0	0	79.519	0	0	0
AACAAGATTCAAACTGACGG	21.7549	0	0	0	0	19.1585	0	0	0	0	0	0	0	0	0	0	0	0	0	0	NaN	0	0	0	0	0	0	20.6949	0	NaN	0	0	0	0	0	0	0	0	0	0	0	33.183	0	0	0	104.521	0	0	0
AACAAGGATTGTAAATTATT	12.2875	0	0	0	0	29.2006	0	14.0687	0	0	0	0	0	0	0	0	0	0	0	0	0	0	0	0	18.5129	0	0	0	0	35.0932	0	0	0	0	0	0	0	0	0	0	0	0	0	0	0	0	0	0	0
AACAAGTCGGAGTTTACCTA	21.6529	0	0	0	0	0	22.7252	155.1	0	0	0	0	0	0	0	0	0	0	0	0	0	0	0	0	0	0	0	0	0	0	0	0	0	0	0	0	0	0	0	0	NaN	0	0	0	0	0	0	0	0
AACAAGTCTAGCAAGTCGCT	13.9619	0	0	0	0	0	0	41.7381	0	0	0	0	0	0	0	0	0	0	0	0	0	0	0	0	0	0	0	0	0	0	0	0	0	0	0	0	0	0	0	0	0	0	0	0	0	0	0	0	0
AACAAGTCTATGTCTGGAGT	66.3977	0	0	0	0	36.3681	32.902	42.0583	0	24.2345	0	0	0	0	0	0	0	0	0	0	0	0	0	174.167	0	0	NaN	0	26.8002	14.6863	0	0	0	0	0	0	0	0	0	0	0	14.4981	NaN	0	0	18.9785	0	0	NaN
AACAAGTTCTAATATTCTTG	27.3625	0	0	0	0	NaN	NaN	18.1779	0	0	0	0	0	0	0	0	0	0	0	0	0	0	0	0	0	0	12.3501	0	0	0	0	0	0	0	0	0	0	0	0	0	0	45.5097	0	0	NaN	0	0	0	0
AACAATAAAAAAGCCACTTA	37.8179	11.7158	0	0	0	0	0	17.6132	0	0	0	0	0	227.713	0	0	0	0	0	0	0	NaN	0	22.7645	0	0	0	0	0	10.7538	0	0	0	0	0	0	0	0	0	0	0	0	0	0	0	0	0	0	0
AACAATCATATACTCTGCAA	19.8372	0	0	0	31.5647	0	0	16.9344	0	0	0	0	0	0	0	0	0	0	0	0	0	0	0	0	0	0	0	0	0	0	0	0	0	0	0	0	0	0	0	0	0	0	0	0	0	NaN	0	0	0
AACAATGAGCGAATGATTCC	17.7259	0	0	0	0	0	0	0	0	0	0	0	0	0	0	0	0	0	0	0	0	0	0	0	0	0	0	0	0	0	0	0	0	0	0	0	0	0	0	0	0	0	0	0	0	0	0	0	0
AACAATGGTTTGTAAACGTA	52.2965	0	0	0	0	NaN	40.5166	25.3809	56.5782	0	0	0	0	0	0	0	0	0	0	0	0	0	0	0	0	0	0	0	0	NaN	0	0	0	0	0	0	0	0	0	0	NaN	0	0	0	NaN	36.8677	48.8888	0	0
AACAATTACTTATTGTATAA	28.1413	0	0	0	0	0	0	11.4935	0	0	0	0	0	0	0	0	0	0	0	0	0	0	0	0	16.6121	0	0	0	0	NaN	0	0	0	0	0	0	0	0	0	0	0	0	0	0	21.5951	0	0	0	0
AACAATTGGATTAAAGTAGT	18.514	0	0	0	0	0	0	0	0	0	0	0	0	0	0	0	0	0	0	0	63.8628	0	0	0	108.727	0	0	0	19.8325	0	0	0	0	0	0	0	0	0	0	0	0	NaN	0	0	0	0	0	0	0
AACAATTGTAGGGCTGCGGG	27.6788	0	0	254.542	0	0	15.4545	28.702	0	0	0	0	0	0	0	0	0	0	0	0	0	0	0	40.357	0	0	0	0	0	17.8132	0	0	0	0	0	0	0	0	0	0	0	0	14.6566	0	0	0	0	0	47.0951
AACAATTGTGGAACGTTTGT	20.9466	0	0	0	0	12.4002	0	14.9958	0	0	31.0648	0	0	0	0	0	0	0	0	0	0	0	0	0	0	0	0	0	0	0	0	0	0	0	0	0	0	0	0	0	0	132.437	0	0	0	0	0	0	0
AACAATTTAATTGCTATCAT	14.1553	0	0	0	0	0	0	0	0	0	0	0	0	0	0	0	0	0	0	0	49.8844	0	0	0	0	0	0	0	0	0	0	0	0	0	0	0	0	0	0	0	0	0	0	0	0	0	0	0	0
AACAATTTACTTGTATTTTT	18.4486	0	0	0	0	0	0	11.4935	0	0	0	0	0	0	0	0	0	0	0	0	0	0	0	0	0	0	0	0	0	0	0	0	0	0	0	0	0	0	0	0	0	NaN	1781.17	0	0	0	0	0	0
AACAATTTAGTAAACTGTCT	14.0778	0	0	0	0	0	0	14.9536	0	0	0	0	0	0	0	0	0	0	0	0	0	0	0	0	0	0	NaN	0	25.1908	0	0	0	0	0	0	0	0	0	0	0	0	0	0	0	0	0	0	0	0
AACAATTTGTTGCTTATTCA	25.3796	0	0	0	0	0	0	NaN	0	0	0	0	0	0	0	0	0	0	0	0	0	0	0	0	0	0	0	0	0	0	0	0	0	0	0	0	0	0	0	0	0	NaN	0	0	0	0	0	0	0
AACACAATTTTTGTGTTCAC	15.1888	0	0	0	0	0	0	36.651	0	13.8929	0	0	0	0	0	0	0	0	0	0	0	0	2373.12	0	0	0	0	0	NaN	0	0	0	0	0	0	0	0	0	0	0	0	0	0	0	0	0	0	0	0
AACACACTTCGGCAAGGAAA	15.2531	0	0	0	0	0	0	0	0	0	0	0	0	0	0	0	0	0	0	0	0	0	0	0	0	0	0	0	0	NaN	0	0	0	0	0	0	0	0	0	0	0	0	0	0	0	0	0	0	0
AACACAGTCTACTTCTTTTG	21.5852	0	0	0	0	35.3531	0	0	0	0	0	0	0	0	0	0	0	0	0	0	0	0	0	0	0	0	NaN	0	21.5661	0	0	0	0	0	0	0	0	0	0	0	0	0	0	0	32.0847	0	0	0	0
AACACATCTTTTAGCGAGCT	24.9472	0	0	0	0	0	14.1625	0	636.902	0	0	0	0	0	0	0	0	0	0	0	77.3407	0	0	0	0	0	0	0	0	25.0231	0	0	0	0	0	0	0	0	0	0	0	0	0	0	0	18.7016	0	0	0
AACACCCATTCATCTTATGT	37.6868	0	0	0	0	0	11.0167	13.3563	140.545	0	0	0	0	0	0	0	0	0	0	0	16.7118	0	0	0	0	0	0	229.783	0	0	0	0	0	0	0	0	0	0	0	0	0	0	15.4947	0	0	NaN	0	39.5132	0
AACACCGGGAACTCAACGTT	18.9628	0	0	0	0	0	0	0	0	0	0	0	0	0	0	0	0	0	0	0	0	0	0	61.5915	0	0	0	0	0	0	0	0	0	0	0	0	0	0	0	0	0	0	0	0	0	0	0	0	36.8607
AACACCGTTGGTTATCTCCT	46.9205	0	0	0	0	0	NaN	21.6044	0	NaN	0	0	0	0	0	0	0	0	0	0	0	0	0	0	0	NaN	37.3765	0	183.113	NaN	0	0	0	0	0	0	0	0	0	0	21.3681	0	NaN	0	0	0	0	0	75.1353
AACACCTCATTATTTCCTTA	30.5627	0	0	0	0	0	0	25.6801	0	0	0	0	0	0	0	0	0	0	0	0	0	0	0	0	0	0	NaN	0	0	27.7758	0	0	0	0	0	0	0	0	0	0	0	0	0	0	12.142	0	0	0	0
AACACCTCGTAATATATATT	23.9653	0	0	18.4557	0	0	13.7709	18.9324	0	15.6342	0	0	0	2043.98	0	0	0	0	0	0	0	NaN	0	NaN	0	0	0	0	0	0	0	0	0	0	0	0	0	0	0	0	0	0	0	0	0	NaN	0	0	0
AACACGGCTTCCAAATTTAT	71.3207	58.401	NaN	0	21.0544	0	34.7557	39.3652	0	179.44	0	0	0	0	0	0	0	0	0	0	240.962	22.7581	31.0758	150.207	0	0	0	0	0	99.5429	0	0	0	0	0	0	0	0	0	0	0	NaN	71.0621	39.0016	24.5538	NaN	0	0	NaN
AACACTAATGCTGAAGCAAA	13.5836	0	0	0	0	0	0	0	10.8154	0	0	0	0	0	0	0	0	0	0	0	0	0	0	0	0	0	24.1884	0	0	0	0	0	0	0	0	0	0	0	0	0	0	0	0	0	0	0	0	0	0
AACACTATGTTGTACATTTC	31.3603	0	0	0	0	0	0	25.0224	0	0	0	0	0	0	0	0	0	0	0	0	0	0	0	0	0	0	0	0	0	0	0	0	0	0	0	0	0	0	0	0	NaN	0	28.6748	0	0	32.272	0	0	0
AACAGAAGTTTAGAGGTCCC	15.2189	0	0	58.658	0	147.666	0	0	0	42.7771	0	0	0	381.156	0	0	0	0	0	0	0	0	0	0	0	0	0	0	NaN	0	0	0	0	0	0	0	0	0	0	0	0	NaN	0	0	14.256	0	0	0	0
AACAGACATTGTCAAAGTAA	24.071	0	28.1729	0	0	0	0	20.1462	0	0	0	0	0	0	0	0	0	0	0	0	0	309.068	37.5028	0	0	0	0	0	0	0	0	0	0	0	0	0	0	0	0	0	0	0	0	0	0	0	0	0	0
AACAGATCATGTGAGCCAGG	31.031	0	0	0	0	0	0	0	0	0	0	0	0	0	0	0	0	0	33766.2	0	0	0	0	50.8442	0	0	34.3751	0	0	28.1376	0	0	0	0	0	0	0	0	0	0	306.181	0	26.4538	0	0	0	0	0	0
AACAGATTACAGTTTTTGCA	19.1086	0	0	0	0	0	0	0	0	0	0	0	0	0	0	0	0	0	0	0	0	0	0	0	0	0	NaN	0	0	0	0	0	0	0	0	0	0	0	0	0	0	0	0	0	0	0	0	0	0
AACAGCCAAGATAGTACAGG	37.2779	0	0	0	0	0	22.3903	21.7435	0	4124.85	0	0	0	0	0	0	0	0	0	0	0	0	0	20.2874	0	0	NaN	269.36	35.1695	30.9994	0	0	0	0	0	0	0	0	0	0	0	20.0489	NaN	0	0	130.239	0	0	0
AACAGGCAATTATTTCTACT	28.0455	0	0	0	0	0	164.607	0	0	14.542	0	0	0	0	0	0	0	0	0	0	0	23.6865	0	0	0	0	0	0	0	NaN	0	0	0	0	0	0	0	0	0	0	56.2269	0	0	0	0	0	0	0	0
AACAGGTACTTTAGTAACCT	23.4056	0	0	0	0	13.9338	59.7482	16.454	46.5665	0	0	0	0	0	0	0	0	0	0	0	0	0	0	0	0	0	0	0	0	0	0	0	0	0	0	0	0	0	0	0	0	13.8031	0	0	0	0	0	0	0
AACAGGTACTTTTTATTTAC	21.693	0	0	0	31.3325	0	0	0	0	0	0	0	0	0	0	0	0	0	0	0	0	0	0	0	0	0	NaN	0	0	0	0	0	0	0	0	0	0	0	0	0	0	0	52.7252	0	0	0	0	0	0
AACAGGTTATTAGGTATGTA	24.6396	0	0	0	0	0	0	0	0	0	0	0	0	0	0	0	0	0	0	0	0	0	0	0	0	0	0	71.1324	0	NaN	0	0	0	0	0	0	0	0	0	0	0	0	23.8385	NaN	16.6762	0	0	0	NaN
AACAGTAGTTGTCAAATTAT	23.0699	0	0	0	0	19.4684	0	50.7235	0	0	0	0	0	893.969	0	0	0	0	0	0	0	0	0	0	0	0	0	0	0	0	0	0	0	0	0	0	0	0	0	0	0	0	0	0	0	99.9969	52.9441	0	0
AACAGTATTCGTTCGAGGGT	15.7994	0	0	0	0	0	0	0	136.699	0	0	0	0	0	0	0	0	0	0	0	0	0	0	0	489.663	0	0	0	0	0	0	0	0	0	0	0	0	0	0	0	0	0	12.554	0	0	0	0	0	0
AACAGTATTTTCATTTCATT	26.1127	0	0	0	0	45.0893	23.1425	22.2957	0	0	0	0	0	0	0	0	0	0	0	0	0	28552.4	0	0	0	0	14.3009	0	0	0	0	0	0	0	0	0	0	0	0	0	134.529	0	0	NaN	0	NaN	NaN	0	63.3523
AACAGTTATGGCCAGCGAGG	14.7124	0	0	NaN	0	0	0	46.1886	NaN	0	0	0	0	0	0	0	0	0	0	0	0	0	0	0	0	0	0	118.341	0	59.7797	0	0	0	0	0	0	0	0	0	0	0	0	0	0	0	16.8933	0	0	0
AACATAAACTCCTGCTCTGT	26.9673	20.181	39.7656	46.2454	0	0	0	42.0458	0	0	0	0	0	0	0	0	0	0	0	0	0	0	0	18.7953	0	17.1056	0	0	0	0	0	0	0	0	0	0	0	0	0	0	0	0	45.0026	1079.53	0	0	0	0	NaN
AACATATAAGAAACTTGTGA	32.8513	0	0	0	16.941	0	0	22.4347	0	0	0	0	0	0	0	0	0	0	0	0	0	0	0	0	0	0	12.7211	0	0	0	0	0	0	0	0	0	0	0	0	0	0	0	0	0	0	0	0	0	17.4043
AACATATAAGATGATCGACT	25.556	268.691	0	0	0	29.8245	0	32.2887	0	NaN	0	0	0	0	0	0	0	0	0	0	0	0	0	0	0	0	0	0	0	28.6727	0	0	0	0	0	0	0	0	0	0	0	0	0	0	0	0	0	0	NaN
AACATATAATCCGGTTTAGG	15.3573	0	0	0	17.8971	0	0	0	0	0	0	0	0	0	0	0	0	0	0	0	NaN	0	0	0	0	0	0	0	NaN	NaN	0	0	0	0	0	0	0	0	0	0	0	0	0	0	0	0	0	66.4089	NaN
AACATATATCTACAACTAGT	20.8986	0	0	59.6286	0	16.7011	0	0	0	0	0	0	0	0	0	0	0	0	0	0	0	0	0	0	0	0	0	0	0	141.015	0	0	0	0	0	0	0	0	0	0	0	0	0	10.6848	0	0	0	135.343	0
AACATATCCTTAGGGTTTTT	17.7028	0	0	0	111.776	0	0	0	NaN	0	0	0	0	0	0	0	0	0	0	0	0	0	0	0	0	0	0	0	0	18.0227	0	0	0	0	0	0	0	0	0	0	0	0	0	0	0	0	0	0	0
AACATATCTCTTTTGTGGAT	29.1914	0	0	0	0	241.7	0	0	0	0	0	0	0	0	0	0	0	0	0	0	0	NaN	0	0	0	0	0	0	0	0	0	0	0	0	0	0	0	0	0	0	NaN	0	0	13.063	0	NaN	0	0	0
AACATATGGTCGGTCAATGG	12.8884	0	0	0	0	0	0	0	0	0	0	0	0	0	0	0	0	0	0	0	0	0	0	0	0	0	0	0	0	21.2015	0	0	0	0	0	0	0	0	0	0	0	0	0	0	0	0	0	0	NaN
AACATATTTACGACTCATAC	13.5959	150.483	0	0	0	0	0	0	0	0	0	0	0	0	0	0	0	0	0	0	0	0	0	0	0	0	0	0	1005.34	0	0	0	0	0	0	0	0	0	0	0	0	0	0	0	0	0	0	0	0
AACATATTTCCAGTGGAACG	30.4817	0	0	0	0	35.4524	0	15.9104	0	0	0	0	0	0	0	0	0	0	0	0	0	0	NaN	0	0	0	NaN	0	0	0	0	0	0	0	0	0	0	0	0	0	0	0	0	0	0	NaN	0	0	0
AACATCATTGATTATCCATC	26.5382	0	0	0	0	0	0	21.8825	0	44.8523	0	0	0	0	0	0	0	0	0	0	0	0	0	23.4905	0	0	0	153.876	0	0	0	0	0	0	0	0	0	0	0	0	0	0	0	0	0	0	0	0	0
AACATCGATGCAAGACTCCG	36.8452	167.711	0	0	0	0	0	111.95	31.095	0	0	0	0	0	0	0	0	0	0	0	0	0	0	0	0	0	NaN	0	0	21.3824	0	0	0	0	0	0	0	0	0	0	0	0	0	0	0	NaN	0	0	0
AACATCGCTGTCTGTTTTAG	26.1834	0	0	656.892	0	0	0	NaN	11.2658	0	0	0	0	0	0	0	0	0	0	0	23.2931	0	0	56.2005	0	0	0	0	0	17.7256	0	0	0	0	0	0	0	0	0	0	0	0	0	0	21.0956	0	0	0	0
AACATCGTTCAGGTGTACGA	22.5256	0	0	0	0	0	20.95	0	0	NaN	0	0	0	0	0	0	0	0	0	0	0	0	0	841.557	0	0	0	0	0	NaN	0	0	0	328.642	0	0	0	0	0	0	0	0	NaN	0	0	0	0	0	NaN
AACATCGTTTTCACTTTTTG	35.3197	0	0	0	0	0	NaN	NaN	0	0	0	0	0	0	0	0	0	0	0	0	0	0	0	0	25.423	0	0	0	159.391	53.3449	0	0	0	0	0	0	0	0	0	0	0	0	25.6749	34.3047	NaN	NaN	0	0	113.632
AACATCTATTGAACTGCTAT	29.4367	0	0	0	22.1813	14.5517	13.9191	131.679	0	0	0	0	0	0	0	0	0	0	0	0	0	0	0	0	0	0	0	0	0	33.7202	0	0	0	0	0	0	0	0	0	0	0	0	0	0	0	0	0	0	0
AACATCTCATTGCACCGTAT	28.6604	0	0	0	0	33.9087	0	25.4988	15.1182	0	0	0	0	0	0	0	0	0	0	0	0	0	23.1	0	0	0	0	13.3825	0	0	0	0	0	0	0	0	0	0	0	0	0	0	0	0	0	0	0	0	0
AACATGAACTATTGCCACAT	16.2023	0	0	0	0	0	0	24.6811	0	0	0	0	0	0	0	0	0	0	0	0	0	0	0	0	0	0	0	0	0	0	0	0	0	0	0	0	0	0	0	0	0	0	0	12.6941	13.7557	0	0	0	0
AACATGCACATGATATAGAT	14.7836	0	0	21.4235	0	0	0	0	0	0	0	0	0	0	0	0	0	0	0	0	0	0	0	0	0	0	0	0	0	NaN	0	0	0	2180.98	0	0	0	0	0	0	0	0	0	0	0	0	0	0	0
AACATGCAGATGGAGGGATA	26.4717	0	0	0	0	0	0	20.0493	0	0	0	0	0	0	0	0	0	0	0	0	0	NaN	0	0	0	0	0	0	0	0	0	0	0	0	0	0	0	0	0	0	0	0	0	0	22.1711	NaN	0	0	92.5059
AACATGCCTTTGGTCATAAG	26.1091	0	0	0	0	0	0	13.8664	0	0	0	0	0	0	0	0	0	0	0	0	0	0	38.5107	0	0	0	20.9258	0	0	64.5658	0	0	0	0	0	0	0	0	0	0	0	NaN	775.037	0	0	0	NaN	0	0
AACATGTAGCGTTATGAATT	20.5742	0	0	0	0	0	0	20.2641	24.1264	16.096	0	0	0	0	0	0	0	0	0	0	0	0	0	0	0	0	NaN	0	0	0	0	0	0	0	0	0	0	0	0	0	NaN	51.6333	0	0	31.1626	0	0	0	47.2964
AACATGTATTCAACACCAAT	41.7065	0	0	0	0	0	0	0	0	0	0	0	0	0	0	0	0	0	0	0	0	NaN	0	17.263	0	0	0	0	0	16.1826	0	0	0	0	0	0	0	0	0	0	0	0	NaN	0	0	0	0	0	0
AACATGTGGATCGAAATAAT	24.9534	0	0	27.3598	0	0	16.8819	81.2759	12.3918	0	0	0	0	0	0	0	0	0	0	0	0	0	0	0	0	0	0	0	0	62.6024	0	0	0	0	0	0	0	0	0	0	0	0	0	0	51.7565	0	0	0	NaN
AACATGTTTCCGTGGCTAGT	22.6178	0	0	0	0	0	0	0	0	0	0	0	0	0	0	0	0	0	0	0	0	NaN	0	0	0	0	NaN	0	0	0	0	0	0	0	0	0	0	0	0	0	0	0	0	0	0	0	0	0	0
AACATTAAATAAAAATAAGC	14.6292	0	0	0	0	0	0	0	0	0	0	0	0	0	0	0	0	0	0	0	0	0	0	26.1519	0	0	0	0	0	NaN	0	0	0	0	0	0	0	0	0	0	0	0	0	0	0	0	0	0	107.56
AACATTAGATGCAGAGTTCG	27.1771	0	0	0	0	11.8877	0	14.9325	0	0	0	0	0	0	0	0	0	0	0	0	0	0	0	NaN	0	0	NaN	0	0	13.3385	0	0	0	0	0	0	0	0	0	0	0	0	0	0	0	NaN	0	0	0
AACATTAGTTTTATGGTATT	19.6332	16.2088	0	0	0	0	NaN	78.6375	0	345.955	0	0	0	0	0	0	0	0	0	0	0	NaN	0	NaN	0	0	0	0	0	32.9685	0	0	0	0	0	0	0	0	0	0	NaN	0	0	0	0	273.032	0	0	39.0064
AACATTCACCCACTATCTTG	30.7464	118.386	0	0	112.236	0	16.386	127.41	0	0	0	0	0	0	0	0	0	0	0	0	0	0	0	NaN	23.7008	0	0	0	0	0	0	0	0	0	0	0	0	0	0	0	0	0	0	0	0	NaN	0	0	0
AACATTCACGAGTTGGTCAA	38.4905	501.064	0	12.7355	35.7055	0	0	16.8461	34.5463	0	0	0	0	0	0	0	0	0	0	0	0	0	0	14.204	0	0	0	0	0	137.602	0	0	0	0	0	0	0	0	0	0	0	0	NaN	0	0	17.8125	0	0	0
AACATTCATTTTTACCGGAT	19.0129	0	0	0	0	0	12.779	NaN	0	0	0	0	0	0	0	0	0	0	0	0	0	0	0	47.8957	0	0	0	0	0	NaN	0	0	0	0	0	0	0	0	0	0	0	0	0	0	0	0	0	0	0
AACATTCTTCTCTTTTTCGT	25.8695	0	0	0	0	0	0	25.3176	0	0	0	0	0	0	0	0	0	0	0	0	0	0	0	43.8125	0	0	0	0	66.4323	0	0	0	0	0	0	0	0	0	0	0	0	0	0	0	0	0	0	0	173.438
AACATTGAATGGGTTAACGA	15.8089	0	0	0	0	88.8477	0	0	0	0	0	0	0	0	0	0	0	0	0	0	0	0	0	0	0	0	0	0	0	0	0	0	0	0	0	0	0	0	0	0	0	0	0	0	0	0	0	0	0
AACATTGCTCAGCAACTCGA	19.8447	0	0	0	22.3248	15.988	0	11.6114	NaN	0	0	0	0	0	0	0	0	0	0	0	0	NaN	0	0	0	0	NaN	0	0	39.8884	0	0	0	0	0	0	0	0	0	0	0	0	0	70.0773	0	NaN	0	0	0
AACATTTGGCACCAAATATT	13.5467	0	0	0	0	0	0	0	0	0	0	0	0	0	0	0	0	0	0	0	0	0	0	0	0	0	0	0	0	0	0	0	0	0	0	0	0	0	0	0	0	0	0	0	0	0	0	0	0
AACATTTGTGTATTTCGTTC	22.9737	0	0	0	15.0584	0	0	0	0	0	0	0	0	0	0	0	0	0	0	0	0	0	0	0	0	0	0	0	0	0	0	0	0	0	0	0	0	0	0	0	0	0	0	0	0	0	0	0	0
AACATTTTTTCCTCGTTGTC	13.051	0	0	0	0	0	0	0	0	0	0	0	0	0	0	0	0	0	0	0	0	0	0	23.9283	0	0	0	0	0	0	0	0	0	0	0	0	0	0	0	0	0	0	0	0	0	NaN	0	0	0
AACCAAAGATTTCTCGCTTT	17.7335	0	0	0	0	0	0	13.8242	0	0	0	0	0	0	0	0	0	0	0	0	0	0	0	23.4179	0	0	0	0	0	0	0	0	0	0	0	0	0	0	0	0	0	0	116.996	0	0	NaN	0	0	0
AACCAAGTTATTCAATATCA	44.4016	0	0	NaN	0	0	0	25.6168	0	11.8926	0	0	0	0	0	0	0	0	0	0	0	18.9834	0	39.4457	0	0	11.7697	0	0	NaN	0	0	0	0	0	0	0	0	0	0	NaN	NaN	0	58.6369	0	22.5617	0	0	0
AACCAATAATAGATTTATGA	15.9788	0	0	1207.1	0	0	0	0	0	0	0	0	0	0	0	0	0	0	0	0	0	0	0	0	0	0	0	0	0	27.5487	0	0	0	0	0	0	0	0	0	0	0	0	0	0	0	0	51.0697	0	83.4224
AACCAATATTGCGGATCAAT	23.8256	0	0	0	0	0	0	24.5842	0	0	0	0	0	0	0	0	0	0	0	0	0	0	0	240.319	0	0	0	0	0	16.1307	0	0	0	0	0	0	0	0	0	0	0	0	0	0	0	22.7786	0	0	0
AACCAATGTTGCATAATAAT	30.9585	0	0	0	26.9595	0	0	0	0	0	0	0	0	0	0	0	0	0	0	0	0	0	0	26.5171	0	0	23.924	0	0	27.9281	0	0	0	0	0	0	0	0	0	0	0	0	0	25.5697	0	90.1734	0	0	0
AACCACTAGCTCTTGTCCTT	46.5181	14.9218	0	0	0	0	NaN	0	29.9873	0	0	0	0	0	0	0	0	0	0	0	0	0	0	0	0	0	22.2893	0	0	24.3732	0	0	0	0	0	0	0	0	0	0	0	0	0	0	0	0	0	0	NaN
AACCACTTCTGGTTTCATGA	25.5841	0	0	0	27.4512	15.4775	0	0	0	0	0	0	0	0	0	0	0	0	0	0	0	0	0	0	0	0	0	0	0	0	0	0	0	0	0	0	0	0	0	0	0	NaN	0	0	0	0	0	0	NaN
AACCAGCCAATATCATGTGA	18.2981	0	0	0	0	0	0	0	0	0	0	0	0	0	0	0	0	0	0	0	0	NaN	0	0	0	0	0	0	0	0	0	0	0	0	0	0	0	0	0	0	0	0	0	0	0	0	0	0	0
AACCAGCGGCGACTTTGAAC	34.5067	0	0	23.5266	0	0	15.546	45.9106	0	46.7184	0	0	0	0	0	0	0	0	0	0	0	0	0	0	0	NaN	0	0	0	NaN	0	0	0	0	0	0	0	0	0	0	0	0	0	0	0	17.302	0	NaN	0
AACCAGGCTGCTTTTTTAGA	18.671	0	0	0	0	0	0	0	0	0	0	0	0	0	0	0	0	0	0	0	0	30.15	0	18.2849	0	0	20.7886	0	0	25.7605	0	0	0	0	0	0	0	0	0	0	0	0	0	0	0	0	0	0	0
AACCAGTACTACATTAACTC	22.5498	0	0	153.74	112.53	0	0	16.1338	0	0	0	0	0	0	0	0	0	0	0	0	0	0	0	0	0	0	10.7566	0	0	0	0	0	0	0	0	0	0	0	0	0	0	NaN	0	0	0	0	0	0	0
AACCATAACACCGCTAATGT	35.3684	0	0	0	16.2741	43.2438	19.0706	12.387	0	0	0	0	0	0	0	0	0	0	0	0	0	0	0	0	0	0	0	0	0	34.4077	0	0	0	0	0	0	0	0	0	0	0	0	0	0	0	0	72.4244	0	0
AACCATACTCATAGTACTTG	21.9786	0	0	0	0	0	0	30.4805	18.5145	0	0	0	0	0	0	0	0	0	0	0	0	0	0	16.2065	0	0	0	0	0	0	0	0	0	0	0	0	0	0	0	0	0	NaN	396.381	0	0	0	0	0	0
AACCATCGCAATATTACTAT	32.1189	0	0	0	0	29.4032	350.267	NaN	0	0	0	0	0	0	0	0	0	0	0	0	0	0	25.8453	NaN	0	0	28.691	0	0	17.4571	0	0	0	0	0	0	0	0	0	0	0	0	0	0	0	44.9982	0	0	NaN
AACCATTACTTAGGTCTATA	17.3461	0	0	0	0	0	0	0	0	0	0	0	0	0	0	0	0	0	0	0	0	0	0	0	0	0	0	0	0	0	0	0	0	0	0	0	0	0	0	0	0	0	0	0	0	0	0	0	0
AACCATTATTGATTATTCAT	61.4051	0	0	0	0	26.9539	0	75.3585	0	186.312	0	0	0	0	0	0	337.278	0	0	0	0	0	0	15.7363	0	0	0	0	41.9045	266.372	0	0	0	0	0	0	0	0	0	0	24.338	0	150.618	20.1664	0	NaN	0	0	190.269
AACCCAAGTGGCAATTATCA	19.8777	0	0	0	0	0	0	0	0	0	0	0	0	0	0	0	0	0	0	0	0	0	0	0	0	0	0	0	0	0	0	0	0	0	0	0	0	0	0	0	0	0	0	0	0	0	0	0	0
AACCCAGTCTTTAATACTGC	18.4961	13.2185	0	0	0	21.5206	0	17.314	0	16.2271	0	0	0	0	0	0	0	0	0	0	0	0	0	0	0	0	0	0	0	0	0	0	0	0	0	0	0	0	0	0	0	0	0	0	0	17.1569	0	0	0
AACCCCAATGATTAACTAGT	30.6217	NaN	0	0	0	0	0	0	0	0	0	0	0	0	0	0	0	0	0	0	0	0	0	0	0	0	0	0	0	NaN	0	0	0	0	0	0	0	0	0	0	0	0	0	0	0	0	0	0	0
AACCCCCCGTTGGTAATTGT	31.4612	0	0	0	0	0	0	14.6334	0	0	0	0	0	0	0	0	0	0	0	0	0	0	0	0	0	0	0	0	0	14.8205	0	0	0	0	0	0	0	0	0	0	0	11.7183	0	0	0	11.5019	0	0	0
AACCCCTATATATATAGTTA	23.0491	0	54.6891	0	0	0	51.6853	13.8031	0	0	0	0	0	0	0	0	0	0	0	0	0	0	0	56.3803	0	0	0	0	0	0	0	0	0	0	0	0	0	0	0	0	0	0	0	0	0	25.6844	0	0	0
AACCCGGTATCTTTGTGGCG	54.2392	26.6451	0	17.6995	0	0	56.9025	42.4629	23.2255	13.4404	0	0	0	0	0	0	0	0	0	0	0	0	25.4714	0	0	0	0	0	698.843	20.047	0	0	0	0	0	0	0	0	0	0	0	0	0	NaN	0	0	0	0	0
AACCCTGAATCGTTCCAAAC	15.3882	0	0	15.2181	0	0	0	0	0	0	0	0	0	0	0	0	0	0	0	0	0	0	0	0	0	0	0	0	0	0	0	0	0	0	0	0	0	0	0	0	0	0	NaN	0	0	19.5107	0	0	0
AACCCTTATGTCATAGTTTT	20.3578	0	0	0	269.787	0	0	0	0	28.1134	0	0	0	0	0	0	0	0	0	0	0	0	0	12.0563	0	0	206.466	12.8113	0	NaN	0	0	0	0	0	0	0	0	0	0	0	0	0	0	0	18.9101	0	0	0
AACCCTTTACTTAACGAGAA	15.0967	0	0	0	0	0	13.3445	0	0	0	0	0	0	0	0	0	0	0	0	0	0	0	0	0	0	0	0	0	0	0	0	0	0	0	0	0	0	0	0	0	0	0	0	0	24.1302	0	0	0	0
AACCGAATTTAAACATCGAT	13.9245	0	0	0	0	0	0	0	0	32.0516	0	0	0	0	0	0	0	0	0	0	0	0	0	0	0	0	0	0	0	0	0	0	0	0	0	0	0	0	0	0	0	686.301	0	0	0	0	0	0	47.8607
AACCGAGTAGGACATTTTAT	15.6019	0	0	0	0	0	0	16.1127	0	0	0	0	0	0	0	0	0	0	0	0	0	0	0	16.1696	0	0	0	0	0	0	0	0	0	0	0	0	0	0	0	0	0	NaN	0	0	0	0	0	0	NaN
AACCGATATGCCAAGTTACG	26.0256	18.2322	0	0	0	0	0	29.0223	0	NaN	0	0	0	0	0	0	0	0	0	0	0	0	0	0	0	0	NaN	0	0	NaN	0	0	0	0	0	0	0	0	0	0	0	NaN	0	0	0	0	0	0	0
AACCGCGTTATAATAGTTAG	24.9409	0	0	12.1953	0	0	0	NaN	0	0	0	0	0	0	0	0	0	0	0	0	0	0	0	0	0	0	0	0	0	22.2827	0	0	0	0	0	0	0	0	0	0	NaN	0	0	0	0	NaN	0	0	0
AACCGGGAACGTGGCTAATC	15.7858	0	0	0	0	0	0	NaN	17.3519	0	0	0	0	0	0	0	0	0	0	0	0	0	0	0	0	0	29.6904	0	0	0	0	0	0	0	0	0	0	0	0	0	0	0	0	0	16.4841	0	0	0	0
AACCGGGATCTTTCCATATA	25.6764	0	0	0	0	0	59.8911	32.6089	0	0	0	0	0	0	0	0	0	0	0	0	0	NaN	0	20.1455	0	0	0	0	0	0	0	0	0	0	0	0	0	0	0	0	0	0	NaN	0	782.589	0	119.609	NaN	NaN
AACCGGTCAGACAGGCATGT	46.0425	NaN	0	0	NaN	0	33.5551	13.525	39.5429	0	0	0	0	0	0	0	0	0	0	0	0	0	0	24.7659	67.0123	0	10.1555	0	0	NaN	0	0	0	0	0	0	0	0	0	0	NaN	0	0	0	0	0	0	0	52.9978
AACCGTAACATGGGGTGTCA	17.8102	0	0	0	84.6142	0	0	35.652	14.0837	0	0	0	0	0	0	0	0	0	0	0	0	0	0	0	0	0	NaN	0	NaN	49.1459	0	0	0	0	0	0	0	0	0	0	0	30.7508	0	0	0	0	0	0	0
AACCGTATCCTAAGTGTGAG	15.5343	0	0	0	NaN	0	0	0	0	0	0	0	0	0	0	0	0	0	0	0	0	0	0	0	0	0	0	0	0	0	0	0	0	0	0	0	0	0	0	0	0	NaN	0	0	0	0	0	0	0
AACCGTGATAATACTCTTAA	13.3895	0	0	0	0	0	55.8229	0	0	19.0013	0	0	0	0	0	0	0	0	0	0	0	0	0	17.8125	0	0	0	0	137.152	0	0	0	0	0	0	0	0	0	0	0	0	0	0	32.2046	0	0	0	0	0
AACCGTGGGGTTCTTTGAGT	21.3758	0	0	0	0	0	0	0	0	0	0	0	0	0	0	0	0	0	0	0	145.838	0	0	0	0	0	0	0	0	0	0	0	0	0	0	0	0	0	0	0	0	0	0	0	0	0	0	0	0
AACCGTTGCCGCGGTCTGGT	34.0756	0	0	0	246.28	0	0	13.6008	NaN	0	0	0	0	0	0	0	0	0	0	0	0	0	0	0	0	0	NaN	0	0	0	0	0	0	0	0	0	0	0	0	0	0	0	25.1203	0	0	NaN	0	0	0
AACCGTTTTGTTTCGATTTT	23.5571	0	0	0	312.945	0	13.0224	15.4215	0	0	0	0	0	0	0	0	0	0	0	0	0	0	0	0	0	0	0	0	0	NaN	0	0	0	0	0	0	0	0	0	0	0	0	0	0	0	0	0	0	0
AACCTAATGTGCGAGTTTTT	24.9409	0	0	0	20.7609	0	14.6932	19.2823	0	0	0	0	0	0	0	0	0	0	0	0	0	0	0	NaN	0	0	0	0	0	15.7727	0	0	0	0	0	0	0	0	0	0	0	367.013	0	0	0	NaN	0	0	0
AACCTACCTGCTAATACTAT	13.0038	0	0	0	0	0	0	0	0	0	0	0	0	0	0	0	0	0	0	0	0	0	0	0	0	0	0	0	0	0	0	0	0	0	0	0	0	0	0	0	0	0	1129.91	32.2076	0	0	0	0	0
AACCTAGATGCAATAGAGGA	15.0096	0	0	0	0	0	NaN	12.8338	0	0	0	0	0	0	0	0	0	0	0	0	0	0	0	161.242	0	0	0	0	0	0	0	0	0	0	0	0	0	0	0	0	0	0	0	0	0	0	0	0	0
AACCTAGCTATTTGTTATAT	14.3332	0	0	0	0	13.01	0	0	0	0	0	0	0	0	0	0	0	0	0	0	0	0	0	0	0	0	0	0	0	0	0	0	0	0	0	0	0	0	0	0	0	0	0	0	0	0	0	0	0
AACCTAGTGCCAGCGGTCGA	13.3072	0	0	0	0	0	0	0	0	12.9286	0	0	0	0	0	0	0	0	0	0	0	0	0	0	0	0	0	0	0	0	0	0	0	0	0	0	0	0	0	0	0	0	0	0	0	0	0	0	0
AACCTATAATCAATAAGGCG	18.3574	258.849	0	0	0	0	0	0	0	13.1876	0	0	0	0	0	0	0	0	0	0	0	0	0	0	0	0	0	0	0	NaN	0	0	0	0	0	0	0	0	0	0	0	0	0	0	0	0	0	0	NaN
AACCTATCCAGCCCTAGTAT	31.8018	0	0	0	0	0	0	0	0	14.2237	0	0	0	0	0	0	0	0	0	0	17.8372	0	0	12.8571	0	0	0	0	0	0	0	0	0	0	0	0	0	0	0	0	0	0	16.5102	0	0	17.0935	0	0	NaN
AACCTATGGTTTTGTGATAC	23.1188	0	0	0	0	0	55.0745	14.8989	0	NaN	0	0	0	0	0	0	0	0	0	0	0	0	0	NaN	0	0	0	0	0	0	0	0	0	0	0	0	0	0	0	0	0	0	0	0	0	0	0	0	NaN
AACCTATTAAATGATGGGAT	25.2925	0	0	0	0	30.1325	NaN	22.7424	0	76.6387	0	0	0	0	0	0	0	0	0	0	0	0	0	0	0	0	0	0	0	0	0	0	0	0	0	0	0	0	0	0	0	0	0	0	0	116.73	0	0	0
AACCTATTCCCCCTTCTTAC	21.631	0	0	0	0	0	NaN	0	0	0	0	0	0	0	0	0	0	0	0	0	0	0	0	0	0	0	0	0	172.015	0	0	0	0	0	0	0	0	0	0	0	0	12.4567	0	0	0	0	0	0	0
AACCTCCCTAATCGCGCATA	35.1678	0	0	0	0	0	0	19.6572	0	0	0	0	0	0	0	0	0	0	0	0	0	0	0	0	0	0	22.9384	0	0	0	0	0	0	0	0	0	0	0	0	0	0	0	0	0	0	0	0	0	0
AACCTCTGGTCTTATGTTGA	15.1077	0	0	0	14.3345	0	0	0	0	0	0	0	0	0	0	0	0	0	0	0	0	0	0	0	0	0	0	0	0	0	0	0	0	0	0	0	0	0	0	0	0	0	0	0	0	0	0	0	0
AACCTGTGTTTTCCAGCACG	37.6479	298.698	NaN	20.668	NaN	0	NaN	54.4329	13.4447	0	0	0	0	0	0	0	0	0	0	0	0	0	0	0	0	0	18.8136	0	0	15.4076	0	0	0	0	0	0	0	0	0	0	0	0	0	0	0	NaN	0	0	0
AACCTTAACTATACTCGATG	25.6054	250.682	NaN	0	0	0	17.6651	0	0	0	0	0	0	0	0	0	0	0	0	0	0	0	0	0	0	0	NaN	0	0	100.967	0	0	0	0	0	0	0	0	0	0	0	0	10.1802	85.2002	0	0	0	14.3522	0
AACCTTATTGTGTATACTAC	18.9407	0	282.029	0	0	0	0	0	22.008	0	0	0	0	0	0	0	0	0	0	0	0	0	0	0	0	0	NaN	0	0	0	0	0	0	0	0	0	0	0	0	0	0	0	216.006	0	0	NaN	0	0	0
AACCTTCTTTTTTTTGTACG	36.1505	0	0	10.3069	0	0	0	134.903	0	53.5775	0	0	0	0	0	0	0	0	0	0	0	0	0	NaN	0	0	0	0	93.6308	NaN	0	0	0	0	0	0	0	0	0	0	0	0	0	0	0	0	0	0	0
AACCTTGGTAGAACTCAGAC	35.2569	63.8609	0	0	0	0	0	21.1155	0	NaN	0	0	0	0	0	0	0	0	0	0	0	0	0	0	0	0	0	0	0	NaN	0	0	0	0	0	0	0	0	0	0	0	0	0	0	0	NaN	0	0	NaN
AACCTTTATTTGGCACCTGA	23.0613	0	0	0	0	0	0	NaN	0	66.1098	0	0	0	0	0	0	0	0	0	0	0	0	0	15.1153	0	0	0	0	0	17.8651	0	0	0	0	0	0	0	0	0	0	0	0	0	0	18.0205	0	0	0	0
AACCTTTTATTCCATGGAAG	28.3218	0	0	0	0	0	0	138.478	0	0	0	0	0	0	0	0	0	0	0	0	0	0	0	0	0	0	0	0	0	NaN	0	0	0	0	0	0	0	0	0	0	0	NaN	NaN	0	0	0	0	0	15.1594
AACCTTTTGTTCCAAATATG	49.0811	0	0	0	335.791	0	14.415	44.3344	12.9942	19.769	0	0	0	0	0	0	0	0	0	0	0	0	0	26.0816	221.009	0	0	0	0	14.7239	0	0	0	0	0	0	0	0	0	0	0	0	0	0	0	0	0	0	NaN
AACGAAAAAGTTTTTGTATA	36.4839	0	0	0	0	0	0	12.4839	0	38.7671	0	0	0	0	0	0	0	0	0	0	0	0	0	0	0	0	0	0	0	16.6444	0	0	0	0	0	0	0	0	0	0	NaN	24.4011	0	151.052	0	0	0	0	0
AACGAAATACCGGAAGGTTT	26.389	0	0	0	0	0	0	0	0	0	0	0	0	0	0	0	0	0	0	0	0	0	13.6786	0	0	0	27.3038	0	0	NaN	0	0	0	0	0	0	0	0	0	0	22.794	0	0	0	18.0591	0	0	0	0
AACGAAATTCGAAAATATTT	52.5945	0	0	232.959	0	0	15.5808	43.5377	0	0	0	0	0	0	0	0	0	0	0	0	0	0	0	0	0	0	0	0	0	15.8479	0	0	0	0	0	0	0	0	0	0	NaN	0	0	0	0	0	0	0	0
AACGAACGTAGCGCATGAGA	15.2535	0	0	0	0	23.5728	0	0	0	0	0	0	0	0	0	0	0	0	0	0	0	0	0	0	0	0	0	0	0	0	0	0	0	0	0	0	0	0	0	0	0	0	0	0	0	0	0	0	0
AACGAAGTATTTCGAGGCAT	36.3406	0	0	0	0	0	21.1459	39.1332	112.292	0	0	0	0	0	0	0	0	0	0	0	0	0	0	0	0	0	NaN	0	27.9614	NaN	0	0	0	0	0	0	0	0	0	0	NaN	0	0	0	0	0	0	NaN	0
AACGAAGTTTCACCTTATCA	18.4748	434.208	0	0	0	NaN	0	0	0	0	0	0	0	0	0	0	0	0	0	0	0	0	0	0	0	0	0	0	NaN	0	0	0	0	0	0	0	0	0	0	0	0	0	0	0	0	11.7488	0	0	0
AACGAATTTAGCGTTTCACG	13.2901	0	0	0	0	0	0	0	22.008	0	0	0	0	0	0	0	0	0	0	0	0	0	0	20.2874	0	0	0	0	0	0	0	0	0	0	0	0	0	0	0	0	0	0	0	0	0	0	0	0	NaN
AACGACAAATTTTGGGTGTT	14.564	0	307.686	0	0	0	0	NaN	0	0	0	0	0	0	0	0	0	0	0	0	0	0	0	0	0	0	0	0	0	16.6302	0	0	0	0	0	0	0	0	0	0	0	0	0	0	0	0	0	0	0
AACGACGGACTTTTGAGTTT	22.6261	0	0	0	0	28.5948	0	15.1137	0	0	0	0	0	0	0	0	0	0	0	0	0	0	0	0	0	0	0	0	0	0	0	0	0	0	0	0	0	0	0	0	0	15.4797	0	0	0	0	0	0	0
AACGACTACGGATATATGCT	21.5354	46.6403	0	31.6761	0	0	0	17.1117	0	286.96	0	0	0	0	0	0	0	0	0	0	0	0	0	NaN	150.114	0	0	0	0	NaN	0	0	0	0	0	0	0	0	0	0	NaN	0	0	0	0	0	0	0	0
AACGACTCTGCCACCACCGG	14.4801	17.704	0	0	0	0	0	0	0	0	0	0	0	0	0	0	0	0	0	0	0	0	42.7759	NaN	10.703	0	0	0	0	36.4839	0	0	0	0	0	0	0	0	0	0	0	0	0	0	0	NaN	0	0	NaN
AACGACTTTGTTTCGGATAC	19.4798	0	0	0	0	0	0	0	0	0	0	0	0	0	0	0	0	0	0	0	0	0	0	0	0	0	0	0	115.976	NaN	0	0	0	0	0	0	0	0	0	0	20.1834	0	38.5667	0	NaN	0	0	0	0
AACGAGTATTCAACACCCTA	19.8077	0	0	0	0	0	NaN	0	0	0	0	0	0	0	0	0	0	0	0	0	0	0	0	0	0	0	0	0	0	NaN	0	0	0	0	0	0	0	0	0	0	NaN	NaN	14.1661	0	0	0	0	0	0
AACGAGTTGGAAATCAAAGG	46.8287	14.4383	0	0	15.8689	0	14.5889	174.981	0	11.5025	0	0	0	0	0	0	0	0	0	0	0	0	0	139.459	0	0	0	0	0	0	0	0	0	0	0	0	0	0	0	0	0	0	53.5288	306.682	0	0	0	0	NaN
AACGATACGTAACCAAAGGG	28.1148	0	NaN	0	0	0	52.247	22.0301	0	18.1587	0	0	0	0	0	0	0	0	0	0	0	0	0	61.405	0	0	13.5384	0	0	NaN	0	0	0	0	0	0	0	0	0	0	0	NaN	0	0	0	0	0	0	NaN
AACGATATATAAACATCTTT	14.626	0	0	0	0	0	0	0	0	0	0	0	0	0	0	0	0	0	0	0	0	0	0	0	0	0	0	0	0	0	0	0	0	0	0	0	0	0	0	0	NaN	0	0	0	0	0	0	0	0
AACGATATTGTCTTCGCGTG	60.4349	0	0	0	66.7171	41.0883	19.4403	16.1885	0	22.7491	0	0	0	0	0	0	0	0	0	0	0	60.5966	0	0	0	0	NaN	0	0	17.0543	0	0	0	0	0	0	0	0	0	0	0	0	0	78.5936	25.1299	NaN	0	0	NaN
AACGATCATGCAGATCGTCC	35.9359	0	0	40.3648	0	0	14.2888	13.3563	NaN	0	0	0	0	0	0	0	0	0	0	0	0	0	0	0	0	0	0	0	0	13.6356	0	0	0	0	0	0	0	0	0	0	0	76.669	0	0	0	NaN	15.9459	0	0
AACGATCATGGTAACATTAT	14.3223	0	14.2734	0	0	0	0	0	0	0	0	0	0	0	0	0	0	0	0	0	0	0	0	29.1417	0	0	0	0	0	0	0	0	0	0	0	0	0	0	0	0	0	0	0	0	0	0	0	0	0
AACGATGGGACGATTTAGGA	43.7743	0	0	50.5093	984.099	0	0	48.6123	0	NaN	0	0	0	0	0	0	0	0	0	0	0	0	0	0	0	0	NaN	0	0	NaN	0	0	0	0	0	0	0	0	0	0	184.334	0	0	0	NaN	NaN	0	0	NaN
AACGATTAATTTCTCTATAG	19.4484	0	0	0	0	0	0	0	0	0	0	0	0	0	0	0	0	0	0	0	0	0	0	NaN	0	0	0	0	0	18.1946	0	0	0	0	0	0	0	0	0	0	0	0	0	34.0235	0	0	0	0	0
AACGATTATACGTTTGTAGT	39.2674	0	0	0	0	0	NaN	32.2676	0	22.8178	0	0	0	0	0	0	0	0	0	0	0	0	0	NaN	0	0	0	0	0	0	0	0	0	0	0	0	0	0	0	0	0	112.206	0	0	0	0	0	0	0
AACGATTGATAAGTCGTTTC	20.7457	0	0	0	0	0	0	42.9183	0	0	0	0	0	0	0	0	0	0	0	0	0	0	0	0	129.166	0	0	0	0	48.6802	0	0	0	0	0	0	0	0	0	0	0	0	0	0	0	0	0	0	0
AACGATTGATTCGTATTGAT	17.3728	0	0	0	566.109	0	0	0	0	0	0	0	0	0	0	0	0	0	0	0	0	0	0	0	0	0	0	0	0	0	0	0	0	0	0	0	0	0	0	0	0	0	0	0	0	0	120.173	0	56.2384
AACGCAATTTGTCGTGTGGT	45.7135	0	41.9052	0	0	0	11.3388	18.2833	0	11.3714	0	0	0	0	0	0	0	0	0	0	0	0	0	NaN	0	0	0	62.3782	0	55.1974	0	0	0	0	0	0	0	0	0	0	0	0	0	0	0	1534.76	0	0	0
AACGCAGGCCTTCAGTCGTC	24.4562	0	0	0	0	0	0	22.5612	42.8478	0	0	0	0	0	0	0	0	0	0	0	0	0	0	0	0	0	62.1938	0	0	0	0	0	0	0	0	0	0	0	0	0	0	0	0	0	0	0	0	0	0
AACGCCGAATAGAGTATTTC	25.357	0	0	0	0	0	0	18.8269	0	0	0	0	0	0	0	0	0	0	0	0	0	0	0	0	0	0	0	0	0	13.5694	0	0	0	0	0	0	0	0	0	0	0	NaN	0	0	0	151.047	0	0	0
AACGCGAGCCTTAGCTTCAT	28.251	0	11.1548	0	0	0	0	0	0	0	0	0	0	0	0	0	0	0	0	0	0	0	0	0	0	0	0	0	0	0	0	0	0	0	0	0	0	0	0	0	52.3311	0	0	0	0	0	136.042	0	0
AACGCGTGCTATAGCATATG	54.366	302.878	0	168.038	0	19.7763	NaN	25.5957	0	175.256	62.5629	0	0	0	0	0	0	0	0	0	0	0	462.462	101.693	0	99.35	0	1573.94	0	0	0	0	0	0	0	0	0	0	0	0	0	0	12.2114	0	103.554	NaN	0	0	0
AACGCGTGTTGCGAACACAT	23.1653	0	0	0	0	0	0	0	0	NaN	0	0	0	0	0	0	0	0	0	0	NaN	0	0	0	0	0	0	0	17.7174	26.6465	0	0	0	0	0	0	0	0	0	0	0	0	0	0	0	0	0	0	0
AACGCGTTCATTAGGGAAAT	35.2658	0	0	18.6712	0	0	33.7857	0	0	0	0	0	0	0	0	0	0	0	0	0	0	0	0	21.4902	0	0	0	0	0	0	0	0	0	0	0	0	0	0	0	0	0	0	0	12.0442	0	NaN	91.0478	NaN	0
AACGCTCGCTAACTGATTTG	13.4942	0	0	0	0	0	0	0	0	0	0	0	0	0	0	0	0	0	0	0	0	NaN	0	0	0	0	0	0	0	0	0	0	0	0	0	0	0	0	0	0	0	0	0	0	0	0	0	0	0
AACGCTTAGGTTTTTATTTT	40.0342	0	0	0	15.2019	0	0	15.2824	36.293	11.1156	0	0	0	0	0	0	0	0	0	0	0	0	0	0	0	0	0	0	0	NaN	0	0	0	0	NaN	0	0	0	0	0	179243	0	NaN	0	0	0	0	0	NaN
AACGCTTTATTTGTAACTGT	25.5202	0	0	0	0	0	0	41.9826	0	0	0	0	0	0	0	0	0	0	0	0	0	0	14.6255	0	0	0	0	0	0	153.482	0	0	0	0	0	0	0	0	0	0	0	0	NaN	0	68.0098	NaN	193.064	0	0
AACGGAAACGTCACGGTGCT	14.2113	0	0	0	0	0	0	0	0	0	0	0	0	0	0	0	0	0	0	0	0	0	0	0	0	0	0	0	NaN	34.8066	0	0	0	0	0	0	0	0	0	0	NaN	0	0	0	0	0	0	0	NaN
AACGGACGAGGTATTTGTAA	15.2376	0	0	17.0526	17.4897	0	0	0	0	0	0	0	0	0	0	0	0	0	0	0	0	0	0	36.2403	0	0	0	0	0	0	0	0	0	0	0	0	0	0	0	0	0	0	0	0	0	0	0	0	0
AACGGACTAAAGTAGATAGA	13.422	0	0	0	0	0	0	0	0	0	0	0	0	0	0	0	0	0	0	0	0	0	0	0	0	0	0	0	0	0	0	0	0	0	0	0	0	0	0	0	0	0	0	0	0	NaN	0	0	0
AACGGAGTCCATTTTCATTT	19.4763	0	0	0	66.8923	0	0	20.2516	44.199	0	0	0	0	0	0	0	0	0	0	0	0	0	0	0	0	0	NaN	0	0	NaN	0	0	0	0	0	0	0	0	0	0	0	0	0	0	0	0	0	0	0
AACGGATGCGGTATCGTAAG	29.739	0	0	0	0	0	0	0	0	0	0	0	0	0	0	0	0	0	0	0	0	0	0	0	NaN	0	0	0	0	NaN	0	0	0	0	0	0	0	0	0	0	0	NaN	0	0	29.3571	0	0	0	0
AACGGATTATTAAAAGGAGT	33.0038	41.3662	0	0	0	0	0	NaN	0	0	0	0	0	0	0	0	0	0	0	0	0	0	0	0	0	0	0	0	0	NaN	0	0	0	0	0	0	0	0	0	0	0	0	0	0	0	0	0	0	NaN
AACGGCATTACTAACTCATA	44.3321	0	0	46.1923	0	0	0	35.2896	0	0	0	0	0	0	0	0	0	0	0	65.3442	0	0	14.042	0	NaN	0	0	0	NaN	40.5863	0	0	0	0	NaN	0	0	0	0	0	68.2922	0	0	0	12.565	0	0	0	0
AACGGCATTACTGAACGACG	16.5036	0	0	0	0	0	0	NaN	0	0	0	0	0	0	0	0	0	0	0	0	0	0	0	NaN	0	0	0	0	0	NaN	0	0	0	0	0	0	0	0	0	0	0	0	0	0	NaN	0	0	0	0
AACGGCCAATGCTATACTGC	24.2676	0	0	0	0	0	0	19.5393	0	0	0	0	0	0	0	0	0	0	0	0	0	0	0	0	0	0	NaN	0	4474.52	37.9069	0	0	0	0	0	0	0	0	0	0	0	0	NaN	0	0	NaN	0	0	0
AACGGGAGGTTTAATGATTT	50.2334	0	0	0	0	0	0	27.1805	19.3239	0	0	0	0	0	0	0	0	0	0	0	0	0	0	49.6837	NaN	0	NaN	0	NaN	NaN	0	0	0	101.891	0	0	0	0	0	0	0	0	119.557	0	0	0	0	0	0
AACGGGCACGGTGCACATCA	17.9156	0	0	0	0	0	18.4265	0	0	0	0	0	0	0	0	0	0	0	0	0	0	0	0	0	0	0	0	0	NaN	0	0	0	0	0	0	0	0	0	0	0	0	NaN	0	46.6642	0	0	0	0	0
AACGGTAACAAGACAGTTCT	17.1906	0	0	0	0	0	0	11.877	29.1047	0	0	0	0	0	0	0	0	0	0	0	0	0	0	0	0	0	0	0	0	0	0	0	0	0	0	0	0	0	0	0	0	0	0	0	0	0	0	0	0
AACGGTACTCTTATGCGAAA	24.6365	278.807	0	NaN	0	0	19.3926	30.2235	0	0	0	0	0	0	0	0	0	0	0	0	0	0	0	0	0	0	46.3785	0	0	0	0	0	0	0	0	0	0	0	0	0	0	0	0	71.0932	0	0	0	0	0
AACGGTCTTTTGTGTGGTCT	15.1261	0	63.188	0	0	0	0	NaN	0	0	0	0	0	0	0	0	0	0	0	0	0	0	0	0	33.2328	0	0	0	0	16.0555	0	0	0	0	0	0	0	0	0	0	0	0	0	0	0	0	0	0	0
AACGGTTATATCTCTTTTTG	21.8183	0	0	0	0	0	0	15.3582	14.741	0	0	0	0	0	0	0	0	0	0	0	0	0	0	0	0	0	0	0	0	11.357	0	0	0	0	0	0	0	0	0	0	0	0	0	0	0	784.151	41.4064	0	0
AACGTACTAGACGGGATGCC	26.1218	0	0	0	0	0	21.2721	NaN	0	0	0	0	0	0	0	0	0	0	0	0	0	0	0	0	0	0	0	0	0	0	0	0	0	0	0	0	0	0	0	0	0	0	25.2387	0	0	0	0	0	31.9395
AACGTAGCGTAGACTGTATG	35.2123	0	0	0	0	0	0	22.7424	19.1902	0	0	0	0	0	0	0	0	0	0	0	0	0	0	926.851	0	0	0	0	0	0	0	0	0	0	0	0	0	0	0	0	61.6783	0	0	0	0	0	0	0	392.215
AACGTAGTAATAAGGGTGCA	22.5666	0	0	0	0	0	0	20.0493	0	0	0	0	0	0	0	0	0	0	0	0	0	0	0	0	0	0	0	0	293.583	21.47	0	0	0	0	0	0	0	0	0	0	0	0	0	0	0	0	0	0	0
AACGTAGTAGGAAAGTTGTA	23.9206	12.4522	0	0	0	0	0	39.7909	0	0	0	0	0	0	0	0	0	0	0	0	0	0	0	168.131	0	0	NaN	0	0	30.9494	0	0	0	0	0	0	0	0	0	0	0	0	NaN	41.7858	0	0	0	0	0
AACGTAGTCTCTTAACAGAG	20.8154	0	0	15.2173	0	0	40.7343	0	0	0	0	0	0	0	0	0	0	0	0	0	0	0	0	0	0	0	0	0	0	0	0	0	0	0	0	0	0	0	0	0	0	0	0	NaN	0	0	0	0	0
AACGTAGTTATACTCAGACC	14.6161	0	0	0	0	0	0	0	0	0	0	0	0	0	0	0	0	0	0	0	0	0	0	143.326	0	0	0	362.176	0	0	0	0	0	0	0	0	0	0	0	0	0	0	0	0	0	0	0	0	0
AACGTATAGCCCCCTCTTAC	13.8387	82.472	0	13.2747	0	0	0	0	0	0	0	0	0	0	0	0	0	0	0	0	0	0	0	0	0	0	0	0	0	0	0	0	0	0	0	0	0	0	0	0	0	0	0	0	0	0	0	0	47.1203
AACGTATTCACAGGAATATT	17.9338	0	0	0	0	0	0	0	NaN	0	0	0	0	0	0	0	0	0	0	0	0	0	0	0	0	0	0	0	0	0	0	0	0	0	0	0	0	0	0	0	0	0	22.256	0	0	0	0	0	404.473
AACGTATTTAAATAGTGTTG	13.8417	0	0	0	0	0	0	0	0	263.079	0	0	0	0	0	0	0	0	0	0	0	0	0	136.732	0	0	0	51.2706	0	0	0	0	0	0	0	0	0	0	0	0	0	0	0	0	0	0	0	0	0
AACGTCGGATGCAAATTTTC	17.1577	0	0	0	0	0	0	0	22.2515	0	0	0	0	0	0	0	0	0	0	0	0	NaN	0	0	0	0	0	0	0	0	0	0	0	0	0	0	0	0	0	0	0	NaN	0	0	0	0	0	0	0
AACGTCGTGGAAAGTAGGGG	44.1231	0	0	12.4111	45.8401	0	16.2726	NaN	0	48.4785	0	0	0	0	0	0	0	0	0	0	0	15.1537	0	0	0	0	0	0	0	43.0296	0	0	0	0	0	0	0	0	0	0	0	32.7661	0	0	0	14.3361	0	0	0
AACGTCTAAGTTTGCGAGTA	45.5633	22.658	15.629	0	0	0	0	16.5173	0	13.5652	0	0	0	0	0	0	0	0	0	0	0	33.8636	0	0	0	0	14.2735	0	0	19.6766	0	0	NaN	0	0	0	0	0	0	0	0	16.2008	61.4956	0	171.489	15.1401	0	0	0
AACGTGAAGGCTGAAATGGT	56.5141	0	0	0	41.178	0	15.7985	NaN	0	4018.27	0	0	0	0	0	0	0	0	0	0	0	0	0	0	46.0002	0	15.3826	0	0	NaN	0	0	0	0	0	0	0	0	0	0	NaN	19.6233	281.995	NaN	0	11.8338	0	0	40.9884
AACGTGATTTTTAGAAAACT	52.5299	0	0	0	71.1218	33.4042	21.3197	23.4337	20.9552	0	0	0	0	0	0	0	0	0	0	0	0	0	0	13.2223	0	0	0	0	20.6205	47.3505	0	0	0	0	0	0	0	0	0	0	0	0	0	0	NaN	36.2505	0	0	0
AACGTGCACTCTATATTTAC	53.9718	0	0	0	94.0271	13.7332	11.9262	25.6379	0	NaN	0	0	0	0	0	0	0	0	0	0	0	148.655	0	19.815	23.3713	0	18.374	0	532.693	0	0	0	0	0	0	0	0	0	0	0	0	0	0	0	0	63.3294	0	0	68.0067
AACGTGCTATTCTTTAGTTT	13.838	0	0	0	0	0	0	0	0	13.7649	0	0	0	0	0	0	0	0	0	0	0	0	0	0	0	0	0	0	0	0	0	0	0	0	0	0	0	0	0	0	0	0	0	0	0	0	516.8	0	0
AACGTGGGGTTCGTATTGAC	19.178	0	0	0	0	0	0	0	0	0	0	0	0	0	0	0	0	0	0	0	0	0	32.2006	0	0	0	0	0	0	0	0	0	0	0	0	0	0	0	0	0	285.65	0	0	0	0	0	0	154.481	0
AACGTGGTACTGATACTGTA	26.8093	0	0	0	0	NaN	0	0	11.2292	0	0	0	0	0	0	0	0	0	0	0	0	37.9059	0	0	0	0	0	0	0	22.1485	0	0	0	0	0	0	0	0	0	0	0	0	18.7016	0	0	0	NaN	0	NaN
AACGTGTATATCGCGAGAGA	21.9462	0	0	0	0	0	0	16.6985	0	0	0	0	0	0	0	0	0	0	0	0	0	0	0	0	0	0	0	0	0	0	0	0	0	0	0	0	0	0	0	0	0	NaN	0	0	0	0	0	0	0
AACGTGTTTTCAGTTCATTA	14.218	0	0	0	0	0	0	0	0	0	0	0	0	0	0	0	0	0	0	0	0	0	0	0	0	0	NaN	0	0	0	0	0	0	0	0	0	0	0	0	0	NaN	0	0	0	0	0	0	0	0
AACGTTAAGTTGCCCATACA	13.3022	0	NaN	0	0	0	0	0	0	0	0	0	0	0	0	0	0	0	0	0	0	0	0	0	0	0	0	0	501.038	0	0	0	0	0	0	0	0	0	0	0	0	0	504.598	0	0	0	0	0	0
AACGTTATTGTATAGGTTAA	20.6694	0	0	0	0	0	0	0	0	0	0	0	0	0	0	0	0	0	0	0	99.7273	0	0	0	0	0	0	0	0	0	0	0	0	0	0	0	0	0	0	0	0	0	0	0	0	0	0	0	NaN
AACGTTGAGTGGGAGCCCAT	33.1032	0	0	0	0	0	0	0	18.3259	0	0	0	0	0	0	0	0	0	0	0	13.7799	0	0	0	0	0	9013.06	0	0	0	0	0	0	0	0	0	0	0	0	0	0	0	0	0	0	NaN	0	0	0
AACGTTGTAGAATTTTCACT	16.9127	0	0	0	0	0	0	83.7418	0	0	0	0	0	0	0	0	0	0	0	0	0	57.6517	0	16.2467	NaN	0	0	0	0	88.5024	0	0	0	0	0	0	0	0	0	0	0	0	0	0	0	82.4748	0	NaN	0
AACGTTGTTAATCCAAGGCT	31.242	0	0	0	0	23.5728	118.534	0	0	0	0	0	0	67.1209	0	0	0	0	0	0	0	0	0	0	0	0	12.5596	0	0	0	0	0	0	0	0	0	0	0	0	0	NaN	0	0	0	0	0	0	0	0
AACGTTTACCTAAATATATA	29.8911	0	0	26.7114	0	0	14.4498	0	0	0	0	0	0	0	0	0	0	0	0	0	0	0	0	0	0	0	0	69.4649	39.4576	177.084	0	0	0	0	0	0	0	0	0	0	0	0	10.9419	0	0	0	135.907	0	0
AACGTTTAGGATCGCCTAGA	18.641	0	0	0	0	0	0	15.3582	0	62.6897	0	0	0	0	0	0	0	0	0	0	0	0	0	NaN	0	0	0	0	0	0	0	0	0	0	0	0	0	0	0	0	NaN	0	0	0	0	0	0	0	NaN
AACGTTTATATTCGCACCAC	43.4562	0	0	0	0	0	11.8347	10.8022	0	0	0	0	0	0	0	0	0	0	0	0	0	0	0	19.0835	0	0	22.7906	0	0	NaN	0	0	0	0	0	0	0	0	0	0	0	0	0	0	0	0	0	0	0
AACGTTTATGGCTTGTTTCA	15.5081	0	0	0	0	0	0	0	0	NaN	0	0	0	0	0	0	0	0	0	0	0	0	0	0	0	0	0	0	0	0	0	0	0	0	0	0	0	0	0	0	0	0	0	0	NaN	0	0	0	0
AACGTTTGTGAATCTTTCTT	39.6998	NaN	0	0	29.2791	49.9108	0	24.0953	39.7132	0	0	0	0	0	0	0	0	0	0	0	0	0	0	319.03	0	0	0	0	0	32.052	0	0	0	0	0	0	0	0	0	0	0	0	0	0	NaN	NaN	0	28.8786	0
AACGTTTTTATGTAAATCTT	29.0864	0	0	42.7919	0	0	0	0	0	0	0	0	0	0	0	0	0	0	0	0	0	0	0	20.542	0	0	0	0	0	0	0	0	0	0	0	0	0	0	0	0	NaN	0	0	0	0	0	89.1295	0	3169.52
AACTAAAGAAATATTGTGTC	15.4002	0	0	0	0	141.927	0	254.791	0	0	0	0	0	0	0	0	0	0	0	0	0	0	0	0	0	0	0	0	0	0	0	0	0	0	0	0	0	0	0	0	0	0	0	0	0	0	0	0	0
AACTAACTAGATTGTGTTTC	16.6281	0	48.8565	12.0875	0	0	0	NaN	0	0	0	0	0	0	0	0	0	0	0	0	0	25.5694	NaN	0	0	0	0	0	0	0	0	0	0	0	0	0	0	0	0	0	0	0	0	18.6568	63.9791	0	0	0	NaN
AACTAAGAATATTGAAGAGT	38.8695	0	0	0	0	0	NaN	22.0934	0	0	0	0	0	0	0	0	0	0	0	0	0	0	0	0	0	0	0	0	0	23.7253	0	0	0	0	0	0	0	0	0	0	0	0	0	0	0	NaN	NaN	0	0
AACTAATAACAACAAGCTAG	13.9989	0	0	0	29.6251	0	18.6351	0	0	0	0	0	0	0	0	0	0	0	0	0	0	0	0	0	0	0	0	0	0	0	0	0	0	0	0	0	0	0	0	0	0	0	0	0	0	0	0	0	0
AACTAATAGTGTTTATTACG	46.3937	0	0	0	131.731	101.341	19.9362	147.855	34.29	0	0	0	0	0	0	0	0	0	0	0	0	0	0	361.46	0	0	20.2631	0	0	11.0366	0	0	0	0	0	0	0	0	0	0	0	NaN	0	0	0	0	0	25.1262	NaN
AACTAATATATCTAAGTTTT	13.5606	0	0	0	0	0	0	NaN	0	17.5128	0	0	0	0	0	0	0	0	0	0	0	0	0	0	0	0	23.4053	0	0	0	0	0	0	0	0	0	0	0	0	0	0	0	0	0	0	0	0	0	0
AACTAATATTTTCGTGTACT	19.2495	0	0	0	0	21.5186	11.8347	14.6545	0	0	0	0	0	0	0	0	0	0	0	0	0	0	0	0	0	0	0	0	0	0	0	0	0	0	0	0	0	0	0	0	0	0	0	0	0	NaN	0	0	0
AACTAATTAAGTTTGTTTAC	25.8696	0	0	0	0	0	0	22.6034	NaN	0	0	0	0	0	0	0	0	0	0	0	0	0	0	0	0	0	0	0	0	0	0	0	0	0	4697.56	0	0	0	0	0	0	0	0	0	0	0	0	0	0
AACTAATTAGGTTTATATAA	31.5004	0	0	0	0	0	0	18.5278	NaN	0	0	0	0	0	0	0	0	0	0	0	0	0	0	0	0	0	0	0	0	0	0	0	0	0	0	0	0	0	0	0	NaN	0	0	124.804	0	0	0	0	40.6262
AACTAATTGTGTGCGTTTTC	47.4668	0	0	0	0	0	0	135.528	0	0	33.3005	0	0	888.552	0	0	0	0	0	0	15.8934	0	0	0	0	0	0	1401.26	NaN	33.0865	0	0	0	0	0	0	0	0	0	0	0	NaN	38.2461	0	0	15.4337	0	0	NaN
AACTACACCGCGGATTTCTG	16.5322	0	0	0	0	21.8184	0	0	0	0	0	0	0	0	0	0	0	0	0	0	0	0	0	0	0	0	0	0	0	17.7918	0	0	0	0	0	0	0	0	0	0	0	0	0	0	0	0	0	0	0
AACTACTAATTGTACTTTTA	22.4926	0	0	0	0	0	0	26.1604	0	0	0	0	0	0	0	0	0	0	0	0	0	0	0	0	0	0	0	0	0	0	0	0	0	0	0	0	0	0	0	0	0	0	0	0	0	0	0	0	0
AACTACTACTAGTGCAGAGT	20.8508	0	0	0	23.2535	0	0	0	0	0	0	0	0	0	0	0	0	0	0	0	0	0	0	0	0	0	0	0	0	0	0	0	0	0	0	0	0	0	0	0	0	0	0	0	0	570.453	0	0	0
AACTACTATATTTGTGTTAT	28.6094	0	0	0	0	0	0	0	0	30.9594	0	0	0	0	0	0	0	0	0	0	0	0	0	NaN	0	0	0	0	0	0	0	0	0	0	0	0	0	0	0	0	0	0	0	0	0	10.4976	0	0	0
AACTACTGTATGTGTGATGG	24.4848	0	0	0	0	0	0	0	0	0	40.2911	0	0	0	0	0	0	0	0	0	0	0	0	0	0	0	0	0	97.6369	0	0	0	0	0	0	0	0	0	0	0	0	0	0	0	0	0	0	0	0
AACTACTTATTATGTCCCTC	24.8712	0	0	0	0	0	NaN	25.798	0	NaN	0	0	0	0	0	0	0	0	0	0	0	0	0	0	0	0	14.8022	0	0	0	0	0	0	0	0	0	0	0	0	0	0	0	20.5429	0	0	NaN	0	0	0
AACTAGAGATAGAACATTTC	16.1605	0	0	0	0	0	12.4917	0	0	14.9258	0	0	0	0	0	0	0	0	0	0	0	0	0	0	0	0	0	0	0	73.8142	0	0	0	0	0	0	0	0	0	0	37.5487	12.6478	0	0	0	33.85	0	0	0
AACTAGTATAAACGCATCTT	53.2638	0	0	0	90.528	0	40.7124	34.9061	0	0	0	0	0	0	0	0	0	0	0	0	0	42.6177	0	NaN	0	0	0	0	0	0	0	0	0	0	0	0	0	0	0	0	0	0	0	24.5509	0	0	0	0	0
AACTAGTCCAATTGATCCGC	18.7477	0	0	0	0	0	0	0	0	0	0	0	0	0	0	0	0	0	0	0	0	0	0	0	0	0	0	121.302	0	85.8121	0	0	0	0	0	0	0	0	0	0	0	24.9046	0	0	0	0	0	0	NaN
AACTATCCTTAATATAATTA	15.7622	0	0	0	0	0	0	26.679	0	0	0	0	0	0	0	0	0	0	0	0	0	0	0	0	0	0	0	0	0	0	0	0	0	0	0	0	0	0	0	0	NaN	0	0	0	0	0	0	0	NaN
AACTATCTACTATCAGCAAT	24.7978	0	0	0	0	0	0	37.6117	0	0	0	0	0	0	0	0	0	0	0	0	0	0	0	77.8404	0	0	0	0	0	0	0	0	0	0	0	0	0	0	0	0	0	0	NaN	0	0	0	0	0	NaN
AACTATGATCAGGTTAGCAC	20.3565	0	0	0	0	0	0	12.4081	0	0	0	0	0	0	0	0	0	0	0	0	0	57.8352	0	0	0	0	NaN	0	0	0	0	0	0	0	0	0	0	0	0	0	0	0	0	0	0	0	0	0	0
AACTATGTAATTAAGAGGAT	18.068	0	0	0	0	0	NaN	19.1558	0	0	0	0	0	0	0	0	0	0	0	0	0	0	0	0	0	0	0	0	0	0	0	0	0	0	0	0	0	0	0	0	0	0	0	0	0	0	0	0	0
AACTATTAGTTAGCGGCGGA	29.0724	0	0	0	0	0	22.4122	0	0	0	0	0	0	384.311	0	0	0	0	0	0	0	13.7364	0	0	0	0	29.3263	0	0	26.1847	0	42.1835	0	0	0	0	0	0	0	0	0	0	0	0	29.8172	0	0	0	0
AACTATTATGATACCGTTGT	22.6765	0	1280.94	79.8102	0	0	0	0	0	0	0	0	0	0	0	0	0	0	0	0	0	0	0	0	0	0	NaN	0	0	NaN	0	0	0	0	0	0	0	0	0	0	0	0	0	0	0	0	NaN	0	0
AACTATTCCTTGTGTATTAT	22.5938	0	0	13.3828	0	0	0	44.4187	0	0	0	0	0	868.134	0	0	0	0	0	0	0	0	0	0	0	0	0	0	0	0	0	0	0	0	0	0	0	0	0	0	0	0	0	0	0	0	0	0	0
AACTATTCTTTTTACTGGGA	15.8973	0	0	0	0	0	0	12.5893	14.7227	0	0	0	0	0	0	0	0	0	0	0	0	0	0	0	0	0	0	0	0	NaN	0	0	0	0	0	0	0	0	0	0	0	0	433.006	0	54.6405	0	0	0	0
AACTATTTGACACCGTCAGC	21.8842	0	0	0	0	0	0	44.6335	0	0	0	0	0	0	0	0	0	0	0	0	0	0	0	0	0	0	NaN	0	0	0	0	0	0	0	0	0	0	0	0	0	0	NaN	0	0	0	28.2001	0	0	13.475
AACTATTTTGTATCCTATAA	15.4034	12.2068	0	0	0	0	0	67.005	0	0	0	0	0	0	0	0	0	0	0	0	0	0	0	56.0173	0	0	0	0	0	0	0	0	0	0	0	0	0	0	0	0	0	0	0	0	0	0	0	0	0
AACTCAAATTTTTATCTTTG	16.1195	0	0	0	0	0	16.2816	0	0	18.0308	0	0	0	0	0	0	0	0	0	0	0	0	0	30.8494	0	0	0	0	0	0	0	0	0	0	0	0	0	0	0	0	0	0	22.049	0	0	0	0	0	0
AACTCAACTCACATAGTATT	21.1638	0	0	0	0	0	0	0	0	0	0	0	0	0	0	0	0	0	0	0	0	0	0	0	0	0	0	0	0	0	0	0	0	0	0	0	0	0	0	0	0	0	0	0	18.636	0	0	0	NaN
AACTCAATACACCCATAAAA	13.8191	17.6666	0	0	15.0584	0	0	15.038	0	0	0	0	0	0	0	0	0	0	0	0	0	0	0	0	0	0	0	0	0	0	0	0	0	0	0	0	0	0	0	0	0	0	0	0	0	NaN	0	0	0
AACTCACTTTTAACTATTTG	14.7288	0	0	0	0	0	0	18.1232	0	0	0	0	0	0	0	0	0	0	0	0	0	0	0	0	0	0	0	0	18.8703	13.7251	0	0	0	8097.03	0	0	0	0	0	0	NaN	0	0	0	0	39.7436	0	0	0
AACTCAGTTGCATGCTGGCT	16.0162	0	104.117	383.135	0	0	20.5932	NaN	0	0	0	0	0	0	0	0	0	0	0	0	0	0	0	0	0	0	0	0	0	0	0	0	0	0	0	0	0	0	0	0	0	0	19.7172	0	0	0	0	0	0
AACTCATATCTTAGATACAT	22.9798	0	0	0	0	0	0	14.6966	NaN	0	0	0	0	0	0	0	0	0	0	0	0	0	0	0	0	0	0	0	0	11.8707	0	0	0	0	0	0	0	0	0	0	0	NaN	0	0	0	0	0	0	0
AACTCCACTAAGTCTATTTG	31.9424	0	0	0	0	0	0	16.8251	0	0	0	0	0	0	0	0	0	0	0	0	0	0	0	NaN	0	0	0	0	0	NaN	0	0	0	0	0	0	0	0	0	0	0	0	0	104.404	0	NaN	0	0	45.4145
AACTCCTTATAGTTCTGATC	24.758	0	0	0	0	0	0	NaN	0	27.8544	0	0	0	0	0	0	0	0	0	0	0	0	0	0	0	0	23.0861	0	75.0832	NaN	0	0	0	0	0	0	0	0	0	0	0	0	0	0	0	0	0	0	0
AACTCGAATGATCTCATTAA	26.1637	0	0	106.037	75.9865	179.64	NaN	12.9728	0	0	0	0	0	0	0	0	0	0	0	0	0	0	0	43.3825	0	0	0	0	0	21.3967	0	0	0	0	0	0	0	0	0	0	0	0	0	0	18.0599	0	0	0	0
AACTCGGCAGTAAACTATCT	30.9978	37.1112	0	0	0	0	37.7881	12.6315	0	692.685	0	0	0	0	0	0	0	0	0	0	0	0	0	0	0	0	0	0	0	0	0	0	0	0	0	0	0	0	0	0	NaN	73.0117	17.4322	0	58.4437	1584.78	0	0	NaN
AACTCGTCGAGTTCCATTAT	19.8182	0	13.1548	0	23.397	0	0	0	NaN	22.6805	0	0	0	0	0	0	0	0	0	0	0	0	0	0	0	0	0	0	0	96.1884	0	0	0	0	0	0	0	0	0	0	0	0	0	0	40.8458	98.0736	0	0	0
AACTCGTTAGGGCATTGGAT	23.7363	0	0	0	0	0	NaN	28.1162	31.7157	0	0	0	0	0	0	0	0	0	0	0	0	0	0	0	0	0	NaN	0	0	0	0	0	0	0	0	0	0	0	0	0	0	0	0	0	12.1807	43.14	0	0	0
AACTCGTTCTTGTCGAAAGA	13.6826	0	0	0	0	0	0	0	0	0	0	0	0	0	0	0	0	0	0	0	0	0	0	0	0	0	0	0	0	0	0	0	0	0	0	0	0	0	0	0	0	0	0	NaN	0	0	0	0	67.0755
AACTCTAAGGAAATTTTTTG	31.8568	0	0	0	75.3787	0	0	33.5868	0	22.6805	0	0	0	0	0	0	0	0	0	0	0	0	0	NaN	0	0	0	0	0	20.7112	0	0	0	0	0	0	0	0	0	0	0	0	14.2425	0	0	0	0	0	0
AACTCTAATATGCTCCTATG	22.8011	38.8967	0	0	0	0	0	19.1683	12.8056	13.378	0	0	0	0	0	0	0	0	0	0	0	0	0	0	0	0	0	2646.81	0	49.978	0	0	0	0	0	0	0	0	0	0	0	0	0	0	0	16.4929	0	0	34.9087
AACTCTAGGTTTGTATTGGA	31.9271	0	0	0	22.5022	25.3089	0	21.4357	0	29.4615	0	0	0	0	0	0	0	0	0	0	0	0	0	0	0	0	0	0	0	10.3368	0	0	0	0	0	0	0	0	0	0	0	0	NaN	0	0	0	0	0	0
AACTCTATAGTGGCATATCG	14.0166	0	0	0	0	0	0	0	0	0	0	0	0	0	0	0	0	0	0	0	0	0	0	0	0	0	0	0	0	17.389	0	0	0	0	0	0	0	0	0	0	0	0	22.2265	NaN	0	NaN	0	0	0
AACTCTCTAGAATCCGCAGA	24.1742	0	0	0	138.012	0	NaN	NaN	29.1779	0	0	0	0	0	0	0	0	0	0	0	0	0	0	0	0	0	0	0	0	15.0962	0	0	0	0	0	0	0	0	0	0	0	0	27.5705	0	0	0	0	0	0
AACTCTCTATGTTTATTGCA	18.3426	0	0	0	0	0	0	0	0	0	0	0	0	0	0	0	0	0	0	0	0	0	0	0	0	0	0	0	0	0	0	0	0	0	0	0	0	0	0	0	0	0	0	0	0	15.9825	0	0	0
AACTCTGTGTGGCATTATTT	29.9652	0	0	0	0	0	0	0	0	0	0	0	0	0	0	0	0	0	0	0	0	0	0	0	0	0	12.3501	0	0	0	0	0	0	0	0	0	0	0	0	0	0	0	0	0	0	0	0	0	0
AACTCTTCACAGTTTATGTC	20.3727	0	0	0	0	0	0	12.9939	0	0	0	0	0	0	0	0	0	0	0	0	0	0	0	NaN	0	0	0	0	19.1026	NaN	0	0	0	0	0	0	0	0	0	0	0	0	0	0	0	0	0	0	0
AACTCTTTCCTCTTTAAGTA	18.6734	11.7308	0	0	0	0	0	0	0	0	0	0	0	0	0	0	0	0	0	0	0	0	0	0	231.546	0	25.9572	0	28.3679	0	0	0	0	0	0	0	0	0	0	0	0	0	0	0	0	0	80.3327	0	0
AACTGAAGGACGGTATTGTT	29.7972	0	0	0	0	22.0331	0	17.7397	0	225.653	0	0	0	0	0	0	0	0	0	0	0	0	0	0	0	0	20.7506	0	0	0	0	0	0	0	0	0	0	0	0	0	0	0	0	0	0	15.1401	0	0	0
AACTGACATCGCGCTAATAT	52.0743	0	0	0	0	0	23.578	47.0064	42.7929	36.3175	0	0	0	0	0	0	0	0	0	0	0	0	0	41.4493	0	NaN	NaN	0	0	14.0312	0	0	0	0	0	0	0	0	0	0	0	0	0	0	0	0	0	0	1136.11
AACTGACTTGATTGCTTGTT	17.9091	0	0	0	0	0	0	13.6008	0	0	0	0	0	0	0	0	0	0	0	0	0	0	0	0	0	0	0	0	0	16.8001	0	0	0	0	0	0	0	0	0	0	0	0	0	0	0	0	0	0	0
AACTGAGAACAGTCTCGCTC	19.3464	0	13.6988	0	0	0	0	0	0	0	0	0	0	0	0	0	0	0	0	0	0	0	0	0	0	0	0	0	0	0	0	0	0	0	0	0	0	0	0	0	0	0	0	0	0	0	0	0	0
AACTGAGGGTAGTCTTTTTT	26.028	0	0	0	0	0	0	0	0	0	0	0	0	0	0	0	0	0	0	0	0	0	0	0	0	0	0	0	0	72.4488	0	0	0	0	0	0	0	0	0	0	30.2834	0	0	0	0	0	0	0	0
AACTGATATAATGCTGTTAT	22.815	0	0	0	0	0	0	0	0	NaN	0	0	0	0	0	0	0	0	0	0	0	0	0	0	0	0	0	0	0	19.34	0	0	0	0	0	0	0	0	0	0	0	0	0	0	0	0	316.678	0	0
AACTGATATCGAAAGGAACC	14.9534	0	0	0	0	78.9048	0	0	0	0	0	0	0	0	0	0	0	0	0	0	0	0	0	0	0	0	0	0	0	0	0	0	0	0	0	0	0	0	0	0	NaN	0	0	20.5664	0	0	0	0	0
AACTGATATGTTATTTTGTT	14.2492	0	0	13.3832	0	0	0	16.5595	0	0	0	0	0	0	0	0	0	0	0	0	0	0	0	0	0	0	0	58.4636	0	0	0	0	0	0	0	0	0	0	0	0	0	0	0	0	0	0	0	0	0
AACTGATGATAGTACTCGAA	34.7716	0	0	0	0	0	0	28.4911	18.2893	0	0	0	0	0	0	0	0	0	0	0	0	0	0	0	0	0	0	0	0	132.209	0	0	0	0	0	0	0	0	0	0	0	0	0	0	0	0	0	0	0
AACTGCAGGTGCGGGTGACT	15.3877	0	0	0	14.2184	0	0	0	0	0	0	0	0	0	0	0	0	0	0	0	0	0	0	0	0	0	0	0	0	0	0	0	0	0	0	0	0	0	0	0	0	0	0	0	0	0	0	0	0
AACTGCATTGGCATATTTCT	19.7359	0	0	0	176.67	0	0	0	0	0	0	0	0	0	0	0	0	0	0	0	0	0	0	0	0	0	0	22.3721	30.8064	NaN	0	0	0	0	0	0	0	0	0	0	0	NaN	0	0	0	0	0	0	0
AACTGCGGGTCCAAGTGGCT	37.34	129.588	0	0	31.0412	0	0	NaN	0	0	0	0	0	0	0	0	0	0	0	0	0	0	0	0	0	0	0	0	0	29.3045	0	0	0	0	0	0	0	0	0	0	0	0	0	0	12.5267	466.267	0	0	NaN
AACTGCTGATATTAACTGAC	30.7658	169.177	0	0	0	0	0	0	0	0	0	0	0	0	0	0	0	0	0	0	0	0	0	0	0	0	101.631	0	0	NaN	0	0	0	0	0	0	0	0	0	0	0	0	0	0	NaN	0	0	0	0
AACTGCTGTGAAAGAGCAGG	14.987	0	0	0	0	13.7312	0	NaN	0	0	0	0	0	0	0	0	0	0	0	0	0	0	0	0	0	0	0	0	0	0	0	0	0	0	0	0	0	0	0	0	0	0	0	0	0	0	0	0	0
AACTGCTTATTCGCTTTCGG	20.3671	0	0	18.6173	0	0	0	NaN	0	0	0	0	0	0	0	0	0	0	0	0	0	0	0	0	NaN	0	0	0	0	1023.26	0	0	0	0	0	0	0	0	0	0	0	0	26.2123	0	0	0	0	0	0
AACTGCTTTGCTGTAGCCTA	21.3144	0	0	0	0	0	0	NaN	0	40.8361	0	0	0	0	0	0	0	0	0	0	0	0	0	0	0	0	0	0	0	0	0	0	0	0	0	0	0	0	0	0	0	0	0	0	0	0	0	0	0
AACTGGACAAAGTCGTAGAT	62.4749	0	0	0	19.1423	0	0	94.1644	12.3186	0	0	0	0	0	0	0	0	0	0	0	0	0	0	0	0	0	0	0	105.276	NaN	0	0	0	0	0	0	0	0	0	0	0	0	899.843	0	42.8453	16.7015	0	0	0
AACTGGAGACATGGTTGTGT	19.2854	0	0	73.8742	0	78.5989	0	NaN	0	0	0	0	0	0	0	0	0	0	0	0	0	0	25.2697	0	0	0	0	0	0	0	0	0	0	0	0	0	0	0	0	0	0	NaN	0	0	0	12.421	0	37.2228	0
AACTGGCAAGCAGTTAGACT	34.8976	220.593	0	0	18.0406	NaN	102.644	24.8162	0	0	0	0	0	0	0	0	0	0	0	0	0	0	0	0	0	0	27.0631	0	0	36.9243	0	0	0	0	0	0	0	0	0	0	0	0	19.0738	0	0	15.0467	0	0	0
AACTGGCAGTATTCTTTGTA	39.3515	0	0	0	0	0	25.1187	14.0054	0	0	0	0	0	0	0	0	0	0	0	0	0	0	0	0	0	0	0	0	0	17.3229	0	0	0	0	0	0	0	0	0	0	0	44.9794	0	NaN	0	11.7571	0	0	NaN
AACTGGCGTTAATCCTATAT	13.6667	0	0	NaN	25.5413	0	13.8843	NaN	0	NaN	0	0	0	0	0	0	0	0	0	0	0	0	0	0	0	0	0	0	0	0	0	0	0	0	0	0	0	0	0	0	0	0	0	0	0	NaN	0	0	0
AACTGGGCACTTCGATAACG	16.9298	99.796	0	0	0	0	40.0025	0	0	0	0	0	0	0	0	0	0	0	0	0	0	0	0	0	0	0	NaN	0	0	0	0	0	0	0	0	0	0	0	0	0	0	0	0	0	NaN	0	0	0	0
AACTGGGCATAGTTCACGCT	16.5133	0	0	150.232	0	12.7061	NaN	0	0	0	0	0	0	0	0	0	0	0	0	0	0	0	0	0	0	0	0	0	0	NaN	0	0	0	0	0	0	0	0	0	0	0	NaN	0	0	0	0	0	0	0
AACTGGTAAGCTGGTAAGTT	18.719	0	20.9177	0	0	12.3982	0	0	0	0	0	0	0	0	0	0	0	0	0	0	0	0	0	0	0	0	0	0	0	23.9366	0	0	0	0	0	0	0	0	0	0	0	0	0	0	0	0	0	0	0
AACTGGTGGAATCTTTCTAG	17.3034	0	0	0	0	0	0	0	0	3692.14	0	0	0	441.255	0	0	0	0	0	0	0	0	0	0	0	0	0	0	17.0953	0	0	0	0	0	0	0	0	0	0	0	0	0	0	0	0	NaN	62.4725	0	0
AACTGTAAGTCTATCGCTTG	28.6816	0	0	0	0	0	0	17.9842	0	0	0	0	0	0	0	0	0	0	0	0	0	0	0	45.7111	0	0	20.0261	0	0	0	0	0	0	0	0	0	0	0	0	0	0	0	94.0206	0	0	0	0	NaN	0
AACTGTATTCAGATATCGTG	19.4052	0	0	0	0	22.7503	0	13.6344	0	0	0	0	0	0	0	0	0	0	0	0	0	0	0	0	0	0	0	0	0	0	0	0	0	0	0	0	0	0	0	0	0	0	0	NaN	0	0	0	0	0
AACTGTATTTCTCATTACCC	22.3426	0	0	0	0	0	0	30.9695	0	33.1469	0	0	0	0	0	0	0	0	0	0	0	0	0	0	0	0	NaN	0	0	0	0	0	0	0	0	0	0	0	0	0	0	0	0	0	0	287.487	0	0	0
AACTGTCACTTATATCATAT	28.8648	0	0	0	0	0	13.5403	11.3123	0	0	0	0	0	0	0	0	0	0	0	0	0	0	0	0	0	27.552	0	0	12.8152	0	0	0	0	0	0	0	0	0	0	0	0	0	0	125.743	0	0	0	0	0
AACTGTCCCTATGACTCCTC	39.5773	0	0	0	0	0	0	36.8111	0	0	0	0	0	710.833	0	0	0	0	0	0	0	18.9225	0	0	0	0	0	0	0	0	0	0	0	0	0	0	0	0	0	0	0	0	0	0	0	0	0	0	0
AACTGTCGGTTGGCAGCATA	27.2625	0	0	0	0	0	0	0	0	0	0	0	0	0	0	0	0	0	0	0	0	0	0	0	0	0	0	0	0	0	0	0	0	0	0	0	0	0	0	0	0	0	0	0	0	0	0	0	178.564
AACTGTCTACACGGGTAAGA	50.2688	0	0	70.9072	0	0	0	37.7382	0	0	0	0	0	0	0	0	0	0	0	0	0	0	0	0	0	0	0	0	0	14.9243	0	0	0	0	0	0	0	0	0	0	0	0	0	0	0	0	30.0051	0	0
AACTGTCTGCATATTTCTTT	25.2351	0	0	0	0	0	17.9653	20.1673	0	27.8513	0	0	0	0	0	0	0	0	0	0	0	NaN	0	0	0	0	0	0	0	0	0	0	0	0	0	0	0	0	0	0	0	0	0	0	0	0	0	0	0
AACTGTGGATTAATACTTAA	44.8592	0	0	185.091	0	0	0	17.1031	85.1959	0	0	0	0	0	0	0	0	0	0	0	0	0	0	12.3835	0	0	0	NaN	0	71.9351	0	0	0	0	0	0	0	0	0	0	0	0	0	0	0	0	0	0	0
AACTGTGTCAAACCTAGTAT	29.6803	0	0	45.8147	0	0	0	27.935	0	0	77.3819	0	0	0	0	0	0	0	0	0	0	0	0	36.4626	0	0	0	0	0	0	0	0	0	0	0	0	0	0	0	0	0	0	0	0	0	0	0	0	0
AACTGTTAAGCACTCGGCGA	17.415	0	0	0	0	NaN	12.7442	19.5182	0	0	0	0	0	0	0	0	0	0	0	0	0	0	0	0	0	0	0	0	0	23.9814	0	0	0	0	0	0	0	0	0	0	0	NaN	0	0	0	0	0	0	0
AACTGTTGAATTTTGCATTT	27.4574	0	0	80.9451	0	0	0	49.1052	0	0	0	0	0	0	0	0	0	0	0	0	0	0	0	44.8355	0	0	NaN	0	0	0	0	0	407.279	0	0	0	0	0	0	0	NaN	0	NaN	0	0	NaN	0	0	NaN
AACTGTTGGGAATGTTCAAA	16.0221	25.6483	NaN	0	0	14.1465	0	0	0	0	0	0	0	0	0	0	0	0	0	0	0	0	0	0	0	0	0	0	0	0	0	0	0	0	0	0	0	0	0	0	0	0	0	0	NaN	0	0	0	0
AACTGTTTTATATGGTTTTA	54.2482	0	0	0	NaN	0	0	36.8111	14.1935	0	0	0	0	0	0	0	0	0	0	0	0	0	NaN	0	0	0	0	0	0	0	0	0	0	0	0	0	0	0	0	0	0	NaN	NaN	0	16.3692	158.239	0	0	40.3633
AACTGTTTTCCCACACAATG	36.6431	0	0	0	0	23.5687	0	0	19.7743	0	0	0	0	0	0	0	0	0	0	0	0	0	0	NaN	0	0	0	0	0	NaN	0	0	0	0	0	0	0	0	0	0	0	0	NaN	16.1789	0	0	0	0	0
AACTTAAGAGTCATTGGTAG	19.2718	0	0	0	0	19.5697	0	13.0486	21.1438	0	0	0	0	0	0	0	0	0	0	0	0	0	0	32.2342	0	0	22.4265	0	0	0	0	0	0	0	0	0	0	0	0	0	0	0	0	0	0	0	0	0	0
AACTTAAGGATTAAAGAAAA	20.8824	0	0	0	0	121.336	0	29.8525	0	0	0	0	0	0	0	0	0	0	0	0	0	0	0	19.8876	0	0	0	0	0	0	0	0	0	0	0	0	0	0	0	0	0	0	0	0	0	0	0	0	0
AACTTAATTAATTAATGTAC	32.6539	0	0	0	0	0	11.5474	NaN	0	0	0	0	0	0	0	0	0	0	0	0	0	0	37.4417	0	0	0	0	0	0	NaN	0	0	0	0	0	0	0	0	0	0	0	14.7152	47.2284	0	115.736	269.157	0	0	NaN
AACTTACAATTCACGTCTTA	34.7992	36.092	0	0	27.4261	0	0	18.8058	NaN	0	0	0	0	11738.7	0	0	0	0	0	0	0	0	0	68.6924	0	0	0	0	0	27.3768	0	0	0	0	0	0	0	0	0	0	0	0	0	0	0	0	0	0	0
AACTTACGTTGTAGTAAGCC	29.0193	0	0	0	0	134.47	0	NaN	105.585	0	0	0	0	0	0	0	0	0	0	0	0	0	0	34.0212	0	0	0	13.9222	0	0	0	0	0	0	0	0	0	0	0	0	0	0	NaN	0	0	0	0	0	NaN
AACTTACTATTTATTAGCCC	12.5347	0	0	0	0	0	40.9558	100.921	57.8323	0	0	0	0	0	0	0	0	0	0	0	0	0	0	0	0	0	0	0	0	61.0899	0	0	0	0	0	0	0	0	0	0	0	0	0	0	0	0	0	0	NaN
AACTTACTCCATTTCTAAAG	12.4206	0	0	0	0	0	0	0	13.256	0	0	0	0	0	0	0	0	0	0	0	0	0	0	0	0	0	0	0	239.052	0	0	0	0	0	0	0	0	0	0	0	0	0	0	0	0	0	0	0	0
AACTTAGTCATTGCTTCATG	21.9431	0	37.6318	0	119.159	0	0	NaN	0	0	0	0	0	0	0	0	0	0	0	0	0	0	0	31.0336	0	0	0	0	0	0	0	0	0	0	0	0	0	0	0	0	0	0	34.9332	0	23.8997	5032.18	0	0	50.4283
AACTTAGTTTGGCCCATGTA	17.6302	0	368.311	0	0	0	14.4498	0	0	0	0	0	0	0	0	0	0	0	0	0	0	0	0	10.3442	0	0	0	0	0	0	0	0	0	0	0	0	0	0	0	0	0	0	0	94.1255	0	0	0	3384.94	NaN
AACTTATATCACACGGCCTA	27.103	0	0	0	0	0	0	12.5893	17.4434	0	0	0	0	0	0	0	0	0	0	0	0	21.2943	0	0	0	0	0	0	0	0	0	0	0	0	0	0	0	0	0	0	0	0	0	30.9791	0	NaN	0	0	27.3786
AACTTATATTGGTTTTAATG	41.7234	0	0	0	21.5144	0	NaN	31.8841	0	0	0	0	0	822.677	0	0	0	0	0	0	0	0	0	0	0	103.286	0	0	0	NaN	0	0	0	0	0	0	0	0	0	0	0	0	NaN	0	0	0	0	0	NaN
AACTTATTAATCGGGAAAAT	17.8619	0	0	0	0	0	0	0	38.1551	0	0	0	0	0	0	0	0	0	0	0	0	0	0	0	0	0	0	0	0	0	0	0	0	0	0	0	0	0	0	0	0	0	0	0	0	0	0	0	0
AACTTATTCATTCCAGCCCT	20.3826	0	0	0	0	0	0	0	17.6686	0	0	0	0	0	0	0	0	0	0	0	0	NaN	0	0	0	0	0	0	0	0	0	0	0	0	0	0	0	0	0	0	0	0	NaN	0	0	0	0	0	0
AACTTATTTAGATTGTACCC	19.6833	0	0	0	0	149.311	0	17.8787	0	0	0	0	0	0	0	0	0	0	0	0	0	0	0	0	0	0	0	0	0	0	0	0	0	0	0	0	0	0	0	0	0	0	0	0	0	0	0	0	NaN
AACTTCATTGTCGTGACGAT	24.5355	34.694	0	0	0	0	14.3583	13.0697	0	0	0	0	0	0	0	0	0	0	0	0	0	0	0	0	0	0	0	0	0	0	0	0	0	0	0	0	0	0	0	0	0	0	0	0	0	0	248.479	24.6336	0
AACTTCCCACATGGTCCGAG	20.5268	13.449	0	0	0	0	0	0	0	0	0	0	0	0	0	0	0	0	0	0	0	0	0	0	0	0	NaN	0	0	0	0	0	0	0	0	0	0	0	0	0	0	14.3331	0	0	0	26.2716	0	0	70.4182
AACTTCCCATTTGGAGTTGT	13.9745	0	0	0	0	0	0	0	60.1814	0	0	0	0	0	0	0	0	0	0	0	0	0	0	0	0	0	0	0	0	0	0	0	0	0	0	0	0	0	0	0	39.9398	0	NaN	0	0	0	0	0	0
AACTTCCGAGATTAGATTAA	16.1817	0	0	0	28.2069	NaN	0	0	47.145	0	0	0	0	0	0	0	0	0	0	0	0	0	0	0	0	0	0	0	0	0	0	0	0	0	0	0	0	0	0	0	0	NaN	0	0	0	0	0	0	0
AACTTCTAATATAGCCTCGT	34.937	0	0	0	0	177.791	18.7485	0	0	NaN	0	0	0	0	0	0	0	0	0	0	0	0	0	0	0	0	30.9167	0	0	NaN	0	0	0	0	0	0	0	0	0	0	0	0	0	0	0	11.6253	4919.51	0	0
AACTTGAACGTTCAGGTGTC	15.7758	0	0	0	0	0	0	236.511	64.8192	0	0	0	0	0	0	0	0	0	0	0	0	0	0	0	0	0	0	0	0	0	0	0	0	0	0	0	0	0	0	0	0	0	0	0	0	0	0	0	0
AACTTGAGTTGACTTCAGGA	17.2136	33.1316	0	0	21.3414	0	13.5751	NaN	0	732.216	0	0	0	0	0	0	0	0	0	0	0	0	0	0	0	0	0	0	0	0	0	0	0	0	0	0	0	0	0	0	30.0366	0	0	0	0	0	0	0	0
AACTTGAGTTGGAGATCAAA	32.0933	0	0	0	0	19.7743	0	0	0	0	0	0	0	0	0	0	0	0	0	0	0	0	0	0	0	0	0	0	0	28.9536	0	0	0	0	0	0	0	0	0	0	0	NaN	0	10.716	0	NaN	0	374.007	0
AACTTGCACGCGCTGTATAA	42.5459	0	0	0	0	0	69.7987	26.5525	39.2079	0	0	0	0	0	0	0	0	0	0	0	0	0	0	88.2516	0	0	17.3609	0	0	0	0	0	0	0	0	0	0	0	0	0	NaN	NaN	NaN	0	0	NaN	0	NaN	0
AACTTGCCTCCCTAATTTAT	36.7819	0	0	0	21.3414	0	0	54.5336	NaN	53.7522	0	0	0	0	0	0	0	0	0	0	0	0	0	NaN	0	0	0	0	0	12.5634	0	0	0	0	0	0	0	0	0	0	0	0	0	0	0	0	0	0	0
AACTTGGTAGCTACCAGTCA	12.6648	0	0	0	24.007	0	0	0	41.1194	0	0	0	0	0	0	0	0	0	0	0	0	0	0	0	0	0	0	0	0	0	0	0	0	0	0	0	0	0	0	0	0	0	0	0	0	0	0	0	NaN
AACTTGTAACAAACTTAAGA	16.1155	0	0	0	NaN	0	0	14.4311	0	0	0	0	0	0	0	0	0	0	0	0	0	0	0	0	0	0	0	0	0	37.0028	0	0	0	0	0	0	0	0	0	0	0	0	0	0	0	0	0	0	0
AACTTGTATATGGAGGGAAC	19.9329	0	0	0	0	0	0	0	0	0	0	0	0	0	0	0	0	0	0	0	0	0	0	0	0	0	0	0	0	NaN	0	0	0	0	0	0	0	0	0	0	0	0	0	0	0	0	0	0	0
AACTTGTGTACTGTTTAATT	24.0033	0	14.4101	0	0	0	0	12.4081	0	0	0	0	0	0	0	0	0	0	0	0	26.4794	0	0	41.4504	0	0	0	0	0	NaN	0	0	0	0	0	0	0	0	0	0	0	NaN	0	NaN	0	NaN	0	0	0
AACTTGTGTTTAATATGCTA	20.4747	0	0	0	0	0	0	15.4426	0	0	0	0	0	0	0	0	0	0	0	0	0	0	0	0	0	0	0	0	0	0	0	0	0	0	0	0	0	0	0	0	0	0	0	0	0	0	0	0	25.9937
AACTTGTTAGGTTATGAGTA	37.7444	13.1886	0	27.7905	0	0	22.0682	0	0	0	0	0	0	0	0	0	0	0	0	0	0	0	35.0334	55.6912	0	0	48.1816	0	0	38.682	0	0	0	0	0	0	0	0	0	0	0	29.6735	0	0	20.0962	0	0	0	0
AACTTGTTCTTTGTTAATCG	27.2223	0	0	0	0	0	0	0	0	0	0	0	0	0	0	0	0	0	0	0	0	0	0	0	0	0	0	0	0	0	0	0	0	0	0	0	0	0	0	0	0	0	0	0	28.2035	0	0	0	0
AACTTGTTTTGACCTTTGTC	16.2458	0	0	119.744	0	0	0	62.3818	0	0	0	0	0	0	0	0	0	0	0	0	0	12.0949	0	0	0	0	0	0	0	0	0	0	0	0	0	0	0	0	0	0	NaN	0	0	0	0	0	0	0	0
AACTTTAATACATCTACGTG	19.5127	0	0	0	0	29.6098	0	0	0	18.8016	0	0	0	0	0	0	0	0	0	0	0	0	0	35.0397	0	0	0	0	0	NaN	0	0	0	0	0	0	0	0	0	0	0	0	17.543	0	28.3183	0	0	0	29.9191
AACTTTACGGTCGTTTCGGA	13.4404	0	0	0	0	0	428.724	0	0	13.5715	0	0	0	0	0	0	0	0	0	0	0	0	0	0	0	0	0	0	0	24.8226	0	0	0	0	0	0	0	0	0	0	0	0	0	0	0	0	0	0	0
AACTTTAGAACACAAACGCA	36.4468	0	53.0964	0	0	0	12.596	NaN	39.6949	21.7225	0	0	0	0	0	0	0	0	0	0	0	0	0	0	0	0	NaN	0	0	NaN	0	0	0	0	0	0	0	0	0	0	0	0	0	0	0	0	0	0	44.8877
AACTTTAGAGACAGTTTACA	22.5183	0	0	0	10.1642	0	NaN	21.242	40.5592	19.9063	0	0	0	0	0	0	0	0	0	0	0	0	0	0	0	0	0	0	0	0	0	0	0	0	0	0	0	0	0	0	0	0	64.6778	0	14.8707	0	0	0	NaN
AACTTTAGTTTTACTCGAGT	16.944	0	0	0	0	NaN	0	15.6238	0	0	0	0	0	0	0	0	0	0	0	0	0	0	0	0	0	0	0	0	0	NaN	0	0	0	0	0	0	0	0	0	0	0	0	0	0	0	0	0	0	0
AACTTTATCGTCAAATTACT	20.3125	0	0	0	0	0	0	40.1111	NaN	0	0	0	0	0	0	0	0	0	0	0	0	0	0	NaN	0	0	NaN	0	0	0	0	0	0	0	0	0	0	0	0	0	0	0	0	0	0	0	0	0	0
AACTTTCGACGTGTCCTGAT	50.3757	0	13.1912	0	29.2473	19.7723	NaN	16.6985	0	18.7984	0	0	0	0	0	0	0	0	0	0	NaN	0	0	0	5284.49	0	0	0	0	75.3377	0	0	0	0	0	0	0	0	0	0	29.9296	0	35.059	85.9156	NaN	0	0	0	35.2352
AACTTTCTTGGAATGTACTT	14.2903	0	0	0	0	0	0	0	17.8938	NaN	0	0	0	0	0	0	0	0	0	0	0	0	0	0	0	0	0	0	0	25.2916	0	0	0	0	0	0	0	0	0	0	0	0	0	0	0	0	0	0	0
AACTTTCTTTATAAGAGACT	20.2978	0	0	0	68.8023	68.4514	10.6251	NaN	18.6427	0	0	0	0	0	0	0	0	0	0	0	148.618	0	0	0	0	0	NaN	0	0	NaN	0	0	0	0	0	0	0	0	0	0	0	0	0	0	0	0	0	0	0
AACTTTGAAGCTTCTCGGGC	15.2061	0	0	0	18.8214	0	0	NaN	0	0	0	0	0	0	0	0	0	0	0	0	0	0	0	NaN	0	0	NaN	0	0	NaN	0	0	0	0	0	0	0	0	0	0	0	0	0	0	0	0	0	0	NaN
AACTTTGAGCTTTTGGTTGT	28.9045	0	0	0	0	0	0	75.5062	0	0	0	0	0	0	0	0	0	0	0	0	0	0	0	406.034	0	0	0	0	0	NaN	0	0	0	0	0	0	0	0	0	0	0	0	11.2254	0	30.9705	0	0	0	NaN
AACTTTGAGGCTACACCTAT	31.7859	0	0	0	0	0	0	35.3404	0	0	0	0	0	0	0	0	0	0	0	0	115.254	0	0	NaN	0	0	0	0	0	0	0	0	0	0	0	0	0	0	0	0	0	0	0	0	0	544.75	0	0	0
AACTTTGCAAGTCTGCCTTG	21.9211	0	0	0	0	0	0	54.4329	24.0348	0	0	0	0	0	0	0	0	0	0	0	0	0	0	0	0	0	0	0	0	0	0	0	0	0	0	0	0	0	0	0	NaN	0	0	0	0	0	0	0	NaN
AACTTTGCTAGAAAGTACGA	19.8169	0	0	0	0	0	0	14.0687	0	0	0	0	0	0	0	0	0	0	0	0	0	0	0	0	0	0	0	0	0	0	0	0	0	0	0	0	0	0	0	0	0	119.164	873.007	0	0	0	0	0	0
AACTTTTAAACTTATGATTG	23.9065	0	0	0	0	0	0	0	0	0	0	0	0	0	0	0	0	0	0	0	0	0	0	0	0	0	0	0	0	0	0	0	0	0	0	0	0	0	0	0	0	0	0	0	0	0	54.348	0	0
AACTTTTAAGTTTTGCGTTG	18.0632	0	0	0	0	0	0	13.8031	0	0	0	0	0	0	0	0	0	0	0	0	0	0	0	NaN	0	0	0	0	0	0	0	0	0	0	0	0	0	0	0	0	NaN	0	NaN	0	62.3632	0	0	0	0
AACTTTTAATCCTATTCATA	17.8741	0	0	0	NaN	0	0	0	0	17.4504	0	0	0	0	0	0	0	0	0	0	0	0	0	0	0	0	15.0117	0	0	0	0	0	0	0	0	0	0	0	0	0	0	0	0	0	0	0	0	0	0
AACTTTTATTCGCTTCCTGA	24.8694	0	0	0	119.948	0	360.254	14.0054	75.1054	0	0	0	0	0	0	0	0	0	0	0	0	0	0	0	0	0	0	0	0	0	0	0	0	0	0	0	0	0	0	0	0	12.6391	51.2783	0	0	28.6971	0	0	0
AACTTTTCCCCATTGAGTTG	47.4285	55.559	0	NaN	36.3998	0	30.8486	30.3712	0	NaN	0	0	0	0	0	0	0	0	0	0	0	NaN	0	0	0	30.1316	0	0	0	0	0	0	0	0	0	0	0	0	0	0	60.101	0	19.5273	0	0	465.022	0	0	0
AACTTTTGACAAGTAAACTA	27.031	0	0	0	15.6958	0	0	0	0	0	0	0	0	0	0	0	0	0	0	0	0	0	0	0	0	0	NaN	0	0	0	0	0	0	0	0	0	0	0	0	0	0	0	NaN	0	0	0	0	0	0
AACTTTTGGTTGTGTAGGGG	32.4338	0	0	37.4508	0	34.3321	NaN	31.0749	0	0	0	0	0	0	0	0	0	0	0	0	0	0	0	0	0	0	12.9511	0	0	NaN	0	0	0	0	0	0	0	0	0	0	0	0	0	0	0	44.5178	0	0	0
AACTTTTTCATTTTAAACTT	39.8716	0	0	0	194.16	0	NaN	15.9315	0	0	0	0	0	422.858	0	0	0	0	0	0	0	34.4251	0	0	0	0	0	5829.25	0	27.921	0	0	0	0	0	0	0	0	0	0	0	0	0	NaN	NaN	102.801	0	0	NaN
AACTTTTTCTCGTGTGTCAT	18.427	0	0	0	0	0	0	0	0	0	0	0	0	0	0	0	0	0	0	0	0	0	0	0	0	0	0	0	0	NaN	0	0	0	0	0	0	0	0	0	0	NaN	0	0	0	NaN	0	0	29.6022	0
AACTTTTTTTGTTGATTGTT	13.0316	0	53.8048	0	0	0	0	18.3169	0	NaN	0	0	0	0	0	0	0	0	0	0	0	0	0	0	0	0	0	0	0	0	0	0	0	0	0	0	0	0	0	0	0	0	0	0	0	0	0	0	0
AAGAAAAAATCACAGCTGAG	32.9351	0	0	0	947.567	0	0	44.0985	0	0	0	0	0	0	0	0	0	0	0	0	0	0	0	54.4202	0	0	NaN	0	0	19.7642	0	0	0	0	0	0	0	0	0	0	0	0	0	0	0	195.45	0	0	NaN
AAGAAAAATATGTAGGTGAT	20.2191	0	0	0	0	26.1334	12.1001	0	0	14.3454	0	0	0	0	0	0	0	0	0	0	0	19.254	0	0	0	0	0	0	0	0	0	0	0	0	0	0	0	0	0	0	0	0	0	0	0	30.3019	0	0	57.5559
AAGAAAATGGAATGCGGTAG	32.2736	0	0	0	0	0	22.0553	0	0	14.9976	0	0	0	0	0	0	0	0	0	0	0	0	0	NaN	0	0	NaN	0	0	16.2274	0	0	0	0	0	0	0	0	0	0	0	0	0	0	0	125.598	0	0	0
AAGAAAGCTACATTGACAAC	15.4754	0	0	0	0	0	0	0	0	0	0	0	0	0	0	0	0	0	0	0	0	0	0	0	0	0	0	0	0	0	0	0	0	0	0	0	0	0	0	0	0	0	0	0	0	0	0	0	0
AAGAAAGCTGAGGGTGTAAT	59.9108	57.3146	0	888.871	0	0	10.5903	21.6888	13.2011	32.8287	0	0	0	0	0	0	0	0	0	0	0	0	0	50.0813	0	0	NaN	0	0	NaN	0	0	0	0	0	0	0	0	0	0	0	0	39.905	15.288	NaN	63.2711	0	0	77.6113
AAGAAAGTCCCGAGGTACCT	26.6642	0	0	0	0	41.6069	0	74.6087	0	0	0	0	0	0	0	0	0	0	0	0	0	0	0	NaN	0	0	17.2406	0	141.988	0	0	0	0	0	0	0	0	0	0	0	0	0	0	16.7976	0	NaN	0	21.7942	0
AAGAAATAGAGCTCAAGGTC	23.027	0	0	0	18.6484	0	0	0	0	0	0	0	0	0	0	0	0	0	0	0	0	0	0	41.6324	0	0	NaN	0	0	0	0	0	0	0	0	0	0	0	0	0	0	0	NaN	0	0	0	0	0	89.1641
AAGAAATTGTGCAGATGATC	22.2301	0	0	0	18.6484	0	0	31.353	0	0	0	0	0	0	0	0	0	0	0	0	0	0	0	0	0	0	0	0	0	14.4483	0	0	0	0	0	0	0	0	0	0	0	0	0	0	0	61.3894	0	0	96.8357
AAGAAATTTCAGTGGTTGTA	35.6448	0	0	0	0	329.334	0	41.1859	0	NaN	0	0	0	0	0	0	0	0	0	0	0	0	0	NaN	0	0	0	0	0	36.0364	0	0	0	0	0	0	0	0	0	0	0	NaN	0	0	211.296	10.8763	0	0	NaN
AAGAACAATTTTTACTTTTA	14.895	0	0	0	0	0	0	0	0	0	0	0	0	0	0	0	0	0	0	0	0	0	0	0	0	0	0	0	NaN	0	0	0	0	0	0	0	0	0	0	0	0	NaN	0	0	0	0	0	0	0
AAGAACATCTTATTACCTAT	31.7363	0	0	0	0	0	18.9224	11.4091	13.0125	0	0	0	0	0	0	0	0	0	0	0	0	0	0	NaN	0	0	0	0	0	NaN	0	0	0	0	0	0	0	0	0	0	0	0	0	0	0	0	0	0	0
AAGAACCGTTTAAGAGAATG	18.85	0	0	0	0	0	0	13.7398	0	0	0	0	0	0	0	0	0	0	0	0	0	0	0	0	0	0	0	0	0	0	0	0	0	0	0	0	0	0	0	0	32.3213	0	0	0	0	0	0	0	0
AAGAACCTGGTTTATACTGG	17.5785	0	0	0	0	0	32.7719	14.1444	0	0	0	0	0	0	0	0	0	0	0	0	0	0	0	0	12.9655	0	0	0	0	0	0	0	0	0	0	0	0	0	0	0	0	0	0	0	0	NaN	0	0	0
AAGAACGCTAGATTGAGTTG	60.1958	0	0	0	0	0	25.1792	12.1214	0	0	0	0	0	0	0	0	0	0	0	0	0	0	0	530.58	0	0	40.1035	0	0	12.3701	0	0	99325.7	NaN	0	0	0	0	0	11.899	0	40.0891	NaN	NaN	66.5907	0	NaN	0	0
AAGAACGTCACTATTATTTT	16.357	0	0	0	12.7115	0	0	41.6116	0	0	0	0	0	0	0	0	0	0	0	0	0	0	0	0	0	0	0	0	0	0	0	0	0	0	0	0	0	0	0	0	0	47.1692	0	0	0	17.0468	0	0	0
AAGAACTAATCTATGTTTTT	24.7743	115.075	0	0	0	0	55.4623	0	0	0	0	0	0	0	0	0	0	0	0	0	0	0	0	19.7022	0	0	0	0	0	0	0	0	0	0	0	0	0	0	0	0	0	0	0	0	0	0	0	0	0
AAGAACTTAGACATAGCCTT	17.2111	0	0	0	0	0	0	15.3035	0	0	0	0	0	0	0	0	0	0	0	0	0	0	0	961.871	0	0	0	0	0	0	0	0	0	0	0	0	0	0	0	0	0	0	NaN	0	NaN	0	0	0	0
AAGAACTTCATTTAGAATTA	41.4892	212.098	92.5217	0	0	0	0	17.8576	0	0	0	0	0	0	0	0	0	0	0	0	0	29.4341	0	0	0	0	12.1749	0	1910.06	NaN	0	0	0	0	0	0	0	0	0	0	NaN	NaN	15.0461	0	0	38.2039	0	0	0
AAGAAGAGAATCCGAAATAT	40.7519	12.6902	0	0	0	0	13.4012	305.493	0	22.4901	0	0	0	0	0	0	0	0	0	0	0	0	0	NaN	0	0	NaN	0	0	0	0	0	0	0	0	0	0	0	0	0	0	0	0	0	0	0	0	0	0
AAGAAGGACCCAACTAACAA	24.4498	10.4587	0	0	NaN	127.483	101.061	22.3589	38.7758	0	0	0	0	0	0	0	0	0	0	0	0	0	0	18.8288	0	0	0	0	0	0	0	0	0	0	0	0	0	0	0	0	0	25.2869	291.157	0	0	0	0	0	0
AAGAAGGCAGGCCTGTTGAC	36.9169	0	0	NaN	0	0	0	14.0897	0	0	0	0	0	0	0	0	0	0	0	0	0	92.9385	0	0	0	0	NaN	0	0	0	0	0	0	0	0	0	0	0	0	0	0	0	28.7635	0	21.6716	26.4635	0	0	0
AAGAAGTCCGGTAGATGATA	54.2017	0	0	0	18.9671	0	0	26.1057	0	0	0	0	0	0	0	0	0	0	0	0	0	0	0	0	0	44.5383	0	0	0	24.7331	0	0	0	0	0	0	0	0	0	0	0	NaN	108.226	0	0	NaN	0	0	NaN
AAGAAGTGGAGTGTTAATTC	34.7579	0	0	0	38.0228	0	0	33.4392	0	0	0	0	0	0	0	0	0	0	0	0	0	0	0	NaN	0	0	18.927	NaN	0	0	0	0	0	0	0	0	0	0	0	0	0	0	0	0	NaN	NaN	0	24.0867	0
AAGAAGTGGTTTAATTAATA	17.3848	163.181	0	0	0	0	0	0	0	0	0	0	0	0	0	0	0	0	0	0	0	0	0	0	0	23.3293	0	69.9998	0	0	0	0	0	0	0	0	0	0	0	0	0	0	0	0	0	0	0	0	0
AAGAAGTGTGACCTGTTTTA	30.6606	0	0	0	0	0	19.2316	32.63	0	0	0	0	0	0	0	0	0	0	0	0	NaN	0	0	0	0	0	0	0	0	20.9116	0	0	0	0	0	0	0	0	0	0	0	0	0	0	87.7213	17.8592	0	0	0
AAGAAGTGTGCGGCAAGAGA	39.8897	0	14.3068	0	0	32.5898	0	63.3636	16.1288	0	0	0	0	0	0	0	0	0	0	0	0	NaN	20.49	11.5827	NaN	0	0	0	0	42.7896	0	0	0	0	0	0	0	0	0	0	NaN	NaN	465.479	0	0	NaN	0	0	NaN
AAGAAGTTGAGCCGTAAAAG	23.6547	0	0	0	23.1374	0	0	19.5815	NaN	0	0	0	0	0	0	0	0	0	0	0	0	0	0	0	0	0	0	0	0	0	0	0	0	0	0	0	0	0	0	0	0	0	0	17.8819	22.4012	50.4581	0	0	0
AAGAATAGTAAGTACACGTA	27.8103	0	0	13.1127	0	0	0	113.931	0	0	0	0	0	0	0	0	0	0	0	0	0	0	0	0	0	0	0	0	0	20.8954	0	0	0	0	0	0	0	0	0	0	0	0	10.7472	0	0	25.9563	0	0	0
AAGAATAGTGCTGCATTAGC	40.7422	0	0	0	34.9816	26.8486	0	11.6114	0	0	0	0	0	0	0	0	0	0	0	0	0	0	0	14.7512	0	0	NaN	0	0	11.6846	0	0	0	0	0	0	0	0	0	0	0	NaN	0	0	18.4055	NaN	0	0	0
AAGAATATAATGTTATCTGG	22.5949	0	0	0	0	0	27.4722	12.9939	0	0	0	0	0	0	0	0	0	0	0	0	0	0	0	28.5543	0	0	0	0	0	0	0	0	0	0	0	0	0	0	0	0	0	0	0	0	0	0	0	0	0
AAGAATATTTATTTAAAGTG	28.4852	23.7369	0	0	0	0	0	0	0	0	0	0	0	0	0	0	0	0	0	0	0	0	0	NaN	0	0	0	0	0	0	0	0	0	0	0	0	0	0	0	0	0	0	0	0	0	0	0	0	0
AAGAATCTTCGACATAGATC	16.3263	12.7126	0	0	0	0	0	0	0	0	0	0	0	0	0	0	0	0	0	0	0	0	0	0	0	0	0	0	0	NaN	0	0	0	0	0	0	0	0	0	0	0	0	832.648	0	0	1606.29	0	0	0
AAGAATCTTTCTTTACGAGC	21.3968	0	0	0	0	10.9659	0	10.4187	22.2698	12.601	0	0	0	0	0	0	0	0	0	0	0	0	0	0	0	0	0	0	0	NaN	0	0	0	0	0	0	0	0	0	0	NaN	0	0	0	0	0	0	0	0
AAGAATGCGCAGCGTAATGC	31.7159	0	0	0	0	0	0	NaN	0	0	0	0	0	0	0	0	0	0	0	0	198.756	0	0	0	NaN	0	0	0	0	26.9812	0	0	0	0	0	0	0	0	0	0	0	0	0	0	18.0212	0	0	0	0
AAGAATGTATAGGTCAGCAA	55.4369	0	0	12.9511	119.769	0	13.5274	20.8163	55.7322	21.841	0	0	0	0	0	0	0	0	0	0	0	0	0	910.758	0	0	0	332.678	0	0	0	0	0	0	0	0	0	0	0	0	0	NaN	11.8811	0	13.564	NaN	0	0	78.7931
AAGAATTAGTATTCGCGAAG	34.4846	0	0	0	0	0	0	23.2736	14.3455	50.538	0	0	0	0	0	0	0	0	0	0	0	0	0	0	0	0	22.9558	0	0	NaN	0	0	0	0	0	0	0	0	0	0	0	0	20.7919	0	0	0	0	0	0
AAGAATTATTCTTTAGACTT	19.1362	0	0	0	22.5	0	0	15.8136	0	0	0	0	0	0	0	0	0	0	0	0	0	0	0	0	0	0	33.0802	0	0	0	0	0	0	0	0	0	0	0	0	0	151.542	0	0	0	0	NaN	0	0	0
AAGACAGGCGCAGGCGGGAT	22.6588	0	0	0	11.8441	0	13.8057	0	NaN	12.601	0	0	0	0	0	0	0	0	0	0	72.4744	0	0	0	74.3314	0	0	0	0	0	0	0	0	0	0	0	0	0	0	0	73.1426	0	0	0	0	0	0	0	0
AAGACATCTAAATGTTATTG	19.8343	87.1805	0	0	16.0715	15.5747	418.205	24.3819	0	0	0	0	0	0	0	0	0	0	0	0	0	0	0	117.095	0	0	0	0	0	NaN	0	0	0	0	0	0	0	0	0	0	0	0	0	0	0	0	0	0	0
AAGACATCTACTTTTTGTTA	27.4366	0	0	0	0	0	0	20.964	22.2149	0	0	0	0	0	0	0	0	0	0	0	0	0	0	0	0	0	0	24.9042	0	14.6558	0	0	0	0	0	0	0	0	0	0	0	0	43.4842	32.3667	19.0961	0	0	0	0
AAGACATTTTCCGCGACCTT	21.9851	0	0	0	24.18	0	0	NaN	0	0	0	0	0	0	0	0	0	0	0	0	0	0	0	0	0	0	0	0	0	0	0	0	0	0	0	0	0	0	0	0	NaN	0	0	0	0	0	0	0	NaN
AAGACCTATGTGGCCTGCTA	59.2079	73.9247	0	0	0	0	0	58.6264	0	0	0	0	0	0	0	0	0	0	0	0	0	0	0	16.1707	0	15.8083	NaN	0	49.4363	36.0292	0	0	0	0	0	0	0	0	0	0	0	0	16.5522	0	0	0	0	NaN	0
AAGACGCCTACTACGATTTG	21.4045	0	0	0	0	0	0	28.5208	0	0	0	0	0	0	0	0	0	0	0	0	0	0	0	0	NaN	0	0	0	0	39.1509	0	0	0	0	0	0	0	0	0	0	0	0	0	0	0	0	0	0	0
AAGACTACGGTTACTTATAC	25.8707	0	0	0	0	0	22.8643	35.1716	0	0	0	0	0	0	0	0	0	0	0	0	0	0	0	0	0	0	491.404	0	0	NaN	0	0	0	0	0	0	0	0	0	0	0	0	22.0785	0	0	0	0	0	0
AAGACTATCTATTTGGCAGG	17.7447	0	0	25.3626	0	0	0	0	0	0	0	0	0	0	0	0	0	0	0	0	0	0	0	0	0	0	0	0	0	0	0	0	0	0	0	0	0	0	0	0	0	0	0	0	0	0	0	0	0
AAGACTGAACAGGCGAAGGG	43.4149	34.1657	0	49.1066	16.7362	0	17.9524	55.3936	36.9559	0	0	0	0	0	0	0	0	0	0	0	0	0	0	0	0	0	NaN	0	24.0048	19.8018	0	0	0	0	0	0	0	0	0	0	0	NaN	NaN	0	0	NaN	0	0	49.6789
AAGACTGGTAGTACCGACTA	29.3262	0	0	0	37.6746	0	60.8792	23.0416	0	11.05	0	0	0	0	0	0	0	0	0	0	0	0	0	0	0	0	0	0	0	NaN	0	0	0	0	0	0	0	0	0	0	0	0	738.046	0	0	0	0	0	0
AAGACTGTTTTATGCAGTGG	12.5956	0	0	0	0	0	0	32.2887	0	0	0	0	0	0	0	0	0	0	0	0	0	0	0	0	0	0	0	0	0	0	0	0	0	0	0	0	0	0	0	0	0	0	0	0	0	0	0	0	0
AAGACTTATGCGCGTGTTCT	19.2413	0	0	0	0	0	0	0	NaN	13.637	0	0	0	0	0	0	0	0	0	0	0	0	0	24.4409	0	0	0	0	0	0	0	0	0	0	0	0	0	0	0	0	0	0	123.506	0	0	NaN	0	0	0
AAGACTTCATGGAGTTATGA	17.079	45.4579	0	0	0	0	0	0	0	0	0	0	0	0	0	0	0	0	0	0	0	0	0	NaN	0	0	0	0	0	0	0	0	0	0	0	0	0	0	0	0	0	0	0	NaN	0	0	0	0	0
AAGACTTCCTCAGCCGGTGA	21.4028	0	0	0	0	0	0	36.9166	0	0	0	0	0	0	0	0	0	0	0	0	0	0	0	0	0	0	0	0	0	0	0	0	0	0	0	0	0	0	0	0	0	0	0	0	0	NaN	0	0	0
AAGACTTGTATAAAAATGAT	38.6276	0	0	0	0	0	30.6876	19.615	0	0	0	0	0	0	0	0	0	0	0	0	0	0	0	0	0	0	NaN	0	0	23.5572	0	0	0	0	0	0	0	0	0	0	0	0	17.4962	0	0	0	0	0	NaN
AAGACTTGTTTGCATGATAT	26.5504	225.451	0	0	0	0	42.709	0	21.0467	0	0	0	0	0	0	0	0	0	0	0	0	0	0	79.5112	0	0	11.5602	0	0	0	0	0	0	0	0	0	0	0	0	0	0	0	0	0	0	NaN	0	0	0
AAGACTTTGACACGAGCCGG	13.3216	0	0	0	0	0	0	0	0	0	0	0	0	0	0	0	0	0	0	0	0	0	0	0	0	0	0	0	0	0	0	0	0	0	0	0	0	0	0	0	0	0	0	0	0	NaN	0	0	0
AAGAGAACTAAAAGTTTAAC	29.6391	18.1725	111.992	0	64.7819	0	NaN	0	0	31.4025	0	0	0	0	0	0	0	0	0	0	0	0	0	0	0	0	0	NaN	0	0	0	0	0	0	0	0	0	0	0	0	0	0	0	0	0	0	0	0	75.0726
AAGAGACGGCGCCATTTGGA	19.3866	25.1873	0	0	50.4452	0	0	20.0493	0	0	0	0	0	0	0	0	0	0	0	0	0	0	0	0	0	0	0	0	0	0	0	0	0	0	0	0	0	0	0	0	0	0	0	0	218.099	0	0	0	0
AAGAGAGCGTACATGAATTC	47.2468	0	0	0	0	0	231.79	16.6142	0	54.86	0	0	0	0	0	0	0	0	0	0	0	NaN	0	NaN	0	0	20.6303	0	0	NaN	0	0	0	0	0	0	0	0	0	0	0	0	0	0	NaN	0	0	0	NaN
AAGAGATACAAGGGTTGACA	13.3624	0	0	40.2559	0	0	0	0	56.8949	0	0	0	0	0	0	0	0	0	0	0	0	0	0	NaN	13.1205	0	0	0	0	0	0	0	0	0	0	0	0	0	0	0	0	0	0	0	0	0	0	0	0
AAGAGATTTTTCAGAAGACC	45.4837	0	0	0	0	122.963	16.364	0	0	0	0	0	0	0	0	0	0	0	0	0	0	0	0	13.7673	0	0	NaN	0	428.585	NaN	0	0	0	0	0	0	0	0	0	0	0	0	0	0	0	NaN	0	0	0
AAGAGCAATGTTATTTCTAA	13.0038	0	0	0	0	11.2718	0	NaN	0	13.0534	0	0	0	0	0	0	0	0	0	0	0	0	0	0	0	0	0	0	0	0	0	0	0	0	0	0	0	0	0	0	0	0	0	0	0	0	0	0	0
AAGAGCCGAATTTTTAGATT	31.1264	0	0	0	0	209.463	0	145.676	0	0	0	0	0	0	0	0	0	0	0	0	0	0	0	19.9602	350.55	0	24.6454	0	0	0	0	0	0	0	0	0	0	0	0	0	0	0	0	1225.17	0	172.646	0	0	0
AAGAGCTCACATTTATTCTG	29.3854	34.6118	0	0	0	0	21.5594	19.9228	0	0	0	0	0	0	0	0	0	0	0	0	0	0	0	0	0	0	0	24.4007	0	0	0	0	0	0	0	0	0	0	0	0	0	0	0	0	NaN	14.9015	0	0	0
AAGAGCTCTTAATTATGACA	43.1265	0	0	15.4332	0	12.7041	0	0	0	31.7926	0	0	0	0	0	0	0	0	0	0	0	0	0	81.3328	0	0	16.7599	0	0	NaN	0	0	0	0	0	0	0	0	0	0	0	0	0	0	NaN	0	0	0	0
AAGAGGCTATGTTGGTTTAA	41.6086	0	0	0	0	57.0803	51.4161	0	0	23.8476	0	0	0	0	0	0	0	0	0	0	0	0	0	24.1115	0	0	32.1325	0	0	564.295	0	0	0	0	0	0	0	0	0	0	0	0	0	0	0	NaN	0	0	0
AAGAGTAATGTTATCGTGCG	12.4705	0	0	0	0	0	0	0	0	0	0	0	0	0	0	0	0	0	0	0	0	0	0	0	0	0	0	0	0	0	0	0	0	0	0	0	0	0	0	0	0	0	0	0	0	0	0	0	0
AAGAGTCAAGAATCCGTATA	17.0132	0	0	0	180.123	0	0	0	23.4507	0	0	0	0	0	0	0	0	0	0	0	0	0	0	18.1766	0	0	0	0	0	90.9924	0	0	0	0	0	0	0	0	0	0	0	0	0	0	60.1347	0	0	0	0
AAGAGTCTTAGAAAATCGCT	15.7811	0	0	0	0	0	0	0	20.2796	0	0	0	0	0	0	0	0	0	0	0	0	NaN	0	27.3135	0	0	NaN	0	0	0	0	0	0	0	0	0	0	0	0	0	0	0	0	0	0	NaN	0	0	0
AAGAGTTAGTCGTGCAAGAC	24.4829	0	0	0	0	0	0	25.1786	0	0	0	0	0	0	0	0	0	0	0	0	0	0	0	0	0	0	0	0	0	27.5344	0	0	0	0	0	0	0	0	0	0	0	NaN	0	0	11.9116	0	0	0	243.864
AAGAGTTGTCGTCGTATTTA	36.555	0	0	33.7811	0	NaN	65.1689	71.0806	87.9532	0	0	0	0	0	0	0	0	0	0	0	0	0	0	0	0	0	0	0	0	21.7976	0	0	0	0	0	0	0	0	0	0	NaN	0	NaN	0	28.1273	26.4501	0	0	NaN
AAGAGTTTCTTCGGACTCAG	16.6358	122.856	0	0	0	0	0	0	NaN	0	0	0	0	0	0	0	0	0	0	0	0	0	0	0	0	0	0	0	0	0	0	0	0	0	0	0	0	0	0	0	0	NaN	0	0	0	0	0	0	0
AAGAGTTTGTTGAATATGTT	38.3165	11390.4	0	0	0	0	15.6375	16.9094	99.4077	204.265	0	0	0	0	0	0	0	0	0	0	0	17.0656	0	0	0	0	0	0	0	NaN	0	0	0	0	0	0	0	0	0	0	NaN	49.8528	0	0	0	0	0	0	0
AAGATAAATTATTGTAAATG	28.5395	0	0	0	NaN	0	NaN	0	0	238.379	0	0	0	0	0	0	0	0	0	0	0	0	0	0	0	0	NaN	0	0	0	0	0	0	0	0	0	0	0	0	0	0	0	33.1807	0	0	0	0	0	NaN
AAGATAACATTAGTCTTCAT	18.5174	0	0	0	0	0	0	104.849	0	0	0	0	0	0	0	0	0	0	0	0	0	0	0	30.1245	0	0	0	0	0	0	0	0	0	0	0	0	0	0	0	0	0	0	0	0	0	0	0	0	0
AAGATAATGCATTGCGGATT	31.4644	0	0	0	18.8805	0	10.7861	24.1921	0	355.18	0	0	0	0	0	0	0	0	0	0	0	25.8487	0	0	0	0	0	0	0	NaN	0	0	0	0	0	0	0	0	0	0	0	0	0	0	0	NaN	0	0	0
AAGATAATTTAGTATATCGC	24.4558	0	0	0	0	0	0	25.3176	0	0	0	0	0	0	0	0	0	0	0	0	0	0	0	0	0	0	0	0	NaN	298.391	0	0	0	0	0	0	0	0	0	0	0	0	NaN	0	0	0	0	0	45.3106
AAGATACCCAGCTGTCCAGT	15.7037	0	0	0	0	0	0	0	0	78.0773	0	0	0	0	0	0	0	0	0	0	0	0	0	0	0	0	NaN	0	0	0	0	0	0	0	0	0	0	0	0	0	0	0	0	0	0	NaN	0	NaN	NaN
AAGATACTATCGTGAATTGG	79.013	54.4353	28.0391	0	0	16.6018	29.639	50.5845	0	22.2904	0	0	0	0	0	0	0	0	0	0	0	0	0	32.1639	0	0	NaN	0	23.9965	59.0422	0	0	0	0	0	0	0	0	0	0	0	0	0	578.749	0	103.624	0	0	NaN
AAGATAGCCGTCCAAATGCA	36.1378	0	0	0	0	20.2869	0	29.5534	0	0	0	0	0	0	0	0	0	0	0	0	0	0	0	0	0	0	0	0	0	0	0	0	0	0	0	0	0	0	0	0	0	16.6612	0	0	0	NaN	0	0	0
AAGATAGGTTTCCTAAACTT	19.5448	0	0	0	0	0	NaN	14.8568	14.7959	22.5463	0	0	0	0	0	0	0	0	0	0	0	0	0	0	0	0	NaN	0	0	26.9883	0	0	0	0	0	0	0	0	0	0	0	0	0	0	0	0	0	0	0
AAGATATATATCTGATAGTT	30.5703	18.9238	0	0	0	0	0	16.8797	0	0	0	0	0	0	0	0	0	0	0	0	114.968	0	0	NaN	0	0	19.995	0	0	19.0196	0	0	0	0	0	0	0	0	0	0	0	0	20.8559	42.583	22.6699	69.9521	0	0	0
AAGATATATCGATATAACAC	15.8534	0	0	0	0	0	0	0	485.815	0	0	0	0	0	0	0	0	0	0	0	0	0	0	0	0	57.0305	0	0	69.1026	0	0	0	0	0	0	0	0	0	0	0	NaN	0	0	0	0	0	0	0	0
AAGATATCTTACCAATGCGT	34.0878	0	0	2632.52	0	0	28.9472	17.7186	0	14.7355	0	0	0	0	0	0	0	0	0	0	0	13.7712	0	0	0	0	29.4429	0	0	17.0472	0	0	0	0	0	0	0	0	0	0	0	0	11.5089	0	0	16.5614	0	NaN	0
AAGATCGTTTTCTATGTCAA	18.0229	0	0	25.7405	0	0	0	111.963	0	0	0	0	0	0	0	0	0	0	0	0	0	0	0	0	0	0	0	0	0	0	0	0	0	0	0	0	0	0	0	0	0	0	0	0	0	0	0	0	0
AAGATCTAATTTACAGGTCG	17.0157	0	0	0	0	0	0	29.7557	0	0	0	0	0	0	0	0	0	0	0	0	0	50.4665	0	0	0	0	0	0	0	0	0	0	0	0	0	0	0	0	0	0	0	0	0	0	0	0	0	0	0
AAGATCTACTAGCATCTCCG	19.7049	0	0	0	0	25.8235	0	0	0	0	0	0	0	0	0	0	0	0	0	0	0	0	0	0	0	0	0	0	0	0	0	0	0	0	0	0	0	0	0	0	0	0	0	0	0	0	0	0	0
AAGATCTCCTATGCGATTGT	14.5186	0	0	0	0	0	0	15.6534	0	17.7063	0	0	0	0	0	0	0	0	0	0	0	0	0	NaN	0	0	0	0	0	0	0	0	0	0	0	0	0	0	0	0	0	0	0	NaN	0	58.7905	0	0	0
AAGATCTGAAGTTAATACAC	16.1654	0	0	0	0	0	0	0	0	0	0	0	0	0	0	0	0	0	0	0	0	0	0	0	0	0	0	0	0	0	0	0	0	0	0	0	0	0	0	0	0	127.738	0	0	0	43.9056	0	0	NaN
AAGATCTGCGGCGAGAAGTT	29.8697	0	0	0	NaN	0	0	0	0	NaN	0	0	0	0	0	0	0	0	0	0	0	0	0	0	0	0	0	0	0	0	0	0	0	0	0	0	0	0	0	0	0	NaN	39.2568	0	0	0	0	0	NaN
AAGATCTTTCTGCTGTCCAA	18.7783	0	0	20.7758	0	23.1615	0	NaN	0	0	0	0	0	0	0	0	0	0	0	0	0	0	0	NaN	413.024	0	0	0	0	29.3064	0	0	0	0	0	0	0	0	0	0	NaN	0	0	0	0	0	0	0	0
AAGATGATACTGGATAGTTC	33.8361	0	0	0	0	0	0	NaN	0	0	0	0	0	0	0	0	0	0	0	0	0	0	0	0	0	0	0	0	0	0	0	0	0	0	0	0	0	0	0	0	0	0	0	0	0	0	0	0	220.731
AAGATGCCATTGCGATAGGG	28.3588	0	0	0	0	NaN	0	0	0	0	0	0	0	0	0	0	0	0	0	0	0	NaN	0	0	0	0	NaN	0	NaN	0	0	0	0	0	0	0	0	0	0	0	0	0	0	0	0	0	0	0	0
AAGATGTACGCAAATATTTG	24.9804	0	0	0	0	0	20.3188	14.2077	0	0	0	0	0	0	0	0	0	0	0	0	0	0	0	0	0	0	NaN	0	0	27.7187	0	182.524	0	0	0	0	0	0	0	0	0	15.28	310.103	0	0	0	0	0	0
AAGATGTTCTTTTGGAAGTT	24.6289	0	0	0	0	0	0	14.6123	0	26.4346	0	0	0	0	0	0	0	0	0	0	0	0	0	0	0	0	0	0	0	0	0	0	0	0	0	0	0	0	0	0	0	0	0	0	0	63.3178	0	0	88.2724
AAGATGTTGTAATTTCTCTC	21.56	0	0	0	0	60.6641	49.9411	0	20.6512	0	0	0	0	0	0	0	0	0	0	0	0	0	0	NaN	0	0	0	0	0	NaN	0	0	0	0	0	0	0	0	0	0	0	0	0	0	239.69	0	0	0	0
AAGATGTTTTTATTTATATA	15.8462	0	0	0	0	0	NaN	11.9191	0	0	0	0	0	0	0	0	0	0	0	0	NaN	NaN	0	0	0	0	15.733	0	0	0	0	0	0	0	0	0	0	0	0	0	0	0	0	0	0	0	0	0	17.4707
AAGATTAACGCCACGCAAAT	16.1887	0	0	0	0	0	0	0	0	0	0	0	0	0	0	0	0	0	0	0	0	0	0	51.8672	0	0	0	0	0	0	0	0	0	0	0	0	0	0	0	0	0	0	0	0	20.6726	0	0	0	NaN
AAGATTATTCTTTCTGGGAC	23.0727	26.8681	0	0	0	0	0	NaN	0	NaN	0	0	0	0	0	0	0	0	0	0	0	0	0	NaN	0	0	20.4451	0	0	0	0	0	0	0	0	0	0	0	0	0	0	0	0	NaN	0	32.3353	0	0	NaN
AAGATTATTTGAAGCTCTAA	17.3012	0	0	165.182	0	0	0	14.8778	0	0	0	0	0	0	0	0	0	0	0	0	0	0	0	0	0	0	0	0	0	NaN	0	0	0	0	0	0	0	0	0	0	0	0	0	0	0	0	0	0	0
AAGATTCATTTGTCACCGTG	17.0649	0	0	0	0	0	0	15.0255	0	38.97	0	0	0	0	0	0	0	0	0	0	0	0	0	0	0	0	0	0	0	NaN	0	0	0	0	0	0	0	0	0	0	0	0	27.0627	0	0	NaN	0	0	0
AAGATTCTTCACATTTTTTT	32.859	0	0	0	10.9746	20.6961	0	NaN	0	0	0	0	0	0	0	0	0	0	0	0	0	0	0	NaN	0	0	NaN	0	0	0	0	0	0	0	0	0	0	0	0	0	45.9927	0	0	16.7381	0	NaN	0	0	0
AAGATTGACTTGACTTCGTA	12.7444	0	0	0	NaN	0	0	0	0	0	0	0	0	0	0	0	0	0	0	0	0	NaN	0	0	0	0	0	0	0	0	0	0	0	0	0	0	0	0	0	0	0	0	0	0	0	0	0	0	0
AAGATTGCTATATAGACAGG	27.9111	0	0	0	0	0	0	27.8085	0	0	0	0	0	0	0	0	0	0	0	0	0	0	0	0	0	0	0	0	0	0	0	0	0	0	0	0	0	0	0	0	24.5232	0	NaN	0	0	38.6376	127.987	0	0
AAGATTTAATGTCAGTATTA	13.5016	0	0	0	0	0	0	16.3361	0	0	0	0	0	0	0	0	0	0	0	0	0	0	0	0	0	0	0	0	0	0	0	0	0	0	0	0	0	0	0	0	0	0	0	0	0	0	0	0	84.6782
AAGATTTCTTATCATTTGGT	26.5666	NaN	0	15.0018	0	NaN	16.364	25.2122	0	0	0	0	0	0	0	0	0	0	0	0	0	0	0	0	0	0	7862.15	0	0	66.9286	0	0	0	0	0	0	0	0	0	0	0	0	0	0	0	0	0	0	0
AAGATTTGTTCCGAGATATG	25.7041	0	0	0	0	0	0	0	0	10.9876	0	0	0	0	0	0	0	0	0	0	0	0	NaN	0	0	0	0	NaN	0	0	0	0	0	0	0	0	0	0	0	0	0	0	0	0	0	NaN	0	0	0
AAGATTTGTTTGGCTCCTGC	21.6715	0	NaN	0	26.2083	0	0	0	0	0	0	0	0	0	0	0	0	0	0	0	0	0	0	0	0	0	0	0	0	0	0	0	0	0	0	0	0	0	0	0	NaN	0	0	0	0	0	0	0	0
AAGCAAAAAAGATACGTCGG	40.3176	0	0	0	0	20.2889	0	11.249	NaN	14.1488	0	0	0	0	0	0	0	0	0	0	0	0	0	107.486	0	0	0	0	0	15.6761	0	0	0	0	0	0	0	0	0	0	0	0	0	0	0	23.4041	0	0	35.3325
AAGCAAAACATATTTTATAG	44.6621	416.452	0	975.106	0	80.4404	23.4865	27.6273	0	0	0	0	0	0	0	0	0	0	0	0	0	0	0	0	0	0	NaN	0	0	NaN	0	0	0	0	0	0	0	0	0	0	NaN	NaN	0	0	0	0	0	0	0
AAGCAATAATCGTTGCTACA	25.487	0	0	0	NaN	0	88.7778	0	0	0	0	0	0	0	0	0	0	0	0	0	0	0	0	0	0	0	11.3301	0	0	89.8626	0	0	0	0	0	0	0	0	0	0	0	14.7413	66.8988	0	0	0	0	0	0
AAGCAATCATTTCTACTATA	19.0204	0	0	0	0	0	0	0	22.2515	38.4551	0	0	0	0	0	0	0	0	0	0	11.2382	0	0	0	0	0	0	0	0	0	0	0	0	0	0	0	0	0	0	0	0	0	0	0	0	0	0	0	0
AAGCAATCCCGATAGATAGT	32.6393	0	0	0	0	0	0	34.257	0	0	0	0	0	0	0	0	0	0	0	0	0	0	0	0	14.7436	0	0	0	0	NaN	0	0	0	0	0	0	0	0	0	0	0	NaN	0	0	NaN	0	0	0	0
AAGCAATTTCGGGCTAACAG	15.2518	0	0	0	0	0	0	0	0	0	0	0	0	1209.46	0	0	0	0	0	0	0	0	0	NaN	0	0	0	0	0	0	0	0	0	0	0	0	0	0	0	0	0	0	17.5849	0	0	0	0	0	0
AAGCACAAATCTATTGTATG	26.2396	218.361	0	0	24.7013	0	0	0	21.0467	0	0	0	0	0	0	0	0	0	0	0	0	0	0	0	0	0	0	754.72	0	25.0445	0	0	0	0	0	0	0	0	0	0	NaN	0	0	0	0	0	0	0	0
AAGCACATTGAAATATTAGG	22.1076	0	0	35.2908	0	NaN	0	0	0	0	0	0	0	0	0	0	0	0	0	0	0	0	0	0	0	0	0	0	0	18.5578	0	0	0	0	0	0	0	0	0	0	60.3709	0	0	12.941	0	0	0	0	0
AAGCACCGGTAACTAGATAG	19.7986	0	0	0	128.139	31.2548	0	0	0	24.8836	0	0	0	0	0	0	0	0	0	0	0	0	0	0	0	0	0	0	0	0	0	0	0	0	0	0	0	0	0	0	0	0	0	0	0	0	0	0	0
AAGCACGAAGAGTGCCGGGT	25.255	79.3034	0	0	0	0	0	0	43.1701	0	0	0	0	0	0	0	0	0	0	0	0	0	0	0	0	0	0	0	0	20.337	0	0	0	0	0	0	0	0	0	0	0	0	0	0	0	0	0	0	0
AAGCACTGTCGCAGGCGAGT	23.4429	0	0	0	0	0	0	0	0	0	0	0	0	0	0	0	0	0	0	0	0	NaN	0	0	0	0	0	0	0	0	0	0	0	0	0	0	0	0	0	0	0	0	0	0	0	NaN	0	0	0
AAGCAGCCTAGGGGTTTGAT	33.1811	0	0	0	0	0	0	23.9351	0	0	0	0	0	0	0	0	0	0	0	0	0	109.925	0	357.012	0	0	0	0	0	0	0	0	0	0	0	0	0	0	0	0	0	0	0	0	0	0	0	NaN	0
AAGCAGCTTATGGGGTCCGG	12.2478	0	0	0	0	0	0	0	0	0	0	0	0	0	0	0	0	0	0	0	0	0	0	0	0	0	0	0	0	0	0	0	0	0	0	0	0	0	0	0	0	0	0	0	0	0	0	0	0
AAGCAGCTTTTAGTTTGCAT	18.2191	0	0	0	431.207	0	29.3607	0	0	0	0	0	0	0	0	0	0	0	0	0	0	0	0	0	0	0	0	0	0	0	0	0	0	0	0	0	0	0	0	0	0	0	0	0	0	0	0	0	0
AAGCAGTAACCCGCGAATAT	17.3959	17.4137	0	0	0	0	0	21.1155	0	0	0	0	0	0	0	0	0	0	0	0	0	0	0	0	0	0	0	0	0	0	0	0	0	0	0	0	0	0	0	0	0	0	0	0	0	NaN	0	0	0
AAGCAGTGCTTTCACCCCCT	22.6332	0	0	0	0	0	0	0	0	0	0	0	0	0	0	0	0	0	0	0	0	0	0	0	0	0	0	0	0	18.0675	0	0	0	0	0	0	0	0	0	0	0	0	0	0	0	NaN	0	0	0
AAGCATAAATCTGCCTTTAC	21.0198	0	0	0	0	62.3171	26.6194	NaN	0	0	0	0	0	0	0	0	0	0	0	0	0	0	0	0	0	0	0	0	0	0	0	0	0	0	0	0	0	0	0	0	0	NaN	0	0	0	0	0	0	0
AAGCATGGAGGTAGCATCTG	29.3988	0	0	0	0	0	26.2626	30.8937	0	43.0392	0	0	0	0	0	0	0	0	0	0	0	0	0	0	0	0	12.7622	0	0	NaN	0	0	0	0	0	0	0	0	0	0	0	0	0	0	0	0	0	0	NaN
AAGCATGGGGTGGAGTAACA	48.5103	0	0	0	0	0	0	27.8507	40.821	18.9264	0	0	0	0	0	0	0	0	0	0	0	0	0	NaN	0	0	0	0	0	0	0	0	0	0	0	0	0	0	0	0	0	17.4428	16.138	0	0	NaN	0	0	NaN
AAGCATTAGTTACTTTTCTC	17.2991	0	0	0	0	0	0	24.7529	20.4077	0	0	0	0	0	0	0	0	0	0	0	0	13.5064	0	0	0	0	0	0	0	0	0	0	0	0	0	0	0	0	0	0	48.238	0	0	0	0	0	0	0	0
AAGCATTATTCTGTTATTAA	59.2749	0	0	0	61.9411	32.1786	38.0187	39.3019	0	21.9191	0	0	0	0	0	0	0	0	0	0	0	217.549	0	0	0	0	0	0	0	NaN	0	0	0	0	0	0	0	0	0	0	0	0	27.9303	0	0	14.2977	0	0	27.8774
AAGCATTCAATTTTAATTAT	27.6025	0	0	0	48.0687	0	0	22.7635	11.6979	0	0	0	0	0	0	0	0	0	0	0	0	0	0	0	0	0	0	0	27.3644	0	0	0	0	0	0	0	0	0	0	0	0	0	0	0	0	0	0	0	0
AAGCATTCAGCCTATGGCTC	17.7263	0	0	0	0	28.7954	0	0	0	0	0	0	0	0	0	0	0	0	0	0	0	0	0	0	0	0	0	0	0	0	0	0	0	0	0	0	0	0	0	0	0	0	0	0	0	NaN	0	0	0
AAGCCAAATGGTCTTAATTG	21.7382	0	0	0	0	0	NaN	16.8883	0	0	0	0	0	0	0	0	0	0	0	0	0	0	0	0	0	0	NaN	20.7782	0	0	0	0	0	0	0	0	0	0	0	0	0	0	0	0	0	0	0	0	NaN
AAGCCAACCTTCCGTGGCAA	12.8766	0	0	0	10.5694	0	0	0	0	11.8239	0	0	0	0	0	0	0	0	0	0	NaN	0	0	0	0	0	0	0	0	0	0	0	0	0	0	0	0	0	0	0	0	0	0	0	0	0	0	0	0
AAGCCAAGCTGTTGTATTAT	24.5151	0	0	0	0	0	41.7262	21.6466	0	NaN	0	0	0	0	0	0	0	0	0	0	0	0	0	0	0	0	0	0	0	15.5347	0	0	0	0	0	0	0	0	0	0	173.583	0	0	NaN	0	0	0	0	NaN
AAGCCATCATCTATAAAAAT	16.0781	0	0	0	25.6278	0	0	14.688	0	21.1264	0	0	0	0	0	0	0	0	0	0	0	0	0	25.7141	0	0	0	0	0	0	0	0	0	0	0	0	0	0	0	0	0	0	0	0	0	0	0	0	0
AAGCCATGCTAATACAATAA	67.8452	0	0	82.7245	715.405	0	NaN	45.2193	0	12.601	0	0	0	0	0	0	0	0	0	0	0	0	0	15.6983	0	0	0	0	0	0	0	0	0	0	0	0	0	0	0	0	NaN	45.7878	39.5699	228.319	0	NaN	0	NaN	0
AAGCCATGTGCATAATCTAT	12.1059	0	0	0	0	0	0	NaN	44.99	0	0	0	0	0	0	0	0	0	0	0	0	0	0	0	0	0	0	0	57.8473	NaN	0	0	0	0	0	0	0	0	0	0	0	0	0	0	0	0	0	0	0
AAGCCGGTTGTTGAATAACA	20.0911	0	0	0	0	35.5496	18.3569	26.8306	0	12.2795	0	0	0	0	0	0	0	0	0	0	0	0	0	0	0	0	0	0	0	0	0	0	0	0	0	0	0	0	0	0	0	0	0	0	0	0	0	0	0
AAGCCGTCTTATAGGGTATA	43.1388	0	70.7952	0	0	254.738	0	54.3821	19.8475	0	0	0	0	0	0	0	0	0	0	0	0	0	0	0	33.7731	0	0	0	0	0	0	0	0	0	0	0	0	0	0	0	0	NaN	20.9274	NaN	0	85.4759	0	0	NaN
AAGCCTACTAGTAGTAGATT	15.4763	0	0	41.0124	0	0	0	0	0	0	0	0	0	0	0	0	0	NaN	21935.1	0	0	0	0	0	0	0	0	0	0	0	0	0	0	0	0	0	0	0	0	0	0	0	0	0	0	0	0	0	0
AAGCCTAGACGGTTCTTGGC	15.6706	0	0	0	376.4	0	0	39.6308	0	0	NaN	0	0	0	0	0	0	0	0	0	0	0	0	0	0	0	0	0	0	0	0	0	0	0	0	0	0	0	0	0	0	NaN	0	0	0	0	0	0	15.8865
AAGCCTCGGGGTGGGACATC	25.6742	0	0	0	0	0	0	NaN	0	0	0	0	0	0	0	0	0	0	0	0	0	0	0	0	0	0	0	0	0	0	0	0	0	0	0	0	0	0	0	0	NaN	0	0	0	0	0	0	0	0
AAGCCTCGTGCTGTTACCAG	16.2619	0	0	1031.88	0	0	0	0	0	11.5025	0	0	0	0	0	0	0	0	0	0	0	0	0	0	0	0	0	0	0	0	0	0	0	0	0	0	0	0	0	0	0	0	0	0	0	0	0	0	0
AAGCCTGACAATAGTCTATC	25.0451	0	0	0	NaN	0	NaN	0	0	0	0	0	0	0	0	0	0	0	0	0	0	0	0	0	0	0	0	0	0	59.2122	0	0	0	0	0	0	0	0	0	0	0	0	NaN	0	0	0	0	0	0
AAGCCTTGACATGAAAGGTA	27.0174	0	0	0	0	0	0	0	0	0	0	0	0	0	0	0	0	0	0	0	0	0	0	0	0	0	0	0	0	0	0	0	0	0	0	7101.87	0	0	0	0	0	19.4233	36.1682	0	0	0	0	0	0
AAGCGACATCTAATGATTAA	19.7539	17.6666	0	0	0	0	16.7557	18.7301	99.3528	0	0	0	0	0	0	0	0	0	0	0	0	0	0	0	0	0	0	0	0	0	0	0	0	0	0	0	0	0	0	0	0	0	0	0	0	44.356	0	0	0
AAGCGAGCTCATTAGTATTT	15.576	0	0	0	0	0	0	0	0	0	0	0	0	0	0	0	0	0	0	0	0	0	0	0	353.363	0	0	0	0	17.3229	0	0	0	0	0	0	0	0	0	0	0	0	0	0	0	0	0	0	0
AAGCGCCCTACGGAAAACAT	26.5296	70.659	0	0	0	0	0	24.8795	0	0	0	0	0	0	0	0	0	0	0	0	0	0	0	64.3981	0	10.7089	NaN	0	0	0	0	0	0	0	0	0	0	0	0	0	0	0	109.55	0	0	0	0	0	0
AAGCGCCTCATTTTAAAGGC	13.9668	0	0	0	0	0	0	0	10.8154	0	0	0	0	0	0	0	0	0	0	0	0	0	0	0	0	0	0	0	0	0	0	0	0	0	0	0	0	0	0	0	0	0	0	0	0	14.0892	0	0	NaN
AAGCGCTATAAGGAACATTT	31.9199	0	0	0	76.4782	24.9058	14.3235	0	0	31.1498	0	0	0	0	0	0	0	0	0	0	0	0	0	10.9998	0	0	0	0	0	0	0	0	0	0	0	0	0	0	0	0	0	NaN	0	17.4446	0	0	0	0	0
AAGCGGTACTGGTATTTTGT	22.7667	0	0	0	0	0	0	86.6161	0	0	0	0	0	0	0	0	0	0	0	0	0	0	0	0	0	0	0	0	0	NaN	0	0	0	0	0	0	0	0	0	0	0	0	0	0	0	0	0	NaN	0
AAGCGGTCAGTCTACACGTA	22.7499	0	0	0	0	0	0	0	0	16.1584	0	0	0	0	0	0	0	0	0	0	0	0	0	0	0	0	0	0	0	NaN	0	0	0	0	0	0	0	0	0	0	0	0	NaN	166.377	13.9869	0	0	0	0
AAGCGGTGGTGCAGTCCGGA	16.8275	0	0	0	0	0	0	21.8911	16.7129	0	0	0	0	1520.57	0	0	0	0	0	0	0	0	0	0	0	0	0	0	0	0	0	0	0	0	0	0	0	0	0	0	0	0	0	0	0	0	0	0	0
AAGCGGTTAAGCCGATATTT	21.7387	0	0	0	0	0	0	0	0	0	0	0	0	0	0	0	0	0	0	0	0	0	0	0	0	0	0	0	0	0	0	0	0	0	0	0	0	0	0	0	0	NaN	0	0	0	13.085	0	0	0
AAGCGGTTCTGGCGTTCATC	20.1893	0	0	0	0	0	0	0	0	0	0	0	0	0	0	0	0	0	0	0	0	17444	0	0	0	0	0	35.6447	0	NaN	0	0	0	0	0	0	0	0	0	0	0	0	0	0	0	0	NaN	0	0
AAGCGTAATCACTATGCAGG	47.0178	0	0	0	26.9004	27.2578	35.7786	26.2955	55.3916	30.4289	0	0	0	0	0	0	0	0	0	0	411.502	0	0	22.9466	0	0	0	36.6191	NaN	28.7837	0	0	0	0	0	0	0	0	0	0	NaN	NaN	0	0	0	27.2375	0	0	0
AAGCGTAATTAATCCGAGTT	31.9818	0	0	0	352.823	52.978	0	0	0	NaN	0	0	0	0	0	0	0	0	0	0	0	0	0	0	0	29.9675	0	0	0	41.578	0	0	0	0	0	0	0	0	0	0	0	0	NaN	0	0	0	0	0	NaN
AAGCGTAATTTAAATGTCCA	17.3808	0	0	0	0	0	0	0	0	0	0	0	0	0	0	0	0	0	0	0	0	0	0	0	0	0	0	0	0	NaN	0	0	0	0	0	0	0	0	0	0	0	0	NaN	31.0356	0	0	0	0	195.156
AAGCGTGAGACAAGAGCTAT	12.9952	0	0	0	0	0	0	0	0	0	0	0	0	0	0	0	0	0	0	0	0	0	0	NaN	0	0	0	0	0	0	0	0	0	0	0	0	0	0	0	0	0	0	0	0	0	19.9827	0	0	NaN
AAGCGTGGTGTCATTAACAA	12.7239	0	0	0	0	0	0	0	0	0	0	0	0	0	0	0	0	0	0	0	0	0	0	0	0	0	0	0	0	0	0	0	0	0	0	0	0	0	0	0	0	18.4158	0	0	0	0	0	0	0
AAGCGTGTTCTCGGCTATCC	34.2658	0	0	0	0	0	77.5343	16.9008	0	0	0	0	0	0	0	0	0	0	0	0	0	0	0	0	0	0	15.2592	23.1063	0	0	0	0	0	0	0	0	0	0	0	0	31.3616	0	0	0	0	NaN	0	0	40.0937
AAGCGTTAGTCATTTTACCG	40.8838	0	0	0	0	0	114.892	29.3722	0	0	0	0	0	0	0	0	0	0	0	0	0	61.3915	0	0	0	0	0	0	0	13.5013	0	0	0	0	0	0	0	0	0	0	NaN	0	0	0	0	NaN	0	0	41.023
AAGCGTTTCCGTGTATAAAA	21.0449	0	0	0	13.9567	0	0	20.5508	0	0	0	0	0	0	0	0	0	0	0	0	0	0	0	0	0	0	0	0	0	NaN	0	0	0	0	0	0	0	0	0	0	0	0	0	0	0	NaN	0	0	0
AAGCTAAATTTTCTAACTTA	21.3794	0	0	0	29.1039	22.4383	0	0	0	0	0	0	0	0	0	0	0	0	0	0	0	0	0	NaN	0	0	0	0	0	NaN	0	0	0	0	0	0	0	0	0	0	0	0	0	0	0	0	0	24.9736	0
AAGCTAAGCTTTCCTAGTAT	26.8234	0	0	0	0	0	0	NaN	0	0	0	0	0	0	0	0	0	0	0	0	0	0	0	0	0	0	NaN	0	NaN	0	0	0	0	0	0	0	0	0	0	0	0	NaN	0	0	0	0	0	0	0
AAGCTAATAGATGGTCGTCG	36.558	0	0	0	19.0262	29.1054	0	0	34.1014	70.0511	0	0	0	0	0	0	0	0	0	0	0	0	0	0	0	0	0	0	20.5292	NaN	0	0	0	0	0	0	0	0	0	0	0	0	0	0	0	0	0	0	NaN
AAGCTACAAGTCCTATCTTC	41.0638	0	0	0	0	0	20.6718	26.3924	53.3465	45.0333	0	0	0	0	0	0	0	0	0	0	0	18.9399	0	0	0	0	18.3328	0	881.751	NaN	0	0	0	7590.98	0	0	0	0	0	0	NaN	NaN	0	0	0	16.5447	0	0	0
AAGCTACGTCCGACATTAGT	35.8852	0	0	0	0	0	0	149.739	12.1483	0	0	0	0	0	0	0	0	0	0	0	54.4531	0	0	15.2237	0	0	0	0	0	23.3101	0	0	0	0	0	0	0	0	0	0	0	0	NaN	0	0	0	48.2629	0	0
AAGCTAGCAATCGGGGATTG	31.712	22.6654	0	0	0	0	0	11.877	NaN	0	0	0	0	0	0	0	0	0	0	0	0	18.512	0	0	0	0	0	0	0	0	0	0	0	0	0	0	0	0	0	0	0	0	NaN	0	0	67.6501	0	0	0
AAGCTAGTATGTGGGCAAGA	51.7795	0	0	0	0	0	30.3655	34.3328	64.3744	0	0	0	0	0	0	0	0	0	0	0	0	27.0419	0	249.935	0	0	NaN	0	0	13.5461	0	265.615	0	0	0	0	0	0	0	0	0	NaN	NaN	0	59.9433	68.7694	0	0	70.9759
AAGCTAGTGTCTGTAACTTT	19.8125	85.7974	0	0	44.711	0	0	0	0	0	0	0	0	0	0	0	0	0	0	0	0	0	0	0	0	0	15.3003	0	41.7384	0	0	0	0	0	0	0	0	0	0	0	0	0	0	0	NaN	17.2253	0	0	0
AAGCTAGTTGAATGGGCGCA	13.3652	60.4757	0	0	0	0	0	128.156	0	0	0	0	0	0	0	0	0	0	0	0	0	0	0	0	0	0	0	0	0	0	0	0	0	0	0	0	0	0	0	0	0	NaN	0	0	0	0	0	0	NaN
AAGCTATGGAATTTGCAGTT	45.5337	0	0	0	17.2006	0	NaN	12.5682	30.5897	0	0	0	0	0	0	0	0	0	0	0	NaN	0	55.6561	NaN	0	0	NaN	0	0	NaN	0	0	0	0	0	0	0	0	0	0	0	NaN	0	0	0	93.2143	0	0	NaN
AAGCTCACGCTTGTTTAGGT	17.7215	0	0	0	0	0	0	19.5096	0	0	0	0	0	0	0	0	0	0	0	0	0	0	0	0	0	0	NaN	0	0	0	0	0	0	0	0	0	0	0	0	0	0	0	0	0	0	0	0	0	0
AAGCTCACTCGTCAGTTAGT	14.6525	0	0	0	0	60.7492	65.4085	64.0799	0	0	0	0	0	0	0	0	0	0	0	0	0	0	0	0	0	0	0	0	0	0	0	0	0	0	0	0	0	0	0	0	0	96.266	0	0	0	0	0	NaN	NaN
AAGCTCCGTCAGTATGAGTG	49.704	0	30.4129	0	0	0	14.071	78.2665	0	49.1806	0	0	0	0	0	0	0	0	0	0	0	0	0	33.2148	0	0	0	0	0	NaN	0	0	0	0	0	0	0	0	0	0	0	0	0	0	23.4002	221.079	0	0	0
AAGCTCGAGGTAGTACCAAA	19.3186	0	0	0	0	0	NaN	13.5375	0	0	0	0	0	0	0	0	0	0	0	0	0	NaN	0	0	0	0	0	0	0	13.5908	0	0	0	0	0	0	0	0	0	0	0	0	0	0	0	0	0	0	0
AAGCTCTGAGAGGGTTTTGA	26.8675	0	0	0	0	0	0	15.7503	0	NaN	0	0	0	0	0	0	0	0	0	0	0	0	0	0	0	0	0	0	0	NaN	0	0	0	0	0	0	0	0	0	0	NaN	0	0	24.6074	0	NaN	0	0	NaN
AAGCTGAAAATGTTTAATTT	34.7526	0	0	0	0	19.5697	12.7223	52.6075	27.997	0	0	0	0	0	0	0	0	0	0	0	0	0	139534	NaN	54.8929	0	0	0	0	37.785	0	0	0	0	NaN	0	NaN	0	0	0	77.2756	0	0	0	0	NaN	0	0	17.9994
AAGCTGGTTGATAGTGGATT	17.9331	585.405	0	0	0	0	0	0	0	0	0	0	0	0	0	0	0	0	0	0	0	0	0	18.1375	0	0	0	0	0	15.9517	0	0	0	0	0	0	0	0	0	0	0	0	0	22.9164	0	0	0	0	0
AAGCTGTGTGTATTTTAAGA	35.1786	0	0	0	47.1148	26.336	0	12.9095	0	0	0	0	0	0	0	0	0	0	0	0	0	0	0	0	0	0	0	0	0	0	0	0	0	0	0	0	0	0	0	0	133.878	0	0	0	0	0	0	0	0
AAGCTGTGTTGTGACTTCAG	63.6117	NaN	0	0	26.0034	51.4384	18.5875	27.7999	0	NaN	0	0	0	0	0	0	0	0	0	0	0	57.4044	0	75.3264	0	0	42.6964	13.5503	0	24.2104	0	0	0	0	0	0	0	0	0	0	14.4736	0	0	40.4234	0	222.442	0	NaN	20.1788
AAGCTGTTGTCTATACTTTT	16.0471	0	0	0	0	0	0	41.6873	0	17.5783	0	0	0	0	0	0	0	0	0	0	0	0	0	0	0	0	0	0	0	199.722	0	0	0	0	0	0	0	0	0	0	0	0	0	0	0	18.2462	0	0	0
AAGCTTAACAATTCGCATAT	19.354	0	0	0	0	0	37.6142	0	47.0169	0	0	0	0	0	0	0	0	0	0	0	0	16.1372	0	0	0	0	0	0	0	0	0	0	0	0	0	0	0	0	0	0	81.795	0	0	0	0	0	0	0	NaN
AAGCTTCTACGGACAATTGT	21.5149	0	0	0	0	0	0	0	0	0	0	0	0	0	0	0	0	0	0	0	0	NaN	0	0	0	0	0	0	0	0	0	0	0	0	0	0	0	0	0	0	0	0	0	0	0	0	0	0	0
AAGCTTGAACTCATCCTGGT	22.4145	18.9387	14.2399	0	0	0	0	25.5074	0	0	0	0	0	0	0	0	0	0	0	0	0	0	0	0	0	0	185.355	0	0	0	0	0	0	0	0	0	0	0	0	0	0	0	0	0	0	0	0	0	0
AAGCTTGCCGTGGAACGGTG	18.3167	0	0	0	0	687.093	0	0	0	0	0	0	0	0	0	0	0	0	0	0	0	0	0	0	0	0	NaN	0	0	0	0	0	0	0	0	0	0	0	0	0	NaN	0	NaN	0	0	17.9909	0	64.7068	NaN
AAGCTTTGGGTCTTTCTACT	19.6426	0	0	0	0	15.2648	0	17.8576	35.9031	0	0	0	0	0	0	0	0	0	0	0	0	0	0	0	0	0	0	0	0	0	0	0	0	0	0	0	0	0	0	0	0	0	0	0	0	0	0	0	0
AAGCTTTTATGCTACCATAC	18.4785	17.6816	0	0	0	0	NaN	73.8667	0	0	0	0	0	0	0	0	0	0	0	0	0	0	NaN	0	0	0	NaN	0	0	0	0	0	0	0	0	0	0	0	0	0	81.0816	0	0	0	0	25.9998	0	0	0
AAGCTTTTTTGCGGATTTTT	13.4468	0	0	0	0	0	0	0	0	0	0	0	0	0	0	0	0	0	0	0	0	0	0	0	0	0	0	0	0	0	0	0	0	0	0	0	0	0	0	0	0	0	0	0	0	0	0	0	0
AAGGAAAAATATAACACTCC	23.5018	116.861	0	0	0	0	15.1892	0	25.5747	0	0	0	0	0	0	0	0	0	0	0	0	0	0	NaN	0	0	0	0	0	10.8505	0	0	0	0	0	0	0	0	0	0	NaN	0	21.7778	0	0	0	0	0	0
AAGGAAACCCTAGCTTTACC	26.3303	0	0	0	0	0	0	0	0	0	0	0	0	0	0	0	0	0	0	0	0	0	0	0	0	0	0	0	0	0	0	0	0	0	NaN	104456	0	0	0	0	19.0718	0	NaN	37.8638	0	0	0	0	NaN
AAGGAAACGTTAGATATAGG	64.7474	0	34.3765	0	0	11.5777	27.8291	35.7067	0	16.4799	0	0	0	0	0	0	0	0	0	0	0	0	0	NaN	0	0	39.8665	0	0	0	0	0	0	0	0	0	0	0	0	0	0	13.2993	NaN	NaN	0	0	0	0	0
AAGGAAATCGTGTTCTTGCA	26.3827	0	0	0	0	0	0	23.5391	0	0	0	0	0	0	0	0	0	0	0	0	0	0	0	0	0	0	12.7417	0	0	24.5522	0	0	0	0	0	0	0	0	0	0	0	0	NaN	0	133.336	NaN	0	0	0
AAGGAAATTAAGACCTTTAT	15.904	0	0	0	0	0	0	11.9191	0	0	0	0	0	0	0	0	0	0	0	0	0	0	0	0	0	0	0	0	0	17.0615	0	0	0	0	0	0	0	0	0	0	0	0	0	0	0	0	0	0	0
AAGGAACAACCATTGGATAT	24.7394	0	0	0	0	NaN	NaN	33.4689	0	0	0	0	0	0	0	0	0	0	0	0	0	0	0	0	24.2992	0	0	0	0	NaN	0	0	0	0	0	0	0	0	0	0	0	28.8573	0	0	0	0	0	0	0
AAGGAACACTTGACCATAAA	24.2858	0	0	0	0	0	0	203.548	0	11.6336	0	0	0	0	0	0	0	0	0	0	0	0	0	113.602	0	0	0	0	0	24.4718	0	0	0	0	0	0	0	0	0	0	0	0	0	0	0	0	NaN	0	0
AAGGAAGTTCAATACGATGG	65.696	0	0	108.303	0	0	152.115	34.8006	0	11.955	0	0	0	0	0	0	0	0	0	0	0	0	0	0	0	0	0	0	0	23.0559	0	0	0	0	0	0	0	0	0	0	0	0	26.407	0	44.2643	NaN	0	69.9543	0
AAGGAAGTTTGTTTCGTAGT	36.3547	0	14.5439	0	0	0	11.9391	0	29.5186	25.9758	0	0	0	0	0	0	0	0	0	0	0	0	0	0	0	0	0	0	0	19.5119	0	0	0	0	0	0	0	0	0	0	0	0	0	0	0	NaN	0	0	120.048
AAGGAATAATTCGAACATTT	13.1836	0	0	0	0	NaN	0	0	NaN	22.0376	0	0	0	0	0	0	0	0	0	0	0	0	0	0	0	0	0	0	270.688	0	0	0	0	0	0	0	0	0	0	0	0	0	0	0	0	0	0	0	0
AAGGAATCCTATCAGTATTT	28.6862	0	0	0	0	0	0	0	56.4811	0	0	0	0	0	0	0	0	0	0	0	0	0	0	65.7774	0	0	0	0	0	0	0	0	0	0	0	0	0	0	0	0	43.9542	0	0	0	24.8225	0	0	0	0
AAGGAATGGGGAGTATAGTT	26.9054	0	0	0	0	0	16.4207	19.1222	0	0	0	0	0	0	0	0	0	0	0	0	0	0	0	0	0	0	0	0	0	0	0	0	0	0	0	0	0	0	0	0	0	0	NaN	0	0	13.7572	0	0	0
AAGGACATAAGGATTATAGG	14.4517	0	0	0	0	0	13.6099	0	0	0	0	0	0	0	0	0	0	0	0	0	0	0	0	NaN	0	0	11.3507	0	0	0	0	0	0	0	0	0	0	0	0	0	0	0	0	0	0	0	0	0	0
AAGGACCAGGTGTGTTGACT	18.2832	0	0	0	0	0	0	0	0	0	0	0	0	0	0	0	0	0	0	0	0	0	0	0	0	0	0	0	0	0	0	0	0	0	0	0	0	0	0	0	0	0	0	0	0	0	0	0	0
AAGGACGCGCACTTTGAGGG	31.6033	0	0	45.8144	0	0	0	16.0284	0	0	0	0	0	0	0	0	0	0	0	0	0	0	28.6012	0	0	0	0	0	0	0	0	0	0	0	0	0	0	0	0	0	0	0	NaN	0	NaN	0	0	0	0
AAGGACGGGCAGCAGTTGCT	55.9843	0	NaN	0	NaN	0	24.2002	81.9969	0	13.378	0	0	0	667.692	0	0	0	0	0	0	0	0	0	26.1128	0	0	0	0	0	24.4627	0	0	0	0	0	0	0	0	0	0	0	0	0	NaN	0	0	0	0	0
AAGGACTCTTTTTAACCCTA	23.9778	0	23.5955	0	0	0	0	357.064	0	0	0	0	0	0	0	0	0	0	0	0	0	0	0	992.603	0	0	0	0	0	0	0	0	0	0	0	0	0	0	0	0	0	0	0	0	0	0	0	0	0
AAGGACTGAGGTTTTCAGAA	18.7461	18.4403	0	0	0	0	0	0	0	0	0	0	0	0	0	0	0	0	0	0	0	0	0	0	0	0	0	0	0	0	0	0	0	0	0	0	0	0	0	0	0	0	0	0	0	0	0	0	0
AAGGAGAAATAAACAGAAGG	78.4047	35.3407	0	0	0	0	306.74	39.1543	29.2933	0	0	0	0	0	0	0	0	0	0	0	0	NaN	0	31.5061	0	0	38.1083	0	126.834	17.568	0	0	0	0	0	0	0	0	0	0	0	210.123	0	55.652	NaN	24.4717	0	0	154.465
AAGGAGAATCTGGTCGATGG	27.4033	17.6816	0	0	0	0	0	17.3265	0	0	0	0	0	0	0	0	0	0	0	0	0	0	0	0	0	0	0	0	0	0	0	0	0	0	0	0	0	0	0	0	0	0	0	0	0	0	0	0	NaN
AAGGAGAATTTGCTGCCCTC	24.2907	0	0	0	0	0	0	0	0	0	0	0	0	0	0	0	0	0	0	0	0	0	0	0	0	0	0	0	0	0	0	0	0	0	0	0	0	0	0	0	NaN	0	0	0	0	0	0	0	NaN
AAGGAGAGTTTTTTCTAACA	25.2192	0	0	0	0	0	0	NaN	0	0	0	0	0	0	0	0	0	0	0	0	0	0	0	0	0	13.9117	14.5173	0	0	23.5034	0	0	0	0	0	0	0	0	0	0	0	NaN	0	0	NaN	0	0	0	22.8214
AAGGAGATTGTTTCACGATT	13.236	0	0	0	0	0	0	11.9824	NaN	0	0	0	0	0	0	0	0	0	0	0	0	0	0	0	0	0	0	0	0	14.0526	0	0	0	0	0	0	0	0	0	0	0	0	0	0	0	0	0	0	0
AAGGAGATTTTACTTCCAGT	16.0742	0	0	0	0	0	0	0	0	0	0	0	0	0	0	0	0	0	0	0	0	0	18.2461	0	0	0	NaN	0	0	0	0	0	0	0	0	0	0	0	0	0	0	0	0	0	0	0	0	0	41.3429
AAGGAGCATATACTGCAATG	18.458	0	0	0	32.5185	54.1064	16.9862	0	23.5478	0	0	0	0	0	0	0	0	0	0	0	0	0	0	0	0	0	0	0	0	65.5308	0	0	0	0	0	0	0	0	0	0	NaN	0	0	0	0	0	0	0	0
AAGGAGCTAGATCTGCGATT	25.5694	0	0	0	52.6443	0	0	NaN	0	0	0	0	0	689.483	0	0	0	0	0	0	0	0	0	NaN	0	0	0	0	0	12.422	0	0	0	0	0	0	0	0	0	0	0	NaN	23.1952	0	0	0	0	0	0
AAGGAGGTAGATATTTAGGA	25.6598	0	NaN	94.8124	0	0	114.614	23.9141	0	NaN	0	0	0	0	0	0	0	0	0	0	0	0	0	0	0	0	0	0	NaN	0	0	0	0	0	38.9462	0	0	0	0	0	225.352	NaN	0	0	NaN	0	0	0	0
AAGGAGTACTTATTGATTCT	57.1807	0	0	NaN	26.0034	95.4114	101.169	27.3195	0	0	0	0	0	0	0	0	0	0	0	0	0	0	0	15.6983	0	0	0	0	82.7224	31.2412	0	0	0	0	0	0	0	0	0	0	0	NaN	0	0	0	0	0	0	23.0516
AAGGATACTTATATAGAATA	36.1785	0	76.7254	0	0	0	11.5694	45.7083	0	0	0	0	0	0	0	0	0	0	0	0	0	0	0	0	0	0	0	0	NaN	0	0	0	0	0	0	0	0	0	0	0	0	0	18.8667	0	0	0	6386.04	0	0
AAGGATATTGGCGACGCATG	18.6761	0	128.366	0	0	0	0	NaN	0	0	0	0	0	0	0	0	0	0	0	0	0	0	0	0	0	0	0	0	0	0	0	0	0	0	0	0	0	0	0	0	0	0	0	0	0	0	0	0	0
AAGGATATTTAACAATTGTT	36.6155	0	0	0	17.8675	0	0	27.5851	0	0	0	0	0	0	0	0	0	0	0	0	0	0	0	NaN	0	0	0	0	0	26.7898	0	0	0	0	0	0	0	0	0	0	0	0	0	0	0	0	0	0	NaN
AAGGATCTCCTTTTATGATA	13.727	0	0	0	0	0	0	NaN	0	0	0	0	0	0	0	0	0	0	0	0	0	0	0	0	0	0	0	0	0	0	0	0	0	0	0	0	0	0	0	0	0	0	0	0	0	0	0	0	53.9375
AAGGATTTCTGGCATATCTT	23.1337	28.6984	0	19.858	0	0	0	0	71.9525	0	0	0	0	0	0	0	0	0	0	0	0	0	0	0	0	0	0	0	0	22.5798	0	0	0	0	0	0	0	0	0	0	0	0	NaN	0	0	0	0	0	0
AAGGCAAATGGCAAGTTTTT	18.541	0	0	0	0	0	NaN	25.3387	21.5759	0	0	0	0	0	0	0	0	0	0	0	70.1337	0	0	0	0	0	0	0	0	0	0	0	0	0	0	0	0	0	0	0	0	0	0	0	25.7822	0	0	0	0
AAGGCAAGGTTTTTCGATCT	24.0068	0	0	0	0	0	0	18.7723	17.0113	0	0	0	0	0	0	0	0	0	0	0	0	0	0	0	0	0	0	0	0	37.5184	0	0	0	0	0	0	0	0	0	0	0	0	0	0	0	0	0	0	NaN
AAGGCACTTCTTTGCTCCAT	29.2383	0	0	0	12.625	0	0	15.4215	0	0	0	0	0	0	0	0	0	0	0	0	0	0	0	0	0	0	0	0	0	0	0	0	0	0	0	0	0	0	0	0	NaN	0	0	0	0	0	0	0	0
AAGGCATATATAAACCACGT	44.9126	0	NaN	0	47.8092	0	0	34.1937	0	13.8274	0	0	0	0	0	0	0	0	0	0	0	0	0	26.6255	0	0	0	170.854	0	0	0	0	0	0	0	0	0	0	0	0	0	25.2869	12.8375	0	0	NaN	0	0	36.2675
AAGGCATTTTCTAGTAGTGA	26.2358	0	0	111.164	247.357	0	0	0	NaN	0	0	0	0	0	0	0	0	0	0	0	0	0	0	0	0	0	0	0	0	NaN	0	0	0	0	0	0	0	0	0	0	148.936	0	0	0	0	NaN	0	0	0
AAGGCCAAGTTGTCATAGCT	13.0734	0	0	0	0	0	NaN	0	0	0	0	0	0	0	0	0	0	0	0	0	0	0	0	0	0	0	0	0	0	0	0	0	0	0	0	0	0	0	0	0	0	0	0	0	0	NaN	0	0	0
AAGGCCACGTGTCTTTTATG	20.1663	0	0	0	0	0	0	0	0	22.746	0	0	0	0	0	0	0	0	0	0	0	0	0	0	0	0	0	0	0	0	0	0	0	0	0	0	0	0	0	0	0	0	0	0	0	0	0	0	0
AAGGCCATGAGAATTACCAC	33.6156	0	0	737.836	0	NaN	0	25.8066	0	0	0	0	0	0	0	0	0	0	0	0	0	0	0	0	20.8335	0	NaN	0	0	25.0535	0	0	0	0	0	0	0	0	0	0	0	0	0	43.4858	0	0	125.977	0	0
AAGGCCGTTTTTTACACGTG	41.4663	0	0	0	0	0	0	33.2158	0	0	0	0	0	0	0	0	0	0	0	0	0	0	0	47.8957	0	0	0	0	0	NaN	0	0	0	0	0	0	0	0	0	0	0	0	0	0	0	0	0	0	111.947
AAGGCGGCCTTGCGGTAATC	22.8689	0	0	0	0	0	0	0	25.106	0	0	0	0	0	0	0	0	0	0	0	0	0	0	0	0	0	0	0	0	12.5115	0	0	0	0	0	0	0	0	0	0	0	0	0	0	0	0	0	0	0
AAGGCGGTATCGACTGATAA	18.5891	0	0	0	0	0	0	0	0	0	0	0	0	0	0	0	0	0	0	0	0	0	0	NaN	0	0	0	0	0	0	0	0	0	0	0	0	0	0	0	0	0	0	0	0	0	0	0	0	0
AAGGCGTTTGGACATCATGG	15.2594	0	0	0	0	0	0	0	0	0	0	0	0	0	0	0	0	0	0	0	0	0	0	0	0	0	40.6876	0	0	0	0	0	0	0	0	0	0	0	0	0	0	0	0	0	0	0	0	0	0
AAGGCTAGTTACATAGCAAA	19.3053	0	13.1548	0	0	0	0	NaN	0	0	0	0	0	0	0	0	0	0	0	0	0	0	0	0	0	0	0	0	0	0	0	0	0	0	0	0	0	0	0	0	0	0	0	0	0	0	0	0	0
AAGGCTGGGGGAGGGAATAA	26.5804	0	0	0	0	0	108.335	190.959	0	0	0	0	0	0	0	0	0	0	0	0	0	0	0	54.3767	0	0	0	0	0	0	0	0	0	0	0	0	0	0	0	0	0	0	0	0	NaN	0	0	0	0
AAGGCTTAAGTGTTCTATCC	41.5014	0	0	0	46.2475	NaN	0	0	0	0	0	0	0	0	0	0	0	0	0	0	0	0	NaN	0	0	0	0	0	0	NaN	0	0	0	0	0	0	0	0	0	0	0	0	0	0	0	0	0	0	0
AAGGCTTAATCTAAAGCTTC	17.6159	0	0	0	0	0	29.0039	0	0	0	0	0	0	0	0	0	0	0	0	0	0	0	0	0	0	0	0	0	0	0	0	0	0	0	0	0	0	0	0	0	0	0	0	NaN	0	0	0	0	0
AAGGCTTCTAGTTTCCTGCT	23.7505	0	0	0	0	0	0	34.6827	0	0	0	0	0	0	0	0	0	0	0	0	0	0	0	0	172.021	0	0	0	0	NaN	0	0	0	0	0	0	0	0	0	0	0	0	0	0	NaN	426.163	0	0	NaN
AAGGCTTGTCCAATTAAACA	16.9495	0	0	0	0	0	0	12.6862	0	0	0	0	0	0	0	0	0	0	0	0	0	13.2823	0	0	0	0	NaN	0	NaN	0	0	0	0	0	0	0	0	0	0	0	0	0	13.0322	0	0	0	0	0	0
AAGGCTTTTAAAACGAATTT	36.4863	0	0	0	0	0	0	NaN	0	0	0	0	0	0	0	0	0	0	0	0	0	0	0	0	726.209	0	0	0	0	61.4603	0	0	0	0	0	0	0	0	0	0	0	0	127.788	0	0	0	16.7189	0	488.324
AAGGGACTAGCTGCTCAGGT	29.901	0	0	0	0	0	0	20.3063	0	0	0	0	0	0	0	0	0	0	0	0	0	0	0	0	0	0	0	0	0	NaN	0	0	0	0	0	0	0	0	0	0	0	33.1136	0	0	0	0	0	0	NaN
AAGGGAGTGATTTGACCTAA	30.844	0	0	0	0	12.1956	43.0749	13.8031	NaN	0	0	0	0	0	0	0	0	0	0	0	0	0	0	0	0	0	0	0	0	NaN	0	0	0	0	0	0	0	0	0	0	0	NaN	10.7472	0	19.9044	0	0	0	NaN
AAGGGAGTTTTCCACAAAAA	15.6211	0	0	0	0	0	0	0	41.2348	0	0	0	0	0	0	0	0	0	0	0	0	0	0	0	0	0	0	0	0	0	0	0	0	0	0	0	0	0	0	0	0	0	0	0	0	0	0	0	0
AAGGGCATTGTGAGTACACG	16.1639	0	0	0	0	0	0	0	0	0	0	0	0	0	0	0	0	0	0	0	0	0	0	0	65.5291	0	0	0	0	0	0	0	0	0	0	0	0	0	0	0	60.8816	95.5017	0	0	NaN	12.3743	0	0	108.323
AAGGGCGGATTGCGCTATTA	14.0031	0	0	0	0	0	13.3664	0	0	0	0	0	0	0	0	0	0	0	0	0	0	0	0	0	0	0	0	0	0	0	0	0	0	0	0	0	0	0	0	0	0	0	0	0	0	0	0	0	0
AAGGGCGTAAACAGGTTGTG	25.6682	0	0	0	20.704	0	17.3083	0	0	0	0	0	0	0	0	0	0	0	0	0	0	0	0	0	0	0	0	0	0	0	0	0	0	0	0	0	0	0	0	0	0	0	0	0	0	0	0	0	0
AAGGGCTCGTTTATGAGTGT	33.8214	0	0	0	0	0	0	40.836	340.657	0	0	0	0	0	0	0	0	0	0	0	0	NaN	0	0	152.014	0	0	0	0	0	0	0	0	0	0	0	0	0	0	0	18.8583	0	0	0	0	0	0	0	0
AAGGGCTGAGGCATATGGAG	26.8387	0	0	0	0	0	28.7423	46.4542	0	0	0	0	0	0	0	0	0	0	0	0	0	19.9002	0	29.8665	0	0	19.3734	0	0	0	0	0	0	0	0	0	0	0	0	0	NaN	NaN	0	0	0	0	0	0	0
AAGGGCTGATTTGGAAGAGA	48.7536	0	0	0	0	12.1976	74.6758	29.3511	0	0	0	0	0	0	0	0	0	0	0	0	0	0	0	16.317	0	0	0	NaN	0	NaN	0	0	0	0	0	0	0	0	0	0	NaN	0	0	0	0	27.9148	NaN	0	NaN
AAGGGCTTAGCTTCTTTTTG	25.9694	0	0	0	306.257	0	0	27.5304	12.3186	0	0	0	0	0	0	0	0	0	0	0	0	0	0	NaN	0	0	NaN	0	0	0	0	0	0	0	0	0	0	0	0	0	26.4713	0	0	0	0	0	0	0	0
AAGGGGGCGACAAGCTGCTT	23.0791	20.9846	32.9846	0	0	0	0	17.2718	0	0	0	0	0	0	0	0	0	0	0	0	0	0	0	225.433	0	0	0	0	0	0	0	0	0	0	0	0	0	0	0	0	0	0	0	0	0	NaN	0	0	0
AAGGGGTGCACTAACAGGGG	21.6118	0	0	0	0	14.4463	0	32.1286	0	0	0	0	0	0	0	0	0	0	0	0	0	0	0	0	0	0	0	0	0	NaN	0	0	0	0	0	0	0	0	0	0	0	0	0	0	0	0	0	0	490.313
AAGGGTATCTACTGACGATT	13.2502	0	0	0	0	0	0	0	0	0	0	0	0	0	0	0	0	0	0	0	0	0	0	NaN	0	0	0	0	0	0	0	0	0	0	0	0	0	0	0	0	0	0	0	0	0	0	0	0	0
AAGGGTGAGTGGCAGGTTTG	37.3556	0	417.909	0	0	23.5728	0	14.2288	0	0	0	0	0	496.781	0	0	0	0	0	0	0	0	0	0	0	0	0	0	0	0	0	0	0	0	0	0	0	0	0	0	45.0774	0	0	43.9424	0	0	143.839	0	0
AAGGGTGATTAAGGTTTCAC	24.0122	0	0	0	0	0	0	16.2939	NaN	0	0	0	0	0	0	0	0	0	0	0	0	0	0	NaN	0	0	NaN	0	0	0	0	0	0	0	0	0	0	0	0	0	0	NaN	0	0	0	0	0	NaN	0
AAGGGTGTTCTTTTTATCTT	13.1956	0	0	0	0	0	0	0	48.5384	0	0	0	0	0	0	0	0	0	0	0	0	0	0	0	0	0	0	0	NaN	0	0	0	0	0	0	0	0	0	0	0	NaN	0	0	0	0	0	0	0	0
AAGGGTTCAGTTCGATCTCA	14.6116	0	0	0	0	0	0	23.2314	0	0	0	0	0	0	0	0	0	0	0	0	0	0	0	0	0	0	0	0	0	NaN	0	0	0	0	0	0	0	0	0	0	0	0	0	0	0	0	0	0	0
AAGGGTTGCGTTAGTGGGTA	45.4922	24.6665	20.6166	0	0	0	41.0692	33.8313	0	0	0	0	0	0	0	0	0	0	0	0	0	0	0	16.9737	0	0	0	42.7108	0	43.588	0	0	0	0	0	0	0	0	0	0	0	0	0	0	0	0	0	NaN	0
AAGGGTTGGTTAAAGTCGGC	21.6865	0	0	0	0	131.374	11.6041	0	0	0	0	0	0	0	0	0	0	0	0	0	0	0	0	78.1252	0	0	0	0	0	0	0	0	0	0	0	0	0	0	0	0	0	0	0	0	0	0	0	0	0
AAGGGTTTATTTTTAAGGCG	38.8515	0	0	0	0	22.9589	NaN	27.5218	0	0	0	0	0	0	0	0	0	0	0	0	0	NaN	0	NaN	0	0	0	0	0	NaN	0	0	0	0	0	0	0	0	0	0	0	81.4988	0	0	0	0	0	0	NaN
AAGGGTTTGATGAAAGCTTA	13.4296	0	0	0	0	0	0	0	51.8672	0	0	0	0	0	0	0	0	0	0	0	0	0	0	0	0	0	0	0	0	562.771	0	0	0	0	0	0	0	0	0	0	0	0	0	0	0	0	0	0	0
AAGGTAAATGCTGCAGTCAA	21.2774	0	0	0	0	0	568.312	0	NaN	0	0	0	0	0	0	0	0	0	0	0	0	0	0	178.868	0	0	0	58.1171	0	0	0	0	0	0	0	0	0	0	0	0	0	0	0	0	0	0	0	0	0
AAGGTAAATTCTATTTATTG	36.4561	0	0	0	0	0	257.765	48.6248	25.1609	0	0	0	0	0	0	0	0	0	0	0	0	0	0	45.2052	0	NaN	NaN	0	0	19.6747	0	0	0	0	0	0	0	0	0	0	0	0	0	0	0	NaN	0	0	67.1524
AAGGTAACGGTAATTTTACT	27.2892	0	0	0	0	0	0	14.2499	0	10.8566	0	0	0	0	0	0	0	0	0	0	0	0	0	0	0	0	521.329	0	0	NaN	0	0	0	0	0	0	0	0	0	0	0	0	NaN	0	16761.4	NaN	0	0	0
AAGGTAATTGACAAGCTCGG	21.306	0	0	0	0	0	0	0	0	0	0	0	0	0	0	0	0	0	0	0	0	0	0	13.076	0	0	0	0	0	15.4828	0	0	211.423	0	0	0	0	0	0	0	0	0	0	0	77.503	0	0	0	NaN
AAGGTACATATCTTTACATT	24.6523	0	0	26.0099	0	0	0	47.411	0	0	0	0	0	0	0	0	0	0	0	0	0	0	0	0	0	0	0	0	0	0	0	0	0	0	0	0	0	0	0	0	0	0	0	0	0	11.1232	0	0	0
AAGGTACGTTTTGATATCAA	42.5105	0	0	0	0	0	0	21.4021	16.5243	0	0	0	0	0	0	0	0	0	0	0	0	0	0	30.378	0	0	0	0	0	23.9562	0	0	0	0	0	0	0	0	0	0	0	0	34.0656	0	0	439.385	0	0	13.6724
AAGGTAGGTTTTCCGTCTAT	23.5523	0	0	0	0	0	NaN	0	0	0	0	0	0	0	0	0	0	0	0	0	0	0	0	30.2306	0	0	0	81.0132	0	23.9795	0	0	0	0	0	0	0	0	0	0	0	0	0	50.2144	0	0	0	0	65.5241
AAGGTAGTCAGCGGGTTTTA	31.2976	40.5999	0	0	0	211.203	NaN	22.6245	0	11.437	0	0	0	0	0	0	0	0	0	0	0	0	0	18.2827	0	0	0	0	0	0	0	0	0	0	0	0	0	0	0	0	0	0	0	0	0	21.8927	0	0	56.1392
AAGGTAGTTGCTGGGGTGAG	40.1917	0	0	0	0	46.1063	0	NaN	76.3285	0	0	0	0	0	0	0	0	0	0	0	0	76.3036	0	13.5126	0	0	30.9405	0	0	27.7187	0	0	0	0	0	0	0	0	0	0	0	0	0	0	0	0	0	0	0
AAGGTATAGAGGATGGAGAA	39.7059	0	0	0	0	238.351	10.8557	48.9536	0	0	0	0	0	0	0	0	0	0	0	0	0	0	0	30.5579	0	0	0	0	0	NaN	0	0	0	0	0	0	0	0	0	0	21.9912	NaN	0	0	0	113.202	0	0	110.79
AAGGTATAGGTATTTCAATC	22.0538	0	0	0	0	0	0	56.0848	0	0	0	0	0	0	0	0	0	0	0	0	0	0	0	0	0	0	0	0	0	NaN	0	0	0	0	0	0	0	0	0	0	0	0	0	NaN	0	0	0	0	1033.91
AAGGTATGTAATAGATGGTT	60.0546	95.2668	0	0	NaN	14.7543	36.357	48.8357	21.1621	52.9783	0	0	0	0	0	0	0	0	0	0	0	21.5678	0	0	0	0	NaN	0	0	18.8049	0	0	0	0	0	0	0	0	0	0	0	0	49.2596	NaN	0	NaN	150.235	0	0
AAGGTATTATAGTTGAGCAA	40.7867	0	0	0	0	0	13.758	24.2429	24.8442	0	0	0	0	916.274	0	0	0	0	0	0	0	0	0	0	0	0	0	0	0	0	0	0	0	0	0	0	0	0	0	0	NaN	0	NaN	0	NaN	17.8208	0	0	0
AAGGTATTGTCAGGTCGGGG	29.016	0	0	0	0	0	0	0	0	0	0	0	0	0	0	0	0	0	0	0	0	0	0	0	0	0	0	0	20.8943	0	0	0	0	0	0	0	0	0	0	0	0	0	0	0	0	0	0	0	46.1426
AAGGTCATAGGACCCCGTCT	33.7881	0	12.8145	0	0	0	26.1802	26.4135	0	0	0	0	0	0	0	0	0	0	0	0	0	0	0	0	0	0	14.9637	0	0	11.2228	0	0	0	0	0	0	0	0	0	0	0	0	11.255	1798.84	0	0	0	0	0
AAGGTCCCTCACAGAACCAG	13.581	0	14.0392	0	0	95.7072	0	0	0	0	0	0	0	0	0	0	0	0	0	0	0	0	0	0	0	0	0	0	0	0	0	0	0	0	0	0	0	0	0	0	0	0	0	0	0	17.327	0	0	0
AAGGTCTCAAGTTTTGAGAA	12.6616	0	0	0	0	0	0	12.0582	0	0	0	0	0	0	0	0	0	0	0	0	0	0	0	0	0	0	0	0	0	NaN	0	0	0	0	0	0	0	0	0	0	0	0	0	0	0	0	0	0	0
AAGGTCTGTGCTGAGTTGCG	43.6483	0	0	22.9886	0	0	NaN	13.154	24.1264	14.9258	0	0	0	0	0	0	0	0	0	0	0	0	0	0	0	0	NaN	0	0	0	0	0	0	0	0	0	0	0	0	0	0	0	21.2996	0	NaN	0	0	0	42.6025
AAGGTCTTAGGGTGTATCAC	24.4812	0	0	0	0	0	NaN	44.111	0	13.5715	0	0	0	0	0	0	0	0	0	0	0	0	59.0539	122.889	0	0	0	0	0	46.5398	0	0	0	0	0	0	0	0	0	0	0	25.3389	0	0	0	0	0	0	0
AAGGTGAATTCGCGTATGTC	34.6573	0	0	0	0	0	0	300.338	NaN	0	0	0	0	0	0	0	0	0	0	0	0	0	0	53.2152	0	0	0	112.852	0	48.4227	0	0	0	0	0	0	0	0	0	0	84.3492	0	0	0	30.8553	0	0	NaN	85.0085
AAGGTGAGAGCATTATCTTG	33.9549	0	0	0	0	28.3902	0	24.3608	19.4703	0	0	0	0	0	0	0	0	0	0	0	0	0	0	NaN	0	0	0	0	0	0	0	0	0	0	0	0	0	0	0	0	0	0	0	0	0	0	0	0	0
AAGGTGATTCGATGATTGTT	29.5606	0	0	0	0	0	0	NaN	0	0	0	0	0	0	0	0	0	0	0	0	0	23.9571	0	0	0	0	NaN	0	0	0	0	0	0	0	0	0	0	0	0	0	24.3435	NaN	0	29.6479	0	22.0462	0	0	0
AAGGTGGGCCTGATAACTTT	21.339	0	0	0	0	0	0	NaN	0	0	0	0	0	0	0	0	0	0	0	0	0	0	0	0	0	0	NaN	0	28.2516	23.4748	0	0	0	0	0	0	0	0	0	0	0	0	0	0	0	0	0	0	673.317
AAGGTGGGCTAATCGTCGAA	79.2099	0	0	20.8301	0	NaN	NaN	70.5284	11.4544	0	0	0	0	0	0	0	0	0	0	0	0	0	64.4993	NaN	0	0	NaN	118.472	0	20.0918	0	0	0	0	0	0	0	0	0	0	16.4162	0	0	NaN	0	237.654	0	0	NaN
AAGGTGTGGATAACGTTGAT	23.2985	0	0	0	0	29.5126	0	0	0	0	0	0	0	0	0	0	0	0	0	0	0	0	0	0	0	0	NaN	0	0	0	0	0	0	0	0	0	0	0	0	0	0	0	37.6447	0	0	0	0	0	NaN
AAGGTGTTTCGAAACTCTAT	40.3554	0	0	17.7537	46.6209	0	NaN	40.2923	19.4337	0	0	0	0	0	0	0	0	0	0	0	0	0	0	0	0	0	0	0	0	51.8986	0	0	0	0	0	0	0	0	0	0	0	0	0	0	0	NaN	639.152	NaN	0
AAGGTTAAAATGCCGGTAAA	19.3209	0	0	0	0	0	11.0515	30.4891	0	0	0	0	0	0	0	0	0	0	0	0	0	0	0	0	0	0	0	0	0	0	0	0	0	0	0	0	0	0	0	0	0	0	13.5227	0	0	0	0	0	0
AAGGTTAATGTAGATAGGGG	22.8055	0	0	0	19.5201	0	0	0	30.121	0	0	0	0	0	0	0	0	0	0	0	0	0	0	0	0	0	0	0	0	0	0	0	0	0	0	0	0	0	0	0	0	0	0	0	NaN	0	0	0	0
AAGGTTACTTATATCGGTAG	28.3188	0	41.5314	38.3679	14.2754	0	0	14.4943	78.0021	0	0	0	0	0	0	0	0	0	0	0	0	0	0	0	59.4974	0	0	0	0	NaN	0	0	0	0	0	0	0	0	0	0	0	NaN	0	0	0	0	0	0	0
AAGGTTAGTCCTCTTTGTAA	26.1035	0	0	0	0	0	0	0	0	0	0	0	0	0	0	0	0	0	0	0	0	0	0	0	0	0	0	0	0	0	0	0	0	0	0	0	0	0	0	0	0	0	0	0	0	NaN	0	0	0
AAGGTTATTGCAGGAAGCCG	25.2928	0	0	0	23.167	0	0	14.0476	0	0	0	0	0	0	0	0	0	0	0	0	0	0	0	80.4918	0	0	0	0	0	0	0	0	0	0	0	0	0	0	0	0	NaN	26.5205	0	0	0	0	0	0	0
AAGGTTATTTAACAGAATTG	13.5382	0	67.4673	0	0	NaN	0	0	0	0	0	0	0	0	0	0	0	0	0	0	0	0	0	0	0	0	0	0	0	30.339	0	0	0	0	0	0	0	0	0	0	0	0	0	0	0	0	0	0	0
AAGGTTCATAATAAAATTCA	13.2288	0	0	0	0	0	0	0	0	0	0	0	0	0	0	0	0	0	0	0	0	0	0	0	0	0	NaN	0	0	0	0	0	0	0	0	0	0	0	0	0	0	0	0	0	0	0	0	0	0
AAGGTTCCAAACTGGTAGAT	49.3853	0	0	0	0	16.8064	20.9848	42.7371	0	31.4743	0	0	0	0	0	0	0	0	0	0	0	21.0789	0	30.5892	0	0	0	0	94.8583	36.4015	0	0	0	0	0	0	0	0	0	0	0	0	18.778	0	384.168	99.5517	0	21.0162	154.743
AAGGTTCGAATAACGGAGTT	19.7787	11.9464	0	0	0	0	0	13.8242	0	0	0	0	0	0	0	0	0	0	0	0	0	0	0	14.8986	0	0	815.7	0	0	0	0	0	0	0	0	0	0	0	0	0	0	NaN	0	0	0	0	0	0	NaN
AAGGTTGCAAGTCCCGACCG	15.8636	0	0	0	0	0	NaN	0	0	0	0	0	0	0	0	0	0	0	0	0	0	0	0	0	0	0	0	0	0	0	0	0	0	0	0	0	0	0	0	0	0	0	0	0	0	0	0	0	0
AAGGTTGGATTGATAGTTTG	27.2071	0	0	0	0	0	42.8353	69.7614	0	15.6342	0	0	0	0	0	0	0	0	0	0	0	0	0	0	0	0	0	0	0	0	0	0	0	0	0	0	0	0	0	0	0	0	0	0	0	NaN	0	0	0
AAGGTTGGGGTAGTCGAAGG	37.0307	0	0	0	0	0	0	19.5604	29.1963	16.0305	0	0	0	0	0	0	0	0	0	0	0	0	0	21.9615	14.5305	0	29.9859	180.222	0	0	0	0	0	0	0	0	0	0	0	0	0	0	0	0	0	32.4555	0	NaN	NaN
AAGGTTGTGTCGCTCCTACA	18.5344	0	0	0	0	0	0	NaN	0	0	0	0	0	0	0	0	0	0	0	0	0	0	0	0	0	0	0	20.7891	0	0	0	0	0	0	0	0	0	0	0	0	0	0	0	0	0	0	0	0	0
AAGGTTGTTAATGGAGCTCT	24.5297	0	0	0	0	31.2568	0	17.3265	0	0	0	0	0	0	0	0	0	0	0	0	34.3141	0	0	0	0	0	60.7063	0	NaN	0	0	0	0	0	0	0	0	0	0	0	NaN	0	0	0	0	18.5698	0	0	0
AAGGTTGTTCTTTGACTTAT	28.1205	0	0	0	37.9933	0	0	0	0	0	0	0	0	0	0	0	0	0	0	0	0	0	0	NaN	0	0	0	0	0	NaN	0	0	0	0	0	0	0	0	0	0	64.0699	0	0	0	0	NaN	0	0	NaN
AAGGTTTAAGATTCTGGCCT	18.0639	0	0	23.1498	0	0	0	0	0	0	0	0	0	0	0	0	0	0	0	0	0	0	0	0	0	0	0	0	0	NaN	0	0	0	0	0	0	0	0	0	0	0	0	0	0	0	0	0	4195.07	0
AAGGTTTATTCAAACTTACA	17.4243	0	0	0	0	0	0	0	0	0	0	0	0	0	0	0	0	0	0	0	0	0	0	0	0	0	NaN	0	0	0	0	0	0	0	0	0	0	0	0	0	0	0	0	0	0	0	0	0	0
AAGGTTTCTAACGATCTTCT	27.5484	0	0	0	0	0	0	0	0	0	0	0	0	0	0	0	0	0	0	0	0	0	0	13.3317	0	0	0	0	0	0	0	0	0	0	0	0	0	0	0	0	0	17.8684	0	0	0	0	332.722	0	0
AAGGTTTCTTTTAAGATCTG	17.2053	0	0	0	NaN	0	31.1707	0	0	0	0	0	0	0	0	0	0	0	0	0	0	0	0	0	0	0	0	97.7753	0	0	0	0	0	0	0	0	0	0	0	0	0	0	0	0	0	NaN	0	0	0
AAGGTTTGAATGAATAACTA	63.4157	0	0	0	0	0	13.7928	19.8173	NaN	NaN	0	0	0	0	0	0	0	0	0	0	0	0	0	NaN	0	0	24.439	63.6159	0	43.1191	0	0	0	0	0	0	0	0	0	0	0	0	0	17.5755	30.7397	NaN	0	0	0
AAGGTTTTTATTATGATTCA	13.9687	0	0	0	0	0	0	0	0	0	0	0	0	0	0	0	0	0	0	0	0	0	0	0	0	0	0	0	0	0	0	0	0	0	0	0	0	0	0	0	47.6315	0	0	0	0	0	0	0	0
AAGGTTTTTCGTATGGACTT	25.1006	0	0	0	26.7273	19.7804	20.2016	0	109.042	0	0	0	0	0	0	0	0	0	0	0	0	0	0	0	0	0	0	0	0	NaN	0	0	0	0	0	0	0	0	0	0	NaN	0	0	0	0	0	0	0	0
AAGTAAAAATCTTGCTTAAT	13.616	0	0	0	0	0	23.739	0	0	59.4473	0	0	0	0	0	0	0	0	0	0	0	0	0	0	0	0	24.5973	0	0	0	0	0	0	0	0	0	0	0	0	0	0	0	0	16.985	0	0	0	0	NaN
AAGTAAAAGGGAAAAACTTG	42.138	0	0	0	NaN	0	0	25.1489	0	0	0	0	0	0	0	0	0	0	0	0	0	0	0	35.1536	0	0	173.661	0	0	45.5462	0	0	0	0	0	0	0	0	0	0	0	52.763	21.5708	NaN	15.139	NaN	0	0	2038.02
AAGTAAACATCCGCATTCTT	21.3032	0	0	0	17.2597	0	23.5303	0	29.9324	0	0	0	0	0	0	0	0	0	0	0	0	0	0	0	0	0	0	0	0	0	0	0	0	0	0	0	0	0	0	0	0	0	0	0	0	0	0	0	0
AAGTAAAGCTCAAAGCAGTG	30.8867	0	0	0	18.1862	0	NaN	17.5585	0	228.418	0	0	0	0	0	0	0	0	0	0	0	0	0	15.8435	0	0	0	0	0	NaN	0	0	0	0	0	0	0	0	0	0	0	0	0	0	31.7762	NaN	0	0	0
AAGTAAATAGCCCTTTTAGT	38.1201	0	0	0	13.0893	0	NaN	16.0284	0	0	0	0	0	0	0	0	0	0	0	0	0	0	NaN	0	53.2289	0	0	0	0	0	0	0	0	0	0	0	0	0	0	0	0	0	29.7495	0	0	47.1102	170.714	0	NaN
AAGTAAATGTAGTTCAGCTG	37.7427	0	0	189.086	19.4884	0	30.3655	25.2544	0	0	0	0	0	0	0	0	0	0	0	0	0	0	0	0	0	0	0	0	NaN	0	0	0	0	0	0	0	0	0	0	0	0	0	40.3783	NaN	0	0	0	0	0
AAGTAACACCTTTTCTTGGT	13.9661	0	0	0	0	0	0	0	24.2601	0	0	0	0	0	0	0	0	0	0	0	0	0	0	0	0	0	0	0	0	0	0	0	0	0	0	0	0	0	0	0	NaN	0	0	0	0	0	0	0	0
AAGTAACATCGATCACGAAA	28.4203	0	0	0	0	0	0	29.1699	0	0	0	0	0	0	0	0	0	0	0	0	0	NaN	0	0	0	0	20.8709	0	0	NaN	0	0	0	0	0	0	0	0	0	0	0	0	0	0	0	0	0	0	0
AAGTAACATTTATGGATGTC	42.7885	20.5011	0	0	28.5508	30.7402	55.5924	NaN	0	64.1095	0	0	0	0	0	0	0	0	0	0	0	0	0	0	0	0	NaN	11.9673	0	0	0	0	0	0	0	0	0	0	0	0	0	NaN	27.4989	0	0	0	0	0	NaN
AAGTAACGTGAGTAGTGCGA	11.5783	0	0	0	0	0	0	0	0	0	0	0	0	0	0	0	0	0	0	0	0	0	0	0	0	0	0	0	0	0	0	0	0	0	0	0	0	0	0	0	0	0	0	0	0	0	0	0	42.6073
AAGTAAGATACATCTATACG	17.4562	0	0	0	0	0	0	10.1953	0	31.8582	0	0	0	0	0	0	0	0	0	0	0	0	0	NaN	0	0	0	0	0	0	0	0	0	0	0	0	0	0	0	0	0	0	26.8088	0	0	0	0	0	0
AAGTAAGCTGATTTACCAAT	24.9788	0	0	0	0	0	0	242.255	0	0	0	0	0	0	0	0	0	0	0	0	19.2375	NaN	0	0	0	0	219.775	0	0	0	0	0	0	0	0	0	0	0	0	0	0	0	NaN	38.5078	NaN	NaN	0	0	0
AAGTAATAACAATTATTATG	23.0442	0	0	0	0	0	14.0363	0	0	0	0	0	0	0	0	0	0	0	0	0	0	0	0	35.3625	0	0	21.788	0	0	NaN	0	0	0	0	0	0	0	0	0	0	0	0	0	0	0	NaN	0	0	0
AAGTAATACATTTGAGGTAA	28.5641	0	0	0	0	0	22.4379	0	0	NaN	0	0	0	0	0	0	0	0	0	0	0	0	0	211.657	0	0	29.3089	0	0	0	0	0	0	0	0	0	0	0	0	0	0	0	NaN	0	0	20.7567	0	0	0
AAGTAATACCGCGTATTGTT	28.6343	22.7177	0	0	0	0	43.3751	10.4187	0	30.6942	0	0	0	0	0	0	0	0	0	0	0	0	18.1692	0	0	0	0	0	0	NaN	0	0	0	0	0	0	0	0	0	0	19.3806	26.3468	0	0	0	0	0	61.6298	NaN
AAGTAATGTACCTCGTCCTA	18.2969	0	0	0	0	0	0	0	0	0	0	0	0	0	0	0	0	0	0	0	0	0	0	0	0	0	42.0611	0	86.713	0	0	0	0	0	0	0	0	0	0	0	0	60.5895	0	261.841	0	33.905	0	0	0
AAGTAATTATCTGGGTAGTG	32.1434	0	0	0	0	18.4433	13.0224	24.1585	0	0	0	0	0	0	0	0	0	0	0	0	0	12.092	0	0	0	0	0	0	0	0	0	0	0	0	0	0	0	0	0	0	0	0	0	0	NaN	0	0	0	0
AAGTACATATACAGGTTGGT	14.2018	0	69.7073	0	0	0	0	0	0	0	0	0	0	0	0	0	0	0	0	0	0	0	0	0	0	0	0	0	0	0	0	0	0	0	0	0	0	0	0	0	0	0	0	0	0	0	0	0	0
AAGTACATTTCATATTCTGT	16.2269	0	1176.88	0	0	0	0	13.1118	0	0	0	0	0	0	0	0	0	0	0	0	0	0	0	39.1899	0	0	0	0	0	0	0	0	0	0	0	0	0	0	0	0	0	0	28.8695	0	15.6776	0	0	0	0
AAGTACCGAACATAATAGCT	61.3406	0	0	64.701	0	0	0	53.2441	0	NaN	0	0	0	0	0	0	0	0	0	0	0	23.4566	0	16.1372	0	0	0	0	0	68.6344	0	0	0	0	0	0	0	0	0	0	51.6237	14.2635	NaN	27.3292	17.4061	NaN	0	NaN	34.7421
AAGTACCTGATACGGTTTGT	16.6724	0	0	0	0	0	0	21.4232	0	0	0	0	0	0	0	0	0	0	0	0	0	0	0	12.4561	0	0	0	0	0	0	0	0	0	0	0	0	0	0	0	0	0	0	0	0	15.3702	0	0	0	0
AAGTACGAGAATTCAATGTA	26.7569	0	0	0	0	0	0	0	0	0	0	0	0	0	0	0	0	0	0	0	0	0	0	NaN	0	0	0	0	0	1026.43	0	0	0	0	0	0	0	0	0	0	0	14.5763	16.0912	0	0	0	0	0	0
AAGTACTAAATATGTATGTA	19.1203	0	0	0	32.8099	0	0	0	0	0	0	0	0	0	0	0	0	0	0	0	0	0	0	0	0	0	0	0	0	0	0	0	0	0	0	0	0	0	0	0	317.235	0	0	0	0	0	0	0	0
AAGTACTTTTCAGATCATAG	12.8348	0	0	0	0	0	0	13.2595	0	0	0	0	0	0	0	0	0	0	0	0	0	0	0	0	0	0	0	0	355.857	0	0	0	0	0	0	0	0	0	0	0	0	0	0	0	0	72.3693	0	0	0
AAGTAGCATTTGTTTGGTTT	39.298	0	0	0	67.4136	44.0602	NaN	47.7859	0	32.6913	0	0	0	0	0	0	0	0	0	0	0	0	0	NaN	0	0	14.9568	0	0	NaN	0	0	0	0	0	0	0	0	0	0	0	NaN	0	0	0	0	0	0	34.7402
AAGTAGCCATTTCTAGAATT	28.3762	0	0	0	0	31.3621	0	13.3774	20.2796	0	0	0	0	0	0	0	0	0	0	0	0	0	0	0	0	0	0	0	0	NaN	0	0	0	0	0	0	0	0	0	0	0	0	104.696	0	NaN	0	0	0	0
AAGTAGCCGCGTTCTTGGTG	20.047	0	32.65	16.8894	0	0	0	13.0361	0	13.5059	0	0	0	0	0	0	0	0	0	0	0	0	0	0	0	241.941	NaN	0	0	12.6601	0	0	0	0	0	0	0	0	0	0	0	0	0	0	0	0	0	0	0
AAGTAGCGAATGATATTAGG	70.2349	0	0	0	0	0	NaN	33.2916	211.469	14.414	0	0	0	0	0	0	0	0	0	0	0	0	0	10.7083	0	0	37.4245	0	0	13.3385	0	0	0	0	0	0	0	0	0	0	61.2353	0	20.3013	265.701	0	38.8711	0	578.456	0
AAGTAGCGTAAAGAATCAAA	47.0675	0	0	365.87	32.7803	0	0	50.8798	0	0	0	0	0	0	0	0	0	0	0	0	0	0	0	0	19.488	0	0	0	0	25.1126	0	0	0	0	0	0	0	0	0	0	0	26.9201	0	0	19.4038	39.1014	0	0	NaN
AAGTAGGATAAGGGAGACTC	41.449	0	0	0	12.8002	0	94.0427	190.327	0	0	0	0	0	0	0	0	0	0	0	0	0	0	0	0	0	0	0	0	28.2765	NaN	0	0	0	0	0	0	0	0	0	0	0	0	0	0	NaN	0	0	0	0
AAGTAGGATGTTTTTCGGTC	12.4773	0	0	0	0	0	392.738	103.846	39.8103	23.3888	0	0	0	0	0	0	0	0	0	0	0	0	0	0	0	0	619.365	0	0	0	0	0	0	0	0	0	0	0	0	0	0	0	0	0	0	0	0	0	0
AAGTAGGTTGAGGATATCTT	22.159	0	0	0	0	0	0	NaN	0	0	0	0	0	499.217	0	0	0	0	0	0	0	0	0	0	0	0	0	0	0	0	0	0	0	0	0	0	0	0	0	0	0	NaN	0	NaN	0	0	0	0	0
AAGTAGTATGTCCTTGTTTT	17.0515	0	0	0	0	0	0	21.3389	0	0	0	0	0	0	0	0	0	0	0	0	0	0	67.2578	0	0	0	0	0	0	0	0	0	0	0	0	0	0	0	0	0	0	0	0	0	0	0	0	0	0
AAGTATAAATCATATATCGA	23.3638	0	0	0	0	0	42.5223	0	34.1746	0	0	0	0	0	0	0	0	0	0	0	0	0	0	0	0	20.6304	0	0	0	0	0	0	0	0	0	0	0	0	0	0	0	0	0	110.941	0	0	0	0	0
AAGTATAAATTAAGTGGTCA	35.4945	24.3986	19.2857	0	12.625	0	0	0	0	0	0	0	0	0	0	0	0	0	0	0	0	NaN	125.171	NaN	0	0	14.1257	0	0	0	0	0	0	0	0	0	0	0	0	0	0	0	0	0	0	51.5608	0	0	0
AAGTATAAGCTCAATGGTAG	24.7328	0	0	31.4606	0	0	0	10.621	0	0	0	0	0	0	0	0	0	0	0	0	0	0	0	0	0	0	NaN	0	12.4669	NaN	0	0	0	0	0	0	0	0	0	0	0	0	13.434	0	0	0	0	0	0
AAGTATAATCTAGCGTTCAC	21.488	0	0	0	0	0	0	0	0	0	0	0	0	0	0	0	0	0	0	0	0	0	0	25.8962	0	0	0	0	0	0	0	0	0	0	0	0	0	0	0	0	0	0	0	0	0	0	0	0	0
AAGTATAGAGAGTACGTTAA	18.4394	NaN	0	0	0	0	16.2249	0	0	0	0	0	0	0	0	0	0	0	0	0	0	15.8986	0	0	0	0	0	0	0	0	0	0	0	0	0	0	0	0	0	0	0	0	0	0	0	0	0	0	0
AAGTATAGTTATTTTGATAT	71.4955	779.204	0	0	17.3167	71.3281	17.7695	51.0821	29.5918	61.4476	0	0	0	213.742	0	0	0	0	0	0	NaN	0	43944.4	169.656	0	0	74.3202	31.5091	13.5949	NaN	0	0	0	0	NaN	0	0	0	0	0	20.4866	0	NaN	NaN	0	0	892.372	0	NaN
AAGTATATATGTGTTTTAGT	25.7052	0	0	0	0	0	0	0	0	0	0	0	0	0	0	0	0	0	0	0	0	0	0	NaN	0	0	NaN	0	0	NaN	0	0	0	0	0	0	0	0	0	0	0	0	0	0	0	0	0	0	NaN
AAGTATATTGCTAAAACGAT	46.3683	0	0	39.664	64.5771	0	13.8276	80.1043	42.8844	14.2206	0	0	0	0	0	0	0	0	0	0	0	0	NaN	129.159	0	0	NaN	23.0954	0	45.7233	0	0	0	0	0	0	0	0	0	0	53.7565	15.6273	0	0	0	0	0	0	NaN
AAGTATCAATATCCGCATAA	51.7732	0	0	38.8001	0	19.9789	0	39.1543	0	0	0	0	0	0	0	0	0	0	0	0	0	0	0	387.688	0	40.062	0	0	0	54.6032	0	0	0	0	0	0	0	0	0	0	0	NaN	0	0	NaN	0	0	NaN	NaN
AAGTATCTGGCTTATACCAC	29.704	0	0	0	0	0	0	18.1779	0	0	0	0	0	0	0	0	0	0	0	0	0	0	0	NaN	0	0	0	0	0	0	0	0	0	0	0	0	0	0	0	0	NaN	0	0	0	0	0	0	0	0
AAGTATCTGTTAGTATATAA	16.9215	13.6496	0	0	0	49.0863	0	12.6651	NaN	0	0	0	0	0	0	0	0	0	0	0	0	0	0	12.2752	0	0	0	0	0	NaN	0	0	0	0	0	0	0	0	0	8277.76	0	0	0	0	22.8238	0	0	0	0
AAGTATCTTTTTTCTTATAG	35.623	0	0	0	0	0	26.3102	26.6705	0	0	0	0	0	0	0	0	0	0	0	0	0	0	0	147.804	0	0	0	0	0	31.6673	0	0	0	0	0	0	0	0	0	0	0	0	47.1446	0	19.2503	NaN	0	NaN	0
AAGTATGAACGTTGACGGCC	22.4565	0	0	0	0	0	20.5803	NaN	27.1694	0	0	0	0	0	0	0	0	0	0	0	0	NaN	0	0	0	0	0	0	0	103.924	0	0	0	0	0	0	0	0	0	0	0	0	13.434	21.3443	NaN	158.314	0	NaN	0
AAGTATGCCCCTGCCTAACA	16.0728	0	0	0	0	0	0	65.5889	0	0	0	0	0	0	0	0	0	0	0	0	0	0	0	13.5852	0	0	0	0	0	0	0	0	0	0	0	0	0	0	0	0	0	0	0	0	0	NaN	0	0	0
AAGTATGGTTGTGTTTCCCT	12.794	0	0	274.508	NaN	0	0	0	0	0	0	0	0	0	0	0	0	0	0	0	0	0	0	0	0	0	0	0	NaN	0	0	0	0	0	0	0	0	0	0	0	0	0	24.1812	0	0	34.8926	0	0	0
AAGTATGTCAGTAAAAGTGC	19.2008	0	0	0	0	0	0	20.9975	0	0	0	0	0	0	0	0	0	0	0	0	0	0	0	NaN	375.2	0	0	0	0	0	0	0	0	0	0	0	0	0	0	0	0	0	0	0	0	0	0	0	0
AAGTATGTCTCGCTGCAACG	21.142	176.89	0	0	0	0	0	0	0	0	0	0	0	0	0	0	0	0	0	0	0	0	0	0	0	0	0	0	0	56.0262	0	0	0	0	0	0	0	0	0	0	0	0	0	59.8863	0	26.0848	0	0	0
AAGTATGTGATATCTGAAAG	35.9478	0	0	0	0	NaN	0	62.0991	0	0	0	0	0	0	0	0	0	0	0	0	0	0	0	0	0	0	0	0	0	0	0	0	0	0	0	0	0	0	0	0	0	0	NaN	0	0	0	0	0	0
AAGTATGTGGAACACGTTAT	53.49	0	0	0	0	0	0	120.182	0	344.061	0	0	0	0	0	0	0	0	0	0	0	0	0	70.5162	0	0	NaN	0	0	NaN	0	0	0	0	0	0	0	0	0	0	43.7019	0	0	0	0	21.766	0	0	0
AAGTATTAATTTGGTCCGTT	25.7788	0	0	0	0	96.1346	0	10.8022	0	0	0	0	0	0	0	0	0	0	0	0	0	0	0	24.9502	0	0	NaN	0	0	0	0	0	0	0	0	0	0	0	0	0	0	0	0	NaN	0	26.9439	0	NaN	0
AAGTATTACACAAAAGGCCT	14.5005	0	0	0	0	0	0	0	0	0	0	0	0	0	0	0	0	0	0	0	0	0	0	0	0	0	0	0	0	0	0	0	0	0	0	0	0	0	0	0	0	0	0	0	0	0	0	0	0
AAGTATTATAAGCATACGGT	14.4212	0	0	45.1121	0	0	0	0	0	0	0	0	0	0	0	0	0	0	0	0	0	0	192.973	0	0	0	0	0	0	20.3674	0	0	0	0	0	0	0	0	0	0	0	0	0	29.0039	0	0	0	0	NaN
AAGTATTCCTAGGTTGTATA	21.3004	0	0	0	0	45.5918	0	0	0	0	0	0	0	0	0	0	0	0	0	0	0	0	0	31.5407	0	0	0	0	0	0	0	0	0	0	0	0	0	0	0	0	0	0	NaN	0	0	NaN	0	0	0
AAGTATTGCTGTGTGAAGCA	19.0214	0	0	0	0	0	0	0	0	0	0	0	0	0	0	0	0	0	0	0	0	0	0	0	0	0	0	0	0	0	0	0	0	0	0	0	0	0	0	0	0	0	28.8103	0	0	0	0	0	0
AAGTATTGGTATGACACGGC	57.5024	0	0	0	0	0	0	35.8879	0	NaN	0	0	0	0	0	0	0	0	0	0	0	0	0	0	0	0	0	0	0	NaN	0	0	0	0	0	0	0	0	0	0	494.204	NaN	0	0	0	47.6289	232.094	0	NaN
AAGTATTTAGTTTAAGGGTT	55.4047	74.2822	0	0	26.3517	0	12.1568	85.3726	0	0	0	0	0	0	0	0	0	0	0	0	0	0	0	0	0	0	0	0	0	0	0	0	0	0	0	0	0	0	0	0	NaN	0	0	0	0	68.5526	0	0	0
AAGTATTTCATTATTTGCCT	12.937	0	0	0	0	NaN	0	0	0	0	0	0	0	0	0	0	0	0	0	0	0	0	0	0	0	0	0	13.2303	0	0	0	0	0	0	0	0	0	0	0	0	0	0	0	0	0	184.467	0	0	0
AAGTATTTTAGATCATACAT	16.084	0	0	0	0	0	35.0906	0	0	0	0	0	0	0	0	0	0	0	0	0	0	0	0	0	0	0	0	0	0	0	0	0	0	0	0	0	0	0	0	0	0	0	0	0	NaN	16.3995	0	0	0
AAGTCAAGGATCATCGGGTG	12.7267	0	0	0	0	0	0	NaN	0	0	0	0	0	0	0	0	0	0	0	0	0	0	0	0	0	0	0	0	0	0	0	0	0	0	0	0	0	0	0	0	0	0	0	0	0	0	0	0	0
AAGTCAATCGGGAGCTTCCA	27.3519	0	0	0	0	0	13.3097	19.9775	0	28.7563	0	0	0	0	0	0	0	0	0	0	0	0	0	0	0	0	0	0	0	0	0	0	0	0	0	0	0	0	0	0	0	0	0	0	0	0	0	55.9269	0
AAGTCAATCGGTTTCTACCT	15.3469	0	0	0	0	30.2257	0	15.7167	0	0	0	0	0	0	0	0	0	0	0	0	0	0	0	0	0	0	14.2803	0	0	0	0	0	0	0	0	0	0	0	0	0	0	0	0	0	0	0	0	0	0
AAGTCAATCTGGATGGTAAT	25.7201	0	0	0	23.1944	79.7192	0	NaN	19.1902	23.9069	0	0	0	0	0	0	0	0	0	0	0	0	0	14.3492	0	0	0	0	0	NaN	0	0	0	0	0	0	0	0	0	0	0	0	19.9119	0	0	NaN	0	0	NaN
AAGTCAATTAAAAATTAAGT	14.5207	0	0	0	0	0	0	0	0	0	0	0	0	0	0	0	0	0	0	0	0	0	0	0	0	0	0	0	0	0	0	0	0	0	0	0	0	0	0	0	0	0	0	0	0	0	0	0	0
AAGTCACTCGACATTCGTTA	29.7548	0	11.0181	218.174	0	0	0	16.037	0	0	0	0	0	0	0	0	0	0	0	0	0	0	0	16.135	0	0	0	0	0	26.1633	0	0	0	0	0	0	0	0	0	0	0	0	0	0	0	44.386	0	NaN	0
AAGTCAGAAAAACTTTTCAC	25.8238	313.567	0	0	0	0	50.2412	13.272	41.0462	428.614	0	0	0	0	0	0	0	0	0	0	0	0	0	NaN	0	0	0	0	0	0	0	0	0	0	0	0	0	0	0	0	0	0	557.389	111.551	0	0	0	0	48.4098
AAGTCAGACTTCTCTTTTCG	21.906	0	0	0	0	0	0	17.0063	0	0	0	0	0	0	0	0	0	0	0	0	0	0	0	0	0	0	0	0	0	0	0	0	0	0	0	0	0	0	0	0	0	0	0	0	0	NaN	0	0	0
AAGTCCAGCGTATATCTTTG	16.9994	0	0	0	0	0	0	0	0	0	0	0	0	0	0	0	0	0	0	0	0	0	0	0	0	0	0	0	0	0	0	0	0	0	0	0	0	0	0	0	0	0	0	0	0	201.42	216.714	0	34.1151
AAGTCCGAACTCTGTCACAA	29.3814	0	0	0	24.353	0	45.8072	20.9132	0	0	0	0	0	0	0	0	0	0	0	0	0	0	0	0	0	0	0	0	0	NaN	0	0	641.727	0	0	0	0	0	0	0	79.5663	399.805	15.5662	0	0	17.7575	0	0	0
AAGTCCTAGATACGACTGTG	18.5203	0	0	0	0	13.8365	13.9538	0	0	0	0	0	0	0	0	0	0	0	0	0	0	0	0	0	0	0	0	0	0	0	0	0	0	0	0	0	0	0	0	0	0	NaN	0	NaN	0	0	0	0	NaN
AAGTCCTGAAGTTAAATTCC	34.5726	0	62.4549	0	0	0	0	30.5649	0	0	0	0	0	642.926	0	0	0	0	0	0	0	0	0	NaN	0	0	0	0	0	0	0	0	0	0	0	0	0	0	0	0	0	0	28.5269	0	0	27.9564	0	11.4495	NaN
AAGTCCTGGTTAGCATGTCT	26.9183	0	0	0	0	0	0	14.1655	0	0	0	0	0	282.675	0	0	0	0	0	0	0	0	0	0	0	0	0	0	0	14.2459	0	0	0	0	0	0	0	0	0	0	0	210.687	0	0	0	0	0	0	0
AAGTCCTTCTAGAAAGTTAT	53.5272	216.531	0	22.2328	0	0	0	37.7382	31.2287	241.575	0	0	0	0	0	0	0	0	0	0	0	0	0	17.0463	0	0	0	0	0	NaN	0	0	7194.11	0	0	0	0	0	0	0	0	NaN	45.6212	388.97	26.13	0	0	0	NaN
AAGTCGATCTTGTCTTATAT	25.3611	11.1951	0	0	0	0	0	16.2728	62.9866	0	0	0	0	0	0	0	0	0	0	0	0	0	0	0	0	0	0	0	0	0	0	0	0	0	0	0	0	0	0	0	NaN	0	0	0	22.9007	25.4759	0	0	0
AAGTCGCATTGTGTAGTACA	19.4983	0	0	0	25.3956	0	0	0	0	0	0	0	0	0	0	0	0	0	0	0	0	0	0	0	0	0	0	0	18.7045	0	0	0	0	0	0	0	0	0	0	0	0	0	0	0	0	0	0	0	0
AAGTCGGAGTATCAAAGTAT	15.8782	0	0	0	0	33.4083	0	0	0	0	0	0	0	0	0	0	0	0	0	0	0	0	0	0	0	0	0	0	0	0	0	0	0	0	0	0	0	0	0	0	NaN	0	0	0	0	0	0	0	0
AAGTCGGTATTTAATTTTTG	21.1252	0	0	61.4623	0	23.4654	0	0	0	0	0	0	0	0	0	0	0	0	0	0	0	0	0	0	0	0	0	0	0	0	0	0	0	0	0	0	0	0	0	0	NaN	0	NaN	0	0	112.261	0	0	0
AAGTCGTGTTTGAATTTGTG	26.8792	0	0	0	0	0	0	35.3021	0	0	0	0	0	0	0	0	0	0	0	0	60.7613	0	0	0	0	381.267	0	117.791	0	336.877	0	0	0	0	0	0	0	0	0	0	NaN	0	NaN	43.6048	0	0	0	0	NaN
AAGTCTAATACAAAATAGAC	14.0593	13.4863	NaN	0	0	0	0	0	0	NaN	0	0	0	0	0	0	0	0	0	0	0	0	0	146.348	0	0	0	0	0	0	0	0	0	0	0	0	0	0	0	0	0	0	0	0	0	0	0	0	0
AAGTCTAGTTTGTGAAATAT	25.5725	0	0	0	0	18.0402	0	18.0388	0	0	0	0	0	0	0	0	0	0	0	0	0	0	0	0	0	0	0	0	0	14.9762	0	0	0	0	0	0	0	0	0	0	0	0	0	0	0	0	0	0	0
AAGTCTATGAAAGATTCTTA	35.0389	0	0	0	0	0	70.5381	49.4004	0	0	0	0	0	0	0	0	0	0	0	0	0	0	0	0	0	0	0	0	0	56.4128	0	0	0	0	0	0	0	0	0	0	NaN	0	0	0	0	0	0	0	0
AAGTCTCGAAGTAGTATCTC	39.3448	36.8583	0	0	0	0	0	0	0	0	0	0	0	0	0	0	0	0	0	0	0	0	0	0	0	0	0	0	65.3122	162.889	0	0	0	0	0	0	0	0	0	0	0	0	0	0	0	0	0	0	0
AAGTCTGATAATTAGCGGAT	40.6947	0	0	0	0	0	42.1912	23.6993	43.4502	0	0	0	0	0	0	0	0	0	0	0	0	0	0	0	0	0	0	0	0	0	0	0	0	0	0	0	0	0	0	0	0	0	0	NaN	0	0	0	0	0
AAGTCTTACGTATCCAAAGC	25.4596	0	13.3556	0	65.2988	0	0	15.3582	16.5792	0	0	0	0	0	0	0	0	0	0	0	0	0	0	0	0	0	0	0	NaN	17.0543	0	0	0	0	0	0	0	0	0	0	0	0	0	0	0	0	0	0	0
AAGTCTTCACTCTTAGGACT	14.9183	87.1506	0	0	0	0	0	0	0	0	0	0	0	0	0	0	0	0	0	0	0	0	0	0	0	0	0	0	0	0	0	0	0	0	0	0	0	0	0	0	0	0	35.7147	193.433	0	0	0	0	0
AAGTCTTGGATTATTTAATC	15.0417	0	0	0	50.27	0	19.3707	NaN	0	0	0	0	0	0	0	0	0	0	0	0	0	0	0	709.229	0	0	0	0	NaN	NaN	0	0	0	0	0	0	0	0	0	0	0	0	0	0	0	422.83	0	0	0
AAGTCTTTCGGTACTTGGTA	32.7361	0	0	0	0	14.2478	11.6041	24.542	85.78	0	0	0	0	0	0	0	0	0	0	0	0	0	0	0	0	0	0	0	0	NaN	0	0	0	0	0	0	0	0	0	0	0	0	31.4922	12.5067	0	0	0	0	NaN
AAGTCTTTTACAGAAACAAT	14.4306	0	0	0	0	0	0	0	0	0	51.7197	0	0	0	0	0	0	0	0	0	0	0	0	0	0	0	0	0	0	0	0	0	0	0	0	0	0	0	0	0	0	0	0	0	0	0	0	0	0
AAGTGAAAATGCCGTTTTCC	32.8205	0	0	0	0	0	0	NaN	0	18.683	31.9225	0	0	0	0	0	0	0	0	0	0	0	0	107.927	0	0	0	0	0	23.0273	0	0	0	0	0	0	0	0	0	0	0	0	0	0	0	28.2116	0	0	95.7109
AAGTGAATCTTAGTGCTAAG	14.781	0	0	85.4765	113.306	0	0	21.8911	0	0	0	0	0	0	0	0	0	0	0	0	85.5877	0	0	NaN	0	0	0	0	0	0	0	0	0	0	0	0	0	0	0	0	0	0	0	0	0	0	0	0	NaN
AAGTGAATTGAAGTTAGGTC	27.1505	0	0	0	0	14.2417	0	NaN	0	0	0	0	0	0	0	0	0	0	0	0	0	44.8438	0	19.1594	0	0	0	0	0	0	0	0	0	0	0	0	0	0	0	0	NaN	12.613	0	0	23.0163	0	0	0	NaN
AAGTGACGGGCGGGTAAAGT	60.7689	0	0	1035.49	14.9128	0	14.254	71.4516	0	12.214	0	0	0	623.369	0	0	0	0	0	0	0	0	0	25.4606	0	0	NaN	0	0	20.1222	0	0	0	0	0	0	0	0	0	0	NaN	0	136.026	NaN	273.774	0	0	0	19.0568
AAGTGACTATAATATTTTAG	16.0387	0	0	0	0	0	0	0	0	0	0	0	0	0	0	0	0	0	0	0	0	0	0	0	0	0	0	73.2708	0	0	0	0	0	0	0	0	0	0	0	0	0	0	NaN	0	0	0	0	0	0
AAGTGACTTTAGAACATAAA	22.0988	60.5579	0	0	0	0	0	12.526	0	19.0668	0	0	0	0	0	0	0	0	0	0	0	0	0	33.0752	0	0	0	0	0	0	0	0	0	0	0	0	0	0	0	0	0	0	0	0	0	12.5061	0	0	0
AAGTGACTTTTATGATATAT	32.9189	40.8827	0	0	47.8683	0	251.187	24.1039	0	0	0	0	0	0	0	0	0	0	0	0	NaN	0	0	0	0	0	NaN	0	200.88	0	0	0	0	0	0	0	0	0	0	0	0	0	0	0	0	0	0	0	NaN
AAGTGAGACAGAGAGAGTGC	32.5882	0	0	0	0	0	14.2668	NaN	NaN	0	0	0	0	0	0	0	0	0	0	0	0	0	0	NaN	0	0	0	0	0	102.8	0	0	0	0	0	0	0	0	0	0	NaN	0	0	0	NaN	NaN	0	0	NaN
AAGTGATACAATGAATCTCG	34.6922	14.6987	0	0	171.776	0	0	58.1921	0	0	0	0	0	0	0	0	0	0	0	0	12.7249	0	0	46.2204	0	0	NaN	0	0	0	0	0	0	0	0	0	0	0	0	0	0	0	0	0	0	NaN	0	0	0
AAGTGATCTTATGGATTAAT	16.6813	0	0	13.6526	1856.67	0	0	NaN	0	0	0	0	0	0	0	0	0	0	0	0	0	0	0	0	0	0	40.2512	0	0	14.5663	0	0	0	0	0	0	0	0	0	0	0	0	0	0	0	0	0	0	0
AAGTGATCTTCCCCCTGTCA	26.6368	0	0	0	0	0	0	18.22	80.4793	0	0	0	0	0	0	0	0	0	0	0	0	0	0	0	0	0	25.4147	0	0	0	0	0	0	0	0	0	0	0	0	0	0	0	0	0	0	0	0	0	NaN
AAGTGATTAATAGTTACTTA	22.3972	0	0	0	0	0	0	0	0	0	0	0	0	0	0	0	0	0	0	0	0	0	0	0	0	0	0	0	24.4114	13.8289	0	0	0	0	0	0	0	0	0	0	0	0	0	0	0	NaN	0	0	0
AAGTGATTATCAAGATAAAA	31.1857	0	0	0	0	23.8767	0	12.7072	0	0	0	0	0	0	0	0	0	0	0	0	0	0	0	26.373	0	0	156.613	0	0	67.8684	0	0	0	0	0	0	0	0	0	0	0	0	0	0	0	49.3355	0	0	0
AAGTGATTGTTTTGTAGGTT	36.4992	0	0	0	0	74.9139	16.3988	0	0	0	0	0	0	0	0	0	0	0	0	0	0	0	0	0	0	0	8074.29	0	0	235.608	29946.9	0	0	0	0	0	0	0	0	0	0	0	0	0	20.7882	NaN	0	0	0
AAGTGCAATTGATTTTCTAG	51.7911	0	0	0	0	0	129.433	37.1524	0	0	0	0	0	0	0	0	0	0	0	0	0	0	0	NaN	0	0	12.91	0	0	65.5394	0	0	0	0	0	0	0	0	0	0	0	0	5950.42	0	0	NaN	0	0	0
AAGTGCAGGGCAATGCAGTT	14.6714	0	20.0334	0	0	0	0	14.9747	0	0	0	0	0	0	0	0	0	0	0	0	0	0	0	NaN	0	0	0	0	0	0	0	0	0	0	0	0	0	0	0	0	0	0	0	0	0	35.3397	0	0	0
AAGTGCAGTGTTTTGAATAC	32.6175	0	0	0	0	0	0	27.2563	0	0	0	0	0	0	0	0	0	0	0	0	0	0	0	0	0	0	0	0	0	0	0	0	0	0	0	0	0	0	0	0	0	0	0	0	0	37.485	0	0	NaN
AAGTGCATATTAAAGAATCT	32.0932	0	0	0	0	0	NaN	0	57.9294	19.2572	0	0	0	0	0	0	0	0	0	0	0	0	30.8319	0	0	0	0	0	0	51.9757	0	0	0	0	0	0	0	0	0	0	0	NaN	NaN	0	0	NaN	0	52.2353	0
AAGTGCCCCATCCTTTTCGA	52.2732	39.6256	0	0	0	11.8897	67.3575	38.4084	32.5982	14.2112	18.2717	0	0	0	0	0	0	0	0	0	0	0	0	43.3066	0	0	0	0	0	NaN	0	0	0	0	0	0	0	0	0	0	47.4352	0	0	54.5052	0	NaN	0	0	NaN
AAGTGCGCTGTTTAGTCTAG	13.4317	0	0	0	0	17.0111	0	11.8137	0	0	0	0	0	0	0	0	0	0	0	0	0	0	0	0	0	0	0	0	0	0	0	0	0	0	0	0	0	0	0	0	0	0	0	0	0	NaN	0	0	0
AAGTGCGTTTCGGGGCGGTT	38.3578	0	0	88.2815	0	36.0662	0	66.773	0	0	0	0	0	0	0	0	0	0	0	0	0	0	33.0228	NaN	20.6031	0	0	0	0	0	0	0	0	0	0	0	0	0	0	0	95.808	0	0	0	0	26.7654	0	1111.92	NaN
AAGTGCTAATCTACGGTGTC	14.5472	0	0	0	0	0	0	18.848	25.1792	0	0	0	0	0	0	0	0	0	0	0	0	0	0	0	0	0	0	0	0	0	0	0	0	0	0	0	0	0	0	0	0	0	0	0	0	0	0	0	0
AAGTGCTCACGCGCGCTTAG	12.041	0	0	0	0	0	0	0	0	0	0	0	0	0	0	0	0	0	0	0	0	0	0	0	0	0	0	0	0	0	0	0	0	0	0	0	0	0	0	0	0	0	0	0	0	0	0	0	0
AAGTGGACTTTACAATTGAA	30.6724	0	0	0	0	0	0	17.8155	0	0	0	0	0	0	0	0	0	0	0	0	0	0	0	0	0	0	0	0	0	0	0	0	0	0	0	0	0	0	0	0	0	0	0	40.6079	0	25.3576	0	0	130.669
AAGTGGCATCTGGAAAAATT	28.3605	0	123.066	0	0	0	16.5946	67.9071	0	0	NaN	0	0	0	0	0	0	0	0	0	0	0	0	0	0	0	0	0	47.0638	0	0	0	0	0	0	0	0	0	0	0	0	0	0	0	0	0	0	0	0
AAGTGGGCGTTCAAAAATGA	17.4836	0	0	0	0	0	0	0	0	0	0	0	0	0	0	0	0	0	0	0	0	0	0	0	0	0	0	0	0	130.503	0	0	0	0	0	0	0	0	0	0	0	0	19.9415	0	0	0	0	0	0
AAGTGGGGCTGGACTACAAG	21.2122	0	0	0	140.154	0	NaN	NaN	0	0	0	0	0	0	0	0	0	0	0	0	0	0	0	0	38.7479	20.2487	NaN	0	0	0	0	0	0	0	0	0	0	0	0	0	0	0	0	0	0	0	0	0	NaN
AAGTGGTTACTCCGTTTATA	42.4495	0	0	0	0	0	0	55.8193	0	0	0	0	0	0	0	0	0	0	0	0	0	16.1169	0	0	0	0	3688.43	0	0	115.602	0	0	0	0	0	0	0	0	0	0	50.8204	0	0	0	0	0	0	0	12328.7
AAGTGTAATTTAAGCATTGG	13.7173	0	0	0	0	0	0	17.8576	0	0	0	0	0	0	0	0	0	0	0	0	0	0	0	0	0	0	0	0	0	0	0	0	0	0	0	0	0	0	0	0	0	0	0	0	0	0	0	40.1299	0
AAGTGTATATCGTTATTAGA	20.22	0	0	61.7332	31.7946	0	0	11.0889	0	0	0	0	0	0	0	0	0	0	0	0	0	0	0	0	0	0	0	0	0	0	0	0	0	0	0	0	0	0	0	0	0	NaN	0	0	252.03	0	0	0	0
AAGTGTATCGTAACATGACA	20.8661	0	0	0	0	0	0	19.847	0	0	0	0	0	0	0	0	0	0	0	0	0	0	0	0	0	0	NaN	0	0	0	0	0	0	0	0	0	0	0	0	0	0	0	0	0	0	0	0	0	0
AAGTGTATGTGAGTTGCCTT	36.941	0	0	0	0	0	0	0	0	19.8969	0	0	0	0	0	0	0	0	0	0	0	0	NaN	0	0	0	0	0	0	0	0	0	0	0	0	0	0	0	0	0	0	0	12.0462	0	0	NaN	0	0	0
AAGTGTCGGCCCGGAGTGTA	16.6852	0	0	0	0	0	0	0	0	0	0	0	0	0	0	0	0	0	0	0	0	0	0	0	0	0	0	0	0	0	0	0	0	0	0	0	0	0	0	0	0	0	0	0	0	0	0	0	0
AAGTGTCTGGTTTTTAAGAG	13.6573	0	0	0	0	0	0	0	NaN	0	0	0	0	0	0	0	0	0	0	0	0	0	0	0	0	0	0	0	0	0	0	0	0	0	0	0	0	0	0	0	0	0	0	0	0	NaN	0	0	0
AAGTGTGGCACACAAGTTTT	32.5041	0	0	0	16.2467	0	42.3265	198.495	0	0	0	0	0	0	0	0	0	0	0	0	0	0	0	0	0	0	0	0	0	16.0717	0	0	0	0	0	0	0	0	0	0	0	0	0	14.6975	NaN	0	0	0	0
AAGTGTTAATTTCTGCGCTT	17.3428	0	0	0	0	0	0	11.0256	0	0	0	0	0	0	0	0	0	0	0	0	0	0	0	0	0	0	0	0	0	56.1838	0	0	0	0	0	0	0	0	0	0	0	0	105.539	0	863.133	0	0	0	0
AAGTGTTACTTGTGGACTAA	16.0778	0	0	200.364	118.785	0	10.7513	0	0	0	0	0	0	0	0	0	0	0	0	0	0	0	0	0	0	0	0	0	375.432	0	0	0	0	0	0	0	0	0	0	0	0	0	0	97.1165	0	35.71	0	0	0
AAGTGTTGTACTGACTGAAA	40.2112	0	0	0	0	11.0672	0	NaN	27.7718	11.2466	0	0	0	372.587	0	0	0	0	0	0	0	0	0	0	0	0	0	0	0	243.959	0	0	0	0	0	0	0	0	0	0	54.2565	0	0	48.2957	0	NaN	0	0	86.9193
AAGTGTTTCAAGTATTATTT	15.9419	39.395	0	0	0	0	0	12.3237	0	0	0	0	0	0	0	0	0	0	0	0	0	0	0	0	0	0	26.6268	0	0	0	0	0	0	0	0	0	0	0	0	0	0	0	0	0	0	0	0	0	0
AAGTTAAAGACAATCATCTT	18.3879	0	0	16.2425	0	0	0	93.7598	0	0	0	0	0	0	0	0	0	0	0	0	0	0	0	0	0	0	NaN	0	0	0	0	0	0	0	0	0	0	0	0	0	0	0	0	0	0	0	0	0	NaN
AAGTTAATCAGATAGTTTAT	85.629	0	NaN	0	1110.69	0	12.9877	189.286	0	0	0	0	0	0	0	0	0	0	0	0	0	0	0	150.285	0	0	19.3391	0	0	34.7871	0	0	0	0	0	0	0	0	0	0	0	0	0	26.8696	NaN	21.5908	0	0	0
AAGTTACAGTCTAAAGTTAT	67.8162	17.4137	0	0	31.5647	0	44.8591	42.3661	0	15.8308	0	0	0	0	0	0	0	0	0	0	0	66.9063	0	15.9172	0	0	11.3301	54.4257	0	NaN	0	0	0	0	0	0	0	0	0	0	0	0	NaN	0	0	15.8891	0	0	0
AAGTTACATCATGTACATAC	18.8995	0	0	0	0	0	573.701	32.3098	0	0	0	0	0	0	5808.93	0	0	0	0	0	0	0	0	0	0	0	0	0	0	0	0	0	0	0	0	0	0	0	0	0	0	NaN	0	0	56.9455	NaN	0	0	0
AAGTTACATGAATTGCTATG	27.5692	0	0	0	0	1111.68	0	0	0	0	0	0	0	0	0	0	0	0	0	0	0	0	0	0	0	0	0	0	0	NaN	0	0	0	0	0	0	0	0	0	0	54.3236	0	23.8509	0	0	0	NaN	0	0
AAGTTACCTACAGATGCTTT	17.1937	0	0	0	0	0	0	0	0	0	0	0	0	0	0	0	0	0	0	0	0	0	0	NaN	0	0	0	0	0	0	0	0	0	0	0	0	0	0	0	0	0	0	0	0	0	NaN	0	NaN	0
AAGTTACTACAAATGTGATG	31.2561	0	0	0	0	0	20.1668	0	0	0	0	0	0	0	0	0	0	0	0	0	0	67.0375	0	0	0	0	18.4532	0	0	34.1534	0	0	0	0	0	0	0	0	0	0	0	0	0	0	0	0	0	0	65.001
AAGTTACTTCAGATTACTTT	17.4465	0	0	0	0	0	0	0	0	0	0	0	0	0	0	0	0	0	0	0	0	0	0	0	0	0	0	0	0	0	0	0	0	0	0	0	0	0	0	0	0	0	0	0	0	34.3489	0	0	NaN
AAGTTAGAGGGCTTTCTAAA	14.3111	0	0	0	0	0	206.699	0	0	19.9125	0	0	0	0	0	0	0	0	0	0	0	0	0	0	0	0	0	12421.2	0	22.8859	0	0	0	0	0	0	0	0	0	0	0	0	0	0	0	16.8933	0	0	0
AAGTTAGCCGGGAATTGGAA	45.3421	0	0	0	36.8368	0	NaN	37.4938	0	49.4365	0	0	0	0	0	0	0	0	0	0	0	0	0	NaN	0	0	NaN	0	0	566.31	0	0	0	0	0	0	0	0	0	0	0	0	0	0	31.3931	NaN	0	0	0
AAGTTAGTTTTAGTCTTATC	18.0503	0	0	0	0	NaN	29.2474	0	0	0	0	0	0	0	0	0	0	0	0	0	0	0	0	0	0	0	19.0542	0	16.5894	0	0	0	0	0	0	0	0	0	0	0	0	0	0	0	0	0	0	0	0
AAGTTATAAAGGTGATTTTT	35.0185	16.4319	0	0	0	0	41.0125	11.6747	51.4717	0	0	0	0	0	0	0	0	0	0	0	0	0	0	NaN	13.0064	0	0	0	0	NaN	0	0	0	0	0	0	0	0	0	0	NaN	0	NaN	0	0	0	0	0	23.9434
AAGTTATAATCCAACTCCTT	14.0315	0	0	0	0	0	0	0	0	0	0	0	0	0	0	0	0	0	0	0	0	0	0	91.0158	0	0	0	0	0	0	0	0	0	0	0	0	0	0	0	0	0	93.0778	0	0	0	0	0	0	0
AAGTTATCATACTGATCTTT	22.4053	0	0	31.8924	0	0	16.0987	42.8675	0	0	0	0	0	0	0	0	0	0	0	0	0	0	0	0	0	0	0	0	0	0	0	0	0	0	0	0	0	0	0	0	0	0	0	0	0	840.657	0	0	0
AAGTTATCTTAGAATCATAA	28.8195	0	0	0	0	0	0	33.8313	0	0	59.0251	0	0	0	0	0	0	0	0	0	0	0	0	26.6601	0	14.9077	15.9494	0	0	10.292	0	0	0	0	0	0	0	0	0	0	0	0	29.5301	0	0	0	0	0	0
AAGTTATCTTTTTCACCTAC	17.3709	0	0	0	11.612	0	0	NaN	0	0	0	0	0	0	0	0	0	0	0	0	0	0	0	0	0	0	35.8277	0	0	30.2138	0	0	0	0	0	0	0	0	0	0	0	0	0	0	0	0	0	0	0
AAGTTATTCAGAAGGTCACC	18.2578	0	0	0	0	0	12.6656	NaN	0	0	0	0	0	0	0	0	0	0	0	0	0	0	0	0	0	0	0	0	0	0	0	0	0	0	0	0	0	0	0	0	0	NaN	0	0	0	0	0	45.9985	0
AAGTTATTCATCGTAGTAAG	33.716	65.2664	NaN	20.7758	0	11.1685	NaN	12.5471	0	0	0	0	0	0	0	0	0	0	0	0	0	0	0	0	0	0	16.0354	0	0	0	0	0	0	0	0	0	0	0	0	0	0	0	0	0	0	0	0	0	0
AAGTTATTCGGATTAATGTA	76.1026	0	459.596	0	0	99.4996	NaN	93.802	0	13.1876	0	0	0	0	0	0	0	0	0	0	0	16.341	0	32.8563	0	0	NaN	17.0254	82.1839	20.2117	0	0	0	0	0	0	0	0	0	0	0	23.2197	11.8515	0	23.3619	0	264.501	0	0
AAGTTATTTTTCTTAAATAT	52.6509	16.402	0	186.983	0	0	14.911	0	0	0	0	0	0	0	0	0	0	0	0	0	0	NaN	0	13.9873	0	0	0	0	0	NaN	0	0	0	0	0	0	0	0	0	0	58.5398	NaN	0	0	0	NaN	0	1535	NaN
AAGTTCAGGGGTTCACAGCA	37.563	43.062	0	0	0	29.002	NaN	29.4144	35.4344	0	0	0	0	0	0	0	0	0	0	0	0	0	0	12.7476	31.7497	0	NaN	0	0	0	0	0	0	0	0	0	0	0	0	0	16.8991	0	0	0	0	0	NaN	0	NaN
AAGTTCAGTATCTCTTTTTG	31.0415	0	0	0	0	29.8165	26.376	NaN	0	0	0	0	0	0	0	0	0	0	0	0	58.9277	0	0	0	0	0	0	10.924	0	0	0	0	0	0	0	0	0	0	0	0	0	0	0	0	0	28.5436	0	0	0
AAGTTCATGACTCTTAGCGG	16.6136	0	0	0	16.504	0	0	77.9001	0	0	0	0	0	0	0	0	0	0	0	0	0	0	0	0	0	0	0	0	0	0	0	0	0	0	0	0	0	0	0	0	0	56.2982	18.004	0	0	0	0	0	0
AAGTTCATGGATTTCCGTAC	40.8032	0	0	0	217.206	0	27.0587	22.241	0	0	23.183	0	0	0	0	0	0	0	0	0	0	0	0	185.252	15.0385	0	16.1314	0	0	28.1124	0	0	0	0	0	0	0	0	0	0	0	81.8714	0	0	0	136.903	0	0	55.0566
AAGTTCGGAAAATAATGTTC	17.3687	0	0	0	0	0	0	0	0	0	0	0	0	0	0	0	0	0	0	0	0	0	0	25.8928	0	0	0	0	0	0	0	0	0	0	0	0	0	0	0	0	0	0	NaN	0	0	0	0	0	0
AAGTTCTATATTAATGTCTT	14.4668	0	0	0	0	0	0	0	0	0	0	0	0	0	0	0	0	0	0	0	0	0	0	0	0	0	0	0	0	0	0	0	0	0	0	0	0	0	0	0	0	0	0	0	0	0	0	0	0
AAGTTCTATGCGGATTTGGA	17.9509	0	0	0	0	0	0	0	0	0	0	0	0	0	0	0	0	0	0	0	0	0	0	0	0	0	0	0	0	0	0	0	0	0	0	0	0	0	0	0	0	0	0	0	NaN	0	0	0	0
AAGTTCTATTATTGATACAA	26.4951	0	0	0	0	0	14.1406	38.3451	0	0	0	0	0	0	0	0	0	0	0	0	0	0	0	0	0	0	0	0	0	0	0	0	0	0	0	0	0	0	0	0	0	0	0	0	0	0	0	0	0
AAGTTCTCCAATTTTATGTT	18.2203	0	0	0	0	0	0	27.0961	0	0	0	0	0	0	0	0	0	0	0	0	0	0	0	0	0	0	17.9139	18.7292	0	0	0	0	0	0	0	0	0	0	0	0	0	NaN	0	0	0	0	0	0	0
AAGTTCTGTCTCGTTTTTGA	43.3777	0	0	45.9229	0	NaN	0	27.3617	0	15.8339	0	0	0	0	0	0	0	0	0	0	0	0	0	24.2935	0	0	0	0	0	32.8718	0	0	0	0	0	0	0	0	0	0	NaN	0	NaN	0	0	NaN	0	0	NaN
AAGTTCTTCATTATTCTGGT	13.5959	0	0	0	0	0	0	0	0	16.5391	0	0	0	0	0	0	0	0	0	0	0	566.038	0	0	0	0	0	0	0	0	0	0	0	0	0	0	0	0	0	0	NaN	0	0	0	0	20.0595	0	0	0
AAGTTCTTCCATGAATTTTA	14.6937	0	0	0	0	0	0	17.3773	0	0	0	0	0	0	0	0	0	0	0	0	0	0	0	0	0	0	0	0	0	NaN	0	0	0	0	0	0	0	0	0	0	0	0	0	0	0	0	0	0	0
AAGTTCTTGCAAGAGTGCTA	24.3477	0	0	13.4906	119.942	33.7222	0	0	26.3474	0	0	0	0	0	0	0	0	0	0	0	0	29.3992	0	0	0	0	51.7291	3078.96	0	0	0	0	0	0	0	0	0	0	0	0	0	25.9036	0	0	0	0	0	0	0
AAGTTGACTACGCTCACAAG	31.7155	0	0	0	0	0	16.1115	13.9843	13.2377	456.765	0	0	0	0	0	0	0	0	0	0	0	0	0	0	0	0	0	195.727	0	NaN	0	0	0	0	0	0	0	0	0	0	0	0	11.7332	0	0	NaN	0	0	0
AAGTTGAGAACCTAAGTTCC	22.1081	0	0	0	0	0	0	13.2384	0	16.4175	0	0	0	0	0	0	0	0	0	0	0	0	0	0	0	0	NaN	0	0	0	0	0	0	0	0	0	0	0	0	0	0	181.908	0	0	0	0	0	0	NaN
AAGTTGAGACGTTGATTCTT	19.5775	0	0	0	0	0	0	0	0	0	0	0	0	0	0	0	0	0	0	0	0	0	0	41.2672	0	0	15.2729	0	0	18.7368	0	0	0	0	0	0	0	0	0	0	0	0	0	0	0	0	0	0	0
AAGTTGAGATGCTTATGGGC	11.8768	0	0	0	0	0	0	0	0	0	0	0	0	0	0	0	0	0	0	0	0	0	0	0	0	0	0	0	0	0	0	0	0	0	0	0	0	0	0	0	0	0	18.4945	0	0	0	0	0	0
AAGTTGATAATTTTTATTAC	13.2677	0	0	0	0	0	0	13.6976	0	0	0	0	0	0	0	0	0	0	0	0	0	78.2505	0	0	0	0	0	0	0	NaN	0	0	0	0	0	0	0	0	0	0	0	0	0	0	0	0	0	0	0
AAGTTGATACACTGGAATTT	23.4068	0	0	0	0	0	28.1988	12.7916	0	0	0	0	0	0	0	0	0	0	0	0	0	0	0	0	49.3991	0	38.4207	0	0	12.0945	0	0	0	0	0	0	0	0	0	0	0	0	0	0	0	0	0	0	0
AAGTTGATTTCTACCTCATG	38.1379	0	0	0	12.452	0	NaN	13.2384	126.656	0	0	0	0	0	0	0	0	0	0	0	0	0	0	61.147	0	0	0	0	0	32.1934	0	0	0	0	0	0	0	0	0	0	NaN	NaN	23.0005	NaN	0	0	0	0	0
AAGTTGCACGCGCTGGTATG	13.8624	0	0	0	0	0	0	0	0	0	0	0	0	0	0	0	0	0	0	0	0	13.5151	0	0	0	0	0	0	0	0	0	0	0	0	0	0	0	0	0	0	0	0	0	158.978	0	0	0	0	0
AAGTTGCACTTACATTTTGT	24.1698	0	0	0	60.3476	0	18.7833	75.6241	0	0	0	0	0	0	0	0	0	0	0	0	0	0	24.3149	24.1494	0	0	80.2966	0	0	0	0	0	0	0	0	0	0	0	0	0	0	0	56.5163	0	0	0	0	0	0
AAGTTGCATATGGTCGTCTT	13.0582	102.385	0	0	0	0	0	0	21.0833	0	0	0	0	0	0	0	0	0	0	0	0	0	0	0	0	0	0	0	0	0	0	0	0	0	0	0	0	0	0	0	0	0	0	0	0	0	0	0	0
AAGTTGCATGGGTCTATGTG	46.1653	0	0	84.1815	161.903	17.9308	34.2945	59.288	0	0	0	0	0	0	0	0	0	0	0	0	0	0	NaN	23.7105	0	0	0	0	0	0	0	0	0	0	0	0	0	0	0	0	0	0	0	NaN	0	0	42.6394	45.8481	NaN
AAGTTGGACTTTGTATTTTG	24.44	0	0	0	0	0	23.082	0	53.6632	0	0	0	0	0	0	0	0	0	0	0	0	0	0	14.3492	12.7847	0	0	0	0	NaN	0	0	0	0	0	0	0	0	0	0	0	0	0	0	0	0	0	17.9653	0
AAGTTGGAGTTTCGATCTTC	13.4686	233.707	0	455.393	0	0	0	0	0	0	0	0	0	0	0	0	0	0	0	0	0	0	0	0	0	0	0	0	0	0	0	0	0	0	0	0	0	0	0	0	0	0	0	0	30.1629	0	0	0	0
AAGTTGGCATTGGTTTTGGT	22.9746	0	0	0	0	0	15.233	11.6536	0	0	0	0	0	0	0	0	0	0	0	0	0	0	0	0	0	0	0	0	0	0	0	0	0	0	0	0	0	0	0	0	NaN	0	74.7397	0	0	0	0	0	0
AAGTTGGGCTTCTATTCACA	22.2645	0	0	0	37.6724	0	0	NaN	0	421.202	0	0	0	0	0	0	0	0	0	0	0	0	0	45.2409	0	0	NaN	0	0	0	0	0	0	0	0	0	0	0	0	0	0	0	0	0	0	0	19.8956	0	20.9377
AAGTTGGGTTTTTAGAACTT	30.893	0	0	0	0	0	0	21.381	0	0	0	0	0	0	0	0	0	0	0	0	0	0	0	0	0	0	0	0	0	0	0	0	0	0	0	0	0	0	0	0	0	0	0	0	0	NaN	0	0	NaN
AAGTTGGTAATATGGATGAC	17.9482	37.3119	0	0	0	0	24.6961	13.7273	0	0	0	0	0	0	0	0	0	0	0	0	0	0	0	0	0	0	0	0	0	0	0	0	0	0	0	0	0	0	0	0	0	0	0	0	0	0	0	0	0
AAGTTGGTACGTCATACGAC	15.0914	0	0	0	0	0	0	0	0	0	42.3459	0	0	0	0	0	0	0	0	0	0	0	0	0	0	0	0	0	0	0	0	0	0	0	0	0	0	0	0	0	0	0	0	0	0	0	0	0	0
AAGTTGGTGTAATTTCAAAT	13.4139	0	0	0	42.421	0	0	0	0	0	0	0	0	0	0	0	0	0	0	0	0	NaN	0	0	0	0	0	0	0	NaN	0	0	0	0	0	0	0	0	0	0	0	0	0	0	0	0	0	0	0
AAGTTGGTTCTCCCGTGAGG	34.186	0	0	0	138.884	183.112	20.7195	73.4871	0	0	0	0	0	0	0	0	0	0	0	0	0	0	0	0	0	71.6638	0	0	0	0	0	0	0	0	0	0	0	0	0	0	NaN	41.6703	0	0	0	12.7146	0	0	0
AAGTTGGTTTATGCGTATGG	20.5852	0	0	0	18.5323	0	12.8614	0	0	0	0	0	0	0	0	0	0	0	0	0	0	0	0	0	0	0	0	0	197.654	0	0	0	0	0	0	0	0	0	0	0	877.048	0	0	0	NaN	0	0	0	0
AAGTTGTAAAGTTCTGCTTA	18.7221	0	0	0	0	0	NaN	17.6975	0	0	0	0	0	0	0	0	0	0	0	0	NaN	0	0	0	0	0	0	24.81	0	0	0	0	0	0	0	0	0	0	0	0	0	NaN	0	0	0	0	0	NaN	0
AAGTTGTACAGAGAATTGTG	16.8516	0	0	0	0	0	0	NaN	0	0	0	0	0	0	0	0	0	0	0	0	0	0	0	0	65.0706	0	0	0	0	62.4663	0	0	0	0	0	0	0	0	0	0	0	0	0	0	0	0	0	14.8948	0
AAGTTGTCATAGACTGGACA	32.3561	0	0	0	0	844.508	130.795	0	0	0	0	0	0	0	0	0	0	0	0	0	0	0	0	32.4163	0	0	15.9768	0	0	0	0	0	0	0	0	0	0	0	0	0	0	0	0	0	0	0	0	0	0
AAGTTGTTGAAATTGCTCGG	20.1451	0	0	0	0	0	117.895	11.8348	0	NaN	0	0	0	0	0	0	0	0	0	0	0	0	0	0	0	0	0	0	0	NaN	0	0	0	0	0	0	0	0	0	0	0	0	0	0	NaN	0	0	0	NaN
AAGTTGTTTCTGAGCATATA	16.9487	18.4403	0	0	25.8874	0	0	NaN	0	0	0	0	0	0	0	0	0	0	0	0	0	0	0	0	0	0	0	0	0	NaN	0	0	0	0	0	0	0	0	0	0	82.2552	0	0	0	0	0	0	0	0
AAGTTTAGCTGAGTATTCTT	26.64	0	0	0	0	0	0	43.9087	0	0	0	0	0	0	0	0	0	0	0	0	0	785.912	0	0	0	0	0	0	0	0	0	0	0	0	0	0	0	0	0	0	0	0	0	0	0	0	0	0	36.7193
AAGTTTATTAGTAAATTATG	28.9254	0	0	27.4668	246.46	288.692	11.8347	34.7288	77.9106	0	0	0	0	0	0	0	0	0	0	0	0	112.152	0	0	0	0	NaN	0	67.2116	0	0	0	0	0	0	0	0	0	0	0	0	NaN	0	0	0	0	0	0	0
AAGTTTATTCATTGCTCTTT	17.0066	0	0	0	0	0	0	16.8797	43.5656	0	0	0	0	0	0	0	0	0	0	0	0	0	0	0	0	0	0	0	17.3857	21.1353	0	0	0	0	0	0	0	0	0	0	0	0	0	0	0	0	0	0	0
AAGTTTCCTATTCTGGTGTT	13.5992	0	0	0	0	157.917	0	0	NaN	10.8566	0	0	0	0	0	0	0	0	0	0	0	0	0	0	0	0	0	0	0	0	0	0	0	0	0	0	0	0	0	0	0	0	0	0	0	0	0	0	0
AAGTTTCGTTGTGTATAAAA	15.7971	0	12.1367	0	0	0	0	21.4021	0	0	0	0	0	0	0	0	0	0	0	0	0	0	0	0	0	0	0	0	0	0	0	0	0	0	0	0	0	0	0	0	0	0	18.2406	0	0	87.8663	0	0	0
AAGTTTCTAACAAGGGATAA	18.5734	0	0	0	0	0	35.6214	12.5471	0	0	0	0	0	0	0	0	0	0	0	0	0	0	0	0	0	0	45.8804	0	0	0	0	0	0	0	0	0	0	0	0	0	NaN	0	0	0	0	0	0	0	0
AAGTTTGATCTCTACCTAAG	14.867	NaN	0	0	0	0	32.8415	0	0	0	0	0	0	0	0	0	0	0	0	0	0	0	0	0	0	0	0	NaN	0	0	0	0	0	0	0	0	0	0	0	0	0	0	0	0	0	0	0	0	NaN
AAGTTTGATTCTAAGTTAGC	36.9997	0	0	0	36.632	13.32	0	11.5356	21.7462	181.662	0	0	0	0	0	0	0	0	0	0	0	0	0	0	0	0	NaN	0	0	NaN	0	0	0	0	0	0	0	0	0	0	0	0	0	0	NaN	0	0	0	0
AAGTTTGTCGGATGGCATCG	16.7032	0	0	0	0	0	0	0	0	0	0	0	0	0	0	0	0	0	0	0	0	0	0	0	0	0	0	0	0	0	0	0	0	0	0	0	0	0	0	0	0	NaN	0	0	0	NaN	0	0	0
AAGTTTTACAATAAATTGGT	26.9506	NaN	0	0	0	0	129.303	27.054	0	0	0	0	0	0	0	0	0	0	0	0	28.2536	0	0	0	0	0	56.0153	0	0	NaN	0	0	0	0	0	0	0	0	0	0	0	0	0	34.8014	0	0	0	0	11.9881
AAGTTTTCCTTCCTCTTTTA	21.2131	0	0	0	0	0	14.254	NaN	23.2072	0	0	0	0	0	0	0	0	0	0	0	0	0	0	20.8682	0	0	0	0	0	0	0	0	0	0	0	0	0	0	0	0	0	0	42.6386	0	0	18.5014	0	0	0
AAGTTTTGTATTAGATCATG	15.7248	0	40.1452	0	383.216	NaN	0	NaN	0	23.5823	0	0	0	0	0	0	0	0	0	0	0	NaN	0	0	0	0	0	0	0	0	0	0	0	0	0	0	0	0	0	0	75.0908	0	0	0	0	53.0287	0	0	72.9127
AAGTTTTGTTTTGGAACATG	33.9146	0	0	0	0	0	0	23.0291	0	108.828	0	0	0	0	0	0	0	0	0	0	0	0	0	NaN	0	0	NaN	0	0	14.9172	0	0	0	0	0	0	0	0	0	0	0	0	0	0	17.6749	NaN	0	0	NaN
AAGTTTTTCGGAGCCGATTA	24.4295	0	0	102.367	115.166	0	0	69.0998	0	0	0	0	0	0	0	0	0	0	0	0	0	0	0	0	0	0	0	0	0	0	0	0	0	0	0	0	0	0	0	0	0	NaN	0	0	14.6013	23.4592	0	0	0
AAGTTTTTGTCCTTCCTTAT	35.1843	0	0	0	0	0	14.3235	125.682	0	0	0	0	0	0	0	0	0	0	0	0	98.4567	0	0	34.2367	0	0	0	0	0	NaN	0	0	0	0	0	0	0	0	0	0	0	0	0	0	0	0	0	0	0
AATAAAAACTTAAAAGAATT	14.464	0	0	0	0	0	0	0	NaN	0	0	0	0	0	0	0	0	0	0	0	0	0	0	NaN	0	0	0	0	0	0	0	0	0	0	0	0	0	0	0	0	0	0	14.5679	0	0	0	286.061	0	0
AATAAAAAGCTCGAAGAAGA	23.7964	0	0	0	0	0	0	0	45.1603	0	0	0	0	0	0	0	0	0	0	0	0	0	0	0	0	0	0	0	0	0	0	0	0	0	0	0	0	0	0	0	0	160.461	0	NaN	0	11.8805	0	NaN	0
AATAAAAATAAGGCCTATTC	14.108	0	0	0	0	0	0	15.5816	0	0	0	0	0	0	0	0	0	0	0	0	0	0	0	0	0	0	0	0	0	0	0	0	0	0	0	0	0	0	0	0	0	0	0	0	0	0	0	0	0
AATAAAAATTCTACTGCTAT	12.7241	0	0	0	0	0	0	0	0	0	0	0	0	0	0	0	0	0	0	0	0	0	0	0	0	0	0	0	0	0	0	0	0	0	0	0	0	0	0	0	0	0	0	0	0	0	0	0	58.1904
AATAAAAGGTTTCTGAGGCA	22.264	0	0	13.9224	38.831	24.0833	18.3788	359.897	18.6061	0	0	0	0	0	0	0	0	0	0	0	0	0	0	0	31.2739	0	17.6426	0	0	0	0	0	0	0	0	0	0	0	0	0	0	0	0	0	0	0	0	0	0
AATAAAAGTTATTAAGTGTA	20.5073	0	0	0	0	0	0	14.9411	0	0	0	0	0	0	0	0	0	0	0	0	0	0	0	0	0	0	0	0	0	0	0	0	0	0	0	0	0	0	0	0	0	0	18.9555	0	0	0	0	0	0
AATAAAATCTTGTTTTTAAT	43.9808	0	0	0	36.575	0	11.0863	34.5686	0	17.9653	0	0	0	0	0	0	0	0	0	0	0	0	0	132.109	83.3318	0	NaN	0	0	NaN	0	0	0	0	0	0	0	0	0	0	0	0	34.1963	0	NaN	0	0	0	0
AATAAACAAATTTTCTCGTG	33.7225	0	0	0	0	49.2748	0	14.1233	0	0	0	0	0	0	0	0	0	0	0	0	0	0	15.4212	0	0	0	0	0	0	21.0906	0	0	0	0	0	0	0	0	0	0	0	0	0	24.7383	0	0	0	0	0
AATAAACATTGCTTTATACG	21.622	0	0	0	0	0	0	0	0	0	0	0	0	0	0	0	0	0	0	0	0	0	0	31.5429	0	0	NaN	0	0	0	0	0	0	0	0	0	0	0	0	0	0	NaN	0	0	0	0	0	0	NaN
AATAAAGAAACAATCCGCGT	21.7538	0	336.679	0	190.306	0	0	45.7083	0	0	0	0	0	0	0	0	0	0	0	0	0	0	0	21.1965	0	0	0	0	0	NaN	0	0	0	0	0	0	0	0	0	0	0	0	0	0	0	0	0	0	NaN
AATAAAGTCACGTTTCATTT	26.8557	0	0	0	0	0	0	0	0	0	0	0	0	0	0	0	0	0	0	0	0	450.446	0	0	0	0	0	0	0	0	0	0	0	0	0	0	0	0	0	0	0	0	NaN	0	0	NaN	0	0	0
AATAAATAATTCTAATGTAT	32.5969	0	NaN	0	0	115.285	46.6252	NaN	0	0	0	0	0	0	0	0	0	0	0	0	0	0	0	NaN	0	0	0	0	0	NaN	0	0	0	0	0	0	0	0	0	0	NaN	0	0	0	0	0	0	0	NaN
AATAAATACGAGTATCATGT	39.6701	25.0752	0	0	0	0	NaN	21.9122	0	15.3128	0	0	0	0	0	0	0	0	0	0	0	0	12.233	0	0	0	0	0	0	13.7179	0	0	0	0	0	0	0	0	0	0	0	0	0	0	0	0	0	NaN	0
AATAAATAGCTTTTATACAA	12.543	0	0	0	0	0	0	22.6456	0	0	0	0	0	0	0	0	0	0	0	0	0	0	0	0	0	38.0194	0	0	0	20.9492	0	0	0	0	0	0	0	0	0	0	0	0	0	0	0	0	0	0	81.5771
AATAAATATAACAGTTTCCA	21.4293	0	0	0	0	0	0	0	0	0	0	0	0	0	0	0	0	0	0	0	0	68.7486	0	0	0	0	0	0	0	194.992	0	0	0	0	0	33886.4	0	0	0	0	0	0	0	0	0	0	0	0	0
AATAAATCAGCATAACCTGC	36.8257	0	0	0	0	0	0	13.0697	65.3611	0	0	0	0	0	0	0	0	0	0	0	0	0	0	0	0	0	16.5504	0	0	NaN	0	0	0	0	0	0	0	0	0	0	0	24.314	NaN	0	0	31.1993	0	0	0
AATAAATCTTTGGGATATAA	27.301	0	0	0	0	0	0	14.292	0	0	0	0	0	0	0	0	0	0	0	0	0	0	0	0	0	0	0	0	0	0	0	0	0	0	0	0	0	0	0	0	0	0	0	0	0	26.7187	0	0	0
AATAAATGTAGGTGTCTATA	34.5809	0	0	0	0	37.0041	22.5861	55.0101	12.3186	0	0	0	0	657.214	0	0	0	0	0	0	0	0	0	0	0	0	147.635	0	0	0	0	0	0	0	0	0	0	0	0	0	NaN	NaN	0	NaN	0	0	0	0	0
AATAAATTAAATCTATCTTA	12.9766	0	0	0	0	22.4424	0	0	0	0	0	0	0	0	0	0	0	0	0	0	0	0	0	0	0	0	0	0	0	0	0	0	0	0	0	0	0	0	0	0	0	0	0	NaN	0	0	0	0	0
AATAAATTACACGGAATTTT	26.3148	0	0	0	0	0	NaN	NaN	0	48.4597	0	0	0	0	0	0	0	0	0	0	0	0	0	0	0	0	0	0	0	NaN	0	0	0	0	0	0	0	0	0	0	0	0	NaN	0	0	14.7998	0	0	0
AATAAATTTCCGTATCTTTA	19.8406	0	0	0	0	0	0	37.675	0	0	0	0	0	0	0	0	0	0	0	0	0	0	0	67.8905	0	0	NaN	0	0	NaN	0	0	0	0	0	0	0	0	0	0	0	0	0	0	0	0	0	NaN	0
AATAACAGCTGATTTACTAT	30.5303	0	0	0	0	0	0	14.7935	NaN	49.0495	0	0	0	0	0	0	0	0	0	0	0	0	0	NaN	0	0	0	0	0	NaN	0	0	0	0	0	0	0	0	0	0	0	0	0	0	11.0278	0	0	0	NaN
AATAACCCGGTTATTTACTA	18.8958	15.688	0	0	211.048	0	0	0	0	0	0	0	0	0	0	0	0	0	0	0	0	0	0	0	0	0	0	0	0	0	0	0	0	0	0	0	0	0	0	0	0	0	15.0461	22.9506	0	0	0	0	NaN
AATAACGCTGATACAAAAAT	12.4589	0	0	0	19.1423	0	0	NaN	0	0	0	0	0	0	0	0	0	0	0	0	0	0	0	NaN	0	0	NaN	0	0	0	0	0	0	0	0	0	0	0	0	0	0	0	0	0	0	0	0	0	0
AATAACGTCCGTCGTACCTG	54.2342	0	50.6892	0	32.7781	24.6911	NaN	16.547	61.6425	17.6439	0	0	0	0	0	0	0	0	0	0	22.7384	0	0	0	0	0	0	0	0	0	0	0	0	0	0	0	0	0	0	0	0	NaN	0	0	0	44.4378	0	0	0
AATAACTCATTATCATTATG	12.9322	0	0	26.0095	15.1176	0	0	22.5823	0	0	0	0	0	0	0	0	0	0	0	0	14.7663	0	0	0	0	0	0	0	0	0	0	0	0	0	0	0	0	0	0	0	0	0	0	0	0	0	0	27.5668	0
AATAACTTATTTTAAACGAC	28.155	0	0	0	0	0	NaN	0	0	NaN	0	0	0	0	0	0	0	0	0	0	0	0	0	0	0	0	0	0	0	NaN	0	0	0	0	0	0	0	0	0	0	0	0	0	NaN	0	0	0	73.5762	0
AATAACTTGTCCGGATACCC	16.5352	0	0	0	0	0	0	0	11.2658	0	0	0	0	0	0	0	0	0	0	0	0	0	0	0	51.892	0	0	0	0	0	0	0	0	0	0	0	0	0	0	0	0	0	17.7156	0	0	0	0	0	0
AATAACTTTCTGTATGCCGC	24.2006	0	0	0	0	0	10.6251	20.6562	68.2395	0	0	0	0	0	0	0	0	0	0	0	0	0	0	NaN	0	0	0	0	0	22.834	0	0	0	0	0	0	0	0	0	0	0	NaN	0	0	0	47.5388	0	98.2883	0
AATAACTTTTTAGTTTCTTA	15.3034	0	15.5926	0	23.1944	0	23.1039	23.893	0	0	0	0	0	0	0	0	0	0	0	0	0	0	0	0	0	0	0	0	0	0	0	0	0	0	0	0	0	0	0	0	NaN	0	0	0	21.9013	0	0	0	0
AATAAGAATCAAAGGGATCT	32.131	41.3662	0	0	24.2096	16.8145	16.3164	112.085	0	0	0	0	0	0	0	0	0	0	0	0	0	0	0	59.6973	0	0	0	0	0	NaN	0	0	0	0	0	0	0	0	0	0	0	0	0	0	24.6308	NaN	0	0	NaN
AATAAGACATATTGTATGAA	13.3811	0	0	0	0	0	0	0	0	0	0	0	0	0	0	0	0	0	0	0	0	0	0	0	0	0	100.226	0	0	18.574	0	0	0	0	0	0	0	0	0	0	0	0	0	0	23.4389	0	0	0	0
AATAAGATCCGTTACTTATG	24.7181	0	0	0	10.9746	0	391.04	12.0582	32.0746	16.6141	0	0	0	0	0	0	0	0	0	0	0	0	0	0	43.7896	0	0	0	0	21.9909	0	0	0	0	0	0	0	0	0	0	0	0	0	NaN	0	0	0	NaN	0
AATAAGCCTTCTAGTTTATA	14.2511	0	0	0	0	13.326	0	0	0	0	0	0	0	0	0	0	0	0	0	0	0	0	0	0	0	0	0	0	0	0	0	0	0	0	0	0	0	0	0	0	NaN	0	0	0	0	0	0	0	0
AATAAGCGTTAAGCAGGACG	26.4407	0	0	0	0	0	0	12.1004	0	19.5131	0	0	0	0	0	0	0	0	0	0	0	0	0	0	0	0	NaN	0	0	40.5577	0	0	0	0	0	0	0	0	0	0	0	0	0	0	0	0	0	0	0
AATAAGGATCAAAAGATTGG	45.8002	0	0	0	0	0	14.8543	74.6884	0	0	0	0	0	0	0	0	0	0	0	0	0	0	0	36.9719	0	0	0	0	53.3682	21.4772	0	0	0	0	0	0	0	0	0	0	0	0	17.5554	0	0	0	0	0	0
AATAAGGCTGCTTTATTAAT	11.4349	0	0	0	27.54	0	0	80.4792	0	0	0	0	0	0	0	0	0	0	0	0	0	0	0	0	0	0	0	0	19.7912	0	0	0	0	0	0	0	0	0	0	0	0	0	0	0	0	0	0	0	0
AATAAGTAAGAGAACGTTTA	19.1747	0	0	66.9666	0	0	0	0	0	0	0	0	0	0	0	0	0	0	0	0	0	153.18	0	0	0	0	0	0	0	0	0	0	0	0	0	0	0	0	0	0	0	0	0	11.2723	0	0	0	0	0
AATAAGTAGTTACCATGTTC	22.5987	0	0	0	0	0	0	0	0	0	15.0578	0	0	0	744.049	0	0	0	0	0	0	0	0	0	0	0	0	0	0	0	0	0	0	0	0	0	0	0	0	0	0	0	0	53.2797	0	13.6721	0	0	0
AATAAGTAGTTACTTGATGT	16.9253	0	0	0	0	0	NaN	0	0	0	0	0	0	0	0	0	0	0	0	0	0	0	0	0	0	0	0	0	0	36.9976	0	0	0	0	0	0	0	0	0	0	0	0	0	0	0	0	0	0	0
AATAAGTATTGGGCTAGAAT	18.9123	11.21	0	0	0	0	0	0	0	0	0	0	0	0	0	0	0	0	0	0	0	14.6938	0	0	0	0	0	0	0	0	0	0	0	0	0	0	0	0	0	0	17.5727	NaN	0	0	0	0	0	0	0
AATAAGTGCATTATTTCATG	12.8644	0	0	0	0	0	0	18.6457	0	0	0	0	0	0	0	0	0	0	0	0	0	21.789	0	0	0	0	0	0	0	NaN	0	0	0	0	0	0	0	0	0	0	0	0	0	0	0	0	0	0	NaN
AATAAGTGGATTTATTTCTG	14.1421	0	0	0	0	0	0	0	0	0	0	0	0	0	0	0	0	0	0	0	0	0	0	0	0	0	0	0	0	0	0	0	0	0	0	0	0	0	0	0	0	0	0	0	0	0	0	0	0
AATAAGTTATTTATATTGGT	18.7028	17.1309	0	0	0	0	0	0	0	0	0	0	0	0	0	0	0	0	0	0	0	0	0	NaN	0	0	0	0	0	NaN	0	0	0	0	0	0	0	0	0	0	0	0	0	0	0	0	17.357	0	0
AATAATAATGTTATCAAACA	23.916	0	0	0	0	0	16.1463	0	0	0	0	0	0	0	0	0	0	0	0	0	0	0	0	0	0	0	NaN	0	0	18.386	0	0	0	0	0	0	0	0	0	0	0	0	0	0	NaN	0	0	0	0
AATAATAATTTTCACTATTG	37.2327	62.6186	0	12.4654	43.7823	0	36.0439	18.5825	0	0	0	0	0	0	0	0	0	0	0	0	0	0	0	0	0	0	35.2573	0	0	0	0	0	0	0	0	0	0	0	0	0	0	41.0966	0	0	0	0	0	0	0
AATAATAGAGATTTTTATAT	12.8674	0	0	0	0	0	0	67.2494	0	0	0	0	0	0	0	0	0	0	0	0	0	0	0	0	0	0	0	0	42.0618	0	0	0	0	0	0	0	0	0	0	0	0	0	0	0	0	0	0	0	0
AATAATAGATTTCAAGGATA	47.1679	144.287	0	0	0	19.4725	14.4846	21.8489	0	41.1014	37.2247	0	0	0	0	0	0	0	0	0	0	0	0	259.473	0	0	0	0	0	58.8561	0	0	0	0	0	0	0	0	123.795	0	0	0	0	33.6354	50.6054	0	0	0	0
AATAATAGTGTTGTTCACAA	26.6213	0	243.747	0	34.2303	0	49.5314	32.6808	NaN	NaN	0	0	0	0	0	0	0	0	0	0	0	0	0	0	0	0	NaN	0	0	0	0	0	0	0	0	0	0	0	0	0	0	NaN	0	0	0	0	0	0	0
AATAATATCAAATCGATAAG	20.4572	0	0	0	0	88.5317	0	NaN	0	0	0	0	0	0	0	0	0	0	0	0	0	0	0	0	0	0	0	0	162.891	0	0	0	0	0	0	0	0	0	0	0	0	0	0	58.8958	0	0	0	0	0
AATAATATTAACTTCTGTTT	18.6664	0	0	0	0	0	0	NaN	0	0	0	0	0	0	0	0	0	0	0	0	0	0	0	0	0	0	0	0	0	0	0	0	0	0	0	0	0	0	0	0	NaN	0	0	0	0	0	0	0	19.6501
AATAATATTAGTCGTATACT	17.1751	36.1593	0	0	0	0	0	20.5594	0	0	0	0	0	0	0	0	0	0	0	0	0	0	0	0	0	0	0	0	0	0	0	0	0	0	0	0	0	0	0	0	0	0	0	0	0	NaN	0	0	0
AATAATCCACCACTCAAGTA	18.5867	0	0	0	0	0	0	0	32.2027	0	0	0	0	0	0	0	0	0	0	0	0	0	0	0	0	0	0	0	0	62.9138	0	0	0	0	0	0	0	0	0	0	0	0	NaN	0	0	0	0	436.214	0
AATAATCGTGAATGAGGGGC	41.23	179.464	0	0	0	14.0432	0	25.8948	0	0	0	0	0	0	0	0	0	0	0	0	0	0	0	0	0	0	52.948	0	0	NaN	0	0	0	0	0	0	0	0	0	0	NaN	0	0	0	71.7014	NaN	0	0	9999.42
AATAATCTTGATTGTACCCA	12.6512	0	0	0	0	0	0	NaN	0	NaN	0	0	0	0	0	0	0	0	0	0	0	0	0	0	0	0	64.8934	0	0	0	0	0	0	0	0	0	0	0	0	0	0	39.62	0	0	0	0	0	0	0
AATAATGATTCGAACGTTAC	13.8882	0	0	0	0	0	0	11.2068	0	0	0	0	0	0	0	0	0	0	0	0	0	0	0	0	0	0	0	0	0	0	0	0	0	0	0	0	0	0	0	0	0	0	0	0	0	11.8338	0	0	0
AATAATGATTCTATTTCTCC	17.6851	0	0	0	0	45.8065	0	0	0	0	0	0	0	0	0	0	0	0	0	0	0	0	0	0	0	0	0	0	0	0	0	0	0	0	0	0	0	0	0	0	0	0	0	0	0	NaN	0	86.5817	0
AATAATGCTTTGAAAACCCT	13.5921	0	0	0	0	0	0	0	36.9193	0	0	0	0	0	0	0	0	0	0	0	0	0	0	0	0	0	0	0	0	0	0	0	0	0	0	0	0	0	0	0	0	0	0	0	0	0	0	0	0
AATAATGTATCTAGCTCTCT	13.8119	0	0	107.493	0	0	0	13.2806	0	0	0	0	0	0	0	0	0	0	0	0	0	0	0	0	0	0	0	0	32.0922	0	0	0	0	0	0	0	0	0	0	0	0	0	0	0	0	12.6762	0	0	0
AATAATGTATGAAGGGTTTT	18.2619	0	0	0	0	0	0	0	0	0	0	0	0	0	0	0	0	0	0	0	0	0	0	0	0	0	0	0	0	0	0	0	0	0	0	0	0	0	0	0	0	0	0	NaN	0	0	0	0	0
AATAATGTTTCCTTCACAGA	28.5501	0	0	0	0	0	0	0	0	53.306	0	0	0	0	0	0	0	0	0	0	0	0	0	0	71.7031	0	0	0	0	NaN	0	0	0	0	0	0	0	0	0	0	21.8621	0	0	0	0	16.7015	0	0	0
AATAATTCCACGCACTTCCC	37.8947	0	0	0	69.0366	76.6541	0	23.3368	28.8429	0	0	0	0	0	0	0	0	0	0	0	0	0	0	NaN	0	0	4411.41	0	376.028	18.0513	0	0	0	0	0	0	0	0	0	0	0	0	10.9419	0	0	NaN	0	0	47.5303
AATAATTGCGTGGTGTATGT	15.5951	0	0	NaN	0	0	0	0	1833.2	0	0	0	0	0	0	0	0	0	0	0	0	0	0	0	0	0	0	0	0	0	0	0	0	0	0	0	0	0	0	0	0	0	0	0	0	0	0	0	0
AATAATTGGACGCAATAACG	19.2538	0	0	0	0	0	517.269	22.1145	0	0	0	0	0	0	0	0	0	0	0	0	0	0	0	0	0	0	0	0	0	NaN	0	0	0	0	0	0	0	0	0	0	0	0	0	18.6508	0	0	0	0	0
AATAATTTGCAATATATGTC	13.3822	0	0	0	0	0	0	0	0	0	0	0	0	0	0	0	0	0	0	0	0	0	0	17.9175	0	0	0	0	NaN	55.1921	0	0	0	0	0	0	0	0	0	0	0	0	0	0	0	0	0	0	0
AATAATTTGCTGACTAGCAG	12.571	0	0	0	0	0	0	19.965	0	0	0	0	0	0	0	0	0	0	0	0	0	0	0	0	0	0	0	0	0	0	0	0	0	0	0	0	0	0	0	0	44.319	0	0	0	0	0	0	0	0
AATAATTTGGAAGGTTCTAT	23.4064	0	0	0	325.629	0	0	16.6774	0	0	0	0	0	0	0	0	0	0	308.467	0	36.0069	0	0	0	14.8254	0	0	0	0	0	0	0	0	0	0	0	0	0	0	0	0	0	0	0	0	0	0	0	0
AATACAAATATAAAACAGTC	13.3048	0	0	0	0	0	0	0	0	0	0	0	0	0	0	0	0	0	0	0	0	0	0	0	0	0	0	0	0	0	0	0	0	0	0	0	0	0	0	0	0	0	0	0	0	46.0458	0	0	0
AATACAATCGTCTAGCCTGC	27.3498	0	0	0	19.2266	0	28.2207	0	0	11.2435	13.5368	0	0	0	0	0	0	0	0	0	0	0	0	0	0	0	0	0	0	NaN	0	0	0	0	0	0	0	0	0	0	0	NaN	0	0	NaN	0	0	0	0
AATACAATTGCATTTGTAAT	19.5109	0	0	0	0	0	0	NaN	20.7117	0	0	0	0	0	0	0	0	0	0	0	0	0	0	0	0	0	0	0	0	0	0	0	0	0	0	0	0	0	0	0	0	0	0	0	38.4241	0	0	0	0
AATACACGAATAAAAAGGTT	19.4197	0	0	0	0	0	0	21.8278	0	0	0	0	0	0	0	0	0	0	0	0	0	0	0	0	0	0	0	0	0	0	0	0	0	0	0	0	0	0	0	0	0	0	0	0	0	53.7777	0	0	0
AATACACGTTGTAAGTGCCA	43.0731	0	0	0	0	21.9258	0	24.8709	0	0	0	0	0	0	0	0	0	0	0	0	0	1718.1	0	18.104	0	0	NaN	0	176.801	0	0	0	0	0	0	0	0	0	0	0	0	0	0	0	0	0	0	0	0
AATACACTCCCTTGTTTTAG	14.6907	0	0	0	0	0	0	18.6246	0	0	0	0	0	0	0	0	0	0	0	0	0	0	0	15.007	0	0	0	0	0	0	0	0	0	0	0	0	0	0	0	0	0	0	0	0	NaN	NaN	0	0	0
AATACAGTGCAGCTCATATC	29.4303	0	0	28.5459	0	0	0	20.1337	0	0	0	0	0	0	0	0	0	0	0	0	0	0	0	NaN	0	0	454.904	0	0	NaN	0	0	0	0	0	0	0	0	0	0	0	0	0	0	NaN	0	0	0	0
AATACATATTCTATTGAGAT	15.2943	0	0	0	0	0	18.0915	0	0	0	0	0	0	0	0	0	0	0	0	0	0	0	0	100.015	0	0	0	14.7976	0	0	0	0	0	0	0	0	0	0	0	0	0	0	0	0	0	0	0	0	NaN
AATACCAGATCTAGAATCGC	15.4797	0	0	0	0	16.7031	0	NaN	0	0	0	0	0	0	0	0	0	0	0	0	0	0	0	0	0	0	40.1895	0	0	NaN	59310.5	NaN	0	0	0	0	0	0	0	0	NaN	0	0	0	0	0	0	0	0
AATACCAGATTCACATCAGG	15.588	67.9889	0	0	0	0	0	12.9728	0	0	0	0	0	0	0	0	0	0	0	0	0	0	0	0	0	0	0	0	0	NaN	0	0	0	0	0	0	0	0	0	0	0	0	0	0	0	0	0	0	0
AATACCCATCCATGGGGTAA	45.7961	0	0	0	0	46.9429	12.3307	16.0159	47.601	13.6932	0	0	0	0	0	0	0	0	0	0	58.9693	0	0	0	0	0	0	0	0	NaN	0	0	0	0	0	0	0	0	0	0	0	0	0	0	0	41.4885	0	0	0
AATACCCCATGGGAGGAAAG	18.6269	0	NaN	0	0	0	0	0	NaN	0	0	0	0	0	0	0	0	0	0	0	0	0	0	0	0	0	0	0	0	17.7256	0	0	0	0	0	0	0	0	0	0	0	0	378.286	0	0	0	0	0	0
AATACCCCGTCTTAATATTT	29.6488	0	0	0	0	0	0	0	0	NaN	0	0	0	0	0	0	0	0	0	0	0	0	0	17.6997	0	0	0	0	0	0	0	0	0	0	0	0	0	0	0	0	0	19.2409	0	0	0	23.3741	0	26.876	54.4183
AATACCGACAATGGTAAGGG	13.3142	0	0	0	0	0	0	332.472	0	13.5715	0	0	0	0	0	0	0	0	0	0	0	0	34.0971	0	0	0	0	0	0	0	0	0	0	0	0	0	0	0	0	0	0	0	0	0	0	0	0	0	0
AATACCGATCATAGTGTAGC	21.1122	0	NaN	0	0	0	0	0	0	0	0	0	0	0	0	0	0	0	0	0	0	0	0	0	0	0	0	0	0	0	0	0	0	0	0	0	0	0	0	0	0	0	49.8265	0	0	136.026	0	0	0
AATACCGTGGTCCAGGGGTT	22.6274	0	0	0	0	19.1565	0	29.0098	0	0	0	0	0	0	0	0	0	0	0	0	0	0	0	0	0	0	0	0	0	0	0	0	0	0	0	0	0	0	0	0	0	0	0	0	0	38.3057	0	0	0
AATACCTATTATTTTAAGTT	19.0779	0	0	0	0	0	0	24.7865	0	0	0	0	0	0	0	0	0	0	0	0	0	0	0	16.6476	0	0	0	0	0	0	0	0	0	0	0	0	0	0	0	0	0	0	0	NaN	0	0	0	0	0
AATACCTGTGTATTTCCCAT	29.5598	0	0	0	0	0	613.947	21.4107	14.6073	15.2503	0	0	0	0	0	0	0	0	0	0	0	0	0	0	0	0	14.9362	19.898	0	0	0	0	0	0	0	0	0	0	0	0	0	0	34.6029	0	566.926	0	0	0	0
AATACCTGTTACTGCTTTAG	29.0188	0	0	0	0	0	23.3126	22.5612	0	NaN	0	0	0	0	0	0	0	0	0	0	0	0	0	0	0	0	NaN	0	0	0	0	0	0	0	0	0	0	0	0	0	0	0	19.8699	0	0	0	0	0	0
AATACCTGTTTTGTTAGAGT	17.5258	0	0	0	0	0	0	28.563	0	0	0	0	0	2895.82	0	0	0	0	0	0	0	0	0	0	0	0	NaN	0	0	0	0	0	0	0	0	0	0	0	0	0	0	0	0	0	0	0	NaN	0	0
AATACCTTAAAAAAATGTTA	29.5826	0	0	143.11	0	0	10.5903	0	0	0	0	0	0	0	0	0	0	0	0	0	0	0	0	0	0	0	0	0	0	0	0	0	0	0	0	0	0	0	0	0	0	0	0	0	0	47.272	0	0	0
AATACGACCCTGCGTTTTAG	16.0705	0	0	0	0	0	0	NaN	0	0	0	0	0	0	0	0	0	0	0	0	0	0	0	0	251.588	0	NaN	0	0	NaN	0	0	0	0	0	0	0	0	0	0	0	0	0	0	0	0	0	0	0
AATACGATTCAATGTTTTGT	20.8666	0	0	0	0	12.7081	55.5886	0	0	0	0	0	0	0	0	0	0	0	0	0	0	0	0	185.755	73.0314	0	0	0	0	0	0	0	0	0	0	0	0	0	0	0	0	25.2956	0	0	0	0	0	0	0
AATACGCAATGAATGCCGTT	44.3884	0	0	0	0	0	0	201.761	30.5109	0	0	0	0	0	0	0	0	0	0	0	0	NaN	16.9385	15.37	0	0	NaN	0	0	50.2142	0	0	0	0	0	0	0	0	0	0	0	0	22.6159	0	25.9747	NaN	0	0	NaN
AATACGCATTATTTTTCAGT	28.0166	12.1769	0	0	73.2026	0	0	NaN	0	0	0	0	0	0	0	0	0	0	0	0	0	0	NaN	18.4312	75.9372	0	0	0	0	NaN	0	0	0	0	0	0	0	0	0	0	0	0	51.8576	0	0	0	0	0	0
AATACGGCCGCAGAATTGAG	33.8775	0	0	0	0	0	0	25.912	11.9048	0	0	0	0	0	0	0	0	0	0	0	0	15.8899	0	0	0	0	15.6264	0	0	NaN	0	0	0	0	0	0	0	0	0	0	NaN	130.083	278.221	0	0	0	0	0	0
AATACGTCCCTTTTGTTCAA	27.3083	0	0	0	13.3785	0	21.5375	39.7151	0	NaN	0	0	0	0	0	0	0	0	0	0	NaN	0	0	0	0	0	0	0	0	0	0	0	0	0	0	0	0	0	0	0	0	33.2873	0	301.045	0	28.8423	0	NaN	0
AATACGTGATATAGAGGTTT	24.3056	0	0	0	0	473.633	0	27.425	0	14.4796	0	0	0	0	0	0	0	0	0	0	0	0	0	265.556	0	0	0	0	0	0	0	0	0	0	0	0	0	0	0	0	0	23.7753	0	0	49.9142	0	0	0	108.418
AATACGTGGTGGGTAGGGGT	30.4648	18.9462	0	0	NaN	0	0	20.9343	0	0	0	0	0	0	0	0	0	0	0	0	0	0	0	12.9665	0	0	45.4234	0	0	0	0	0	0	0	0	0	0	0	0	0	0	NaN	0	0	NaN	0	0	0	0
AATACGTTTTCAAGTGCGAT	16.5465	0	0	0	0	0	NaN	NaN	0	0	0	0	0	0	0	0	0	0	0	0	0	0	64.0485	0	0	0	0	0	NaN	0	0	0	0	0	0	0	0	0	0	0	0	0	0	0	0	0	0	0	0
AATACTATTAAATAATAAGT	21.7588	0	0	0	0	0	NaN	20.5172	0	15.5686	0	0	0	0	0	0	0	0	0	0	0	0	0	0	0	0	0	0	0	19.8394	0	0	0	0	0	0	0	0	0	0	0	0	0	0	0	0	0	0	0
AATACTATTTTTTCGCAAGA	30.1121	0	0	0	46.4227	34.5306	0	22.4769	0	10.9845	0	0	0	0	0	0	0	0	0	0	0	NaN	0	33.1054	0	0	0	0	0	49.8528	0	0	0	58384.2	0	0	0	0	0	0	NaN	0	0	0	0	0	0	NaN	NaN
AATACTCAGGTGTTGTCTTT	44.7915	0	0	0	0	0	0	87.5011	NaN	35.2814	0	0	0	0	0	0	0	0	0	0	0	0	0	16.4644	0	16.7238	0	0	33.411	74.8383	0	0	0	0	0	0	0	0	0	0	0	0	0	0	0	12.8464	0	0	0
AATACTCATCATTTCCATAT	19.4755	112.167	0	0	0	0	0	0	16.8832	NaN	0	0	0	0	0	0	0	0	0	0	0	0	0	0	0	0	0	0	53.2188	0	0	0	0	0	0	0	0	0	0	0	NaN	0	0	NaN	0	NaN	0	0	0
AATACTCTTTGTATTAAAGG	20.6076	0	0	0	0	0	0	15.2613	0	0	0	0	0	0	0	0	0	0	0	0	0	0	0	0	0	0	0	0	0	NaN	0	0	0	0	0	0	0	0	0	0	NaN	0	0	0	0	0	0	0	0
AATACTGAGTAATGGTTTTG	50.0182	0	0	0	48.36	0	21.9639	42.6949	0	0	0	0	0	0	0	0	0	0	0	0	0	NaN	0	597.435	0	0	16.3752	0	21.1679	20.6378	0	0	0	0	0	0	0	0	0	0	0	1200.33	0	0	43.7283	16.1059	0	0	NaN
AATACTGCATCATTTAGTTG	15.7134	0	0	0	19.1401	0	0	0	0	0	0	0	0	0	0	0	0	0	0	0	0	0	0	54.6649	0	0	0	0	0	22.9754	0	0	0	0	0	0	0	0	0	0	0	0	0	0	0	0	0	0	0
AATACTGTATCAAGTTCTAG	30.1363	0	0	0	939.276	17.7262	0	12.5471	0	0	0	0	0	0	0	0	0	0	0	0	0	166.716	0	0	0	0	NaN	0	0	0	0	0	0	0	0	0	0	0	0	0	0	0	0	0	0	NaN	0	0	0
AATACTGTTTGAACAGGACG	18.4631	0	0	15.4336	38.0798	0	0	NaN	0	0	0	0	0	0	0	0	0	0	0	0	0	0	0	0	0	0	12.776	0	0	0	0	0	0	0	0	0	0	0	0	0	0	0	0	0	0	0	0	0	0
AATACTTATTTTAAACATCC	12.8654	0	0	0	0	0	0	12.8463	0	0	0	0	0	0	0	0	0	0	0	0	0	0	0	0	0	0	0	0	0	0	0	0	0	0	0	0	0	0	0	0	0	0	0	0	0	0	0	0	0
AATACTTCAATAGGCCAGAA	22.5166	0	0	0	0	0	0	0	0	0	0	0	0	0	0	0	0	0	0	0	0	0	0	0	0	0	0	0	0	19.0053	0	0	0	0	0	0	0	0	0	0	0	NaN	0	0	0	0	0	0	0
AATACTTGATTGAAGAGTTA	16.1098	0	0	0	0	0	32.1059	23.008	0	0	0	0	0	0	0	0	0	0	0	0	0	0	0	78.2748	0	0	0	0	0	0	0	0	0	0	0	0	0	0	0	0	72.8903	0	NaN	0	0	0	0	0	0
AATACTTTATAGATGGGAGT	17.5783	0	0	0	0	0	155.156	0	13.6516	0	0	0	0	0	0	0	0	0	0	0	0	0	0	0	0	0	0	0	0	12.7872	0	0	0	0	0	0	0	0	0	0	0	0	0	0	0	0	0	0	0
AATACTTTATGCATCGAATG	13.9377	0	0	45.545	0	0	0	27.3617	0	0	0	0	0	0	0	0	0	0	0	0	0	0	0	0	0	0	0	0	0	0	0	0	0	0	0	0	0	0	0	0	0	0	0	NaN	0	0	0	0	0
AATAGAACAGTTCTTCCAAT	51.0156	0	0	21.5308	36.1698	0	0	26.1057	0	110.173	0	0	0	0	0	0	0	0	0	0	0	0	0	0	0	0	NaN	0	0	0	0	0	0	0	207.503	0	0	0	0	0	32.8269	0	26.5426	950.379	NaN	0	0	0	NaN
AATAGAACTTGTAAACTTTG	43.9825	13.449	0	0	0	0	32.6585	11.6747	11.491	0	0	0	0	0	0	0	0	0	0	0	85.0009	0	0	85.4115	0	0	NaN	0	0	NaN	0	0	0	0	0	0	0	0	0	0	0	NaN	0	51.7924	30.2413	NaN	0	0	0
AATAGAACTTTTTTGCGTTG	30.1218	0	0	0	24.0639	0	11.6737	18.0724	0	0	0	0	0	0	0	0	0	0	0	0	0	0	211.776	0	0	0	0	0	0	0	0	0	0	0	0	0	0	0	0	0	0	0	0	0	0	NaN	0	NaN	0
AATAGAAGAAATCGATATGT	39.8223	0	0	0	0	546.165	19.8886	16.8461	0	0	0	0	0	0	0	0	0	0	0	0	0	11.1433	0	33.293	0	0	NaN	0	0	NaN	0	0	0	0	0	0	0	0	0	0	0	0	12.8079	NaN	0	12.3359	0	0	0
AATAGAAGCTATGTCTTTAC	21.7711	0	0	0	0	0	20.5803	35.7153	0	0	0	0	0	0	0	0	0	0	0	0	0	0	26.0549	0	0	0	0	0	0	0	0	0	0	0	0	0	0	0	0	0	0	0	0	0	0	0	0	0	NaN
AATAGACTCTCCATTGGTAC	23.7608	0	0	0	0	0	0	15.5816	NaN	0	0	0	0	0	0	0	0	0	0	0	0	0	0	899.438	0	0	0	0	0	0	0	0	0	0	0	0	0	0	0	0	0	0	0	0	0	0	0	0	0
AATAGAGAATCTATTATACA	33.9042	0	0	0	11.5255	0	0	NaN	88.909	0	0	0	0	0	0	0	0	0	0	0	0	0	0	0	0	0	0	0	0	0	0	0	0	0	0	0	0	0	0	0	0	0	0	0	0	0	0	0	0
AATAGATCCACCGTCAATTC	21.8587	0	0	0	0	0	0	NaN	0	0	0	0	0	0	0	0	0	0	0	0	0	0	0	0	0	0	20.7918	0	0	NaN	0	0	0	0	0	0	0	0	0	0	0	0	22.0909	0	0	0	0	0	0
AATAGATGTAACGATCTTGA	25.304	0	0	0	98.3409	0	0	0	16.506	0	0	0	0	0	0	0	0	0	0	0	0	0	0	0	0	0	0	0	0	0	0	0	0	0	0	0	0	0	0	0	0	91.2886	NaN	0	0	0	0	0	NaN
AATAGCATGGTTAGCATTTC	14.5274	0	0	0	0	0	0	0	0	0	0	0	0	0	0	0	0	0	0	0	0	0	0	0	0	0	0	0	0	0	0	0	0	0	0	0	0	0	0	0	0	0	0	0	0	0	0	0	0
AATAGCATGTCAATTATATC	28.5325	0	0	0	0	0	0	13.4407	0	11.7584	0	0	0	0	0	0	0	0	0	0	0	0	0	0	544.664	0	0	NaN	21.2592	0	0	0	0	0	0	0	0	0	0	0	0	0	0	0	0	0	0	0	NaN
AATAGCCAGAAATTGTTAAG	29.7265	0	0	0	0	31.2528	0	25.7097	0	0	0	0	0	0	0	0	0	0	0	0	0	0	0	0	0	0	0	0	0	42.1741	0	0	0	0	0	0	0	0	0	0	0	0	0	0	0	0	0	0	0
AATAGCGGATAATAATATTG	32.8869	NaN	NaN	0	0	0	0	16.7618	0	0	0	0	0	0	0	0	0	0	0	0	NaN	NaN	0	0	0	0	0	0	0	0	0	0	0	0	0	0	0	0	0	0	0	NaN	0	0	0	0	0	NaN	0
AATAGCTACTATGGGAAAGT	14.1418	0	0	0	0	0	0	117.939	0	0	0	0	0	0	0	0	0	0	0	0	0	0	0	0	0	0	0	0	0	NaN	0	0	0	0	0	0	0	0	0	0	0	0	0	0	22.7082	0	0	0	0
AATAGCTGCAGGAATGAATG	17.2279	0	0	0	0	0	0	11.0678	37.0967	0	0	0	0	0	0	0	0	0	0	0	0	0	0	NaN	0	0	NaN	0	0	0	0	0	0	0	0	0	0	0	0	0	0	0	0	NaN	0	0	0	0	0
AATAGCTTTGTCTTTTGGGA	18.3898	0	0	0	0	0	0	0	0	0	0	0	0	0	0	0	0	0	0	0	0	0	0	0	0	0	21.0667	0	0	NaN	0	0	0	0	0	0	0	0	0	0	55.6264	0	13.7175	0	NaN	0	0	0	0
AATAGGAAAGCCCTTTCACT	17.0893	0	0	0	13.9293	0	0	16.0073	0	0	0	0	0	1697.13	0	0	0	0	0	0	0	0	0	0	0	0	NaN	0	0	NaN	0	0	0	0	0	0	0	0	0	0	0	0	0	47.1178	0	0	0	0	0
AATAGGATTTCGGTGTTGTG	20.5611	0	0	0	0	55.7392	0	10.3976	15.8853	0	0	0	0	0	0	0	0	0	0	0	0	0	0	0	0	0	0	0	0	0	0	0	0	0	0	0	0	0	0	0	0	0	0	0	36.8111	0	0	0	0
AATAGGCCTGCGTGTGGTTT	13.4325	0	0	0	0	0	0	0	0	0	0	0	0	0	0	0	0	0	0	0	0	0	0	0	0	0	0	0	0	0	0	0	0	0	0	0	0	0	0	0	0	0	0	0	0	12.3826	0	0	0
AATAGGCGTACAAAGTTTCG	27.7936	NaN	0	0	0	11.7844	0	0	0	0	0	0	0	0	0	0	0	0	0	0	0	0	0	0	0	0	0	0	0	0	0	0	0	0	0	0	0	0	0	0	0	NaN	0	0	0	0	0	0	0
AATAGGGGTGTACGTTTGTT	13.627	0	0	0	0	0	0	0	0	0	0	0	0	0	0	0	0	0	0	0	0	0	0	0	0	0	0	0	0	0	0	0	0	0	0	0	0	0	0	0	0	0	0	0	0	0	0	0	0
AATAGGGGTTATGTGGTTTT	23.7571	0	0	0	0	0	12.9877	0	0	0	0	0	0	0	0	0	0	0	0	0	0	0	0	0	0	0	27.2009	0	0	21.5667	0	0	0	0	0	0	0	0	0	0	0	NaN	0	0	0	0	0	0	0
AATAGGTATGGGATTATGTA	41.8536	0	0	0	0	0	29.5785	27.3195	0	0	0	0	0	0	0	0	0	0	0	0	0	0	0	0	0	0	NaN	0	0	NaN	0	0	0	0	0	0	0	0	0	0	25.0398	0	0	0	0	NaN	0	0	36.3918
AATAGGTCTCTAGCCGGTAC	17.3656	0	0	NaN	0	0	0	0	0	0	0	0	0	0	0	0	0	0	0	0	0	0	0	0	0	0	0	0	0	0	0	0	0	0	0	0	0	0	0	0	0	0	0	0	0	0	0	0	52.1155
AATAGGTGATCCATGGGATA	45.1875	0	NaN	0	0	0	11.4083	15.8472	36.2803	0	0	0	0	0	0	0	0	0	0	0	0	0	0	0	0	0	0	0	0	NaN	0	0	47.6091	0	0	0	0	0	0	0	0	0	0	NaN	0	0	0	0	140.769
AATAGGTTCATTTAAACTCA	13.2782	0	0	0	0	0	0	0	0	0	0	0	0	0	0	0	0	0	0	0	0	0	0	0	0	0	NaN	0	0	0	0	0	0	0	0	0	0	0	0	0	0	0	0	0	0	0	0	0	0
AATAGGTTGCAGTTGGTTAG	15.1595	0	0	0	0	22.1364	0	86.4474	0	47.1709	0	0	0	0	0	0	0	0	0	0	286.91	0	0	NaN	0	0	0	0	0	0	0	0	0	0	0	0	0	0	0	0	0	0	0	0	0	0	0	0	0
AATAGTAAAATACAATCATA	38.8463	32.09	0	0	0	0	0	27.425	50.0599	12.6041	0	0	0	0	0	0	0	0	0	0	0	0	0	23.1655	0	0	NaN	0	0	NaN	0	0	0	0	0	0	0	0	0	0	0	0	13871.8	NaN	58.136	0	0	0	0
AATAGTAACTTAATTTTTGA	35.2579	0	1533.57	0	0	0	18.9443	16.3783	22.0812	0	0	0	0	0	0	0	0	0	0	0	0	0	32.959	45.8195	0	0	0	0	0	25.8481	0	0	0	0	0	0	0	0	0	0	NaN	0	0	0	50.9905	12.2592	0	0	NaN
AATAGTACTGTCTACAACTT	23.3223	0	0	0	95.4475	0	0	16.2307	13.4264	0	0	0	0	0	0	0	0	0	0	0	0	0	0	81.8063	0	0	0	0	0	41.519	0	0	0	0	0	0	0	0	4013.18	0	0	0	0	NaN	0	24.837	0	0	0
AATAGTAGCAAAAAAATATG	40.1244	0	0	92.1679	0	0	0	46.7744	0	0	0	0	0	0	0	0	0	0	0	0	0	0	0	0	0	0	32.5409	0	0	NaN	0	0	0	0	0	0	0	0	0	0	40.4232	0	0	4242.96	NaN	565.674	0	0	NaN
AATAGTATTCTTGTAACCTA	31.1774	0	0	0	0	0	0	16.2307	0	0	0	0	0	0	0	0	0	0	0	0	0	0	0	0	0	0	NaN	0	0	0	0	103.673	0	0	0	0	0	0	0	0	0	0	0	0	0	NaN	0	0	NaN
AATAGTCAATTCCTTTTAAT	35.062	0	0	0	16.5358	85.3531	0	0	0	40.3836	0	0	0	0	0	0	0	0	0	0	0	0	0	0	0	0	0	0	0	NaN	0	0	0	0	0	0	0	0	0	0	0	0	0	0	14.8324	23.651	0	0	NaN
AATAGTGCTGAAATTAATGG	61.6152	0	0	61.7325	132.448	0	27.4851	60.7673	0	22.2904	0	0	0	0	0	0	0	0	0	0	0	0	0	NaN	22.6179	0	12.1681	0	0	0	0	0	0	0	0	0	0	0	0	0	0	NaN	0	536.724	22.9397	NaN	0	0	20.1769
AATAGTGGAAGCACTATCTC	21.0183	0	0	0	0	0	0	0	0	0	0	0	0	0	0	0	0	0	0	0	0	0	0	0	0	0	0	0	0	0	0	0	0	0	0	0	0	0	0	0	0	0	0	32.2478	0	0	0	0	0
AATAGTGTATTAAGTCATCG	49.0362	0	0	160.699	0	48.0653	29.7085	55.2545	0	0	0	0	0	0	0	0	0	0	0	0	0	0	0	0	0	0	0	0	0	31.9035	0	0	0	0	0	0	0	0	0	0	41.5736	0	0	0	0	21.8076	0	185.299	0
AATAGTGTTGTCAGGGCGGT	23.6378	0	0	0	0	28.7042	0	NaN	NaN	17.0634	0	0	0	0	0	0	0	0	0	0	0	39.5851	0	110.688	570.275	0	0	0	0	0	0	0	0	0	0	0	0	0	0	0	0	0	0	0	0	25.4893	0	0	0
AATAGTTCTCGTTGCGTCTG	29.1711	0	0	0	0	0	0	65.8123	0	0	0	0	0	0	0	0	0	0	0	0	0	0	0	0	0	0	0	0	0	NaN	0	0	0	0	0	0	0	0	0	0	0	0	28.3025	0	0	0	0	0	NaN
AATAGTTGACCCCATATTAA	34.1929	0	0	0	0	0	11.7999	67.6837	62.525	0	0	0	0	0	0	0	0	0	0	0	0	92.5947	0	0	0	0	0	0	0	20.4517	0	0	0	0	0	0	0	0	0	0	0	0	NaN	0	0	0	223.916	0	NaN
AATAGTTGTCGTCCCATACG	54.1026	13.211	0	0	92.1992	0	0	16.2096	0	18.9358	0	0	0	0	0	0	0	0	0	0	0	0	0	58.1293	98.8674	0	22.3099	0	874.679	NaN	0	0	0	0	0	0	0	0	0	0	56.0306	0	0	0	0	33.3696	0	0	0
AATAGTTTGTCTTTTGTTTC	14.7458	0	0	0	0	0	0	0	0	123.875	0	0	0	0	0	0	0	0	0	0	107.023	0	0	0	0	0	0	0	0	0	0	0	0	0	0	0	0	0	0	0	4298.49	0	291.394	0	0	0	0	0	NaN
AATAGTTTTTAACAATGAGG	22.7532	0	0	0	0	0	0	35.1716	0	18.2898	0	0	0	0	0	0	0	0	0	0	0	0	0	0	0	0	0	0	0	NaN	0	0	0	0	0	0	0	0	0	0	0	0	0	11114	NaN	NaN	0	0	0
AATATAAATTGTCGCTTGTT	26.7987	0	0	0	0	0	0	59.5871	0	0	0	0	0	0	0	0	0	0	0	0	0	0	0	13.0749	0	0	0	22.3045	0	0	0	0	0	0	0	0	0	0	0	0	NaN	0	0	0	0	NaN	2634.9	0	0
AATATAACGCGAGTAGATAG	52.6549	0	0	0	12.6546	0	NaN	10.8022	201.986	948.876	0	0	0	0	0	0	0	0	0	0	0	0	0	0	25.0526	0	11.9654	0	0	134.713	0	0	0	0	0	0	0	0	0	0	0	0	0	0	0	0	0	0	0
AATATAATCTGTAATGCAAA	25.6378	0	73.7436	0	0	0	212.529	0	0	0	0	0	0	0	0	0	0	0	0	0	0	0	0	0	0	0	0	0	0	0	0	0	0	0	0	0	0	0	0	0	0	0	0	0	0	42.9749	0	NaN	0
AATATACACTAGTGGTGAGG	12.6335	0	0	0	0	0	0	0	0	0	0	0	0	0	0	0	0	0	0	0	0	0	0	0	0	0	0	0	0	0	0	0	0	0	0	0	0	0	0	0	0	0	0	0	0	0	0	NaN	0
AATATACGTATCTCACCAAT	27.9453	0	24.2762	22.9336	0	11.987	0	16.1549	0	0	0	0	0	0	0	0	0	0	0	0	0	NaN	0	0	0	0	0	0	0	0	0	0	0	0	0	0	0	0	0	0	0	0	0	0	0	79.4455	0	0	48.4164
AATATACTTGCACTTGCGGC	17.6257	0	0	0	0	0	0	20.8796	0	0	0	0	0	0	0	0	0	0	0	0	0	0	0	0	0	23.2547	0	0	14.2503	0	0	0	0	0	0	0	0	0	0	0	0	NaN	0	0	0	NaN	0	0	0
AATATAGACTGTATTATTAG	26.5466	196.774	0	0	0	0	34.8381	NaN	0	0	0	0	0	0	0	0	0	0	0	0	0	93.5173	0	0	0	0	0	0	0	0	0	0	0	0	0	0	0	0	0	0	0	0	56.44	0	0	0	0	0	0
AATATAGGGATAGTGCTTTG	27.2659	0	0	0	48.0435	0	NaN	30.982	0	0	0	0	0	0	0	0	0	0	0	0	0	0	0	0	0	0	25.2427	0	0	NaN	0	0	0	0	0	0	0	0	0	0	NaN	0	0	0	NaN	0	0	0	15.9838
AATATAGTTCATTTGTATCG	26.9092	0	0	0	0	0	0	51.1789	0	32.6321	0	0	0	0	0	0	0	0	0	0	1822.47	0	0	0	0	0	0	0	0	0	0	0	0	0	0	0	0	0	0	0	NaN	0	0	0	0	17.3404	58.765	0	0
AATATATATCTTTATAAAAA	12.6227	0	0	0	0	0	0	0	0	0	0	0	0	0	0	0	0	0	0	0	0	0	0	0	0	0	0	0	0	0	0	0	0	0	0	0	0	0	0	0	0	0	0	0	0	0	0	0	0
AATATATGTTGACTCGCGGG	22.8099	0	0	0	0	85.0452	30.6528	37.2071	0	11.3746	34.1112	0	0	0	0	0	0	0	0	0	0	0	0	0	0	0	0	0	0	NaN	0	0	0	0	0	0	0	0	0	0	0	0	NaN	0	19.5194	NaN	0	0	25.1963
AATATATTTAACTACAAGAT	12.029	0	0	0	0	0	0	21.3685	37.8384	0	0	0	0	0	0	0	0	0	0	0	0	0	0	0	0	0	0	0	420.589	0	0	0	0	0	0	0	0	0	0	0	0	0	0	0	0	0	0	0	0
AATATATTTTGCCCACGACC	13.913	0	0	0	68.3992	0	12.2611	0	0	0	0	0	0	0	0	0	0	0	0	0	0	0	0	0	0	0	0	0	0	0	0	0	0	0	0	0	0	0	0	0	0	11.7618	0	0	0	0	0	0	NaN
AATATCAAATTAGCTAGCTA	13.1297	0	0	0	0	0	0	153.145	0	0	0	0	0	0	0	0	0	0	0	0	0	0	0	61.3737	0	0	0	0	0	0	0	0	0	0	0	0	0	0	0	0	0	0	0	0	0	0	0	0	0
AATATCAATGTTAATGACTT	22.9421	0	0	0	0	0	0	14.5998	0	0	0	0	0	0	0	0	0	0	0	0	0	0	0	0	0	0	0	0	0	0	0	0	0	0	0	0	0	0	0	0	0	0	0	0	0	0	0	0	0
AATATCGACGGTAATGTATT	19.6279	0	0	0	0	0	0	18.8902	0	0	0	0	0	0	0	0	0	0	0	0	0	0	0	0	0	0	0	0	59.6135	0	0	0	0	0	0	0	0	0	0	0	0	0	13.853	0	34.1582	0	0	0	0
AATATCGCTCATTAGGTATT	11.9648	0	0	0	0	0	0	0	0	0	0	0	0	0	0	0	0	0	0	0	0	0	0	0	0	0	0	0	0	0	0	0	0	0	0	0	0	0	0	0	0	0	0	0	0	0	0	0	0
AATATCGTTTGCAATGTTCT	42.3994	156.903	0	0	12.0763	0	0	56.8518	0	0	0	0	0	0	0	0	0	0	0	0	0	0	0	0	0	86.9085	0	0	0	0	0	0	0	0	0	0	0	0	0	0	0	156.726	14.7626	0	NaN	0	0	0	0
AATATCTCGCACTCGGGGGC	16.2899	0	0	0	0	0	0	NaN	0	0	0	0	0	0	0	0	0	0	0	0	0	0	0	0	0	0	0	0	0	NaN	0	0	0	0	0	0	0	0	0	0	0	NaN	18.8248	0	0	NaN	0	0	0
AATATCTCGGTCAACCGTTG	18.0984	0	0	0	0	0	41.761	0	0	0	0	0	0	0	0	0	0	0	0	0	0	NaN	0	15.6246	0	0	0	0	0	0	0	0	0	0	0	0	0	0	0	0	0	0	0	0	0	46.5096	0	0	0
AATATCTCTCGTAAGGGTCT	74.7477	0	NaN	0	87.1867	45.3	31.5971	50.3189	0	87.9415	0	0	0	0	0	0	0	0	0	0	802.729	0	0	15.6614	0	0	18.192	0	0	37.9659	0	29222.3	0	0	0	0	0	0	0	0	13.6709	0	0	0	NaN	NaN	0	28.8482	187.476
AATATCTGTCTCTAAGTTTT	19.1465	0	0	0	22.0675	24.4865	20.0973	20.0493	29.7987	0	0	0	0	0	0	0	0	0	0	0	545.211	0	0	93.3176	0	0	0	0	7657.94	0	0	0	0	0	0	0	0	0	0	0	0	0	0	0	0	10.7912	0	0	0
AATATCTTTTTGCGCAAAAT	24.6531	0	0	0	0	49.1917	0	18.6668	0	0	0	0	0	0	0	0	0	0	0	0	0	0	0	0	0	0	0	0	0	14.4249	0	0	0	0	0	0	0	0	0	0	NaN	0	0	0	23.5154	32.8976	0	0	0
AATATGAAGTGAGTTCTTTA	26.6558	0	0	0	0	24.5938	0	0	401.995	11.6336	0	0	0	0	0	0	0	0	0	0	0	0	0	19.6329	0	0	0	0	0	171.029	0	0	0	0	0	0	0	0	0	0	0	0	0	0	0	124.142	0	0	NaN
AATATGAATATGAATAATAT	23.1787	0	25.8355	0	0	0	0	0	0	12.7258	0	0	0	0	0	0	0	0	0	0	0	0	0	0	0	0	0	19.0853	111.604	0	0	0	0	0	0	0	0	0	0	0	0	0	0	0	0	24.8504	0	0	0
AATATGACCCTCGTGATAGA	25.9213	0	0	0	0	0	0	NaN	96.1394	0	0	0	0	0	0	0	0	0	0	0	0	0	0	0	0	0	0	0	0	13.1738	0	0	0	0	0	0	0	0	0	0	0	0	0	0	0	0	0	0	0
AATATGAGTGTTAGCTATTC	27.7924	19.1543	0	0	14.9423	0	18.9224	0	0	0	0	0	0	0	0	0	0	0	0	0	0	0	0	0	0	0	NaN	0	0	0	0	0	0	0	0	0	0	0	0	0	0	47.0994	0	0	0	0	0	0	149.057
AATATGATTAATTTATCAGT	19.2699	0	0	0	0	0	27.6809	0	60.0716	0	0	0	0	0	0	0	0	0	0	0	0	0	0	16.5359	0	0	0	0	0	0	0	0	0	0	0	0	0	0	0	0	0	0	0	0	0	0	0	0	0
AATATGATTCACGGAAGTCT	12.7991	0	0	0	17.608	18.7533	16.9167	13.3985	13.9317	0	0	0	0	0	0	0	0	0	0	0	0	0	0	0	0	0	0	0	0	0	0	0	0	0	19.0141	126584	0	0	0	0	21.9463	0	0	0	0	0	0	0	0
AATATGCACTCAACTCTTTT	22.4968	0	0	0	0	0	0	0	20.243	NaN	0	0	0	0	0	0	0	0	0	0	0	0	NaN	13.6578	0	0	0	0	0	0	0	0	0	0	0	0	0	0	0	0	0	0	31.0657	0	32.6611	0	0	0	38.6395
AATATGCATGATAATAGGAG	19.8282	0	0	0	0	0	0	16.1885	0	0	0	0	0	0	0	0	0	0	0	0	0	0	0	0	0	0	0	0	0	56.9908	0	0	0	0	0	0	0	0	0	0	0	0	NaN	0	53.1788	0	0	0	0
AATATGCGAGTACAGTGAGT	42.2896	0	47.0266	0	0	0	0	35.7699	0	17.0603	0	0	0	0	0	0	0	0	0	0	0	0	0	17.3021	128.813	0	0	0	0	0	0	0	0	0	0	0	1134.41	0	0	0	0	NaN	0	0	41.8849	14.4295	0	0	160.771
AATATGCTCAATTATCTTGT	19.6887	93.7268	0	0	0	0	0	12.7916	0	16.6078	0	0	0	0	0	0	0	0	0	0	0	0	0	0	0	0	0	0	0	0	0	0	0	0	0	0	0	0	0	0	0	82.8367	67.1033	0	0	0	0	0	0
AATATGGAAATATAGTTCGG	34.6053	0	0	0	13.6106	226.02	NaN	0	0	11.7615	0	0	0	0	0	0	0	0	0	0	0	0	0	0	0	0	0	0	0	NaN	0	0	0	0	0	0	0	0	0	0	44.3644	NaN	0	44.7768	0	0	0	0	16.9083
AATATGGACGCAAAGGTAGT	33.5638	0	0	0	0	0	0	NaN	0	0	0	0	0	0	0	0	0	0	0	0	0	0	0	0	0	0	NaN	0	0	NaN	0	0	0	0	0	0	0	0	0	0	0	0	144.431	0	0	0	0	0	NaN
AATATGGCCCATTCTTGCGG	11.4455	0	0	0	0	0	0	0	0	0	0	0	0	0	0	0	0	0	0	0	0	0	0	0	0	0	0	0	0	0	0	0	0	0	0	0	0	0	0	0	0	0	0	0	0	NaN	0	0	0
AATATGGGTTATCGGGACGT	15.4451	0	0	0	0	0	0	310.361	0	0	0	0	0	0	0	0	0	0	0	0	0	0	0	0	0	0	0	0	0	NaN	0	0	0	0	0	0	0	0	0	0	0	0	0	0	0	0	0	0	0
AATATGGGTTTTTCAGCATA	21.121	0	0	0	0	0	11.4779	0	0	NaN	0	0	0	0	0	0	0	0	0	0	0	0	0	0	0	0	NaN	0	0	0	0	0	0	0	0	0	0	0	0	0	0	0	0	0	0	0	0	0	0
AATATGGTTTCTAAGGTGAG	24.3189	0	0	17.5921	0	0	16.4336	0	0	0	0	0	0	0	0	0	0	0	0	0	0	0	0	34.6399	0	0	0	0	0	0	0	0	0	0	0	0	0	0	0	0	0	0	0	0	0	0	0	NaN	0
AATATGGTTTTTGATATGTG	36.99	0	0	0	0	0	13.1835	16.5595	0	13.3062	0	0	0	0	0	0	0	0	0	0	0	0	0	0	0	0	26.1287	0	0	23.3101	0	0	0	0	0	0	0	0	0	0	0	0	0	0	0	NaN	0	0	0
AATATGTACGTGAAAAGATC	36.9177	0	NaN	0	0	0	0	13.3985	30.5897	0	0	0	0	0	0	0	0	0	0	0	0	0	0	NaN	0	0	0	0	13.0309	0	0	0	0	0	0	0	0	0	0	0	31.6982	16.3831	24.9009	0	0	0	0	0	0
AATATGTATATTATCTCTTA	35.9522	0	0	0	0	0	17.2864	43.74	0	0	0	0	0	1017.09	0	0	0	0	0	0	0	0	0	0	0	33.8145	25.0918	0	0	34.8585	0	0	0	0	0	0	0	0	0	0	24.5625	0	0	0	0	0	0	0	0
AATATGTCTAATTCAGATTT	13.2019	0	0	0	0	0	0	0	0	0	0	0	0	0	0	0	0	0	0	0	0	0	0	0	0	0	0	0	0	0	0	0	0	0	0	0	0	0	0	0	0	0	0	0	0	0	0	0	0
AATATGTCTTCAATAATATG	23.0445	0	0	0	0	0	0	24.0828	0	19.3945	0	0	0	0	0	0	0	0	0	0	0	0	0	0	0	0	0	0	0	0	0	0	0	0	0	0	0	0	0	0	0	0	NaN	0	0	0	0	0	136.53
AATATGTGACAATGCTGTAT	24.3995	0	0	0	0	0	46.0854	0	0	0	0	0	0	0	0	0	0	0	0	0	0	0	0	629.498	0	0	0	NaN	0	0	0	0	0	0	0	0	0	0	0	0	0	0	0	0	0	NaN	0	0	0
AATATGTGACTCTTTTACGC	22.8327	0	0	0	0	15.678	0	0	28.0153	16.1553	0	0	0	0	0	0	0	0	0	0	0	0	0	37.3672	0	0	NaN	0	0	0	0	0	0	0	0	0	0	0	0	0	0	0	43.4126	0	0	33.0127	0	0	0
AATATGTGTTTGTTGCGTGT	34.3122	0	19.4254	0	0	0	NaN	0	0	0	0	0	0	0	0	0	0	0	0	0	0	0	0	197.812	40.5992	0	0	0	0	0	0	0	0	0	0	0	0	0	0	0	0	0	16.6286	0	1275.35	0	0	0	0
AATATGTTACGAGACGACAA	34.6648	0	0	0	489.18	13.9358	0	18.7301	0	0	0	0	0	0	0	0	0	0	0	0	0	NaN	0	60.2468	0	0	0	0	0	NaN	0	0	0	0	437.882	0	0	0	0	0	98.6765	NaN	NaN	0	0	0	0	0	0
AATATGTTTTCCAGTCGGGT	19.9753	84.9042	0	22.0169	13.5515	0	19.7971	176.713	0	0	0	0	5287.36	0	0	0	0	0	0	0	0	0	0	0	0	0	0	0	0	NaN	0	0	0	0	0	0	0	0	0	0	0	0	0	47.7425	NaN	0	0	0	30.2542
AATATTAAAAATGAAGGTCC	12.1642	0	0	0	0	0	0	17.9123	0	0	0	0	0	0	0	0	0	0	0	0	0	0	0	0	0	0	0	0	0	0	0	0	0	0	0	0	0	0	0	0	0	0	0	0	0	0	0	0	0
AATATTACACTGTAGTACGT	15.9365	0	0	0	70.3388	0	0	13.9843	0	0	0	0	0	0	0	0	0	0	0	0	0	0	0	0	0	0	0	0	0	0	0	0	0	0	0	0	0	0	0	0	0	0	0	0	0	0	0	0	0
AATATTAGACATCTTCGCTA	21.532	0	0	0	0	0	0	21.6466	47.0352	0	0	0	0	0	0	0	0	0	0	0	0	0	0	14.2766	0	0	0	0	0	0	0	0	0	0	0	0	0	0	0	0	0	0	28.5096	0	0	0	0	0	0
AATATTATAAATTTTTGTTT	14.1129	0	0	0	0	0	0	0	0	0	0	0	0	0	0	0	0	0	0	0	0	0	0	0	0	0	0	0	0	0	0	0	0	0	0	0	0	0	0	0	0	0	171.4	0	0	0	0	0	0
AATATTATACTAATAAATTG	19.3251	0	0	0	0	28.6982	0	0	0	12.4075	0	0	0	0	0	0	0	0	0	0	0	0	0	0	0	0	0	0	0	0	0	0	0	0	0	0	0	0	0	0	0	0	0	66.0779	0	NaN	0	0	0
AATATTATATTGGTTACATG	30.3923	0	0	0	91.5049	0	0	13.5039	44.686	75.4154	0	0	0	0	0	0	0	0	0	0	0	0	0	0	0	0	0	0	0	NaN	0	0	0	0	0	0	0	0	0	0	0	0	0	0	0	27.1658	0	0	0
AATATTATCATGTAGGACGG	44.1786	67.7135	0	0	0	0	0	25.2208	11.2292	0	0	0	0	0	0	0	0	0	0	0	0	0	0	0	0	0	NaN	432.763	131.437	20.1456	0	0	0	0	0	0	0	0	0	0	NaN	79.0749	10.1802	1102.74	0	0	0	NaN	74.9099
AATATTATTAACGTGTTATC	37.1275	0	0	0	2307.28	0	39.79	46.7409	0	NaN	0	0	0	0	0	0	0	0	0	0	0	0	0	0	0	0	0	0	0	10.8952	0	0	0	0	0	0	0	0	0	0	NaN	0	0	0	0	12.2592	42.5062	0	0
AATATTCGTCTTTACTAACA	25.5834	0	NaN	0	0	0	33.3155	14.153	0	0	0	0	0	0	0	0	0	0	0	0	0	0	0	0	0	0	NaN	0	0	NaN	0	0	0	0	0	0	0	0	0	0	14.075	0	0	0	0	354.624	0	0	0
AATATTCTAGGTAACGTAGC	33.8959	0	NaN	0	0	0	0	105.827	25.3312	0	0	0	0	0	0	0	0	0	0	0	0	0	0	23.0918	0	0	0	0	0	21.5076	0	0	0	0	0	0	0	0	0	0	NaN	22.6287	NaN	0	NaN	22.3315	0	16.7384	0
AATATTGAACAGATTCTTCG	28.5556	0	0	0	24.237	12.8135	0	13.2384	46.6031	14.854	0	0	0	0	0	0	0	0	0	0	0	0	0	0	30.0447	0	0	0	0	0	0	0	0	0	0	0	0	0	0	0	0	0	0	0	0	0	0	0	0
AATATTGATGCCTTCGCGCT	31.0711	0	0	0	0	337.247	22.447	17.9631	0	NaN	2285.58	0	0	0	0	0	0	0	0	0	0	0	0	11.5827	0	0	0	0	0	24.9498	0	0	0	0	0	0	0	0	0	0	0	0	0	0	23.094	10.7062	0	0	NaN
AATATTGCTTACATAAGTCG	23.1034	0	0	0	140.734	0	0	NaN	0	0	0	0	0	0	0	0	0	0	0	0	0	0	NaN	0	0	0	NaN	0	0	0	0	0	0	0	0	0	0	0	0	0	0	0	0	0	0	0	0	0	NaN
AATATTGGCGATACATGTAG	38.9416	0	0	0	0	0	65.1084	17.2929	36.597	53.1749	0	0	0	0	0	0	0	0	0	0	0	0	0	64.6539	0	0	NaN	0	0	NaN	0	0	0	0	0	0	0	0	0	0	70.701	76.3044	0	0	0	NaN	35.1774	0	0
AATATTGGCGCAAGTCATGG	49.2943	0	0	0	0	31.5547	11.7304	23.3915	0	183.716	0	0	0	2579.02	0	0	0	0	3699.08	0	0	0	0	0	14.8254	0	0	0	0	NaN	0	0	0	0	0	0	0	0	0	0	0	0	35.7196	0	0	0	0	0	0
AATATTGGGAACTTTTGCTG	71.5135	142.792	34.4769	0	69.3236	21.6239	124.503	85.8022	29.5735	35.0162	0	0	0	0	0	0	0	0	0	0	0	0	0	19.3057	0	0	12.1749	0	NaN	NaN	0	0	0	0	0	0	0	0	0	0	NaN	NaN	NaN	0	0	36.0938	0	0	NaN
AATATTGTTGCTCTTGGACT	13.9253	0	0	0	0	0	0	13.6344	0	0	0	0	0	0	0	0	0	0	0	0	0	0	0	0	0	0	0	0	0	0	0	0	0	0	0	0	0	0	0	0	0	0	0	0	0	0	0	0	0
AATATTGTTTCTGTTTATTG	21.9355	0	0	0	0	0	20.1449	10.8022	0	0	0	0	0	0	0	0	0	0	0	0	0	0	0	14.8986	0	0	0	11.5688	0	0	0	0	0	0	0	0	0	0	0	0	341.759	0	0	0	0	0	0	0	0
AATATTTGACCGACTGGCAC	14.8638	0	0	0	27.1621	0	0	0	0	0	0	0	0	0	0	0	0	0	0	0	0	0	NaN	0	0	0	0	0	0	0	0	0	0	0	0	0	0	2829.81	0	0	0	0	0	0	0	0	0	0	0
AATATTTGCAGGGATTTTTG	18.8595	0	0	0	0	0	60.2093	30.8094	0	NaN	0	0	0	0	0	0	0	0	0	0	0	0	0	0	0	30.236	0	0	0	0	0	0	0	0	0	0	0	0	0	0	0	0	0	0	0	98.861	0	0	0
AATATTTGGCTTAATAAATT	32.3762	0	0	0	78.7091	34.2328	0	18.6457	0	0	0	0	0	0	0	0	0	0	0	0	0	0	NaN	66.1013	0	0	0	0	0	0	0	0	0	0	0	0	0	0	0	0	0	0	13.3157	NaN	0	NaN	0	0	0
AATATTTGTTGCGGGCGATG	18.727	0	0	0	0	0	0	0	1515.42	0	0	0	0	0	0	0	0	0	0	0	0	0	0	0	0	0	0	0	0	0	0	0	0	0	0	0	0	0	0	0	0	0	0	0	0	0	0	0	0
AATATTTTTAAGATAGCCTT	23.2139	0	0	0	0	0	31.6666	14.5365	0	0	0	0	0	0	0	0	0	0	0	0	0	0	0	NaN	0	0	0	0	0	NaN	0	0	1133.08	0	0	0	0	0	0	0	0	69.5713	0	0	0	0	0	0	0
AATATTTTTATCGTTATGTG	30.1768	0	0	0	115.138	0	0	0	0	0	0	0	0	0	0	0	0	0	0	0	NaN	0	0	479.109	0	0	0	0	0	0	0	0	0	0	0	0	0	0	0	0	0	0	0	NaN	0	0	0	0	0
AATCAAAAACCCTAGCAAGC	35.4537	0	40.7227	0	0	10.3501	12.5484	16.1549	0	34.2391	0	0	0	0	0	0	0	0	0	0	0	0	0	0	0	0	0	0	0	0	0	0	0	0	0	0	0	0	0	0	0	0	0	NaN	0	0	0	0	NaN
AATCAAAATACATCGTCTTC	30.7532	0	0	0	44.1601	0	19.0139	17.6467	0	0	0	0	0	0	0	0	0	0	0	0	213.901	0	0	0	0	0	19.2911	0	0	0	0	0	0	0	0	0	3380.97	0	0	0	15.2708	NaN	0	0	0	NaN	0	0	NaN
AATCAAAATGACATGTTCTA	18.2575	0	0	0	0	0	0	68.3453	0	NaN	0	0	0	0	0	0	0	0	0	0	0	0	0	12.5656	0	0	0	0	0	NaN	0	0	0	0	0	0	0	0	0	0	0	NaN	0	0	0	NaN	0	0	0
AATCAAAGATTATTCCAACT	29.1748	0	0	0	0	0	0	16.0284	0	23.9693	0	0	0	0	0	0	0	0	0	0	0	0	0	0	0	0	0	0	0	0	0	0	0	0	0	0	0	0	0	0	0	NaN	0	0	0	33.9101	0	0	0
AATCAAAGTTGCTGTGTCTT	17.8227	0	0	0	0	0	0	41.835	0	0	0	0	0	0	0	0	0	0	0	0	0	0	0	0	0	NaN	14.579	0	147.721	NaN	0	0	0	0	0	0	0	0	0	0	NaN	0	0	0	0	0	0	0	0
AATCAAATTAAGCCATCGTA	33.4162	0	114.427	0	0	0	69.7201	38.1092	38.5689	100.477	0	0	0	0	0	0	0	0	0	0	0	0	0	NaN	0	0	0	0	0	0	0	0	0	0	0	0	0	0	0	0	103.438	118.418	0	0	27.1662	0	NaN	0	NaN
AATCAACCCGCATGGCCATC	24.5778	0	0	0	0	0	0	11.0045	24.7471	1015.59	0	0	0	0	0	0	0	0	0	0	0	0	0	56.1659	0	0	0	0	0	NaN	0	0	0	0	0	0	0	0	0	0	0	0	0	0	0	0	0	0	0
AATCAAGGTCATGGTCTGTG	20.6668	0	0	0	0	0	0	0	11.2292	0	0	0	0	0	0	0	0	0	0	0	0	0	0	0	0	0	0	0	0	0	0	0	0	0	0	0	0	0	0	0	0	0	0	0	0	0	0	0	NaN
AATCAAGTTCGGAGGTCGTA	30.5206	0	0	0	0	0	NaN	17.942	0	20.2964	0	0	0	0	0	0	0	0	0	0	0	0	0	0	0	0	0	0	0	0	0	0	0	0	0	0	0	0	0	0	0	0	0	0	0	NaN	0	0	0
AATCAAGTTGTGTTGTATCT	13.7609	0	0	0	0	0	0	0	0	0	0	0	0	0	0	0	0	0	0	0	0	0	0	0	154.139	0	0	0	0	0	0	0	0	0	0	0	0	0	0	0	0	0	0	0	0	0	0	0	0
AATCAAGTTTCTAGAGTAGT	59.7386	0	0	0	0	0	33.0501	45.5903	0	0	0	0	0	0	0	0	0	0	0	0	0	0	0	0	0	0	0	21.7539	0	41.2666	0	0	0	0	0	0	0	0	0	0	0	0	0	0	NaN	NaN	0	0	38.8745
AATCAATATCTGGTCCCACC	14.2645	0	0	0	0	0	0	0	0	0	0	0	0	0	0	0	0	0	0	0	0	0	0	0	0	0	0	0	0	0	0	0	0	0	0	0	0	0	0	0	0	0	0	0	0	0	0	0	0
AATCAATGTGCGGATGTTCC	15.3465	0	0	0	35.4163	0	0	0	0	0	0	0	0	0	0	0	0	0	0	0	0	0	25.7763	0	0	0	0	0	0	0	0	0	0	0	0	0	0	0	0	0	NaN	0	0	0	0	0	0	0	0
AATCACAAAATCTAAATTTA	14.1327	0	0	0	0	0	0	0	0	0	0	0	0	0	0	0	0	0	0	0	0	0	0	0	0	0	0	0	0	0	0	0	0	0	0	0	0	0	0	0	0	0	0	0	0	0	0	0	0
AATCACCAGAGGTGCGGGCT	12.6564	0	0	0	0	0	0	0	0	0	0	0	0	0	0	0	0	0	0	0	0	0	0	0	0	0	0	0	0	0	0	0	0	0	0	0	0	0	0	0	0	NaN	0	0	0	0	0	0	0
AATCACCAGTTAATTTAGAA	15.5925	0	0	0	0	0	0	0	0	0	0	0	0	0	0	0	0	0	0	0	0	0	0	45.6721	0	0	0	0	0	NaN	0	0	1089.87	0	0	0	0	0	0	0	0	0	0	0	0	0	0	0	0
AATCACCGTTTTTCAGAACT	13.7479	0	0	0	0	NaN	0	0	0	0	0	0	0	0	0	0	0	0	0	0	0	0	0	0	0	0	0	0	0	NaN	0	0	0	0	0	0	0	0	0	0	0	0	0	0	0	0	284.259	0	0
AATCACGTTTACTTCTCAAC	16.7689	0	0	0	0	49.3902	0	0	0	19.4569	0	0	0	0	0	0	0	0	0	0	0	0	0	0	0	0	0	0	0	NaN	0	0	0	0	0	0	0	0	0	0	0	0	37.4796	0	0	73.582	0	0	0
AATCACTTCTGGAGACTCTG	20.3728	0	0	0	88.5775	0	82.1294	15.2824	0	0	0	0	0	0	0	0	0	0	0	0	0	0	0	0	0	0	0	0	0	NaN	0	0	0	0	0	0	0	0	0	0	0	NaN	0	0	0	27.0974	0	0	0
AATCACTTTCCATATATTAG	17.5036	0	0	0	0	0	0	0	0	0	0	0	0	0	0	0	0	0	0	0	0	0	0	NaN	0	0	0	0	0	0	0	0	0	0	0	0	0	0	0	0	0	0	0	0	0	0	0	0	0
AATCAGAAAGTTCATAGGTT	24.4618	40.347	2973.15	0	65.5628	NaN	24.6394	21.0397	0	0	0	0	0	0	0	0	0	0	0	0	0	0	0	58.4978	0	0	13.5659	0	0	0	0	0	0	0	0	0	0	0	0	0	0	NaN	0	0	0	105.709	0	0	0
AATCAGAGACTCTTGGTTTG	20.8139	0	0	0	0	0	26.4236	21.2631	0	0	0	0	0	0	0	0	0	0	0	0	0	0	0	0	0	0	0	0	0	0	0	0	0	0	0	0	0	0	0	0	0	0	0	0	0	0	0	0	NaN
AATCAGAGGGATCAACTTAG	29.9961	0	0	0	219.211	0	0	15.4426	0	0	0	0	0	0	0	0	0	0	0	0	0	0	0	186.27	0	0	0	0	63.8774	0	0	0	0	0	0	0	0	0	0	0	0	104.049	0	0	0	0	0	NaN	0
AATCAGATTTTGTTAACTGT	13.3462	0	0	0	0	0	0	0	0	0	0	0	0	0	0	0	0	0	0	0	0	0	0	0	0	0	0	0	0	43.0815	0	0	0	0	0	0	0	0	0	0	0	24.0536	0	0	0	0	0	0	0
AATCAGCCTAAACGGAGTAT	17.602	90.0673	0	0	0	0	73.358	0	0	0	0	0	0	0	0	0	0	0	0	0	0	0	0	0	0	0	0	0	0	0	0	0	0	0	0	0	0	0	0	0	0	0	0	0	90.2188	0	0	589.329	0
AATCAGTCAATAAGGCAGGT	20.2057	0	0	0	15.5502	0	0	12.1636	0	0	0	0	0	0	0	0	0	0	0	0	0	0	0	0	11312.7	0	18.1439	0	0	0	0	0	0	0	0	0	0	0	0	0	NaN	0	0	0	0	0	0	0	0
AATCAGTCGTTTCTTTCGTA	19.8271	0	0	0	0	0	0	0	0	0	0	0	0	0	0	0	0	0	0	0	0	0	0	0	0	0	0	0	0	41.3723	0	0	0	0	0	0	0	0	0	0	0	NaN	NaN	0	0	0	0	0	0
AATCATAACATGAATAAATC	22.835	0	0	0	0	0	31.114	0	37.7413	0	0	0	0	0	0	0	0	0	0	0	0	70.8992	0	0	0	0	16.0317	0	0	NaN	0	0	0	0	0	0	0	0	0	0	0	0	0	0	0	0	0	0	0
AATCATAATATGTACATCCG	34.0819	0	0	0	0	0	0	0	0	0	0	0	0	0	0	0	0	0	0	0	0	0	0	0	15.9641	0	NaN	0	0	NaN	0	0	0	0	0	0	0	0	0	0	13.9852	0	17.6613	0	0	0	0	0	0
AATCATACTCACATAAGTGC	24.9479	0	0	0	0	58.7152	0	17.6342	0	0	0	0	0	0	0	0	0	0	0	0	0	0	0	90.693	18.9973	0	0	0	0	NaN	0	0	0	0	0	0	0	0	0	0	0	0	0	0	29.3177	0	0	0	165.851
AATCATAGATTTTATCACCG	19.6809	0	0	0	0	0	0	17.3265	0	0	0	0	0	0	0	0	0	0	0	0	0	0	0	0	0	0	0	0	0	14.2316	0	0	0	0	0	0	0	0	0	0	0	NaN	0	0	0	0	0	0	0
AATCATAGGACTAGAGTTGA	42.189	0	0	0	0	0	15.6504	83.5941	0	22.7491	0	0	0	0	0	0	0	0	0	0	0	NaN	0	108.36	0	0	NaN	0	19.1026	NaN	0	0	0	0	0	0	0	0	0	0	43.0843	0	0	16.9538	0	NaN	0	0	0
AATCATATATTGTGCATCTC	13.3795	31.9267	0	0	0	0	0	12.3448	0	0	0	0	0	0	0	0	0	0	0	0	0	0	0	0	0	0	0	0	0	NaN	0	0	0	0	0	0	0	0	0	0	0	0	0	0	109.396	0	0	0	NaN
AATCATCAACTTTCTTATAT	14.4452	0	0	0	0	0	0	0	0	0	0	0	0	0	0	0	0	0	0	0	0	0	0	0	0	0	0	0	0	0	0	0	0	0	0	0	0	0	0	0	0	0	0	0	0	0	0	0	353.118
AATCATCCATTTTGCTTAAT	31.7998	624.196	0	0	19.7479	0	0	24.8709	15.8487	0	0	0	0	0	0	0	0	0	0	0	0	0	0	16.7548	0	0	0	0	0	31.9249	0	0	0	0	0	0	0	0	0	0	NaN	NaN	0	0	0	184.515	0	0	0
AATCATCTAGGTGGGTAGGA	17.2646	0	0	0	0	0	0	16.3783	0	3561.8	0	0	0	0	0	0	0	0	0	0	0	0	0	0	0	0	0	0	0	0	0	0	0	0	0	0	0	0	0	0	0	0	0	0	0	0	0	0	0
AATCATGAAGTGTACGGGGG	20.5439	0	0	0	47.3766	0	0	0	0	0	0	0	0	0	0	0	0	0	0	0	0	0	0	0	0	0	0	0	0	NaN	0	0	0	0	0	0	0	0	0	0	0	NaN	0	0	0	0	0	0	0
AATCATGAATTGGGTACGGG	14.5255	0	0	0	0	0	0	23.8805	0	0	0	0	0	0	0	0	0	0	0	0	0	0	0	0	0	0	NaN	0	14.6816	0	0	0	0	0	0	0	0	0	0	0	0	0	0	0	0	53.1771	0	0	NaN
AATCATGTGGATCTTTCATA	17.2666	0	0	0	0	0	22.8295	3210.04	NaN	0	0	0	0	0	0	0	0	0	0	0	0	0	0	0	0	0	0	0	0	12.2878	0	0	0	0	0	0	0	0	0	0	NaN	0	0	131.067	0	0	0	0	0
AATCATGTTCAGGACAGAAG	20.7065	0	0	0	26.9595	256.596	0	14.2288	0	0	0	0	0	0	0	0	0	0	0	0	0	22.3127	0	0	0	0	0	0	0	0	0	0	0	0	0	0	0	0	0	0	0	NaN	0	0	NaN	0	0	0	0
AATCATGTTGTTACTGGTAT	29.6082	0	0	0	51.3421	0	0	38.3748	0	0	0	0	0	0	0	0	0	0	0	0	0	NaN	0	0	0	0	NaN	0	420.848	0	0	0	0	0	0	0	0	0	0	0	NaN	0	17.1363	0	0	0	0	0	0
AATCATTAAATAAGACCAAT	17.0519	0	0	0	0	0	0	0	0	0	0	0	0	0	0	0	0	0	0	0	0	0	0	0	0	0	0	0	0	0	0	0	0	0	0	0	0	0	0	0	0	0	0	0	25.5525	0	0	0	0
AATCATTATATGTAAGTTGA	31.8307	0	0	0	0	0	0	25.2419	0	0	0	0	0	0	0	0	0	0	0	0	0	0	0	0	0	0	NaN	0	0	97.8547	0	0	0	0	0	0	0	0	0	0	32.507	0	0	0	21.8248	0	0	0	0
AATCATTCGTAAGTTGGATC	25.1423	559.258	0	0	181.33	0	11.8695	26.4346	0	0	0	0	0	0	0	0	0	0	0	0	0	0	0	0	0	157.04	0	0	0	NaN	0	0	0	599.993	0	0	0	0	0	0	0	NaN	0	90.3909	28.011	53.9728	0	0	0
AATCATTGTAATACATAGGA	17.2136	0	0	0	0	0	39.5942	0	0	0	0	0	0	0	0	0	0	0	0	0	0	0	0	0	0	0	0	0	0	0	0	0	0	0	0	0	0	0	0	0	0	0	0	0	0	NaN	0	0	38.4374
AATCATTTAAGCTATTCCCT	29.0668	0	0	0	0	0	0	0	22.5499	0	0	0	0	0	0	0	0	0	0	0	0	NaN	0	0	0	0	NaN	0	0	0	0	0	0	0	0	0	0	0	0	0	0	44.1544	0	0	35.5422	0	30.8489	0	1217.51
AATCCAGGTGTTATTCCATT	17.9154	9414.1	0	0	0	0	0	0	0	25.2737	0	0	0	0	0	0	0	0	0	0	0	0	0	0	0	0	0	0	0	0	0	0	0	0	0	0	0	0	0	0	0	0	0	0	0	0	0	0	0
AATCCAGTACTCAAGGTAAC	19.7677	0	16.2428	0	0	122.153	0	30.6071	0	25.1364	0	0	0	0	0	0	0	0	0	0	0	0	0	23.0907	0	0	0	0	0	0	0	0	0	0	0	0	0	0	0	0	0	NaN	0	0	458.255	0	106.681	0	0
AATCCAGTCAACATAGGTAG	27.0201	0	32.4158	0	0	0	0	NaN	0	0	0	0	0	0	0	0	0	0	0	0	0	0	0	0	0	0	0	0	0	119.278	0	0	0	0	0	0	0	0	0	0	0	0	0	0	0	0	0	0	0
AATCCATACGATCATTCGGA	14.013	0	0	0	0	0	0	NaN	0	0	0	0	0	0	0	0	0	0	0	0	0	13.2707	0	0	0	0	0	0	0	0	0	0	0	0	0	0	0	0	0	0	0	0	0	184.078	0	0	0	0	0
AATCCATATCTGACTATCTT	23.2923	0	0	0	0	0	0	0	66.1338	0	0	0	0	0	0	0	0	0	0	0	0	0	0	0	0	0	13.3907	0	0	NaN	0	0	0	0	0	0	0	0	0	0	0	NaN	0	0	0	0	0	0	0
AATCCATATTTCACATAGCG	21.1061	0	0	0	0	17.001	0	19.2315	38.9039	0	0	0	0	0	0	0	0	0	0	0	129.91	20.3804	0	0	0	0	NaN	0	0	0	0	0	0	0	0	0	0	0	0	0	0	0	0	0	0	0	0	0	0
AATCCATCAATTATACTCAG	37.2377	0	0	0	0	0	NaN	20.9554	31.8255	17.0634	0	0	0	0	0	0	0	0	0	0	0	0	0	365.862	0	0	NaN	0	0	0	0	0	0	0	0	0	0	0	0	0	0	0	0	0	33.9683	47.7908	0	59.1303	0
AATCCATCTCTCCTCCAAGC	39.6519	19.2066	0	0	0	0	168.018	28.0865	29.5186	0	0	0	0	0	4699.81	0	0	0	0	0	0	0	0	0	0	0	0	110.456	0	12.9733	0	0	0	0	0	0	0	0	0	0	0	0	0	0	0	12.8848	0	0	NaN
AATCCCCTGCATTCGATCAG	31.5153	0	0	0	19.3427	0	20.8019	17.3265	0	0	0	0	0	0	0	0	0	0	0	0	0	0	0	438.822	0	0	0	0	0	0	0	0	0	0	0	0	0	0	0	0	54.2399	0	0	0	0	NaN	0	0	0
AATCCCCTTAAAGCGGTTGT	22.8047	0	0	0	0	26.0362	0	NaN	0	0	0	0	0	0	0	0	0	0	0	0	0	0	0	0	0	0	0	0	0	0	0	0	0	0	0	0	0	0	0	0	NaN	0	0	0	0	0	0	0	0
AATCCCGAATTTATGAGTTC	24.8985	0	0	0	0	0	28.6471	NaN	0	0	0	0	0	0	0	0	0	0	0	0	0	0	0	0	0	0	0	0	0	NaN	0	0	0	0	0	0	0	0	0	0	0	NaN	0	0	0	0	0	0	0
AATCCCGATAATCTATATTC	25.9561	0	0	0	76.1278	0	0	0	21.4056	0	0	0	0	0	0	0	0	0	0	0	0	0	0	0	0	0	0	0	0	18.6045	580.872	0	0	0	0	0	0	0	0	0	0	0	0	325.874	0	0	0	0	0
AATCCCTGAGAGAGCCTGCC	39.7938	57.9026	0	0	0	0	163.397	15.8261	0	622.546	0	0	0	0	0	0	0	0	0	0	0	0	0	0	0	0	NaN	0	0	NaN	0	0	0	0	0	0	0	0	0	0	NaN	NaN	0	0	NaN	0	0	1063.94	0
AATCCGACTGTAGCGCGGTT	12.1714	0	0	0	0	0	0	0	0	0	0	0	0	0	0	0	0	0	0	0	0	0	0	0	0	0	0	0	0	0	0	0	0	0	0	0	0	0	0	0	0	0	0	0	0	0	0	0	0
AATCCGATCGCGGGACTCTG	14.015	0	0	0	0	0	0	14.7935	0	0	0	0	0	0	0	0	0	0	0	0	0	0	0	0	0	0	NaN	0	0	0	0	0	0	0	0	0	0	0	0	0	0	0	0	0	0	0	0	0	0
AATCCGATGCGGTTATGTTT	13.4824	0	0	0	0	0	0	0	0	0	0	0	0	0	0	0	0	0	0	0	0	0	0	566.391	0	0	0	0	0	0	0	0	0	0	0	0	0	0	0	0	0	0	0	169.544	0	0	0	0	0
AATCCGGGGTTGCCCAGGCA	14.1317	0	0	0	0	0	96.2828	22.4894	0	0	0	0	0	0	0	0	0	0	0	0	0	0	0	0	0	0	0	0	0	0	0	0	0	0	0	0	0	0	0	0	0	0	0	0	0	NaN	0	0	NaN
AATCCTATGTTATTGTTAGT	29.2964	40.8006	0	0	0	0	30.7223	15.8893	0	0	0	0	0	0	0	0	0	0	0	0	0	0	0	0	0	0	0	0	0	0	0	0	0	0	0	0	0	0	0	0	0	24.3227	0	0	0	0	0	17.4227	0
AATCCTGATCGGTAGTTTGT	42.3031	0	0	0	0	25.5156	NaN	41.485	24.954	0	0	0	0	0	0	0	0	0	0	0	21.1576	0	0	NaN	0	0	0	0	0	0	0	0	0	0	0	0	0	0	0	0	0	15.3232	0	0	0	0	0	0	0
AATCCTGTCAATTTCTTTCC	44.574	0	0	0	0	33.5156	254.651	28.82	0	0	0	0	0	0	0	0	0	0	0	0	0	0	0	0	0	0	0	0	0	NaN	0	0	0	0	0	0	0	0	0	0	0	0	0	0	0	57.3041	0	0	NaN
AATCCTGTTTTTCGAGGCAA	21.8078	0	0	0	0	0	12.596	15.2278	0	NaN	0	0	0	0	0	0	0	0	0	0	0	0	0	0	0	0	NaN	0	0	0	0	0	0	0	0	0	0	0	0	0	0	0	0	0	0	61.7731	0	0	0
AATCCTTCGTTTTATTATTC	21.7157	0	0	0	0	0	20.3626	11.9191	0	0	0	0	0	0	0	0	0	0	0	0	0	0	0	0	0	0	0	0	NaN	0	0	0	0	0	0	0	0	0	0	0	0	0	43.4669	0	0	0	0	0	0
AATCGAACCAAATAATTAAA	13.1613	0	0	0	0	0	0	54.5086	0	0	0	0	0	0	0	0	0	0	0	0	0	0	0	0	0	0	0	0	0	0	0	0	0	0	0	0	0	0	0	0	0	0	0	0	0	0	0	57.1233	0
AATCGAAGCTATCTGATTAA	15.8393	0	0	0	0	0	0	0	0	0	0	0	0	0	0	0	0	0	0	0	0	0	0	0	0	0	0	0	0	0	0	0	0	0	0	0	0	0	0	0	0	0	NaN	0	0	0	0	0	0
AATCGACTGGCTTACGGGGG	17.1195	0	0	0	0	0	NaN	0	0	15.837	0	0	0	0	0	0	0	0	0	0	0	0	0	0	0	0	NaN	0	0	0	0	0	0	0	0	0	0	0	0	0	0	0	NaN	0	29.2021	0	0	0	0
AATCGAGTGTCACGATGGAA	18.0759	0	0	0	0	0	58.3337	0	60.7472	0	0	0	0	0	0	0	0	0	0	0	0	0	0	134.618	0	0	0	0	0	0	0	0	0	0	0	0	0	0	0	0	0	0	0	0	0	0	0	0	0
AATCGATACCTTTCCAAATG	18.6166	0	0	0	0	0	80.5848	0	0	0	0	0	0	0	0	0	0	0	0	0	0	0	0	0	0	0	0	0	0	0	0	0	0	0	0	0	0	0	0	0	0	NaN	0	0	0	0	0	0	NaN
AATCGATATCCGATGTTTTG	23.7477	0	0	0	0	0	0	0	71.2952	0	0	0	0	0	0	0	0	0	0	0	0	0	0	0	0	0	0	0	0	0	0	0	0	0	0	0	0	0	0	0	0	0	0	12.3848	0	0	0	0	0
AATCGATCGACTCGCATGGG	14.2592	0	0	0	0	0	0	0	0	0	0	0	0	0	0	0	0	0	0	0	0	0	0	0	0	0	0	0	0	0	0	0	0	0	0	0	0	0	0	0	NaN	0	0	0	0	0	0	0	104.362
AATCGATGTAAGTGCAAATT	13.8311	12.4298	0	0	0	0	0	0	0	0	0	0	0	0	0	0	0	0	0	0	0	0	0	0	0	0	0	0	30.6488	NaN	0	0	0	0	0	0	0	0	0	0	0	0	0	0	0	17.5189	0	0	0
AATCGATTTTGTAAGTTACT	19.0693	0	0	0	0	0	0	0	26.2137	0	0	0	0	0	0	0	0	0	0	0	0	0	0	0	0	0	0	0	0	0	0	0	0	0	0	0	0	0	0	0	0	0	0	296.842	0	0	0	0	0
AATCGCAATATCATTATTAT	19.1892	79.7122	0	0	0	99.5888	16.4774	0	0	0	0	0	0	0	0	0	0	0	0	0	0	0	0	0	0	0	0	0	0	0	0	0	0	0	0	0	0	0	0	0	NaN	0	0	0	0	0	0	0	0
AATCGCATGGGGCTTATACA	31.8935	0	0	12.3573	0	29.0101	0	34.2023	0	0	0	0	0	0	0	0	0	0	0	0	0	0	0	15.8066	0	0	NaN	0	0	0	0	0	0	0	0	0	0	0	0	0	0	0	0	0	0	80.121	0	0	73.2084
AATCGCGTAATTGGTGGGCA	34.4386	0	0	24.1754	0	0	NaN	NaN	0	0	0	0	0	0	0	0	0	0	0	0	0	0	0	0	0	0	0	0	0	0	0	0	0	0	0	0	0	0	0	0	0	0	0	0	0	240.168	0	0	0
AATCGCGTTAAGGGCTCAGA	40.5953	0	0	0	0	54.5136	0	107.179	0	0	0	0	0	0	0	0	0	0	0	0	0	0	0	57.5843	0	29.2399	0	0	0	0	0	0	0	0	0	0	0	0	0	0	0	0	0	0	0	45.799	0	0	529.857
AATCGCTATGTTTTGATATA	13.2091	0	12.1032	0	0	0	0	0	0	0	0	0	0	0	0	0	0	0	0	0	0	0	0	0	0	0	0	0	0	0	0	0	0	0	0	0	0	0	0	0	239.983	0	0	0	0	0	0	0	0
AATCGCTGGTTTCATTGTGA	43.6829	0	0	87.2578	0	0	21.7114	28.4997	0	11.4401	0	0	0	0	0	0	0	0	0	0	0	0	0	NaN	0	32.9288	0	0	0	117.993	0	0	0	0	0	0	0	0	0	0	0	20.0402	NaN	0	0	0	0	92.4938	0
AATCGGAATGCGGCGTCCGG	16.4807	0	0	0	0	0	NaN	23.9226	300.512	0	0	0	0	0	0	0	0	0	0	0	0	0	0	0	0	0	0	0	0	79.0393	0	0	0	0	6778.61	0	0	0	0	0	0	0	21.7606	0	0	0	0	0	0
AATCGGACTGTAGGCGGCTT	19.9763	0	0	0	15.6071	0	0	19.5057	0	0	0	0	0	0	0	0	0	0	0	0	0	0	0	0	0	0	0	0	0	NaN	0	0	0	0	0	0	0	0	0	0	NaN	70.1537	0	NaN	0	0	0	120.645	NaN
AATCGGCATTGATAACGTTA	36.6105	37.5723	16.6137	0	0	86.5909	11.8695	52.6918	43.7486	0	0	0	0	0	0	0	0	0	0	0	0	0	0	15.8826	0	NaN	0	0	0	19.1163	0	0	0	0	0	0	0	0	0	0	0	0	0	0	916.767	NaN	0	0	403.626
AATCGGCTCTCGGTCCATTT	13.3469	0	0	0	0	0	0	NaN	0	NaN	0	0	0	0	0	0	0	0	0	0	0	0	0	0	0	0	NaN	0	0	0	0	0	0	0	0	0	0	0	0	0	0	0	0	0	0	0	0	0	0
AATCGGCTTCGTTGGTGGAC	30.3961	0	0	0	0	0	135.947	184.401	0	0	0	0	0	0	0	0	0	0	0	0	0	0	0	0	0	0	0	0	0	0	0	0	0	0	0	0	0	0	0	0	0	0	180.521	0	0	16.7315	0	0	0
AATCGGGGTGGGAAATGCTC	13.2799	0	111.479	0	0	0	0	17.6467	22.83	0	0	0	0	0	0	0	0	0	0	0	0	0	0	45.7815	0	0	0	0	0	0	0	0	0	0	0	0	0	0	0	0	0	0	0	0	0	0	0	0	0
AATCGGTAAATCTTTGTCCA	46.7634	0	0	0	NaN	0	0	27.2016	0	0	0	0	0	0	0	0	0	0	0	0	0	NaN	0	0	0	0	0	0	0	0	0	0	0	0	0	0	0	0	0	0	0	0	0	0	0	0	0	0	0
AATCGGTTGTAATACTGTTT	37.617	0	0	0	14.0454	19.1625	0	44.018	31.5271	0	0	0	0	0	0	0	0	0	0	0	0	NaN	0	0	0	0	NaN	0	0	NaN	0	0	0	0	0	0	0	0	0	0	43.4491	0	32.9909	0	0	0	21.0369	0	135.83
AATCGGTTTTTTCTAAAGTA	16.3024	0	14.6108	0	0	0	15.4198	0	0	0	0	0	0	0	0	0	0	0	0	0	0	0	0	0	0	0	0	0	0	0	0	0	0	0	0	0	0	0	0	0	0	0	114.263	0	0	NaN	0	0	NaN
AATCGTACTTGCTTTATAAA	22.106	0	15.0545	0	0	0	0	0	81.1859	0	0	0	0	0	0	0	0	0	0	0	0	0	0	0	0	0	0	0	0	0	0	0	0	0	0	0	0	0	0	0	0	0	0	0	0	0	0	0	0
AATCGTACTTTATTATTGAA	26.0351	0	NaN	107.71	NaN	15.1716	NaN	0	0	NaN	0	0	0	0	0	0	571.806	0	0	0	0	0	0	0	0	0	0	0	0	0	0	0	0	0	0	0	0	0	0	0	0	0	0	0	0	NaN	0	0	0
AATCGTGCCCCTTTTCTCGG	14.2139	0	0	0	0	0	0	0	0	359.408	0	0	0	0	0	0	0	0	0	0	0	0	0	0	0	0	0	0	199.803	0	0	0	0	0	2437.85	0	0	0	0	0	0	0	0	0	0	0	0	0	0
AATCGTGCTATACGGCGACC	19.3342	0	0	0	0	0	NaN	11.2068	0	0	0	0	0	0	0	0	0	0	0	0	0	0	0	0	0	0	0	0	0	NaN	0	0	0	0	0	0	0	0	0	0	0	0	0	0	0	NaN	0	0	0
AATCGTGGGAAATTATCCCA	19.7642	0	0	1550.67	0	0	0	NaN	681.627	0	0	0	0	0	0	0	0	0	0	0	0	0	0	0	0	0	0	0	0	0	0	0	0	0	0	0	0	0	0	0	0	0	0	0	0	0	0	0	0
AATCGTGTCACGTCGGATTG	38.6715	0	0	0	0	0	45.9206	27.6062	25.4044	76.8509	0	0	0	0	0	0	0	0	0	0	0	0	0	0	0	0	31.8576	0	0	92.6444	0	0	0	0	0	0	0	0	0	0	NaN	0	46.2597	0	0	0	0	0	0
AATCGTTAATCATGAACGAC	18.5506	0	0	0	0	0	0	16.2393	0	0	0	0	0	0	0	0	0	0	0	0	0	0	0	0	0	0	0	0	0	23.4677	0	0	0	0	0	0	0	0	0	0	0	0	0	0	0	0	17.2497	0	0
AATCGTTATCCATATGGTCC	21.0039	0	0	0	0	0	NaN	0	0	54.4825	0	0	0	0	0	0	0	0	0	0	56.6497	0	0	0	0	0	0	0	0	NaN	0	0	0	0	0	0	0	0	0	0	0	0	100.893	NaN	0	0	0	0	0
AATCGTTCCTACCCCCCTCG	27.4318	0	0	0	0	0	0	0	0	NaN	0	0	0	0	0	0	0	0	0	0	0	0	0	0	0	0	13.1881	0	0	NaN	0	0	0	0	0	0	0	0	0	0	0	0	0	0	0	0	0	0	0
AATCGTTCCTGATACGAAGT	16.7004	0	0	0	0	186.514	0	0	0	0	0	0	0	0	0	0	0	0	0	0	0	0	0	0	0	0	0	0	0	0	0	0	0	0	0	0	0	0	0	0	0	0	0	0	0	0	0	0	0
AATCGTTGTGATAAAGGCGT	24.0383	0	0	0	20.0984	0	0	0	0	0	0	0	0	0	0	0	0	0	0	0	0	0	0	0	0	0	0	155.804	0	NaN	0	0	0	0	0	0	0	0	0	0	0	0	0	0	0	0	0	0	0
AATCGTTTCCATAGCTATTT	72.9519	0	0	0	NaN	0	0	78.6125	0	0	0	0	0	0	0	0	0	0	0	0	0	0	0	115.559	49.1624	0	24.0681	0	0	131.195	0	0	0	0	0	0	0	0	0	0	0	0	0	100.46	31.5458	66.7725	0	0	NaN
AATCGTTTCGCTAGTGCTCT	44.387	0	0	0	0	0	14.5193	21.103	0	14.2143	0	0	0	0	0	0	0	0	0	0	0	0	0	0	0	NaN	22.8423	0	0	NaN	0	0	0	0	0	0	0	0	0	0	0	NaN	23.6191	11.9505	0	0	0	0	0
AATCTAAGATTGTGTTTTAA	31.067	0	0	0	0	0	NaN	0	0	0	0	0	0	0	0	0	0	0	0	0	0	16.3701	0	21.1228	0	0	11.337	0	23.3496	40.5344	0	0	0	0	0	0	0	0	0	0	0	NaN	NaN	0	14.6778	0	0	0	14.7299
AATCTACTATTGCTTGGTCA	18.808	0	30.8507	0	NaN	0	0	10.621	0	0	0	0	0	0	0	0	0	0	0	0	0	0	0	16.2824	0	0	11.1481	0	0	NaN	0	0	0	0	0	0	0	0	0	0	0	0	0	0	0	0	0	0	0
AATCTACTTAGTGTTTACCT	30.664	0	0	0	0	0	20.1668	13.3563	0	0	0	0	0	0	0	0	0	0	0	0	0	0	0	0	0	0	0	0	0	NaN	0	0	0	0	0	0	0	0	0	0	0	0	0	0	0	NaN	0	0	NaN
AATCTACTTGTATGGTTGGT	39.3769	0	69.2665	0	0	0	21.9419	16.9641	0	1011.62	0	0	0	0	0	0	0	0	0	0	0	0	19.1745	19.4509	0	0	0	0	0	0	0	0	0	0	0	0	0	0	0	0	0	NaN	51.998	0	19.7498	0	0	0	0
AATCTAGAAACTTTCGTAAA	13.8927	0	0	0	0	0	27.2635	17.8155	0	42.5244	0	0	0	0	0	0	0	0	0	0	0	0	0	0	0	0	0	0	0	0	0	0	0	0	0	0	0	0	0	0	0	0	0	0	0	0	0	0	NaN
AATCTAGATAGTCTCTTTTT	24.2817	0	0	0	0	0	0	13.4618	0	0	0	0	0	0	0	0	0	0	0	0	0	0	0	0	0	0	0	0	0	NaN	0	0	0	0	0	0	0	0	0	0	100.097	0	0	1673.7	0	0	0	0	NaN
AATCTAGATTGATGCATGAA	30.3445	0	0	0	96.4583	0	17.6304	21.6466	0	0	0	0	0	0	0	0	0	0	0	0	0	0	0	0	0	0	0	0	0	0	0	0	0	0	0	0	0	0	0	0	0	0	0	0	0	21.9778	0	0	0
AATCTAGCAAATTTTTTGAA	21.4183	0	0	0	NaN	0	0	20.2641	0	0	0	0	0	0	0	0	0	0	0	0	0	NaN	0	0	0	0	0	0	0	NaN	0	0	0	0	0	0	0	0	0	0	0	0	0	0	0	NaN	0	0	0
AATCTAGCTTTGTGAACGAT	20.5273	73.2929	0	0	0	0	0	24.1249	0	0	0	0	0	970.919	0	0	0	0	0	0	0	0	107.312	24.7682	0	0	0	0	0	NaN	0	0	0	0	0	0	0	0	0	0	0	0	12.9854	0	0	0	0	0	0
AATCTAGTAGGTAAACTTCA	40.0266	0	0	24.337	0	0	0	NaN	16.1288	0	0	0	0	0	0	0	0	0	0	0	0	0	0	54.2684	0	0	NaN	0	0	0	0	0	0	0	0	0	0	0	0	0	0	0	NaN	0	0	51.2505	0	0	NaN
AATCTATATTTAAAATGGCT	11.3233	0	44.9568	0	0	0	0	21.4232	0	0	0	0	0	0	0	0	0	0	0	0	0	0	0	0	51.3195	0	0	0	0	0	0	0	0	0	0	0	0	0	0	0	0	0	0	0	0	0	0	0	0
AATCTATCATGTATTTGGGA	24.8679	0	0	0	0	NaN	NaN	46.2394	0	0	0	0	0	0	0	0	0	0	0	0	35.4955	0	0	0	0	0	14.208	0	0	NaN	0	0	0	0	0	0	0	0	0	0	0	0	0	0	0	0	0	0	0
AATCTATCATTTTTTTGAAA	33.8538	0	500.634	0	0	0	0	0	0	41.2948	0	0	0	0	0	0	0	0	0	0	0	0	0	NaN	0	0	NaN	0	0	0	0	0	0	0	0	0	0	0	0	0	0	0	0	0	0	0	0	0	0
AATCTATTTCGTAGTTCGGA	13.3609	0	0	0	0	0	0	0	66.6575	0	0	0	0	0	0	0	0	0	0	0	0	0	0	40.3559	0	0	0	1766.45	0	0	0	0	0	0	0	0	0	0	0	0	0	0	0	0	0	NaN	0	0	0
AATCTATTTCTGCTTCTTGA	14.1006	0	0	0	0	0	0	0	0	0	0	0	0	0	0	0	0	0	0	0	0	0	0	0	0	0	0	0	0	0	0	0	0	0	0	0	0	0	0	0	0	0	0	0	0	0	0	0	0
AATCTCAGGGAGTTGTTTTC	33.6345	29.4198	0	0	24.9904	0	116.724	161.401	0	0	0	0	0	0	0	0	0	0	0	0	0	0	0	0	0	0	NaN	0	0	0	0	0	0	0	0	0	0	0	0	0	0	0	0	NaN	0	0	0	0	0
AATCTCATGACTTGTTTTAT	13.8722	207.292	0	0	0	0	0	0	0	0	0	0	0	0	0	0	0	0	0	0	0	14.9557	0	0	0	0	0	0	0	153.884	0	0	0	0	0	0	0	0	0	0	0	NaN	0	0	0	NaN	0	17.9697	0
AATCTCCTTCTACCCAAAGG	25.8058	0	0	0	0	28.5969	21.4112	14.1741	21.7589	0	0	0	0	0	0	0	0	0	0	0	225.645	0	0	0	0	0	0	0	0	0	0	0	0	0	0	0	0	0	0	0	0	0	NaN	0	0	0	0	0	194.182
AATCTCGAAGTTGTGGATAA	37.5438	131.173	0	0	0	0	0	23.2861	38.362	24.3594	0	0	0	0	0	0	0	0	0	0	0	0	0	0	0	0	0	0	0	0	0	0	0	0	0	0	0	0	0	0	0	0	0	26.5856	0	18.3613	0	NaN	NaN
AATCTCGTCATCTATTGAAT	23.9892	14.2526	0	0	30.1169	0	198.711	27.5429	53.6449	17.5721	0	0	0	0	0	0	0	0	0	0	0	NaN	0	0	12.3671	0	0	0	101.328	12.7567	0	0	0	0	0	0	0	0	0	0	0	0	0	0	0	0	0	NaN	0
AATCTCGTTATTCCGTTACG	19.0439	0	0	0	0	0	0	14.3467	0	0	0	0	0	0	0	0	0	0	0	0	0	0	0	0	0	0	0	0	0	0	0	0	0	0	0	0	NaN	0	0	0	0	0	0	0	0	NaN	27.9576	0	48.5773
AATCTCTAAATTACTGTCGG	12.9636	0	0	0	0	0	0	0	0	0	0	0	0	0	0	0	0	0	0	0	0	0	0	NaN	0	0	NaN	0	0	0	0	0	0	0	0	0	0	0	0	0	0	0	0	0	0	0	0	0	0
AATCTCTCTTTTGCACTCGT	13.9104	0	0	0	0	0	0	0	0	0	0	0	0	0	0	0	0	0	0	0	0	0	0	0	0	0	0	0	0	0	0	0	0	0	0	0	0	0	0	0	0	NaN	0	0	0	0	0	0	0
AATCTCTGGTCTATGGATAA	16.6829	0	0	0	0	0	0	0	0	0	0	0	0	0	0	0	0	0	0	0	0	0	0	0	0	0	0	0	0	0	0	0	0	0	0	0	0	0	0	0	0	0	0	0	0	0	0	0	NaN
AATCTCTTTGGATAATCGGA	17.8454	0	0	0	0	0	0	11.2068	0	0	0	0	0	0	0	0	0	0	0	0	0	0	0	42.5795	0	0	0	0	0	24.5827	0	0	0	0	0	0	0	0	0	0	0	0	0	NaN	0	0	0	0	211.162
AATCTGAAGGTTCTTCTACC	14.2054	173.089	0	0	29.0743	0	0	0	0	0	0	0	0	0	0	0	0	0	0	0	0	0	0	0	0	0	0	0	0	0	0	0	0	0	0	0	0	0	0	0	0	0	0	166.206	0	0	0	0	0
AATCTGATACGTTCTTTTAT	18.1471	0	0	48.9442	0	0	0	0	13.408	28.1103	0	0	0	0	0	0	0	0	0	0	0	NaN	0	0	0	0	0	0	10804.8	0	0	0	0	0	0	0	0	0	0	0	0	0	0	0	0	0	0	0	NaN
AATCTGATGTAACTCCTTCG	38.918	0	0	0	0	0	0	40.975	0	0	0	0	0	0	0	0	0	0	0	0	0	51.82	0	NaN	0	0	NaN	0	0	NaN	0	0	0	0	0	0	0	0	0	0	0	NaN	0	0	0	NaN	0	0	26.1584
AATCTGGTAGATATGTAATT	22.5607	0	0	0	11.785	0	0	17.0274	120.017	0	0	0	0	0	0	0	0	0	0	0	0	0	0	0	0	0	0	0	0	14.2316	0	0	0	0	0	0	0	0	0	0	0	0	0	0	0	0	0	0	0
AATCTGGTTCTTTCTTCTTC	14.2539	0	0	0	0	0	0	0	22.343	NaN	0	0	0	0	0	0	0	0	0	0	0	0	0	0	0	0	0	0	0	0	0	0	0	0	0	0	0	0	0	0	117.771	NaN	0	0	0	0	0	0	0
AATCTTAAATGACACTGAAG	12.5772	0	0	0	0	0	0	0	0	0	0	0	0	0	0	0	0	0	0	0	0	0	0	0	0	0	NaN	0	0	NaN	0	0	0	0	0	0	0	0	0	0	0	0	15.9433	0	0	0	0	0	NaN
AATCTTAGACAGTAGATAGG	24.1491	0	0	0	0	0	0	76.9347	0	0	0	0	0	0	0	0	0	0	0	0	129.128	0	0	0	0	0	0	0	0	NaN	0	0	0	0	0	0	0	0	0	0	56.4015	0	0	0	0	0	0	0	119.925
AATCTTAGAGTTTTTTCTTT	18.4655	0	0	0	0	0	41.1607	NaN	0	0	0	0	0	0	0	0	0	0	0	0	0	0	0	0	0	0	0	0	0	0	0	0	0	0	0	0	0	0	0	0	0	0	0	0	0	0	0	0	0
AATCTTAGTTCTTTTTGTGC	34.6356	0	102.555	0	NaN	34.4253	0	16.8375	0	339.658	0	0	0	0	0	0	0	0	0	0	0	0	0	0	0	0	0	0	0	NaN	0	0	0	0	0	0	0	0	0	0	0	0	31.7757	0	0	0	0	0	0
AATCTTATCGGTTCTGTTTA	25.1753	0	0	0	0	0	0	41.4007	0	0	0	0	0	0	0	0	0	0	0	0	0	0	0	0	0	0	0	0	0	0	0	0	0	0	0	0	0	0	0	0	31.9903	0	0	0	13.1414	0	0	0	0
AATCTTATTGGCTTTATTAG	17.344	0	0	0	0	0	0	40.5579	0	0	0	0	0	0	0	0	0	0	0	0	0	0	0	0	0	0	0	0	0	0	0	30.881	0	0	0	0	0	0	0	0	23.1815	0	48.138	0	0	0	0	0	0
AATCTTCAGAATCTTGACTT	13.6177	0	0	0	0	41.4995	0	0	0	0	0	0	0	0	0	0	0	0	0	0	0	0	0	0	0	0	0	0	0	0	0	0	0	0	0	0	0	0	0	0	0	0	0	0	0	0	0	0	0
AATCTTCAGTAAAATACCTT	29.9835	19.7125	0	0	65.2123	0	0	28.1795	0	0	0	0	0	0	0	0	0	0	0	0	0	0	0	12.3835	0	0	0	0	0	33.8921	0	0	0	0	0	0	0	0	0	0	766.429	0	0	0	0	0	0	0	NaN
AATCTTCCAACGCAGTGCTC	26.9946	0	0	0	0	0	0	20.4031	0	0	0	0	0	531.835	0	0	0	0	0	0	0	0	0	0	0	0	NaN	0	0	14.3283	0	0	0	0	0	0	0	0	0	0	0	37.8048	NaN	17.6915	0	34.3022	0	0	0
AATCTTCTCAAGAACCTCTT	23.9385	0	0	0	0	0	0	0	0	0	0	0	0	0	0	0	0	0	0	0	0	22.0712	0	0	0	0	0	0	0	26.1043	0	0	0	0	0	0	0	0	0	0	0	0	14.0477	0	0	0	0	564.924	NaN
AATCTTCTTGACTTAAACCT	13.6327	0	0	0	0	0	0	10.8444	0	0	0	0	0	0	0	0	0	0	0	0	0	19.4259	0	0	0	0	60.3354	0	0	0	0	0	0	0	0	0	0	0	0	0	0	0	0	0	0	0	0	0	0
AATCTTGAGCAGTCGAGTAC	22.58	46.9306	0	0	0	0	20.4889	31.8841	0	0	0	0	0	0	0	0	0	0	0	0	0	0	0	0	0	0	0	0	0	0	0	0	0	0	0	0	0	0	0	0	94.7136	NaN	NaN	0	0	NaN	0	0	0
AATCTTGGTAGCTCTGTGTG	21.9309	12.735	0	0	0	0	0	0	0	0	0	0	0	0	0	0	0	0	0	0	0	0	0	0	NaN	0	0	0	0	0	0	0	0	0	0	0	0	0	0	0	0	0	0	12.0754	0	12.3359	NaN	0	0
AATCTTGTATGCGTTTTAGA	20.8785	0	0	0	0	0	0	0	0	0	0	0	0	0	0	0	0	0	0	0	0	0	0	0	0	0	0	0	0	24.4718	0	0	0	0	0	0	0	0	0	0	0	0	0	0	0	38.0671	0	0	0
AATCTTGTCTGGCCGTACTC	18.2241	0	0	0	0	0	41.2212	23.3493	0	0	0	0	0	0	0	0	0	0	0	0	0	0	0	19.4855	0	35.7051	0	0	0	0	0	0	0	0	0	0	0	0	0	0	0	0	0	0	0	0	0	0	NaN
AATCTTGTGGGCATTAATAC	29.3002	0	0	0	31.419	0	NaN	NaN	0	0	0	0	0	0	0	0	0	0	0	0	0	0	0	0	0	48.6238	0	44.7708	0	0	0	0	0	0	0	0	0	0	0	0	0	NaN	0	0	NaN	50.041	0	NaN	0
AATCTTGTTTCTTTATAAGT	15.9981	0	24.7504	0	0	0	51.1069	0	0	0	0	0	0	0	0	0	0	0	0	0	0	0	0	0	0	0	0	0	0	0	0	0	0	0	0	0	0	0	0	0	0	0	0	0	14.5247	121.982	0	0	0
AATCTTTAATTGCTAACTTG	18.7993	0	0	0	0	0	0	0	0	0	0	0	0	0	0	0	0	0	0	0	0	0	0	0	0	0	0	0	0	0	0	0	0	0	0	0	0	0	0	0	0	0	0	205.373	NaN	0	0	0	NaN
AATCTTTATCAATTCGCATT	16.508	0	0	0	0	0	0	0	0	0	0	0	0	0	0	0	0	0	0	0	0	0	0	17.0463	0	0	0	0	0	0	0	0	0	0	0	0	0	0	0	0	0	0	0	0	0	NaN	0	0	0
AATCTTTATGTGAAACAAAC	21.7365	0	0	0	0	0	0	55.3936	0	0	0	0	0	0	0	0	0	0	0	0	0	0	0	0	0	0	127.674	0	0	0	0	0	0	0	0	0	0	0	0	0	0	0	0	0	0	0	0	0	0
AATCTTTATGTTCGTTTAAT	50.4434	95.5496	0	0	14.9423	14.5557	25.7795	23.9773	0	2720.33	0	0	0	0	0	0	0	0	0	0	NaN	0	0	0	0	0	0	0	0	16.3474	0	0	0	488.494	0	0	0	0	0	0	0	0	0	0	0	38.2622	0	0	53.6641
AATCTTTCCTAGTTATGGTG	25.099	0	0	0	12.8572	0	0	NaN	88.118	0	0	0	0	0	0	0	0	0	0	0	0	0	0	NaN	0	0	0	0	0	0	0	0	0	0	0	0	0	0	0	0	0	0	0	0	0	NaN	0	0	0
AATCTTTGCAATCACATAGT	17.1298	229.318	0	0	0	0	0	NaN	0	NaN	0	0	0	0	0	0	0	0	0	0	0	0	0	0	0	0	0	0	0	0	0	0	0	0	0	0	0	0	0	0	0	0	0	0	0	0	0	0	0
AATCTTTGTTGGTTAATGGT	13.6289	63.9943	0	0	0	302.123	164.793	0	212.875	0	0	0	0	0	0	0	0	0	0	0	0	0	0	0	0	0	0	0	0	0	0	0	0	0	0	0	0	0	0	0	0	0	0	0	0	NaN	0	0	0
AATCTTTTATTTTGAATCAA	41.0707	0	0	0	0	25.5136	169.053	59.3934	0	0	0	0	0	0	0	0	0	0	0	0	0	0	0	0	0	0	12.539	0	0	44.8858	0	0	0	0	0	0	0	0	0	0	0	0	0	0	0	0	0	0	NaN
AATGAAAAAATTTGGGGTAT	21.9462	0	0	0	0	0	0	18.6246	0	0	0	0	0	0	0	0	0	0	0	0	0	0	0	0	0	450.545	14.1806	0	0	0	0	0	0	0	0	0	0	0	0	0	0	0	4880.99	0	0	0	0	0	0
AATGAAAACCCATATCCTGG	19.9311	0	0	0	0	24.0813	NaN	0	0	1257.06	0	0	0	0	0	0	0	0	0	0	0	0	0	0	0	0	0	0	0	0	0	0	0	0	0	0	0	0	0	0	0	0	0	0	0	0	0	0	0
AATGAAAACTAACTATATTG	23.1369	0	0	0	0	0	0	0	0	0	0	0	0	0	0	0	0	0	0	0	0	0	0	0	0	0	0	0	0	20.7864	0	0	0	0	0	0	0	0	0	0	87.7071	0	0	0	0	0	0	0	NaN
AATGAAACGTATAACGTTGA	20.1512	0	0	0	46.8827	13.4233	0	0	0	0	0	0	0	0	0	0	0	0	0	0	0	0	0	0	0	0	19.7924	0	0	0	0	0	0	0	0	0	0	0	0	0	0	0	0	0	0	NaN	0	0	0
AATGAAAGATACCGAATTTT	18.4882	919.383	0	0	40.2241	0	0	0	25.5381	46.2035	0	0	0	0	0	0	0	0	0	0	0	0	0	0	0	0	0	0	0	0	0	0	0	0	0	0	0	0	0	0	0	0	0	0	0	0	0	0	NaN
AATGAAAGATGATATCACAT	51.2643	0	0	0	111.346	0	17.9653	204.943	0	0	0	0	0	0	0	0	0	0	0	0	0	0	0	NaN	0	0	36.0441	0	0	NaN	0	0	0	0	0	0	0	0	0	0	0	22.3596	0	0	141.558	0	0	0	NaN
AATGAAAGCTATGCTAGCCA	35.9446	0	0	0	0	0	0	12.6862	0	0	0	0	0	0	0	0	0	0	0	0	0	0	0	16.7928	NaN	0	0	0	0	0	0	0	0	0	0	0	0	0	0	0	NaN	NaN	0	0	0	0	0	459.211	0
AATGAACCTAGGTCAGGTCG	14.1286	0	0	0	0	0	0	14.1866	0	0	0	0	0	0	0	0	0	0	0	0	0	0	0	0	16.2354	0	0	0	0	0	0	0	0	0	0	0	0	0	0	0	0	0	NaN	0	0	0	0	0	0
AATGAACCTGTAAATTTGGT	27.4577	0	0	0	37.1533	19.3631	0	0	119.815	0	0	0	0	0	0	0	0	0	0	0	0	0	0	0	0	0	0	0	250.83	0	0	0	0	0	0	0	0	0	0	0	NaN	0	0	0	0	0	0	0	0
AATGAACTTGGTTATACCTG	25.4291	0	0	0	0	0	0	0	0	62.6771	0	0	0	0	0	0	0	0	0	0	0	0	0	0	0	0	0	0	0	NaN	0	0	0	0	0	0	0	0	0	0	0	0	0	0	0	102.584	0	0	0
AATGAAGATATTGATTTCTC	29.127	0	0	0	0	0	0	18.5911	0	0	0	0	0	0	0	0	0	0	0	0	0	0	0	0	0	0	NaN	0	0	NaN	0	0	0	0	0	0	0	0	0	0	102.54	0	0	0	NaN	0	0	0	0
AATGAAGGCGCGGAGTTGAT	41.4239	0	0	0	0	0	15.9943	20.614	0	0	0	0	0	0	0	0	0	0	0	0	0	16.827	0	21.383	0	0	0	0	0	11.7222	0	0	0	0	0	0	0	0	0	0	0	NaN	0	0	0	NaN	0	0	0
AATGAAGGTATAGAATATTT	23.0842	0	0	0	0	0	0	15.5269	0	0	0	0	0	0	0	0	0	0	0	0	0	0	0	0	0	0	0	0	36.3141	0	0	0	0	0	0	0	0	0	0	0	0	0	0	0	0	NaN	70.6523	0	0
AATGAAGGTCACAATACGTC	44.7507	39.5733	0	0	0	0	NaN	29.5534	0	NaN	0	0	0	0	0	0	0	0	0	0	0	0	0	0	0	0	18.422	0	0	0	0	0	0	0	0	0	0	0	0	0	0	NaN	0	0	0	0	0	0	NaN
AATGAAGTAATTGGCAACTT	29.6722	0	0	37.0714	0	0	0	13.2595	NaN	0	0	0	0	0	0	0	0	0	0	0	0	0	0	0	0	0	0	0	0	0	0	0	0	0	0	0	0	0	0	0	0	0	0	0	20.634	20.3314	0	0	0
AATGAAGTTTTTCGACGTTA	14.3645	0	0	0	0	0	13.5055	0	0	0	0	0	0	0	0	0	0	0	0	0	0	0	0	0	0	0	0	0	43.4724	0	0	0	0	0	0	0	0	0	0	0	0	0	0	0	0	0	0	0	0
AATGAATCAAATATAATCTG	41.1138	0	0	0	43.871	0	0	11.2279	0	NaN	88.5445	0	0	0	0	0	0	0	0	0	0	0	0	61.4139	0	0	17.9999	0	0	18.6921	0	0	0	0	0	0	0	0	0	0	0	0	0	0	0	27.034	0	0	0
AATGACAATGTTGTATTAGG	23.7148	0	0	0	0	0	110.028	0	0	0	0	0	0	0	0	0	0	0	0	0	0	0	0	0	0	0	0	0	0	69.5418	0	0	0	0	0	0	0	0	0	0	0	0	0	0	151.622	0	0	0	0
AATGACATGGAGGATTCAAT	41.2682	NaN	33.2915	0	0	0	NaN	39.5972	0	12.4044	0	0	0	0	0	0	0	0	0	0	0	0	0	43.3781	0	0	NaN	0	0	12.712	0	0	0	0	0	0	0	0	0	0	0	NaN	27.4521	0	0	0	0	0	66.9735
AATGACCAGGTAGGCACAAG	21.1356	0	0	0	205.478	0	0	0	0	0	0	0	0	0	0	0	0	0	0	0	0	0	0	0	0	0	0	0	NaN	171.836	0	0	0	0	0	0	0	0	0	0	0	0	0	0	0	0	0	0	0
AATGACCTTTTCGTTCTACA	28.0832	0	0	0	0	0	0	0	NaN	0	0	0	0	0	0	0	0	0	0	0	0	NaN	0	12.0194	0	0	0	0	0	17.21	0	0	0	0	0	0	0	0	0	0	69.6843	0	0	0	0	0	0	0	0
AATGACGTATAATGTTTTAT	20.7415	0	0	0	38.485	0	12.0653	25.3301	13.9134	0	0	0	0	0	0	0	0	0	0	0	0	0	0	0	26.439	0	0	0	0	0	0	0	0	0	0	0	0	0	0	0	0	0	0	0	0	0	NaN	0	0
AATGAGAGTCACAAGGTCGG	25.041	0	0	0	0	17.4183	109.188	34.025	48.3132	0	0	0	0	0	0	0	0	0	0	0	0	0	0	0	0	0	0	0	0	0	0	0	0	0	0	0	0	0	0	0	20.3125	0	0	0	0	NaN	0	0	0
AATGAGATCAGGCAGACGAT	15.0737	0	0	0	0	0	0	0	0	0	0	0	0	0	0	0	0	0	0	0	0	0	0	18.9383	0	0	0	0	0	0	0	0	0	0	0	0	0	0	0	0	49.8436	0	0	0	0	0	0	0	0
AATGAGGACCGCTTATATAT	19.9641	36.4645	0	0	0	0	0	18.5489	0	NaN	0	0	0	0	0	0	0	0	0	0	0	0	0	15.8066	0	0	0	0	0	22.4098	0	0	0	0	0	0	0	0	0	0	0	NaN	0	0	NaN	0	NaN	0	0
AATGAGGATTAGGGATGTCT	28.1833	0	172.675	0	0	20.1836	33.9944	30.9062	15.5869	0	0	0	0	0	0	0	0	0	0	0	0	0	0	0	0	0	63.7394	0	0	0	0	0	0	0	0	0	0	0	0	0	0	0	60.1498	0	0	0	0	0	0
AATGAGGGTGGATAGTTACA	26.5617	0	636.529	0	0	21.314	0	0	NaN	13.4404	0	0	0	0	0	0	0	0	0	0	0	0	0	0	0	0	NaN	0	0	0	0	0	0	0	0	0	0	0	0	0	NaN	0	0	0	0	0	0	0	0
AATGAGTGCAGTATATACGA	13.7807	0	0	0	0	0	0	0	0	0	0	0	0	0	0	0	0	0	0	0	0	0	0	0	0	0	0	0	0	0	0	0	0	0	0	0	0	0	0	0	175.502	0	0	0	0	0	0	0	0
AATGATAATTCTTAATGATA	19.2362	0	0	0	0	12.4995	0	32.7816	0	0	0	0	0	0	0	0	0	0	0	0	0	0	0	82.1313	0	0	0	0	0	0	0	0	0	0	0	0	0	0	0	0	0	NaN	18.2874	0	0	68.9562	0	0	0
AATGATACAGTCCGGCTCTC	15.6968	0	0	0	0	0	0	18.5614	0	0	0	0	0	0	0	0	0	0	0	0	0	0	0	0	0	0	19.8061	19.6626	0	0	0	0	0	0	0	0	0	0	0	0	0	0	0	0	0	0	0	NaN	0
AATGATACCATCAATCGAGA	12.251	0	0	0	0	0	0	0	0	0	0	0	0	0	0	0	0	0	0	0	0	0	0	0	0	0	0	0	0	0	0	0	0	0	0	0	0	0	0	0	0	0	0	0	0	0	0	0	0
AATGATAGGTTTGTACAGTA	33.944	0	19.0879	0	0	0	0	0	18.5328	0	0	0	0	0	0	0	0	0	0	0	0	0	0	0	0	0	NaN	0	0	NaN	0	0	0	0	0	0	0	0	0	0	0	0	21.3884	14.0848	16.3692	0	513.762	0	0
AATGATATGATTGGGACTGT	14.019	0	0	0	0	0	0	0	0	0	0	0	0	0	0	0	0	0	0	0	0	0	0	0	0	0	0	0	0	0	0	0	0	0	2331.46	0	0	0	0	0	0	0	0	0	0	22.9353	0	0	69.6612
AATGATCTCTTTTATTTTTT	29.8482	0	0	0	16.1875	0	0	0	0	0	0	0	0	1903.77	0	0	0	0	0	0	0	0	1387.06	NaN	0	0	NaN	0	0	0	0	0	0	0	0	0	0	0	0	0	0	0	0	0	0	0	0	0	0
AATGATCTTACTTTATCATA	16.8291	0	0	0	0	0	0	21.3724	0	0	0	0	0	0	0	0	0	0	0	0	0	0	0	0	0	0	0	0	0	0	0	0	0	0	0	0	0	0	0	0	0	0	0	0	0	NaN	0	0	41.649
AATGATCTTTATGGCGGAAT	35.9896	0	0	0	0	0	NaN	11.2701	0	0	0	0	0	0	0	0	0	0	0	0	0	0	NaN	0	0	0	0	0	0	62.751	0	0	0	0	0	0	0	0	0	0	0	0	0	NaN	NaN	0	0	0	173.783
AATGATGCCTCTCATTATCG	24.8453	0	95.342	0	NaN	0	157.193	19.9985	962.167	NaN	0	0	0	577.669	0	0	0	0	0	0	0	0	0	0	0	0	0	0	0	0	0	0	0	0	0	0	0	0	0	0	0	NaN	0	0	NaN	0	0	0	0
AATGATGGGGGAAGTACATC	40.2618	0	0	0	25.2522	19.2658	0	13.0697	0	0	0	0	0	0	0	0	0	0	0	0	0	0	0	0	0	0	28.6979	0	0	31.0194	0	0	0	0	0	0	0	0	0	0	0	232.482	0	0	0	NaN	0	0	0
AATGATTGACGCATCACATG	16.4147	0	0	0	0	0	0	12.7705	0	0	0	0	0	0	0	0	0	0	0	0	0	0	0	16.1004	0	0	20.5206	0	0	0	0	0	0	0	0	0	0	0	0	0	0	0	0	0	0	0	0	0	0
AATGATTTGATGTTCTGGAG	31.3108	0	0	NaN	79.433	0	0	369.206	0	0	0	0	0	0	0	0	0	0	0	0	0	0	0	0	0	41.0432	0	0	0	0	0	0	0	0	0	0	0	0	0	0	0	0	0	0	14.6399	26.2716	0	0	0
AATGATTTTCATAAGTGGGC	30.1236	0	0	53.1538	0	0	13.5403	42.9011	0	0	0	0	0	0	0	0	0	0	0	0	46.5514	0	0	0	0	0	0	0	0	0	0	0	0	0	0	0	0	0	0	0	0	0	0	0	0	0	44.4172	0	0
AATGATTTTGTCTTAAAAAC	14.9399	0	NaN	133.125	0	0	0	72.6318	0	0	0	0	0	0	0	0	0	0	0	0	0	0	0	0	0	0	0	0	0	0	0	0	0	0	0	0	0	0	0	0	0	29.2133	NaN	0	16.0611	0	0	0	0
AATGCACAATTGTCCAACTG	19.7316	0	0	0	0	0	0	15.1348	0	0	0	0	0	0	0	0	0	0	0	0	0	0	0	NaN	NaN	0	0	0	0	0	0	0	0	0	0	0	0	0	0	0	0	0	0	0	0	0	0	0	0
AATGCACAGTAGGACGTGTA	18.434	0	0	0	79.8656	22.1385	0	66.1872	NaN	0	0	0	0	0	0	0	0	0	0	0	0	0	0	0	0	0	0	0	0	0	0	0	0	0	0	0	0	0	0	0	NaN	0	0	0	0	0	0	0	0
AATGCAGAAGATGTGGTAGT	24.7214	64.53	34.8536	0	0	0	0	0	0	0	0	0	0	0	0	0	0	0	0	0	0	0	0	1021.36	0	0	0	0	0	0	0	0	0	0	0	0	0	0	0	0	19.9084	0	25.3914	0	0	0	0	0	0
AATGCAGTTATTTTCTTTTA	34.6033	0	0	0	NaN	0	0	21.7731	0	13.1221	0	0	0	0	0	0	0	0	0	0	0	0	0	0	0	0	0	0	0	0	0	0	0	0	0	0	0	0	0	0	0	0	0	34.623	47.2606	0	0	0	NaN
AATGCATCATCTTGAAATTT	22.9795	0	0	146.888	0	0	0	0	0	0	0	0	0	0	0	0	0	0	0	0	0	0	0	0	0	0	0	0	0	0	0	0	0	0	0	0	0	0	0	0	0	0	0	0	12.9875	0	0	0	NaN
AATGCATTTAGAGCGTGCAT	12.6178	0	0	0	0	0	0	0	0	0	0	0	0	0	0	0	0	0	0	0	0	0	0	0	0	0	0	0	0	0	0	0	0	0	0	0	0	0	0	0	0	0	0	0	0	0	0	0	0
AATGCATTTGATAGGAAGTA	29.666	0	20.3403	0	11.0042	0	0	0	0	0	0	0	0	0	0	0	0	0	0	0	0	0	0	50.7749	0	0	0	0	0	0	0	0	0	0	0	0	0	0	0	0	0	NaN	0	0	0	0	0	0	0
AATGCCAGTCTATTTCGATT	48.475	0	0	0	0	38.4263	0	13.921	28.8978	0	0	0	0	0	0	0	0	0	0	0	0	0	126.057	0	0	0	91.6231	16.47	0	0	0	0	0	0	0	0	0	0	0	0	0	0	0	15.938	0	NaN	250.11	0	0
AATGCCCGCGCGGAGCTTGA	19.0088	0	0	618.847	0	0	0	0	0	0	0	0	0	0	0	0	0	0	0	0	0	0	0	0	0	0	0	0	0	0	0	0	0	0	0	0	0	0	0	0	0	0	0	0	0	24.8638	0	0	0
AATGCCGTGAAAATTATAAT	27.7604	0	19.5955	0	0	0	0	0	0	53.4402	0	0	0	0	0	0	0	0	0	0	0	0	0	0	0	0	NaN	0	0	0	0	0	0	0	0	0	0	0	0	0	0	0	0	0	0	0	0	0	NaN
AATGCCTTAGACCGGAAACG	47.6626	0	0	0	0	0	19.5794	21.0522	0	0	0	0	0	0	0	0	0	0	0	0	0	0	0	NaN	0	21.6354	0	0	428.303	NaN	0	0	0	0	0	0	0	0	0	0	0	NaN	0	0	0	0	0	0	0
AATGCGATTATCAGTAGGGG	34.7362	0	0	0	0	0	16.8819	125.964	0	94.8598	0	0	0	0	0	0	0	0	0	0	0	NaN	0	0	0	0	0	0	27.3391	976.36	0	0	0	0	0	0	0	0	0	0	0	0	0	245.615	0	105.964	0	0	0
AATGCGGACTGATCTGTTTA	15.7626	0	0	0	20.5583	NaN	0	0	0	NaN	0	0	0	0	0	0	0	0	0	0	0	0	0	0	0	0	0	0	0	0	0	0	0	0	0	0	0	0	0	0	0	0	0	0	0	0	0	0	0
AATGCGGATTTTGCTCATTA	21.2685	0	0	0	0	0	0	0	0	0	0	0	0	0	0	0	0	0	0	0	0	0	0	0	0	0	0	0	NaN	0	0	0	0	0	0	0	0	0	0	0	0	0	0	0	0	0	0	0	0
AATGCGTCGTATTCGAAGGC	26.6438	0	0	0	0	23.2568	0	17.6553	0	0	0	0	0	0	0	0	0	0	0	0	0	0	17.2381	0	0	0	0	0	0	0	0	0	0	0	0	0	0	0	0	0	0	0	0	0	0	0	0	0	0
AATGCGTGACGTGGAGTTGC	47.1476	0	0	0	0	0	0	29.9158	24.2235	0	0	0	0	0	0	0	0	0	0	0	0	NaN	0	19.4866	32.4535	0	0	0	0	20.0613	0	0	0	0	0	0	0	0	0	0	0	22.8374	19.552	0	0	36.8076	0	0	0
AATGCGTTTATTAAGTACCA	40.7496	0	0	0	0	0	0	19.4213	0	16.2146	0	0	0	0	0	0	0	0	0	0	0	118.427	20.7765	0	0	0	0	0	0	NaN	0	0	0	0	0	0	0	0	0	0	0	NaN	0	0	0	0	0	0	107.541
AATGCTAAAGGCCTTAAGTT	16.2216	0	15.933	0	0	0	0	12.9728	0	0	0	0	0	0	0	0	0	0	0	0	0	0	0	0	0	0	0	0	0	0	0	0	0	0	0	0	0	0	0	0	NaN	0	0	0	52.9101	0	0	0	0
AATGCTAACTAAAATTTTAA	20.6633	0	0	0	0	0	NaN	15.7081	0	0	0	0	0	0	0	0	0	0	0	0	0	0	0	0	0	0	NaN	0	0	NaN	0	0	0	0	0	0	0	0	0	0	0	0	16.4042	0	NaN	0	0	0	0
AATGCTAGTAGAGTTATTGC	17.6773	0	0	0	0	0	0	19.4635	0	0	0	0	0	0	0	0	0	0	0	0	0	0	0	0	0	0	47.6766	0	0	0	0	0	0	0	0	0	304.53	0	0	0	NaN	0	0	13.5285	17.0609	0	41.9355	0	0
[truncated: 37,092 more rows]
[truncated: 9 more columns]
