# Supplementary material for: Bacterial population dynamics during colonization of solid tumors
Source: Mol Syst Biol. 2025 Dec 15;22(3):412–34. doi: 10.1038/s44320-025-00175-5 (PMC12953616; doi:10.1038/s44320-025-00175-5)
Supplement: Supplementary file 9 — Source data Fig. 4 [file 44320_2025_175_MOESM9_ESM.zip]

Archive with 28 entries (21 files):
- Figure 4/
- __MACOSX/._Figure 4
- Figure 4/.DS_Store
- __MACOSX/Figure 4/._.DS_Store
- Figure 4/4E/
- __MACOSX/Figure 4/._4E
- Figure 4/4B/
- __MACOSX/Figure 4/._4B
- Figure 4/4C/
- __MACOSX/Figure 4/._4C
- Figure 4/4D/
- __MACOSX/Figure 4/._4D
- Figure 4/4A/
- __MACOSX/Figure 4/._4A
- Figure 4/4F/
- __MACOSX/Figure 4/._4F
- Figure 4/4E/Fig4E.xlsx
- __MACOSX/Figure 4/4E/._Fig4E.xlsx
- Figure 4/4B/Fig4B.xlsx
- __MACOSX/Figure 4/4B/._Fig4B.xlsx
- Figure 4/4C/Fig4C.xlsx
- __MACOSX/Figure 4/4C/._Fig4C.xlsx
- Figure 4/4D/Fig4D.xlsx
- __MACOSX/Figure 4/4D/._Fig4D.xlsx
- Figure 4/4A/Fig4A.xlsx
- __MACOSX/Figure 4/4A/._Fig4A.xlsx
- Figure 4/4F/Fig4F.xlsx
- __MACOSX/Figure 4/4F/._Fig4F.xlsx
