# Supplementary material for: Bacterial population dynamics during colonization of solid tumors
Source: Mol Syst Biol. 2025 Dec 15;22(3):412–34. doi: 10.1038/s44320-025-00175-5 (PMC12953616; doi:10.1038/s44320-025-00175-5)
Supplement: Supplementary file 9 — Source data Fig. 4 [file 44320_2025_175_MOESM9_ESM.zip › Figure 4/4E/Fig4E.xlsx]

## Sheet: Sheet1
generation	CFU (sigma=6.93)	CFU (sigma=8.46)	CFU (sigma=10)	barcodes (sigma=6.93)	barcodes (sigma=8.46)	barcodes (sigma=10)
0	3105399	3105399	3105399	39091	39091	39091
0.014427	19516.3	19012.2	19346	8373	8129	8294
0.0288539	19498.4	18998.1	19314.5	8163	7912	8086
0.0432809	19624.2	19096.2	19406.6	8072	7819	7970
0.0577078	19746.8	19156.1	19505.1	8011	7740	7858
0.0721348	19871	19274.2	19564.3	7965	7682	7748
0.0865617	20013.6	19401.7	19588.5	7922	7606	7621
0.100989	20170.9	19504.2	19625.1	7887	7536	7487
0.115416	20359.9	19611.4	19705.7	7848	7458	7366
0.129843	20509.3	19742	19770.2	7802	7383	7236
0.14427	20706.3	19834.2	19840.3	7763	7303	7083
0.158696	20904	19906.6	19953.1	7721	7219	6962
0.173123	21091.4	20099.2	20007.6	7682	7150	6830
0.18755	21253.7	20216.6	20150.1	7656	7066	6721
0.201977	21443.8	20309.9	20285.8	7613	6968	6611
0.216404	21622.4	20465.5	20341.7	7578	6898	6506
0.230831	21795.9	20617	20369.4	7539	6820	6422
0.245258	21977.5	20745.9	20500.2	7486	6749	6331
0.259685	22093.6	20822.6	20612.6	7445	6679	6229
0.274112	22303.4	21001.1	20862.3	7415	6617	6156
0.288539	22451.3	21130.2	20966.9	7377	6553	6077
0.302966	22616.7	21276.9	21103.2	7342	6496	6001
0.317393	22812.4	21404.4	21272.8	7309	6435	5908
0.33182	22994.5	21572.7	21295.6	7279	6370	5818
0.346247	23177.6	21760.7	21488.4	7239	6306	5750
0.360674	23348.6	21979.5	21641.3	7201	6260	5683
0.375101	23558.8	22228	21716.3	7158	6206	5596
0.389528	23745.8	22373.3	21791	7132	6158	5526
0.403955	23970.2	22603.5	21915.8	7098	6092	5461
0.418382	24169.2	22801.3	22068.2	7050	6055	5416
0.432809	24393.9	23111.5	22228	7021	6000	5359
0.447235	24584.1	23367.1	22373.4	6984	5958	5310
0.461662	24814.4	23457.6	22650.4	6954	5920	5246
0.476089	25119.9	23644.4	22836.6	6917	5865	5200
0.490516	25311.7	23772.1	23000.7	6890	5828	5145
0.504943	25537.4	23996.4	23194.7	6860	5786	5104
0.51937	25786.9	24178.5	23308.3	6838	5746	5059
0.533797	26039.1	24382.8	23453.9	6814	5713	5015
0.548224	26298.2	24644.9	23607.9	6776	5686	4970
0.562651	26532	24915.6	23769.2	6748	5647	4939
0.577078	26787.9	25123.8	23987.8	6727	5609	4887
0.591505	26993.3	25350.8	24285.3	6693	5570	4843
0.605932	27293.6	25564.8	24422.9	6670	5523	4790
0.620359	27538.5	25815.8	24551	6643	5497	4750
0.634786	27808.1	25957.4	24739.7	6618	5471	4704
0.649213	28110.1	26145.7	24989.7	6595	5433	4664
0.66364	28303	26340.2	25144.3	6565	5407	4623
0.678067	28590.7	26558.6	25512.4	6550	5370	4574
0.692494	28851.3	26753.7	25826.2	6534	5343	4537
0.706921	29146.3	27073.7	26089.4	6510	5310	4501
0.721348	29459.9	27415	26424.1	6491	5292	4478
0.735774	29662.6	27602.8	26572.8	6470	5254	4438
0.750201	29953.1	27848.9	26762.2	6445	5228	4395
0.764628	30218.9	28175.9	27145.7	6427	5200	4364
0.779055	30554.3	28302.8	27415	6409	5171	4327
0.793482	30908.8	28567.3	27630	6391	5148	4290
0.807909	31175.2	28903	27838.8	6377	5113	4260
0.822336	31532.3	29114	28226	6361	5082	4227
0.836763	31891	29353.3	28493.2	6339	5054	4186
0.85119	32182.2	29639	28711.4	6323	5033	4160
0.865617	32544.6	30097.8	28954.1	6304	5012	4141
0.880044	32898.6	30306.5	29222.9	6289	4983	4116
0.894471	33308.4	30563.4	29420.6	6275	4970	4083
0.908898	33648.6	30938	29816.2	6257	4947	4048
0.923325	33989.8	31267.7	30012	6245	4930	4021
0.937752	34429.2	31546.4	30183.1	6223	4909	3993
0.952179	34814.3	31831.8	30346	6208	4887	3972
0.966606	35131.9	32100.2	30700.7	6190	4867	3945
0.981033	35424.4	32375.1	30785.3	6172	4849	3918
0.99546	35856.6	32563.2	31102.6	6161	4834	3887
1.00989	36339.3	32915.8	31334.2	6145	4812	3867
1.02431	36705.7	33297	31880.6	6125	4793	3852
1.03874	37188	33756	32291.2	6117	4769	3829
1.05317	37631.3	34100.3	32752.6	6104	4740	3807
1.06759	37994.2	34392.9	33126.9	6090	4721	3786
1.08202	38403.5	34691.1	33427.1	6072	4699	3764
1.09645	38691.5	35140.5	33819.3	6059	4678	3741
1.11088	39064.1	35335.5	33918.4	6045	4656	3719
1.1253	39321.5	35641.4	33963.1	6034	4640	3700
1.13973	39663.9	35967.5	34391.2	6020	4622	3682
1.15416	39963.8	36085.3	34776.9	6005	4607	3664
1.16858	40358.4	36299.8	35588.3	5991	4583	3648
1.18301	40801	36599.4	36034.6	5977	4567	3629
1.19744	41144.7	36977.8	36344	5962	4553	3614
1.21186	41540.9	37345.7	36377.8	5957	4539	3600
1.22629	41758.6	37714.8	36875.8	5946	4518	3585
1.24072	42259.4	38016.8	36976.6	5938	4497	3564
1.25514	42624.9	38208.4	37443.7	5925	4481	3545
1.26957	43108.9	38808.9	38424.1	5914	4468	3528
1.284	43460.5	38917	38835.2	5898	4446	3514
1.29843	43904.5	39409.1	39242.3	5885	4431	3498
1.31285	44257.2	39966.8	39574.8	5877	4412	3485
1.32728	44703	40289.4	40060.9	5871	4398	3465
1.34171	45115.6	40541.6	40701.4	5860	4381	3450
1.35613	45560.4	40964.4	41241.5	5850	4368	3432
1.37056	45892.5	41187.5	41708	5842	4356	3415
1.38499	46305.1	41517.9	41867.7	5828	4341	3393
1.39941	46839.7	41860.6	42439.1	5822	4329	3379
1.41384	47455.7	42062.1	43050.4	5808	4316	3369
1.42827	47761.1	42276.8	42970.4	5798	4299	3349
1.4427	48364.7	42661.6	43387.2	5790	4284	3332
1.45712	48813.7	43031.4	43830.3	5785	4268	3313
1.47155	49228.8	43466.1	44300.4	5773	4258	3302
1.48598	49464.5	43778.8	44851.4	5764	4244	3282
1.5004	49997.9	44273.2	45967.4	5753	4229	3273
1.51483	50637.5	44591	46385.1	5745	4216	3256
1.52926	51151.9	45082.6	47029.9	5729	4204	3237
1.54368	51388.2	45663.6	47649.5	5716	4193	3218
1.55811	51959	46130	48058.2	5711	4179	3203
1.57254	52521.8	46575.4	47792.4	5702	4160	3193
1.58696	53260.2	46952.5	47564.1	5691	4151	3184
1.60139	53780	47242.4	47156.1	5681	4141	3174
1.61582	54491.3	47820.8	46880.5	5667	4126	3162
1.63025	55123.4	48086	46762.1	5661	4117	3139
1.64467	55811.1	48325.6	47297.3	5647	4109	3129
1.6591	55931.6	48687	47828.9	5640	4094	3116
1.67353	56540.4	49153.7	48476.7	5631	4085	3100
1.68795	57070.2	49855.2	48578.1	5620	4076	3094
1.70238	57454.8	50475.7	48919.7	5611	4063	3077
1.71681	57901.1	51048.1	49793.3	5600	4060	3062
1.73123	58304.5	51497.1	50268.1	5595	4053	3052
1.74566	59005.2	51853.4	50781.2	5587	4043	3033
1.76009	59626.3	52232.1	51367.2	5580	4026	3023
1.77451	60334.7	52740.3	51926.3	5571	4019	3007
1.78894	60987.2	53370.1	52275.2	5563	4012	2995
1.80337	61545.9	54137.5	52587.5	5557	4001	2989
1.8178	62268.7	55140.3	53204	5551	3993	2979
1.83222	62946.6	55372.6	54046.6	5543	3986	2968
1.84665	63272	55705.5	54438.2	5530	3978	2958
1.86108	64033	56432	54986.5	5519	3966	2950
1.8755	64557.9	56947.1	54790.1	5516	3954	2938
1.88993	65027.5	58211.4	55178.8	5509	3947	2922
1.90436	65863	58401.4	56006.5	5499	3934	2912
1.91878	66608	58851.1	56770.7	5496	3927	2901
1.93321	67303	59459.6	57535.9	5490	3917	2896
1.94764	68175.8	60388.8	58029.9	5480	3909	2892
1.96207	68834.7	60843.3	58513.3	5474	3900	2880
1.97649	69419.3	61349.6	58790	5468	3885	2875
1.99092	70156.7	61810.6	58754	5463	3875	2866
2.00535	70744.5	62475.9	58353.3	5457	3866	2848
2.01977	71436.7	62897.6	59299.4	5446	3854	2842
2.0342	72027.3	63581.8	60102.9	5441	3848	2834
2.04863	72711.5	64055.6	60436.4	5436	3843	2822
2.06305	73524.5	64303.9	60875.3	5432	3835	2811
2.07748	74397.1	64823.7	61836.4	5425	3826	2801
2.09191	75132.5	65388.9	62392	5418	3816	2794
2.10633	75999.5	66672.9	62996.5	5414	3807	2791
2.12076	76701.9	67781.9	62924.5	5411	3795	2782
2.13519	77336	68516.4	64224.4	5405	3782	2770
2.14962	78306.2	69402	65074.5	5400	3772	2763
2.16404	78778.5	70465.4	65813.3	5394	3766	2758
2.17847	79842.2	71235	66277	5391	3759	2749
2.1929	80758.8	71943.3	66752.8	5387	3752	2737
2.20732	81964.2	73162.4	67223.8	5380	3749	2728
2.22175	82525.8	74331.8	67565.9	5375	3745	2719
2.23618	83180.1	75635.3	67198.1	5372	3732	2711
2.2506	83567	76361	67068.4	5368	3719	2705
2.26503	84808.2	76827.3	67343	5356	3710	2698
2.27946	86004.5	77974.9	67329.2	5351	3701	2691
2.29389	86924	78789.8	68463.5	5346	3693	2683
2.30831	87461.7	79183.4	68912.3	5341	3686	2680
2.32274	88189.9	79449.7	69392.5	5336	3679	2675
2.33717	88669.7	80593.5	70367.9	5335	3668	2670
2.35159	89637.5	81181.5	70547.2	5331	3660	2656
2.36602	90639.5	82113.6	71146.2	5326	3653	2649
2.38045	91604.1	82914.9	72604.1	5320	3646	2641
2.39487	92062.1	84132.1	73272.8	5316	3635	2632
2.4093	92636.9	84607.2	73171.1	5310	3626	2623
2.42373	93521.4	85913	73089.1	5303	3622	2616
2.43815	94060.7	86329	73532	5299	3610	2607
2.45258	94864.8	87470.2	74648.7	5295	3605	2602
2.46701	95681.2	88221	75017.1	5294	3597	2591
2.48144	96458.3	89816.1	75963.4	5290	3595	2583
2.49586	96912.3	90775.4	77388.8	5283	3581	2576
2.51029	97843.7	91091.6	78403.9	5279	3574	2567
2.52472	99099	92602.6	79036.9	5275	3563	2562
2.53914	100705	93988.4	79354.7	5268	3555	2559
2.55357	101352	96241.3	79245.1	5264	3547	2552
2.568	102664	98138.7	80522.7	5262	3543	2545
2.58242	104241	98969.5	81098.3	5260	3536	2537
2.59685	104887	99088.1	82161.3	5252	3531	2534
2.61128	105800	98343.2	82235	5249	3527	2519
2.6257	106360	99871	82704	5246	3518	2510
2.64013	107588	100428	83924.7	5238	3514	2505
2.65456	108748	101883	85637.4	5236	3511	2500
2.66899	109450	103281	85578.1	5230	3502	2498
2.68341	111395	104254	86237.8	5226	3499	2491
2.69784	112748	105163	86891.3	5219	3492	2485
2.71227	113869	106069	88855.7	5216	3486	2475
2.72669	115278	108930	88581.3	5213	3480	2470
2.74112	116586	110089	89890.7	5209	3477	2469
2.75555	117503	111621	91220.4	5204	3463	2462
2.76997	118992	113501	93802.2	5201	3459	2458
2.7844	120299	115898	95036.5	5195	3455	2455
2.79883	121377	116683	94841.2	5193	3452	2450
2.81326	123507	117218	96732.5	5190	3451	2436
2.82768	125402	118776	99285.2	5187	3441	2426
2.84211	126879	119933	99557	5183	3437	2420
2.85654	127754	120970	99978.7	5180	3434	2412
2.87096	128746	122024	101418	5175	3431	2402
2.88539	129350	122703	101722	5165	3428	2398
2.89982	130659	124634	103056	5161	3424	2393
2.91424	131672	125353	105754	5158	3414	2390
2.92867	133052	126170	105264	5156	3410	2383
2.9431	133756	125646	107386	5151	3405	2379
2.95752	136007	126403	108464	5148	3402	2373
2.97195	137116	127043	107764	5144	3398	2368
2.98638	137858	127353	107594	5138	3393	2362
3.00081	138896	128099	109867	5136	3390	2356
3.01523	139975	131088	111181	5131	3382	2352
3.02966	141798	132097	112697	5128	3373	2348
3.04409	144229	132751	113854	5126	3372	2342
3.05851	146053	132624	114117	5123	3363	2338
3.07294	148364	134037	118273	5121	3357	2335
3.08737	150379	133579	118942	5119	3348	2327
3.10179	151968	134676	122698	5113	3346	2324
3.11622	152955	135414	123326	5108	3341	2317
3.13065	155259	139478	125465	5105	3336	2309
3.14508	156580	139554	126246	5101	3333	2307
3.1595	158112	142323	124994	5097	3328	2301
3.17393	159407	141710	127449	5094	3325	2290
3.18836	161396	141652	128782	5094	3322	2288
3.20278	162289	145690	128824	5094	3319	2283
3.21721	163410	147956	128993	5093	3316	2274
3.23164	165099	150181	129382	5086	3311	2267
3.24606	167636	152642	132106	5081	3308	2258
3.26049	169485	153809	137524	5077	3305	2250
3.27492	170524	156419	139017	5073	3298	2243
3.28934	173113	154236	140391	5071	3296	2238
3.30377	174432	155274	144169	5067	3291	2235
3.3182	177728	156560	145774	5065	3288	2230
3.33263	178764	157197	146212	5063	3286	2226
3.34705	181177	157306	145416	5062	3282	2222
3.36148	181923	159093	147807	5056	3278	2213
3.37591	183764	160410	149783	5055	3274	2205
3.39033	185012	162189	152445	5051	3271	2201
3.40476	187278	165202	153976	5046	3270	2196
3.41919	190347	166945	150503	5040	3269	2191
3.43361	192136	167442	153748	5037	3266	2185
3.44804	193514	169330	156803	5036	3260	2183
3.46247	194596	171175	167045	5030	3254	2182
3.4769	197690	175400	169577	5028	3251	2181
3.49132	199812	178965	170148	5025	3250	2176
3.50575	202135	179842	168699	5021	3247	2173
3.52018	204639	184616	170451	5021	3244	2168
3.5346	207173	190595	174233	5017	3236	2166
3.54903	209105	190135	179115	5015	3232	2161
3.56346	211252	190667	181833	5013	3230	2154
3.57788	213199	195546	180602	5007	3228	2149
3.59231	214829	201564	182170	5000	3227	2143
3.60674	217399	201379	184838	4997	3227	2141
3.62116	219363	203437	188110	4996	3222	2133
3.63559	223082	202315	184754	4994	3218	2130
3.65002	225376	201304	182397	4991	3212	2129
3.66445	228877	206078	186113	4990	3211	2123
3.67887	231109	209861	192658	4982	3207	2117
3.6933	233082	212451	193248	4979	3203	2108
3.70773	235576	216521	190578	4975	3201	2103
3.72215	235653	216995	197454	4974	3197	2099
3.73658	237305	217903	203942	4973	3196	2096
3.75101	240134	223126	209136	4971	3192	2096
3.76543	242257	225379	216588	4967	3184	2095
3.77986	245130	230383	214429	4964	3181	2090
3.79429	248682	233012	219870	4962	3176	2085
3.80871	250708	236468	219445	4961	3176	2081
3.82314	254087	239221	227128	4956	3175	2077
3.83757	256449	248965	232187	4954	3171	2076
3.852	260257	251813	232889	4953	3165	2071
3.86642	263597	257120	240035	4952	3161	2067
3.88085	266023	254265	249166	4947	3159	2067
3.89528	269684	258622	254426	4946	3156	2063
3.9097	273444	260289	246185	4945	3150	2059
3.92413	276329	266331	251094	4943	3145	2057
3.93856	278789	267915	244709	4939	3145	2050
3.95298	279565	268449	240835	4937	3141	2048
3.96741	282702	274687	244887	4933	3137	2045
3.98184	284432	275168	237402	4932	3136	2040
3.99627	285969	281466	235979	4929	3133	2039
4.01069	288609	285841	236671	4924	3130	2035
4.02512	291120	285835	241871	4924	3129	2032
4.03955	293973	291728	243993	4923	3128	2026
4.05397	298289	293247	250072	4921	3128	2019
4.0684	300513	298637	253549	4917	3122	2015
4.08283	303740	293963	255381	4915	3120	2009
4.09725	307065	300246	255110	4914	3117	2006
4.11168	309597	305104	255913	4913	3115	2004
4.12611	312115	310936	263644	4911	3114	2003
4.14053	315323	316821	265323	4909	3109	1997
4.15496	318380	318649	280092	4908	3106	1995
4.16939	323291	313488	277674	4903	3103	1992
4.18382	327101	308056	276971	4899	3101	1990
4.19824	329706	309239	275221	4896	3098	1988
4.21267	332707	308093	276618	4895	3092	1980
4.2271	332309	311807	289709	4893	3089	1980
4.24152	334886	321184	285277	4892	3085	1976
4.25595	338610	321983	279408	4890	3083	1972
4.27038	341540	322997	281703	4889	3080	1969
4.2848	342760	326908	291330	4889	3077	1965
4.29923	347978	324599	289715	4884	3074	1964
4.31366	351974	325219	296229	4881	3073	1961
4.32809	352352	327683	301144	4881	3070	1956
4.34251	353664	329655	301881	4876	3069	1953
4.35694	355927	335342	313348	4873	3067	1950
4.37137	358644	334975	316226	4869	3061	1949
4.38579	361615	333583	319400	4868	3059	1944
4.40022	365733	334063	322662	4867	3055	1942
4.41465	371134	340496	326155	4865	3051	1938
4.42907	374242	349474	340696	4864	3049	1934
4.4435	379199	348500	345353	4863	3043	1932
4.45793	383403	349090	350016	4863	3042	1929
4.47235	391600	351384	357888	4862	3038	1927
4.48678	398035	358426	349445	4860	3036	1925
4.50121	404747	362085	357161	4859	3032	1923
4.51564	406983	360862	355028	4857	3027	1920
4.53006	411811	371285	356782	4854	3023	1918
4.54449	414307	371173	366157	4852	3020	1916
4.55892	420962	368376	369036	4851	3018	1916
4.57334	425165	370368	356949	4851	3015	1913
4.58777	427191	371655	349015	4850	3013	1911
4.6022	434448	373446	358951	4848	3010	1909
4.61662	437269	375585	362144	4846	3008	1906
4.63105	438355	369758	358508	4844	3005	1903
4.64548	439722	382656	348223	4841	3004	1900
4.6599	441898	382894	356419	4841	2999	1894
4.67433	446901	396998	359512	4838	2997	1893
4.68876	451415	396843	373257	4838	2997	1892
4.70319	455229	405310	371330	4835	2996	1889
4.71761	458977	405974	371964	4835	2993	1883
4.73204	467432	410950	367076	4832	2993	1882
4.74647	472062	406300	359505	4831	2991	1880
4.76089	475126	399881	359458	4831	2987	1876
4.77532	480957	406206	376557	4830	2986	1874
4.78975	488979	400920	381915	4827	2983	1872
4.80417	493835	399035	388653	4826	2979	1871
4.8186	495189	403273	381076	4822	2977	1867
4.83303	503568	406446	389519	4821	2975	1863
4.84746	505319	404852	384705	4820	2975	1859
4.86188	512414	416491	388402	4818	2974	1858
4.87631	511923	416576	367743	4818	2972	1854
4.89074	517547	414047	369445	4815	2969	1852
4.90516	526710	412896	371591	4813	2968	1851
4.91959	531921	420180	380406	4810	2967	1847
4.93402	532466	425607	395782	4810	2966	1844
4.94844	536338	430502	404211	4805	2965	1843
4.96287	541215	437760	410816	4803	2962	1836
4.9773	542170	445672	431787	4802	2960	1830
4.99172	539822	451764	425567	4801	2957	1828
5.00615	540657	456516	425791	4799	2954	1827
5.02058	551156	468772	435958	4798	2952	1826
5.03501	550842	472697	446349	4797	2951	1825
5.04943	555251	477141	440010	4794	2949	1824
5.06386	557645	477455	445889	4791	2948	1819
5.07829	558900	480836	435210	4790	2947	1816
5.09271	567402	488228	452119	4787	2947	1815
5.10714	571080	489249	470072	4785	2942	1812
5.12157	576643	496199	486416	4782	2940	1805
5.13599	580624	504124	478720	4780	2936	1802
5.15042	585002	513013	495771	4780	2934	1800
5.16485	589859	518784	501622	4780	2933	1795
5.17928	594991	527975	516209	4780	2932	1792
5.1937	600266	537742	523560	4780	2930	1791
5.20813	608427	532120	526896	4778	2926	1787
5.22256	616547	544624	529876	4778	2921	1784
5.23698	621233	547663	551125	4778	2920	1781
5.25141	630729	551561	573436	4777	2919	1781
5.26584	640569	551048	565799	4777	2919	1775
5.28026	642281	556443	538839	4777	2916	1770
5.29469	640866	558901	547842	4777	2915	1769
5.30912	647153	559139	544026	4775	2914	1764
5.32354	646332	560000	537471	4772	2911	1763
5.33797	645020	568370	548249	4771	2908	1762
5.3524	650110	570468	560909	4770	2905	1761
5.36683	658602	572730	550434	4770	2902	1760
5.38125	666633	587123	541526	4770	2902	1755
5.39568	670067	596623	549068	4770	2901	1753
5.41011	673768	607346	563301	4767	2899	1751
5.42453	683309	619001	552999	4766	2898	1749
5.43896	695248	642263	547421	4765	2895	1748
5.45339	707540	647301	549953	4763	2895	1744
5.46781	710040	660744	564438	4763	2891	1743
5.48224	717860	664770	586207	4762	2889	1739
5.49667	722463	674775	584095	4762	2887	1736
5.5111	728102	684581	579462	4761	2882	1733
5.52552	733750	694846	578791	4760	2881	1731
5.53995	745056	687886	574968	4759	2879	1728
5.55438	750699	689810	594877	4756	2878	1725
5.5688	762923	690522	562373	4756	2873	1722
5.58323	759902	701225	575831	4756	2871	1720
5.59766	758275	711741	593021	4750	2869	1720
5.61208	762261	706544	589861	4749	2868	1719
5.62651	773347	712613	598429	4747	2864	1717
5.64094	778989	710373	602477	4744	2861	1713
5.65536	783338	720981	615293	4742	2858	1713
5.66979	792733	729595	602912	4739	2856	1712
5.68422	799856	733141	621678	4739	2850	1709
5.69865	801818	739054	635923	4738	2850	1707
5.71307	808755	752792	656874	4738	2846	1707
5.7275	816804	775325	684068	4737	2843	1703
5.74193	829544	790057	689756	4737	2842	1701
5.75635	832498	802485	698421	4736	2839	1699
5.77078	836988	802012	722487	4736	2838	1699
5.78521	843630	808450	730163	4734	2836	1695
5.79963	851373	816774	729907	4733	2833	1695
5.81406	849214	818967	738483	4731	2831	1693
5.82849	848956	841200	736970	4730	2830	1690
5.84291	857448	850910	751936	4727	2826	1690
5.85734	867447	872458	763446	4724	2823	1687
5.87177	879361	890914	783612	4717	2822	1683
5.8862	889769	899545	788257	4717	2821	1682
5.90062	897216	908453	790609	4714	2816	1680
5.91505	899974	911592	782081	4713	2813	1680
5.92948	900630	934842	780835	4712	2812	1679
5.9439	903348	932148	814326	4712	2812	1676
5.95833	914605	936733	828970	4712	2810	1674
5.97276	930873	939845	818314	4709	2807	1672
5.98718	943386	963250	809003	4702	2807	1669
6.00161	951102	978039	828659	4702	2805	1667
6.01604	956700	989419	806158	4701	2805	1665
6.03047	966682	986269	837169	4701	2804	1661
6.04489	976394	982519	843327	4697	2802	1658
6.05932	993051	974575	845154	4696	2802	1654
6.07375	1.00999e+06	1.00676e+06	841511	4696	2800	1650
6.08817	1.02309e+06	992592	873383	4696	2799	1648
6.1026	1.03664e+06	1.04243e+06	895711	4696	2797	1647
6.11703	1.05129e+06	1.04102e+06	899267	4694	2795	1642
6.13145	1.06928e+06	1.08471e+06	878327	4692	2794	1640
6.14588	1.08365e+06	1.12724e+06	870740	4691	2792	1639
6.16031	1.09309e+06	1.12918e+06	894432	4691	2790	1637
6.17473	1.10444e+06	1.12823e+06	903214	4691	2789	1635
6.18916	1.1139e+06	1.16984e+06	919929	4690	2788	1632
6.20359	1.12898e+06	1.15916e+06	905526	4689	2785	1630
6.21802	1.14785e+06	1.16367e+06	933417	4688	2781	1624
6.23244	1.15882e+06	1.18134e+06	977287	4687	2778	1624
6.24687	1.17063e+06	1.19828e+06	982694	4686	2777	1621
6.2613	1.18365e+06	1.19134e+06	984789	4686	2774	1620
6.27572	1.18188e+06	1.22207e+06	1.01624e+06	4684	2767	1618
6.29015	1.20868e+06	1.24988e+06	1.05424e+06	4684	2766	1615
6.30458	1.22545e+06	1.27568e+06	1.05539e+06	4683	2765	1611
6.319	1.25316e+06	1.29003e+06	978406	4678	2762	1610
6.33343	1.26615e+06	1.28715e+06	987815	4678	2761	1610
6.34786	1.28137e+06	1.29434e+06	1.03305e+06	4676	2759	1610
6.36229	1.30463e+06	1.29314e+06	1.02767e+06	4675	2759	1607
6.37671	1.31573e+06	1.30214e+06	1.01505e+06	4675	2758	1605
6.39114	1.32394e+06	1.3412e+06	1.00842e+06	4675	2754	1603
6.40557	1.33597e+06	1.35509e+06	1.01988e+06	4675	2754	1601
6.41999	1.35061e+06	1.35637e+06	1.00628e+06	4675	2753	1600
6.43442	1.37417e+06	1.37811e+06	1.05929e+06	4674	2752	1598
6.44885	1.38254e+06	1.41848e+06	1.11051e+06	4672	2752	1595
6.46327	1.41276e+06	1.45421e+06	1.15872e+06	4671	2750	1591
6.4777	1.40472e+06	1.45259e+06	1.27175e+06	4670	2747	1588
6.49213	1.41182e+06	1.43117e+06	1.34962e+06	4670	2746	1588
6.50655	1.40994e+06	1.43043e+06	1.35867e+06	4669	2744	1587
6.52098	1.4219e+06	1.43715e+06	1.40811e+06	4668	2741	1585
6.53541	1.42855e+06	1.44724e+06	1.36067e+06	4667	2740	1581
6.54984	1.43415e+06	1.43226e+06	1.40145e+06	4664	2737	1580
6.56426	1.45621e+06	1.43388e+06	1.44396e+06	4663	2737	1579
6.57869	1.46758e+06	1.46592e+06	1.35392e+06	4661	2735	1576
6.59312	1.47087e+06	1.45913e+06	1.40384e+06	4660	2730	1576
6.60754	1.47008e+06	1.47484e+06	1.4343e+06	4658	2729	1574
6.62197	1.47681e+06	1.4463e+06	1.34826e+06	4657	2728	1570
6.6364	1.49805e+06	1.45121e+06	1.44025e+06	4655	2726	1568
6.65082	1.51194e+06	1.48018e+06	1.32692e+06	4654	2726	1564
6.66525	1.53096e+06	1.46964e+06	1.33212e+06	4653	2726	1562
6.67968	1.54347e+06	1.49043e+06	1.23293e+06	4650	2725	1562
6.6941	1.56474e+06	1.51765e+06	1.20191e+06	4650	2724	1561
6.70853	1.57927e+06	1.55273e+06	1.17489e+06	4650	2720	1560
6.72296	1.59968e+06	1.53475e+06	1.13946e+06	4650	2719	1560
6.73739	1.60833e+06	1.52072e+06	1.14412e+06	4650	2716	1557
6.75181	1.60481e+06	1.53702e+06	1.246e+06	4647	2714	1553
6.76624	1.61244e+06	1.54133e+06	1.23387e+06	4646	2714	1549
6.78067	1.62335e+06	1.56263e+06	1.20582e+06	4646	2711	1548
6.79509	1.64909e+06	1.59607e+06	1.27312e+06	4646	2711	1546
6.80952	1.66702e+06	1.56666e+06	1.25752e+06	4645	2706	1543
6.82395	1.67088e+06	1.58356e+06	1.33819e+06	4644	2705	1543
6.83837	1.67903e+06	1.60749e+06	1.3205e+06	4644	2702	1543
6.8528	1.70628e+06	1.63865e+06	1.37564e+06	4644	2701	1540
6.86723	1.70639e+06	1.65256e+06	1.45943e+06	4643	2700	1538
6.88166	1.71546e+06	1.6908e+06	1.51111e+06	4643	2699	1536
6.89608	1.72723e+06	1.64793e+06	1.49556e+06	4643	2695	1534
6.91051	1.74656e+06	1.63267e+06	1.39015e+06	4643	2691	1534
6.92494	1.76664e+06	1.68771e+06	1.42649e+06	4642	2689	1534
6.93936	1.77453e+06	1.68768e+06	1.33431e+06	4642	2688	1532
6.95379	1.78823e+06	1.72067e+06	1.28603e+06	4641	2684	1531
6.96822	1.821e+06	1.70714e+06	1.35012e+06	4641	2681	1529
6.98264	1.82136e+06	1.71449e+06	1.37108e+06	4639	2680	1529
6.99707	1.84349e+06	1.74861e+06	1.42083e+06	4638	2680	1525
7.0115	1.8728e+06	1.75317e+06	1.48366e+06	4638	2679	1523
7.02592	1.89453e+06	1.76063e+06	1.4576e+06	4637	2679	1523
7.04035	1.91288e+06	1.77739e+06	1.37004e+06	4637	2677	1523
7.05478	1.9188e+06	1.78625e+06	1.33392e+06	4636	2677	1523
7.06921	1.93097e+06	1.82474e+06	1.53273e+06	4636	2677	1522
7.08363	1.96803e+06	1.83351e+06	1.42416e+06	4631	2675	1519
7.09806	2.0087e+06	1.85904e+06	1.43978e+06	4630	2673	1518
7.11249	2.03121e+06	1.89327e+06	1.41302e+06	4628	2673	1517
7.12691	2.06775e+06	1.87855e+06	1.4394e+06	4627	2673	1516
7.14134	2.08572e+06	1.85248e+06	1.44143e+06	4626	2671	1514
7.15577	2.08543e+06	1.86747e+06	1.54489e+06	4626	2669	1514
7.17019	2.10005e+06	1.93065e+06	1.65214e+06	4626	2666	1512
7.18462	2.11396e+06	1.95926e+06	1.71918e+06	4626	2662	1511
7.19905	2.14334e+06	1.98746e+06	1.76609e+06	4624	2661	1510
7.21348	2.16516e+06	1.99975e+06	1.70261e+06	4622	2659	1510
7.2279	2.18085e+06	1.99181e+06	1.61971e+06	4622	2657	1509
7.24233	2.21608e+06	1.99222e+06	1.67396e+06	4620	2657	1507
7.25676	2.23085e+06	2.06412e+06	1.68202e+06	4618	2656	1505
7.27118	2.26443e+06	2.07849e+06	1.73077e+06	4617	2655	1505
7.28561	2.30439e+06	2.07335e+06	1.62989e+06	4617	2654	1503
7.30004	2.32351e+06	2.07665e+06	1.67956e+06	4616	2654	1501
7.31446	2.32616e+06	2.054e+06	1.66802e+06	4613	2651	1500
7.32889	2.37296e+06	2.08758e+06	1.67286e+06	4611	2649	1500
7.34332	2.42766e+06	2.11767e+06	1.65365e+06	4609	2647	1497
7.35774	2.44416e+06	2.16908e+06	1.52963e+06	4608	2645	1494
7.37217	2.46418e+06	2.26082e+06	1.69708e+06	4608	2642	1494
7.3866	2.49549e+06	2.25752e+06	1.72839e+06	4606	2641	1494
7.40103	2.5229e+06	2.24045e+06	1.7751e+06	4606	2640	1493
7.41545	2.53258e+06	2.27614e+06	1.7275e+06	4605	2638	1492
7.42988	2.54404e+06	2.25727e+06	1.78548e+06	4605	2636	1492
7.44431	2.54876e+06	2.37326e+06	1.79998e+06	4604	2635	1491
7.45873	2.54016e+06	2.37437e+06	1.88614e+06	4604	2634	1489
7.47316	2.53727e+06	2.38164e+06	1.93232e+06	4604	2632	1487
7.48759	2.54086e+06	2.41817e+06	1.87717e+06	4602	2630	1485
7.50201	2.56306e+06	2.42957e+06	1.87114e+06	4601	2628	1485
7.51644	2.58779e+06	2.45838e+06	1.86128e+06	4600	2626	1482
7.53087	2.62548e+06	2.48433e+06	1.91522e+06	4598	2626	1480
7.5453	2.63832e+06	2.51346e+06	1.9377e+06	4598	2623	1480
7.55972	2.65871e+06	2.53103e+06	1.86893e+06	4598	2623	1476
7.57415	2.6563e+06	2.59246e+06	1.87164e+06	4596	2623	1474
7.58858	2.69675e+06	2.59653e+06	1.86295e+06	4596	2619	1474
7.603	2.72008e+06	2.59291e+06	1.89773e+06	4595	2618	1473
7.61743	2.7564e+06	2.595e+06	1.92405e+06	4593	2615	1468
7.63186	2.76915e+06	2.58232e+06	1.89525e+06	4593	2615	1466
7.64628	2.78016e+06	2.56861e+06	1.84718e+06	4593	2614	1464
7.66071	2.77755e+06	2.5214e+06	1.9048e+06	4593	2612	1463
7.67514	2.7927e+06	2.54692e+06	2.01781e+06	4592	2612	1460
7.68956	2.83425e+06	2.53954e+06	2.07792e+06	4592	2612	1459
7.70399	2.87864e+06	2.56675e+06	2.01247e+06	4592	2611	1459
7.71842	2.88164e+06	2.57114e+06	2.04287e+06	4591	2610	1458
7.73285	2.89288e+06	2.58515e+06	2.10881e+06	4591	2608	1458
7.74727	2.95078e+06	2.60146e+06	2.04947e+06	4591	2607	1455
7.7617	2.98183e+06	2.6112e+06	2.09856e+06	4590	2605	1454
7.77613	3.02528e+06	2.62092e+06	1.9935e+06	4590	2604	1453
7.79055	3.05754e+06	2.71272e+06	1.98952e+06	4588	2602	1451
7.80498	3.09071e+06	2.66618e+06	1.88987e+06	4588	2599	1450
7.81941	3.11604e+06	2.72091e+06	1.84239e+06	4588	2597	1449
7.83383	3.12484e+06	2.77318e+06	1.87433e+06	4588	2596	1448
7.84826	3.16083e+06	2.7772e+06	1.92285e+06	4588	2596	1448
7.86269	3.12578e+06	2.76966e+06	1.92308e+06	4587	2594	1448
7.87711	3.20194e+06	2.75489e+06	2.00886e+06	4586	2592	1448
7.89154	3.21755e+06	2.73265e+06	2.03589e+06	4584	2592	1447
7.90597	3.28568e+06	2.73309e+06	2.02222e+06	4584	2590	1447
7.9204	3.31556e+06	2.78459e+06	2.00081e+06	4584	2588	1446
7.93482	3.33498e+06	2.82665e+06	2.03424e+06	4584	2588	1444
7.94925	3.3446e+06	2.88064e+06	2.05676e+06	4584	2587	1443
7.96368	3.41459e+06	2.86295e+06	1.99143e+06	4584	2587	1441
7.9781	3.41412e+06	2.95273e+06	1.96085e+06	4583	2585	1441
7.99253	3.39322e+06	3.0481e+06	1.8862e+06	4583	2582	1439
8.00696	3.44415e+06	3.15542e+06	1.86682e+06	4582	2581	1436
8.02138	3.48704e+06	3.1405e+06	1.86957e+06	4582	2577	1436
8.03581	3.55965e+06	3.16758e+06	1.91871e+06	4580	2575	1432
8.05024	3.56636e+06	3.2125e+06	1.85553e+06	4580	2575	1432
8.06467	3.58225e+06	3.15728e+06	1.95331e+06	4580	2575	1432
8.07909	3.61217e+06	3.27325e+06	1.88415e+06	4579	2575	1432
8.09352	3.67567e+06	3.32431e+06	1.94038e+06	4579	2575	1432
8.10795	3.71754e+06	3.42172e+06	2.01576e+06	4579	2575	1429
8.12237	3.73751e+06	3.42044e+06	1.93214e+06	4578	2573	1427
8.1368	3.72731e+06	3.39489e+06	1.91991e+06	4576	2572	1425
8.15123	3.75188e+06	3.43465e+06	1.9637e+06	4575	2572	1425
8.16565	3.68427e+06	3.38368e+06	1.99918e+06	4574	2569	1424
8.18008	3.76558e+06	3.32576e+06	1.99816e+06	4574	2566	1423
8.19451	3.76173e+06	3.29539e+06	2.04546e+06	4574	2566	1423
8.20893	3.7794e+06	3.26073e+06	2.04141e+06	4573	2563	1423
8.22336	3.81119e+06	3.27023e+06	2.02619e+06	4571	2562	1421
8.23779	3.78837e+06	3.37116e+06	2.00443e+06	4571	2560	1418
8.25222	3.78506e+06	3.36024e+06	2.04013e+06	4571	2560	1416
8.26664	3.80181e+06	3.33236e+06	2.07775e+06	4570	2559	1416
8.28107	3.83016e+06	3.32081e+06	2.02867e+06	4570	2558	1413
8.2955	3.80176e+06	3.32837e+06	1.97886e+06	4569	2558	1412
8.30992	3.82959e+06	3.30212e+06	2.06083e+06	4569	2557	1412
8.32435	3.88006e+06	3.30559e+06	2.12489e+06	4569	2555	1411
8.33878	3.87574e+06	3.38024e+06	2.18982e+06	4569	2553	1411
8.3532	3.93592e+06	3.40139e+06	2.21651e+06	4569	2552	1410
8.36763	3.97373e+06	3.37934e+06	2.23386e+06	4568	2550	1409
8.38206	3.98126e+06	3.37115e+06	2.19034e+06	4567	2550	1406
8.39649	3.98758e+06	3.38591e+06	2.21013e+06	4566	2548	1406
8.41091	4.01669e+06	3.38694e+06	2.20087e+06	4566	2546	1406
8.42534	4.01936e+06	3.37783e+06	2.21653e+06	4566	2544	1404
8.43977	4.03606e+06	3.37577e+06	2.29967e+06	4566	2543	1399
8.45419	4.05417e+06	3.53652e+06	2.25894e+06	4566	2541	1398
8.46862	4.09929e+06	3.62569e+06	2.26309e+06	4566	2538	1396
8.48305	4.15701e+06	3.61246e+06	2.30294e+06	4565	2537	1395
8.49747	4.17672e+06	3.65319e+06	2.36452e+06	4565	2534	1394
8.5119	4.17002e+06	3.72965e+06	2.31519e+06	4564	2533	1394
8.52633	4.2395e+06	3.67247e+06	2.32794e+06	4563	2533	1393
8.54075	4.26611e+06	3.75967e+06	2.37162e+06	4563	2532	1391
8.55518	4.29533e+06	3.70854e+06	2.53135e+06	4563	2530	1391
8.56961	4.33267e+06	3.72204e+06	2.53043e+06	4562	2529	1391
8.58404	4.34346e+06	3.82367e+06	2.4296e+06	4561	2527	1389
8.59846	4.35884e+06	3.91026e+06	2.4212e+06	4561	2524	1389
8.61289	4.4269e+06	4.01241e+06	2.47178e+06	4561	2523	1386
8.62732	4.51198e+06	4.16133e+06	2.45225e+06	4561	2521	1383
8.64174	4.44638e+06	4.24456e+06	2.43154e+06	4561	2518	1381
8.65617	4.4466e+06	4.32462e+06	2.51213e+06	4559	2517	1379
8.6706	4.42346e+06	4.46296e+06	2.5186e+06	4557	2517	1377
8.68502	4.42705e+06	4.37156e+06	2.43274e+06	4557	2516	1374
8.69945	4.46141e+06	4.39645e+06	2.53333e+06	4557	2516	1372
8.71388	4.46456e+06	4.43858e+06	2.50289e+06	4556	2516	1371
8.7283	4.52316e+06	4.5528e+06	2.52085e+06	4555	2515	1370
8.74273	4.55501e+06	4.65568e+06	2.59753e+06	4553	2513	1369
8.75716	4.55933e+06	4.57305e+06	2.66227e+06	4552	2513	1368
8.77159	4.52624e+06	4.69777e+06	2.673e+06	4552	2511	1368
8.78601	4.51306e+06	4.87779e+06	2.70456e+06	4551	2509	1367
8.80044	4.54835e+06	5.16283e+06	2.73965e+06	4551	2509	1364
8.81487	4.57659e+06	5.24738e+06	2.8078e+06	4551	2508	1362
8.82929	4.62921e+06	5.28927e+06	2.8591e+06	4551	2506	1360
8.84372	4.66296e+06	5.39618e+06	2.94429e+06	4551	2505	1359
8.85815	4.70078e+06	5.49822e+06	2.84271e+06	4551	2505	1359
8.87257	4.7125e+06	5.45964e+06	2.8021e+06	4551	2504	1357
8.887	4.70598e+06	5.59474e+06	2.96553e+06	4551	2503	1355
8.90143	4.74913e+06	5.669e+06	3.05505e+06	4551	2502	1354
8.91586	4.82743e+06	5.70133e+06	3.04011e+06	4549	2500	1354
8.93028	4.84466e+06	5.64868e+06	3.14336e+06	4549	2497	1352
8.94471	4.84761e+06	5.89763e+06	3.33243e+06	4548	2497	1352
8.95914	4.88344e+06	6.00475e+06	3.42759e+06	4548	2496	1350
8.97356	4.91654e+06	6.02494e+06	3.43028e+06	4547	2493	1350
8.98799	4.93573e+06	5.99301e+06	3.43091e+06	4546	2493	1350
9.00242	5.0194e+06	6.01952e+06	3.39289e+06	4546	2491	1349
9.01684	5.06142e+06	6.04952e+06	3.32938e+06	4546	2491	1348
9.03127	5.07456e+06	6.1234e+06	3.30176e+06	4544	2491	1346
9.0457	5.06602e+06	6.14355e+06	3.44135e+06	4544	2491	1345
9.06012	5.16872e+06	6.4267e+06	3.57352e+06	4544	2491	1344
9.07455	5.22652e+06	6.06507e+06	3.64531e+06	4544	2489	1343
9.08898	5.19966e+06	6.3767e+06	3.55553e+06	4544	2487	1342
9.10341	5.25362e+06	6.49268e+06	3.3705e+06	4544	2487	1342
9.11783	5.30678e+06	6.36563e+06	3.24541e+06	4542	2487	1340
9.13226	5.2986e+06	6.9102e+06	3.2661e+06	4541	2485	1339
9.14669	5.33999e+06	6.94313e+06	3.40597e+06	4541	2485	1339
9.16111	5.39457e+06	7.45917e+06	3.32846e+06	4539	2485	1336
9.17554	5.50786e+06	7.27789e+06	3.4217e+06	4539	2485	1336
9.18997	5.57101e+06	7.15077e+06	3.41031e+06	4538	2485	1335
9.20439	5.6045e+06	6.99908e+06	3.46271e+06	4538	2484	1334
9.21882	5.67308e+06	7.06303e+06	3.32465e+06	4538	2483	1334
9.23325	5.75882e+06	7.16025e+06	3.2844e+06	4536	2483	1333
9.24768	5.83193e+06	7.16292e+06	3.33623e+06	4535	2483	1333
9.2621	5.86829e+06	6.93046e+06	3.54558e+06	4534	2482	1329
9.27653	5.90273e+06	6.64749e+06	3.63375e+06	4534	2482	1328
9.29096	5.99378e+06	6.78632e+06	3.56234e+06	4533	2482	1328
9.30538	6.04583e+06	6.97816e+06	3.40962e+06	4532	2479	1326
9.31981	6.10314e+06	6.9977e+06	3.57339e+06	4531	2479	1325
9.33424	6.0971e+06	6.81571e+06	3.51299e+06	4531	2478	1325
9.34866	6.11911e+06	7.02736e+06	3.70353e+06	4531	2475	1325
9.36309	6.20266e+06	6.90468e+06	3.72019e+06	4531	2474	1325
9.37752	6.23809e+06	6.69576e+06	3.78155e+06	4529	2471	1325
9.39194	6.24253e+06	6.72935e+06	3.86608e+06	4529	2469	1323
9.40637	6.30112e+06	6.53615e+06	3.87669e+06	4527	2468	1321
9.4208	6.41715e+06	6.63973e+06	3.88126e+06	4527	2468	1321
9.43523	6.49351e+06	6.73743e+06	3.98083e+06	4526	2466	1321
9.44965	6.62454e+06	6.99424e+06	3.96316e+06	4526	2466	1319
9.46408	6.63431e+06	6.93308e+06	3.84438e+06	4524	2464	1318
9.47851	6.67519e+06	6.6857e+06	3.90464e+06	4524	2462	1317
9.49293	6.72219e+06	7.34734e+06	4.07794e+06	4523	2461	1315
9.50736	6.72125e+06	7.82859e+06	4.04985e+06	4523	2459	1315
9.52179	6.76346e+06	8.03812e+06	4.30861e+06	4522	2459	1314
9.53621	6.77887e+06	7.338e+06	4.50528e+06	4522	2459	1311
9.55064	6.85102e+06	7.48763e+06	4.69517e+06	4521	2459	1310
9.56507	6.81326e+06	7.49429e+06	4.87009e+06	4521	2458	1310
9.5795	6.77093e+06	7.32269e+06	4.82973e+06	4521	2457	1309
9.59392	6.77631e+06	7.41814e+06	4.89832e+06	4519	2456	1308
9.60835	6.83847e+06	7.599e+06	4.82988e+06	4519	2455	1306
9.62278	6.93557e+06	7.71949e+06	4.79973e+06	4519	2455	1304
9.6372	7.02434e+06	7.81795e+06	4.94124e+06	4519	2453	1303
9.65163	7.03656e+06	7.84204e+06	4.6377e+06	4519	2453	1302
9.66606	7.12748e+06	8.28019e+06	4.59282e+06	4519	2453	1301
9.68048	7.20364e+06	8.67767e+06	4.44472e+06	4519	2450	1299
9.69491	7.22347e+06	8.76274e+06	4.52908e+06	4519	2449	1297
9.70934	7.29265e+06	8.70965e+06	4.37855e+06	4517	2449	1297
9.72376	7.43042e+06	8.75887e+06	4.22917e+06	4517	2449	1296
9.73819	7.42371e+06	8.83353e+06	4.40632e+06	4517	2447	1296
9.75262	7.52175e+06	9.20755e+06	4.30437e+06	4517	2445	1296
9.76705	7.5838e+06	9.40712e+06	4.09038e+06	4517	2443	1295
9.78147	7.72322e+06	8.76458e+06	4.03869e+06	4517	2442	1292
9.7959	7.60708e+06	8.85166e+06	4.29612e+06	4516	2442	1292
9.81033	7.64993e+06	9.3105e+06	4.21887e+06	4515	2441	1289
9.82475	7.82652e+06	9.2394e+06	4.20142e+06	4515	2440	1288
9.83918	7.92975e+06	8.87834e+06	4.36422e+06	4514	2439	1288
9.85361	7.86458e+06	8.73114e+06	4.55905e+06	4514	2439	1288
9.86803	8.00942e+06	8.48559e+06	4.91884e+06	4514	2439	1286
9.88246	7.97957e+06	8.29065e+06	4.86202e+06	4513	2438	1283
9.89689	8.06055e+06	8.30367e+06	5.10571e+06	4513	2438	1283
9.91131	8.18317e+06	8.2049e+06	4.85624e+06	4513	2437	1283
9.92574	8.32729e+06	8.21174e+06	4.7515e+06	4513	2436	1281
9.94017	8.39077e+06	8.65073e+06	4.99574e+06	4512	2436	1279
9.9546	8.46844e+06	9.00257e+06	4.73787e+06	4512	2436	1277
9.96902	8.40143e+06	9.31942e+06	5.12628e+06	4512	2435	1275
9.98345	8.50263e+06	9.08746e+06	4.99505e+06	4512	2435	1275
9.99788	8.55884e+06	9.34008e+06	5.05329e+06	4512	2434	1273
10.0123	8.63203e+06	9.22017e+06	5.08292e+06	4512	2432	1271
10.0267	8.67816e+06	9.16443e+06	4.89916e+06	4511	2431	1271
10.0412	8.72227e+06	9.39938e+06	5.27655e+06	4510	2431	1270
10.0556	8.63841e+06	9.30435e+06	5.17961e+06	4510	2431	1269
10.07	8.54834e+06	9.32291e+06	4.82368e+06	4509	2431	1266
10.0844	8.4534e+06	9.04458e+06	4.68497e+06	4509	2429	1266
10.0989	8.59056e+06	9.54065e+06	4.5584e+06	4509	2429	1266
10.1133	8.62167e+06	9.8691e+06	4.59399e+06	4509	2429	1266
10.1277	8.67739e+06	1.04103e+07	4.50805e+06	4509	2429	1266
10.1421	8.72738e+06	1.08383e+07	4.58616e+06	4509	2429	1264
10.1566	8.76608e+06	1.00147e+07	4.42922e+06	4509	2427	1263
10.171	8.8487e+06	9.87797e+06	4.39912e+06	4509	2427	1262
10.1854	8.91602e+06	9.85461e+06	4.13488e+06	4509	2427	1261
10.1999	8.93132e+06	9.93927e+06	4.44926e+06	4509	2426	1261
10.2143	9.02258e+06	1.00561e+07	4.48652e+06	4508	2424	1260
10.2287	8.99976e+06	9.94836e+06	4.57814e+06	4507	2423	1260
10.2431	8.96806e+06	1.05754e+07	4.37707e+06	4507	2422	1260
10.2576	9.05478e+06	1.03648e+07	4.34977e+06	4507	2422	1260
10.272	9.13571e+06	1.06903e+07	4.22916e+06	4506	2420	1259
10.2864	9.24513e+06	1.07299e+07	4.24328e+06	4506	2419	1257
10.3008	9.33298e+06	1.04042e+07	4.17897e+06	4506	2419	1257
10.3153	9.53479e+06	1.03034e+07	4.09666e+06	4506	2419	1256
10.3297	9.64633e+06	1.02113e+07	4.07491e+06	4506	2416	1255
10.3441	9.7572e+06	1.02396e+07	3.92977e+06	4506	2414	1252
10.3586	9.90268e+06	1.04474e+07	3.98886e+06	4506	2414	1252
10.373	1.00618e+07	1.01889e+07	3.93825e+06	4505	2414	1251
10.3874	1.00686e+07	1.00261e+07	3.80379e+06	4505	2412	1249
10.4018	1.01576e+07	1.00334e+07	3.86558e+06	4505	2412	1248
10.4163	1.02902e+07	1.01819e+07	3.91063e+06	4505	2412	1247
10.4307	1.03852e+07	1.02172e+07	3.69941e+06	4505	2412	1244
10.4451	1.0413e+07	1.03346e+07	3.7564e+06	4503	2412	1244
10.4595	1.0504e+07	1.03329e+07	3.86953e+06	4502	2410	1243
10.474	1.04596e+07	1.0345e+07	3.83463e+06	4502	2408	1241
10.4884	1.04997e+07	1.03445e+07	3.98663e+06	4502	2408	1241
10.5028	1.04677e+07	1.01822e+07	3.75888e+06	4502	2407	1240
10.5172	1.05891e+07	1.0504e+07	3.91909e+06	4501	2407	1239
10.5317	1.07292e+07	1.05461e+07	3.97356e+06	4501	2406	1237
10.5461	1.08122e+07	1.02801e+07	3.94193e+06	4501	2405	1235
10.5605	1.08166e+07	1.08837e+07	4.03662e+06	4499	2405	1235
10.575	1.09177e+07	1.09665e+07	4.005e+06	4499	2405	1234
10.5894	1.09567e+07	1.1016e+07	3.88297e+06	4498	2405	1233
10.6038	1.08895e+07	1.07205e+07	3.82596e+06	4497	2405	1232
10.6182	1.09962e+07	1.0863e+07	3.90421e+06	4497	2404	1232
10.6327	1.11917e+07	1.08407e+07	4.01324e+06	4496	2403	1232
10.6471	1.13885e+07	1.10476e+07	3.91773e+06	4495	2403	1230
10.6615	1.13619e+07	1.08689e+07	3.6964e+06	4494	2402	1230
10.6759	1.13505e+07	1.09029e+07	3.89309e+06	4494	2401	1228
10.6904	1.14298e+07	1.07043e+07	3.83041e+06	4493	2400	1227
10.7048	1.16203e+07	1.07235e+07	3.77123e+06	4492	2400	1227
10.7192	1.15565e+07	1.08563e+07	3.72751e+06	4492	2400	1225
10.7337	1.17117e+07	1.06051e+07	3.69281e+06	4492	2400	1223
10.7481	1.18749e+07	1.06881e+07	3.55733e+06	4492	2400	1222
10.7625	1.18621e+07	1.08438e+07	3.57385e+06	4492	2398	1221
10.7769	1.20589e+07	1.11134e+07	3.57013e+06	4491	2398	1221
10.7914	1.21367e+07	1.11287e+07	3.6419e+06	4490	2398	1218
10.8058	1.21218e+07	1.11524e+07	3.60686e+06	4490	2398	1218
10.8202	1.20497e+07	1.17427e+07	3.58392e+06	4490	2397	1216
10.8346	1.22069e+07	1.20089e+07	3.61024e+06	4490	2397	1216
10.8491	1.23694e+07	1.14801e+07	3.57835e+06	4489	2397	1216
10.8635	1.23752e+07	1.12667e+07	3.54452e+06	4489	2397	1213
10.8779	1.23148e+07	1.11495e+07	3.48854e+06	4489	2397	1212
10.8923	1.23719e+07	1.11585e+07	3.41866e+06	4489	2397	1212
10.9068	1.24622e+07	1.08476e+07	3.56358e+06	4489	2397	1210
10.9212	1.25863e+07	1.11056e+07	3.57558e+06	4489	2397	1210
10.9356	1.27214e+07	1.11614e+07	3.54834e+06	4488	2395	1210
10.9501	1.28571e+07	1.1469e+07	3.43595e+06	4488	2395	1210
10.9645	1.28608e+07	1.16019e+07	3.44813e+06	4488	2395	1208
10.9789	1.2813e+07	1.13847e+07	3.44564e+06	4487	2395	1208
10.9933	1.29012e+07	1.18002e+07	3.35982e+06	4485	2394	1207
11.0078	1.30037e+07	1.22769e+07	3.50292e+06	4484	2393	1205
11.0222	1.3208e+07	1.24108e+07	3.56658e+06	4484	2393	1203
11.0366	1.32443e+07	1.27544e+07	3.48304e+06	4484	2393	1203
11.051	1.32677e+07	1.25183e+07	3.58555e+06	4484	2392	1202
11.0655	1.33183e+07	1.29603e+07	3.66499e+06	4484	2391	1201
11.0799	1.3399e+07	1.35047e+07	3.67558e+06	4484	2390	1201
11.0943	1.33474e+07	1.44197e+07	3.59924e+06	4484	2389	1201
11.1088	1.34741e+07	1.4977e+07	3.6561e+06	4484	2389	1198
11.1232	1.33562e+07	1.49132e+07	3.6634e+06	4483	2388	1197
11.1376	1.34906e+07	1.46793e+07	3.59697e+06	4483	2388	1196
11.152	1.357e+07	1.43202e+07	3.72644e+06	4482	2387	1196
11.1665	1.3934e+07	1.44892e+07	3.78297e+06	4482	2386	1194
11.1809	1.41784e+07	1.43206e+07	3.69503e+06	4481	2384	1193
11.1953	1.42004e+07	1.41805e+07	3.67389e+06	4480	2383	1192
11.2097	1.41086e+07	1.36434e+07	3.61613e+06	4479	2382	1192
11.2242	1.43454e+07	1.39779e+07	3.58042e+06	4479	2381	1192
11.2386	1.436e+07	1.41814e+07	3.61309e+06	4479	2381	1191
11.253	1.42676e+07	1.38335e+07	3.66629e+06	4478	2381	1191
11.2674	1.45396e+07	1.3978e+07	3.70834e+06	4478	2380	1191
11.2819	1.46792e+07	1.38073e+07	3.75442e+06	4478	2379	1191
11.2963	1.47891e+07	1.35382e+07	3.75948e+06	4478	2379	1190
11.3107	1.46872e+07	1.44471e+07	3.73083e+06	4478	2378	1189
11.3252	1.47867e+07	1.39808e+07	3.62851e+06	4478	2377	1187
11.3396	1.50009e+07	1.35018e+07	3.52311e+06	4478	2377	1186
11.354	1.52517e+07	1.33817e+07	3.49352e+06	4477	2377	1186
11.3684	1.55659e+07	1.29056e+07	3.57207e+06	4477	2376	1186
11.3829	1.55514e+07	1.29373e+07	3.5466e+06	4477	2376	1185
11.3973	1.54638e+07	1.27977e+07	3.54164e+06	4477	2376	1184
11.4117	1.56653e+07	1.28224e+07	3.63714e+06	4477	2375	1182
11.4261	1.57063e+07	1.27975e+07	3.56977e+06	4476	2373	1182
11.4406	1.58011e+07	1.25357e+07	3.56955e+06	4476	2373	1182
11.455	1.58539e+07	1.26231e+07	3.65796e+06	4476	2371	1182
11.4694	1.59529e+07	1.20779e+07	3.65585e+06	4476	2371	1181
11.4839	1.60661e+07	1.1916e+07	3.65859e+06	4476	2371	1181
11.4983	1.63037e+07	1.1791e+07	3.70015e+06	4476	2371	1180
11.5127	1.63551e+07	1.1861e+07	3.58809e+06	4476	2371	1178
11.5271	1.65289e+07	1.17087e+07	3.63269e+06	4475	2371	1178
11.5416	1.67627e+07	1.17154e+07	3.58041e+06	4475	2371	1178
11.556	1.69466e+07	1.21547e+07	3.61134e+06	4475	2371	1177
11.5704	1.6831e+07	1.24572e+07	3.72893e+06	4475	2371	1177
11.5848	1.6985e+07	1.30213e+07	3.75264e+06	4475	2370	1176
11.5993	1.71386e+07	1.29767e+07	3.72441e+06	4475	2369	1175
11.6137	1.70287e+07	1.30999e+07	3.69459e+06	4475	2369	1173
11.6281	1.71741e+07	1.33853e+07	3.67825e+06	4475	2369	1172
11.6425	1.73241e+07	1.33771e+07	3.88098e+06	4475	2368	1171
11.657	1.73463e+07	1.3694e+07	3.94799e+06	4475	2367	1170
11.6714	1.76118e+07	1.38406e+07	4.05468e+06	4475	2367	1170
11.6858	1.78549e+07	1.38202e+07	4.01456e+06	4475	2367	1168
11.7003	1.80941e+07	1.3503e+07	4.06274e+06	4475	2367	1167
11.7147	1.84828e+07	1.34875e+07	4.18804e+06	4475	2366	1165
11.7291	1.83711e+07	1.36964e+07	4.11668e+06	4474	2365	1165
11.7435	1.84375e+07	1.41671e+07	4.29102e+06	4473	2364	1165
11.758	1.84926e+07	1.42597e+07	4.30511e+06	4472	2364	1164
11.7724	1.84441e+07	1.41956e+07	4.33949e+06	4472	2362	1164
11.7868	1.8679e+07	1.4158e+07	4.30616e+06	4471	2361	1164
11.8012	1.87305e+07	1.40301e+07	4.31885e+06	4471	2358	1164
11.8157	1.88983e+07	1.44928e+07	4.38847e+06	4471	2358	1163
11.8301	1.88682e+07	1.4209e+07	4.43041e+06	4471	2357	1162
11.8445	1.91006e+07	1.41733e+07	4.37965e+06	4471	2356	1162
11.859	1.88995e+07	1.45115e+07	4.39973e+06	4471	2356	1162
11.8734	1.90251e+07	1.43979e+07	4.24334e+06	4471	2355	1161
11.8878	1.92826e+07	1.44971e+07	4.21994e+06	4471	2354	1160
11.9022	1.96448e+07	1.45381e+07	4.2438e+06	4471	2353	1157
11.9167	1.94243e+07	1.4124e+07	4.24926e+06	4471	2352	1155
11.9311	1.93456e+07	1.36775e+07	4.4457e+06	4471	2352	1151
11.9455	1.9384e+07	1.34849e+07	4.5249e+06	4470	2351	1151
11.9599	1.96958e+07	1.36941e+07	4.42293e+06	4470	2351	1150
11.9744	1.97473e+07	1.42984e+07	4.50606e+06	4469	2351	1149
11.9888	1.97128e+07	1.44977e+07	4.46022e+06	4468	2349	1148
12.0032	1.99622e+07	1.45081e+07	4.61678e+06	4468	2347	1148
12.0176	2.00064e+07	1.48808e+07	4.40001e+06	4467	2346	1147
12.0321	2.0202e+07	1.48046e+07	4.56209e+06	4466	2345	1145
12.0465	2.044e+07	1.47269e+07	4.71385e+06	4465	2345	1144
12.0609	2.01859e+07	1.42253e+07	4.61935e+06	4465	2345	1142
12.0754	2.035e+07	1.45444e+07	4.68062e+06	4465	2344	1139
12.0898	2.03413e+07	1.45447e+07	4.79317e+06	4465	2342	1139
12.1042	2.04133e+07	1.43315e+07	4.66756e+06	4465	2342	1138
12.1186	2.03909e+07	1.36187e+07	4.51829e+06	4465	2341	1138
12.1331	2.03463e+07	1.38936e+07	4.30827e+06	4465	2341	1137
12.1475	2.06045e+07	1.38599e+07	4.38571e+06	4465	2341	1137
12.1619	2.09238e+07	1.43172e+07	4.25915e+06	4464	2340	1137
12.1763	2.11633e+07	1.46579e+07	4.18167e+06	4463	2340	1136
12.1908	2.09433e+07	1.43417e+07	4.23057e+06	4462	2340	1136
12.2052	2.1112e+07	1.4292e+07	4.30751e+06	4461	2340	1136
12.2196	2.12177e+07	1.41763e+07	4.56235e+06	4461	2340	1135
12.2341	2.13126e+07	1.39413e+07	4.69609e+06	4460	2340	1135
12.2485	2.13641e+07	1.41277e+07	4.49199e+06	4459	2339	1134
12.2629	2.15255e+07	1.42661e+07	4.54713e+06	4459	2338	1132
12.2773	2.17687e+07	1.43435e+07	4.61754e+06	4459	2338	1130
12.2918	2.17212e+07	1.44803e+07	4.65925e+06	4459	2338	1130
12.3062	2.1711e+07	1.47798e+07	4.69102e+06	4459	2337	1130
12.3206	2.17671e+07	1.46969e+07	4.79484e+06	4459	2337	1130
12.335	2.17992e+07	1.52896e+07	4.90187e+06	4458	2336	1130
12.3495	2.22204e+07	1.54776e+07	4.97119e+06	4457	2336	1128
12.3639	2.25555e+07	1.55617e+07	5.14327e+06	4457	2335	1128
12.3783	2.27268e+07	1.54298e+07	5.18731e+06	4457	2334	1128
12.3928	2.25804e+07	1.564e+07	5.46304e+06	4457	2334	1128
12.4072	2.25397e+07	1.58654e+07	5.45142e+06	4457	2334	1127
12.4216	2.31263e+07	1.5377e+07	5.53518e+06	4457	2332	1126
12.436	2.33575e+07	1.47717e+07	5.56316e+06	4457	2331	1125
12.4505	2.3593e+07	1.4907e+07	5.65131e+06	4457	2329	1125
12.4649	2.40181e+07	1.44829e+07	5.98173e+06	4457	2329	1123
12.4793	2.4062e+07	1.49151e+07	6.37283e+06	4456	2329	1123
12.4937	2.44529e+07	1.44654e+07	6.42841e+06	4456	2329	1122
12.5082	2.49223e+07	1.40478e+07	6.18955e+06	4456	2329	1121
12.5226	2.52452e+07	1.38778e+07	6.0234e+06	4456	2329	1119
12.537	2.5774e+07	1.41644e+07	6.17263e+06	4456	2328	1117
12.5514	2.55416e+07	1.38073e+07	6.1222e+06	4455	2328	1116
12.5659	2.59133e+07	1.35247e+07	6.03724e+06	4455	2326	1116
12.5803	2.57079e+07	1.36901e+07	6.25357e+06	4455	2326	1116
12.5947	2.60025e+07	1.36761e+07	5.92229e+06	4455	2326	1116
12.6092	2.60616e+07	1.36832e+07	6.20236e+06	4454	2326	1116
12.6236	2.54661e+07	1.37165e+07	6.03767e+06	4454	2326	1116
12.638	2.55681e+07	1.35394e+07	5.96817e+06	4454	2326	1114
12.6524	2.54141e+07	1.36979e+07	5.87452e+06	4454	2326	1114
12.6669	2.57698e+07	1.39485e+07	5.89922e+06	4454	2326	1114
12.6813	2.62431e+07	1.37028e+07	5.80204e+06	4454	2326	1113
12.6957	2.62302e+07	1.37674e+07	5.88415e+06	4454	2326	1113
12.7101	2.63256e+07	1.43065e+07	5.56207e+06	4454	2325	1113
12.7246	2.6079e+07	1.44728e+07	5.50962e+06	4454	2325	1111
12.739	2.63211e+07	1.46456e+07	5.28482e+06	4454	2323	1111
12.7534	2.64996e+07	1.46399e+07	5.40749e+06	4454	2323	1110
12.7679	2.65984e+07	1.46574e+07	5.14916e+06	4454	2323	1109
12.7823	2.6934e+07	1.46438e+07	5.43143e+06	4454	2323	1107
12.7967	2.73204e+07	1.46274e+07	5.2683e+06	4454	2320	1107
12.8111	2.71431e+07	1.44954e+07	5.18523e+06	4454	2320	1107
12.8256	2.72725e+07	1.53314e+07	5.14224e+06	4453	2318	1107
12.84	2.69654e+07	1.5738e+07	5.10635e+06	4453	2318	1105
12.8544	2.69803e+07	1.5709e+07	5.10827e+06	4453	2318	1104
12.8688	2.7105e+07	1.54497e+07	5.19971e+06	4453	2318	1103
12.8833	2.71828e+07	1.52078e+07	5.07786e+06	4453	2317	1102
12.8977	2.7205e+07	1.55407e+07	5.072e+06	4453	2317	1101
12.9121	2.71125e+07	1.53558e+07	5.33444e+06	4453	2317	1101
12.9265	2.73013e+07	1.55832e+07	5.28461e+06	4453	2317	1101
12.941	2.77685e+07	1.57151e+07	5.6211e+06	4453	2317	1101
12.9554	2.77832e+07	1.59578e+07	5.80536e+06	4452	2316	1101
12.9698	2.79354e+07	1.56477e+07	6.25916e+06	4452	2316	1100
12.9843	2.77338e+07	1.5665e+07	6.0355e+06	4452	2315	1099
12.9987	2.76366e+07	1.53325e+07	5.79239e+06	4452	2315	1099
13.0131	2.7824e+07	1.54071e+07	5.60085e+06	4452	2314	1098
13.0275	2.8025e+07	1.57936e+07	5.72651e+06	4452	2313	1098
13.042	2.81483e+07	1.56943e+07	5.73791e+06	4452	2313	1098
13.0564	2.84787e+07	1.55408e+07	5.82175e+06	4452	2312	1098
13.0708	2.85664e+07	1.53653e+07	6.01684e+06	4452	2311	1096
13.0852	2.8649e+07	1.50343e+07	6.12757e+06	4452	2311	1095
13.0997	2.8911e+07	1.49201e+07	6.04518e+06	4452	2311	1095
13.1141	2.92226e+07	1.49073e+07	6.12654e+06	4452	2311	1093
13.1285	2.93349e+07	1.51405e+07	6.36469e+06	4452	2310	1093
13.143	2.9263e+07	1.51609e+07	6.64221e+06	4451	2310	1092
13.1574	2.93993e+07	1.52913e+07	6.56994e+06	4451	2309	1092
13.1718	2.95151e+07	1.58133e+07	6.62712e+06	4451	2308	1092
13.1862	2.97774e+07	1.55868e+07	6.84743e+06	4451	2307	1091
13.2007	3.01567e+07	1.60445e+07	7.03275e+06	4451	2307	1090
13.2151	3.00984e+07	1.55036e+07	7.26084e+06	4451	2307	1089
13.2295	3.09155e+07	1.53747e+07	6.95595e+06	4450	2306	1089
13.2439	3.12606e+07	1.52607e+07	6.96104e+06	4450	2306	1088
13.2584	3.12872e+07	1.54834e+07	6.63979e+06	4450	2306	1087
13.2728	3.15104e+07	1.53027e+07	6.2226e+06	4450	2305	1085
13.2872	3.18293e+07	1.52956e+07	6.32552e+06	4449	2305	1084
13.3016	3.20771e+07	1.54349e+07	6.47992e+06	4449	2303	1084
13.3161	3.23079e+07	1.56041e+07	5.97823e+06	4449	2303	1080
13.3305	3.26878e+07	1.53947e+07	5.9421e+06	4448	2303	1080
13.3449	3.25712e+07	1.55025e+07	5.81893e+06	4448	2303	1079
13.3594	3.27605e+07	1.58969e+07	5.71376e+06	4448	2302	1078
13.3738	3.27558e+07	1.55932e+07	5.57942e+06	4447	2302	1077
13.3882	3.32398e+07	1.61097e+07	5.36404e+06	4447	2301	1075
13.4026	3.35123e+07	1.61361e+07	5.17858e+06	4447	2299	1074
13.4171	3.36175e+07	1.60724e+07	5.21784e+06	4447	2297	1074
13.4315	3.39846e+07	1.5943e+07	5.4151e+06	4447	2297	1074
13.4459	3.38984e+07	1.6346e+07	5.4529e+06	4447	2297	1073
13.4603	3.34698e+07	1.60277e+07	5.64148e+06	4447	2296	1072
13.4748	3.36654e+07	1.62377e+07	5.67393e+06	4447	2296	1072
13.4892	3.3555e+07	1.60479e+07	5.67857e+06	4447	2296	1072
13.5036	3.36593e+07	1.56542e+07	5.81932e+06	4447	2295	1072
13.5181	3.41638e+07	1.5941e+07	6.12896e+06	4447	2293	1072
13.5325	3.41113e+07	1.58687e+07	6.14839e+06	4447	2293	1072
13.5469	3.37958e+07	1.57847e+07	6.17738e+06	4447	2292	1072
13.5613	3.40873e+07	1.60902e+07	6.35811e+06	4447	2292	1072
13.5758	3.38989e+07	1.58935e+07	6.52922e+06	4447	2291	1071
13.5902	3.34899e+07	1.5917e+07	6.72918e+06	4447	2291	1070
13.6046	3.32207e+07	1.63177e+07	6.90778e+06	4447	2291	1070
13.619	3.3157e+07	1.65547e+07	6.69742e+06	4447	2291	1070
13.6335	3.33217e+07	1.66768e+07	6.50385e+06	4447	2290	1070
13.6479	3.35013e+07	1.68557e+07	6.67497e+06	4446	2289	1070
13.6623	3.36911e+07	1.69881e+07	6.37062e+06	4446	2289	1068
13.6767	3.37188e+07	1.71401e+07	6.1833e+06	4445	2289	1068
13.6912	3.34688e+07	1.72482e+07	6.24557e+06	4445	2287	1068
13.7056	3.36098e+07	1.71362e+07	6.51647e+06	4444	2287	1067
13.72	3.36222e+07	1.71207e+07	6.55382e+06	4444	2286	1066
13.7345	3.35356e+07	1.74049e+07	6.54252e+06	4444	2286	1065
13.7489	3.38299e+07	1.74526e+07	6.52141e+06	4444	2286	1064
13.7633	3.40475e+07	1.70418e+07	6.76115e+06	4444	2286	1060
13.7777	3.43459e+07	1.69863e+07	6.8263e+06	4444	2285	1059
13.7922	3.43581e+07	1.70727e+07	7.10441e+06	4444	2285	1058
13.8066	3.43329e+07	1.66935e+07	7.0499e+06	4444	2284	1058
13.821	3.44839e+07	1.63353e+07	6.8426e+06	4444	2283	1058
13.8354	3.44837e+07	1.63003e+07	7.13447e+06	4444	2281	1058
13.8499	3.46265e+07	1.62344e+07	6.68189e+06	4443	2281	1058
13.8643	3.48395e+07	1.6395e+07	7.36494e+06	4443	2281	1058
13.8787	3.54096e+07	1.65491e+07	7.15519e+06	4442	2280	1057
13.8932	3.57619e+07	1.68308e+07	6.88935e+06	4442	2280	1055
13.9076	3.61129e+07	1.6921e+07	7.12207e+06	4442	2279	1054
13.922	3.64774e+07	1.68043e+07	7.19733e+06	4442	2279	1053
13.9364	3.65488e+07	1.68085e+07	7.28184e+06	4442	2279	1052
13.9509	3.62535e+07	1.69839e+07	7.70925e+06	4441	2278	1051
13.9653	3.65457e+07	1.66131e+07	7.83358e+06	4441	2278	1049
13.9797	3.69271e+07	1.66905e+07	7.73908e+06	4440	2278	1048
13.9941	3.73365e+07	1.65103e+07	7.32127e+06	4440	2276	1048
14.0086	3.7494e+07	1.64906e+07	7.86957e+06	4440	2275	1048
14.023	3.77937e+07	1.63559e+07	7.53662e+06	4440	2274	1045
14.0374	3.75402e+07	1.61232e+07	7.833e+06	4440	2273	1043
14.0518	3.75925e+07	1.60957e+07	7.33057e+06	4440	2273	1043
14.0663	3.79272e+07	1.64662e+07	7.29443e+06	4440	2272	1043
14.0807	3.80801e+07	1.66433e+07	7.58695e+06	4440	2272	1043
14.0951	3.82484e+07	1.67548e+07	7.36223e+06	4440	2272	1042
14.1096	3.8818e+07	1.66884e+07	7.32082e+06	4440	2272	1042
14.124	3.89612e+07	1.68332e+07	7.15066e+06	4439	2272	1042
14.1384	3.89055e+07	1.70768e+07	7.8111e+06	4439	2272	1042
14.1528	3.90366e+07	1.70216e+07	7.70299e+06	4439	2272	1042
14.1673	3.91664e+07	1.74543e+07	7.42364e+06	4439	2272	1042
14.1817	3.95212e+07	1.74801e+07	7.85856e+06	4439	2272	1042
14.1961	3.96183e+07	1.73068e+07	7.76315e+06	4439	2272	1041
14.2105	4.00353e+07	1.72107e+07	8.00754e+06	4439	2272	1041
14.225	4.0208e+07	1.72783e+07	8.16435e+06	4439	2272	1041
14.2394	4.05618e+07	1.74874e+07	8.10361e+06	4437	2272	1039
14.2538	4.03954e+07	1.74874e+07	8.18933e+06	4437	2271	1039
14.2683	4.05013e+07	1.73504e+07	8.22407e+06	4437	2271	1039
14.2827	4.10222e+07	1.74176e+07	8.06548e+06	4437	2270	1039
14.2971	4.09991e+07	1.75243e+07	8.24314e+06	4437	2270	1039
14.3115	4.15623e+07	1.77491e+07	8.09428e+06	4437	2269	1039
14.326	4.21797e+07	1.75676e+07	7.33407e+06	4437	2267	1039
14.3404	4.27009e+07	1.75183e+07	7.60003e+06	4436	2267	1039
14.3548	4.32869e+07	1.81908e+07	7.5339e+06	4436	2267	1039
14.3692	4.37589e+07	1.81615e+07	7.56833e+06	4436	2267	1037
14.3837	4.4796e+07	1.83261e+07	7.64198e+06	4436	2266	1037
14.3981	4.52968e+07	1.82772e+07	7.68316e+06	4436	2266	1036
14.4125	4.58438e+07	1.86351e+07	7.52696e+06	4435	2265	1036
14.427	4.67407e+07	1.85927e+07	8.07047e+06	4435	2265	1036
14.4414	4.69486e+07	1.88999e+07	7.73249e+06	4435	2263	1036
14.4558	4.72556e+07	1.89761e+07	7.76657e+06	4435	2262	1035
14.4702	4.75457e+07	1.95203e+07	8.12584e+06	4435	2261	1034
14.4847	4.72839e+07	1.93949e+07	7.8772e+06	4435	2260	1033
14.4991	4.73498e+07	1.95047e+07	7.49769e+06	4435	2259	1032
14.5135	4.80934e+07	1.96873e+07	7.93378e+06	4435	2259	1032
14.5279	4.8794e+07	1.96948e+07	7.9417e+06	4435	2259	1031
14.5424	4.96122e+07	2.00869e+07	7.84599e+06	4435	2259	1031
14.5568	4.94541e+07	1.98371e+07	8.26435e+06	4435	2258	1030
14.5712	4.92758e+07	1.98647e+07	8.14979e+06	4435	2258	1025
14.5856	4.93687e+07	2.0309e+07	8.37094e+06	4435	2258	1023
14.6001	4.9557e+07	2.01188e+07	8.40333e+06	4435	2258	1023
14.6145	4.96303e+07	2.00145e+07	8.8362e+06	4435	2258	1023
14.6289	5.03859e+07	1.99484e+07	9.54887e+06	4435	2258	1023
14.6434	4.96988e+07	2.04589e+07	9.87373e+06	4434	2258	1023
14.6578	5.02007e+07	2.05452e+07	1.06903e+07	4434	2258	1022
14.6722	5.07616e+07	2.04793e+07	1.10548e+07	4434	2258	1018
14.6866	5.15782e+07	2.07425e+07	1.05783e+07	4433	2257	1018
14.7011	5.11395e+07	2.04759e+07	1.13129e+07	4433	2256	1018
14.7155	5.0666e+07	2.04991e+07	1.05498e+07	4433	2256	1018
14.7299	5.15207e+07	2.08952e+07	1.11659e+07	4433	2255	1017
14.7443	5.23751e+07	2.10492e+07	1.0948e+07	4433	2255	1017
14.7588	5.3822e+07	2.1043e+07	1.04389e+07	4433	2254	1017
14.7732	5.40404e+07	2.10291e+07	1.0451e+07	4432	2252	1017
14.7876	5.47945e+07	2.10105e+07	1.04207e+07	4432	2252	1017
14.8021	5.54755e+07	2.10366e+07	1.05167e+07	4432	2252	1017
14.8165	5.69061e+07	2.09767e+07	1.18381e+07	4432	2251	1016
14.8309	5.73496e+07	2.101e+07	1.13854e+07	4432	2251	1013
14.8453	5.73674e+07	2.09825e+07	1.21794e+07	4432	2251	1013
14.8598	5.86279e+07	2.14591e+07	1.10585e+07	4432	2250	1013
14.8742	5.92346e+07	2.14158e+07	1.17203e+07	4431	2249	1011
14.8886	5.85086e+07	2.17772e+07	1.06007e+07	4431	2249	1011
14.903	5.92837e+07	2.22736e+07	1.09844e+07	4431	2248	1011
14.9175	6.03299e+07	2.22595e+07	1.1022e+07	4430	2247	1010
14.9319	6.06691e+07	2.20345e+07	1.0231e+07	4430	2247	1009
14.9463	6.00545e+07	2.17667e+07	1.04948e+07	4430	2245	1009
14.9607	6.09752e+07	2.22019e+07	1.0182e+07	4430	2245	1009
14.9752	6.14351e+07	2.22491e+07	9.93832e+06	4430	2245	1008
14.9896	6.11975e+07	2.22981e+07	9.91986e+06	4430	2244	1007
15.004	6.18652e+07	2.25958e+07	1.02483e+07	4430	2244	1005
15.0185	6.20803e+07	2.25798e+07	9.85142e+06	4430	2244	1005
15.0329	6.27582e+07	2.26139e+07	1.02827e+07	4430	2244	1005
15.0473	6.38957e+07	2.33279e+07	1.04353e+07	4430	2243	1004
15.0617	6.58714e+07	2.33556e+07	1.06501e+07	4430	2242	1003
15.0762	6.68473e+07	2.32861e+07	1.01532e+07	4430	2240	1003
15.0906	6.48374e+07	2.36254e+07	9.67458e+06	4430	2240	1003
15.105	6.44596e+07	2.39916e+07	1.00222e+07	4430	2239	1003
15.1194	6.35529e+07	2.39612e+07	1.00373e+07	4430	2239	1003
15.1339	6.3862e+07	2.3937e+07	9.98696e+06	4430	2239	1003
15.1483	6.3226e+07	2.42334e+07	9.68862e+06	4430	2239	1000
15.1627	6.28159e+07	2.40519e+07	9.99568e+06	4430	2237	1000
15.1772	6.1366e+07	2.4185e+07	9.89597e+06	4430	2235	999
15.1916	6.12909e+07	2.41671e+07	8.72277e+06	4430	2235	999
15.206	6.10126e+07	2.4144e+07	8.65389e+06	4430	2235	999
15.2204	6.24861e+07	2.45903e+07	9.0988e+06	4430	2233	997
15.2349	6.18118e+07	2.40608e+07	9.71823e+06	4430	2232	995
15.2493	6.08671e+07	2.44234e+07	9.98465e+06	4430	2230	994
15.2637	6.14754e+07	2.47673e+07	1.09012e+07	4430	2227	994
15.2781	6.16408e+07	2.52228e+07	1.12594e+07	4430	2227	994
15.2926	6.27115e+07	2.54321e+07	1.08004e+07	4430	2227	994
15.307	6.56457e+07	2.53588e+07	9.73318e+06	4430	2227	993
15.3214	6.67043e+07	2.5463e+07	9.95297e+06	4430	2226	992
15.3358	6.56013e+07	2.50104e+07	1.0126e+07	4430	2226	992
15.3503	6.56932e+07	2.49885e+07	9.41049e+06	4430	2225	992
15.3647	6.63644e+07	2.54455e+07	9.78833e+06	4430	2225	992
15.3791	6.69444e+07	2.55494e+07	9.85713e+06	4429	2225	991
15.3936	6.6751e+07	2.60209e+07	1.02119e+07	4429	2225	989
15.408	6.67018e+07	2.57251e+07	9.70744e+06	4429	2224	989
15.4224	6.80072e+07	2.61864e+07	1.00177e+07	4429	2222	989
15.4368	6.77231e+07	2.59418e+07	1.12356e+07	4428	2222	989
15.4513	6.86102e+07	2.60858e+07	1.16345e+07	4428	2222	988
15.4657	7.07194e+07	2.71037e+07	1.15223e+07	4428	2222	988
15.4801	7.18078e+07	2.71146e+07	1.15965e+07	4428	2222	988
15.4945	7.19663e+07	2.71381e+07	1.12487e+07	4428	2222	988
15.509	7.04812e+07	2.69721e+07	1.05492e+07	4428	2222	988
15.5234	6.99265e+07	2.80726e+07	1.02506e+07	4428	2221	988
15.5378	7.02152e+07	2.86034e+07	9.89263e+06	4428	2220	987
15.5523	6.95555e+07	2.95214e+07	9.79297e+06	4428	2219	986
15.5667	6.95441e+07	2.95483e+07	1.01503e+07	4428	2218	985
15.5811	6.83962e+07	3.00004e+07	1.04022e+07	4428	2218	984
15.5955	6.77866e+07	3.11071e+07	1.0582e+07	4428	2216	984
15.61	6.7945e+07	3.1687e+07	1.04853e+07	4428	2216	984
15.6244	6.86025e+07	3.09627e+07	1.05887e+07	4428	2215	984
15.6388	6.8719e+07	3.06091e+07	1.11327e+07	4428	2215	984
15.6532	6.82903e+07	3.03869e+07	1.02534e+07	4428	2214	983
15.6677	6.66104e+07	3.12398e+07	9.94443e+06	4428	2214	983
15.6821	6.58816e+07	3.20336e+07	9.70816e+06	4428	2214	983
15.6965	6.59969e+07	3.29633e+07	1.02886e+07	4428	2214	983
15.7109	6.48557e+07	3.44227e+07	1.01996e+07	4428	2214	983
15.7254	6.38403e+07	3.25913e+07	9.61142e+06	4428	2213	983
15.7398	6.3894e+07	3.29342e+07	1.01826e+07	4428	2212	983
15.7542	6.4421e+07	3.21497e+07	1.07014e+07	4428	2210	983
15.7687	6.47389e+07	3.18893e+07	1.15108e+07	4427	2210	982
15.7831	6.54787e+07	3.2253e+07	1.15271e+07	4427	2209	981
15.7975	6.58706e+07	3.37545e+07	1.13755e+07	4427	2209	981
15.8119	6.50967e+07	3.35969e+07	1.06803e+07	4427	2209	980
15.8264	6.5071e+07	3.33047e+07	1.08756e+07	4426	2209	978
15.8408	6.51947e+07	3.36337e+07	1.04604e+07	4426	2209	978
15.8552	6.53689e+07	3.4396e+07	1.00531e+07	4426	2209	978
15.8696	6.58853e+07	3.4786e+07	1.01521e+07	4426	2208	977
15.8841	6.59328e+07	3.36759e+07	9.97914e+06	4426	2208	976
15.8985	6.67857e+07	3.30269e+07	9.98274e+06	4424	2208	976
15.9129	6.73186e+07	3.17841e+07	1.00671e+07	4424	2207	976
15.9274	6.72381e+07	3.15583e+07	9.54075e+06	4424	2207	976
15.9418	6.87948e+07	3.14532e+07	9.42983e+06	4424	2207	976
15.9562	7.00063e+07	3.15257e+07	9.12853e+06	4424	2207	976
15.9706	7.07778e+07	3.24153e+07	9.08751e+06	4424	2207	976
15.9851	7.13743e+07	3.13943e+07	9.47628e+06	4424	2207	975
15.9995	7.16635e+07	3.16389e+07	9.41194e+06	4424	2207	974
16.0139	7.12776e+07	3.28449e+07	9.53335e+06	4423	2206	973
16.0283	7.19462e+07	3.2147e+07	9.96793e+06	4423	2206	973
16.0428	7.15143e+07	3.27656e+07	1.07424e+07	4423	2206	973
16.0572	7.06545e+07	3.2881e+07	1.07076e+07	4423	2206	971
16.0716	7.23984e+07	3.59424e+07	1.12039e+07	4423	2206	971
16.086	7.25958e+07	3.56939e+07	1.16422e+07	4423	2206	971
16.1005	7.25375e+07	3.79919e+07	1.2245e+07	4423	2205	970
16.1149	7.26372e+07	3.79594e+07	1.11366e+07	4423	2205	969
16.1293	7.27519e+07	3.65639e+07	1.16769e+07	4423	2204	969
16.1438	7.2939e+07	3.67244e+07	1.23404e+07	4423	2203	968
16.1582	7.36264e+07	3.96683e+07	1.38653e+07	4422	2203	968
16.1726	7.44041e+07	4.06738e+07	1.35829e+07	4421	2203	967
16.187	7.38406e+07	3.87789e+07	1.38029e+07	4421	2203	967
16.2015	7.44319e+07	3.77101e+07	1.30784e+07	4421	2203	966
16.2159	7.60237e+07	3.65145e+07	1.2612e+07	4421	2202	966
16.2303	7.54726e+07	3.6782e+07	1.2342e+07	4421	2201	966
16.2447	7.50108e+07	3.51627e+07	1.26195e+07	4421	2201	966
16.2592	7.55652e+07	3.59379e+07	1.23338e+07	4421	2199	965
16.2736	7.65217e+07	3.55087e+07	1.30264e+07	4421	2198	965
16.288	7.73062e+07	3.57373e+07	1.25777e+07	4421	2198	965
16.3025	7.75002e+07	3.71529e+07	1.3234e+07	4421	2197	964
16.3169	7.83063e+07	3.76268e+07	1.45479e+07	4421	2197	963
16.3313	7.80217e+07	3.81537e+07	1.3154e+07	4421	2197	962
16.3457	7.67817e+07	3.99511e+07	1.27476e+07	4421	2196	962
16.3602	7.65452e+07	3.85786e+07	1.25108e+07	4421	2196	962
16.3746	7.86211e+07	3.97476e+07	1.24036e+07	4421	2196	962
16.389	7.82782e+07	3.88055e+07	1.21666e+07	4421	2196	962
16.4034	7.98296e+07	3.74216e+07	1.2654e+07	4421	2196	962
16.4179	8.18318e+07	3.80978e+07	1.28688e+07	4421	2195	962
16.4323	8.11253e+07	3.82157e+07	1.19549e+07	4421	2195	962
16.4467	8.11317e+07	3.96949e+07	1.21649e+07	4421	2195	962
16.4612	8.06431e+07	4.13595e+07	1.33682e+07	4421	2195	961
16.4756	8.23357e+07	4.02168e+07	1.3479e+07	4421	2195	961
16.49	8.14431e+07	4.04675e+07	1.34972e+07	4421	2195	959
16.5044	8.13748e+07	4.02536e+07	1.30903e+07	4421	2195	957
16.5189	8.20977e+07	3.89154e+07	1.34515e+07	4421	2195	957
16.5333	8.12596e+07	3.72797e+07	1.45497e+07	4421	2195	957
16.5477	8.04144e+07	3.7427e+07	1.51602e+07	4421	2195	957
16.5621	8.04639e+07	3.76712e+07	1.42558e+07	4421	2195	956
16.5766	7.9538e+07	3.92957e+07	1.47352e+07	4421	2195	956
16.591	8.11086e+07	4.0141e+07	1.40644e+07	4421	2195	955
16.6054	8.10596e+07	4.04826e+07	1.29404e+07	4421	2195	955
16.6198	8.03502e+07	4.16723e+07	1.17491e+07	4420	2195	954
16.6343	8.00151e+07	4.04454e+07	1.14002e+07	4420	2193	954
16.6487	8.15378e+07	4.0684e+07	1.08771e+07	4420	2193	954
16.6631	8.09529e+07	4.21335e+07	1.17825e+07	4420	2193	952
16.6776	8.0288e+07	4.24152e+07	1.17156e+07	4420	2192	950
16.692	8.20523e+07	4.2666e+07	1.18286e+07	4420	2191	950
16.7064	8.14815e+07	4.34527e+07	1.21436e+07	4420	2191	949
16.7208	8.1842e+07	4.48019e+07	1.28776e+07	4420	2191	949
16.7353	8.23106e+07	4.50363e+07	1.20011e+07	4420	2191	948
16.7497	8.06565e+07	4.32533e+07	1.35848e+07	4420	2191	947
16.7641	8.17771e+07	4.36879e+07	1.38789e+07	4419	2191	945
16.7785	8.13889e+07	4.47878e+07	1.20609e+07	4419	2190	944
16.793	8.16588e+07	4.45556e+07	1.29376e+07	4419	2190	944
16.8074	8.17215e+07	4.17697e+07	1.18224e+07	4419	2190	943
16.8218	8.21598e+07	4.12296e+07	1.13593e+07	4419	2190	943
16.8363	8.14568e+07	4.17015e+07	1.20796e+07	4418	2190	943
16.8507	8.13212e+07	4.00926e+07	1.19972e+07	4418	2190	942
16.8651	8.20265e+07	3.93349e+07	1.19074e+07	4418	2190	941
16.8795	8.061e+07	3.86283e+07	1.29442e+07	4418	2190	939
16.894	7.93593e+07	3.88307e+07	1.23182e+07	4418	2190	939
16.9084	7.9328e+07	3.91633e+07	1.20913e+07	4418	2190	939
16.9228	8.10156e+07	3.87281e+07	1.20635e+07	4418	2190	938
16.9372	8.13896e+07	3.99292e+07	1.2018e+07	4418	2190	938
16.9517	8.14716e+07	4.10652e+07	1.10983e+07	4418	2190	938
16.9661	8.20302e+07	4.23168e+07	1.2e+07	4418	2190	938
16.9805	8.35579e+07	4.18477e+07	1.12468e+07	4418	2189	938
16.9949	8.43226e+07	4.31911e+07	1.10491e+07	4418	2189	937
17.0094	8.4644e+07	4.44021e+07	1.02913e+07	4418	2189	936
17.0238	8.4939e+07	4.50249e+07	1.02433e+07	4418	2187	935
17.0382	8.36625e+07	4.48695e+07	9.74556e+06	4418	2187	935
17.0527	8.41468e+07	4.35132e+07	9.9497e+06	4418	2187	935
17.0671	8.5363e+07	4.43279e+07	1.02374e+07	4418	2187	935
17.0815	8.62063e+07	4.57395e+07	1.02125e+07	4418	2187	934
17.0959	8.82951e+07	4.49373e+07	1.08358e+07	4418	2187	934
17.1104	8.73104e+07	4.49806e+07	1.08727e+07	4418	2187	934
17.1248	8.84263e+07	4.37778e+07	1.0536e+07	4418	2187	933
17.1392	8.83028e+07	4.56274e+07	1.02471e+07	4418	2187	933
17.1536	8.89284e+07	4.44165e+07	1.02179e+07	4418	2187	933
17.1681	8.87147e+07	4.27817e+07	1.01554e+07	4418	2187	933
17.1825	8.85088e+07	4.21758e+07	1.00767e+07	4418	2187	933
17.1969	8.8923e+07	4.40054e+07	1.06237e+07	4417	2187	932
17.2114	9.12511e+07	4.5573e+07	1.07517e+07	4417	2187	932
17.2258	9.18036e+07	4.67489e+07	1.07134e+07	4417	2187	931
17.2402	9.12389e+07	4.66411e+07	1.06478e+07	4417	2187	931
17.2546	9.09385e+07	4.54509e+07	1.09481e+07	4417	2187	931
17.2691	9.15993e+07	4.7659e+07	1.02337e+07	4417	2187	930
17.2835	9.27089e+07	4.80165e+07	1.01817e+07	4416	2186	930
17.2979	9.18803e+07	4.88513e+07	1.01037e+07	4416	2185	930
17.3123	9.08198e+07	4.92196e+07	9.99513e+06	4415	2184	930
17.3268	9.008e+07	4.87129e+07	9.76478e+06	4415	2184	930
17.3412	8.9742e+07	5.05843e+07	9.94625e+06	4415	2184	929
17.3556	9.0797e+07	5.16464e+07	1.02101e+07	4415	2184	928
17.37	8.97064e+07	5.3911e+07	1.03548e+07	4415	2183	928
17.3845	8.91149e+07	5.08756e+07	9.9732e+06	4415	2181	928
17.3989	8.89384e+07	4.822e+07	9.83675e+06	4415	2181	928
17.4133	8.88781e+07	4.69258e+07	1.0016e+07	4415	2180	928
17.4278	8.93092e+07	4.58207e+07	1.00577e+07	4415	2178	927
17.4422	8.89985e+07	4.58646e+07	1.00192e+07	4415	2178	927
17.4566	8.89911e+07	4.55389e+07	1.01411e+07	4415	2178	927
17.471	9.02735e+07	4.71483e+07	9.91163e+06	4415	2176	927
17.4855	8.9258e+07	5.00329e+07	9.69945e+06	4415	2176	927
17.4999	8.84469e+07	4.94226e+07	9.57419e+06	4415	2175	926
17.5143	8.91465e+07	5.10148e+07	9.05862e+06	4415	2174	925
17.5287	8.98156e+07	5.18637e+07	9.01518e+06	4415	2174	924
17.5432	8.99048e+07	5.0776e+07	9.03644e+06	4415	2174	924
17.5576	8.96122e+07	5.13145e+07	8.44015e+06	4415	2174	923
17.572	8.92885e+07	5.04476e+07	8.8951e+06	4415	2173	923
17.5865	8.93134e+07	5.203e+07	9.1568e+06	4415	2173	922
17.6009	8.98843e+07	5.54975e+07	9.00771e+06	4415	2173	921
17.6153	9.14586e+07	5.42226e+07	8.98594e+06	4415	2173	921
17.6297	9.20532e+07	5.54048e+07	8.73743e+06	4415	2172	920
17.6442	9.24352e+07	5.55607e+07	9.09079e+06	4415	2172	920
17.6586	9.21965e+07	5.34909e+07	8.78091e+06	4415	2172	920
17.673	9.19809e+07	5.2914e+07	9.17053e+06	4414	2172	919
17.6874	9.20905e+07	5.44802e+07	8.4672e+06	4414	2172	919
17.7019	9.24767e+07	5.52236e+07	8.29057e+06	4414	2172	919
17.7163	9.31751e+07	5.45367e+07	8.23826e+06	4414	2172	919
17.7307	9.31216e+07	5.55555e+07	8.84189e+06	4414	2172	919
17.7451	9.43338e+07	5.61852e+07	9.00431e+06	4414	2172	919
17.7596	9.30841e+07	5.66646e+07	9.64921e+06	4414	2172	919
17.774	9.24357e+07	5.38813e+07	9.67495e+06	4414	2172	919
17.7884	9.34453e+07	5.38969e+07	9.41571e+06	4414	2172	919
17.8029	9.26266e+07	5.29605e+07	9.63732e+06	4414	2172	918
17.8173	9.34378e+07	5.27074e+07	9.11037e+06	4414	2172	917
17.8317	9.35853e+07	5.25696e+07	9.21882e+06	4414	2172	917
17.8461	9.42099e+07	5.22984e+07	8.9418e+06	4413	2172	916
17.8606	9.3625e+07	5.44093e+07	9.22805e+06	4413	2172	916
17.875	9.41837e+07	5.49487e+07	9.70145e+06	4413	2172	916
17.8894	9.45381e+07	5.7746e+07	9.49927e+06	4413	2172	916
17.9038	9.45619e+07	5.81362e+07	9.40421e+06	4413	2172	914
17.9183	9.56303e+07	5.97486e+07	9.10264e+06	4412	2172	914
17.9327	9.68944e+07	5.80224e+07	9.24112e+06	4411	2172	914
17.9471	9.67355e+07	5.71937e+07	8.83634e+06	4411	2172	914
17.9616	9.82612e+07	5.71861e+07	9.39126e+06	4410	2171	914
17.976	9.91734e+07	6.01021e+07	9.14055e+06	4410	2171	913
17.9904	9.92437e+07	5.99827e+07	9.09009e+06	4410	2171	911
18.0048	9.97602e+07	5.89731e+07	9.20671e+06	4410	2171	911
18.0193	9.97509e+07	5.90064e+07	9.32411e+06	4410	2171	911
18.0337	1.01016e+08	6.01574e+07	9.26104e+06	4410	2171	910
18.0481	1.0099e+08	5.73296e+07	1.00747e+07	4410	2171	910
18.0625	1.00129e+08	5.59295e+07	1.0502e+07	4410	2171	910
18.077	9.87913e+07	5.73043e+07	1.07767e+07	4410	2171	910
18.0914	9.91222e+07	5.89879e+07	1.02586e+07	4410	2171	910
18.1058	1.00361e+08	6.15208e+07	9.70118e+06	4410	2170	909
18.1202	9.84101e+07	6.07786e+07	9.91079e+06	4410	2169	909
18.1347	1.00812e+08	6.03039e+07	9.47062e+06	4410	2169	909
18.1491	1.01705e+08	6.03909e+07	9.84604e+06	4410	2169	909
18.1635	1.02765e+08	6.25429e+07	9.91803e+06	4410	2168	909
18.178	1.02166e+08	6.68707e+07	9.78858e+06	4410	2167	908
18.1924	1.02733e+08	6.53487e+07	9.63426e+06	4410	2167	908
18.2068	1.03049e+08	6.4515e+07	1.04156e+07	4410	2167	908
18.2212	1.03394e+08	6.39754e+07	1.16905e+07	4410	2167	907
18.2357	1.03192e+08	6.50219e+07	1.17922e+07	4410	2167	907
18.2501	1.03933e+08	6.22324e+07	1.32215e+07	4410	2167	907
18.2645	1.03688e+08	6.34094e+07	1.15775e+07	4410	2167	907
18.2789	1.03221e+08	6.48358e+07	1.03091e+07	4410	2166	907
18.2934	1.03646e+08	6.42167e+07	1.0717e+07	4410	2166	907
18.3078	1.03745e+08	6.40966e+07	1.12733e+07	4410	2166	906
18.3222	1.04328e+08	6.47744e+07	1.20157e+07	4410	2166	904
18.3367	1.05269e+08	6.48501e+07	1.16145e+07	4410	2166	904
18.3511	1.06058e+08	6.72363e+07	1.13769e+07	4409	2166	904
18.3655	1.05186e+08	6.6821e+07	1.08288e+07	4409	2165	903
18.3799	1.05753e+08	6.69614e+07	1.06476e+07	4409	2164	903
18.3944	1.05103e+08	6.35205e+07	1.10742e+07	4409	2164	902
18.4088	1.06561e+08	6.50782e+07	1.41358e+07	4409	2164	901
18.4232	1.05477e+08	6.67825e+07	1.31305e+07	4409	2164	901
18.4376	1.04764e+08	6.83385e+07	1.29131e+07	4409	2164	901
18.4521	1.04997e+08	6.88468e+07	1.30205e+07	4408	2163	901
18.4665	1.04419e+08	7.39022e+07	1.31057e+07	4408	2163	901
18.4809	1.04972e+08	7.02754e+07	1.21251e+07	4408	2163	901
18.4954	1.07001e+08	6.91078e+07	1.2199e+07	4408	2162	901
18.5098	1.08097e+08	6.94051e+07	1.15121e+07	4408	2162	901
18.5242	1.06957e+08	6.39724e+07	1.02357e+07	4408	2162	901
18.5386	1.06286e+08	6.54717e+07	1.01101e+07	4408	2162	901
18.5531	1.07517e+08	6.40398e+07	1.02971e+07	4408	2162	900
18.5675	1.06943e+08	6.28094e+07	9.42952e+06	4408	2162	900
18.5819	1.07749e+08	6.62268e+07	9.69691e+06	4408	2162	900
18.5963	1.07971e+08	6.51303e+07	1.01272e+07	4408	2161	900
18.6108	1.09022e+08	6.46703e+07	9.88519e+06	4408	2161	899
18.6252	1.08964e+08	6.40244e+07	1.02299e+07	4408	2161	899
18.6396	1.10311e+08	6.34489e+07	1.09072e+07	4408	2161	898
18.654	1.10177e+08	6.39651e+07	1.08417e+07	4408	2159	898
18.6685	1.11178e+08	6.64559e+07	1.1004e+07	4408	2159	898
18.6829	1.1176e+08	6.5124e+07	1.10392e+07	4408	2159	898
18.6973	1.10477e+08	6.5779e+07	1.18998e+07	4408	2159	895
18.7118	1.10973e+08	6.17032e+07	1.15511e+07	4408	2159	894
18.7262	1.11868e+08	6.31761e+07	1.21339e+07	4408	2159	893
18.7406	1.11498e+08	6.31911e+07	1.28913e+07	4408	2158	892
18.755	1.11191e+08	6.12692e+07	1.18357e+07	4408	2158	892
18.7695	1.12477e+08	6.42316e+07	1.17831e+07	4408	2157	892
18.7839	1.10831e+08	6.70409e+07	1.09516e+07	4408	2156	892
18.7983	1.12375e+08	6.63136e+07	1.15876e+07	4408	2156	892
18.8127	1.12547e+08	6.32341e+07	1.1926e+07	4408	2156	891
18.8272	1.11423e+08	6.06918e+07	1.23839e+07	4408	2156	891
18.8416	1.10323e+08	6.17623e+07	1.19831e+07	4408	2156	891
18.856	1.10714e+08	6.0051e+07	1.26883e+07	4408	2156	891
18.8705	1.11327e+08	6.09888e+07	1.20796e+07	4408	2156	891
18.8849	1.10804e+08	5.83441e+07	1.19597e+07	4408	2155	890
18.8993	1.09792e+08	5.66411e+07	1.21753e+07	4408	2155	890
18.9137	1.09105e+08	5.51344e+07	1.20274e+07	4408	2155	890
18.9282	1.09562e+08	5.55554e+07	1.35108e+07	4407	2155	889
18.9426	1.10888e+08	5.52556e+07	1.16778e+07	4407	2155	888
18.957	1.11041e+08	5.40129e+07	1.22817e+07	4407	2155	887
18.9714	1.12246e+08	5.45224e+07	1.32871e+07	4407	2155	887
18.9859	1.11748e+08	5.2487e+07	1.31755e+07	4407	2155	886
19.0003	1.11444e+08	5.2979e+07	1.29859e+07	4407	2155	886
19.0147	1.11631e+08	5.32727e+07	1.33232e+07	4406	2154	885
19.0291	1.10725e+08	5.29476e+07	1.32554e+07	4406	2154	884
19.0436	1.10768e+08	5.21153e+07	1.51181e+07	4406	2153	884
19.058	1.10822e+08	5.24375e+07	1.7213e+07	4406	2153	884
19.0724	1.11594e+08	5.24838e+07	1.85715e+07	4406	2153	884
19.0869	1.11864e+08	5.1987e+07	1.89436e+07	4406	2153	883
19.1013	1.12501e+08	5.30828e+07	1.71141e+07	4406	2153	883
19.1157	1.12476e+08	5.32113e+07	1.68662e+07	4406	2153	882
19.1301	1.12142e+08	5.26268e+07	1.77845e+07	4406	2152	882
19.1446	1.1276e+08	5.29749e+07	1.79624e+07	4406	2152	881
19.159	1.12136e+08	5.44313e+07	1.61196e+07	4406	2151	880
19.1734	1.1248e+08	5.4033e+07	1.5048e+07	4406	2151	879
19.1878	1.13202e+08	5.48447e+07	1.58792e+07	4406	2151	878
19.2023	1.14455e+08	5.52308e+07	1.51242e+07	4406	2151	878
19.2167	1.14227e+08	5.6484e+07	1.54191e+07	4406	2150	877
19.2311	1.15407e+08	5.65926e+07	1.45814e+07	4406	2149	877
19.2456	1.15474e+08	5.70316e+07	1.58792e+07	4406	2149	876
19.26	1.16471e+08	5.72903e+07	1.4874e+07	4406	2149	876
19.2744	1.18091e+08	5.85256e+07	1.3381e+07	4406	2149	875
19.2888	1.17389e+08	5.91009e+07	1.35659e+07	4406	2149	875
19.3033	1.18346e+08	5.68901e+07	1.28156e+07	4406	2149	874
19.3177	1.17904e+08	5.69389e+07	1.32131e+07	4406	2149	873
19.3321	1.18194e+08	5.59791e+07	1.53755e+07	4406	2149	873
19.3465	1.19102e+08	5.59375e+07	1.66897e+07	4406	2148	873
19.361	1.19223e+08	5.73995e+07	1.69305e+07	4406	2148	873
19.3754	1.20152e+08	5.71107e+07	1.69733e+07	4405	2148	873
19.3898	1.20875e+08	5.50102e+07	1.56518e+07	4405	2148	873
19.4042	1.21231e+08	5.50473e+07	1.49091e+07	4405	2148	873
19.4187	1.22098e+08	5.50691e+07	1.2549e+07	4405	2147	872
19.4331	1.20795e+08	5.48304e+07	1.28466e+07	4405	2147	871
19.4475	1.2134e+08	5.52049e+07	1.23434e+07	4405	2147	871
19.462	1.20187e+08	5.56698e+07	1.34426e+07	4405	2147	870
19.4764	1.20662e+08	5.55998e+07	1.36646e+07	4405	2146	870
19.4908	1.20751e+08	5.39988e+07	1.28765e+07	4405	2146	868
19.5052	1.21138e+08	5.50922e+07	1.46908e+07	4405	2146	868
19.5197	1.20381e+08	5.60118e+07	1.50892e+07	4405	2144	868
19.5341	1.20669e+08	5.6213e+07	1.60959e+07	4405	2144	868
19.5485	1.23132e+08	5.60524e+07	1.67934e+07	4405	2144	867
19.5629	1.23278e+08	5.67514e+07	1.7845e+07	4405	2144	867
19.5774	1.21245e+08	5.55236e+07	2.20696e+07	4405	2143	866
19.5918	1.2107e+08	5.53547e+07	2.18165e+07	4405	2143	865
19.6062	1.22035e+08	5.49758e+07	2.07468e+07	4405	2143	865
19.6207	1.22953e+08	5.60424e+07	2.21417e+07	4405	2143	865
19.6351	1.23543e+08	5.54512e+07	2.33645e+07	4405	2143	865
19.6495	1.2376e+08	5.49922e+07	2.22655e+07	4405	2143	865
19.6639	1.2449e+08	5.63227e+07	2.03651e+07	4405	2143	864
19.6784	1.24677e+08	5.79452e+07	2.38268e+07	4405	2143	864
19.6928	1.26623e+08	5.8634e+07	2.09734e+07	4405	2143	864
19.7072	1.27135e+08	5.77287e+07	2.05229e+07	4405	2143	864
19.7216	1.27043e+08	5.85584e+07	1.94189e+07	4405	2143	863
19.7361	1.30255e+08	5.77633e+07	1.925e+07	4405	2142	863
19.7505	1.31082e+08	5.75648e+07	2.3876e+07	4405	2142	862
19.7649	1.28375e+08	5.72517e+07	2.21059e+07	4405	2142	861
19.7793	1.28084e+08	5.70219e+07	2.0762e+07	4405	2142	861
19.7938	1.29376e+08	5.63632e+07	1.98519e+07	4405	2142	861
19.8082	1.31247e+08	5.63757e+07	1.90661e+07	4405	2142	860
19.8226	1.33036e+08	5.75411e+07	1.84891e+07	4405	2142	860
19.8371	1.33025e+08	5.79705e+07	1.89343e+07	4405	2141	859
19.8515	1.33289e+08	5.97504e+07	1.8378e+07	4405	2141	859
19.8659	1.34062e+08	6.25406e+07	2.00707e+07	4405	2140	859
19.8803	1.33688e+08	6.20436e+07	1.84792e+07	4405	2139	859
19.8948	1.35848e+08	6.18005e+07	1.76695e+07	4405	2139	859
19.9092	1.38589e+08	6.24219e+07	1.71777e+07	4405	2138	859
19.9236	1.39379e+08	6.24615e+07	1.84377e+07	4405	2138	859
19.938	1.40402e+08	6.09624e+07	1.65256e+07	4405	2138	859
19.9525	1.40111e+08	6.00976e+07	1.63549e+07	4405	2138	859
19.9669	1.37688e+08	5.91417e+07	1.52295e+07	4405	2138	859
19.9813	1.37099e+08	5.91971e+07	1.60827e+07	4405	2138	859
19.9958	1.38294e+08	6.00666e+07	1.64787e+07	4405	2138	859
20.0102	1.3829e+08	5.92519e+07	1.80025e+07	4405	2137	859
20.0246	1.39124e+08	6.08665e+07	2.02887e+07	4405	2137	859
20.039	1.38244e+08	6.19425e+07	2.14504e+07	4405	2137	857
20.0535	1.38927e+08	6.27001e+07	1.85836e+07	4405	2137	856
20.0679	1.38424e+08	6.60698e+07	1.98486e+07	4405	2137	856
20.0823	1.36541e+08	6.89374e+07	2.04318e+07	4405	2137	856
20.0967	1.3826e+08	6.93373e+07	1.86155e+07	4405	2134	855
20.1112	1.37157e+08	6.90835e+07	1.90906e+07	4405	2134	854
20.1256	1.38076e+08	7.17691e+07	1.68287e+07	4405	2134	853
20.14	1.39463e+08	6.97409e+07	1.7688e+07	4405	2134	853
20.1544	1.38701e+08	7.16672e+07	1.80871e+07	4405	2133	853
20.1689	1.38698e+08	6.99716e+07	1.9471e+07	4405	2133	853
20.1833	1.36845e+08	6.99009e+07	2.25415e+07	4405	2132	853
20.1977	1.38405e+08	7.01595e+07	2.14949e+07	4405	2131	853
20.2122	1.39386e+08	7.00157e+07	2.12031e+07	4405	2131	852
20.2266	1.37626e+08	7.0331e+07	2.03455e+07	4405	2129	851
20.241	1.39824e+08	7.38147e+07	1.8618e+07	4404	2129	851
20.2554	1.41283e+08	7.53165e+07	1.97335e+07	4404	2129	851
20.2699	1.4098e+08	7.53424e+07	1.86173e+07	4404	2128	850
20.2843	1.3939e+08	7.47316e+07	1.89971e+07	4404	2127	850
20.2987	1.39733e+08	7.4523e+07	1.92839e+07	4404	2127	849
20.3131	1.41044e+08	7.4758e+07	1.84483e+07	4404	2126	849
20.3276	1.40138e+08	7.308e+07	1.82976e+07	4404	2126	849
20.342	1.41341e+08	7.37251e+07	1.80751e+07	4404	2126	849
20.3564	1.43062e+08	7.26277e+07	1.64618e+07	4404	2126	849
20.3709	1.43843e+08	7.38043e+07	1.60897e+07	4403	2125	849
20.3853	1.43445e+08	7.59874e+07	1.5217e+07	4403	2125	849
20.3997	1.44575e+08	7.34103e+07	1.4315e+07	4403	2125	848
20.4141	1.43677e+08	7.13626e+07	1.50277e+07	4403	2124	848
20.4286	1.43705e+08	7.0844e+07	1.47972e+07	4403	2123	848
20.443	1.46434e+08	7.08327e+07	1.42858e+07	4402	2122	848
20.4574	1.43302e+08	6.99884e+07	1.43336e+07	4402	2121	848
20.4718	1.4433e+08	6.70939e+07	1.51356e+07	4402	2121	848
20.4863	1.43455e+08	6.72245e+07	1.49768e+07	4402	2121	846
20.5007	1.4454e+08	6.72542e+07	1.4885e+07	4402	2121	846
20.5151	1.44406e+08	7.00239e+07	1.35459e+07	4402	2121	846
20.5296	1.42815e+08	7.35928e+07	1.39495e+07	4402	2120	846
20.544	1.44106e+08	7.28387e+07	1.35016e+07	4402	2120	846
20.5584	1.43474e+08	7.08251e+07	1.3075e+07	4402	2120	845
20.5728	1.43465e+08	6.93557e+07	1.28269e+07	4402	2120	845
20.5873	1.40505e+08	6.83303e+07	1.33032e+07	4402	2119	845
20.6017	1.39582e+08	6.60165e+07	1.27255e+07	4402	2118	845
20.6161	1.40832e+08	6.59873e+07	1.32366e+07	4402	2118	845
20.6305	1.42082e+08	6.76586e+07	1.29343e+07	4402	2118	845
20.645	1.43461e+08	6.56744e+07	1.18995e+07	4402	2117	844
20.6594	1.44568e+08	6.74573e+07	1.15861e+07	4402	2116	844
20.6738	1.4495e+08	6.65232e+07	1.14038e+07	4402	2116	844
20.6882	1.43362e+08	6.71483e+07	1.16482e+07	4402	2116	844
20.7027	1.42824e+08	6.66243e+07	1.13714e+07	4402	2116	841
20.7171	1.4415e+08	6.75503e+07	1.10239e+07	4402	2115	841
20.7315	1.4413e+08	6.88948e+07	1.06374e+07	4402	2115	841
20.746	1.44041e+08	6.6772e+07	1.08623e+07	4402	2115	840
20.7604	1.44037e+08	6.54372e+07	1.11224e+07	4402	2115	840
20.7748	1.42397e+08	6.45987e+07	1.10182e+07	4402	2115	840
20.7892	1.43403e+08	6.52388e+07	1.12551e+07	4402	2115	840
20.8037	1.42442e+08	6.68772e+07	1.13023e+07	4402	2115	840
20.8181	1.43192e+08	6.80456e+07	1.23086e+07	4402	2114	840
20.8325	1.43364e+08	6.59103e+07	1.31002e+07	4401	2113	840
20.8469	1.45283e+08	6.70413e+07	1.2325e+07	4401	2113	839
20.8614	1.43112e+08	6.73248e+07	1.23492e+07	4401	2112	838
20.8758	1.42691e+08	6.61645e+07	1.27736e+07	4401	2112	838
20.8902	1.41929e+08	6.49522e+07	1.34389e+07	4401	2112	838
20.9047	1.4286e+08	6.55617e+07	1.37742e+07	4401	2112	838
20.9191	1.44621e+08	6.69554e+07	1.34908e+07	4401	2112	837
20.9335	1.46005e+08	6.77586e+07	1.36212e+07	4401	2112	836
20.9479	1.45647e+08	6.61552e+07	1.33832e+07	4401	2111	836
20.9624	1.47163e+08	6.61319e+07	1.26569e+07	4401	2111	836
20.9768	1.4827e+08	6.68407e+07	1.25166e+07	4401	2109	836
20.9912	1.48751e+08	6.61896e+07	1.22616e+07	4401	2109	836
21.0056	1.48617e+08	6.60788e+07	1.17995e+07	4401	2109	835
21.0201	1.49065e+08	6.67652e+07	1.22874e+07	4401	2109	835
21.0345	1.50955e+08	6.85607e+07	1.26545e+07	4400	2109	835
21.0489	1.49784e+08	7.05662e+07	1.24961e+07	4400	2109	835
21.0633	1.51076e+08	6.95963e+07	1.20584e+07	4400	2109	834
21.0778	1.52776e+08	6.95783e+07	1.27999e+07	4400	2109	834
21.0922	1.53807e+08	7.32816e+07	1.24221e+07	4400	2109	834
21.1066	1.56132e+08	7.42328e+07	1.21306e+07	4400	2109	834
21.1211	1.55509e+08	7.38003e+07	1.19807e+07	4400	2108	834
21.1355	1.57034e+08	7.43557e+07	1.23277e+07	4400	2108	834
21.1499	1.5583e+08	7.56087e+07	1.25981e+07	4400	2108	834
21.1643	1.55187e+08	7.46302e+07	1.28618e+07	4400	2108	834
21.1788	1.55734e+08	7.39422e+07	1.2345e+07	4400	2108	833
21.1932	1.55256e+08	7.42266e+07	1.2335e+07	4399	2108	831
21.2076	1.5445e+08	7.33902e+07	1.18682e+07	4399	2108	831
21.222	1.55936e+08	7.30614e+07	1.2171e+07	4399	2108	831
21.2365	1.57148e+08	7.25655e+07	1.16881e+07	4399	2108	831
21.2509	1.56085e+08	7.3427e+07	1.13084e+07	4399	2107	830
21.2653	1.58696e+08	7.32134e+07	1.10977e+07	4399	2107	830
21.2798	1.57384e+08	7.24626e+07	1.07848e+07	4399	2107	830
21.2942	1.5922e+08	7.27995e+07	1.10394e+07	4399	2107	830
21.3086	1.60902e+08	7.5059e+07	1.07568e+07	4399	2106	830
21.323	1.59493e+08	7.78247e+07	1.09272e+07	4399	2106	830
21.3375	1.59798e+08	7.78437e+07	1.12809e+07	4399	2106	830
21.3519	1.60817e+08	7.92253e+07	1.08883e+07	4399	2106	830
21.3663	1.596e+08	8.24212e+07	1.10746e+07	4399	2105	829
21.3807	1.57943e+08	8.38353e+07	1.06189e+07	4399	2105	829
21.3952	1.57862e+08	8.55746e+07	1.06109e+07	4399	2104	827
21.4096	1.58604e+08	8.6776e+07	1.03016e+07	4399	2102	827
21.424	1.57767e+08	8.9457e+07	1.06819e+07	4399	2102	827
21.4384	1.57705e+08	9.03017e+07	1.0955e+07	4399	2101	825
21.4529	1.58885e+08	8.872e+07	1.13385e+07	4399	2101	824
21.4673	1.57331e+08	8.8915e+07	1.13107e+07	4399	2101	823
21.4817	1.56806e+08	8.99212e+07	1.13592e+07	4399	2101	823
21.4962	1.58384e+08	8.98672e+07	1.13466e+07	4399	2101	823
21.5106	1.59537e+08	8.97002e+07	1.11102e+07	4399	2101	823
21.525	1.59595e+08	9.09606e+07	1.08749e+07	4399	2101	821
21.5394	1.6145e+08	9.10633e+07	1.09982e+07	4399	2101	821
21.5539	1.6183e+08	9.38317e+07	1.06214e+07	4399	2101	821
21.5683	1.60178e+08	9.63279e+07	1.09034e+07	4399	2101	821
21.5827	1.61074e+08	9.59268e+07	1.07934e+07	4399	2101	821
21.5971	1.63488e+08	9.80026e+07	1.03136e+07	4399	2100	821
21.6116	1.64244e+08	9.80472e+07	1.07152e+07	4399	2100	821
21.626	1.64526e+08	9.41643e+07	1.06316e+07	4399	2100	821
21.6404	1.66575e+08	9.56414e+07	1.11852e+07	4399	2100	820
21.6549	1.67116e+08	9.66379e+07	1.10956e+07	4399	2100	820
21.6693	1.69366e+08	9.35874e+07	1.12952e+07	4399	2100	820
21.6837	1.68858e+08	9.35261e+07	1.09463e+07	4399	2100	820
21.6981	1.69115e+08	9.38054e+07	1.12831e+07	4399	2100	820
21.7126	1.71268e+08	9.67649e+07	1.18394e+07	4399	2100	820
21.727	1.72473e+08	9.58066e+07	1.13832e+07	4399	2100	819
21.7414	1.72928e+08	9.52195e+07	1.12601e+07	4399	2100	819
21.7558	1.72516e+08	8.99519e+07	1.11477e+07	4399	2100	819
21.7703	1.72997e+08	9.35916e+07	1.15995e+07	4399	2100	819
21.7847	1.7352e+08	9.19774e+07	1.18172e+07	4399	2100	819
21.7991	1.73411e+08	9.28845e+07	1.15813e+07	4399	2100	818
21.8135	1.7506e+08	9.48932e+07	1.2033e+07	4399	2100	818
21.828	1.75715e+08	9.41827e+07	1.29361e+07	4399	2100	818
21.8424	1.74715e+08	9.35701e+07	1.35534e+07	4399	2100	818
21.8568	1.72935e+08	9.33724e+07	1.41803e+07	4399	2100	818
21.8713	1.73842e+08	9.36312e+07	1.44361e+07	4399	2099	818
21.8857	1.73737e+08	9.15619e+07	1.33781e+07	4399	2099	818
21.9001	1.72714e+08	9.26041e+07	1.3202e+07	4399	2098	818
21.9145	1.74471e+08	9.53419e+07	1.38817e+07	4399	2098	817
21.929	1.73711e+08	9.48166e+07	1.33249e+07	4399	2098	817
21.9434	1.75581e+08	9.72189e+07	1.30535e+07	4399	2098	816
21.9578	1.76376e+08	9.72817e+07	1.24738e+07	4399	2098	816
21.9722	1.77612e+08	9.50038e+07	1.23564e+07	4399	2097	816
21.9867	1.76818e+08	9.14999e+07	1.30458e+07	4399	2096	816
22.0011	1.77158e+08	8.90094e+07	1.36569e+07	4399	2096	815
22.0155	1.76635e+08	9.12887e+07	1.31082e+07	4399	2096	815
22.03	1.76847e+08	9.24874e+07	1.35428e+07	4399	2096	815
22.0444	1.80134e+08	8.95167e+07	1.26089e+07	4399	2094	815
22.0588	1.77923e+08	8.91352e+07	1.31493e+07	4399	2094	815
22.0732	1.78235e+08	8.86385e+07	1.23631e+07	4399	2093	813
22.0877	1.77883e+08	8.8546e+07	1.2997e+07	4398	2093	813
22.1021	1.761e+08	8.73669e+07	1.38297e+07	4398	2091	813
22.1165	1.76355e+08	8.54455e+07	1.38595e+07	4398	2091	813
22.1309	1.75431e+08	8.71299e+07	1.36212e+07	4398	2090	813
22.1454	1.76667e+08	8.37896e+07	1.37415e+07	4398	2090	813
22.1598	1.78526e+08	8.29889e+07	1.38161e+07	4398	2090	813
22.1742	1.76662e+08	8.36128e+07	1.27811e+07	4398	2090	813
22.1886	1.78442e+08	8.34981e+07	1.29156e+07	4398	2090	811
22.2031	1.78229e+08	8.34768e+07	1.37348e+07	4398	2090	811
22.2175	1.76184e+08	8.573e+07	1.47978e+07	4398	2090	811
22.2319	1.79469e+08	8.47999e+07	1.40279e+07	4398	2089	811
22.2464	1.8043e+08	8.93348e+07	1.39933e+07	4398	2088	809
22.2608	1.79477e+08	8.60912e+07	1.39981e+07	4398	2088	809
22.2752	1.7994e+08	8.72302e+07	1.46458e+07	4398	2088	809
22.2896	1.81043e+08	8.85525e+07	1.45201e+07	4398	2088	809
22.3041	1.82726e+08	8.91095e+07	1.54571e+07	4398	2088	809
22.3185	1.83574e+08	9.27612e+07	1.42404e+07	4398	2088	807
22.3329	1.82391e+08	9.52943e+07	1.50227e+07	4398	2088	807
22.3473	1.82565e+08	9.64983e+07	1.5764e+07	4398	2088	807
22.3618	1.83791e+08	9.73835e+07	1.68166e+07	4398	2088	807
22.3762	1.83797e+08	9.75838e+07	1.93248e+07	4398	2087	807
22.3906	1.82998e+08	9.82372e+07	1.65225e+07	4398	2087	807
22.4051	1.8236e+08	9.92742e+07	1.61137e+07	4396	2087	807
22.4195	1.84532e+08	9.76996e+07	1.45025e+07	4396	2087	807
22.4339	1.8443e+08	1.00766e+08	1.42904e+07	4396	2087	807
22.4483	1.84074e+08	1.01829e+08	1.25869e+07	4396	2087	805
22.4628	1.85253e+08	9.79152e+07	1.20506e+07	4396	2086	805
22.4772	1.84186e+08	1.00577e+08	1.18859e+07	4396	2086	805
22.4916	1.8447e+08	9.73761e+07	1.14895e+07	4396	2086	804
22.506	1.82162e+08	1.00032e+08	1.11986e+07	4396	2085	803
22.5205	1.83053e+08	9.93261e+07	1.10141e+07	4396	2083	803
22.5349	1.84969e+08	9.85337e+07	1.10099e+07	4396	2083	803
22.5493	1.85618e+08	1.00796e+08	1.03956e+07	4396	2083	802
22.5638	1.86452e+08	9.49481e+07	1.02756e+07	4396	2082	800
22.5782	1.85843e+08	9.75037e+07	1.05095e+07	4396	2082	800
22.5926	1.86333e+08	9.75815e+07	1.07212e+07	4396	2081	799
22.607	1.85888e+08	9.6591e+07	1.05172e+07	4396	2081	799
22.6215	1.86368e+08	9.75446e+07	1.02673e+07	4396	2080	799
22.6359	1.85537e+08	1.02065e+08	1.01639e+07	4396	2080	798
22.6503	1.83303e+08	1.01612e+08	9.92265e+06	4396	2080	798
22.6647	1.84305e+08	9.95885e+07	9.79329e+06	4396	2080	798
22.6792	1.8523e+08	9.54127e+07	9.79851e+06	4396	2080	798
22.6936	1.86967e+08	9.45055e+07	9.7514e+06	4396	2079	798
22.708	1.88163e+08	9.41237e+07	1.00392e+07	4396	2079	798
22.7224	1.88228e+08	9.67321e+07	1.00164e+07	4396	2079	797
22.7369	1.91938e+08	9.39426e+07	1.02908e+07	4396	2079	796
22.7513	1.92321e+08	9.90136e+07	1.08684e+07	4396	2079	796
22.7657	1.92773e+08	1.02238e+08	1.08013e+07	4396	2078	796
22.7802	1.93087e+08	1.04364e+08	1.03779e+07	4396	2078	796
22.7946	1.96905e+08	1.02922e+08	1.04043e+07	4396	2077	796
22.809	1.96808e+08	1.01372e+08	1.0524e+07	4396	2077	796
22.8234	1.93881e+08	1.008e+08	1.02674e+07	4396	2077	796
22.8379	1.93946e+08	9.67976e+07	1.05405e+07	4396	2077	796
22.8523	1.95185e+08	9.48392e+07	9.89004e+06	4395	2077	796
22.8667	1.96807e+08	9.53825e+07	9.78126e+06	4395	2077	796
22.8811	2.01597e+08	9.42001e+07	1.00271e+07	4395	2077	796
22.8956	2.01086e+08	9.12804e+07	1.00037e+07	4395	2077	796
22.91	2.01113e+08	8.9097e+07	1.00653e+07	4395	2077	795
22.9244	2.0164e+08	8.90119e+07	1.04737e+07	4395	2077	794
22.9389	2.01197e+08	8.7493e+07	1.01812e+07	4395	2077	793
22.9533	1.9906e+08	8.92857e+07	1.05386e+07	4395	2077	790
22.9677	1.98122e+08	8.60001e+07	1.05789e+07	4394	2077	789
22.9821	1.96955e+08	8.44536e+07	1.03932e+07	4394	2077	789
22.9966	1.96728e+08	8.32641e+07	1.08017e+07	4394	2077	789
23.011	1.97841e+08	8.333e+07	1.08831e+07	4394	2076	789
23.0254	1.97087e+08	8.56954e+07	1.10318e+07	4394	2076	788
23.0398	1.97635e+08	8.53866e+07	1.09141e+07	4394	2076	788
23.0543	1.95887e+08	8.54329e+07	1.16114e+07	4394	2076	786
23.0687	1.96088e+08	8.45577e+07	1.19537e+07	4394	2076	786
23.0831	1.98283e+08	8.32152e+07	1.18033e+07	4394	2075	786
23.0975	1.95333e+08	8.25285e+07	1.14779e+07	4394	2074	786
23.112	1.98993e+08	8.42281e+07	1.187e+07	4394	2074	786
23.1264	2.00021e+08	8.19235e+07	1.15923e+07	4394	2074	786
23.1408	2.0177e+08	7.9834e+07	1.1876e+07	4394	2074	786
23.1553	2.02848e+08	7.73084e+07	1.21039e+07	4394	2073	786
23.1697	2.02394e+08	7.68719e+07	1.2442e+07	4394	2073	786
23.1841	2.04843e+08	7.61058e+07	1.21351e+07	4394	2073	786
23.1985	2.06973e+08	7.33868e+07	1.12424e+07	4394	2073	786
23.213	2.05611e+08	7.19388e+07	1.20838e+07	4394	2073	786
23.2274	2.05744e+08	7.25256e+07	1.15371e+07	4393	2072	786
23.2418	2.07592e+08	7.22499e+07	1.16058e+07	4393	2072	786
23.2562	2.07864e+08	7.10626e+07	1.09563e+07	4393	2072	786
23.2707	2.05689e+08	6.91313e+07	1.03514e+07	4393	2072	786
23.2851	2.06565e+08	6.9384e+07	1.03225e+07	4393	2071	784
23.2995	2.09636e+08	7.09626e+07	1.04404e+07	4393	2071	783
23.314	2.10381e+08	7.10055e+07	9.99638e+06	4393	2071	782
23.3284	2.11029e+08	7.25218e+07	1.0733e+07	4393	2071	782
23.3428	2.0866e+08	7.30377e+07	1.0303e+07	4393	2070	781
23.3572	2.07747e+08	7.48705e+07	1.01427e+07	4393	2070	781
23.3717	2.07653e+08	7.37605e+07	1.0064e+07	4393	2070	781
23.3861	2.07834e+08	7.44214e+07	9.87297e+06	4393	2070	781
23.4005	2.06042e+08	7.46001e+07	1.00056e+07	4393	2070	780
23.4149	2.05774e+08	7.70578e+07	9.72918e+06	4393	2069	780
23.4294	2.09023e+08	7.6665e+07	9.87642e+06	4393	2069	780
23.4438	2.11826e+08	7.61945e+07	9.59827e+06	4393	2069	779
23.4582	2.11286e+08	7.32621e+07	9.54062e+06	4393	2069	779
23.4726	2.09654e+08	7.43139e+07	9.91163e+06	4393	2069	779
23.4871	2.10397e+08	7.42848e+07	1.01174e+07	4393	2068	778
23.5015	2.10477e+08	7.67818e+07	1.00058e+07	4393	2067	778
23.5159	2.09037e+08	7.66729e+07	9.94786e+06	4393	2067	778
23.5304	2.09719e+08	7.84147e+07	9.53392e+06	4393	2067	778
23.5448	2.10178e+08	7.85262e+07	1.01038e+07	4393	2067	778
23.5592	2.10699e+08	8.09304e+07	9.7807e+06	4393	2067	777
23.5736	2.1028e+08	8.06224e+07	9.59275e+06	4393	2067	777
23.5881	2.10494e+08	8.17657e+07	9.63977e+06	4393	2067	777
23.6025	2.09836e+08	8.28061e+07	9.17771e+06	4393	2067	777
23.6169	2.08724e+08	8.32208e+07	9.49351e+06	4393	2067	777
23.6313	2.10787e+08	8.40487e+07	9.44891e+06	4393	2066	777
23.6458	2.09682e+08	8.35037e+07	9.3796e+06	4393	2066	777
23.6602	2.10647e+08	8.34801e+07	9.64797e+06	4393	2066	776
23.6746	2.10453e+08	8.13207e+07	9.69195e+06	4393	2066	775
23.6891	2.09564e+08	8.23175e+07	9.25109e+06	4393	2066	775
23.7035	2.08552e+08	8.2951e+07	9.45156e+06	4393	2066	775
23.7179	2.07143e+08	8.27509e+07	9.71195e+06	4393	2066	774
23.7323	2.09457e+08	8.12678e+07	1.00597e+07	4393	2064	774
23.7468	2.0781e+08	8.06094e+07	1.06542e+07	4393	2064	774
23.7612	2.06829e+08	8.12174e+07	1.03241e+07	4393	2064	774
23.7756	2.06795e+08	8.07312e+07	9.99933e+06	4393	2064	774
23.79	2.05947e+08	8.09054e+07	1.02134e+07	4393	2063	774
23.8045	2.03789e+08	8.0724e+07	1.02556e+07	4393	2063	774
23.8189	2.05729e+08	8.18339e+07	1.09189e+07	4393	2062	773
23.8333	2.04885e+08	8.23843e+07	1.08755e+07	4393	2062	773
23.8477	2.08012e+08	7.95599e+07	1.077e+07	4393	2062	773
23.8622	2.10469e+08	8.18719e+07	1.07851e+07	4393	2061	773
23.8766	2.12523e+08	8.47635e+07	1.07511e+07	4393	2060	773
23.891	2.12983e+08	8.63267e+07	1.11156e+07	4393	2060	773
23.9055	2.13715e+08	8.91775e+07	1.14611e+07	4393	2060	772
23.9199	2.16488e+08	8.90464e+07	1.16499e+07	4393	2060	772
23.9343	2.15322e+08	8.9259e+07	1.17243e+07	4393	2059	772
23.9487	2.15282e+08	8.85712e+07	1.22586e+07	4393	2059	772
23.9632	2.16789e+08	8.76552e+07	1.18836e+07	4393	2059	772
23.9776	2.15128e+08	8.77913e+07	1.14199e+07	4393	2059	772
23.992	2.15189e+08	9.17016e+07	1.13517e+07	4392	2059	772
24.0064	2.12955e+08	9.19369e+07	1.14948e+07	4392	2059	772
24.0209	2.13745e+08	9.29641e+07	1.17152e+07	4392	2059	770
24.0353	2.12527e+08	9.16646e+07	1.14018e+07	4392	2059	768
24.0497	2.13909e+08	9.1517e+07	1.1908e+07	4392	2059	767
24.0642	2.14684e+08	8.94571e+07	1.1858e+07	4392	2059	766
24.0786	2.16346e+08	8.78198e+07	1.16312e+07	4392	2059	766
24.093	2.16719e+08	8.73558e+07	1.19142e+07	4392	2059	766
24.1074	2.20303e+08	8.7562e+07	1.18671e+07	4392	2059	766
24.1219	2.2035e+08	8.53555e+07	1.18482e+07	4392	2059	766
24.1363	2.19515e+08	8.51189e+07	1.11655e+07	4392	2059	766
24.1507	2.19631e+08	8.62767e+07	1.14759e+07	4392	2058	765
24.1651	2.19658e+08	8.80195e+07	1.06097e+07	4392	2057	765
24.1796	2.20241e+08	9.00751e+07	9.73461e+06	4392	2056	765
24.194	2.19011e+08	9.21398e+07	9.35233e+06	4392	2056	765
24.2084	2.20188e+08	9.05098e+07	9.74103e+06	4392	2056	765
24.2228	2.219e+08	8.8703e+07	1.02603e+07	4392	2056	765
24.2373	2.22565e+08	8.63708e+07	9.81575e+06	4392	2056	764
24.2517	2.21018e+08	8.29236e+07	9.72416e+06	4392	2055	764
24.2661	2.23649e+08	8.0528e+07	9.50272e+06	4392	2055	764
24.2806	2.23048e+08	8.13285e+07	9.73e+06	4392	2055	764
24.295	2.23844e+08	7.99693e+07	1.02319e+07	4392	2055	763
24.3094	2.23228e+08	7.98054e+07	1.10947e+07	4392	2055	763
24.3238	2.25471e+08	8.16326e+07	1.18158e+07	4392	2055	763
24.3383	2.25626e+08	8.14237e+07	1.11294e+07	4392	2055	762
24.3527	2.24729e+08	8.18203e+07	1.15715e+07	4392	2055	762
24.3671	2.23484e+08	8.38943e+07	1.16071e+07	4392	2055	762
24.3815	2.23867e+08	8.39272e+07	1.11863e+07	4392	2055	762
24.396	2.26168e+08	8.44771e+07	1.08707e+07	4392	2055	762
24.4104	2.25823e+08	8.5372e+07	1.11446e+07	4392	2054	762
24.4248	2.25941e+08	8.56271e+07	1.17459e+07	4392	2054	762
24.4393	2.25796e+08	8.35101e+07	1.18072e+07	4392	2054	762
24.4537	2.26136e+08	8.36366e+07	1.25069e+07	4392	2054	762
24.4681	2.2641e+08	8.46659e+07	1.21403e+07	4392	2054	762
24.4825	2.26642e+08	8.61736e+07	1.17913e+07	4392	2054	762
24.497	2.25393e+08	8.59493e+07	1.21774e+07	4392	2053	762
24.5114	2.2522e+08	8.64549e+07	1.14605e+07	4392	2052	762
24.5258	2.24628e+08	8.47416e+07	1.12244e+07	4392	2052	761
24.5402	2.2204e+08	8.14153e+07	1.09306e+07	4392	2052	760
24.5547	2.22514e+08	8.32395e+07	1.16008e+07	4392	2052	760
24.5691	2.25399e+08	8.40322e+07	1.16737e+07	4392	2052	760
24.5835	2.26252e+08	8.48487e+07	1.17844e+07	4392	2052	760
24.598	2.24142e+08	8.71662e+07	1.30517e+07	4392	2052	760
24.6124	2.24037e+08	8.63232e+07	1.42672e+07	4392	2052	759
24.6268	2.24155e+08	8.57163e+07	1.35185e+07	4392	2052	759
24.6412	2.24407e+08	8.64654e+07	1.3002e+07	4392	2052	759
24.6557	2.26555e+08	8.42645e+07	1.29104e+07	4392	2052	759
24.6701	2.27372e+08	8.68475e+07	1.1714e+07	4392	2052	759
24.6845	2.27274e+08	8.57396e+07	1.1358e+07	4392	2052	759
24.6989	2.2731e+08	8.30986e+07	1.05352e+07	4392	2052	758
24.7134	2.28129e+08	8.23873e+07	1.12477e+07	4392	2052	758
24.7278	2.28069e+08	8.14616e+07	1.1531e+07	4392	2052	758
24.7422	2.32206e+08	8.05712e+07	1.16788e+07	4392	2052	758
24.7566	2.35365e+08	8.09743e+07	1.16052e+07	4392	2051	758
24.7711	2.35702e+08	8.04373e+07	1.15937e+07	4392	2051	757
24.7855	2.3402e+08	7.97398e+07	1.24607e+07	4392	2051	757
24.7999	2.38279e+08	7.93578e+07	1.27572e+07	4392	2051	757
24.8144	2.40015e+08	7.99954e+07	1.2042e+07	4392	2051	757
24.8288	2.40661e+08	7.87423e+07	1.27662e+07	4392	2051	757
24.8432	2.44243e+08	7.89457e+07	1.28975e+07	4392	2050	757
24.8576	2.42117e+08	7.7786e+07	1.32348e+07	4392	2050	756
24.8721	2.45009e+08	7.7783e+07	1.27412e+07	4392	2050	756
24.8865	2.46939e+08	7.69871e+07	1.24484e+07	4392	2049	756
24.9009	2.49817e+08	7.45956e+07	1.24861e+07	4392	2048	756
24.9153	2.49749e+08	7.4636e+07	1.20953e+07	4392	2048	756
24.9298	2.49827e+08	7.50991e+07	1.22038e+07	4392	2048	756
24.9442	2.50976e+08	7.6492e+07	1.29613e+07	4392	2048	755
24.9586	2.53586e+08	7.58113e+07	1.31776e+07	4392	2048	755
24.9731	2.48617e+08	7.7232e+07	1.27367e+07	4392	2048	755
24.9875	2.48193e+08	7.62962e+07	1.26438e+07	4392	2048	755
25.0019	2.51984e+08	7.50676e+07	1.18889e+07	4392	2047	755
25.0163	2.51561e+08	7.69531e+07	1.18422e+07	4392	2047	754
25.0308	2.54311e+08	7.95147e+07	1.19025e+07	4392	2047	753
25.0452	2.57244e+08	7.78481e+07	1.24431e+07	4392	2047	753
25.0596	2.57849e+08	7.96956e+07	1.23432e+07	4392	2047	753
25.074	2.58402e+08	8.16443e+07	1.20928e+07	4392	2047	753
25.0885	2.57785e+08	8.34151e+07	1.13701e+07	4392	2047	753
25.1029	2.59144e+08	8.28779e+07	1.10622e+07	4392	2047	753
25.1173	2.58636e+08	8.66966e+07	1.07095e+07	4392	2047	753
25.1317	2.59689e+08	9.13308e+07	1.0806e+07	4392	2046	753
25.1462	2.655e+08	9.12166e+07	1.08766e+07	4392	2045	753
25.1606	2.62962e+08	9.31936e+07	1.06139e+07	4392	2045	752
25.175	2.589e+08	9.1139e+07	1.02434e+07	4392	2044	752
25.1895	2.56554e+08	8.85306e+07	1.05014e+07	4392	2044	752
25.2039	2.58917e+08	8.78072e+07	1.05569e+07	4392	2044	752
25.2183	2.59602e+08	8.97199e+07	1.02756e+07	4392	2044	752
25.2327	2.57802e+08	8.98069e+07	1.09237e+07	4392	2044	752
25.2472	2.59825e+08	9.18427e+07	1.09026e+07	4392	2044	750
25.2616	2.5878e+08	9.10187e+07	1.11813e+07	4392	2044	750
25.276	2.61991e+08	9.44259e+07	1.07729e+07	4392	2044	750
25.2904	2.57517e+08	9.48463e+07	1.08125e+07	4392	2044	749
25.3049	2.6169e+08	9.18526e+07	1.07241e+07	4392	2044	749
25.3193	2.63453e+08	9.18583e+07	1.08527e+07	4392	2044	748
25.3337	2.6228e+08	9.28266e+07	1.0711e+07	4392	2044	748
25.3482	2.62586e+08	8.93664e+07	1.05054e+07	4392	2044	747
25.3626	2.62666e+08	8.93762e+07	1.0611e+07	4392	2044	747
25.377	2.59043e+08	8.86205e+07	1.04197e+07	4392	2044	746
25.3914	2.58948e+08	8.84856e+07	9.96149e+06	4392	2044	746
25.4059	2.62935e+08	8.7316e+07	1.00206e+07	4392	2044	746
25.4203	2.73995e+08	9.05471e+07	1.02487e+07	4391	2044	746
25.4347	2.74935e+08	9.05703e+07	1.05256e+07	4391	2044	745
25.4491	2.75082e+08	9.16609e+07	1.03839e+07	4391	2044	743
25.4636	2.74343e+08	9.30357e+07	1.04755e+07	4391	2044	743
25.478	2.7171e+08	9.40428e+07	1.09865e+07	4391	2042	742
25.4924	2.73343e+08	9.23316e+07	1.11328e+07	4391	2042	742
25.5068	2.73094e+08	9.20526e+07	1.1681e+07	4391	2042	742
25.5213	2.72921e+08	9.28107e+07	1.16774e+07	4391	2042	741
25.5357	2.69891e+08	9.39354e+07	1.15851e+07	4391	2042	741
25.5501	2.72727e+08	8.82917e+07	1.15211e+07	4391	2042	741
25.5646	2.75483e+08	8.88098e+07	1.23411e+07	4391	2042	741
25.579	2.72464e+08	8.89329e+07	1.21627e+07	4391	2042	741
25.5934	2.75018e+08	8.99088e+07	1.20438e+07	4391	2042	739
25.6078	2.7066e+08	8.87388e+07	1.17003e+07	4391	2042	739
25.6223	2.6973e+08	8.62558e+07	1.13279e+07	4391	2042	739
25.6367	2.66159e+08	8.64378e+07	1.08586e+07	4391	2042	739
25.6511	2.62316e+08	8.71678e+07	1.10905e+07	4391	2042	739
25.6655	2.61237e+08	8.81496e+07	1.10253e+07	4391	2042	739
25.68	2.58959e+08	8.57486e+07	1.0932e+07	4391	2042	738
25.6944	2.62267e+08	8.50143e+07	1.10503e+07	4391	2042	738
25.7088	2.65072e+08	8.41671e+07	1.07871e+07	4391	2042	737
25.7233	2.61124e+08	8.49101e+07	1.05551e+07	4391	2042	737
25.7377	2.631e+08	8.78147e+07	9.87341e+06	4391	2042	737
25.7521	2.6098e+08	8.75852e+07	9.89713e+06	4391	2042	736
25.7665	2.62443e+08	8.80025e+07	9.7553e+06	4391	2042	736
25.781	2.61351e+08	8.66278e+07	9.93654e+06	4391	2042	736
25.7954	2.62652e+08	8.45915e+07	1.04153e+07	4391	2042	736
25.8098	2.62254e+08	8.37417e+07	1.07242e+07	4391	2041	736
25.8242	2.58872e+08	8.36605e+07	1.07576e+07	4391	2041	736
25.8387	2.63577e+08	8.33985e+07	1.05266e+07	4390	2041	736
25.8531	2.58925e+08	8.44e+07	1.04413e+07	4390	2041	734
25.8675	2.58069e+08	8.48504e+07	1.04596e+07	4390	2041	734
25.8819	2.61156e+08	8.22564e+07	1.00944e+07	4390	2041	733
25.8964	2.57624e+08	8.16855e+07	9.83328e+06	4390	2041	733
25.9108	2.58476e+08	8.34296e+07	9.85579e+06	4390	2041	732
25.9252	2.59965e+08	8.28327e+07	9.82959e+06	4390	2041	732
25.9397	2.60662e+08	8.20141e+07	9.86854e+06	4390	2041	732
25.9541	2.64193e+08	8.2015e+07	1.00547e+07	4390	2041	732
25.9685	2.67309e+08	8.09288e+07	1.00376e+07	4390	2041	732
25.9829	2.67281e+08	8.03444e+07	9.97182e+06	4390	2040	732
25.9974	2.71065e+08	7.92639e+07	1.02046e+07	4390	2040	732
26.0118	2.73021e+08	7.75742e+07	1.04569e+07	4390	2040	732
26.0262	2.73928e+08	7.77355e+07	1.06528e+07	4390	2039	732
26.0406	2.76163e+08	7.95342e+07	1.04027e+07	4390	2039	732
26.0551	2.79494e+08	7.95338e+07	1.03369e+07	4390	2039	732
26.0695	2.78692e+08	8.03273e+07	1.05476e+07	4390	2039	732
26.0839	2.79772e+08	8.00144e+07	1.04578e+07	4390	2039	731
26.0984	2.81785e+08	8.00901e+07	1.02951e+07	4390	2039	731
26.1128	2.80141e+08	8.09178e+07	1.07141e+07	4390	2039	731
26.1272	2.83104e+08	8.20293e+07	1.11741e+07	4390	2039	731
26.1416	2.8303e+08	8.12309e+07	1.09317e+07	4390	2037	731
26.1561	2.81187e+08	7.82158e+07	1.10014e+07	4390	2037	731
26.1705	2.7701e+08	7.76055e+07	1.11499e+07	4390	2037	731
26.1849	2.84997e+08	7.81867e+07	1.0537e+07	4390	2036	730
26.1993	2.86142e+08	7.8005e+07	1.02208e+07	4390	2035	730
26.2138	2.82773e+08	7.88611e+07	9.96184e+06	4390	2035	729
26.2282	2.8272e+08	7.82e+07	9.65102e+06	4390	2035	729
26.2426	2.79975e+08	7.85272e+07	9.67241e+06	4390	2035	729
26.257	2.81743e+08	7.72217e+07	9.72143e+06	4390	2035	728
26.2715	2.82753e+08	7.74352e+07	9.72378e+06	4390	2035	728
26.2859	2.84582e+08	7.87821e+07	9.69015e+06	4390	2034	728
26.3003	2.87804e+08	7.90681e+07	1.00026e+07	4390	2034	728
26.3148	2.84754e+08	7.86826e+07	1.00753e+07	4390	2034	727
26.3292	2.83189e+08	7.81046e+07	9.98358e+06	4390	2034	727
26.3436	2.76885e+08	7.80698e+07	1.05343e+07	4390	2033	727
26.358	2.7708e+08	7.80746e+07	1.03197e+07	4390	2033	727
26.3725	2.78347e+08	7.90187e+07	1.06185e+07	4390	2033	727
26.3869	2.73221e+08	8.00012e+07	1.07854e+07	4390	2033	727
26.4013	2.75577e+08	8.00531e+07	1.10582e+07	4390	2033	726
26.4157	2.75345e+08	8.06084e+07	1.06604e+07	4390	2033	726
26.4302	2.76052e+08	7.99266e+07	1.04653e+07	4390	2033	726
26.4446	2.73006e+08	7.91577e+07	1.05524e+07	4390	2033	726
26.459	2.71267e+08	7.81736e+07	1.03816e+07	4390	2033	726
26.4735	2.71409e+08	7.92477e+07	1.01459e+07	4390	2033	726
26.4879	2.70677e+08	7.85527e+07	9.81565e+06	4390	2033	726
26.5023	2.72295e+08	7.86312e+07	9.88596e+06	4390	2032	726
26.5167	2.75835e+08	7.90089e+07	9.75591e+06	4390	2032	726
26.5312	2.81497e+08	7.92469e+07	9.64436e+06	4390	2032	726
26.5456	2.83405e+08	7.97173e+07	9.70477e+06	4390	2032	725
26.56	2.8148e+08	8.0547e+07	9.85059e+06	4390	2031	725
26.5744	2.79688e+08	8.13987e+07	9.59669e+06	4390	2031	725
26.5889	2.81385e+08	8.17065e+07	9.35534e+06	4390	2031	725
26.6033	2.82782e+08	8.20196e+07	9.53827e+06	4390	2031	725
26.6177	2.86541e+08	8.27297e+07	9.60072e+06	4390	2031	725
26.6322	2.88683e+08	8.12936e+07	9.56251e+06	4390	2031	725
26.6466	2.93993e+08	8.08308e+07	9.63514e+06	4390	2030	725
26.661	2.97527e+08	7.87716e+07	9.38103e+06	4390	2030	724
26.6754	2.99764e+08	7.85708e+07	9.36488e+06	4390	2030	724
26.6899	3.00152e+08	7.86935e+07	9.31326e+06	4390	2030	724
26.7043	3.03024e+08	7.92679e+07	9.54023e+06	4390	2030	723
26.7187	3.06096e+08	7.87709e+07	9.3208e+06	4390	2030	723
26.7331	3.04735e+08	7.77812e+07	9.48285e+06	4390	2030	723
26.7476	3.05718e+08	7.70093e+07	9.55827e+06	4390	2030	723
26.762	3.04804e+08	7.60332e+07	9.61171e+06	4390	2030	722
26.7764	3.08727e+08	7.52354e+07	9.67464e+06	4390	2030	722
26.7908	3.00542e+08	7.6106e+07	9.559e+06	4390	2030	722
26.8053	2.99579e+08	7.49565e+07	9.47688e+06	4390	2030	722
26.8197	3.03659e+08	7.52306e+07	9.1898e+06	4390	2030	722
26.8341	2.99762e+08	7.42956e+07	9.43107e+06	4390	2030	722
26.8486	3.07996e+08	7.32561e+07	9.1637e+06	4390	2030	722
26.863	3.13267e+08	7.43859e+07	9.71643e+06	4390	2030	720
26.8774	3.08213e+08	7.40199e+07	9.60338e+06	4390	2030	720
26.8918	3.2296e+08	7.31186e+07	9.8258e+06	4390	2029	720
26.9063	3.266e+08	7.39354e+07	9.58662e+06	4390	2029	720
26.9207	3.27061e+08	7.27469e+07	9.59507e+06	4390	2029	720
26.9351	3.27508e+08	7.27444e+07	9.87927e+06	4390	2029	720
26.9495	3.29613e+08	7.23182e+07	9.88839e+06	4390	2029	720
26.964	3.32254e+08	7.179e+07	9.83442e+06	4390	2029	720
26.9784	3.27036e+08	7.27816e+07	9.92238e+06	4390	2029	720
26.9928	3.2936e+08	7.22277e+07	9.74007e+06	4390	2029	719
27.0073	3.23038e+08	7.30271e+07	9.94381e+06	4390	2028	719
27.0217	3.18057e+08	7.43206e+07	9.69404e+06	4390	2028	719
27.0361	3.14334e+08	7.46656e+07	9.65743e+06	4390	2028	719
27.0505	3.17425e+08	7.52666e+07	9.64484e+06	4390	2028	719
27.065	3.1623e+08	7.59344e+07	9.53372e+06	4390	2027	719
27.0794	3.25263e+08	7.63463e+07	9.31045e+06	4390	2027	719
27.0938	3.30196e+08	7.54206e+07	9.28381e+06	4390	2026	719
27.1082	3.20814e+08	7.57003e+07	9.38761e+06	4390	2026	719
27.1227	3.11672e+08	7.54039e+07	9.60541e+06	4390	2026	718
27.1371	3.12486e+08	7.53277e+07	9.82486e+06	4390	2026	717
27.1515	3.10285e+08	7.48922e+07	9.76712e+06	4390	2026	717
27.1659	3.16407e+08	7.45645e+07	9.81304e+06	4390	2026	717
27.1804	3.15787e+08	7.50271e+07	1.0182e+07	4390	2026	717
27.1948	3.19407e+08	7.56683e+07	1.02471e+07	4390	2026	717
27.2092	3.19897e+08	7.578e+07	1.08049e+07	4390	2024	717
27.2237	3.17618e+08	7.43727e+07	1.09766e+07	4390	2024	717
27.2381	3.14463e+08	7.40328e+07	1.15155e+07	4390	2024	716
27.2525	3.12527e+08	7.47312e+07	1.14262e+07	4389	2024	716
27.2669	3.09238e+08	7.682e+07	1.09668e+07	4389	2024	716
27.2814	3.06265e+08	7.76917e+07	1.09638e+07	4389	2024	716
27.2958	3.10253e+08	7.79233e+07	1.09969e+07	4389	2023	715
27.3102	3.10989e+08	7.77506e+07	1.04408e+07	4389	2023	715
27.3246	3.15211e+08	7.85645e+07	1.03869e+07	4389	2023	715
27.3391	3.12505e+08	7.83068e+07	1.04421e+07	4388	2023	715
27.3535	3.15804e+08	7.8211e+07	1.03504e+07	4388	2023	715
27.3679	3.11855e+08	7.85761e+07	1.0809e+07	4388	2023	715
27.3824	3.22418e+08	7.71583e+07	1.06768e+07	4388	2022	715
27.3968	3.22828e+08	7.6828e+07	1.09113e+07	4388	2022	715
27.4112	3.23151e+08	7.73799e+07	1.13436e+07	4388	2022	715
27.4256	3.29425e+08	7.66874e+07	1.09218e+07	4388	2021	713
27.4401	3.31925e+08	7.69482e+07	1.11194e+07	4388	2021	712
27.4545	3.26801e+08	7.58983e+07	1.08587e+07	4388	2021	712
27.4689	3.26027e+08	7.66011e+07	1.05605e+07	4388	2021	712
27.4833	3.25877e+08	7.71543e+07	1.05667e+07	4388	2021	712
27.4978	3.27865e+08	7.69356e+07	1.11567e+07	4388	2021	712
27.5122	3.28639e+08	7.78836e+07	1.09812e+07	4388	2020	712
27.5266	3.30004e+08	7.6497e+07	1.10665e+07	4388	2020	712
27.541	3.26678e+08	7.66452e+07	1.12427e+07	4388	2020	712
27.5555	3.26912e+08	7.65145e+07	1.13364e+07	4388	2020	712
27.5699	3.41634e+08	7.7339e+07	1.20702e+07	4388	2019	712
27.5843	3.4501e+08	7.78461e+07	1.21779e+07	4388	2019	712
27.5988	3.42102e+08	7.87871e+07	1.21881e+07	4388	2019	712
27.6132	3.47633e+08	7.76293e+07	1.18414e+07	4388	2017	712
27.6276	3.43589e+08	7.74424e+07	1.20467e+07	4388	2017	712
27.642	3.42526e+08	7.74841e+07	1.17473e+07	4388	2017	712
27.6565	3.45704e+08	7.82077e+07	1.14226e+07	4388	2017	712
27.6709	3.48924e+08	7.77568e+07	1.19743e+07	4388	2017	712
27.6853	3.57021e+08	7.82699e+07	1.18618e+07	4388	2017	712
27.6997	3.61771e+08	7.82483e+07	1.15295e+07	4388	2017	712
27.7142	3.76814e+08	7.91312e+07	1.07526e+07	4388	2017	711
27.7286	3.71952e+08	7.92505e+07	1.08443e+07	4388	2017	711
27.743	3.65259e+08	8.05982e+07	1.09912e+07	4388	2017	711
27.7575	3.68171e+08	8.11763e+07	1.08512e+07	4388	2017	710
27.7719	3.66218e+08	8.21247e+07	1.07509e+07	4388	2017	710
27.7863	3.66337e+08	8.44949e+07	1.0689e+07	4388	2017	710
27.8007	3.6861e+08	8.3219e+07	1.10104e+07	4388	2017	710
27.8152	3.81279e+08	8.48095e+07	1.09091e+07	4388	2017	710
27.8296	3.86371e+08	8.68276e+07	1.10473e+07	4388	2016	710
27.844	3.99214e+08	8.62769e+07	1.12996e+07	4388	2016	710
27.8584	4.10726e+08	8.65069e+07	1.15096e+07	4388	2016	710
27.8729	4.30539e+08	8.76244e+07	1.19158e+07	4388	2016	709
27.8873	4.23327e+08	8.59107e+07	1.14213e+07	4388	2016	709
27.9017	4.20158e+08	8.71218e+07	1.16316e+07	4388	2016	709
27.9161	3.97503e+08	8.67603e+07	1.19519e+07	4388	2016	709
27.9306	4.21021e+08	8.49121e+07	1.22859e+07	4388	2016	709
27.945	4.16461e+08	8.56443e+07	1.20946e+07	4388	2016	708
27.9594	4.142e+08	8.4792e+07	1.20318e+07	4388	2016	708
27.9739	4.04815e+08	8.53313e+07	1.21594e+07	4388	2016	708
27.9883	4.00025e+08	8.67946e+07	1.23608e+07	4388	2016	708
28.0027	3.82523e+08	8.6397e+07	1.19545e+07	4388	2016	708
28.0171	3.7768e+08	8.48128e+07	1.17795e+07	4388	2016	708
28.0316	3.75665e+08	8.58861e+07	1.15935e+07	4388	2016	708
28.046	3.79684e+08	8.54134e+07	1.14795e+07	4388	2016	708
28.0604	3.81538e+08	8.81189e+07	1.15558e+07	4388	2014	708
28.0748	3.84575e+08	8.89986e+07	1.15611e+07	4388	2014	708
28.0893	3.93188e+08	8.86907e+07	1.09324e+07	4388	2014	707
28.1037	4.2588e+08	9.14722e+07	1.05111e+07	4388	2014	706
28.1181	4.25233e+08	9.26519e+07	1.00572e+07	4388	2014	706
28.1326	4.45589e+08	9.36061e+07	1.00935e+07	4388	2014	706
28.147	4.3644e+08	9.28653e+07	9.7101e+06	4388	2014	706
28.1614	4.66802e+08	9.39422e+07	9.32856e+06	4388	2014	706
28.1758	4.69822e+08	9.50789e+07	9.45316e+06	4388	2013	706
28.1903	4.50561e+08	9.3423e+07	9.43396e+06	4388	2013	706
28.2047	4.43804e+08	9.54928e+07	9.23458e+06	4388	2013	706
28.2191	4.29865e+08	9.52284e+07	9.12584e+06	4388	2013	706
28.2335	4.41507e+08	9.60431e+07	8.96741e+06	4388	2013	705
28.248	4.3465e+08	9.52864e+07	9.05209e+06	4388	2012	705
28.2624	4.40514e+08	9.46736e+07	9.11838e+06	4388	2012	705
28.2768	4.48559e+08	9.4215e+07	9.28585e+06	4388	2012	704
28.2912	4.3211e+08	9.42196e+07	9.61962e+06	4388	2012	704
28.3057	4.22606e+08	9.56815e+07	9.68763e+06	4387	2012	704
28.3201	4.35699e+08	9.47079e+07	9.86895e+06	4387	2011	704
28.3345	4.37721e+08	9.61916e+07	1.01511e+07	4387	2011	703
28.349	4.43449e+08	9.27099e+07	9.90592e+06	4387	2011	703
28.3634	4.26451e+08	9.28688e+07	9.60452e+06	4387	2011	702
28.3778	4.33287e+08	9.39369e+07	9.40627e+06	4387	2011	702
28.3922	4.26002e+08	9.36908e+07	9.62838e+06	4387	2011	702
28.4067	4.09777e+08	9.34387e+07	9.93578e+06	4387	2011	702
28.4211	4.03807e+08	9.43619e+07	9.83336e+06	4387	2011	701
28.4355	3.80474e+08	9.43383e+07	1.01063e+07	4387	2011	701
28.4499	3.74462e+08	9.22964e+07	1.02348e+07	4387	2011	701
28.4644	3.72936e+08	9.39664e+07	1.03517e+07	4387	2011	700
28.4788	3.83882e+08	9.53355e+07	1.00713e+07	4387	2011	700
28.4932	3.96353e+08	9.58043e+07	1.01077e+07	4387	2011	698
28.5077	3.9102e+08	9.5297e+07	1.02324e+07	4387	2011	698
28.5221	3.91271e+08	9.57611e+07	1.03123e+07	4387	2010	698
28.5365	3.92559e+08	9.77776e+07	1.06003e+07	4387	2010	697
28.5509	3.95905e+08	9.89617e+07	1.0735e+07	4387	2010	697
28.5654	3.81422e+08	9.96761e+07	1.08604e+07	4387	2010	696
28.5798	3.75795e+08	9.76941e+07	1.09363e+07	4387	2010	696
28.5942	3.76325e+08	9.70576e+07	1.11603e+07	4387	2010	695
28.6086	3.8251e+08	9.66493e+07	1.12501e+07	4387	2010	695
28.6231	3.81285e+08	9.68261e+07	1.10046e+07	4387	2009	694
28.6375	3.7955e+08	9.61519e+07	1.10558e+07	4387	2009	693
28.6519	3.75594e+08	9.49075e+07	1.08152e+07	4387	2008	693
28.6664	3.96052e+08	9.38392e+07	1.02181e+07	4387	2008	693
28.6808	3.86909e+08	9.68195e+07	1.02173e+07	4387	2006	693
28.6952	4.06244e+08	9.60199e+07	1.03518e+07	4387	2006	693
28.7096	3.97928e+08	9.23146e+07	1.06954e+07	4387	2006	693
28.7241	3.99793e+08	9.38728e+07	1.03525e+07	4387	2006	692
28.7385	3.90863e+08	9.38549e+07	1.02593e+07	4387	2006	692
28.7529	3.69384e+08	9.37979e+07	1.06122e+07	4387	2005	692
28.7673	3.74003e+08	9.35369e+07	1.05248e+07	4387	2004	692
28.7818	3.69368e+08	9.30618e+07	1.0925e+07	4387	2004	692
28.7962	3.78365e+08	9.2797e+07	1.08778e+07	4387	2004	692
28.8106	3.85309e+08	9.3576e+07	1.05257e+07	4387	2004	692
28.825	4.06789e+08	9.45054e+07	1.03191e+07	4387	2004	692
[truncated: 31,602 more rows]
