# Supplementary material for: Bacterial population dynamics during colonization of solid tumors
Source: Mol Syst Biol. 2025 Dec 15;22(3):412–34. doi: 10.1038/s44320-025-00175-5 (PMC12953616; doi:10.1038/s44320-025-00175-5)
Supplement: Supplementary file 9 — Source data Fig. 4 [file 44320_2025_175_MOESM9_ESM.zip › Figure 4/4B/Fig4B.xlsx]

## Sheet: Sheet1
Barcode rank	Barcode frequency (simulation)	Zipf's law	Barcode rank (theory)	Barcode frequency (theory)
1	0.290779	0.0901155	0.180327	0.290779
2	0.103084	0.0450577	0.50866	0.103084
3	0.101164	0.0300385	0.518315	0.101164
4	0.0525926	0.0225289	0.996994	0.0525926
5	0.0498038	0.0180231	1.05282	0.0498038
6	0.0179569	0.0150192	2.91994	0.0179569
7	0.0135366	0.0128736	3.87338	0.0135366
8	0.0116266	0.0112644	4.50965	0.0116266
9	0.00647329	0.0100128	8.09937	0.00647329
10	0.00544316	0.00901155	9.632	0.00544316
11	0.00385041	0.00819231	13.6156	0.00385041
12	0.00353485	0.00750962	14.8308	0.00353485
13	0.00331432	0.00693196	15.8174	0.00331432
14	0.00325778	0.00643682	16.0919	0.00325778
15	0.00320198	0.0060077	16.3723	0.00320198
16	0.00310431	0.00563222	16.8873	0.00310431
17	0.00293954	0.00530091	17.8336	0.00293954
18	0.00281773	0.00500641	18.6043	0.00281773
19	0.00274785	0.00474292	19.0773	0.00274785
20	0.0026416	0.00450577	19.8445	0.0026416
21	0.00246464	0.00429121	21.2689	0.00246464
22	0.00211576	0.00409616	24.7749	0.00211576
23	0.00204429	0.00391806	25.6408	0.00204429
24	0.00197567	0.00375481	26.5311	0.00197567
25	0.00195624	0.00360462	26.7944	0.00195624
26	0.0019297	0.00346598	27.1628	0.0019297
27	0.0019056	0.00333761	27.5062	0.0019056
28	0.00188742	0.00321841	27.7711	0.00188742
29	0.00184083	0.00310743	28.4737	0.00184083
30	0.00170275	0.00300385	30.7817	0.00170275
31	0.0016384	0.00290695	31.9901	0.0016384
32	0.00162115	0.00281611	32.3303	0.00162115
33	0.00160399	0.00273077	32.6762	0.00160399
34	0.00160375	0.00265045	32.6811	0.00160375
35	0.0015603	0.00257473	33.5907	0.0015603
36	0.00145267	0.00250321	36.0783	0.00145267
37	0.00141507	0.00243555	37.0362	0.00141507
38	0.00141152	0.00237146	37.1294	0.00141152
39	0.00138987	0.00231065	37.7076	0.00138987
40	0.00127548	0.00225289	41.0873	0.00127548
41	0.0012058	0.00219794	43.4605	0.0012058
42	0.00115327	0.00214561	45.4385	0.00115327
43	0.0011468	0.00209571	45.6948	0.0011468
44	0.00111074	0.00204808	47.1772	0.00111074
45	0.00107633	0.00200257	48.6846	0.00107633
46	0.00104916	0.00195903	49.9447	0.00104916
47	0.00104048	0.00191735	50.3609	0.00104048
48	0.0010401	0.00187741	50.3792	0.0010401
49	0.00103629	0.00183909	50.5643	0.00103629
50	0.00101742	0.00180231	51.5015	0.00101742
51	0.000990912	0.00176697	52.8784	0.000990912
52	0.000946145	0.00173299	55.3785	0.000946145
53	0.000944189	0.00170029	55.4931	0.000944189
54	0.000939249	0.0016688	55.7848	0.000939249
55	0.000922678	0.00163846	56.7858	0.000922678
56	0.000911814	0.0016092	57.4619	0.000911814
57	0.000907002	0.00158097	57.7665	0.000907002
58	0.000902158	0.00155371	58.0765	0.000902158
59	0.000894675	0.00152738	58.5618	0.000894675
60	0.000873393	0.00150192	59.9876	0.000873393
61	0.000859582	0.0014773	60.9507	0.000859582
62	0.000855639	0.00145348	61.2313	0.000855639
63	0.000830055	0.0014304	63.117	0.000830055
64	0.000828037	0.00140805	63.2707	0.000828037
65	0.000826236	0.00138639	63.4085	0.000826236
66	0.000814123	0.00136539	64.3511	0.000814123
67	0.000753866	0.00134501	69.4898	0.000753866
68	0.000742483	0.00132523	70.5542	0.000742483
69	0.000734619	0.00130602	71.3087	0.000734619
70	0.000725998	0.00128736	72.1547	0.000725998
71	0.000717623	0.00126923	72.9959	0.000717623
72	0.000688889	0.0012516	76.0375	0.000688889
73	0.000671433	0.00123446	78.0123	0.000671433
74	0.000636126	0.00121778	82.3374	0.000636126
75	0.000632322	0.00120154	82.8322	0.000632322
76	0.000625961	0.00118573	83.6729	0.000625961
77	0.000616506	0.00117033	84.9547	0.000616506
78	0.000611476	0.00115533	85.6528	0.000611476
79	0.000608684	0.0011407	86.0452	0.000608684
80	0.000606532	0.00112644	86.3501	0.000606532
81	0.000595353	0.00111254	87.9695	0.000595353
82	0.000586534	0.00109897	89.2906	0.000586534
83	0.000574343	0.00108573	91.1837	0.000574343
84	0.000568759	0.0010728	92.0778	0.000568759
85	0.000563401	0.00106018	92.9523	0.000563401
86	0.000554725	0.00104785	94.4043	0.000554725
87	0.000545073	0.00103581	96.0739	0.000545073
88	0.000539732	0.00102404	97.0232	0.000539732
89	0.000539164	0.00101253	97.1254	0.000539164
90	0.000532099	0.00100128	98.4133	0.000532099
91	0.000529505	0.00099028	98.8946	0.000529505
92	0.000513507	0.000979516	101.971	0.000513507
93	0.000513426	0.000968983	101.987	0.000513426
94	0.000507534	0.000958675	103.17	0.000507534
95	0.000505623	0.000948584	103.559	0.000505623
96	0.000504252	0.000938703	103.84	0.000504252
97	0.000503093	0.000929025	104.079	0.000503093
98	0.000490806	0.000919546	106.681	0.000490806
99	0.000469158	0.000910257	111.596	0.000469158
100	0.000466566	0.000901155	112.215	0.000466566
101	0.000465953	0.000892232	112.363	0.000465953
102	0.000463265	0.000883485	113.014	0.000463265
103	0.000461985	0.000874907	113.326	0.000461985
104	0.000451011	0.000866495	116.079	0.000451011
105	0.000446808	0.000858242	117.17	0.000446808
106	0.000445075	0.000850146	117.625	0.000445075
107	0.000442481	0.000842201	118.313	0.000442481
108	0.000435037	0.000834402	120.335	0.000435037
109	0.000426299	0.000826747	122.797	0.000426299
110	0.000424652	0.000819231	123.273	0.000424652
111	0.000421739	0.000811851	124.123	0.000421739
112	0.000417186	0.000804602	125.475	0.000417186
113	0.000416559	0.000797482	125.663	0.000416559
114	0.000414517	0.000790487	126.281	0.000414517
115	0.000413757	0.000783613	126.513	0.000413757
116	0.000408562	0.000776857	128.119	0.000408562
117	0.000401735	0.000770218	130.292	0.000401735
118	0.000400311	0.00076369	130.755	0.000400311
119	0.000396944	0.000757273	131.862	0.000396944
120	0.000394232	0.000750962	132.767	0.000394232
121	0.000393252	0.000744756	133.098	0.000393252
122	0.00039234	0.000738651	133.407	0.00039234
123	0.000390648	0.000732646	133.983	0.000390648
124	0.000386194	0.000726738	135.526	0.000386194
125	0.000383183	0.000720924	136.589	0.000383183
126	0.00038154	0.000715202	137.176	0.00038154
127	0.000380378	0.000709571	137.594	0.000380378
128	0.000376462	0.000704027	139.023	0.000376462
129	0.000375823	0.000698569	139.259	0.000375823
130	0.000374295	0.000693196	139.826	0.000374295
131	0.000368754	0.000687904	141.923	0.000368754
132	0.000366004	0.000682693	142.987	0.000366004
133	0.000359599	0.00067756	145.529	0.000359599
134	0.000358461	0.000672503	145.99	0.000358461
135	0.000355557	0.000667522	147.18	0.000355557
136	0.000346879	0.000662614	150.855	0.000346879
137	0.000346755	0.000657777	150.909	0.000346755
138	0.000337655	0.000653011	154.967	0.000337655
139	0.000327691	0.000648313	159.669	0.000327691
140	0.000326436	0.000643682	160.282	0.000326436
141	0.00032637	0.000639117	160.314	0.00032637
142	0.000322772	0.000634616	162.097	0.000322772
143	0.000322631	0.000630178	162.168	0.000322631
144	0.00031783	0.000625802	164.612	0.00031783
145	0.000313611	0.000621486	166.822	0.000313611
146	0.000312153	0.000617229	167.599	0.000312153
147	0.000310774	0.00061303	168.341	0.000310774
148	0.000304608	0.000608888	171.741	0.000304608
149	0.000303676	0.000604802	172.267	0.000303676
150	0.00030211	0.00060077	173.158	0.00030211
151	0.00030143	0.000596791	173.547	0.00030143
152	0.000299176	0.000592865	174.852	0.000299176
153	0.000297761	0.00058899	175.681	0.000297761
154	0.000297333	0.000585165	175.933	0.000297333
155	0.000296085	0.00058139	176.673	0.000296085
156	0.000295867	0.000577663	176.802	0.000295867
157	0.000293802	0.000573984	178.042	0.000293802
158	0.000288498	0.000570351	181.307	0.000288498
159	0.000284741	0.000566764	183.694	0.000284741
160	0.000284125	0.000563222	184.091	0.000284125
161	0.000282554	0.000559723	185.112	0.000282554
162	0.000281921	0.000556268	185.526	0.000281921
163	0.00028177	0.000552856	185.626	0.00028177
164	0.000281508	0.000549485	185.798	0.000281508
165	0.000272479	0.000546154	191.938	0.000272479
166	0.000270424	0.000542864	193.393	0.000270424
167	0.000270222	0.000539614	193.538	0.000270222
168	0.000265724	0.000536402	196.805	0.000265724
169	0.000264836	0.000533228	197.463	0.000264836
170	0.000262434	0.000530091	199.266	0.000262434
171	0.000259543	0.000526991	201.479	0.000259543
172	0.000258794	0.000523927	202.061	0.000258794
173	0.000258754	0.000520899	202.092	0.000258754
174	0.000258261	0.000517905	202.476	0.000258261
175	0.000252064	0.000514945	207.441	0.000252064
176	0.000251349	0.00051202	208.029	0.000251349
177	0.000248636	0.000509127	210.292	0.000248636
178	0.000248207	0.000506267	210.655	0.000248207
179	0.00024604	0.000503438	212.505	0.00024604
180	0.000245996	0.000500641	212.543	0.000245996
181	0.000245714	0.000497875	212.786	0.000245714
182	0.000241761	0.00049514	216.255	0.000241761
183	0.00024126	0.000492434	216.702	0.00024126
184	0.000240297	0.000489758	217.569	0.000240297
185	0.000238894	0.000487111	218.842	0.000238894
186	0.000238762	0.000484492	218.963	0.000238762
187	0.000236618	0.000481901	220.942	0.000236618
188	0.000233856	0.000479338	223.543	0.000233856
189	0.000232203	0.000476801	225.129	0.000232203
190	0.000230965	0.000474292	226.332	0.000230965
191	0.000224784	0.000471809	232.536	0.000224784
192	0.000224729	0.000469351	232.593	0.000224729
193	0.000224325	0.000466919	233.011	0.000224325
194	0.000223549	0.000464513	233.817	0.000223549
195	0.0002235	0.000462131	233.868	0.0002235
196	0.000221599	0.000459773	235.868	0.000221599
197	0.000221079	0.000457439	236.421	0.000221079
198	0.000219986	0.000455129	237.591	0.000219986
199	0.000219892	0.000452842	237.693	0.000219892
200	0.000219746	0.000450577	237.851	0.000219746
201	0.000218821	0.000448336	238.853	0.000218821
202	0.000217646	0.000446116	240.139	0.000217646
203	0.000217347	0.000443919	240.468	0.000217347
204	0.000216576	0.000441742	241.321	0.000216576
205	0.00021458	0.000439588	243.558	0.00021458
206	0.000214569	0.000437454	243.57	0.000214569
207	0.000213346	0.00043534	244.962	0.000213346
208	0.000213265	0.000433247	245.055	0.000213265
209	0.000211883	0.000431174	246.647	0.000211883
210	0.000209078	0.000429121	249.946	0.000209078
211	0.000208092	0.000427087	251.126	0.000208092
212	0.000206966	0.000425073	252.488	0.000206966
213	0.000206085	0.000423077	253.563	0.000206085
214	0.000205847	0.0004211	253.855	0.000205847
215	0.000205823	0.000419142	253.885	0.000205823
216	0.000205646	0.000417201	254.102	0.000205646
217	0.000204954	0.000415279	254.958	0.000204954
218	0.000204838	0.000413374	255.101	0.000204838
219	0.000201702	0.000411486	259.054	0.000201702
220	0.00020131	0.000409616	259.556	0.00020131
221	0.000200072	0.000407762	261.157	0.000200072
222	0.000199638	0.000405926	261.722	0.000199638
223	0.000199633	0.000404105	261.729	0.000199633
224	0.000198087	0.000402301	263.765	0.000198087
225	0.000196582	0.000400513	265.776	0.000196582
226	0.000196208	0.000398741	266.281	0.000196208
227	0.000195252	0.000396984	267.581	0.000195252
228	0.00019498	0.000395243	267.953	0.00019498
229	0.000194733	0.000393517	268.291	0.000194733
230	0.000194253	0.000391806	268.952	0.000194253
231	0.00019324	0.00039011	270.356	0.00019324
232	0.000192963	0.000388429	270.742	0.000192963
233	0.00019268	0.000386762	271.138	0.00019268
234	0.000192284	0.000385109	271.696	0.000192284
235	0.000191411	0.00038347	272.929	0.000191411
236	0.000190227	0.000381845	274.622	0.000190227
237	0.000189706	0.000380234	275.374	0.000189706
238	0.000189521	0.000378636	275.642	0.000189521
239	0.000189474	0.000377052	275.71	0.000189474
240	0.000189097	0.000375481	276.257	0.000189097
241	0.000188757	0.000373923	276.754	0.000188757
242	0.000188602	0.000372378	276.981	0.000188602
243	0.000188279	0.000370846	277.453	0.000188279
244	0.000188036	0.000369326	277.81	0.000188036
245	0.000187926	0.000367818	277.972	0.000187926
246	0.000187719	0.000366323	278.278	0.000187719
247	0.000186341	0.00036484	280.328	0.000186341
248	0.000186154	0.000363369	280.608	0.000186154
249	0.000185989	0.000361909	280.856	0.000185989
250	0.000185979	0.000360462	280.871	0.000185979
251	0.000185939	0.000359026	280.932	0.000185939
252	0.00018512	0.000357601	282.17	0.00018512
253	0.000184903	0.000356188	282.5	0.000184903
254	0.000184386	0.000354785	283.288	0.000184386
255	0.000183707	0.000353394	284.332	0.000183707
256	0.000183186	0.000352014	285.138	0.000183186
257	0.000182431	0.000350644	286.312	0.000182431
258	0.000181251	0.000349285	288.169	0.000181251
259	0.000180345	0.000347936	289.611	0.000180345
260	0.000179688	0.000346598	290.667	0.000179688
261	0.000179303	0.00034527	291.288	0.000179303
262	0.000177377	0.000343952	294.438	0.000177377
263	0.000177317	0.000342644	294.537	0.000177317
264	0.000177281	0.000341346	294.597	0.000177281
265	0.000175589	0.000340058	297.425	0.000175589
266	0.000175173	0.00033878	298.128	0.000175173
267	0.000175171	0.000337511	298.13	0.000175171
268	0.000173793	0.000336252	300.485	0.000173793
269	0.000173092	0.000335002	301.698	0.000173092
270	0.000173073	0.000333761	301.731	0.000173073
271	0.000172711	0.000332529	302.36	0.000172711
272	0.000172635	0.000331307	302.493	0.000172635
273	0.000171753	0.000330093	304.039	0.000171753
274	0.000171705	0.000328889	304.124	0.000171705
275	0.000169804	0.000327693	307.516	0.000169804
276	0.000168761	0.000326505	309.407	0.000168761
277	0.000166697	0.000325327	313.223	0.000166697
278	0.000166604	0.000324156	313.397	0.000166604
279	0.000166475	0.000322994	313.637	0.000166475
280	0.000165684	0.000321841	315.129	0.000165684
281	0.000165491	0.000320696	315.496	0.000165491
282	0.000165265	0.000319558	315.925	0.000165265
283	0.000164218	0.000318429	317.93	0.000164218
284	0.000163891	0.000317308	318.562	0.000163891
285	0.000162007	0.000316195	322.25	0.000162007
286	0.000162003	0.000315089	322.258	0.000162003
287	0.000161444	0.000313991	323.369	0.000161444
288	0.000161148	0.000312901	323.961	0.000161148
289	0.000160665	0.000311818	324.93	0.000160665
290	0.000160364	0.000310743	325.537	0.000160364
291	0.00015993	0.000309675	326.416	0.00015993
292	0.000159778	0.000308615	326.725	0.000159778
293	0.000159233	0.000307561	327.839	0.000159233
294	0.000159014	0.000306515	328.29	0.000159014
295	0.00015848	0.000305476	329.39	0.00015848
296	0.000158216	0.000304444	329.937	0.000158216
297	0.000158058	0.000303419	330.265	0.000158058
298	0.000156735	0.000302401	333.04	0.000156735
299	0.000156483	0.00030139	333.575	0.000156483
300	0.000156472	0.000300385	333.597	0.000156472
301	0.000156361	0.000299387	333.833	0.000156361
302	0.000156326	0.000298396	333.908	0.000156326
303	0.000156225	0.000297411	334.123	0.000156225
304	0.000156191	0.000296432	334.196	0.000156191
305	0.00015585	0.000295461	334.924	0.00015585
306	0.000154856	0.000294495	337.064	0.000154856
307	0.000154369	0.000293536	338.121	0.000154369
308	0.000154157	0.000292583	338.586	0.000154157
309	0.00015166	0.000291636	344.134	0.00015166
310	0.000151207	0.000290695	345.16	0.000151207
311	0.000150957	0.00028976	345.729	0.000150957
312	0.000150925	0.000288832	345.802	0.000150925
313	0.000150487	0.000287909	346.804	0.000150487
314	0.000149438	0.000286992	349.227	0.000149438
315	0.000149416	0.000286081	349.277	0.000149416
316	0.000149355	0.000285176	349.42	0.000149355
317	0.000149141	0.000284276	349.918	0.000149141
318	0.000148714	0.000283382	350.918	0.000148714
319	0.000148423	0.000282494	351.602	0.000148423
320	0.000148229	0.000281611	352.062	0.000148229
321	0.00014701	0.000280734	354.966	0.00014701
322	0.000146397	0.000279862	356.446	0.000146397
323	0.000146371	0.000278995	356.509	0.000146371
324	0.00014619	0.000278134	356.947	0.00014619
325	0.0001461	0.000277278	357.166	0.0001461
326	0.000145898	0.000276428	357.659	0.000145898
327	0.000145492	0.000275582	358.652	0.000145492
328	0.000145105	0.000274742	359.604	0.000145105
329	0.000144655	0.000273907	360.717	0.000144655
330	0.000143984	0.000273077	362.39	0.000143984
331	0.000142516	0.000272252	366.104	0.000142516
332	0.000142072	0.000271432	367.242	0.000142072
333	0.000141832	0.000270617	367.86	0.000141832
334	0.000141794	0.000269807	367.959	0.000141794
335	0.000141454	0.000269001	368.84	0.000141454
336	0.000141154	0.000268201	369.62	0.000141154
337	0.000141097	0.000267405	369.766	0.000141097
338	0.000140995	0.000266614	370.034	0.000140995
339	0.000139833	0.000265827	373.092	0.000139833
340	0.000139638	0.000265045	373.612	0.000139638
341	0.000138912	0.000264268	375.554	0.000138912
342	0.000138211	0.000263496	377.45	0.000138211
343	0.000138059	0.000262727	377.863	0.000138059
344	0.000137817	0.000261964	378.522	0.000137817
345	0.000137573	0.000261204	379.191	0.000137573
346	0.000135271	0.000260449	385.611	0.000135271
347	0.000135182	0.000259699	385.861	0.000135182
348	0.000134402	0.000258952	388.088	0.000134402
349	0.000134113	0.00025821	388.922	0.000134113
350	0.000133754	0.000257473	389.96	0.000133754
351	0.000133595	0.000256739	390.421	0.000133595
352	0.00013345	0.00025601	390.842	0.00013345
353	0.000132782	0.000255285	392.799	0.000132782
354	0.000131949	0.000254563	395.266	0.000131949
355	0.000131782	0.000253846	395.765	0.000131782
356	0.0001317	0.000253133	396.008	0.0001317
357	0.000131565	0.000252424	396.415	0.000131565
358	0.000131486	0.000251719	396.652	0.000131486
359	0.000130449	0.000251018	399.787	0.000130449
360	0.000130029	0.000250321	401.07	0.000130029
361	0.000128612	0.000249627	405.465	0.000128612
362	0.000128451	0.000248938	405.97	0.000128451
363	0.000128432	0.000248252	406.029	0.000128432
364	0.00012836	0.00024757	406.256	0.00012836
365	0.000127797	0.000246892	408.037	0.000127797
366	0.000127751	0.000246217	408.183	0.000127751
367	0.000127569	0.000245546	408.761	0.000127569
368	0.000127462	0.000244879	409.102	0.000127462
369	0.000127347	0.000244215	409.471	0.000127347
370	0.000126978	0.000243555	410.653	0.000126978
371	0.000126604	0.000242899	411.86	0.000126604
372	0.000126494	0.000242246	412.218	0.000126494
373	0.000126456	0.000241596	412.341	0.000126456
374	0.000125597	0.00024095	415.144	0.000125597
375	0.000125359	0.000240308	415.928	0.000125359
376	0.000125214	0.000239669	416.408	0.000125214
377	0.000124983	0.000239033	417.17	0.000124983
378	0.000123158	0.000238401	423.319	0.000123158
379	0.000121999	0.000237772	427.316	0.000121999
380	0.000121978	0.000237146	427.391	0.000121978
381	0.000121903	0.000236524	427.651	0.000121903
382	0.000121897	0.000235904	427.671	0.000121897
383	0.000121714	0.000235288	428.312	0.000121714
384	0.000121085	0.000234676	430.523	0.000121085
385	0.000120708	0.000234066	431.861	0.000120708
386	0.000120624	0.00023346	432.159	0.000120624
387	0.000120571	0.000232856	432.349	0.000120571
388	0.000120337	0.000232256	433.185	0.000120337
389	0.000119552	0.000231659	436.01	0.000119552
390	0.000119413	0.000231065	436.516	0.000119413
391	0.000119268	0.000230474	437.042	0.000119268
392	0.000118923	0.000229886	438.303	0.000118923
393	0.0001187	0.000229301	439.122	0.0001187
394	0.000118245	0.000228719	440.8	0.000118245
395	0.000117945	0.00022814	441.915	0.000117945
396	0.000117906	0.000227564	442.063	0.000117906
397	0.000117695	0.000226991	442.85	0.000117695
398	0.00011701	0.000226421	445.428	0.00011701
399	0.00011667	0.000225853	446.716	0.00011667
400	0.000116176	0.000225289	448.605	0.000116176
401	0.000115894	0.000224727	449.69	0.000115894
402	0.0001157	0.000224168	450.438	0.0001157
403	0.00011553	0.000223612	451.098	0.00011553
404	0.000115405	0.000223058	451.582	0.000115405
405	0.000115165	0.000222507	452.517	0.000115165
406	0.000114969	0.000221959	453.286	0.000114969
407	0.000114744	0.000221414	454.169	0.000114744
408	0.000114412	0.000220871	455.48	0.000114412
409	0.00011407	0.000220331	456.834	0.00011407
410	0.000113726	0.000219794	458.21	0.000113726
411	0.000113713	0.000219259	458.26	0.000113713
412	0.000113297	0.000218727	459.931	0.000113297
413	0.000113198	0.000218197	460.332	0.000113198
414	0.000112083	0.00021767	464.883	0.000112083
415	0.000111499	0.000217146	467.301	0.000111499
416	0.000110973	0.000216624	469.505	0.000110973
417	0.000110961	0.000216104	469.552	0.000110961
418	0.000110633	0.000215587	470.936	0.000110633
419	0.000110584	0.000215073	471.143	0.000110584
420	0.00011057	0.000214561	471.205	0.00011057
421	0.000110559	0.000214051	471.251	0.000110559
422	0.000110368	0.000213544	472.061	0.000110368
423	0.000109693	0.000213039	474.946	0.000109693
424	0.000109617	0.000212536	475.274	0.000109617
425	0.000109579	0.000212036	475.439	0.000109579
426	0.000109322	0.000211539	476.547	0.000109322
427	0.000109188	0.000211043	477.131	0.000109188
428	0.000108936	0.00021055	478.224	0.000108936
429	0.000108404	0.000210059	480.555	0.000108404
430	0.000108054	0.000209571	482.102	0.000108054
431	0.000107935	0.000209085	482.633	0.000107935
432	0.00010725	0.000208601	485.693	0.00010725
433	0.000107227	0.000208119	485.799	0.000107227
434	0.000106935	0.000207639	487.115	0.000106935
435	0.000106788	0.000207162	487.782	0.000106788
436	0.000106564	0.000206687	488.798	0.000106564
437	0.000106335	0.000206214	489.847	0.000106335
438	0.000106162	0.000205743	490.638	0.000106162
439	0.000106054	0.000205274	491.136	0.000106054
440	0.000105432	0.000204808	494.013	0.000105432
441	0.000105108	0.000204343	495.527	0.000105108
442	0.000105053	0.000203881	495.782	0.000105053
443	0.000104873	0.000203421	496.627	0.000104873
444	0.000104202	0.000202963	499.804	0.000104202
445	0.000103734	0.000202507	502.044	0.000103734
446	0.000103591	0.000202053	502.733	0.000103591
447	0.000103172	0.000201601	504.761	0.000103172
448	0.000102676	0.000201151	507.182	0.000102676
449	0.000102344	0.000200703	508.815	0.000102344
450	0.000102338	0.000200257	508.843	0.000102338
451	0.000101968	0.000199813	510.679	0.000101968
452	0.000101807	0.00019937	511.481	0.000101807
453	0.000101708	0.00019893	511.974	0.000101708
454	0.000101639	0.000198492	512.32	0.000101639
455	0.00010149	0.000198056	513.069	0.00010149
456	0.000101405	0.000197622	513.495	0.000101405
457	0.0001012	0.000197189	514.525	0.0001012
458	0.000101159	0.000196759	514.733	0.000101159
459	0.000100959	0.00019633	515.748	0.000100959
460	0.000100816	0.000195903	516.472	0.000100816
461	0.00010081	0.000195478	516.504	0.00010081
462	0.000100519	0.000195055	517.989	0.000100519
463	0.000100509	0.000194634	518.042	0.000100509
464	0.000100194	0.000194214	519.656	0.000100194
465	0.000100124	0.000193797	520.016	0.000100124
466	9.97299e-05	0.000193381	522.059	9.97299e-05
467	9.94869e-05	0.000192967	523.325	9.94869e-05
468	9.9425e-05	0.000192554	523.648	9.9425e-05
469	9.89355e-05	0.000192144	526.22	9.89355e-05
470	9.84009e-05	0.000191735	529.058	9.84009e-05
471	9.83008e-05	0.000191328	529.593	9.83008e-05
472	9.8185e-05	0.000190923	530.214	9.8185e-05
473	9.81272e-05	0.000190519	530.524	9.81272e-05
474	9.7998e-05	0.000190117	531.218	9.7998e-05
475	9.77879e-05	0.000189717	532.351	9.77879e-05
476	9.77826e-05	0.000189318	532.38	9.77826e-05
477	9.7707e-05	0.000188921	532.789	9.7707e-05
478	9.77003e-05	0.000188526	532.825	9.77003e-05
479	9.76255e-05	0.000188132	533.231	9.76255e-05
480	9.73127e-05	0.000187741	534.932	9.73127e-05
481	9.72265e-05	0.00018735	535.403	9.72265e-05
482	9.70622e-05	0.000186962	536.302	9.70622e-05
483	9.70373e-05	0.000186574	536.439	9.70373e-05
484	9.69953e-05	0.000186189	536.669	9.69953e-05
485	9.66297e-05	0.000185805	538.685	9.66297e-05
486	9.63535e-05	0.000185423	540.218	9.63535e-05
487	9.62912e-05	0.000185042	540.565	9.62912e-05
488	9.58435e-05	0.000184663	543.072	9.58435e-05
489	9.57765e-05	0.000184285	543.449	9.57765e-05
490	9.53102e-05	0.000183909	546.088	9.53102e-05
491	9.52852e-05	0.000183535	546.23	9.52852e-05
492	9.52641e-05	0.000183162	546.35	9.52641e-05
493	9.48895e-05	0.00018279	548.491	9.48895e-05
494	9.46896e-05	0.00018242	549.64	9.46896e-05
495	9.46411e-05	0.000182051	549.92	9.46411e-05
496	9.458e-05	0.000181684	550.272	9.458e-05
497	9.45472e-05	0.000181319	550.462	9.45472e-05
498	9.42836e-05	0.000180955	551.989	9.42836e-05
499	9.37035e-05	0.000180592	555.381	9.37035e-05
500	9.33804e-05	0.000180231	557.288	9.33804e-05
501	9.32864e-05	0.000179871	557.845	9.32864e-05
502	9.32071e-05	0.000179513	558.316	9.32071e-05
503	9.32064e-05	0.000179156	558.32	9.32064e-05
504	9.30534e-05	0.000178801	559.231	9.30534e-05
505	9.30273e-05	0.000178446	559.387	9.30273e-05
506	9.27311e-05	0.000178094	561.16	9.27311e-05
507	9.26839e-05	0.000177743	561.444	9.26839e-05
508	9.24394e-05	0.000177393	562.917	9.24394e-05
509	9.23215e-05	0.000177044	563.631	9.23215e-05
510	9.20559e-05	0.000176697	565.245	9.20559e-05
511	9.19829e-05	0.000176351	565.69	9.19829e-05
512	9.18962e-05	0.000176007	566.219	9.18962e-05
513	9.16882e-05	0.000175664	567.494	9.16882e-05
514	9.14361e-05	0.000175322	569.047	9.14361e-05
515	9.12183e-05	0.000174981	570.395	9.12183e-05
516	9.12139e-05	0.000174642	570.422	9.12139e-05
517	9.09201e-05	0.000174305	572.251	9.09201e-05
518	9.06198e-05	0.000173968	574.133	9.06198e-05
519	9.02604e-05	0.000173633	576.401	9.02604e-05
520	9.00998e-05	0.000173299	577.42	9.00998e-05
521	8.98736e-05	0.000172966	578.862	8.98736e-05
522	8.98006e-05	0.000172635	579.329	8.98006e-05
523	8.96793e-05	0.000172305	580.106	8.96793e-05
524	8.96017e-05	0.000171976	580.605	8.96017e-05
525	8.9487e-05	0.000171648	581.343	8.9487e-05
526	8.89975e-05	0.000171322	584.515	8.89975e-05
527	8.89927e-05	0.000170997	584.546	8.89927e-05
528	8.89295e-05	0.000170673	584.959	8.89295e-05
529	8.88767e-05	0.000170351	585.303	8.88767e-05
530	8.88201e-05	0.000170029	585.674	8.88201e-05
531	8.87466e-05	0.000169709	586.155	8.87466e-05
532	8.83944e-05	0.00016939	588.472	8.83944e-05
533	8.83392e-05	0.000169072	588.836	8.83392e-05
534	8.83311e-05	0.000168756	588.89	8.83311e-05
535	8.8301e-05	0.00016844	589.089	8.8301e-05
536	8.82108e-05	0.000168126	589.687	8.82108e-05
537	8.76979e-05	0.000167813	593.107	8.76979e-05
538	8.76606e-05	0.000167501	593.358	8.76606e-05
539	8.75536e-05	0.00016719	594.077	8.75536e-05
540	8.75197e-05	0.00016688	594.305	8.75197e-05
541	8.73585e-05	0.000166572	595.393	8.73585e-05
542	8.69842e-05	0.000166265	597.934	8.69842e-05
543	8.68822e-05	0.000165958	598.631	8.68822e-05
544	8.68597e-05	0.000165653	598.784	8.68597e-05
545	8.6755e-05	0.000165349	599.501	8.6755e-05
546	8.61954e-05	0.000165047	603.361	8.61954e-05
547	8.60144e-05	0.000164745	604.62	8.60144e-05
548	8.59377e-05	0.000164444	605.156	8.59377e-05
549	8.58035e-05	0.000164145	606.095	8.58035e-05
550	8.54168e-05	0.000163846	608.816	8.54168e-05
551	8.5358e-05	0.000163549	609.232	8.5358e-05
552	8.51055e-05	0.000163253	611.024	8.51055e-05
553	8.50727e-05	0.000162957	611.258	8.50727e-05
554	8.505e-05	0.000162663	611.42	8.505e-05
555	8.50308e-05	0.00016237	611.556	8.50308e-05
556	8.48817e-05	0.000162078	612.622	8.48817e-05
557	8.4766e-05	0.000161787	613.451	8.4766e-05
558	8.45948e-05	0.000161497	614.682	8.45948e-05
559	8.45706e-05	0.000161208	614.856	8.45706e-05
560	8.43152e-05	0.00016092	616.703	8.43152e-05
561	8.42506e-05	0.000160634	617.173	8.42506e-05
562	8.39404e-05	0.000160348	619.434	8.39404e-05
563	8.3619e-05	0.000160063	621.795	8.3619e-05
564	8.34718e-05	0.000159779	622.882	8.34718e-05
565	8.34442e-05	0.000159496	623.086	8.34442e-05
566	8.34401e-05	0.000159215	623.116	8.34401e-05
567	8.3343e-05	0.000158934	623.836	8.3343e-05
568	8.33177e-05	0.000158654	624.024	8.33177e-05
569	8.30027e-05	0.000158375	626.372	8.30027e-05
570	8.28357e-05	0.000158097	627.624	8.28357e-05
571	8.25876e-05	0.00015782	629.494	8.25876e-05
572	8.23258e-05	0.000157545	631.479	8.23258e-05
573	8.22432e-05	0.00015727	632.107	8.22432e-05
574	8.17741e-05	0.000156996	635.702	8.17741e-05
575	8.16878e-05	0.000156723	636.367	8.16878e-05
576	8.16687e-05	0.00015645	636.515	8.16687e-05
577	8.16621e-05	0.000156179	636.566	8.16621e-05
578	8.1313e-05	0.000155909	639.275	8.1313e-05
579	8.10219e-05	0.00015564	641.552	8.10219e-05
580	8.09823e-05	0.000155371	641.864	8.09823e-05
581	8.09816e-05	0.000155104	641.869	8.09816e-05
582	8.07434e-05	0.000154838	643.746	8.07434e-05
583	8.06227e-05	0.000154572	644.701	8.06227e-05
584	8.05148e-05	0.000154307	645.558	8.05148e-05
585	8.04264e-05	0.000154044	646.261	8.04264e-05
586	8.02348e-05	0.000153781	647.791	8.02348e-05
587	8.00842e-05	0.000153519	648.998	8.00842e-05
588	8.00791e-05	0.000153258	649.039	8.00791e-05
589	7.96351e-05	0.000152997	652.626	7.96351e-05
590	7.93932e-05	0.000152738	654.597	7.93932e-05
591	7.90946e-05	0.00015248	657.045	7.90946e-05
592	7.90715e-05	0.000152222	657.235	7.90715e-05
593	7.88772e-05	0.000151965	658.84	7.88772e-05
594	7.80848e-05	0.00015171	665.466	7.80848e-05
595	7.80115e-05	0.000151455	666.085	7.80115e-05
596	7.80063e-05	0.0001512	666.13	7.80063e-05
597	7.78778e-05	0.000150947	667.218	7.78778e-05
598	7.77655e-05	0.000150695	668.173	7.77655e-05
599	7.77417e-05	0.000150443	668.376	7.77417e-05
600	7.75425e-05	0.000150192	670.078	7.75425e-05
601	7.75286e-05	0.000149943	670.196	7.75286e-05
602	7.74386e-05	0.000149693	670.968	7.74386e-05
603	7.72053e-05	0.000149445	672.977	7.72053e-05
604	7.69088e-05	0.000149198	675.548	7.69088e-05
605	7.66668e-05	0.000148951	677.661	7.66668e-05
606	7.65639e-05	0.000148705	678.563	7.65639e-05
607	7.65528e-05	0.00014846	678.661	7.65528e-05
608	7.64726e-05	0.000148216	679.366	7.64726e-05
609	7.63577e-05	0.000147973	680.379	7.63577e-05
610	7.60321e-05	0.00014773	683.265	7.60321e-05
611	7.59808e-05	0.000147488	683.722	7.59808e-05
612	7.58996e-05	0.000147247	684.447	7.58996e-05
613	7.583e-05	0.000147007	685.07	7.583e-05
614	7.57155e-05	0.000146768	686.095	7.57155e-05
615	7.57041e-05	0.000146529	686.198	7.57041e-05
616	7.55491e-05	0.000146291	687.592	7.55491e-05
617	7.55157e-05	0.000146054	687.893	7.55157e-05
618	7.54074e-05	0.000145818	688.872	7.54074e-05
619	7.52055e-05	0.000145582	690.705	7.52055e-05
620	7.50132e-05	0.000145348	692.458	7.50132e-05
621	7.4941e-05	0.000145113	693.119	7.4941e-05
622	7.48946e-05	0.00014488	693.545	7.48946e-05
623	7.48527e-05	0.000144648	693.93	7.48527e-05
624	7.48489e-05	0.000144416	693.965	7.48489e-05
625	7.47718e-05	0.000144185	694.673	7.47718e-05
626	7.47534e-05	0.000143954	694.842	7.47534e-05
627	7.46835e-05	0.000143725	695.487	7.46835e-05
628	7.46434e-05	0.000143496	695.857	7.46434e-05
629	7.45662e-05	0.000143268	696.57	7.45662e-05
630	7.45452e-05	0.00014304	696.765	7.45452e-05
631	7.42181e-05	0.000142814	699.807	7.42181e-05
632	7.4175e-05	0.000142588	700.209	7.4175e-05
633	7.40956e-05	0.000142362	700.952	7.40956e-05
634	7.39958e-05	0.000142138	701.889	7.39958e-05
635	7.39214e-05	0.000141914	702.588	7.39214e-05
636	7.39105e-05	0.000141691	702.691	7.39105e-05
637	7.36753e-05	0.000141469	704.913	7.36753e-05
638	7.36083e-05	0.000141247	705.548	7.36083e-05
639	7.3376e-05	0.000141026	707.761	7.3376e-05
640	7.33711e-05	0.000140805	707.807	7.33711e-05
641	7.32872e-05	0.000140586	708.61	7.32872e-05
642	7.32782e-05	0.000140367	708.696	7.32782e-05
643	7.31981e-05	0.000140148	709.464	7.31981e-05
644	7.31326e-05	0.000139931	710.093	7.31326e-05
645	7.31129e-05	0.000139714	710.283	7.31129e-05
646	7.31093e-05	0.000139498	710.317	7.31093e-05
647	7.30826e-05	0.000139282	710.575	7.30826e-05
648	7.30279e-05	0.000139067	711.101	7.30279e-05
649	7.29878e-05	0.000138853	711.489	7.29878e-05
650	7.28419e-05	0.000138639	712.9	7.28419e-05
651	7.27566e-05	0.000138426	713.727	7.27566e-05
652	7.27171e-05	0.000138214	714.112	7.27171e-05
653	7.26808e-05	0.000138002	714.465	7.26808e-05
654	7.25687e-05	0.000137791	715.557	7.25687e-05
655	7.24463e-05	0.000137581	716.754	7.24463e-05
656	7.21224e-05	0.000137371	719.942	7.21224e-05
657	7.20549e-05	0.000137162	720.61	7.20549e-05
658	7.20119e-05	0.000136954	721.036	7.20119e-05
659	7.16396e-05	0.000136746	724.746	7.16396e-05
660	7.16073e-05	0.000136539	725.07	7.16073e-05
661	7.092e-05	0.000136332	732.027	7.092e-05
662	7.06634e-05	0.000136126	734.658	7.06634e-05
663	7.04666e-05	0.000135921	736.69	7.04666e-05
664	7.03744e-05	0.000135716	737.645	7.03744e-05
665	7.01313e-05	0.000135512	740.177	7.01313e-05
666	7.00496e-05	0.000135309	741.031	7.00496e-05
667	6.99106e-05	0.000135106	742.49	6.99106e-05
668	6.97959e-05	0.000134903	743.697	6.97959e-05
669	6.97207e-05	0.000134702	744.491	6.97207e-05
670	6.95942e-05	0.000134501	745.83	6.95942e-05
671	6.95811e-05	0.0001343	745.97	6.95811e-05
672	6.94695e-05	0.0001341	747.156	6.94695e-05
673	6.94428e-05	0.000133901	747.441	6.94428e-05
674	6.93952e-05	0.000133702	747.948	6.93952e-05
675	6.91038e-05	0.000133504	751.069	6.91038e-05
676	6.90824e-05	0.000133307	751.3	6.90824e-05
677	6.89125e-05	0.00013311	753.133	6.89125e-05
678	6.88493e-05	0.000132914	753.818	6.88493e-05
679	6.88109e-05	0.000132718	754.234	6.88109e-05
680	6.85594e-05	0.000132523	756.972	6.85594e-05
681	6.84465e-05	0.000132328	758.208	6.84465e-05
682	6.84184e-05	0.000132134	758.516	6.84184e-05
683	6.8416e-05	0.000131941	758.543	6.8416e-05
684	6.83316e-05	0.000131748	759.47	6.83316e-05
685	6.8156e-05	0.000131555	761.406	6.8156e-05
686	6.80745e-05	0.000131364	762.309	6.80745e-05
687	6.80433e-05	0.000131172	762.655	6.80433e-05
688	6.79847e-05	0.000130982	763.305	6.79847e-05
689	6.78988e-05	0.000130792	764.26	6.78988e-05
690	6.785e-05	0.000130602	764.804	6.785e-05
691	6.77723e-05	0.000130413	765.672	6.77723e-05
692	6.7309e-05	0.000130225	770.887	6.7309e-05
693	6.70196e-05	0.000130037	774.181	6.70196e-05
694	6.69609e-05	0.000129849	774.853	6.69609e-05
695	6.69516e-05	0.000129663	774.959	6.69516e-05
696	6.68878e-05	0.000129476	775.69	6.68878e-05
697	6.68532e-05	0.00012929	776.088	6.68532e-05
698	6.68199e-05	0.000129105	776.47	6.68199e-05
699	6.67455e-05	0.000128921	777.326	6.67455e-05
700	6.67009e-05	0.000128736	777.841	6.67009e-05
701	6.66295e-05	0.000128553	778.665	6.66295e-05
702	6.65649e-05	0.00012837	779.413	6.65649e-05
703	6.6437e-05	0.000128187	780.898	6.6437e-05
704	6.63035e-05	0.000128005	782.453	6.63035e-05
705	6.62591e-05	0.000127823	782.972	6.62591e-05
706	6.56077e-05	0.000127642	790.663	6.56077e-05
707	6.55465e-05	0.000127462	791.392	6.55465e-05
708	6.54812e-05	0.000127282	792.174	6.54812e-05
709	6.54097e-05	0.000127102	793.029	6.54097e-05
710	6.51822e-05	0.000126923	795.768	6.51822e-05
711	6.5182e-05	0.000126745	795.771	6.5182e-05
712	6.50257e-05	0.000126567	797.662	6.50257e-05
713	6.48012e-05	0.000126389	800.396	6.48012e-05
714	6.46447e-05	0.000126212	802.312	6.46447e-05
715	6.46128e-05	0.000126036	802.704	6.46128e-05
716	6.45122e-05	0.00012586	803.942	6.45122e-05
717	6.42572e-05	0.000125684	807.097	6.42572e-05
718	6.42117e-05	0.000125509	807.663	6.42117e-05
719	6.41339e-05	0.000125334	808.632	6.41339e-05
720	6.41262e-05	0.00012516	808.728	6.41262e-05
721	6.41114e-05	0.000124987	808.913	6.41114e-05
722	6.40577e-05	0.000124814	809.583	6.40577e-05
723	6.39658e-05	0.000124641	810.733	6.39658e-05
724	6.37812e-05	0.000124469	813.054	6.37812e-05
725	6.36618e-05	0.000124297	814.562	6.36618e-05
726	6.34365e-05	0.000124126	817.424	6.34365e-05
727	6.33219e-05	0.000123955	818.886	6.33219e-05
728	6.32231e-05	0.000123785	820.151	6.32231e-05
729	6.31126e-05	0.000123615	821.571	6.31126e-05
730	6.3016e-05	0.000123446	822.817	6.3016e-05
731	6.28674e-05	0.000123277	824.74	6.28674e-05
732	6.28659e-05	0.000123109	824.759	6.28659e-05
733	6.27155e-05	0.000122941	826.715	6.27155e-05
734	6.24208e-05	0.000122773	830.574	6.24208e-05
735	6.23733e-05	0.000122606	831.199	6.23733e-05
736	6.23405e-05	0.000122439	831.631	6.23405e-05
737	6.23395e-05	0.000122273	831.644	6.23395e-05
738	6.23265e-05	0.000122108	831.817	6.23265e-05
739	6.22911e-05	0.000121942	832.284	6.22911e-05
740	6.22553e-05	0.000121778	832.757	6.22553e-05
741	6.20409e-05	0.000121613	835.602	6.20409e-05
742	6.19857e-05	0.000121449	836.337	6.19857e-05
743	6.19484e-05	0.000121286	836.836	6.19484e-05
744	6.19171e-05	0.000121123	837.253	6.19171e-05
745	6.18888e-05	0.00012096	837.633	6.18888e-05
746	6.17775e-05	0.000120798	839.124	6.17775e-05
747	6.17024e-05	0.000120636	840.134	6.17024e-05
748	6.16516e-05	0.000120475	840.818	6.16516e-05
749	6.16516e-05	0.000120314	840.818	6.16516e-05
750	6.13082e-05	0.000120154	845.474	6.13082e-05
751	6.12371e-05	0.000119994	846.443	6.12371e-05
752	6.12147e-05	0.000119834	846.749	6.12147e-05
753	6.1078e-05	0.000119675	848.623	6.1078e-05
754	6.09544e-05	0.000119517	850.325	6.09544e-05
755	6.07563e-05	0.000119358	853.064	6.07563e-05
756	6.07387e-05	0.0001192	853.308	6.07387e-05
757	6.06845e-05	0.000119043	854.062	6.06845e-05
758	6.06572e-05	0.000118886	854.442	6.06572e-05
759	6.0575e-05	0.000118729	855.588	6.0575e-05
760	6.05241e-05	0.000118573	856.299	6.05241e-05
761	6.04989e-05	0.000118417	856.652	6.04989e-05
762	6.04432e-05	0.000118262	857.432	6.04432e-05
763	6.04019e-05	0.000118107	858.011	6.04019e-05
764	6.03952e-05	0.000117952	858.106	6.03952e-05
765	6.02306e-05	0.000117798	860.423	6.02306e-05
766	6.00809e-05	0.000117644	862.542	6.00809e-05
767	5.98681e-05	0.000117491	865.572	5.98681e-05
768	5.98431e-05	0.000117338	865.928	5.98431e-05
769	5.96817e-05	0.000117185	868.242	5.96817e-05
770	5.94359e-05	0.000117033	871.79	5.94359e-05
771	5.9296e-05	0.000116881	873.823	5.9296e-05
772	5.92824e-05	0.00011673	874.022	5.92824e-05
773	5.92596e-05	0.000116579	874.353	5.92596e-05
774	5.92489e-05	0.000116428	874.509	5.92489e-05
775	5.91783e-05	0.000116278	875.54	5.91783e-05
776	5.91362e-05	0.000116128	876.157	5.91362e-05
777	5.91315e-05	0.000115979	876.226	5.91315e-05
778	5.90917e-05	0.00011583	876.809	5.90917e-05
779	5.9076e-05	0.000115681	877.039	5.9076e-05
780	5.90539e-05	0.000115533	877.363	5.90539e-05
781	5.89416e-05	0.000115385	879.014	5.89416e-05
782	5.89254e-05	0.000115237	879.253	5.89254e-05
783	5.89036e-05	0.00011509	879.575	5.89036e-05
784	5.8856e-05	0.000114943	880.278	5.8856e-05
785	5.87108e-05	0.000114797	882.429	5.87108e-05
786	5.86621e-05	0.000114651	883.152	5.86621e-05
787	5.84326e-05	0.000114505	886.579	5.84326e-05
788	5.82771e-05	0.00011436	888.915	5.82771e-05
789	5.82022e-05	0.000114215	890.046	5.82022e-05
790	5.80988e-05	0.00011407	891.611	5.80988e-05
791	5.7936e-05	0.000113926	894.087	5.7936e-05
792	5.7878e-05	0.000113782	894.971	5.7878e-05
793	5.78711e-05	0.000113639	895.077	5.78711e-05
794	5.78082e-05	0.000113496	896.039	5.78082e-05
795	5.77723e-05	0.000113353	896.588	5.77723e-05
796	5.76647e-05	0.00011321	898.24	5.76647e-05
797	5.76351e-05	0.000113068	898.696	5.76351e-05
798	5.74594e-05	0.000112927	901.411	5.74594e-05
799	5.7424e-05	0.000112785	901.96	5.7424e-05
800	5.74076e-05	0.000112644	902.215	5.74076e-05
801	5.73771e-05	0.000112504	902.689	5.73771e-05
802	5.72575e-05	0.000112363	904.551	5.72575e-05
803	5.72345e-05	0.000112223	904.91	5.72345e-05
804	5.72244e-05	0.000112084	905.068	5.72244e-05
805	5.71497e-05	0.000111945	906.235	5.71497e-05
806	5.71442e-05	0.000111806	906.321	5.71442e-05
807	5.71303e-05	0.000111667	906.54	5.71303e-05
808	5.68959e-05	0.000111529	910.227	5.68959e-05
809	5.68773e-05	0.000111391	910.522	5.68773e-05
810	5.68627e-05	0.000111254	910.752	5.68627e-05
811	5.68033e-05	0.000111116	911.694	5.68033e-05
812	5.67816e-05	0.00011098	912.037	5.67816e-05
813	5.67692e-05	0.000110843	912.235	5.67692e-05
814	5.65351e-05	0.000110707	915.965	5.65351e-05
815	5.63548e-05	0.000110571	918.859	5.63548e-05
816	5.63386e-05	0.000110436	919.12	5.63386e-05
817	5.62546e-05	0.0001103	920.474	5.62546e-05
818	5.60789e-05	0.000110166	923.323	5.60789e-05
819	5.60183e-05	0.000110031	924.308	5.60183e-05
820	5.59727e-05	0.000109897	925.052	5.59727e-05
821	5.58798e-05	0.000109763	926.571	5.58798e-05
822	5.58626e-05	0.00010963	926.853	5.58626e-05
823	5.58575e-05	0.000109496	926.936	5.58575e-05
824	5.57768e-05	0.000109363	928.261	5.57768e-05
825	5.57064e-05	0.000109231	929.418	5.57064e-05
826	5.57054e-05	0.000109099	929.435	5.57054e-05
827	5.56905e-05	0.000108967	929.681	5.56905e-05
828	5.56601e-05	0.000108835	930.181	5.56601e-05
829	5.53247e-05	0.000108704	935.75	5.53247e-05
830	5.52595e-05	0.000108573	936.839	5.52595e-05
831	5.52193e-05	0.000108442	937.513	5.52193e-05
832	5.52132e-05	0.000108312	937.615	5.52132e-05
833	5.51649e-05	0.000108182	938.425	5.51649e-05
834	5.49612e-05	0.000108052	941.859	5.49612e-05
835	5.48905e-05	0.000107923	943.056	5.48905e-05
836	5.48755e-05	0.000107794	943.31	5.48755e-05
837	5.47222e-05	0.000107665	945.918	5.47222e-05
838	5.46679e-05	0.000107536	946.847	5.46679e-05
839	5.46268e-05	0.000107408	947.549	5.46268e-05
840	5.45273e-05	0.00010728	949.257	5.45273e-05
841	5.45166e-05	0.000107153	949.44	5.45166e-05
842	5.42937e-05	0.000107025	953.288	5.42937e-05
843	5.41779e-05	0.000106899	955.298	5.41779e-05
844	5.41128e-05	0.000106772	956.432	5.41128e-05
845	5.40962e-05	0.000106646	956.723	5.40962e-05
846	5.40625e-05	0.000106519	957.312	5.40625e-05
847	5.40456e-05	0.000106394	957.607	5.40456e-05
848	5.401e-05	0.000106268	958.23	5.401e-05
849	5.39823e-05	0.000106143	958.715	5.39823e-05
850	5.38221e-05	0.000106018	961.532	5.38221e-05
851	5.36947e-05	0.000105894	963.783	5.36947e-05
852	5.36584e-05	0.000105769	964.426	5.36584e-05
853	5.36329e-05	0.000105645	964.879	5.36329e-05
854	5.36201e-05	0.000105522	965.105	5.36201e-05
855	5.35881e-05	0.000105398	965.674	5.35881e-05
856	5.35555e-05	0.000105275	966.254	5.35555e-05
857	5.35488e-05	0.000105152	966.374	5.35488e-05
858	5.35006e-05	0.00010503	967.234	5.35006e-05
859	5.34897e-05	0.000104907	967.427	5.34897e-05
860	5.33785e-05	0.000104785	969.416	5.33785e-05
861	5.33624e-05	0.000104664	969.705	5.33624e-05
862	5.31161e-05	0.000104542	974.141	5.31161e-05
863	5.31114e-05	0.000104421	974.227	5.31114e-05
864	5.30548e-05	0.0001043	975.252	5.30548e-05
865	5.28456e-05	0.00010418	979.062	5.28456e-05
866	5.27863e-05	0.000104059	980.148	5.27863e-05
867	5.27677e-05	0.000103939	980.488	5.27677e-05
868	5.25922e-05	0.00010382	983.716	5.25922e-05
869	5.25432e-05	0.0001037	984.62	5.25432e-05
870	5.24997e-05	0.000103581	985.426	5.24997e-05
871	5.24557e-05	0.000103462	986.242	5.24557e-05
872	5.24431e-05	0.000103343	986.476	5.24431e-05
873	5.23467e-05	0.000103225	988.266	5.23467e-05
874	5.20926e-05	0.000103107	993.022	5.20926e-05
875	5.2042e-05	0.000102989	993.974	5.2042e-05
876	5.20343e-05	0.000102872	994.12	5.20343e-05
877	5.19898e-05	0.000102754	994.959	5.19898e-05
878	5.1944e-05	0.000102637	995.824	5.1944e-05
879	5.19393e-05	0.00010252	995.913	5.19393e-05
880	5.19267e-05	0.000102404	996.152	5.19267e-05
881	5.19177e-05	0.000102288	996.322	5.19177e-05
882	5.1867e-05	0.000102172	997.283	5.1867e-05
883	5.18225e-05	0.000102056	998.129	5.18225e-05
884	5.17108e-05	0.000101941	1000.25	5.17108e-05
885	5.16644e-05	0.000101825	1001.14	5.16644e-05
886	5.16074e-05	0.00010171	1002.23	5.16074e-05
887	5.15777e-05	0.000101596	1002.8	5.15777e-05
888	5.15775e-05	0.000101481	1002.8	5.15775e-05
889	5.15693e-05	0.000101367	1002.96	5.15693e-05
890	5.15443e-05	0.000101253	1003.44	5.15443e-05
891	5.15405e-05	0.00010114	1003.51	5.15405e-05
892	5.15147e-05	0.000101026	1004.01	5.15147e-05
893	5.14698e-05	0.000100913	1004.87	5.14698e-05
894	5.14332e-05	0.0001008	1005.58	5.14332e-05
895	5.13324e-05	0.000100688	1007.53	5.13324e-05
896	5.13084e-05	0.000100575	1007.99	5.13084e-05
897	5.13055e-05	0.000100463	1008.05	5.13055e-05
898	5.12878e-05	0.000100351	1008.39	5.12878e-05
899	5.11483e-05	0.00010024	1011.1	5.11483e-05
900	5.10914e-05	0.000100128	1012.21	5.10914e-05
901	5.10337e-05	0.000100017	1013.34	5.10337e-05
902	5.10188e-05	9.99063e-05	1013.63	5.10188e-05
903	5.10106e-05	9.97956e-05	1013.8	5.10106e-05
904	5.09855e-05	9.96852e-05	1014.29	5.09855e-05
905	5.09571e-05	9.95751e-05	1014.85	5.09571e-05
906	5.09219e-05	9.94652e-05	1015.54	5.09219e-05
907	5.09053e-05	9.93555e-05	1015.86	5.09053e-05
908	5.07725e-05	9.92461e-05	1018.48	5.07725e-05
909	5.07714e-05	9.91369e-05	1018.5	5.07714e-05
910	5.07581e-05	9.9028e-05	1018.77	5.07581e-05
911	5.07053e-05	9.89193e-05	1019.81	5.07053e-05
912	5.06197e-05	9.88108e-05	1021.51	5.06197e-05
913	5.06041e-05	9.87026e-05	1021.82	5.06041e-05
914	5.05889e-05	9.85946e-05	1022.13	5.05889e-05
915	5.05195e-05	9.84868e-05	1023.51	5.05195e-05
916	5.04084e-05	9.83793e-05	1025.74	5.04084e-05
917	5.02991e-05	9.8272e-05	1027.93	5.02991e-05
918	5.01896e-05	9.8165e-05	1030.14	5.01896e-05
919	5.01401e-05	9.80582e-05	1031.15	5.01401e-05
920	5.00762e-05	9.79516e-05	1032.45	5.00762e-05
921	5.00547e-05	9.78452e-05	1032.88	5.00547e-05
922	4.99971e-05	9.77391e-05	1034.06	4.99971e-05
923	4.99823e-05	9.76332e-05	1034.36	4.99823e-05
924	4.9881e-05	9.75276e-05	1036.43	4.9881e-05
925	4.98295e-05	9.74221e-05	1037.48	4.98295e-05
926	4.98219e-05	9.73169e-05	1037.64	4.98219e-05
927	4.97811e-05	9.72119e-05	1038.48	4.97811e-05
928	4.97169e-05	9.71072e-05	1039.8	4.97169e-05
929	4.97042e-05	9.70026e-05	1040.06	4.97042e-05
930	4.96512e-05	9.68983e-05	1041.16	4.96512e-05
931	4.96316e-05	9.67943e-05	1041.56	4.96316e-05
932	4.95536e-05	9.66904e-05	1043.18	4.95536e-05
933	4.95507e-05	9.65868e-05	1043.24	4.95507e-05
934	4.95236e-05	9.64834e-05	1043.8	4.95236e-05
935	4.95191e-05	9.63802e-05	1043.9	4.95191e-05
936	4.95072e-05	9.62772e-05	1044.14	4.95072e-05
937	4.94971e-05	9.61745e-05	1044.35	4.94971e-05
938	4.94498e-05	9.60719e-05	1045.34	4.94498e-05
939	4.93979e-05	9.59696e-05	1046.42	4.93979e-05
940	4.92417e-05	9.58675e-05	1049.69	4.92417e-05
941	4.92002e-05	9.57656e-05	1050.57	4.92002e-05
942	4.91556e-05	9.5664e-05	1051.5	4.91556e-05
943	4.91305e-05	9.55625e-05	1052.03	4.91305e-05
944	4.90424e-05	9.54613e-05	1053.9	4.90424e-05
945	4.89948e-05	9.53603e-05	1054.91	4.89948e-05
946	4.88703e-05	9.52595e-05	1057.56	4.88703e-05
947	4.88493e-05	9.51589e-05	1058	4.88493e-05
948	4.88271e-05	9.50585e-05	1058.48	4.88271e-05
949	4.88129e-05	9.49583e-05	1058.78	4.88129e-05
950	4.88017e-05	9.48584e-05	1059.02	4.88017e-05
951	4.87959e-05	9.47586e-05	1059.14	4.87959e-05
952	4.87074e-05	9.46591e-05	1061.04	4.87074e-05
953	4.86592e-05	9.45598e-05	1062.08	4.86592e-05
954	4.85462e-05	9.44607e-05	1064.51	4.85462e-05
955	4.85039e-05	9.43617e-05	1065.43	4.85039e-05
956	4.84045e-05	9.4263e-05	1067.58	4.84045e-05
957	4.81722e-05	9.41645e-05	1072.66	4.81722e-05
958	4.81628e-05	9.40662e-05	1072.86	4.81628e-05
959	4.8119e-05	9.39682e-05	1073.82	4.8119e-05
960	4.8118e-05	9.38703e-05	1073.85	4.8118e-05
961	4.80505e-05	9.37726e-05	1075.33	4.80505e-05
962	4.79111e-05	9.36751e-05	1078.42	4.79111e-05
963	4.78389e-05	9.35778e-05	1080.02	4.78389e-05
964	4.78043e-05	9.34808e-05	1080.79	4.78043e-05
965	4.78017e-05	9.33839e-05	1080.85	4.78017e-05
966	4.77951e-05	9.32872e-05	1080.99	4.77951e-05
967	4.77847e-05	9.31908e-05	1081.23	4.77847e-05
968	4.77434e-05	9.30945e-05	1082.15	4.77434e-05
969	4.76161e-05	9.29984e-05	1085	4.76161e-05
970	4.76138e-05	9.29025e-05	1085.05	4.76138e-05
971	4.7596e-05	9.28069e-05	1085.45	4.7596e-05
972	4.75738e-05	9.27114e-05	1085.95	4.75738e-05
973	4.75655e-05	9.26161e-05	1086.14	4.75655e-05
974	4.75554e-05	9.2521e-05	1086.36	4.75554e-05
975	4.75211e-05	9.24261e-05	1087.13	4.75211e-05
976	4.74451e-05	9.23314e-05	1088.85	4.74451e-05
977	4.731e-05	9.22369e-05	1091.91	4.731e-05
978	4.7162e-05	9.21426e-05	1095.29	4.7162e-05
979	4.70694e-05	9.20485e-05	1097.41	4.70694e-05
980	4.69593e-05	9.19546e-05	1099.95	4.69593e-05
981	4.68555e-05	9.18608e-05	1102.35	4.68555e-05
982	4.68429e-05	9.17673e-05	1102.64	4.68429e-05
983	4.67737e-05	9.16739e-05	1104.24	4.67737e-05
984	4.67088e-05	9.15808e-05	1105.76	4.67088e-05
985	4.66974e-05	9.14878e-05	1106.02	4.66974e-05
986	4.66929e-05	9.1395e-05	1106.13	4.66929e-05
987	4.6645e-05	9.13024e-05	1107.25	4.6645e-05
988	4.64896e-05	9.121e-05	1110.89	4.64896e-05
989	4.64052e-05	9.11178e-05	1112.88	4.64052e-05
990	4.63414e-05	9.10257e-05	1114.39	4.63414e-05
991	4.62635e-05	9.09339e-05	1116.24	4.62635e-05
992	4.62579e-05	9.08422e-05	1116.37	4.62579e-05
993	4.61262e-05	9.07507e-05	1119.51	4.61262e-05
994	4.60976e-05	9.06594e-05	1120.19	4.60976e-05
995	4.60405e-05	9.05683e-05	1121.56	4.60405e-05
996	4.59608e-05	9.04774e-05	1123.48	4.59608e-05
997	4.59278e-05	9.03866e-05	1124.27	4.59278e-05
998	4.58493e-05	9.02961e-05	1126.17	4.58493e-05
999	4.57778e-05	9.02057e-05	1127.9	4.57778e-05
1000	4.57669e-05	9.01155e-05	1128.16	4.57669e-05
1001	4.57285e-05	9.00254e-05	1129.1	4.57285e-05
1002	4.56922e-05	8.99356e-05	1129.98	4.56922e-05
1003	4.5676e-05	8.98459e-05	1130.37	4.5676e-05
1004	4.56572e-05	8.97564e-05	1130.83	4.56572e-05
1005	4.5634e-05	8.96671e-05	1131.4	4.5634e-05
1006	4.56089e-05	8.9578e-05	1132.01	4.56089e-05
1007	4.56042e-05	8.9489e-05	1132.13	4.56042e-05
1008	4.56027e-05	8.94003e-05	1132.16	4.56027e-05
1009	4.5602e-05	8.93117e-05	1132.18	4.5602e-05
1010	4.55825e-05	8.92232e-05	1132.66	4.55825e-05
1011	4.54755e-05	8.9135e-05	1135.28	4.54755e-05
1012	4.53598e-05	8.90469e-05	1138.13	4.53598e-05
1013	4.53254e-05	8.8959e-05	1138.98	4.53254e-05
1014	4.53141e-05	8.88713e-05	1139.26	4.53141e-05
1015	4.52904e-05	8.87837e-05	1139.85	4.52904e-05
1016	4.52724e-05	8.86963e-05	1140.29	4.52724e-05
1017	4.52366e-05	8.86091e-05	1141.18	4.52366e-05
1018	4.52364e-05	8.85221e-05	1141.19	4.52364e-05
1019	4.52353e-05	8.84352e-05	1141.21	4.52353e-05
1020	4.51618e-05	8.83485e-05	1143.04	4.51618e-05
1021	4.51275e-05	8.8262e-05	1143.9	4.51275e-05
1022	4.48308e-05	8.81756e-05	1151.35	4.48308e-05
1023	4.48117e-05	8.80894e-05	1151.83	4.48117e-05
1024	4.47995e-05	8.80034e-05	1152.14	4.47995e-05
1025	4.4774e-05	8.79175e-05	1152.79	4.4774e-05
1026	4.47735e-05	8.78318e-05	1152.8	4.47735e-05
1027	4.47484e-05	8.77463e-05	1153.44	4.47484e-05
1028	4.46303e-05	8.7661e-05	1156.44	4.46303e-05
1029	4.46062e-05	8.75758e-05	1157.05	4.46062e-05
1030	4.43506e-05	8.74907e-05	1163.62	4.43506e-05
1031	4.43016e-05	8.74059e-05	1164.88	4.43016e-05
1032	4.42031e-05	8.73212e-05	1167.44	4.42031e-05
1033	4.41935e-05	8.72367e-05	1167.69	4.41935e-05
1034	4.41865e-05	8.71523e-05	1167.87	4.41865e-05
1035	4.41802e-05	8.70681e-05	1168.03	4.41802e-05
1036	4.41217e-05	8.6984e-05	1169.56	4.41217e-05
1037	4.40877e-05	8.69002e-05	1170.45	4.40877e-05
1038	4.40628e-05	8.68164e-05	1171.1	4.40628e-05
1039	4.40401e-05	8.67329e-05	1171.69	4.40401e-05
1040	4.40193e-05	8.66495e-05	1172.24	4.40193e-05
1041	4.39966e-05	8.65662e-05	1172.83	4.39966e-05
1042	4.39748e-05	8.64832e-05	1173.4	4.39748e-05
1043	4.39187e-05	8.64003e-05	1174.88	4.39187e-05
1044	4.38881e-05	8.63175e-05	1175.68	4.38881e-05
1045	4.38723e-05	8.62349e-05	1176.1	4.38723e-05
1046	4.38381e-05	8.61524e-05	1177	4.38381e-05
1047	4.38011e-05	8.60702e-05	1177.98	4.38011e-05
1048	4.37781e-05	8.5988e-05	1178.59	4.37781e-05
1049	4.36371e-05	8.59061e-05	1182.34	4.36371e-05
1050	4.36361e-05	8.58242e-05	1182.36	4.36361e-05
1051	4.36108e-05	8.57426e-05	1183.04	4.36108e-05
1052	4.35897e-05	8.56611e-05	1183.6	4.35897e-05
1053	4.35518e-05	8.55797e-05	1184.62	4.35518e-05
1054	4.35517e-05	8.54985e-05	1184.62	4.35517e-05
1055	4.34089e-05	8.54175e-05	1188.45	4.34089e-05
1056	4.33413e-05	8.53366e-05	1190.28	4.33413e-05
1057	4.33261e-05	8.52559e-05	1190.69	4.33261e-05
1058	4.33137e-05	8.51753e-05	1191.02	4.33137e-05
1059	4.32979e-05	8.50949e-05	1191.45	4.32979e-05
1060	4.32789e-05	8.50146e-05	1191.96	4.32789e-05
1061	4.32652e-05	8.49345e-05	1192.33	4.32652e-05
1062	4.31698e-05	8.48545e-05	1194.93	4.31698e-05
1063	4.31568e-05	8.47747e-05	1195.28	4.31568e-05
1064	4.31411e-05	8.4695e-05	1195.71	4.31411e-05
1065	4.31326e-05	8.46155e-05	1195.94	4.31326e-05
1066	4.31001e-05	8.45361e-05	1196.83	4.31001e-05
1067	4.30825e-05	8.44569e-05	1197.31	4.30825e-05
1068	4.29814e-05	8.43778e-05	1200.08	4.29814e-05
1069	4.28847e-05	8.42988e-05	1202.74	4.28847e-05
1070	4.28302e-05	8.42201e-05	1204.25	4.28302e-05
1071	4.27611e-05	8.41414e-05	1206.16	4.27611e-05
1072	4.26775e-05	8.40629e-05	1208.48	4.26775e-05
1073	4.2672e-05	8.39846e-05	1208.64	4.2672e-05
1074	4.26386e-05	8.39064e-05	1209.57	4.26386e-05
1075	4.25905e-05	8.38283e-05	1210.91	4.25905e-05
1076	4.25718e-05	8.37504e-05	1211.44	4.25718e-05
1077	4.25071e-05	8.36727e-05	1213.25	4.25071e-05
1078	4.25053e-05	8.3595e-05	1213.3	4.25053e-05
1079	4.23983e-05	8.35176e-05	1216.31	4.23983e-05
1080	4.23842e-05	8.34402e-05	1216.71	4.23842e-05
1081	4.22306e-05	8.33631e-05	1221.06	4.22306e-05
1082	4.22244e-05	8.3286e-05	1221.23	4.22244e-05
1083	4.21959e-05	8.32091e-05	1222.05	4.21959e-05
1084	4.21791e-05	8.31323e-05	1222.52	4.21791e-05
1085	4.21519e-05	8.30557e-05	1223.3	4.21519e-05
1086	4.21302e-05	8.29792e-05	1223.92	4.21302e-05
1087	4.20787e-05	8.29029e-05	1225.39	4.20787e-05
1088	4.19901e-05	8.28267e-05	1227.93	4.19901e-05
1089	4.19554e-05	8.27507e-05	1228.93	4.19554e-05
1090	4.19469e-05	8.26747e-05	1229.18	4.19469e-05
1091	4.19377e-05	8.2599e-05	1229.44	4.19377e-05
1092	4.19278e-05	8.25233e-05	1229.73	4.19278e-05
1093	4.18981e-05	8.24478e-05	1230.59	4.18981e-05
1094	4.18641e-05	8.23725e-05	1231.57	4.18641e-05
1095	4.18022e-05	8.22972e-05	1233.36	4.18022e-05
1096	4.17883e-05	8.22221e-05	1233.77	4.17883e-05
1097	4.1781e-05	8.21472e-05	1233.98	4.1781e-05
1098	4.17506e-05	8.20724e-05	1234.86	4.17506e-05
1099	4.16215e-05	8.19977e-05	1238.63	4.16215e-05
1100	4.1565e-05	8.19231e-05	1240.28	4.1565e-05
1101	4.15243e-05	8.18487e-05	1241.48	4.15243e-05
1102	4.15044e-05	8.17745e-05	1242.06	4.15044e-05
1103	4.1462e-05	8.17003e-05	1243.31	4.1462e-05
1104	4.1447e-05	8.16263e-05	1243.75	4.1447e-05
1105	4.13627e-05	8.15525e-05	1246.24	4.13627e-05
1106	4.13129e-05	8.14787e-05	1247.72	4.13129e-05
1107	4.1055e-05	8.14051e-05	1255.42	4.1055e-05
1108	4.103e-05	8.13316e-05	1256.18	4.103e-05
1109	4.09929e-05	8.12583e-05	1257.29	4.09929e-05
1110	4.09783e-05	8.11851e-05	1257.73	4.09783e-05
1111	4.09644e-05	8.1112e-05	1258.15	4.09644e-05
1112	4.09634e-05	8.10391e-05	1258.18	4.09634e-05
1113	4.09193e-05	8.09663e-05	1259.52	4.09193e-05
1114	4.08582e-05	8.08936e-05	1261.37	4.08582e-05
1115	4.0854e-05	8.0821e-05	1261.49	4.0854e-05
1116	4.08438e-05	8.07486e-05	1261.81	4.08438e-05
1117	4.0817e-05	8.06763e-05	1262.62	4.0817e-05
1118	4.07566e-05	8.06042e-05	1264.46	4.07566e-05
1119	4.07218e-05	8.05321e-05	1265.52	4.07218e-05
1120	4.06726e-05	8.04602e-05	1267.02	4.06726e-05
1121	4.06709e-05	8.03885e-05	1267.08	4.06709e-05
1122	4.05873e-05	8.03168e-05	1269.64	4.05873e-05
1123	4.05654e-05	8.02453e-05	1270.31	4.05654e-05
1124	4.05187e-05	8.01739e-05	1271.75	4.05187e-05
1125	4.04878e-05	8.01026e-05	1272.71	4.04878e-05
1126	4.0467e-05	8.00315e-05	1273.35	4.0467e-05
1127	4.04598e-05	7.99605e-05	1273.57	4.04598e-05
1128	4.04579e-05	7.98896e-05	1273.63	4.04579e-05
1129	4.04541e-05	7.98188e-05	1273.75	4.04541e-05
1130	4.04469e-05	7.97482e-05	1273.97	4.04469e-05
1131	4.04141e-05	7.96777e-05	1274.99	4.04141e-05
1132	4.04051e-05	7.96073e-05	1275.27	4.04051e-05
1133	4.03965e-05	7.9537e-05	1275.53	4.03965e-05
1134	4.03794e-05	7.94669e-05	1276.06	4.03794e-05
1135	4.033e-05	7.93969e-05	1277.6	4.033e-05
1136	4.02825e-05	7.9327e-05	1279.08	4.02825e-05
1137	4.02242e-05	7.92572e-05	1280.9	4.02242e-05
1138	4.01889e-05	7.91876e-05	1282	4.01889e-05
1139	4.00971e-05	7.91181e-05	1284.89	4.00971e-05
1140	4.00606e-05	7.90487e-05	1286.04	4.00606e-05
1141	3.99236e-05	7.89794e-05	1290.37	3.99236e-05
1142	3.98729e-05	7.89102e-05	1291.99	3.98729e-05
1143	3.98671e-05	7.88412e-05	1292.17	3.98671e-05
1144	3.98658e-05	7.87723e-05	1292.21	3.98658e-05
1145	3.97337e-05	7.87035e-05	1296.43	3.97337e-05
1146	3.95971e-05	7.86348e-05	1300.83	3.95971e-05
1147	3.95909e-05	7.85662e-05	1301.03	3.95909e-05
1148	3.95729e-05	7.84978e-05	1301.61	3.95729e-05
1149	3.95526e-05	7.84295e-05	1302.26	3.95526e-05
1150	3.94882e-05	7.83613e-05	1304.35	3.94882e-05
1151	3.94725e-05	7.82932e-05	1304.86	3.94725e-05
1152	3.94459e-05	7.82252e-05	1305.72	3.94459e-05
1153	3.94235e-05	7.81574e-05	1306.45	3.94235e-05
1154	3.93865e-05	7.80897e-05	1307.66	3.93865e-05
1155	3.93648e-05	7.8022e-05	1308.37	3.93648e-05
1156	3.93632e-05	7.79546e-05	1308.42	3.93632e-05
1157	3.93424e-05	7.78872e-05	1309.1	3.93424e-05
1158	3.9222e-05	7.78199e-05	1313.04	3.9222e-05
1159	3.91896e-05	7.77528e-05	1314.11	3.91896e-05
1160	3.91652e-05	7.76857e-05	1314.91	3.91652e-05
1161	3.91134e-05	7.76188e-05	1316.62	3.91134e-05
1162	3.90772e-05	7.7552e-05	1317.82	3.90772e-05
1163	3.90712e-05	7.74853e-05	1318.02	3.90712e-05
1164	3.90623e-05	7.74188e-05	1318.31	3.90623e-05
1165	3.90425e-05	7.73523e-05	1318.97	3.90425e-05
1166	3.89988e-05	7.7286e-05	1320.42	3.89988e-05
1167	3.89969e-05	7.72198e-05	1320.49	3.89969e-05
1168	3.89093e-05	7.71536e-05	1323.4	3.89093e-05
1169	3.88276e-05	7.70876e-05	1326.14	3.88276e-05
1170	3.8827e-05	7.70218e-05	1326.16	3.8827e-05
1171	3.87688e-05	7.6956e-05	1328.11	3.87688e-05
1172	3.87494e-05	7.68903e-05	1328.77	3.87494e-05
1173	3.86855e-05	7.68248e-05	1330.92	3.86855e-05
1174	3.86273e-05	7.67593e-05	1332.89	3.86273e-05
1175	3.86171e-05	7.6694e-05	1333.23	3.86171e-05
1176	3.85375e-05	7.66288e-05	1335.94	3.85375e-05
1177	3.84823e-05	7.65637e-05	1337.82	3.84823e-05
1178	3.84791e-05	7.64987e-05	1337.93	3.84791e-05
1179	3.84151e-05	7.64338e-05	1340.12	3.84151e-05
1180	3.83928e-05	7.6369e-05	1340.88	3.83928e-05
1181	3.8382e-05	7.63044e-05	1341.25	3.8382e-05
1182	3.8354e-05	7.62398e-05	1342.21	3.8354e-05
1183	3.83308e-05	7.61754e-05	1343.01	3.83308e-05
1184	3.83138e-05	7.6111e-05	1343.6	3.83138e-05
1185	3.8215e-05	7.60468e-05	1347	3.8215e-05
1186	3.82033e-05	7.59827e-05	1347.41	3.82033e-05
1187	3.80872e-05	7.59187e-05	1351.44	3.80872e-05
1188	3.80833e-05	7.58548e-05	1351.58	3.80833e-05
1189	3.80718e-05	7.5791e-05	1351.98	3.80718e-05
1190	3.80219e-05	7.57273e-05	1353.72	3.80219e-05
1191	3.79731e-05	7.56637e-05	1355.43	3.79731e-05
1192	3.79697e-05	7.56002e-05	1355.55	3.79697e-05
1193	3.79398e-05	7.55368e-05	1356.6	3.79398e-05
1194	3.79394e-05	7.54736e-05	1356.61	3.79394e-05
1195	3.79318e-05	7.54104e-05	1356.88	3.79318e-05
1196	3.79171e-05	7.53474e-05	1357.39	3.79171e-05
1197	3.79134e-05	7.52844e-05	1357.52	3.79134e-05
1198	3.78952e-05	7.52216e-05	1358.16	3.78952e-05
1199	3.78782e-05	7.51589e-05	1358.76	3.78782e-05
1200	3.78648e-05	7.50962e-05	1359.23	3.78648e-05
1201	3.78592e-05	7.50337e-05	1359.43	3.78592e-05
1202	3.78435e-05	7.49713e-05	1359.98	3.78435e-05
1203	3.78118e-05	7.49089e-05	1361.1	3.78118e-05
1204	3.77961e-05	7.48467e-05	1361.66	3.77961e-05
1205	3.77441e-05	7.47846e-05	1363.5	3.77441e-05
1206	3.77005e-05	7.47226e-05	1365.05	3.77005e-05
1207	3.76656e-05	7.46607e-05	1366.29	3.76656e-05
1208	3.76421e-05	7.45989e-05	1367.12	3.76421e-05
1209	3.76209e-05	7.45372e-05	1367.88	3.76209e-05
1210	3.76079e-05	7.44756e-05	1368.34	3.76079e-05
1211	3.75718e-05	7.44141e-05	1369.63	3.75718e-05
1212	3.75684e-05	7.43527e-05	1369.75	3.75684e-05
1213	3.7552e-05	7.42914e-05	1370.34	3.7552e-05
1214	3.74705e-05	7.42302e-05	1373.27	3.74705e-05
1215	3.7457e-05	7.41691e-05	1373.75	3.7457e-05
1216	3.74539e-05	7.41081e-05	1373.86	3.74539e-05
1217	3.74328e-05	7.40472e-05	1374.62	3.74328e-05
1218	3.73999e-05	7.39864e-05	1375.81	3.73999e-05
1219	3.73593e-05	7.39257e-05	1377.28	3.73593e-05
1220	3.72834e-05	7.38651e-05	1380.03	3.72834e-05
1221	3.72082e-05	7.38046e-05	1382.77	3.72082e-05
1222	3.71375e-05	7.37442e-05	1385.35	3.71375e-05
1223	3.70928e-05	7.36839e-05	1386.99	3.70928e-05
1224	3.70819e-05	7.36237e-05	1387.39	3.70819e-05
1225	3.70794e-05	7.35636e-05	1387.48	3.70794e-05
1226	3.70438e-05	7.35036e-05	1388.79	3.70438e-05
1227	3.7035e-05	7.34437e-05	1389.11	3.7035e-05
1228	3.70165e-05	7.33839e-05	1389.79	3.70165e-05
1229	3.69892e-05	7.33242e-05	1390.8	3.69892e-05
1230	3.69854e-05	7.32646e-05	1390.94	3.69854e-05
1231	3.69609e-05	7.32051e-05	1391.84	3.69609e-05
1232	3.69497e-05	7.31457e-05	1392.26	3.69497e-05
1233	3.69073e-05	7.30863e-05	1393.82	3.69073e-05
1234	3.68002e-05	7.30271e-05	1397.8	3.68002e-05
1235	3.67964e-05	7.2968e-05	1397.94	3.67964e-05
1236	3.67852e-05	7.29089e-05	1398.36	3.67852e-05
1237	3.6765e-05	7.285e-05	1399.12	3.6765e-05
1238	3.67312e-05	7.27912e-05	1400.38	3.67312e-05
1239	3.6723e-05	7.27324e-05	1400.69	3.6723e-05
1240	3.66932e-05	7.26738e-05	1401.8	3.66932e-05
1241	3.6678e-05	7.26152e-05	1402.37	3.6678e-05
1242	3.66647e-05	7.25567e-05	1402.87	3.66647e-05
1243	3.66514e-05	7.24984e-05	1403.37	3.66514e-05
1244	3.66155e-05	7.24401e-05	1404.72	3.66155e-05
1245	3.6592e-05	7.23819e-05	1405.6	3.6592e-05
1246	3.6587e-05	7.23238e-05	1405.79	3.6587e-05
1247	3.65706e-05	7.22658e-05	1406.41	3.65706e-05
1248	3.65399e-05	7.22079e-05	1407.57	3.65399e-05
1249	3.65366e-05	7.21501e-05	1407.69	3.65366e-05
1250	3.65072e-05	7.20924e-05	1408.8	3.65072e-05
1251	3.64268e-05	7.20347e-05	1411.85	3.64268e-05
1252	3.6418e-05	7.19772e-05	1412.19	3.6418e-05
1253	3.641e-05	7.19198e-05	1412.49	3.641e-05
1254	3.63955e-05	7.18624e-05	1413.05	3.63955e-05
1255	3.63823e-05	7.18051e-05	1413.55	3.63823e-05
1256	3.63182e-05	7.1748e-05	1416	3.63182e-05
1257	3.63097e-05	7.16909e-05	1416.32	3.63097e-05
1258	3.63078e-05	7.16339e-05	1416.39	3.63078e-05
1259	3.62776e-05	7.1577e-05	1417.55	3.62776e-05
1260	3.6262e-05	7.15202e-05	1418.15	3.6262e-05
1261	3.62486e-05	7.14635e-05	1418.66	3.62486e-05
1262	3.62378e-05	7.14069e-05	1419.08	3.62378e-05
1263	3.62004e-05	7.13503e-05	1420.51	3.62004e-05
1264	3.61612e-05	7.12939e-05	1422.02	3.61612e-05
1265	3.61545e-05	7.12375e-05	1422.28	3.61545e-05
1266	3.61263e-05	7.11812e-05	1423.37	3.61263e-05
1267	3.61246e-05	7.11251e-05	1423.44	3.61246e-05
1268	3.60816e-05	7.1069e-05	1425.1	3.60816e-05
1269	3.60227e-05	7.1013e-05	1427.38	3.60227e-05
1270	3.59679e-05	7.09571e-05	1429.52	3.59679e-05
1271	3.59642e-05	7.09012e-05	1429.66	3.59642e-05
1272	3.59581e-05	7.08455e-05	1429.9	3.59581e-05
1273	3.59183e-05	7.07898e-05	1431.45	3.59183e-05
1274	3.58984e-05	7.07343e-05	1432.23	3.58984e-05
1275	3.5891e-05	7.06788e-05	1432.52	3.5891e-05
1276	3.5888e-05	7.06234e-05	1432.63	3.5888e-05
1277	3.58782e-05	7.05681e-05	1433.02	3.58782e-05
1278	3.58648e-05	7.05129e-05	1433.55	3.58648e-05
1279	3.58586e-05	7.04577e-05	1433.79	3.58586e-05
1280	3.58151e-05	7.04027e-05	1435.5	3.58151e-05
1281	3.57887e-05	7.03477e-05	1436.53	3.57887e-05
1282	3.57846e-05	7.02929e-05	1436.69	3.57846e-05
1283	3.57435e-05	7.02381e-05	1438.31	3.57435e-05
1284	3.57017e-05	7.01834e-05	1439.97	3.57017e-05
1285	3.56822e-05	7.01288e-05	1440.74	3.56822e-05
1286	3.56812e-05	7.00742e-05	1440.77	3.56812e-05
1287	3.56196e-05	7.00198e-05	1443.22	3.56196e-05
1288	3.55492e-05	6.99654e-05	1446.02	3.55492e-05
1289	3.55353e-05	6.99111e-05	1446.58	3.55353e-05
1290	3.55142e-05	6.98569e-05	1447.42	3.55142e-05
1291	3.55106e-05	6.98028e-05	1447.56	3.55106e-05
1292	3.54678e-05	6.97488e-05	1449.27	3.54678e-05
1293	3.54656e-05	6.96949e-05	1449.36	3.54656e-05
1294	3.54328e-05	6.9641e-05	1450.68	3.54328e-05
1295	3.54099e-05	6.95872e-05	1451.59	3.54099e-05
1296	3.53839e-05	6.95335e-05	1452.64	3.53839e-05
1297	3.53836e-05	6.94799e-05	1452.65	3.53836e-05
1298	3.53836e-05	6.94264e-05	1452.65	3.53836e-05
1299	3.53757e-05	6.93729e-05	1452.97	3.53757e-05
1300	3.5331e-05	6.93196e-05	1454.77	3.5331e-05
1301	3.53155e-05	6.92663e-05	1455.4	3.53155e-05
1302	3.53096e-05	6.92131e-05	1455.64	3.53096e-05
1303	3.52683e-05	6.916e-05	1457.31	3.52683e-05
1304	3.5253e-05	6.91069e-05	1457.93	3.5253e-05
1305	3.52398e-05	6.9054e-05	1458.46	3.52398e-05
1306	3.5226e-05	6.90011e-05	1459.02	3.5226e-05
1307	3.52015e-05	6.89483e-05	1460.02	3.52015e-05
1308	3.51742e-05	6.88956e-05	1461.13	3.51742e-05
1309	3.51382e-05	6.8843e-05	1462.59	3.51382e-05
1310	3.51209e-05	6.87904e-05	1463.3	3.51209e-05
1311	3.50751e-05	6.8738e-05	1465.17	3.50751e-05
1312	3.5047e-05	6.86856e-05	1466.32	3.5047e-05
1313	3.49936e-05	6.86333e-05	1468.52	3.49936e-05
1314	3.49571e-05	6.8581e-05	1470.02	3.49571e-05
1315	3.49382e-05	6.85289e-05	1470.8	3.49382e-05
1316	3.49363e-05	6.84768e-05	1470.88	3.49363e-05
1317	3.49223e-05	6.84248e-05	1471.46	3.49223e-05
1318	3.49083e-05	6.83729e-05	1472.03	3.49083e-05
1319	3.48527e-05	6.8321e-05	1474.33	3.48527e-05
1320	3.48269e-05	6.82693e-05	1475.4	3.48269e-05
1321	3.47988e-05	6.82176e-05	1476.57	3.47988e-05
1322	3.47951e-05	6.8166e-05	1476.72	3.47951e-05
1323	3.4777e-05	6.81145e-05	1477.48	3.4777e-05
1324	3.47626e-05	6.8063e-05	1478.08	3.47626e-05
1325	3.475e-05	6.80117e-05	1478.6	3.475e-05
1326	3.47347e-05	6.79604e-05	1479.24	3.47347e-05
1327	3.47157e-05	6.79092e-05	1480.03	3.47157e-05
1328	3.4694e-05	6.7858e-05	1480.94	3.4694e-05
1329	3.46863e-05	6.7807e-05	1481.26	3.46863e-05
1330	3.46695e-05	6.7756e-05	1481.97	3.46695e-05
1331	3.46693e-05	6.77051e-05	1481.97	3.46693e-05
1332	3.4655e-05	6.76543e-05	1482.58	3.4655e-05
1333	3.46153e-05	6.76035e-05	1484.24	3.46153e-05
1334	3.46004e-05	6.75528e-05	1484.87	3.46004e-05
1335	3.45846e-05	6.75022e-05	1485.53	3.45846e-05
1336	3.45624e-05	6.74517e-05	1486.47	3.45624e-05
1337	3.45574e-05	6.74012e-05	1486.67	3.45574e-05
1338	3.45492e-05	6.73509e-05	1487.02	3.45492e-05
1339	3.45402e-05	6.73006e-05	1487.4	3.45402e-05
1340	3.45316e-05	6.72503e-05	1487.77	3.45316e-05
1341	3.45182e-05	6.72002e-05	1488.33	3.45182e-05
1342	3.44993e-05	6.71501e-05	1489.13	3.44993e-05
1343	3.44761e-05	6.71001e-05	1490.11	3.44761e-05
1344	3.44036e-05	6.70502e-05	1493.19	3.44036e-05
1345	3.43822e-05	6.70003e-05	1494.1	3.43822e-05
1346	3.4351e-05	6.69506e-05	1495.43	3.4351e-05
1347	3.43257e-05	6.69009e-05	1496.51	3.43257e-05
1348	3.43197e-05	6.68512e-05	1496.76	3.43197e-05
1349	3.43151e-05	6.68017e-05	1496.96	3.43151e-05
1350	3.43102e-05	6.67522e-05	1497.17	3.43102e-05
1351	3.42785e-05	6.67028e-05	1498.53	3.42785e-05
1352	3.42597e-05	6.66534e-05	1499.33	3.42597e-05
1353	3.42204e-05	6.66042e-05	1501.02	3.42204e-05
1354	3.41996e-05	6.6555e-05	1501.91	3.41996e-05
1355	3.41914e-05	6.65059e-05	1502.26	3.41914e-05
1356	3.41486e-05	6.64568e-05	1504.11	3.41486e-05
1357	3.41206e-05	6.64079e-05	1505.32	3.41206e-05
1358	3.41188e-05	6.6359e-05	1505.4	3.41188e-05
1359	3.41123e-05	6.63101e-05	1505.67	3.41123e-05
1360	3.40552e-05	6.62614e-05	1508.15	3.40552e-05
1361	3.40403e-05	6.62127e-05	1508.79	3.40403e-05
1362	3.40279e-05	6.61641e-05	1509.33	3.40279e-05
1363	3.40093e-05	6.61155e-05	1510.14	3.40093e-05
1364	3.39143e-05	6.60671e-05	1514.28	3.39143e-05
1365	3.39017e-05	6.60187e-05	1514.83	3.39017e-05
1366	3.3835e-05	6.59703e-05	1517.76	3.3835e-05
1367	3.38205e-05	6.59221e-05	1518.39	3.38205e-05
1368	3.37725e-05	6.58739e-05	1520.51	3.37725e-05
1369	3.37449e-05	6.58258e-05	1521.73	3.37449e-05
1370	3.37429e-05	6.57777e-05	1521.82	3.37429e-05
1371	3.37406e-05	6.57297e-05	1521.92	3.37406e-05
1372	3.37341e-05	6.56818e-05	1522.2	3.37341e-05
1373	3.37088e-05	6.5634e-05	1523.32	3.37088e-05
1374	3.36929e-05	6.55862e-05	1524.03	3.36929e-05
1375	3.3684e-05	6.55385e-05	1524.42	3.3684e-05
1376	3.36454e-05	6.54909e-05	1526.13	3.36454e-05
1377	3.36394e-05	6.54433e-05	1526.4	3.36394e-05
1378	3.36176e-05	6.53958e-05	1527.37	3.36176e-05
1379	3.35984e-05	6.53484e-05	1528.22	3.35984e-05
1380	3.35836e-05	6.53011e-05	1528.88	3.35836e-05
1381	3.34879e-05	6.52538e-05	1533.16	3.34879e-05
1382	3.347e-05	6.52066e-05	1533.96	3.347e-05
1383	3.34697e-05	6.51594e-05	1533.97	3.34697e-05
1384	3.34525e-05	6.51123e-05	1534.75	3.34525e-05
1385	3.3437e-05	6.50653e-05	1535.45	3.3437e-05
1386	3.34332e-05	6.50184e-05	1535.62	3.34332e-05
1387	3.34046e-05	6.49715e-05	1536.9	3.34046e-05
1388	3.33965e-05	6.49247e-05	1537.27	3.33965e-05
1389	3.33065e-05	6.48779e-05	1541.34	3.33065e-05
1390	3.3272e-05	6.48313e-05	1542.9	3.3272e-05
1391	3.32284e-05	6.47847e-05	1544.88	3.32284e-05
1392	3.32244e-05	6.47381e-05	1545.06	3.32244e-05
1393	3.32215e-05	6.46916e-05	1545.19	3.32215e-05
1394	3.32184e-05	6.46452e-05	1545.33	3.32184e-05
1395	3.32173e-05	6.45989e-05	1545.39	3.32173e-05
1396	3.32147e-05	6.45526e-05	1545.5	3.32147e-05
1397	3.31735e-05	6.45064e-05	1547.38	3.31735e-05
1398	3.31713e-05	6.44603e-05	1547.48	3.31713e-05
1399	3.31373e-05	6.44142e-05	1549.04	3.31373e-05
1400	3.30932e-05	6.43682e-05	1551.06	3.30932e-05
1401	3.30798e-05	6.43222e-05	1551.67	3.30798e-05
1402	3.30715e-05	6.42764e-05	1552.05	3.30715e-05
1403	3.30439e-05	6.42305e-05	1553.32	3.30439e-05
1404	3.30414e-05	6.41848e-05	1553.44	3.30414e-05
1405	3.30191e-05	6.41391e-05	1554.47	3.30191e-05
1406	3.30177e-05	6.40935e-05	1554.53	3.30177e-05
1407	3.3006e-05	6.40479e-05	1555.07	3.3006e-05
1408	3.30016e-05	6.40025e-05	1555.27	3.30016e-05
1409	3.29931e-05	6.3957e-05	1555.66	3.29931e-05
1410	3.29723e-05	6.39117e-05	1556.62	3.29723e-05
1411	3.29241e-05	6.38664e-05	1558.85	3.29241e-05
1412	3.28892e-05	6.38211e-05	1560.47	3.28892e-05
1413	3.28649e-05	6.3776e-05	1561.6	3.28649e-05
1414	3.27901e-05	6.37309e-05	1565.09	3.27901e-05
1415	3.27254e-05	6.36858e-05	1568.11	3.27254e-05
1416	3.2697e-05	6.36409e-05	1569.45	3.2697e-05
1417	3.26577e-05	6.3596e-05	1571.3	3.26577e-05
1418	3.26562e-05	6.35511e-05	1571.37	3.26562e-05
1419	3.26446e-05	6.35063e-05	1571.91	3.26446e-05
1420	3.2578e-05	6.34616e-05	1575.06	3.2578e-05
1421	3.25622e-05	6.34169e-05	1575.8	3.25622e-05
1422	3.2543e-05	6.33723e-05	1576.72	3.2543e-05
1423	3.25403e-05	6.33278e-05	1576.84	3.25403e-05
1424	3.24999e-05	6.32833e-05	1578.76	3.24999e-05
1425	3.24933e-05	6.32389e-05	1579.07	3.24933e-05
1426	3.24795e-05	6.31946e-05	1579.73	3.24795e-05
1427	3.2476e-05	6.31503e-05	1579.9	3.2476e-05
1428	3.24721e-05	6.31061e-05	1580.08	3.24721e-05
1429	3.24247e-05	6.30619e-05	1582.34	3.24247e-05
1430	3.24176e-05	6.30178e-05	1582.68	3.24176e-05
1431	3.24173e-05	6.29738e-05	1582.7	3.24173e-05
1432	3.2351e-05	6.29298e-05	1585.87	3.2351e-05
1433	3.23496e-05	6.28859e-05	1585.94	3.23496e-05
1434	3.23333e-05	6.2842e-05	1586.72	3.23333e-05
1435	3.23249e-05	6.27982e-05	1587.12	3.23249e-05
1436	3.23247e-05	6.27545e-05	1587.13	3.23247e-05
1437	3.23056e-05	6.27108e-05	1588.05	3.23056e-05
1438	3.22946e-05	6.26672e-05	1588.58	3.22946e-05
1439	3.22929e-05	6.26237e-05	1588.66	3.22929e-05
1440	3.22725e-05	6.25802e-05	1589.64	3.22725e-05
1441	3.22702e-05	6.25368e-05	1589.75	3.22702e-05
1442	3.22563e-05	6.24934e-05	1590.42	3.22563e-05
1443	3.22542e-05	6.24501e-05	1590.52	3.22542e-05
1444	3.22407e-05	6.24068e-05	1591.18	3.22407e-05
1445	3.22402e-05	6.23636e-05	1591.2	3.22402e-05
1446	3.22388e-05	6.23205e-05	1591.27	3.22388e-05
1447	3.22109e-05	6.22774e-05	1592.62	3.22109e-05
1448	3.2139e-05	6.22344e-05	1596.1	3.2139e-05
1449	3.21283e-05	6.21915e-05	1596.62	3.21283e-05
1450	3.21216e-05	6.21486e-05	1596.95	3.21216e-05
1451	3.21039e-05	6.21058e-05	1597.81	3.21039e-05
1452	3.21027e-05	6.2063e-05	1597.87	3.21027e-05
1453	3.20845e-05	6.20203e-05	1598.75	3.20845e-05
1454	3.2072e-05	6.19776e-05	1599.36	3.2072e-05
1455	3.20706e-05	6.1935e-05	1599.43	3.20706e-05
1456	3.204e-05	6.18925e-05	1600.93	3.204e-05
1457	3.20198e-05	6.185e-05	1601.91	3.20198e-05
1458	3.20085e-05	6.18076e-05	1602.46	3.20085e-05
1459	3.20079e-05	6.17652e-05	1602.5	3.20079e-05
1460	3.19858e-05	6.17229e-05	1603.58	3.19858e-05
1461	3.19232e-05	6.16807e-05	1606.65	3.19232e-05
1462	3.18938e-05	6.16385e-05	1608.1	3.18938e-05
1463	3.18741e-05	6.15964e-05	1609.07	3.18741e-05
1464	3.18057e-05	6.15543e-05	1612.46	3.18057e-05
1465	3.17696e-05	6.15123e-05	1614.25	3.17696e-05
1466	3.17453e-05	6.14703e-05	1615.46	3.17453e-05
1467	3.17201e-05	6.14284e-05	1616.71	3.17201e-05
1468	3.17196e-05	6.13866e-05	1616.74	3.17196e-05
1469	3.16988e-05	6.13448e-05	1617.77	3.16988e-05
1470	3.16244e-05	6.1303e-05	1621.5	3.16244e-05
1471	3.15522e-05	6.12614e-05	1625.12	3.15522e-05
1472	3.15434e-05	6.12197e-05	1625.57	3.15434e-05
1473	3.1538e-05	6.11782e-05	1625.84	3.1538e-05
1474	3.1529e-05	6.11367e-05	1626.29	3.1529e-05
1475	3.15086e-05	6.10952e-05	1627.32	3.15086e-05
1476	3.14403e-05	6.10538e-05	1630.78	3.14403e-05
1477	3.1402e-05	6.10125e-05	1632.72	3.1402e-05
1478	3.13876e-05	6.09712e-05	1633.45	3.13876e-05
1479	3.13755e-05	6.093e-05	1634.07	3.13755e-05
1480	3.13682e-05	6.08888e-05	1634.44	3.13682e-05
1481	3.13597e-05	6.08477e-05	1634.87	3.13597e-05
1482	3.13105e-05	6.08067e-05	1637.39	3.13105e-05
1483	3.12799e-05	6.07657e-05	1638.96	3.12799e-05
1484	3.12235e-05	6.07247e-05	1641.85	3.12235e-05
1485	3.1197e-05	6.06838e-05	1643.21	3.1197e-05
1486	3.11803e-05	6.0643e-05	1644.07	3.11803e-05
1487	3.11657e-05	6.06022e-05	1644.82	3.11657e-05
1488	3.11391e-05	6.05615e-05	1646.2	3.11391e-05
1489	3.11367e-05	6.05208e-05	1646.32	3.11367e-05
1490	3.10938e-05	6.04802e-05	1648.54	3.10938e-05
1491	3.10916e-05	6.04396e-05	1648.66	3.10916e-05
1492	3.1081e-05	6.03991e-05	1649.21	3.1081e-05
1493	3.10627e-05	6.03586e-05	1650.15	3.10627e-05
1494	3.10612e-05	6.03182e-05	1650.23	3.10612e-05
1495	3.10543e-05	6.02779e-05	1650.59	3.10543e-05
1496	3.10454e-05	6.02376e-05	1651.05	3.10454e-05
1497	3.10292e-05	6.01974e-05	1651.9	3.10292e-05
1498	3.10164e-05	6.01572e-05	1652.56	3.10164e-05
1499	3.10042e-05	6.01171e-05	1653.2	3.10042e-05
1500	3.09815e-05	6.0077e-05	1654.38	3.09815e-05
1501	3.09716e-05	6.00369e-05	1654.9	3.09716e-05
1502	3.0933e-05	5.9997e-05	1656.92	3.0933e-05
1503	3.08807e-05	5.99571e-05	1659.66	3.08807e-05
1504	3.08655e-05	5.99172e-05	1660.46	3.08655e-05
1505	3.07913e-05	5.98774e-05	1664.37	3.07913e-05
1506	3.07857e-05	5.98376e-05	1664.67	3.07857e-05
1507	3.07707e-05	5.97979e-05	1665.45	3.07707e-05
1508	3.07574e-05	5.97583e-05	1666.16	3.07574e-05
1509	3.07568e-05	5.97187e-05	1666.19	3.07568e-05
1510	3.07412e-05	5.96791e-05	1667.02	3.07412e-05
1511	3.07318e-05	5.96396e-05	1667.52	3.07318e-05
1512	3.07236e-05	5.96002e-05	1667.95	3.07236e-05
1513	3.07191e-05	5.95608e-05	1668.19	3.07191e-05
1514	3.0681e-05	5.95214e-05	1670.21	3.0681e-05
1515	3.06771e-05	5.94822e-05	1670.42	3.06771e-05
1516	3.06334e-05	5.94429e-05	1672.75	3.06334e-05
1517	3.0607e-05	5.94037e-05	1674.16	3.0607e-05
1518	3.06063e-05	5.93646e-05	1674.19	3.06063e-05
1519	3.05701e-05	5.93255e-05	1676.13	3.05701e-05
1520	3.05532e-05	5.92865e-05	1677.04	3.05532e-05
1521	3.05229e-05	5.92475e-05	1678.67	3.05229e-05
1522	3.04477e-05	5.92086e-05	1682.72	3.04477e-05
1523	3.04167e-05	5.91697e-05	1684.39	3.04167e-05
1524	3.0405e-05	5.91309e-05	1685.03	3.0405e-05
1525	3.04016e-05	5.90921e-05	1685.21	3.04016e-05
1526	3.03762e-05	5.90534e-05	1686.59	3.03762e-05
1527	3.0363e-05	5.90147e-05	1687.3	3.0363e-05
1528	3.03618e-05	5.89761e-05	1687.36	3.03618e-05
1529	3.03487e-05	5.89375e-05	1688.08	3.03487e-05
1530	3.03102e-05	5.8899e-05	1690.17	3.03102e-05
1531	3.03013e-05	5.88605e-05	1690.66	3.03013e-05
1532	3.02718e-05	5.88221e-05	1692.27	3.02718e-05
1533	3.02421e-05	5.87837e-05	1693.89	3.02421e-05
1534	3.02216e-05	5.87454e-05	1695.01	3.02216e-05
1535	3.01892e-05	5.87071e-05	1696.79	3.01892e-05
1536	3.0133e-05	5.86689e-05	1699.88	3.0133e-05
1537	3.01012e-05	5.86307e-05	1701.64	3.01012e-05
1538	3.00993e-05	5.85926e-05	1701.74	3.00993e-05
1539	3.00788e-05	5.85546e-05	1702.87	3.00788e-05
1540	3.00669e-05	5.85165e-05	1703.53	3.00669e-05
1541	3.00667e-05	5.84786e-05	1703.54	3.00667e-05
1542	3.00534e-05	5.84406e-05	1704.28	3.00534e-05
1543	3.00505e-05	5.84028e-05	1704.44	3.00505e-05
1544	3.00501e-05	5.83649e-05	1704.46	3.00501e-05
1545	3.00485e-05	5.83272e-05	1704.55	3.00485e-05
1546	3.00306e-05	5.82894e-05	1705.54	3.00306e-05
1547	2.9996e-05	5.82518e-05	1707.46	2.9996e-05
1548	2.99946e-05	5.82141e-05	1707.54	2.99946e-05
1549	2.99493e-05	5.81765e-05	1710.06	2.99493e-05
1550	2.99434e-05	5.8139e-05	1710.39	2.99434e-05
1551	2.99247e-05	5.81015e-05	1711.44	2.99247e-05
1552	2.99228e-05	5.80641e-05	1711.54	2.99228e-05
1553	2.99179e-05	5.80267e-05	1711.81	2.99179e-05
1554	2.99073e-05	5.79894e-05	1712.41	2.99073e-05
1555	2.99025e-05	5.79521e-05	1712.68	2.99025e-05
1556	2.98863e-05	5.79148e-05	1713.58	2.98863e-05
1557	2.9882e-05	5.78776e-05	1713.82	2.9882e-05
1558	2.98792e-05	5.78405e-05	1713.98	2.98792e-05
1559	2.98425e-05	5.78034e-05	1716.04	2.98425e-05
1560	2.98158e-05	5.77663e-05	1717.54	2.98158e-05
1561	2.97445e-05	5.77293e-05	1721.56	2.97445e-05
1562	2.97363e-05	5.76924e-05	1722.02	2.97363e-05
1563	2.97261e-05	5.76554e-05	1722.6	2.97261e-05
1564	2.9726e-05	5.76186e-05	1722.61	2.9726e-05
1565	2.97086e-05	5.75818e-05	1723.59	2.97086e-05
1566	2.9704e-05	5.7545e-05	1723.85	2.9704e-05
1567	2.97007e-05	5.75083e-05	1724.04	2.97007e-05
1568	2.96978e-05	5.74716e-05	1724.2	2.96978e-05
1569	2.96293e-05	5.7435e-05	1728.09	2.96293e-05
1570	2.96125e-05	5.73984e-05	1729.05	2.96125e-05
1571	2.95772e-05	5.73618e-05	1731.06	2.95772e-05
1572	2.95055e-05	5.73254e-05	1735.17	2.95055e-05
1573	2.94574e-05	5.72889e-05	1737.94	2.94574e-05
1574	2.94409e-05	5.72525e-05	1738.89	2.94409e-05
1575	2.94273e-05	5.72162e-05	1739.67	2.94273e-05
1576	2.94099e-05	5.71799e-05	1740.68	2.94099e-05
1577	2.93877e-05	5.71436e-05	1741.96	2.93877e-05
1578	2.93691e-05	5.71074e-05	1743.04	2.93691e-05
1579	2.93516e-05	5.70712e-05	1744.05	2.93516e-05
1580	2.93506e-05	5.70351e-05	1744.11	2.93506e-05
1581	2.93464e-05	5.6999e-05	1744.36	2.93464e-05
1582	2.93349e-05	5.6963e-05	1745.02	2.93349e-05
1583	2.93227e-05	5.6927e-05	1745.73	2.93227e-05
1584	2.93104e-05	5.68911e-05	1746.45	2.93104e-05
1585	2.92213e-05	5.68552e-05	1751.64	2.92213e-05
1586	2.92104e-05	5.68193e-05	1752.28	2.92104e-05
1587	2.92043e-05	5.67835e-05	1752.63	2.92043e-05
1588	2.91893e-05	5.67478e-05	1753.51	2.91893e-05
1589	2.91502e-05	5.67121e-05	1755.81	2.91502e-05
1590	2.91237e-05	5.66764e-05	1757.37	2.91237e-05
1591	2.91071e-05	5.66408e-05	1758.35	2.91071e-05
1592	2.90992e-05	5.66052e-05	1758.82	2.90992e-05
1593	2.90695e-05	5.65697e-05	1760.57	2.90695e-05
1594	2.90681e-05	5.65342e-05	1760.65	2.90681e-05
1595	2.90662e-05	5.64987e-05	1760.76	2.90662e-05
1596	2.90383e-05	5.64633e-05	1762.41	2.90383e-05
1597	2.90093e-05	5.6428e-05	1764.13	2.90093e-05
1598	2.89935e-05	5.63927e-05	1765.07	2.89935e-05
1599	2.89706e-05	5.63574e-05	1766.43	2.89706e-05
1600	2.89693e-05	5.63222e-05	1766.51	2.89693e-05
1601	2.894e-05	5.6287e-05	1768.25	2.894e-05
1602	2.89288e-05	5.62518e-05	1768.92	2.89288e-05
1603	2.89228e-05	5.62168e-05	1769.28	2.89228e-05
1604	2.88962e-05	5.61817e-05	1770.87	2.88962e-05
1605	2.8893e-05	5.61467e-05	1771.06	2.8893e-05
1606	2.88813e-05	5.61117e-05	1771.76	2.88813e-05
1607	2.8868e-05	5.60768e-05	1772.56	2.8868e-05
1608	2.88675e-05	5.6042e-05	1772.59	2.88675e-05
1609	2.88068e-05	5.60071e-05	1776.23	2.88068e-05
1610	2.88062e-05	5.59723e-05	1776.27	2.88062e-05
1611	2.88003e-05	5.59376e-05	1776.62	2.88003e-05
1612	2.87998e-05	5.59029e-05	1776.65	2.87998e-05
1613	2.87717e-05	5.58682e-05	1778.35	2.87717e-05
1614	2.8756e-05	5.58336e-05	1779.3	2.8756e-05
1615	2.87532e-05	5.5799e-05	1779.47	2.87532e-05
1616	2.87417e-05	5.57645e-05	1780.16	2.87417e-05
1617	2.87169e-05	5.573e-05	1781.66	2.87169e-05
1618	2.86954e-05	5.56956e-05	1782.96	2.86954e-05
1619	2.86217e-05	5.56612e-05	1787.44	2.86217e-05
1620	2.85897e-05	5.56268e-05	1789.39	2.85897e-05
1621	2.85618e-05	5.55925e-05	1791.1	2.85618e-05
1622	2.85341e-05	5.55582e-05	1792.79	2.85341e-05
1623	2.85214e-05	5.5524e-05	1793.57	2.85214e-05
1624	2.85186e-05	5.54898e-05	1793.74	2.85186e-05
1625	2.84506e-05	5.54557e-05	1797.92	2.84506e-05
1626	2.84283e-05	5.54216e-05	1799.3	2.84283e-05
1627	2.84205e-05	5.53875e-05	1799.78	2.84205e-05
1628	2.84132e-05	5.53535e-05	1800.23	2.84132e-05
1629	2.84098e-05	5.53195e-05	1800.44	2.84098e-05
1630	2.83811e-05	5.52856e-05	1802.21	2.83811e-05
1631	2.83511e-05	5.52517e-05	1804.08	2.83511e-05
1632	2.83444e-05	5.52178e-05	1804.49	2.83444e-05
1633	2.83271e-05	5.5184e-05	1805.57	2.83271e-05
1634	2.83177e-05	5.51502e-05	1806.15	2.83177e-05
1635	2.82975e-05	5.51165e-05	1807.41	2.82975e-05
1636	2.82205e-05	5.50828e-05	1812.22	2.82205e-05
1637	2.8219e-05	5.50492e-05	1812.31	2.8219e-05
1638	2.81996e-05	5.50155e-05	1813.53	2.81996e-05
1639	2.81809e-05	5.4982e-05	1814.7	2.81809e-05
1640	2.81473e-05	5.49485e-05	1816.81	2.81473e-05
1641	2.8132e-05	5.4915e-05	1817.78	2.8132e-05
1642	2.81203e-05	5.48815e-05	1818.52	2.81203e-05
1643	2.80807e-05	5.48481e-05	1821.01	2.80807e-05
1644	2.80777e-05	5.48148e-05	1821.21	2.80777e-05
1645	2.80706e-05	5.47814e-05	1821.65	2.80706e-05
1646	2.80687e-05	5.47482e-05	1821.77	2.80687e-05
1647	2.80599e-05	5.47149e-05	1822.33	2.80599e-05
1648	2.80178e-05	5.46817e-05	1825	2.80178e-05
1649	2.79536e-05	5.46486e-05	1829.09	2.79536e-05
1650	2.79488e-05	5.46154e-05	1829.39	2.79488e-05
1651	2.79365e-05	5.45824e-05	1830.18	2.79365e-05
1652	2.78797e-05	5.45493e-05	1833.81	2.78797e-05
1653	2.78715e-05	5.45163e-05	1834.33	2.78715e-05
1654	2.78654e-05	5.44834e-05	1834.73	2.78654e-05
1655	2.78195e-05	5.44504e-05	1837.68	2.78195e-05
1656	2.78042e-05	5.44175e-05	1838.67	2.78042e-05
1657	2.77951e-05	5.43847e-05	1839.25	2.77951e-05
1658	2.77848e-05	5.43519e-05	1839.92	2.77848e-05
1659	2.77807e-05	5.43191e-05	1840.18	2.77807e-05
1660	2.77798e-05	5.42864e-05	1840.24	2.77798e-05
1661	2.77773e-05	5.42537e-05	1840.4	2.77773e-05
1662	2.77751e-05	5.42211e-05	1840.54	2.77751e-05
1663	2.77647e-05	5.41885e-05	1841.22	2.77647e-05
1664	2.77172e-05	5.41559e-05	1844.29	2.77172e-05
1665	2.77078e-05	5.41234e-05	1844.9	2.77078e-05
1666	2.77048e-05	5.40909e-05	1845.1	2.77048e-05
1667	2.76575e-05	5.40585e-05	1848.17	2.76575e-05
1668	2.76321e-05	5.40261e-05	1849.83	2.76321e-05
1669	2.76319e-05	5.39937e-05	1849.84	2.76319e-05
1670	2.76124e-05	5.39614e-05	1851.11	2.76124e-05
1671	2.75769e-05	5.39291e-05	1853.43	2.75769e-05
1672	2.75287e-05	5.38968e-05	1856.6	2.75287e-05
1673	2.75175e-05	5.38646e-05	1857.33	2.75175e-05
1674	2.75048e-05	5.38324e-05	1858.17	2.75048e-05
1675	2.74507e-05	5.38003e-05	1861.74	2.74507e-05
1676	2.74337e-05	5.37682e-05	1862.86	2.74337e-05
1677	2.74216e-05	5.37361e-05	1863.66	2.74216e-05
1678	2.73635e-05	5.37041e-05	1867.52	2.73635e-05
1679	2.73323e-05	5.36721e-05	1869.59	2.73323e-05
1680	2.73109e-05	5.36402e-05	1871.02	2.73109e-05
1681	2.7305e-05	5.36082e-05	1871.41	2.7305e-05
1682	2.73023e-05	5.35764e-05	1871.6	2.73023e-05
1683	2.72962e-05	5.35445e-05	1872	2.72962e-05
1684	2.72823e-05	5.35127e-05	1872.93	2.72823e-05
1685	2.72735e-05	5.3481e-05	1873.52	2.72735e-05
1686	2.7254e-05	5.34493e-05	1874.83	2.7254e-05
1687	2.72337e-05	5.34176e-05	1876.19	2.72337e-05
1688	2.71895e-05	5.33859e-05	1879.17	2.71895e-05
1689	2.71764e-05	5.33543e-05	1880.04	2.71764e-05
1690	2.71677e-05	5.33228e-05	1880.63	2.71677e-05
1691	2.71675e-05	5.32912e-05	1880.65	2.71675e-05
1692	2.71637e-05	5.32597e-05	1880.9	2.71637e-05
1693	2.71281e-05	5.32283e-05	1883.31	2.71281e-05
1694	2.71195e-05	5.31968e-05	1883.89	2.71195e-05
1695	2.71097e-05	5.31655e-05	1884.55	2.71097e-05
1696	2.70652e-05	5.31341e-05	1887.57	2.70652e-05
1697	2.70556e-05	5.31028e-05	1888.22	2.70556e-05
1698	2.70397e-05	5.30715e-05	1889.3	2.70397e-05
1699	2.70281e-05	5.30403e-05	1890.09	2.70281e-05
1700	2.70193e-05	5.30091e-05	1890.69	2.70193e-05
1701	2.69856e-05	5.29779e-05	1892.99	2.69856e-05
1702	2.69485e-05	5.29468e-05	1895.53	2.69485e-05
1703	2.69029e-05	5.29157e-05	1898.66	2.69029e-05
1704	2.68943e-05	5.28847e-05	1899.25	2.68943e-05
1705	2.68751e-05	5.28536e-05	1900.57	2.68751e-05
1706	2.68401e-05	5.28227e-05	1902.99	2.68401e-05
1707	2.67965e-05	5.27917e-05	1906	2.67965e-05
1708	2.67761e-05	5.27608e-05	1907.41	2.67761e-05
1709	2.67593e-05	5.27299e-05	1908.58	2.67593e-05
1710	2.67529e-05	5.26991e-05	1909.02	2.67529e-05
1711	2.67435e-05	5.26683e-05	1909.68	2.67435e-05
1712	2.67422e-05	5.26375e-05	1909.77	2.67422e-05
1713	2.67384e-05	5.26068e-05	1910.03	2.67384e-05
1714	2.6717e-05	5.25761e-05	1911.52	2.6717e-05
1715	2.67089e-05	5.25455e-05	1912.09	2.67089e-05
1716	2.66894e-05	5.25148e-05	1913.45	2.66894e-05
1717	2.66868e-05	5.24843e-05	1913.63	2.66868e-05
1718	2.66701e-05	5.24537e-05	1914.8	2.66701e-05
1719	2.66694e-05	5.24232e-05	1914.85	2.66694e-05
1720	2.66682e-05	5.23927e-05	1914.93	2.66682e-05
1721	2.66657e-05	5.23623e-05	1915.1	2.66657e-05
1722	2.66532e-05	5.23319e-05	1915.98	2.66532e-05
1723	2.66498e-05	5.23015e-05	1916.21	2.66498e-05
1724	2.66484e-05	5.22711e-05	1916.31	2.66484e-05
1725	2.66401e-05	5.22408e-05	1916.89	2.66401e-05
1726	2.66131e-05	5.22106e-05	1918.79	2.66131e-05
1727	2.6611e-05	5.21803e-05	1918.94	2.6611e-05
1728	2.65962e-05	5.21502e-05	1919.97	2.65962e-05
1729	2.65878e-05	5.212e-05	1920.57	2.65878e-05
1730	2.6561e-05	5.20899e-05	1922.46	2.6561e-05
1731	2.6551e-05	5.20598e-05	1923.15	2.6551e-05
1732	2.65407e-05	5.20297e-05	1923.89	2.65407e-05
1733	2.65083e-05	5.19997e-05	1926.18	2.65083e-05
1734	2.64967e-05	5.19697e-05	1926.99	2.64967e-05
1735	2.64889e-05	5.19397e-05	1927.55	2.64889e-05
1736	2.64784e-05	5.19098e-05	1928.29	2.64784e-05
1737	2.64266e-05	5.18799e-05	1931.97	2.64266e-05
1738	2.64251e-05	5.18501e-05	1932.08	2.64251e-05
1739	2.63911e-05	5.18203e-05	1934.5	2.63911e-05
1740	2.6389e-05	5.17905e-05	1934.65	2.6389e-05
1741	2.63685e-05	5.17607e-05	1936.12	2.63685e-05
1742	2.63612e-05	5.1731e-05	1936.64	2.63612e-05
1743	2.63345e-05	5.17014e-05	1938.55	2.63345e-05
1744	2.63146e-05	5.16717e-05	1939.98	2.63146e-05
1745	2.63111e-05	5.16421e-05	1940.23	2.63111e-05
1746	2.63023e-05	5.16125e-05	1940.86	2.63023e-05
1747	2.6299e-05	5.1583e-05	1941.09	2.6299e-05
1748	2.62858e-05	5.15535e-05	1942.04	2.62858e-05
1749	2.62842e-05	5.1524e-05	1942.16	2.62842e-05
1750	2.62355e-05	5.14945e-05	1945.67	2.62355e-05
1751	2.62296e-05	5.14651e-05	1946.09	2.62296e-05
1752	2.62257e-05	5.14358e-05	1946.38	2.62257e-05
1753	2.62196e-05	5.14064e-05	1946.81	2.62196e-05
1754	2.62012e-05	5.13771e-05	1948.15	2.62012e-05
1755	2.61962e-05	5.13478e-05	1948.51	2.61962e-05
1756	2.61758e-05	5.13186e-05	1949.98	2.61758e-05
1757	2.61635e-05	5.12894e-05	1950.88	2.61635e-05
1758	2.61527e-05	5.12602e-05	1951.66	2.61527e-05
1759	2.61522e-05	5.12311e-05	1951.7	2.61522e-05
1760	2.61454e-05	5.1202e-05	1952.19	2.61454e-05
1761	2.6118e-05	5.11729e-05	1954.18	2.6118e-05
1762	2.60792e-05	5.11438e-05	1957.01	2.60792e-05
1763	2.60676e-05	5.11148e-05	1957.86	2.60676e-05
1764	2.60369e-05	5.10859e-05	1960.11	2.60369e-05
1765	2.60323e-05	5.10569e-05	1960.45	2.60323e-05
1766	2.60322e-05	5.1028e-05	1960.46	2.60322e-05
1767	2.60251e-05	5.09991e-05	1960.97	2.60251e-05
1768	2.60033e-05	5.09703e-05	1962.57	2.60033e-05
1769	2.60008e-05	5.09415e-05	1962.75	2.60008e-05
1770	2.59986e-05	5.09127e-05	1962.92	2.59986e-05
1771	2.59841e-05	5.08839e-05	1963.98	2.59841e-05
1772	2.59629e-05	5.08552e-05	1965.55	2.59629e-05
1773	2.59602e-05	5.08265e-05	1965.74	2.59602e-05
1774	2.59379e-05	5.07979e-05	1967.38	2.59379e-05
1775	2.59193e-05	5.07693e-05	1968.76	2.59193e-05
1776	2.59161e-05	5.07407e-05	1969	2.59161e-05
1777	2.58933e-05	5.07121e-05	1970.68	2.58933e-05
1778	2.5891e-05	5.06836e-05	1970.85	2.5891e-05
1779	2.58735e-05	5.06551e-05	1972.15	2.58735e-05
1780	2.5858e-05	5.06267e-05	1973.3	2.5858e-05
1781	2.58564e-05	5.05982e-05	1973.42	2.58564e-05
1782	2.58536e-05	5.05698e-05	1973.63	2.58536e-05
1783	2.58298e-05	5.05415e-05	1975.4	2.58298e-05
1784	2.58176e-05	5.05132e-05	1976.3	2.58176e-05
1785	2.57926e-05	5.04849e-05	1978.17	2.57926e-05
1786	2.57824e-05	5.04566e-05	1978.93	2.57824e-05
1787	2.57677e-05	5.04284e-05	1980.03	2.57677e-05
1788	2.57246e-05	5.04001e-05	1983.25	2.57246e-05
1789	2.57142e-05	5.0372e-05	1984.03	2.57142e-05
1790	2.57075e-05	5.03438e-05	1984.54	2.57075e-05
1791	2.57007e-05	5.03157e-05	1985.05	2.57007e-05
1792	2.56891e-05	5.02876e-05	1985.92	2.56891e-05
1793	2.56779e-05	5.02596e-05	1986.77	2.56779e-05
1794	2.56744e-05	5.02316e-05	1987.03	2.56744e-05
1795	2.56734e-05	5.02036e-05	1987.1	2.56734e-05
1796	2.56423e-05	5.01756e-05	1989.45	2.56423e-05
1797	2.56311e-05	5.01477e-05	1990.29	2.56311e-05
1798	2.56307e-05	5.01198e-05	1990.32	2.56307e-05
1799	2.56143e-05	5.0092e-05	1991.56	2.56143e-05
1800	2.56103e-05	5.00641e-05	1991.86	2.56103e-05
1801	2.56002e-05	5.00363e-05	1992.63	2.56002e-05
1802	2.55976e-05	5.00086e-05	1992.83	2.55976e-05
1803	2.55839e-05	4.99808e-05	1993.86	2.55839e-05
1804	2.55781e-05	4.99531e-05	1994.31	2.55781e-05
1805	2.55638e-05	4.99255e-05	1995.39	2.55638e-05
1806	2.55463e-05	4.98978e-05	1996.72	2.55463e-05
1807	2.5538e-05	4.98702e-05	1997.35	2.5538e-05
1808	2.55291e-05	4.98426e-05	1998.03	2.55291e-05
1809	2.55213e-05	4.98151e-05	1998.62	2.55213e-05
1810	2.55171e-05	4.97875e-05	1998.94	2.55171e-05
1811	2.54909e-05	4.97601e-05	2000.94	2.54909e-05
1812	2.54358e-05	4.97326e-05	2005.15	2.54358e-05
1813	2.54173e-05	4.97052e-05	2006.57	2.54173e-05
1814	2.54115e-05	4.96778e-05	2007.01	2.54115e-05
1815	2.53917e-05	4.96504e-05	2008.54	2.53917e-05
1816	2.53806e-05	4.96231e-05	2009.4	2.53806e-05
1817	2.53806e-05	4.95957e-05	2009.4	2.53806e-05
1818	2.53711e-05	4.95685e-05	2010.12	2.53711e-05
1819	2.52734e-05	4.95412e-05	2017.68	2.52734e-05
1820	2.52584e-05	4.9514e-05	2018.84	2.52584e-05
1821	2.52005e-05	4.94868e-05	2023.35	2.52005e-05
1822	2.51895e-05	4.94596e-05	2024.21	2.51895e-05
1823	2.51727e-05	4.94325e-05	2025.53	2.51727e-05
1824	2.51512e-05	4.94054e-05	2027.21	2.51512e-05
1825	2.51482e-05	4.93783e-05	2027.45	2.51482e-05
1826	2.51342e-05	4.93513e-05	2028.54	2.51342e-05
1827	2.51287e-05	4.93243e-05	2028.97	2.51287e-05
1828	2.50863e-05	4.92973e-05	2032.31	2.50863e-05
1829	2.50744e-05	4.92703e-05	2033.24	2.50744e-05
1830	2.50607e-05	4.92434e-05	2034.32	2.50607e-05
1831	2.50605e-05	4.92165e-05	2034.34	2.50605e-05
1832	2.50544e-05	4.91897e-05	2034.82	2.50544e-05
1833	2.50396e-05	4.91628e-05	2035.99	2.50396e-05
1834	2.50241e-05	4.9136e-05	2037.21	2.50241e-05
1835	2.50235e-05	4.91092e-05	2037.27	2.50235e-05
1836	2.49932e-05	4.90825e-05	2039.67	2.49932e-05
1837	2.49662e-05	4.90558e-05	2041.81	2.49662e-05
1838	2.49648e-05	4.90291e-05	2041.92	2.49648e-05
1839	2.49633e-05	4.90024e-05	2042.04	2.49633e-05
1840	2.49424e-05	4.89758e-05	2043.7	2.49424e-05
1841	2.49031e-05	4.89492e-05	2046.83	2.49031e-05
1842	2.4871e-05	4.89226e-05	2049.4	2.4871e-05
1843	2.48263e-05	4.88961e-05	2052.99	2.48263e-05
1844	2.48244e-05	4.88696e-05	2053.15	2.48244e-05
1845	2.48066e-05	4.88431e-05	2054.58	2.48066e-05
1846	2.48054e-05	4.88166e-05	2054.67	2.48054e-05
1847	2.48012e-05	4.87902e-05	2055.01	2.48012e-05
1848	2.47825e-05	4.87638e-05	2056.52	2.47825e-05
1849	2.47639e-05	4.87374e-05	2058.02	2.47639e-05
1850	2.47459e-05	4.87111e-05	2059.47	2.47459e-05
1851	2.47183e-05	4.86847e-05	2061.71	2.47183e-05
1852	2.46938e-05	4.86585e-05	2063.7	2.46938e-05
1853	2.46773e-05	4.86322e-05	2065.03	2.46773e-05
1854	2.46578e-05	4.8606e-05	2066.62	2.46578e-05
1855	2.46218e-05	4.85798e-05	2069.56	2.46218e-05
1856	2.46217e-05	4.85536e-05	2069.57	2.46217e-05
1857	2.46181e-05	4.85274e-05	2069.86	2.46181e-05
1858	2.46015e-05	4.85013e-05	2071.22	2.46015e-05
1859	2.46003e-05	4.84752e-05	2071.31	2.46003e-05
1860	2.45917e-05	4.84492e-05	2072.02	2.45917e-05
1861	2.45793e-05	4.84231e-05	2073.03	2.45793e-05
1862	2.45788e-05	4.83971e-05	2073.07	2.45788e-05
1863	2.45692e-05	4.83712e-05	2073.86	2.45692e-05
1864	2.45489e-05	4.83452e-05	2075.53	2.45489e-05
1865	2.45396e-05	4.83193e-05	2076.29	2.45396e-05
1866	2.45318e-05	4.82934e-05	2076.93	2.45318e-05
1867	2.45082e-05	4.82675e-05	2078.87	2.45082e-05
1868	2.45013e-05	4.82417e-05	2079.44	2.45013e-05
1869	2.45004e-05	4.82159e-05	2079.52	2.45004e-05
1870	2.44753e-05	4.81901e-05	2081.59	2.44753e-05
1871	2.44535e-05	4.81643e-05	2083.39	2.44535e-05
1872	2.44524e-05	4.81386e-05	2083.48	2.44524e-05
1873	2.44523e-05	4.81129e-05	2083.49	2.44523e-05
1874	2.4449e-05	4.80872e-05	2083.76	2.4449e-05
1875	2.4426e-05	4.80616e-05	2085.67	2.4426e-05
1876	2.43677e-05	4.8036e-05	2090.51	2.43677e-05
1877	2.43406e-05	4.80104e-05	2092.78	2.43406e-05
1878	2.4339e-05	4.79848e-05	2092.91	2.4339e-05
1879	2.43044e-05	4.79593e-05	2095.8	2.43044e-05
1880	2.42885e-05	4.79338e-05	2097.14	2.42885e-05
1881	2.42859e-05	4.79083e-05	2097.35	2.42859e-05
1882	2.42853e-05	4.78828e-05	2097.4	2.42853e-05
1883	2.42767e-05	4.78574e-05	2098.12	2.42767e-05
1884	2.42727e-05	4.7832e-05	2098.46	2.42727e-05
1885	2.42708e-05	4.78066e-05	2098.62	2.42708e-05
1886	2.42269e-05	4.77813e-05	2102.32	2.42269e-05
1887	2.42218e-05	4.77559e-05	2102.74	2.42218e-05
1888	2.42206e-05	4.77306e-05	2102.84	2.42206e-05
1889	2.42195e-05	4.77054e-05	2102.94	2.42195e-05
1890	2.42158e-05	4.76801e-05	2103.25	2.42158e-05
1891	2.42155e-05	4.76549e-05	2103.27	2.42155e-05
1892	2.41891e-05	4.76297e-05	2105.5	2.41891e-05
1893	2.41836e-05	4.76046e-05	2105.97	2.41836e-05
1894	2.41813e-05	4.75794e-05	2106.16	2.41813e-05
1895	2.41601e-05	4.75543e-05	2107.96	2.41601e-05
1896	2.41598e-05	4.75293e-05	2107.98	2.41598e-05
1897	2.41577e-05	4.75042e-05	2108.16	2.41577e-05
1898	2.41409e-05	4.74792e-05	2109.58	2.41409e-05
1899	2.4121e-05	4.74542e-05	2111.28	2.4121e-05
1900	2.40913e-05	4.74292e-05	2113.8	2.40913e-05
1901	2.4064e-05	4.74042e-05	2116.13	2.4064e-05
1902	2.40528e-05	4.73793e-05	2117.09	2.40528e-05
1903	2.40323e-05	4.73544e-05	2118.84	2.40323e-05
1904	2.39892e-05	4.73295e-05	2122.53	2.39892e-05
1905	2.39823e-05	4.73047e-05	2123.13	2.39823e-05
1906	2.39712e-05	4.72799e-05	2124.08	2.39712e-05
1907	2.39708e-05	4.72551e-05	2124.11	2.39708e-05
1908	2.39692e-05	4.72303e-05	2124.25	2.39692e-05
1909	2.39235e-05	4.72056e-05	2128.2	2.39235e-05
1910	2.3886e-05	4.71809e-05	2131.43	2.3886e-05
1911	2.38767e-05	4.71562e-05	2132.24	2.38767e-05
1912	2.38759e-05	4.71315e-05	2132.31	2.38759e-05
1913	2.3873e-05	4.71069e-05	2132.56	2.3873e-05
1914	2.38574e-05	4.70823e-05	2133.92	2.38574e-05
1915	2.38477e-05	4.70577e-05	2134.76	2.38477e-05
1916	2.38419e-05	4.70331e-05	2135.26	2.38419e-05
1917	2.38321e-05	4.70086e-05	2136.11	2.38321e-05
1918	2.38199e-05	4.69841e-05	2137.18	2.38199e-05
1919	2.38025e-05	4.69596e-05	2138.69	2.38025e-05
1920	2.37573e-05	4.69351e-05	2142.65	2.37573e-05
1921	2.37295e-05	4.69107e-05	2145.08	2.37295e-05
1922	2.37253e-05	4.68863e-05	2145.45	2.37253e-05
1923	2.37005e-05	4.68619e-05	2147.62	2.37005e-05
1924	2.3688e-05	4.68376e-05	2148.72	2.3688e-05
1925	2.36743e-05	4.68132e-05	2149.93	2.36743e-05
1926	2.36693e-05	4.67889e-05	2150.37	2.36693e-05
1927	2.36647e-05	4.67646e-05	2150.78	2.36647e-05
1928	2.36302e-05	4.67404e-05	2153.82	2.36302e-05
1929	2.36235e-05	4.67162e-05	2154.42	2.36235e-05
1930	2.36171e-05	4.66919e-05	2154.99	2.36171e-05
1931	2.36125e-05	4.66678e-05	2155.4	2.36125e-05
1932	2.35979e-05	4.66436e-05	2156.69	2.35979e-05
1933	2.35952e-05	4.66195e-05	2156.93	2.35952e-05
1934	2.35931e-05	4.65954e-05	2157.11	2.35931e-05
1935	2.35918e-05	4.65713e-05	2157.23	2.35918e-05
1936	2.35708e-05	4.65472e-05	2159.1	2.35708e-05
1937	2.35485e-05	4.65232e-05	2161.08	2.35485e-05
1938	2.35401e-05	4.64992e-05	2161.82	2.35401e-05
1939	2.35373e-05	4.64752e-05	2162.07	2.35373e-05
1940	2.35371e-05	4.64513e-05	2162.09	2.35371e-05
1941	2.35317e-05	4.64273e-05	2162.58	2.35317e-05
1942	2.35284e-05	4.64034e-05	2162.87	2.35284e-05
1943	2.35184e-05	4.63795e-05	2163.76	2.35184e-05
1944	2.35115e-05	4.63557e-05	2164.37	2.35115e-05
1945	2.3509e-05	4.63319e-05	2164.6	2.3509e-05
1946	2.35089e-05	4.6308e-05	2164.6	2.35089e-05
1947	2.35089e-05	4.62843e-05	2164.61	2.35089e-05
1948	2.35015e-05	4.62605e-05	2165.27	2.35015e-05
1949	2.34826e-05	4.62368e-05	2166.96	2.34826e-05
1950	2.34741e-05	4.62131e-05	2167.72	2.34741e-05
1951	2.34653e-05	4.61894e-05	2168.51	2.34653e-05
1952	2.34616e-05	4.61657e-05	2168.84	2.34616e-05
1953	2.346e-05	4.61421e-05	2168.99	2.346e-05
1954	2.34553e-05	4.61185e-05	2169.41	2.34553e-05
1955	2.34275e-05	4.60949e-05	2171.91	2.34275e-05
1956	2.34223e-05	4.60713e-05	2172.37	2.34223e-05
1957	2.34193e-05	4.60478e-05	2172.64	2.34193e-05
1958	2.34085e-05	4.60242e-05	2173.62	2.34085e-05
1959	2.34078e-05	4.60007e-05	2173.68	2.34078e-05
1960	2.33888e-05	4.59773e-05	2175.39	2.33888e-05
1961	2.33756e-05	4.59538e-05	2176.58	2.33756e-05
1962	2.33745e-05	4.59304e-05	2176.69	2.33745e-05
1963	2.33502e-05	4.5907e-05	2178.88	2.33502e-05
1964	2.33468e-05	4.58836e-05	2179.19	2.33468e-05
1965	2.33032e-05	4.58603e-05	2183.14	2.33032e-05
1966	2.32813e-05	4.5837e-05	2185.13	2.32813e-05
1967	2.32679e-05	4.58137e-05	2186.36	2.32679e-05
1968	2.32673e-05	4.57904e-05	2186.4	2.32673e-05
1969	2.3263e-05	4.57671e-05	2186.8	2.3263e-05
1970	2.32602e-05	4.57439e-05	2187.06	2.32602e-05
1971	2.32591e-05	4.57207e-05	2187.15	2.32591e-05
1972	2.3256e-05	4.56975e-05	2187.44	2.3256e-05
1973	2.32444e-05	4.56743e-05	2188.5	2.32444e-05
1974	2.32292e-05	4.56512e-05	2189.88	2.32292e-05
1975	2.32258e-05	4.56281e-05	2190.19	2.32258e-05
1976	2.32026e-05	4.5605e-05	2192.32	2.32026e-05
1977	2.3191e-05	4.55819e-05	2193.39	2.3191e-05
1978	2.31881e-05	4.55589e-05	2193.65	2.31881e-05
1979	2.31843e-05	4.55359e-05	2194	2.31843e-05
1980	2.31743e-05	4.55129e-05	2194.92	2.31743e-05
1981	2.31662e-05	4.54899e-05	2195.67	2.31662e-05
1982	2.31646e-05	4.54669e-05	2195.81	2.31646e-05
1983	2.3163e-05	4.5444e-05	2195.96	2.3163e-05
1984	2.31399e-05	4.54211e-05	2198.08	2.31399e-05
1985	2.31391e-05	4.53982e-05	2198.16	2.31391e-05
1986	2.31309e-05	4.53754e-05	2198.91	2.31309e-05
1987	2.31204e-05	4.53525e-05	2199.87	2.31204e-05
1988	2.31155e-05	4.53297e-05	2200.33	2.31155e-05
1989	2.30916e-05	4.53069e-05	2202.54	2.30916e-05
1990	2.30885e-05	4.52842e-05	2202.83	2.30885e-05
1991	2.30671e-05	4.52614e-05	2204.81	2.30671e-05
1992	2.30669e-05	4.52387e-05	2204.82	2.30669e-05
1993	2.30468e-05	4.5216e-05	2206.69	2.30468e-05
1994	2.30453e-05	4.51933e-05	2206.83	2.30453e-05
1995	2.30342e-05	4.51707e-05	2207.86	2.30342e-05
1996	2.30336e-05	4.5148e-05	2207.92	2.30336e-05
1997	2.30296e-05	4.51254e-05	2208.29	2.30296e-05
1998	2.30206e-05	4.51028e-05	2209.12	2.30206e-05
1999	2.29878e-05	4.50803e-05	2212.18	2.29878e-05
[truncated: 37,092 more rows]
