# Supplementary material for: Bacterial population dynamics during colonization of solid tumors
Source: Mol Syst Biol. 2025 Dec 15;22(3):412–34. doi: 10.1038/s44320-025-00175-5 (PMC12953616; doi:10.1038/s44320-025-00175-5)
Supplement: Supplementary file 9 — Source data Fig. 4 [file 44320_2025_175_MOESM9_ESM.zip › Figure 4/4C/Fig4C.xlsx]

## Sheet: Sheet1
Barcode rank	Barcode frequency (simulation)	Zipf's law	Barcode rank (theory)	Barcode frequency (theory)
1	0.208759	0.106765	0.509842	0.208759
2	0.0941708	0.0533826	1.13017	0.0941708
3	0.0580701	0.0355884	1.83267	0.0580701
4	0.0468435	0.0266913	2.27182	0.0468435
5	0.0345199	0.0213531	3.08266	0.0345199
6	0.0246352	0.0177942	4.31916	0.0246352
7	0.017284	0.0152522	6.15532	0.017284
8	0.0118943	0.0133457	8.94261	0.0118943
9	0.0118403	0.0118628	8.98332	0.0118403
10	0.0105968	0.0106765	10.0367	0.0105968
11	0.00922666	0.00970593	11.5258	0.00922666
12	0.00892242	0.0088971	11.9185	0.00892242
13	0.0072884	0.00821271	14.5875	0.0072884
14	0.00692075	0.00762609	15.3616	0.00692075
15	0.00632669	0.00711768	16.8021	0.00632669
16	0.0057355	0.00667283	18.5316	0.0057355
17	0.0053209	0.00628031	19.9733	0.0053209
18	0.00473888	0.0059314	22.4222	0.00473888
19	0.00468519	0.00561922	22.6787	0.00468519
20	0.00458366	0.00533826	23.1802	0.00458366
21	0.00449905	0.00508406	23.6154	0.00449905
22	0.0043356	0.00485297	24.5039	0.0043356
23	0.00426991	0.00464197	24.8802	0.00426991
24	0.00372594	0.00444855	28.5047	0.00372594
25	0.00352786	0.00427061	30.1015	0.00352786
26	0.00304687	0.00410636	34.8408	0.00304687
27	0.00289216	0.00395427	36.6993	0.00289216
28	0.00287909	0.00381304	36.8654	0.00287909
29	0.0028461	0.00368156	37.2915	0.0028461
30	0.00283863	0.00355884	37.3894	0.00283863
31	0.00281244	0.00344404	37.7365	0.00281244
32	0.00277822	0.00333641	38.2001	0.00277822
33	0.00277566	0.00323531	38.2351	0.00277566
34	0.00268682	0.00314015	39.4955	0.00268682
35	0.00267794	0.00305044	39.6261	0.00267794
36	0.0024286	0.0029657	43.6809	0.0024286
37	0.00226879	0.00288555	46.7469	0.00226879
38	0.00225178	0.00280961	47.0986	0.00225178
39	0.00219378	0.00273757	48.3392	0.00219378
40	0.00216827	0.00266913	48.9058	0.00216827
41	0.00216593	0.00260403	48.9585	0.00216593
42	0.00208175	0.00254203	50.9305	0.00208175
43	0.00205951	0.00248291	51.4783	0.00205951
44	0.00205575	0.00242648	51.572	0.00205575
45	0.00205226	0.00237256	51.6596	0.00205226
46	0.00204465	0.00232098	51.8509	0.00204465
47	0.00199786	0.0022716	53.0604	0.00199786
48	0.00197185	0.00222428	53.7573	0.00197185
49	0.0019638	0.00217888	53.9768	0.0019638
50	0.00193438	0.00213531	54.7944	0.00193438
51	0.00192331	0.00209344	55.1086	0.00192331
52	0.00190142	0.00205318	55.7403	0.00190142
53	0.00187876	0.00201444	56.4095	0.00187876
54	0.00187153	0.00197713	56.6266	0.00187153
55	0.00179589	0.00194119	59.0007	0.00179589
56	0.0016962	0.00190652	62.4521	0.0016962
57	0.00164631	0.00187307	64.335	0.00164631
58	0.001571	0.00184078	67.4035	0.001571
59	0.00156821	0.00180958	67.5226	0.00156821
60	0.00156772	0.00177942	67.5438	0.00156772
61	0.00147433	0.00175025	71.7986	0.00147433
62	0.00146527	0.00172202	72.24	0.00146527
63	0.00144734	0.00169469	73.1299	0.00144734
64	0.00144432	0.00166821	73.2822	0.00144432
65	0.00144222	0.00164254	73.3882	0.00144222
66	0.00144132	0.00161766	73.4336	0.00144132
67	0.00143086	0.00159351	73.9674	0.00143086
68	0.00142883	0.00157008	74.0718	0.00142883
69	0.00139733	0.00154732	75.7324	0.00139733
70	0.00135117	0.00152522	78.3037	0.00135117
71	0.00133623	0.00150374	79.1742	0.00133623
72	0.00133031	0.00148285	79.5244	0.00133031
73	0.00120325	0.00146254	87.8655	0.00120325
74	0.00120205	0.00144277	87.9523	0.00120205
75	0.0011772	0.00142354	89.7966	0.0011772
76	0.00112872	0.00140481	93.6258	0.00112872
77	0.00110766	0.00138656	95.3928	0.00110766
78	0.00108124	0.00136879	97.7061	0.00108124
79	0.00104012	0.00135146	101.539	0.00104012
80	0.00102811	0.00133457	102.715	0.00102811
81	0.00101633	0.00131809	103.897	0.00101633
82	0.00101244	0.00130202	104.293	0.00101244
83	0.000989965	0.00128633	106.641	0.000989965
84	0.00096442	0.00127101	109.442	0.00096442
85	0.000963152	0.00125606	109.585	0.000963152
86	0.000962836	0.00124146	109.621	0.000962836
87	0.000955779	0.00122719	110.423	0.000955779
88	0.000924316	0.00121324	114.149	0.000924316
89	0.000911401	0.00119961	115.752	0.000911401
90	0.000906329	0.00118628	116.394	0.000906329
91	0.000893837	0.00117324	118.006	0.000893837
92	0.000854695	0.00116049	123.359	0.000854695
93	0.000853592	0.00114801	123.517	0.000853592
94	0.000850008	0.0011358	124.033	0.000850008
95	0.000849784	0.00112384	124.065	0.000849784
96	0.000844422	0.00111214	124.846	0.000844422
97	0.000842735	0.00110067	125.093	0.000842735
98	0.000839083	0.00108944	125.632	0.000839083
99	0.000831547	0.00107844	126.76	0.000831547
100	0.000826962	0.00106765	127.456	0.000826962
101	0.000826508	0.00105708	127.525	0.000826508
102	0.000824304	0.00104672	127.863	0.000824304
103	0.000821739	0.00103656	128.258	0.000821739
104	0.000805318	0.00102659	130.847	0.000805318
105	0.000802559	0.00101681	131.292	0.000802559
106	0.00078563	0.00100722	134.092	0.00078563
107	0.000780402	0.000997806	134.981	0.000780402
108	0.000780305	0.000988567	134.998	0.000780305
109	0.000779065	0.000979498	135.211	0.000779065
110	0.000770863	0.000970593	136.634	0.000770863
111	0.000768497	0.000961849	137.05	0.000768497
112	0.000768367	0.000953261	137.073	0.000768367
113	0.000750843	0.000944825	140.238	0.000750843
114	0.000741053	0.000936537	142.07	0.000741053
115	0.000738465	0.000928394	142.563	0.000738465
116	0.000737378	0.00092039	142.771	0.000737378
117	0.00073377	0.000912524	143.465	0.00073377
118	0.000732091	0.00090479	143.79	0.000732091
119	0.000728071	0.000897187	144.576	0.000728071
120	0.000727692	0.00088971	144.65	0.000727692
121	0.000712497	0.000882358	147.7	0.000712497
122	0.00068219	0.000875125	154.184	0.00068219
123	0.000682094	0.00086801	154.205	0.000682094
124	0.000676673	0.00086101	155.426	0.000676673
125	0.000675529	0.000854122	155.686	0.000675529
126	0.000672237	0.000847343	156.439	0.000672237
127	0.000667959	0.000840671	157.429	0.000667959
128	0.000666485	0.000834104	157.773	0.000666485
129	0.000652928	0.000827638	161.008	0.000652928
130	0.000650187	0.000821271	161.679	0.000650187
131	0.000639243	0.000815002	164.412	0.000639243
132	0.000630128	0.000808828	166.76	0.000630128
133	0.000628078	0.000802746	167.297	0.000628078
134	0.000616088	0.000796756	170.51	0.000616088
135	0.000613436	0.000790854	171.238	0.000613436
136	0.000612273	0.000785039	171.559	0.000612273
137	0.000612088	0.000779308	171.61	0.000612088
138	0.000601769	0.000773661	174.513	0.000601769
139	0.000595848	0.000768095	176.223	0.000595848
140	0.000591948	0.000762609	177.369	0.000591948
141	0.000586889	0.0007572	178.877	0.000586889
142	0.000581482	0.000751868	180.517	0.000581482
143	0.000571985	0.00074661	183.472	0.000571985
144	0.000571718	0.000741425	183.556	0.000571718
145	0.000567481	0.000736312	184.908	0.000567481
146	0.000565987	0.000731269	185.389	0.000565987
147	0.000563097	0.000726294	186.326	0.000563097
148	0.000562143	0.000721387	186.638	0.000562143
149	0.000560336	0.000716545	187.231	0.000560336
150	0.000560317	0.000711768	187.238	0.000560317
151	0.000559165	0.000707055	187.618	0.000559165
152	0.000545887	0.000702403	192.114	0.000545887
153	0.000531199	0.000697812	197.345	0.000531199
154	0.000523571	0.000693281	200.176	0.000523571
155	0.000521385	0.000688808	201.002	0.000521385
156	0.000514343	0.000684393	203.711	0.000514343
157	0.000510113	0.000680034	205.374	0.000510113
158	0.000507781	0.000675729	206.302	0.000507781
159	0.000492559	0.00067148	212.573	0.000492559
160	0.000491459	0.000667283	213.041	0.000491459
161	0.000489984	0.000663138	213.672	0.000489984
162	0.0004863	0.000659045	215.263	0.0004863
163	0.000483077	0.000655002	216.676	0.000483077
164	0.000481622	0.000651008	217.32	0.000481622
165	0.000477836	0.000647062	219.012	0.000477836
166	0.000474558	0.000643164	220.499	0.000474558
167	0.000474024	0.000639313	220.743	0.000474024
168	0.00047326	0.000635507	221.094	0.00047326
169	0.000471451	0.000631747	221.927	0.000471451
170	0.000470916	0.000628031	222.175	0.000470916
171	0.000468215	0.000624358	223.435	0.000468215
172	0.00046717	0.000620728	223.926	0.00046717
173	0.000464131	0.00061714	225.367	0.000464131
174	0.000464105	0.000613593	225.379	0.000464105
175	0.000460984	0.000610087	226.878	0.000460984
176	0.00045874	0.000606621	227.969	0.00045874
177	0.000456316	0.000603194	229.158	0.000456316
178	0.000455847	0.000599805	229.39	0.000455847
179	0.000453317	0.000596454	230.647	0.000453317
180	0.000450817	0.00059314	231.904	0.000450817
181	0.000449025	0.000589863	232.813	0.000449025
182	0.000447725	0.000586622	233.476	0.000447725
183	0.000444939	0.000583417	234.912	0.000444939
184	0.000442433	0.000580246	236.218	0.000442433
185	0.000441169	0.00057711	236.883	0.000441169
186	0.000440313	0.000574007	237.334	0.000440313
187	0.000440297	0.000570937	237.343	0.000440297
188	0.00043649	0.0005679	239.375	0.00043649
189	0.000436014	0.000564896	239.631	0.000436014
190	0.000429595	0.000561922	243.145	0.000429595
191	0.000429592	0.00055898	243.147	0.000429592
192	0.00042842	0.000556069	243.799	0.00042842
193	0.00042763	0.000553188	244.241	0.00042763
194	0.000424494	0.000550336	246.011	0.000424494
195	0.000423476	0.000547514	246.592	0.000423476
196	0.00042285	0.000544721	246.95	0.00042285
197	0.00041908	0.000541956	249.129	0.00041908
198	0.000416524	0.000539218	250.627	0.000416524
199	0.000415227	0.000536509	251.395	0.000415227
200	0.000414784	0.000533826	251.658	0.000414784
201	0.000410962	0.00053117	253.953	0.000410962
202	0.000410532	0.000528541	254.214	0.000410532
203	0.000408325	0.000525937	255.561	0.000408325
204	0.000406138	0.000523359	256.91	0.000406138
205	0.000403453	0.000520806	258.585	0.000403453
206	0.000401671	0.000518278	259.71	0.000401671
207	0.000399824	0.000515774	260.885	0.000399824
208	0.000399605	0.000513295	261.025	0.000399605
209	0.000395485	0.000510839	263.689	0.000395485
210	0.000394376	0.000508406	264.415	0.000394376
211	0.000393398	0.000505996	265.059	0.000393398
212	0.000393318	0.00050361	265.112	0.000393318
213	0.000392933	0.000501245	265.366	0.000392933
214	0.000386003	0.000498903	270.031	0.000386003
215	0.000385081	0.000496583	270.664	0.000385081
216	0.000384112	0.000494284	271.333	0.000384112
217	0.000381536	0.000492006	273.126	0.000381536
218	0.00037904	0.000489749	274.886	0.00037904
219	0.000378111	0.000487513	275.547	0.000378111
220	0.000375542	0.000485297	277.392	0.000375542
221	0.000373756	0.000483101	278.689	0.000373756
222	0.000373018	0.000480925	279.228	0.000373018
223	0.000372804	0.000478768	279.385	0.000372804
224	0.000371334	0.000476631	280.467	0.000371334
225	0.000369956	0.000474512	281.489	0.000369956
226	0.000367874	0.000472413	283.048	0.000367874
227	0.000365541	0.000470332	284.814	0.000365541
228	0.000361923	0.000468269	287.598	0.000361923
229	0.000360212	0.000466224	288.933	0.000360212
230	0.000360199	0.000464197	288.943	0.000360199
231	0.000358332	0.000462187	290.415	0.000358332
232	0.000357242	0.000460195	291.281	0.000357242
233	0.000355125	0.00045822	292.978	0.000355125
234	0.000354571	0.000456262	293.426	0.000354571
235	0.000351283	0.00045432	296.109	0.000351283
236	0.00034864	0.000452395	298.303	0.00034864
237	0.00034729	0.000450486	299.435	0.00034729
238	0.000346181	0.000448594	300.372	0.000346181
239	0.000341573	0.000446717	304.328	0.000341573
240	0.000340356	0.000444855	305.391	0.000340356
241	0.000338098	0.000443009	307.382	0.000338098
242	0.000337214	0.000441179	308.169	0.000337214
243	0.000336693	0.000439363	308.634	0.000336693
244	0.000334197	0.000437563	310.884	0.000334197
245	0.000333935	0.000435777	311.122	0.000333935
246	0.000332483	0.000434005	312.447	0.000332483
247	0.000332459	0.000432248	312.47	0.000332459
248	0.00033105	0.000430505	313.767	0.00033105
249	0.000330207	0.000428776	314.549	0.000330207
250	0.000329288	0.000427061	315.406	0.000329288
251	0.000329268	0.00042536	315.424	0.000329268
252	0.000328408	0.000423672	316.23	0.000328408
253	0.000326735	0.000421997	317.809	0.000326735
254	0.000326205	0.000420336	318.313	0.000326205
255	0.000324598	0.000418687	319.85	0.000324598
256	0.000323263	0.000417052	321.138	0.000323263
257	0.000322195	0.000415429	322.176	0.000322195
258	0.000321973	0.000413819	322.392	0.000321973
259	0.000310857	0.000412221	333.622	0.000310857
260	0.000306784	0.000410636	337.936	0.000306784
261	0.000306701	0.000409062	338.025	0.000306701
262	0.000305695	0.000407501	339.108	0.000305695
263	0.000304441	0.000405952	340.468	0.000304441
264	0.000304351	0.000404414	340.566	0.000304351
265	0.000303982	0.000402888	340.968	0.000303982
266	0.000302738	0.000401373	342.332	0.000302738
267	0.000301657	0.00039987	343.527	0.000301657
268	0.000301618	0.000398378	343.57	0.000301618
269	0.000301387	0.000396897	343.826	0.000301387
270	0.000301043	0.000395427	344.208	0.000301043
271	0.000300903	0.000393968	344.364	0.000300903
272	0.000300404	0.000392519	344.921	0.000300404
273	0.00030021	0.000391082	345.138	0.00030021
274	0.000299973	0.000389654	345.404	0.000299973
275	0.000298828	0.000388237	346.691	0.000298828
276	0.000297047	0.000386831	348.714	0.000297047
277	0.000295668	0.000385434	350.296	0.000295668
278	0.000295588	0.000384048	350.388	0.000295588
279	0.000294004	0.000382671	352.224	0.000294004
280	0.00029328	0.000381304	353.07	0.00029328
281	0.000293182	0.000379948	353.185	0.000293182
282	0.000288521	0.0003786	358.732	0.000288521
283	0.000287197	0.000377262	360.339	0.000287197
284	0.000284068	0.000375934	364.196	0.000284068
285	0.000283219	0.000374615	365.257	0.000283219
286	0.000281817	0.000373305	367.021	0.000281817
287	0.000281581	0.000372004	367.321	0.000281581
288	0.000281245	0.000370713	367.747	0.000281245
289	0.000280693	0.00036943	368.449	0.000280693
290	0.000280224	0.000368156	369.049	0.000280224
291	0.000277235	0.000366891	372.912	0.000277235
292	0.000277018	0.000365634	373.196	0.000277018
293	0.000273773	0.000364387	377.489	0.000273773
294	0.000272629	0.000363147	379.027	0.000272629
295	0.000270994	0.000361916	381.246	0.000270994
296	0.000269971	0.000360693	382.647	0.000269971
297	0.000268861	0.000359479	384.18	0.000268861
298	0.000265002	0.000358273	389.605	0.000265002
299	0.000264324	0.000357074	390.575	0.000264324
300	0.000262953	0.000355884	392.548	0.000262953
301	0.000262923	0.000354702	392.592	0.000262923
302	0.000262501	0.000353527	393.204	0.000262501
303	0.000261581	0.000352361	394.545	0.000261581
304	0.000261524	0.000351202	394.627	0.000261524
305	0.000260395	0.00035005	396.286	0.000260395
306	0.000259763	0.000348906	397.221	0.000259763
307	0.00025975	0.00034777	397.24	0.00025975
308	0.000259261	0.00034664	397.965	0.000259261
309	0.000258224	0.000345519	399.514	0.000258224
310	0.000257434	0.000344404	400.702	0.000257434
311	0.000256974	0.000343297	401.396	0.000256974
312	0.00025661	0.000342196	401.949	0.00025661
313	0.000256317	0.000341103	402.393	0.000256317
314	0.000255861	0.000340017	403.088	0.000255861
315	0.00025333	0.000338937	406.988	0.00025333
316	0.00025077	0.000337865	411.01	0.00025077
317	0.000250096	0.000336799	412.081	0.000250096
318	0.000249889	0.00033574	412.412	0.000249889
319	0.000247962	0.000334687	415.514	0.000247962
320	0.00024671	0.000333641	417.553	0.00024671
321	0.000246392	0.000332602	418.075	0.000246392
322	0.000245105	0.000331569	420.198	0.000245105
323	0.000244665	0.000330543	420.929	0.000244665
324	0.000244382	0.000329522	421.401	0.000244382
325	0.00024407	0.000328508	421.922	0.00024407
326	0.000241553	0.000327501	426.171	0.000241553
327	0.000240247	0.000326499	428.412	0.000240247
328	0.000239162	0.000325504	430.29	0.000239162
329	0.000238088	0.000324514	432.165	0.000238088
330	0.000236724	0.000323531	434.572	0.000236724
331	0.000235457	0.000322554	436.829	0.000235457
332	0.000233832	0.000321582	439.763	0.000233832
333	0.000232749	0.000320616	441.739	0.000232749
334	0.000232623	0.000319656	441.968	0.000232623
335	0.000232573	0.000318702	442.06	0.000232573
336	0.000232321	0.000317754	442.524	0.000232321
337	0.000231745	0.000316811	443.586	0.000231745
338	0.000231592	0.000315874	443.867	0.000231592
339	0.000230814	0.000314942	445.312	0.000230814
340	0.000230351	0.000314015	446.176	0.000230351
341	0.000228987	0.000313095	448.741	0.000228987
342	0.000227805	0.000312179	450.987	0.000227805
343	0.000226796	0.000311269	452.923	0.000226796
344	0.000226323	0.000310364	453.837	0.000226323
345	0.000225575	0.000309465	455.288	0.000225575
346	0.00022295	0.00030857	460.455	0.00022295
347	0.000222239	0.000307681	461.876	0.000222239
348	0.00022196	0.000306797	462.436	0.00022196
349	0.000220552	0.000305918	465.281	0.000220552
350	0.000220519	0.000305044	465.347	0.000220519
351	0.000220395	0.000304175	465.598	0.000220395
352	0.000220171	0.00030331	466.056	0.000220171
353	0.000219594	0.000302451	467.236	0.000219594
354	0.000219271	0.000301597	467.898	0.000219271
355	0.000219244	0.000300747	467.954	0.000219244
356	0.000218985	0.000299902	468.487	0.000218985
357	0.000217941	0.000299062	470.649	0.000217941
358	0.000217463	0.000298227	471.646	0.000217463
359	0.000217377	0.000297396	471.826	0.000217377
360	0.00021736	0.00029657	471.861	0.00021736
361	0.000217318	0.000295749	471.949	0.000217318
362	0.000217131	0.000294932	472.341	0.000217131
363	0.000216803	0.000294119	473.028	0.000216803
364	0.000216727	0.000293311	473.188	0.000216727
365	0.00021572	0.000292508	475.315	0.00021572
366	0.000215483	0.000291708	475.818	0.000215483
367	0.000215279	0.000290914	476.254	0.000215279
368	0.000214907	0.000290123	477.047	0.000214907
369	0.000214102	0.000289337	478.774	0.000214102
370	0.000213279	0.000288555	480.552	0.000213279
371	0.000212213	0.000287777	482.874	0.000212213
372	0.000211887	0.000287003	483.59	0.000211887
373	0.000211451	0.000286234	484.548	0.000211451
374	0.000209338	0.000285469	489.253	0.000209338
375	0.000209219	0.000284707	489.519	0.000209219
376	0.000207974	0.00028395	492.337	0.000207974
377	0.000207125	0.000283197	494.278	0.000207125
378	0.000206761	0.000282448	495.115	0.000206761
379	0.000206708	0.000281703	495.235	0.000206708
380	0.000206653	0.000280961	495.363	0.000206653
381	0.000206646	0.000280224	495.378	0.000206646
382	0.000204592	0.00027949	500.157	0.000204592
383	0.000202737	0.00027876	504.554	0.000202737
384	0.000202297	0.000278035	505.606	0.000202297
385	0.000202213	0.000277312	505.808	0.000202213
386	0.000201063	0.000276594	508.588	0.000201063
387	0.000200865	0.000275879	509.069	0.000200865
388	0.000200661	0.000275168	509.566	0.000200661
389	0.000199527	0.000274461	512.345	0.000199527
390	0.000199348	0.000273757	512.788	0.000199348
391	0.000199096	0.000273057	513.408	0.000199096
392	0.000198985	0.00027236	513.683	0.000198985
393	0.000198323	0.000271667	515.329	0.000198323
394	0.000198112	0.000270978	515.856	0.000198112
395	0.00019807	0.000270292	515.962	0.00019807
396	0.000197542	0.000269609	517.285	0.000197542
397	0.000197394	0.00026893	517.656	0.000197394
398	0.000197205	0.000268254	518.134	0.000197205
399	0.000197124	0.000267582	518.337	0.000197124
400	0.000196834	0.000266913	519.069	0.000196834
401	0.000196612	0.000266248	519.633	0.000196612
402	0.000195817	0.000265585	521.657	0.000195817
403	0.000195735	0.000264926	521.866	0.000195735
404	0.000194239	0.00026427	525.719	0.000194239
405	0.000193195	0.000263618	528.443	0.000193195
406	0.000192673	0.000262969	529.815	0.000192673
407	0.000192591	0.000262323	530.031	0.000192591
408	0.000192098	0.00026168	531.334	0.000192098
409	0.000190461	0.00026104	535.711	0.000190461
410	0.000190278	0.000260403	536.204	0.000190278
411	0.000189851	0.000259769	537.359	0.000189851
412	0.000188183	0.000259139	541.919	0.000188183
413	0.000188126	0.000258512	542.077	0.000188126
414	0.000188082	0.000257887	542.197	0.000188082
415	0.00018781	0.000257266	542.95	0.00018781
416	0.000187757	0.000256647	543.096	0.000187757
417	0.000187561	0.000256032	543.638	0.000187561
418	0.000187502	0.000255419	543.804	0.000187502
419	0.000187095	0.00025481	544.935	0.000187095
420	0.000186947	0.000254203	545.349	0.000186947
421	0.000186881	0.000253599	545.534	0.000186881
422	0.000186685	0.000252998	546.081	0.000186685
423	0.00018658	0.0002524	546.374	0.00018658
424	0.000186102	0.000251805	547.717	0.000186102
425	0.000186059	0.000251212	547.84	0.000186059
426	0.000185758	0.000250623	548.689	0.000185758
427	0.000185525	0.000250036	549.347	0.000185525
428	0.00018497	0.000249452	550.926	0.00018497
429	0.000184473	0.00024887	552.345	0.000184473
430	0.000184063	0.000248291	553.524	0.000184063
431	0.00018385	0.000247715	554.136	0.00018385
432	0.000183555	0.000247142	554.987	0.000183555
433	0.000182446	0.000246571	558.215	0.000182446
434	0.000181894	0.000246003	559.834	0.000181894
435	0.00018133	0.000245437	561.497	0.00018133
436	0.000180851	0.000244874	562.921	0.000180851
437	0.000180245	0.000244314	564.729	0.000180245
438	0.000180043	0.000243756	565.334	0.000180043
439	0.000179982	0.000243201	565.516	0.000179982
440	0.000179716	0.000242648	566.318	0.000179716
441	0.000179569	0.000242098	566.761	0.000179569
442	0.000179361	0.00024155	567.389	0.000179361
443	0.000179086	0.000241005	568.219	0.000179086
444	0.000179013	0.000240462	568.442	0.000179013
445	0.000178875	0.000239922	568.861	0.000178875
446	0.000178791	0.000239384	569.116	0.000178791
447	0.000178567	0.000238848	569.797	0.000178567
448	0.000178248	0.000238315	570.771	0.000178248
449	0.000178225	0.000237785	570.841	0.000178225
450	0.00017643	0.000237256	576.386	0.00017643
451	0.000176168	0.00023673	577.205	0.000176168
452	0.000176064	0.000236206	577.532	0.000176064
453	0.000175937	0.000235685	577.929	0.000175937
454	0.000175873	0.000235166	578.129	0.000175873
455	0.000175303	0.000234649	579.925	0.000175303
456	0.000174646	0.000234134	582.006	0.000174646
457	0.000174462	0.000233622	582.59	0.000174462
458	0.000174392	0.000233112	582.814	0.000174392
459	0.000174338	0.000232604	582.986	0.000174338
460	0.000173625	0.000232098	585.272	0.000173625
461	0.000173209	0.000231595	586.612	0.000173209
462	0.000171957	0.000231094	590.685	0.000171957
463	0.000171922	0.000230595	590.8	0.000171922
464	0.000171749	0.000230098	591.368	0.000171749
465	0.000171425	0.000229603	592.431	0.000171425
466	0.000171191	0.00022911	593.206	0.000171191
467	0.000171162	0.000228619	593.3	0.000171162
468	0.000170484	0.000228131	595.551	0.000170484
469	0.000170302	0.000227644	596.157	0.000170302
470	0.000169641	0.00022716	598.368	0.000169641
471	0.000169606	0.000226678	598.487	0.000169606
472	0.000169553	0.000226198	598.666	0.000169553
473	0.000169094	0.000225719	600.215	0.000169094
474	0.000168731	0.000225243	601.443	0.000168731
475	0.000168181	0.000224769	603.317	0.000168181
476	0.000168099	0.000224297	603.597	0.000168099
477	0.000167883	0.000223827	604.336	0.000167883
478	0.00016746	0.000223358	605.792	0.00016746
479	0.000167289	0.000222892	606.381	0.000167289
480	0.00016713	0.000222428	606.929	0.00016713
481	0.000167125	0.000221965	606.949	0.000167125
482	0.000166662	0.000221505	608.553	0.000166662
483	0.000166322	0.000221046	609.738	0.000166322
484	0.000166271	0.000220589	609.916	0.000166271
485	0.000166208	0.000220135	610.136	0.000166208
486	0.000165541	0.000219682	612.474	0.000165541
487	0.000165503	0.000219231	612.611	0.000165503
488	0.0001654	0.000218781	612.974	0.0001654
489	0.000165138	0.000218334	613.897	0.000165138
490	0.000165021	0.000217888	614.312	0.000165021
491	0.000164937	0.000217445	614.609	0.000164937
492	0.00016471	0.000217003	615.417	0.00016471
493	0.000163783	0.000216562	618.729	0.000163783
494	0.000163159	0.000216124	620.981	0.000163159
495	0.000162688	0.000215687	622.69	0.000162688
496	0.000161924	0.000215253	625.483	0.000161924
497	0.000161415	0.000214819	627.358	0.000161415
498	0.000160027	0.000214388	632.527	0.000160027
499	0.000159849	0.000213958	633.197	0.000159849
500	0.000159647	0.000213531	633.957	0.000159647
501	0.000159452	0.000213104	634.694	0.000159452
502	0.000158549	0.00021268	638.127	0.000158549
503	0.000158494	0.000212257	638.34	0.000158494
504	0.000157606	0.000211836	641.754	0.000157606
505	0.000157525	0.000211416	642.068	0.000157525
506	0.000157274	0.000210999	643.039	0.000157274
507	0.000156713	0.000210582	645.225	0.000156713
508	0.000156413	0.000210168	646.397	0.000156413
509	0.000156289	0.000209755	646.885	0.000156289
510	0.00015623	0.000209344	647.118	0.00015623
511	0.000155809	0.000208934	648.776	0.000155809
512	0.000155405	0.000208526	650.375	0.000155405
513	0.000154915	0.000208119	652.328	0.000154915
514	0.000154733	0.000207715	653.056	0.000154733
515	0.00015431	0.000207311	654.754	0.00015431
516	0.000154295	0.000206909	654.813	0.000154295
517	0.000153705	0.000206509	657.196	0.000153705
518	0.000153538	0.000206111	657.875	0.000153538
519	0.000153412	0.000205713	658.387	0.000153412
520	0.000153368	0.000205318	658.566	0.000153368
521	0.00015334	0.000204924	658.681	0.00015334
522	0.000152889	0.000204531	660.523	0.000152889
523	0.000152754	0.00020414	661.075	0.000152754
524	0.000152009	0.00020375	664.145	0.000152009
525	0.000151782	0.000203362	665.087	0.000151782
526	0.00015167	0.000202976	665.554	0.00015167
527	0.000150791	0.000202591	669.225	0.000150791
528	0.000150755	0.000202207	669.38	0.000150755
529	0.000150382	0.000201825	670.95	0.000150382
530	0.000150069	0.000201444	672.274	0.000150069
531	0.000149895	0.000201065	673.016	0.000149895
532	0.000149788	0.000200687	673.468	0.000149788
533	0.000149199	0.00020031	675.987	0.000149199
534	0.000149052	0.000199935	676.619	0.000149052
535	0.000148964	0.000199561	676.997	0.000148964
536	0.00014872	0.000199189	678.048	0.00014872
537	0.00014814	0.000198818	680.56	0.00014814
538	0.000147656	0.000198448	682.668	0.000147656
539	0.000147531	0.00019808	683.219	0.000147531
540	0.000146427	0.000197713	688.087	0.000146427
541	0.000146384	0.000197348	688.278	0.000146384
542	0.000145988	0.000196984	690.046	0.000145988
543	0.000145875	0.000196621	690.551	0.000145875
544	0.000145741	0.00019626	691.149	0.000145741
545	0.000145603	0.0001959	691.771	0.000145603
546	0.000145596	0.000195541	691.8	0.000145596
547	0.000145416	0.000195183	692.612	0.000145416
548	0.000145304	0.000194827	693.113	0.000145304
549	0.000144761	0.000194472	695.574	0.000144761
550	0.000143994	0.000194119	699.071	0.000143994
551	0.000143872	0.000193766	699.631	0.000143872
552	0.000142729	0.000193415	704.92	0.000142729
553	0.000141913	0.000193066	708.747	0.000141913
554	0.000141329	0.000192717	711.511	0.000141329
555	0.00014068	0.00019237	714.61	0.00014068
556	0.00014064	0.000192024	714.8	0.00014064
557	0.000139953	0.000191679	718.112	0.000139953
558	0.000139733	0.000191336	719.178	0.000139733
559	0.000139727	0.000190993	719.208	0.000139727
560	0.000139619	0.000190652	719.732	0.000139619
561	0.000139287	0.000190312	721.348	0.000139287
562	0.000139219	0.000189974	721.681	0.000139219
563	0.00013915	0.000189636	722.019	0.00013915
564	0.000139117	0.0001893	722.178	0.000139117
565	0.000138286	0.000188965	726.268	0.000138286
566	0.000137944	0.000188631	727.964	0.000137944
567	0.000137603	0.000188299	729.665	0.000137603
568	0.000137592	0.000187967	729.718	0.000137592
569	0.000137544	0.000187637	729.962	0.000137544
570	0.000137341	0.000187307	730.975	0.000137341
571	0.000137128	0.000186979	732.046	0.000137128
572	0.000136658	0.000186653	734.416	0.000136658
573	0.000136472	0.000186327	735.361	0.000136472
574	0.000136407	0.000186002	735.692	0.000136407
575	0.000136337	0.000185679	736.046	0.000136337
576	0.000136326	0.000185356	736.1	0.000136326
577	0.000135971	0.000185035	737.911	0.000135971
578	0.000135751	0.000184715	739.036	0.000135751
579	0.000135716	0.000184396	739.218	0.000135716
580	0.000135622	0.000184078	739.701	0.000135622
581	0.00013558	0.000183761	739.915	0.00013558
582	0.000135319	0.000183445	741.261	0.000135319
583	0.000135246	0.000183131	741.637	0.000135246
584	0.000135231	0.000182817	741.712	0.000135231
585	0.000134854	0.000182505	743.662	0.000134854
586	0.000134704	0.000182193	744.444	0.000134704
587	0.000134597	0.000181883	745.001	0.000134597
588	0.000134386	0.000181574	746.103	0.000134386
589	0.000134173	0.000181265	747.216	0.000134173
590	0.00013359	0.000180958	750.28	0.00013359
591	0.00013347	0.000180652	750.918	0.00013347
592	0.000133229	0.000180347	752.195	0.000133229
593	0.000132954	0.000180043	753.656	0.000132954
594	0.000132945	0.000179739	753.702	0.000132945
595	0.000132798	0.000179437	754.491	0.000132798
596	0.00013253	0.000179136	755.924	0.00013253
597	0.000132222	0.000178836	757.579	0.000132222
598	0.00013173	0.000178537	760.236	0.00013173
599	0.000131667	0.000178239	760.578	0.000131667
600	0.000131544	0.000177942	761.247	0.000131544
601	0.000131534	0.000177646	761.304	0.000131534
602	0.00013128	0.000177351	762.684	0.00013128
603	0.000130914	0.000177057	764.687	0.000130914
604	0.000130746	0.000176764	765.611	0.000130746
605	0.000129822	0.000176472	770.724	0.000129822
606	0.000129594	0.00017618	772.001	0.000129594
607	0.000129434	0.00017589	772.895	0.000129434
608	0.000129282	0.000175601	773.751	0.000129282
609	0.000129173	0.000175312	774.36	0.000129173
610	0.000129114	0.000175025	774.695	0.000129114
611	0.00012883	0.000174739	776.299	0.00012883
612	0.000128547	0.000174453	777.901	0.000128547
613	0.000128539	0.000174168	777.946	0.000128539
614	0.000128326	0.000173885	779.157	0.000128326
615	0.000128045	0.000173602	780.76	0.000128045
616	0.000128022	0.00017332	780.893	0.000128022
617	0.000127724	0.000173039	782.599	0.000127724
618	0.000127003	0.000172759	786.766	0.000127003
619	0.000126947	0.00017248	787.093	0.000126947
620	0.000126932	0.000172202	787.179	0.000126932
621	0.000126855	0.000171925	787.629	0.000126855
622	0.000126818	0.000171648	787.842	0.000126818
623	0.000126599	0.000171373	789.119	0.000126599
624	0.000126532	0.000171098	789.512	0.000126532
625	0.000126413	0.000170824	790.205	0.000126413
626	0.000126244	0.000170552	791.2	0.000126244
627	0.000126099	0.00017028	792.049	0.000126099
628	0.000125717	0.000170008	794.308	0.000125717
629	0.000125698	0.000169738	794.416	0.000125698
630	0.000125418	0.000169469	796.079	0.000125418
631	0.000125203	0.0001692	797.362	0.000125203
632	0.000124817	0.000168932	799.667	0.000124817
633	0.000124655	0.000168665	800.642	0.000124655
634	0.000124344	0.000168399	802.517	0.000124344
635	0.000124323	0.000168134	802.646	0.000124323
636	0.000123676	0.00016787	806.571	0.000123676
637	0.000123219	0.000167606	809.373	0.000123219
638	0.000122933	0.000167344	811.134	0.000122933
639	0.000122327	0.000167082	814.892	0.000122327
640	0.000122135	0.000166821	816.092	0.000122135
641	0.000121812	0.00016656	818.111	0.000121812
642	0.000121649	0.000166301	819.138	0.000121649
643	0.000121562	0.000166042	819.683	0.000121562
644	0.000121102	0.000165785	822.597	0.000121102
645	0.000120958	0.000165528	823.513	0.000120958
646	0.000120919	0.000165271	823.76	0.000120919
647	0.00012086	0.000165016	824.135	0.00012086
648	0.00012048	0.000164761	826.564	0.00012048
649	0.000120385	0.000164507	827.169	0.000120385
650	0.00011975	0.000164254	831.265	0.00011975
651	0.000119619	0.000164002	832.115	0.000119619
652	0.000119443	0.00016375	833.263	0.000119443
653	0.000119339	0.0001635	833.943	0.000119339
654	0.00011933	0.00016325	834.001	0.00011933
655	0.000119247	0.000163	834.543	0.000119247
656	0.000119016	0.000162752	836.051	0.000119016
657	0.000118505	0.000162504	839.42	0.000118505
658	0.000118188	0.000162257	841.52	0.000118188
659	0.00011809	0.000162011	842.168	0.00011809
660	0.000118015	0.000161766	842.67	0.000118015
661	0.000117989	0.000161521	842.843	0.000117989
662	0.000117795	0.000161277	844.139	0.000117795
663	0.000117656	0.000161034	845.065	0.000117656
664	0.000117343	0.000160791	847.166	0.000117343
665	0.000117271	0.000160549	847.655	0.000117271
666	0.000117218	0.000160308	848.01	0.000117218
667	0.000116779	0.000160068	850.98	0.000116779
668	0.000116722	0.000159828	851.37	0.000116722
669	0.000116443	0.000159589	853.269	0.000116443
670	0.000116288	0.000159351	854.33	0.000116288
671	0.000116259	0.000159114	854.529	0.000116259
672	0.000116098	0.000158877	855.637	0.000116098
673	0.000115888	0.000158641	857.08	0.000115888
674	0.000115559	0.000158405	859.349	0.000115559
675	0.000115126	0.000158171	862.36	0.000115126
676	0.000114857	0.000157937	864.241	0.000114857
677	0.000114505	0.000157703	866.715	0.000114505
678	0.000114377	0.000157471	867.619	0.000114377
679	0.000114355	0.000157239	867.77	0.000114355
680	0.000114024	0.000157008	870.118	0.000114024
681	0.000113979	0.000156777	870.438	0.000113979
682	0.000113862	0.000156547	871.271	0.000113862
683	0.000113665	0.000156318	872.672	0.000113665
684	0.0001136	0.00015609	873.138	0.0001136
685	0.000113468	0.000155862	874.082	0.000113468
686	0.000113434	0.000155634	874.329	0.000113434
687	0.000113217	0.000155408	875.888	0.000113217
688	0.000112944	0.000155182	877.857	0.000112944
689	0.000112506	0.000154957	881.03	0.000112506
690	0.000112367	0.000154732	882.047	0.000112367
691	0.000112308	0.000154508	882.477	0.000112308
692	0.000112167	0.000154285	883.504	0.000112167
693	0.000112158	0.000154062	883.571	0.000112158
694	0.0001121	0.00015384	883.994	0.0001121
695	0.000111555	0.000153619	888.007	0.000111555
696	0.000111481	0.000153398	888.554	0.000111481
697	0.000111461	0.000153178	888.702	0.000111461
698	0.000111102	0.000152959	891.37	0.000111102
699	0.000111083	0.00015274	891.514	0.000111083
700	0.00011084	0.000152522	893.328	0.00011084
701	0.000110705	0.000152304	894.34	0.000110705
702	0.000110532	0.000152087	895.636	0.000110532
703	0.00011045	0.000151871	896.255	0.00011045
704	0.00011015	0.000151655	898.521	0.00011015
705	0.000109836	0.00015144	900.906	0.000109836
706	0.000109619	0.000151226	902.56	0.000109619
707	0.000109573	0.000151012	902.91	0.000109573
708	0.000109308	0.000150798	904.94	0.000109308
709	0.000109119	0.000150586	906.397	0.000109119
710	0.000108706	0.000150374	909.591	0.000108706
711	0.00010858	0.000150162	910.567	0.00010858
712	0.000108525	0.000149951	910.998	0.000108525
713	0.000108433	0.000149741	911.71	0.000108433
714	0.000108423	0.000149531	911.79	0.000108423
715	0.000108272	0.000149322	912.967	0.000108272
716	0.000108269	0.000149113	912.994	0.000108269
717	0.000108038	0.000148906	914.803	0.000108038
718	0.000107897	0.000148698	915.911	0.000107897
719	0.000107571	0.000148491	918.479	0.000107571
720	0.000107368	0.000148285	920.09	0.000107368
721	0.000107332	0.000148079	920.374	0.000107332
722	0.000107136	0.000147874	921.939	0.000107136
723	0.000107118	0.00014767	922.076	0.000107118
724	0.000107059	0.000147466	922.547	0.000107059
725	0.000107047	0.000147262	922.647	0.000107047
726	0.000106983	0.00014706	923.158	0.000106983
727	0.000106929	0.000146857	923.585	0.000106929
728	0.000106861	0.000146656	924.137	0.000106861
729	0.000106751	0.000146454	925.011	0.000106751
730	0.00010674	0.000146254	925.099	0.00010674
731	0.000106631	0.000146054	925.982	0.000106631
732	0.000106602	0.000145854	926.212	0.000106602
733	0.000106544	0.000145655	926.681	0.000106544
734	0.000106521	0.000145457	926.863	0.000106521
735	0.000106478	0.000145259	927.209	0.000106478
736	0.000106453	0.000145061	927.411	0.000106453
737	0.000106299	0.000144865	928.655	0.000106299
738	0.000106156	0.000144668	929.815	0.000106156
739	0.000106151	0.000144473	929.858	0.000106151
740	0.000105973	0.000144277	931.3	0.000105973
741	0.00010596	0.000144083	931.404	0.00010596
742	0.000105528	0.000143888	934.934	0.000105528
743	0.000105494	0.000143695	935.208	0.000105494
744	0.000105385	0.000143502	936.107	0.000105385
745	0.000105301	0.000143309	936.8	0.000105301
746	0.000105096	0.000143117	938.489	0.000105096
747	0.000104966	0.000142925	939.558	0.000104966
748	0.000104909	0.000142734	940.037	0.000104909
749	0.000104891	0.000142544	940.185	0.000104891
750	0.000104879	0.000142354	940.285	0.000104879
751	0.000104876	0.000142164	940.307	0.000104876
752	0.000104841	0.000141975	940.594	0.000104841
753	0.000104685	0.000141787	941.889	0.000104685
754	0.000104586	0.000141598	942.716	0.000104586
755	0.000104438	0.000141411	943.954	0.000104438
756	0.000104238	0.000141224	945.623	0.000104238
757	0.000103963	0.000141037	947.939	0.000103963
758	0.0001039	0.000140851	948.467	0.0001039
759	0.000103774	0.000140666	949.535	0.000103774
760	0.000103621	0.000140481	950.83	0.000103621
761	0.00010324	0.000140296	954.065	0.00010324
762	0.000103219	0.000140112	954.251	0.000103219
763	0.0001032	0.000139928	954.409	0.0001032
764	0.000103096	0.000139745	955.301	0.000103096
765	0.000103006	0.000139562	956.069	0.000103006
766	0.00010287	0.00013938	957.233	0.00010287
767	0.000102703	0.000139199	958.674	0.000102703
768	0.000102702	0.000139017	958.681	0.000102702
769	0.000102504	0.000138836	960.391	0.000102504
770	0.000102182	0.000138656	963.187	0.000102182
771	0.000102179	0.000138476	963.209	0.000102179
772	0.000101859	0.000138297	966.003	0.000101859
773	0.000101795	0.000138118	966.565	0.000101795
774	0.000101546	0.00013794	968.749	0.000101546
775	0.000101538	0.000137762	968.816	0.000101538
776	0.000101255	0.000137584	971.315	0.000101255
777	0.000101253	0.000137407	971.334	0.000101253
778	0.000101213	0.00013723	971.686	0.000101213
779	0.000101128	0.000137054	972.443	0.000101128
780	0.000100985	0.000136879	973.708	0.000100985
781	0.00010091	0.000136703	974.374	0.00010091
782	0.000100683	0.000136528	976.403	0.000100683
783	0.000100633	0.000136354	976.845	0.000100633
784	0.000100554	0.00013618	977.552	0.000100554
785	0.000100509	0.000136007	977.956	0.000100509
786	9.92111e-05	0.000135834	989.734	9.92111e-05
787	9.89158e-05	0.000135661	992.454	9.89158e-05
788	9.89059e-05	0.000135489	992.545	9.89059e-05
789	9.87321e-05	0.000135317	994.152	9.87321e-05
790	9.86597e-05	0.000135146	994.824	9.86597e-05
791	9.83933e-05	0.000134975	997.301	9.83933e-05
792	9.8388e-05	0.000134805	997.351	9.8388e-05
793	9.82724e-05	0.000134635	998.429	9.82724e-05
794	9.81684e-05	0.000134465	999.402	9.81684e-05
795	9.7962e-05	0.000134296	1001.34	9.7962e-05
796	9.79407e-05	0.000134127	1001.54	9.79407e-05
797	9.77396e-05	0.000133959	1003.43	9.77396e-05
798	9.75586e-05	0.000133791	1005.14	9.75586e-05
799	9.72937e-05	0.000133624	1007.66	9.72937e-05
800	9.72518e-05	0.000133457	1008.06	9.72518e-05
801	9.72318e-05	0.00013329	1008.25	9.72318e-05
802	9.69232e-05	0.000133124	1011.2	9.69232e-05
803	9.68959e-05	0.000132958	1011.46	9.68959e-05
804	9.62854e-05	0.000132793	1017.35	9.62854e-05
805	9.61275e-05	0.000132628	1018.88	9.61275e-05
806	9.60927e-05	0.000132463	1019.22	9.60927e-05
807	9.60477e-05	0.000132299	1019.66	9.60477e-05
808	9.58803e-05	0.000132135	1021.29	9.58803e-05
809	9.58665e-05	0.000131972	1021.43	9.58665e-05
810	9.55451e-05	0.000131809	1024.58	9.55451e-05
811	9.54841e-05	0.000131646	1025.18	9.54841e-05
812	9.54062e-05	0.000131484	1025.95	9.54062e-05
813	9.53439e-05	0.000131323	1026.56	9.53439e-05
814	9.52114e-05	0.000131161	1027.87	9.52114e-05
815	9.51378e-05	0.000131	1028.6	9.51378e-05
816	9.50459e-05	0.00013084	1029.52	9.50459e-05
817	9.495e-05	0.00013068	1030.47	9.495e-05
818	9.48205e-05	0.00013052	1031.76	9.48205e-05
819	9.43802e-05	0.000130361	1036.17	9.43802e-05
820	9.43454e-05	0.000130202	1036.52	9.43454e-05
821	9.41808e-05	0.000130043	1038.18	9.41808e-05
822	9.34206e-05	0.000129885	1045.92	9.34206e-05
823	9.33884e-05	0.000129727	1046.25	9.33884e-05
824	9.3316e-05	0.000129569	1046.99	9.3316e-05
825	9.32751e-05	0.000129412	1047.41	9.32751e-05
826	9.31963e-05	0.000129256	1048.22	9.31963e-05
827	9.31413e-05	0.000129099	1048.79	9.31413e-05
828	9.30931e-05	0.000128944	1049.29	9.30931e-05
829	9.28119e-05	0.000128788	1052.2	9.28119e-05
830	9.27434e-05	0.000128633	1052.91	9.27434e-05
831	9.2619e-05	0.000128478	1054.2	9.2619e-05
832	9.22623e-05	0.000128324	1057.93	9.22623e-05
833	9.21227e-05	0.00012817	1059.39	9.21227e-05
834	9.20925e-05	0.000128016	1059.71	9.20925e-05
835	9.1792e-05	0.000127863	1062.88	9.1792e-05
836	9.16989e-05	0.00012771	1063.87	9.16989e-05
837	9.16927e-05	0.000127557	1063.94	9.16927e-05
838	9.16886e-05	0.000127405	1063.98	9.16886e-05
839	9.16849e-05	0.000127253	1064.02	9.16849e-05
840	9.1538e-05	0.000127101	1065.58	9.1538e-05
841	9.14191e-05	0.00012695	1066.85	9.14191e-05
842	9.13437e-05	0.0001268	1067.65	9.13437e-05
843	9.12431e-05	0.000126649	1068.73	9.12431e-05
844	9.09432e-05	0.000126499	1071.95	9.09432e-05
845	9.08982e-05	0.000126349	1072.43	9.08982e-05
846	9.08422e-05	0.0001262	1073.03	9.08422e-05
847	9.08159e-05	0.000126051	1073.32	9.08159e-05
848	9.07649e-05	0.000125902	1073.87	9.07649e-05
849	9.07643e-05	0.000125754	1073.88	9.07643e-05
850	9.07315e-05	0.000125606	1074.23	9.07315e-05
851	9.04226e-05	0.000125459	1077.58	9.04226e-05
852	9.03731e-05	0.000125311	1078.12	9.03731e-05
853	9.03486e-05	0.000125164	1078.39	9.03486e-05
854	9.03327e-05	0.000125018	1078.56	9.03327e-05
855	9.02759e-05	0.000124872	1079.18	9.02759e-05
856	9.01514e-05	0.000124726	1080.54	9.01514e-05
857	9.00072e-05	0.00012458	1082.12	9.00072e-05
858	8.98524e-05	0.000124435	1083.82	8.98524e-05
859	8.97603e-05	0.00012429	1084.84	8.97603e-05
860	8.96222e-05	0.000124146	1086.36	8.96222e-05
861	8.91332e-05	0.000124001	1091.79	8.91332e-05
862	8.88528e-05	0.000123858	1094.94	8.88528e-05
863	8.8628e-05	0.000123714	1097.47	8.8628e-05
864	8.84978e-05	0.000123571	1098.94	8.84978e-05
865	8.83119e-05	0.000123428	1101.04	8.83119e-05
866	8.81714e-05	0.000123286	1102.64	8.81714e-05
867	8.81658e-05	0.000123143	1102.71	8.81658e-05
868	8.79944e-05	0.000123001	1104.66	8.79944e-05
869	8.79939e-05	0.00012286	1104.67	8.79939e-05
870	8.79315e-05	0.000122719	1105.38	8.79315e-05
871	8.79252e-05	0.000122578	1105.45	8.79252e-05
872	8.78276e-05	0.000122437	1106.57	8.78276e-05
873	8.77919e-05	0.000122297	1106.98	8.77919e-05
874	8.77371e-05	0.000122157	1107.61	8.77371e-05
875	8.73327e-05	0.000122017	1112.28	8.73327e-05
876	8.72697e-05	0.000121878	1113.01	8.72697e-05
877	8.72486e-05	0.000121739	1113.25	8.72486e-05
878	8.72223e-05	0.000121601	1113.56	8.72223e-05
879	8.72129e-05	0.000121462	1113.67	8.72129e-05
880	8.71734e-05	0.000121324	1114.13	8.71734e-05
881	8.70382e-05	0.000121186	1115.7	8.70382e-05
882	8.69109e-05	0.000121049	1117.19	8.69109e-05
883	8.68134e-05	0.000120912	1118.33	8.68134e-05
884	8.67865e-05	0.000120775	1118.65	8.67865e-05
885	8.6757e-05	0.000120639	1118.99	8.6757e-05
886	8.67473e-05	0.000120503	1119.11	8.67473e-05
887	8.6534e-05	0.000120367	1121.61	8.6534e-05
888	8.63788e-05	0.000120231	1123.45	8.63788e-05
889	8.62016e-05	0.000120096	1125.54	8.62016e-05
890	8.61687e-05	0.000119961	1125.93	8.61687e-05
891	8.61647e-05	0.000119826	1125.98	8.61647e-05
892	8.61188e-05	0.000119692	1126.53	8.61188e-05
893	8.59442e-05	0.000119558	1128.61	8.59442e-05
894	8.57374e-05	0.000119424	1131.08	8.57374e-05
895	8.57034e-05	0.000119291	1131.49	8.57034e-05
896	8.5663e-05	0.000119158	1131.97	8.5663e-05
897	8.53004e-05	0.000119025	1136.34	8.53004e-05
898	8.52707e-05	0.000118892	1136.7	8.52707e-05
899	8.52229e-05	0.00011876	1137.28	8.52229e-05
900	8.49831e-05	0.000118628	1140.19	8.49831e-05
901	8.48447e-05	0.000118496	1141.88	8.48447e-05
902	8.48361e-05	0.000118365	1141.98	8.48361e-05
903	8.45701e-05	0.000118234	1145.24	8.45701e-05
904	8.44701e-05	0.000118103	1146.47	8.44701e-05
905	8.43918e-05	0.000117973	1147.44	8.43918e-05
906	8.43389e-05	0.000117842	1148.09	8.43389e-05
907	8.43238e-05	0.000117713	1148.28	8.43238e-05
908	8.42486e-05	0.000117583	1149.21	8.42486e-05
909	8.41722e-05	0.000117454	1150.15	8.41722e-05
910	8.39421e-05	0.000117324	1153.01	8.39421e-05
911	8.39135e-05	0.000117196	1153.37	8.39135e-05
912	8.38192e-05	0.000117067	1154.54	8.38192e-05
913	8.36368e-05	0.000116939	1156.82	8.36368e-05
914	8.34156e-05	0.000116811	1159.6	8.34156e-05
915	8.33535e-05	0.000116683	1160.39	8.33535e-05
916	8.33134e-05	0.000116556	1160.89	8.33134e-05
917	8.32818e-05	0.000116429	1161.29	8.32818e-05
918	8.31691e-05	0.000116302	1162.72	8.31691e-05
919	8.31454e-05	0.000116175	1163.02	8.31454e-05
920	8.31318e-05	0.000116049	1163.19	8.31318e-05
921	8.31028e-05	0.000115923	1163.56	8.31028e-05
922	8.28479e-05	0.000115797	1166.8	8.28479e-05
923	8.27248e-05	0.000115672	1168.37	8.27248e-05
924	8.25225e-05	0.000115547	1170.96	8.25225e-05
925	8.25177e-05	0.000115422	1171.02	8.25177e-05
926	8.23344e-05	0.000115297	1173.38	8.23344e-05
927	8.22672e-05	0.000115173	1174.25	8.22672e-05
928	8.22365e-05	0.000115049	1174.64	8.22365e-05
929	8.21288e-05	0.000114925	1176.04	8.21288e-05
930	8.20811e-05	0.000114801	1176.66	8.20811e-05
931	8.1968e-05	0.000114678	1178.12	8.1968e-05
932	8.19214e-05	0.000114555	1178.73	8.19214e-05
933	8.18527e-05	0.000114432	1179.62	8.18527e-05
934	8.17633e-05	0.00011431	1180.79	8.17633e-05
935	8.16831e-05	0.000114187	1181.84	8.16831e-05
936	8.15426e-05	0.000114065	1183.68	8.15426e-05
937	8.14928e-05	0.000113944	1184.33	8.14928e-05
938	8.11236e-05	0.000113822	1189.2	8.11236e-05
939	8.10296e-05	0.000113701	1190.45	8.10296e-05
940	8.10237e-05	0.00011358	1190.53	8.10237e-05
941	8.05057e-05	0.000113459	1197.44	8.05057e-05
942	8.03806e-05	0.000113339	1199.12	8.03806e-05
943	8.03284e-05	0.000113219	1199.83	8.03284e-05
944	8.03192e-05	0.000113099	1199.95	8.03192e-05
945	8.02645e-05	0.000112979	1200.69	8.02645e-05
946	8.01639e-05	0.00011286	1202.05	8.01639e-05
947	8.01418e-05	0.000112741	1202.35	8.01418e-05
948	8.01211e-05	0.000112622	1202.63	8.01211e-05
949	7.96729e-05	0.000112503	1208.73	7.96729e-05
950	7.95365e-05	0.000112384	1210.59	7.95365e-05
951	7.92673e-05	0.000112266	1214.3	7.92673e-05
952	7.9211e-05	0.000112148	1215.08	7.9211e-05
953	7.91318e-05	0.000112031	1216.17	7.91318e-05
954	7.88209e-05	0.000111913	1220.49	7.88209e-05
955	7.88158e-05	0.000111796	1220.57	7.88158e-05
956	7.88044e-05	0.000111679	1220.72	7.88044e-05
957	7.8643e-05	0.000111562	1222.98	7.8643e-05
958	7.86391e-05	0.000111446	1223.03	7.86391e-05
959	7.853e-05	0.00011133	1224.56	7.853e-05
960	7.84757e-05	0.000111214	1225.33	7.84757e-05
961	7.84752e-05	0.000111098	1225.33	7.84752e-05
962	7.82377e-05	0.000110983	1228.68	7.82377e-05
963	7.82023e-05	0.000110867	1229.18	7.82023e-05
964	7.81502e-05	0.000110752	1229.92	7.81502e-05
965	7.79945e-05	0.000110638	1232.13	7.79945e-05
966	7.78688e-05	0.000110523	1233.92	7.78688e-05
967	7.76211e-05	0.000110409	1237.46	7.76211e-05
968	7.76202e-05	0.000110295	1237.47	7.76202e-05
969	7.72482e-05	0.000110181	1242.83	7.72482e-05
970	7.72364e-05	0.000110067	1243	7.72364e-05
971	7.71966e-05	0.000109954	1243.57	7.71966e-05
972	7.67804e-05	0.000109841	1249.63	7.67804e-05
973	7.66316e-05	0.000109728	1251.81	7.66316e-05
974	7.65234e-05	0.000109615	1253.39	7.65234e-05
975	7.64815e-05	0.000109503	1254.01	7.64815e-05
976	7.64286e-05	0.000109391	1254.79	7.64286e-05
977	7.64229e-05	0.000109279	1254.87	7.64229e-05
978	7.64131e-05	0.000109167	1255.02	7.64131e-05
979	7.63917e-05	0.000109055	1255.34	7.63917e-05
980	7.63117e-05	0.000108944	1256.52	7.63117e-05
981	7.62909e-05	0.000108833	1256.82	7.62909e-05
982	7.61448e-05	0.000108722	1258.99	7.61448e-05
983	7.61281e-05	0.000108612	1259.23	7.61281e-05
984	7.60775e-05	0.000108501	1259.99	7.60775e-05
985	7.5957e-05	0.000108391	1261.78	7.5957e-05
986	7.5927e-05	0.000108281	1262.23	7.5927e-05
987	7.59127e-05	0.000108171	1262.44	7.59127e-05
988	7.58573e-05	0.000108062	1263.27	7.58573e-05
989	7.58464e-05	0.000107953	1263.43	7.58464e-05
990	7.57982e-05	0.000107844	1264.15	7.57982e-05
991	7.57257e-05	0.000107735	1265.24	7.57257e-05
992	7.56241e-05	0.000107626	1266.76	7.56241e-05
993	7.54921e-05	0.000107518	1268.75	7.54921e-05
994	7.51485e-05	0.00010741	1273.94	7.51485e-05
995	7.51153e-05	0.000107302	1274.45	7.51153e-05
996	7.50247e-05	0.000107194	1275.83	7.50247e-05
997	7.48966e-05	0.000107087	1277.78	7.48966e-05
998	7.48663e-05	0.000106979	1278.24	7.48663e-05
999	7.47705e-05	0.000106872	1279.71	7.47705e-05
1000	7.47252e-05	0.000106765	1280.4	7.47252e-05
1001	7.4672e-05	0.000106659	1281.22	7.4672e-05
1002	7.46632e-05	0.000106552	1281.36	7.46632e-05
1003	7.45545e-05	0.000106446	1283.03	7.45545e-05
1004	7.44627e-05	0.00010634	1284.44	7.44627e-05
1005	7.44418e-05	0.000106234	1284.77	7.44418e-05
1006	7.4362e-05	0.000106128	1286	7.4362e-05
1007	7.41166e-05	0.000106023	1289.81	7.41166e-05
1008	7.39605e-05	0.000105918	1292.24	7.39605e-05
1009	7.38388e-05	0.000105813	1294.15	7.38388e-05
1010	7.38244e-05	0.000105708	1294.37	7.38244e-05
1011	7.37007e-05	0.000105604	1296.32	7.37007e-05
1012	7.36891e-05	0.000105499	1296.5	7.36891e-05
1013	7.36581e-05	0.000105395	1296.99	7.36581e-05
1014	7.36513e-05	0.000105291	1297.09	7.36513e-05
1015	7.3627e-05	0.000105187	1297.48	7.3627e-05
1016	7.35693e-05	0.000105084	1298.39	7.35693e-05
1017	7.3526e-05	0.000104981	1299.07	7.3526e-05
1018	7.3525e-05	0.000104877	1299.09	7.3525e-05
1019	7.33988e-05	0.000104775	1301.08	7.33988e-05
1020	7.33479e-05	0.000104672	1301.89	7.33479e-05
1021	7.33186e-05	0.000104569	1302.35	7.33186e-05
1022	7.32747e-05	0.000104467	1303.05	7.32747e-05
1023	7.31566e-05	0.000104365	1304.93	7.31566e-05
1024	7.315e-05	0.000104263	1305.03	7.315e-05
1025	7.31329e-05	0.000104161	1305.31	7.31329e-05
1026	7.29729e-05	0.00010406	1307.86	7.29729e-05
1027	7.2936e-05	0.000103958	1308.45	7.2936e-05
1028	7.29246e-05	0.000103857	1308.64	7.29246e-05
1029	7.2888e-05	0.000103756	1309.22	7.2888e-05
1030	7.27733e-05	0.000103656	1311.07	7.27733e-05
1031	7.27205e-05	0.000103555	1311.92	7.27205e-05
1032	7.26275e-05	0.000103455	1313.41	7.26275e-05
1033	7.25871e-05	0.000103355	1314.07	7.25871e-05
1034	7.25542e-05	0.000103255	1314.6	7.25542e-05
1035	7.25542e-05	0.000103155	1314.6	7.25542e-05
1036	7.25215e-05	0.000103055	1315.13	7.25215e-05
1037	7.25208e-05	0.000102956	1315.14	7.25208e-05
1038	7.24519e-05	0.000102857	1316.25	7.24519e-05
1039	7.23994e-05	0.000102758	1317.11	7.23994e-05
1040	7.21319e-05	0.000102659	1321.46	7.21319e-05
1041	7.20935e-05	0.00010256	1322.09	7.20935e-05
1042	7.20307e-05	0.000102462	1323.12	7.20307e-05
1043	7.19602e-05	0.000102364	1324.27	7.19602e-05
1044	7.18091e-05	0.000102266	1326.76	7.18091e-05
1045	7.16402e-05	0.000102168	1329.54	7.16402e-05
1046	7.15423e-05	0.00010207	1331.17	7.15423e-05
1047	7.13257e-05	0.000101973	1334.76	7.13257e-05
1048	7.1273e-05	0.000101875	1335.64	7.1273e-05
1049	7.12268e-05	0.000101778	1336.41	7.12268e-05
1050	7.12267e-05	0.000101681	1336.42	7.12267e-05
1051	7.10899e-05	0.000101584	1338.71	7.10899e-05
1052	7.09907e-05	0.000101488	1340.37	7.09907e-05
1053	7.0988e-05	0.000101392	1340.42	7.0988e-05
1054	7.09791e-05	0.000101295	1340.57	7.09791e-05
1055	7.08764e-05	0.000101199	1342.29	7.08764e-05
1056	7.08357e-05	0.000101103	1342.98	7.08357e-05
1057	7.07588e-05	0.000101008	1344.28	7.07588e-05
1058	7.07509e-05	0.000100912	1344.41	7.07509e-05
1059	7.07104e-05	0.000100817	1345.1	7.07104e-05
1060	7.03974e-05	0.000100722	1350.42	7.03974e-05
1061	7.00464e-05	0.000100627	1356.43	7.00464e-05
1062	7.00389e-05	0.000100532	1356.56	7.00389e-05
1063	7.00114e-05	0.000100438	1357.03	7.00114e-05
1064	6.99806e-05	0.000100343	1357.56	6.99806e-05
1065	6.98999e-05	0.000100249	1358.96	6.98999e-05
1066	6.95985e-05	0.000100155	1364.18	6.95985e-05
1067	6.95932e-05	0.000100061	1364.27	6.95932e-05
1068	6.95602e-05	9.99675e-05	1364.85	6.95602e-05
1069	6.9458e-05	9.9874e-05	1366.63	6.9458e-05
1070	6.9431e-05	9.97806e-05	1367.1	6.9431e-05
1071	6.92186e-05	9.96875e-05	1370.83	6.92186e-05
1072	6.91449e-05	9.95945e-05	1372.12	6.91449e-05
1073	6.91333e-05	9.95016e-05	1372.33	6.91333e-05
1074	6.89804e-05	9.9409e-05	1375.03	6.89804e-05
1075	6.89746e-05	9.93165e-05	1375.13	6.89746e-05
1076	6.89638e-05	9.92242e-05	1375.32	6.89638e-05
1077	6.8963e-05	9.91321e-05	1375.33	6.8963e-05
1078	6.88963e-05	9.90401e-05	1376.52	6.88963e-05
1079	6.88918e-05	9.89483e-05	1376.59	6.88918e-05
1080	6.88911e-05	9.88567e-05	1376.61	6.88911e-05
1081	6.88852e-05	9.87653e-05	1376.71	6.88852e-05
1082	6.88651e-05	9.8674e-05	1377.07	6.88651e-05
1083	6.88299e-05	9.85829e-05	1377.69	6.88299e-05
1084	6.88265e-05	9.84919e-05	1377.75	6.88265e-05
1085	6.88004e-05	9.84012e-05	1378.22	6.88004e-05
1086	6.86539e-05	9.83106e-05	1380.82	6.86539e-05
1087	6.85977e-05	9.82201e-05	1381.82	6.85977e-05
1088	6.85354e-05	9.81298e-05	1382.94	6.85354e-05
1089	6.8363e-05	9.80397e-05	1386.03	6.8363e-05
1090	6.82521e-05	9.79498e-05	1388.03	6.82521e-05
1091	6.82034e-05	9.786e-05	1388.9	6.82034e-05
1092	6.80085e-05	9.77704e-05	1392.43	6.80085e-05
1093	6.79684e-05	9.76809e-05	1393.15	6.79684e-05
1094	6.79582e-05	9.75916e-05	1393.34	6.79582e-05
1095	6.77964e-05	9.75025e-05	1396.28	6.77964e-05
1096	6.77087e-05	9.74136e-05	1397.88	6.77087e-05
1097	6.76425e-05	9.73248e-05	1399.09	6.76425e-05
1098	6.75971e-05	9.72361e-05	1399.92	6.75971e-05
1099	6.74711e-05	9.71476e-05	1402.24	6.74711e-05
1100	6.74699e-05	9.70593e-05	1402.26	6.74699e-05
1101	6.74697e-05	9.69712e-05	1402.26	6.74697e-05
1102	6.73842e-05	9.68832e-05	1403.84	6.73842e-05
1103	6.73824e-05	9.67953e-05	1403.87	6.73824e-05
1104	6.73072e-05	9.67077e-05	1405.26	6.73072e-05
1105	6.72211e-05	9.66201e-05	1406.85	6.72211e-05
1106	6.722e-05	9.65328e-05	1406.87	6.722e-05
1107	6.71518e-05	9.64456e-05	1408.13	6.71518e-05
1108	6.69342e-05	9.63585e-05	1412.18	6.69342e-05
1109	6.6921e-05	9.62717e-05	1412.42	6.6921e-05
1110	6.67635e-05	9.61849e-05	1415.37	6.67635e-05
1111	6.67536e-05	9.60983e-05	1415.55	6.67536e-05
1112	6.67505e-05	9.60119e-05	1415.61	6.67505e-05
1113	6.64637e-05	9.59257e-05	1421.01	6.64637e-05
1114	6.63203e-05	9.58396e-05	1423.72	6.63203e-05
1115	6.60987e-05	9.57536e-05	1427.93	6.60987e-05
1116	6.60066e-05	9.56678e-05	1429.69	6.60066e-05
1117	6.58964e-05	9.55821e-05	1431.8	6.58964e-05
1118	6.58949e-05	9.54967e-05	1431.82	6.58949e-05
1119	6.58188e-05	9.54113e-05	1433.28	6.58188e-05
1120	6.55033e-05	9.53261e-05	1439.37	6.55033e-05
1121	6.54e-05	9.52411e-05	1441.37	6.54e-05
1122	6.51598e-05	9.51562e-05	1446.05	6.51598e-05
1123	6.51557e-05	9.50715e-05	1446.13	6.51557e-05
1124	6.51162e-05	9.49869e-05	1446.9	6.51162e-05
1125	6.51081e-05	9.49025e-05	1447.06	6.51081e-05
1126	6.50765e-05	9.48182e-05	1447.68	6.50765e-05
1127	6.49654e-05	9.4734e-05	1449.86	6.49654e-05
1128	6.47056e-05	9.46501e-05	1454.98	6.47056e-05
1129	6.46662e-05	9.45662e-05	1455.76	6.46662e-05
1130	6.46495e-05	9.44825e-05	1456.09	6.46495e-05
1131	6.44803e-05	9.4399e-05	1459.45	6.44803e-05
1132	6.43404e-05	9.43156e-05	1462.24	6.43404e-05
1133	6.43175e-05	9.42324e-05	1462.7	6.43175e-05
1134	6.42259e-05	9.41493e-05	1464.54	6.42259e-05
1135	6.42078e-05	9.40663e-05	1464.9	6.42078e-05
1136	6.4174e-05	9.39835e-05	1465.58	6.4174e-05
1137	6.40865e-05	9.39008e-05	1467.34	6.40865e-05
1138	6.39651e-05	9.38183e-05	1469.78	6.39651e-05
1139	6.39127e-05	9.3736e-05	1470.84	6.39127e-05
1140	6.38519e-05	9.36537e-05	1472.07	6.38519e-05
1141	6.38252e-05	9.35717e-05	1472.61	6.38252e-05
1142	6.38228e-05	9.34897e-05	1472.66	6.38228e-05
1143	6.38198e-05	9.34079e-05	1472.72	6.38198e-05
1144	6.38006e-05	9.33263e-05	1473.11	6.38006e-05
1145	6.37358e-05	9.32448e-05	1474.43	6.37358e-05
1146	6.35804e-05	9.31634e-05	1477.59	6.35804e-05
1147	6.3571e-05	9.30822e-05	1477.78	6.3571e-05
1148	6.35451e-05	9.30011e-05	1478.31	6.35451e-05
1149	6.35252e-05	9.29202e-05	1478.72	6.35252e-05
1150	6.34768e-05	9.28394e-05	1479.71	6.34768e-05
1151	6.34389e-05	9.27587e-05	1480.48	6.34389e-05
1152	6.34087e-05	9.26782e-05	1481.1	6.34087e-05
1153	6.33203e-05	9.25978e-05	1482.92	6.33203e-05
1154	6.32792e-05	9.25176e-05	1483.76	6.32792e-05
1155	6.3225e-05	9.24375e-05	1484.87	6.3225e-05
1156	6.31684e-05	9.23575e-05	1486.04	6.31684e-05
1157	6.29944e-05	9.22777e-05	1489.64	6.29944e-05
1158	6.29777e-05	9.2198e-05	1489.99	6.29777e-05
1159	6.29477e-05	9.21184e-05	1490.61	6.29477e-05
1160	6.29116e-05	9.2039e-05	1491.36	6.29116e-05
1161	6.28956e-05	9.19597e-05	1491.69	6.28956e-05
1162	6.27127e-05	9.18806e-05	1495.5	6.27127e-05
1163	6.26998e-05	9.18016e-05	1495.77	6.26998e-05
1164	6.25921e-05	9.17227e-05	1498.03	6.25921e-05
1165	6.25354e-05	9.1644e-05	1499.22	6.25354e-05
1166	6.25146e-05	9.15654e-05	1499.65	6.25146e-05
1167	6.24508e-05	9.14869e-05	1501	6.24508e-05
1168	6.22989e-05	9.14086e-05	1504.2	6.22989e-05
1169	6.22857e-05	9.13304e-05	1504.48	6.22857e-05
1170	6.225e-05	9.12524e-05	1505.24	6.225e-05
1171	6.21722e-05	9.11744e-05	1506.88	6.21722e-05
1172	6.20718e-05	9.10966e-05	1509.02	6.20718e-05
1173	6.19794e-05	9.1019e-05	1510.98	6.19794e-05
1174	6.19469e-05	9.09414e-05	1511.68	6.19469e-05
1175	6.18953e-05	9.08641e-05	1512.78	6.18953e-05
1176	6.1833e-05	9.07868e-05	1514.11	6.1833e-05
1177	6.17653e-05	9.07097e-05	1515.57	6.17653e-05
1178	6.17426e-05	9.06326e-05	1516.05	6.17426e-05
1179	6.15859e-05	9.05558e-05	1519.42	6.15859e-05
1180	6.14166e-05	9.0479e-05	1523.08	6.14166e-05
1181	6.13605e-05	9.04024e-05	1524.3	6.13605e-05
1182	6.12918e-05	9.03259e-05	1525.79	6.12918e-05
1183	6.12871e-05	9.02496e-05	1525.9	6.12871e-05
1184	6.12851e-05	9.01734e-05	1525.94	6.12851e-05
1185	6.12827e-05	9.00973e-05	1525.99	6.12827e-05
1186	6.12741e-05	9.00213e-05	1526.18	6.12741e-05
1187	6.1219e-05	8.99455e-05	1527.38	6.1219e-05
1188	6.11127e-05	8.98697e-05	1529.7	6.11127e-05
1189	6.10913e-05	8.97942e-05	1530.16	6.10913e-05
1190	6.10116e-05	8.97187e-05	1531.91	6.10116e-05
1191	6.10001e-05	8.96434e-05	1532.16	6.10001e-05
1192	6.09424e-05	8.95682e-05	1533.43	6.09424e-05
1193	6.09215e-05	8.94931e-05	1533.89	6.09215e-05
1194	6.08989e-05	8.94181e-05	1534.38	6.08989e-05
1195	6.07256e-05	8.93433e-05	1538.2	6.07256e-05
1196	6.06665e-05	8.92686e-05	1539.51	6.06665e-05
1197	6.06584e-05	8.9194e-05	1539.69	6.06584e-05
1198	6.06131e-05	8.91196e-05	1540.69	6.06131e-05
1199	6.05093e-05	8.90453e-05	1543	6.05093e-05
1200	6.04052e-05	8.8971e-05	1545.32	6.04052e-05
1201	6.03072e-05	8.8897e-05	1547.51	6.03072e-05
1202	6.02334e-05	8.8823e-05	1549.16	6.02334e-05
1203	6.01853e-05	8.87492e-05	1550.24	6.01853e-05
1204	6.00649e-05	8.86755e-05	1552.94	6.00649e-05
1205	6.0051e-05	8.86019e-05	1553.26	6.0051e-05
1206	6.00504e-05	8.85284e-05	1553.27	6.00504e-05
1207	5.99842e-05	8.84551e-05	1554.76	5.99842e-05
1208	5.98687e-05	8.83818e-05	1557.37	5.98687e-05
1209	5.98213e-05	8.83087e-05	1558.45	5.98213e-05
1210	5.96917e-05	8.82358e-05	1561.39	5.96917e-05
1211	5.96568e-05	8.81629e-05	1562.19	5.96568e-05
1212	5.95524e-05	8.80901e-05	1564.57	5.95524e-05
1213	5.95432e-05	8.80175e-05	1564.78	5.95432e-05
1214	5.95309e-05	8.7945e-05	1565.06	5.95309e-05
1215	5.95039e-05	8.78726e-05	1565.68	5.95039e-05
1216	5.94893e-05	8.78004e-05	1566.01	5.94893e-05
1217	5.93816e-05	8.77282e-05	1568.48	5.93816e-05
1218	5.92962e-05	8.76562e-05	1570.45	5.92962e-05
1219	5.9285e-05	8.75843e-05	1570.71	5.9285e-05
1220	5.92454e-05	8.75125e-05	1571.62	5.92454e-05
1221	5.91461e-05	8.74408e-05	1573.91	5.91461e-05
1222	5.91424e-05	8.73693e-05	1574	5.91424e-05
1223	5.88992e-05	8.72978e-05	1579.64	5.88992e-05
1224	5.88812e-05	8.72265e-05	1580.06	5.88812e-05
1225	5.87322e-05	8.71553e-05	1583.54	5.87322e-05
1226	5.862e-05	8.70842e-05	1586.17	5.862e-05
1227	5.85099e-05	8.70133e-05	1588.76	5.85099e-05
1228	5.84387e-05	8.69424e-05	1590.44	5.84387e-05
1229	5.83713e-05	8.68717e-05	1592.04	5.83713e-05
1230	5.8362e-05	8.6801e-05	1592.26	5.8362e-05
1231	5.82419e-05	8.67305e-05	1595.1	5.82419e-05
1232	5.81734e-05	8.66601e-05	1596.73	5.81734e-05
1233	5.81572e-05	8.65898e-05	1597.12	5.81572e-05
1234	5.8145e-05	8.65197e-05	1597.41	5.8145e-05
1235	5.81322e-05	8.64496e-05	1597.71	5.81322e-05
1236	5.81051e-05	8.63797e-05	1598.36	5.81051e-05
1237	5.7925e-05	8.63098e-05	1602.67	5.7925e-05
1238	5.78766e-05	8.62401e-05	1603.83	5.78766e-05
1239	5.78552e-05	8.61705e-05	1604.34	5.78552e-05
1240	5.78436e-05	8.6101e-05	1604.62	5.78436e-05
1241	5.77934e-05	8.60316e-05	1605.83	5.77934e-05
1242	5.77839e-05	8.59624e-05	1606.06	5.77839e-05
1243	5.77508e-05	8.58932e-05	1606.85	5.77508e-05
1244	5.73313e-05	8.58242e-05	1617.03	5.73313e-05
1245	5.73265e-05	8.57552e-05	1617.14	5.73265e-05
1246	5.72138e-05	8.56864e-05	1619.9	5.72138e-05
1247	5.72116e-05	8.56177e-05	1619.95	5.72116e-05
1248	5.69273e-05	8.55491e-05	1626.95	5.69273e-05
1249	5.6856e-05	8.54806e-05	1628.71	5.6856e-05
1250	5.6812e-05	8.54122e-05	1629.8	5.6812e-05
1251	5.67063e-05	8.53439e-05	1632.42	5.67063e-05
1252	5.66636e-05	8.52758e-05	1633.49	5.66636e-05
1253	5.66188e-05	8.52077e-05	1634.6	5.66188e-05
1254	5.65855e-05	8.51398e-05	1635.43	5.65855e-05
1255	5.64001e-05	8.50719e-05	1640.07	5.64001e-05
1256	5.63726e-05	8.50042e-05	1640.76	5.63726e-05
1257	5.63623e-05	8.49366e-05	1641.02	5.63623e-05
1258	5.63422e-05	8.4869e-05	1641.53	5.63422e-05
1259	5.62402e-05	8.48016e-05	1644.1	5.62402e-05
1260	5.61666e-05	8.47343e-05	1645.95	5.61666e-05
1261	5.61389e-05	8.46671e-05	1646.65	5.61389e-05
1262	5.59945e-05	8.46e-05	1650.31	5.59945e-05
1263	5.59554e-05	8.45331e-05	1651.31	5.59554e-05
1264	5.5772e-05	8.44662e-05	1655.99	5.5772e-05
1265	5.57594e-05	8.43994e-05	1656.31	5.57594e-05
1266	5.57198e-05	8.43327e-05	1657.32	5.57198e-05
1267	5.56483e-05	8.42662e-05	1659.16	5.56483e-05
1268	5.55152e-05	8.41997e-05	1662.58	5.55152e-05
1269	5.53902e-05	8.41334e-05	1665.81	5.53902e-05
1270	5.52827e-05	8.40671e-05	1668.6	5.52827e-05
1271	5.5218e-05	8.4001e-05	1670.28	5.5218e-05
1272	5.52143e-05	8.3935e-05	1670.38	5.52143e-05
1273	5.51698e-05	8.3869e-05	1671.54	5.51698e-05
1274	5.51671e-05	8.38032e-05	1671.61	5.51671e-05
1275	5.50817e-05	8.37375e-05	1673.84	5.50817e-05
1276	5.50363e-05	8.36718e-05	1675.02	5.50363e-05
1277	5.49902e-05	8.36063e-05	1676.23	5.49902e-05
1278	5.49817e-05	8.35409e-05	1676.45	5.49817e-05
1279	5.4964e-05	8.34756e-05	1676.92	5.4964e-05
1280	5.49619e-05	8.34104e-05	1676.97	5.49619e-05
1281	5.495e-05	8.33452e-05	1677.29	5.495e-05
1282	5.48339e-05	8.32802e-05	1680.34	5.48339e-05
1283	5.47804e-05	8.32153e-05	1681.75	5.47804e-05
1284	5.47622e-05	8.31505e-05	1682.23	5.47622e-05
1285	5.46601e-05	8.30858e-05	1684.93	5.46601e-05
1286	5.45903e-05	8.30212e-05	1686.78	5.45903e-05
1287	5.44747e-05	8.29567e-05	1689.85	5.44747e-05
1288	5.43902e-05	8.28923e-05	1692.1	5.43902e-05
1289	5.43123e-05	8.2828e-05	1694.19	5.43123e-05
1290	5.431e-05	8.27638e-05	1694.25	5.431e-05
1291	5.42939e-05	8.26997e-05	1694.68	5.42939e-05
1292	5.40962e-05	8.26357e-05	1699.99	5.40962e-05
1293	5.40234e-05	8.25717e-05	1701.95	5.40234e-05
1294	5.39568e-05	8.25079e-05	1703.75	5.39568e-05
1295	5.39223e-05	8.24442e-05	1704.69	5.39223e-05
1296	5.38443e-05	8.23806e-05	1706.8	5.38443e-05
1297	5.38411e-05	8.23171e-05	1706.89	5.38411e-05
1298	5.372e-05	8.22537e-05	1710.19	5.372e-05
1299	5.37037e-05	8.21903e-05	1710.63	5.37037e-05
1300	5.36876e-05	8.21271e-05	1711.07	5.36876e-05
1301	5.36758e-05	8.2064e-05	1711.39	5.36758e-05
1302	5.36391e-05	8.2001e-05	1712.4	5.36391e-05
1303	5.36256e-05	8.1938e-05	1712.77	5.36256e-05
1304	5.3561e-05	8.18752e-05	1714.53	5.3561e-05
1305	5.35526e-05	8.18125e-05	1714.77	5.35526e-05
1306	5.34245e-05	8.17498e-05	1718.28	5.34245e-05
1307	5.34118e-05	8.16873e-05	1718.63	5.34118e-05
1308	5.33927e-05	8.16248e-05	1719.16	5.33927e-05
1309	5.33329e-05	8.15625e-05	1720.81	5.33329e-05
1310	5.33214e-05	8.15002e-05	1721.13	5.33214e-05
1311	5.32964e-05	8.1438e-05	1721.82	5.32964e-05
1312	5.32276e-05	8.1376e-05	1723.72	5.32276e-05
1313	5.32229e-05	8.1314e-05	1723.85	5.32229e-05
1314	5.316e-05	8.12521e-05	1725.6	5.316e-05
1315	5.3011e-05	8.11903e-05	1729.74	5.3011e-05
1316	5.29531e-05	8.11286e-05	1731.36	5.29531e-05
1317	5.28241e-05	8.1067e-05	1734.97	5.28241e-05
1318	5.278e-05	8.10055e-05	1736.21	5.278e-05
1319	5.27533e-05	8.09441e-05	1736.96	5.27533e-05
1320	5.27093e-05	8.08828e-05	1738.2	5.27093e-05
1321	5.26934e-05	8.08215e-05	1738.65	5.26934e-05
1322	5.26491e-05	8.07604e-05	1739.89	5.26491e-05
1323	5.24902e-05	8.06994e-05	1744.39	5.24902e-05
1324	5.24875e-05	8.06384e-05	1744.47	5.24875e-05
1325	5.24469e-05	8.05776e-05	1745.62	5.24469e-05
1326	5.23357e-05	8.05168e-05	1748.78	5.23357e-05
1327	5.22812e-05	8.04561e-05	1750.34	5.22812e-05
1328	5.22179e-05	8.03955e-05	1752.15	5.22179e-05
1329	5.21396e-05	8.0335e-05	1754.39	5.21396e-05
1330	5.20582e-05	8.02746e-05	1756.73	5.20582e-05
1331	5.20298e-05	8.02143e-05	1757.54	5.20298e-05
1332	5.19232e-05	8.01541e-05	1760.62	5.19232e-05
1333	5.18982e-05	8.0094e-05	1761.34	5.18982e-05
1334	5.18689e-05	8.00339e-05	1762.19	5.18689e-05
1335	5.18507e-05	7.9974e-05	1762.72	5.18507e-05
1336	5.18447e-05	7.99141e-05	1762.89	5.18447e-05
1337	5.1831e-05	7.98543e-05	1763.29	5.1831e-05
1338	5.17888e-05	7.97947e-05	1764.51	5.17888e-05
1339	5.1767e-05	7.97351e-05	1765.14	5.1767e-05
1340	5.16666e-05	7.96756e-05	1768.06	5.16666e-05
1341	5.16161e-05	7.96162e-05	1769.53	5.16161e-05
1342	5.16157e-05	7.95568e-05	1769.55	5.16157e-05
1343	5.14766e-05	7.94976e-05	1773.62	5.14766e-05
1344	5.14332e-05	7.94384e-05	1774.89	5.14332e-05
1345	5.14276e-05	7.93794e-05	1775.05	5.14276e-05
1346	5.13972e-05	7.93204e-05	1775.94	5.13972e-05
1347	5.13259e-05	7.92615e-05	1778.04	5.13259e-05
1348	5.12842e-05	7.92027e-05	1779.27	5.12842e-05
1349	5.11607e-05	7.9144e-05	1782.92	5.11607e-05
1350	5.10332e-05	7.90854e-05	1786.71	5.10332e-05
1351	5.09686e-05	7.90268e-05	1788.63	5.09686e-05
1352	5.09655e-05	7.89684e-05	1788.72	5.09655e-05
1353	5.09525e-05	7.891e-05	1789.11	5.09525e-05
1354	5.09435e-05	7.88517e-05	1789.38	5.09435e-05
1355	5.0889e-05	7.87935e-05	1791.01	5.0889e-05
1356	5.08658e-05	7.87354e-05	1791.7	5.08658e-05
1357	5.08624e-05	7.86774e-05	1791.8	5.08624e-05
1358	5.082e-05	7.86195e-05	1793.07	5.082e-05
1359	5.08123e-05	7.85616e-05	1793.3	5.08123e-05
1360	5.07074e-05	7.85039e-05	1796.45	5.07074e-05
1361	5.06964e-05	7.84462e-05	1796.78	5.06964e-05
1362	5.06807e-05	7.83886e-05	1797.25	5.06807e-05
1363	5.06759e-05	7.83311e-05	1797.39	5.06759e-05
1364	5.06656e-05	7.82737e-05	1797.71	5.06656e-05
1365	5.05932e-05	7.82163e-05	1799.89	5.05932e-05
1366	5.05617e-05	7.8159e-05	1800.84	5.05617e-05
1367	5.0514e-05	7.81019e-05	1802.28	5.0514e-05
1368	5.04793e-05	7.80448e-05	1803.33	5.04793e-05
1369	5.04568e-05	7.79878e-05	1804.01	5.04568e-05
1370	5.04201e-05	7.79308e-05	1805.13	5.04201e-05
1371	5.03837e-05	7.7874e-05	1806.23	5.03837e-05
1372	5.03286e-05	7.78172e-05	1807.91	5.03286e-05
1373	5.03205e-05	7.77606e-05	1808.15	5.03205e-05
1374	5.0295e-05	7.7704e-05	1808.93	5.0295e-05
1375	5.02754e-05	7.76475e-05	1809.53	5.02754e-05
1376	5.02719e-05	7.7591e-05	1809.64	5.02719e-05
1377	5.0222e-05	7.75347e-05	1811.16	5.0222e-05
1378	5.01456e-05	7.74784e-05	1813.5	5.01456e-05
1379	5.01327e-05	7.74222e-05	1813.89	5.01327e-05
1380	5.00918e-05	7.73661e-05	1815.15	5.00918e-05
1381	5.00351e-05	7.73101e-05	1816.89	5.00351e-05
1382	4.99779e-05	7.72542e-05	1818.65	4.99779e-05
1383	4.98867e-05	7.71983e-05	1821.46	4.98867e-05
1384	4.9857e-05	7.71425e-05	1822.38	4.9857e-05
1385	4.9842e-05	7.70868e-05	1822.84	4.9842e-05
1386	4.9822e-05	7.70312e-05	1823.46	4.9822e-05
1387	4.97602e-05	7.69757e-05	1825.38	4.97602e-05
1388	4.97198e-05	7.69202e-05	1826.63	4.97198e-05
1389	4.96945e-05	7.68648e-05	1827.42	4.96945e-05
1390	4.96879e-05	7.68095e-05	1827.62	4.96879e-05
1391	4.96657e-05	7.67543e-05	1828.31	4.96657e-05
1392	4.96461e-05	7.66992e-05	1828.92	4.96461e-05
1393	4.96303e-05	7.66441e-05	1829.42	4.96303e-05
1394	4.96004e-05	7.65891e-05	1830.35	4.96004e-05
1395	4.95889e-05	7.65342e-05	1830.71	4.95889e-05
1396	4.9487e-05	7.64794e-05	1833.89	4.9487e-05
1397	4.94686e-05	7.64247e-05	1834.47	4.94686e-05
1398	4.94004e-05	7.637e-05	1836.61	4.94004e-05
1399	4.93643e-05	7.63154e-05	1837.74	4.93643e-05
1400	4.93357e-05	7.62609e-05	1838.65	4.93357e-05
1401	4.93302e-05	7.62065e-05	1838.82	4.93302e-05
1402	4.92499e-05	7.61521e-05	1841.35	4.92499e-05
1403	4.92306e-05	7.60978e-05	1841.96	4.92306e-05
1404	4.91624e-05	7.60436e-05	1844.12	4.91624e-05
1405	4.9119e-05	7.59895e-05	1845.49	4.9119e-05
1406	4.90706e-05	7.59355e-05	1847.03	4.90706e-05
1407	4.90597e-05	7.58815e-05	1847.37	4.90597e-05
1408	4.90325e-05	7.58276e-05	1848.24	4.90325e-05
1409	4.88635e-05	7.57738e-05	1853.63	4.88635e-05
1410	4.88244e-05	7.572e-05	1854.88	4.88244e-05
1411	4.88157e-05	7.56664e-05	1855.16	4.88157e-05
1412	4.88015e-05	7.56128e-05	1855.61	4.88015e-05
1413	4.8652e-05	7.55593e-05	1860.42	4.8652e-05
1414	4.85899e-05	7.55058e-05	1862.42	4.85899e-05
1415	4.85873e-05	7.54525e-05	1862.5	4.85873e-05
1416	4.85822e-05	7.53992e-05	1862.67	4.85822e-05
1417	4.85732e-05	7.5346e-05	1862.96	4.85732e-05
1418	4.85154e-05	7.52928e-05	1864.83	4.85154e-05
1419	4.85115e-05	7.52398e-05	1864.95	4.85115e-05
1420	4.85099e-05	7.51868e-05	1865.01	4.85099e-05
1421	4.84854e-05	7.51339e-05	1865.8	4.84854e-05
1422	4.84796e-05	7.50811e-05	1865.99	4.84796e-05
1423	4.84641e-05	7.50283e-05	1866.49	4.84641e-05
1424	4.84201e-05	7.49756e-05	1867.92	4.84201e-05
1425	4.8376e-05	7.4923e-05	1869.35	4.8376e-05
1426	4.82081e-05	7.48704e-05	1874.83	4.82081e-05
1427	4.82041e-05	7.4818e-05	1874.96	4.82041e-05
1428	4.81806e-05	7.47656e-05	1875.73	4.81806e-05
1429	4.81795e-05	7.47133e-05	1875.76	4.81795e-05
1430	4.80838e-05	7.4661e-05	1878.9	4.80838e-05
1431	4.80529e-05	7.46088e-05	1879.92	4.80529e-05
1432	4.80246e-05	7.45567e-05	1880.85	4.80246e-05
1433	4.79728e-05	7.45047e-05	1882.56	4.79728e-05
1434	4.7969e-05	7.44528e-05	1882.68	4.7969e-05
1435	4.79301e-05	7.44009e-05	1883.97	4.79301e-05
1436	4.77383e-05	7.43491e-05	1890.32	4.77383e-05
1437	4.76672e-05	7.42973e-05	1892.69	4.76672e-05
1438	4.76371e-05	7.42457e-05	1893.69	4.76371e-05
1439	4.76119e-05	7.41941e-05	1894.53	4.76119e-05
1440	4.76057e-05	7.41425e-05	1894.74	4.76057e-05
1441	4.7597e-05	7.40911e-05	1895.03	4.7597e-05
1442	4.7526e-05	7.40397e-05	1897.41	4.7526e-05
1443	4.75153e-05	7.39884e-05	1897.76	4.75153e-05
1444	4.74517e-05	7.39372e-05	1899.9	4.74517e-05
1445	4.73885e-05	7.3886e-05	1902.03	4.73885e-05
1446	4.73764e-05	7.38349e-05	1902.43	4.73764e-05
1447	4.72654e-05	7.37839e-05	1906.18	4.72654e-05
1448	4.72434e-05	7.37329e-05	1906.92	4.72434e-05
1449	4.72269e-05	7.3682e-05	1907.48	4.72269e-05
1450	4.71532e-05	7.36312e-05	1909.98	4.71532e-05
1451	4.71354e-05	7.35805e-05	1910.58	4.71354e-05
1452	4.71259e-05	7.35298e-05	1910.91	4.71259e-05
1453	4.70696e-05	7.34792e-05	1912.82	4.70696e-05
1454	4.70627e-05	7.34287e-05	1913.05	4.70627e-05
1455	4.70477e-05	7.33782e-05	1913.56	4.70477e-05
1456	4.69142e-05	7.33278e-05	1918.12	4.69142e-05
1457	4.68952e-05	7.32775e-05	1918.77	4.68952e-05
1458	4.68432e-05	7.32272e-05	1920.56	4.68432e-05
1459	4.68411e-05	7.3177e-05	1920.63	4.68411e-05
1460	4.6806e-05	7.31269e-05	1921.83	4.6806e-05
1461	4.67973e-05	7.30768e-05	1922.13	4.67973e-05
1462	4.67886e-05	7.30269e-05	1922.43	4.67886e-05
1463	4.6787e-05	7.29769e-05	1922.49	4.6787e-05
1464	4.67735e-05	7.29271e-05	1922.95	4.67735e-05
1465	4.67492e-05	7.28773e-05	1923.79	4.67492e-05
1466	4.67059e-05	7.28276e-05	1925.28	4.67059e-05
1467	4.66224e-05	7.2778e-05	1928.16	4.66224e-05
1468	4.64501e-05	7.27284e-05	1934.14	4.64501e-05
1469	4.64379e-05	7.26789e-05	1934.56	4.64379e-05
1470	4.64163e-05	7.26294e-05	1935.31	4.64163e-05
1471	4.64063e-05	7.25801e-05	1935.66	4.64063e-05
1472	4.63999e-05	7.25307e-05	1935.88	4.63999e-05
1473	4.63917e-05	7.24815e-05	1936.17	4.63917e-05
1474	4.63755e-05	7.24323e-05	1936.74	4.63755e-05
1475	4.63543e-05	7.23832e-05	1937.47	4.63543e-05
1476	4.63208e-05	7.23342e-05	1938.65	4.63208e-05
1477	4.63182e-05	7.22852e-05	1938.74	4.63182e-05
1478	4.63045e-05	7.22363e-05	1939.22	4.63045e-05
1479	4.62801e-05	7.21875e-05	1940.07	4.62801e-05
1480	4.61924e-05	7.21387e-05	1943.15	4.61924e-05
1481	4.60923e-05	7.209e-05	1946.67	4.60923e-05
1482	4.60134e-05	7.20413e-05	1949.45	4.60134e-05
1483	4.60082e-05	7.19928e-05	1949.63	4.60082e-05
1484	4.59944e-05	7.19442e-05	1950.12	4.59944e-05
1485	4.59069e-05	7.18958e-05	1953.22	4.59069e-05
1486	4.59043e-05	7.18474e-05	1953.31	4.59043e-05
1487	4.58324e-05	7.17991e-05	1955.87	4.58324e-05
1488	4.57679e-05	7.17508e-05	1958.16	4.57679e-05
1489	4.57606e-05	7.17027e-05	1958.42	4.57606e-05
1490	4.57378e-05	7.16545e-05	1959.24	4.57378e-05
1491	4.56713e-05	7.16065e-05	1961.61	4.56713e-05
1492	4.56364e-05	7.15585e-05	1962.86	4.56364e-05
1493	4.56349e-05	7.15106e-05	1962.92	4.56349e-05
1494	4.5618e-05	7.14627e-05	1963.52	4.5618e-05
1495	4.55933e-05	7.14149e-05	1964.41	4.55933e-05
1496	4.55796e-05	7.13672e-05	1964.9	4.55796e-05
1497	4.53985e-05	7.13195e-05	1971.42	4.53985e-05
1498	4.53832e-05	7.12719e-05	1971.97	4.53832e-05
1499	4.53747e-05	7.12243e-05	1972.28	4.53747e-05
1500	4.52764e-05	7.11768e-05	1975.84	4.52764e-05
1501	4.52689e-05	7.11294e-05	1976.11	4.52689e-05
1502	4.52301e-05	7.10821e-05	1977.52	4.52301e-05
1503	4.52047e-05	7.10348e-05	1978.45	4.52047e-05
1504	4.5202e-05	7.09875e-05	1978.54	4.5202e-05
1505	4.51586e-05	7.09404e-05	1980.13	4.51586e-05
1506	4.51076e-05	7.08933e-05	1981.99	4.51076e-05
1507	4.51002e-05	7.08462e-05	1982.26	4.51002e-05
1508	4.50978e-05	7.07992e-05	1982.34	4.50978e-05
1509	4.50202e-05	7.07523e-05	1985.18	4.50202e-05
1510	4.50154e-05	7.07055e-05	1985.36	4.50154e-05
1511	4.49589e-05	7.06587e-05	1987.43	4.49589e-05
1512	4.49144e-05	7.06119e-05	1989.06	4.49144e-05
1513	4.49109e-05	7.05653e-05	1989.19	4.49109e-05
1514	4.46954e-05	7.05187e-05	1997.15	4.46954e-05
1515	4.46945e-05	7.04721e-05	1997.18	4.46945e-05
1516	4.46717e-05	7.04256e-05	1998.03	4.46717e-05
1517	4.46691e-05	7.03792e-05	1998.12	4.46691e-05
1518	4.46403e-05	7.03328e-05	1999.19	4.46403e-05
1519	4.46392e-05	7.02865e-05	1999.23	4.46392e-05
1520	4.46391e-05	7.02403e-05	1999.24	4.46391e-05
1521	4.46175e-05	7.01941e-05	2000.04	4.46175e-05
1522	4.45693e-05	7.0148e-05	2001.83	4.45693e-05
1523	4.4533e-05	7.01019e-05	2003.19	4.4533e-05
1524	4.45276e-05	7.00559e-05	2003.39	4.45276e-05
1525	4.44768e-05	7.001e-05	2005.29	4.44768e-05
1526	4.44313e-05	6.99641e-05	2006.99	4.44313e-05
1527	4.44043e-05	6.99183e-05	2008	4.44043e-05
1528	4.43374e-05	6.98726e-05	2010.51	4.43374e-05
1529	4.43231e-05	6.98269e-05	2011.04	4.43231e-05
1530	4.42946e-05	6.97812e-05	2012.12	4.42946e-05
1531	4.41992e-05	6.97356e-05	2015.71	4.41992e-05
1532	4.41417e-05	6.96901e-05	2017.88	4.41417e-05
1533	4.40975e-05	6.96447e-05	2019.56	4.40975e-05
1534	4.40184e-05	6.95993e-05	2022.56	4.40184e-05
1535	4.39872e-05	6.95539e-05	2023.74	4.39872e-05
1536	4.39237e-05	6.95086e-05	2026.16	4.39237e-05
1537	4.39082e-05	6.94634e-05	2026.75	4.39082e-05
1538	4.38173e-05	6.94182e-05	2030.23	4.38173e-05
1539	4.37252e-05	6.93731e-05	2033.76	4.37252e-05
1540	4.37029e-05	6.93281e-05	2034.62	4.37029e-05
1541	4.36796e-05	6.92831e-05	2035.51	4.36796e-05
1542	4.36381e-05	6.92382e-05	2037.11	4.36381e-05
1543	4.36324e-05	6.91933e-05	2037.33	4.36324e-05
1544	4.35988e-05	6.91485e-05	2038.63	4.35988e-05
1545	4.35971e-05	6.91037e-05	2038.69	4.35971e-05
1546	4.35711e-05	6.9059e-05	2039.7	4.35711e-05
1547	4.35703e-05	6.90144e-05	2039.73	4.35703e-05
1548	4.35626e-05	6.89698e-05	2040.02	4.35626e-05
1549	4.35552e-05	6.89253e-05	2040.31	4.35552e-05
1550	4.35535e-05	6.88808e-05	2040.38	4.35535e-05
1551	4.35444e-05	6.88364e-05	2040.73	4.35444e-05
1552	4.34956e-05	6.8792e-05	2042.62	4.34956e-05
1553	4.33865e-05	6.87478e-05	2046.85	4.33865e-05
1554	4.3371e-05	6.87035e-05	2047.46	4.3371e-05
1555	4.33151e-05	6.86593e-05	2049.64	4.33151e-05
1556	4.32735e-05	6.86152e-05	2051.26	4.32735e-05
1557	4.32593e-05	6.85711e-05	2051.82	4.32593e-05
1558	4.3241e-05	6.85271e-05	2052.53	4.3241e-05
1559	4.32398e-05	6.84832e-05	2052.58	4.32398e-05
1560	4.32034e-05	6.84393e-05	2054	4.32034e-05
1561	4.31748e-05	6.83954e-05	2055.12	4.31748e-05
1562	4.29939e-05	6.83516e-05	2062.24	4.29939e-05
1563	4.2973e-05	6.83079e-05	2063.07	4.2973e-05
1564	4.29178e-05	6.82642e-05	2065.25	4.29178e-05
1565	4.28926e-05	6.82206e-05	2066.25	4.28926e-05
1566	4.28581e-05	6.8177e-05	2067.62	4.28581e-05
1567	4.27314e-05	6.81335e-05	2072.66	4.27314e-05
1568	4.27216e-05	6.80901e-05	2073.05	4.27216e-05
1569	4.27209e-05	6.80467e-05	2073.08	4.27209e-05
1570	4.27037e-05	6.80034e-05	2073.76	4.27037e-05
1571	4.26908e-05	6.79601e-05	2074.28	4.26908e-05
1572	4.26769e-05	6.79168e-05	2074.83	4.26769e-05
1573	4.26646e-05	6.78737e-05	2075.33	4.26646e-05
1574	4.26175e-05	6.78305e-05	2077.21	4.26175e-05
1575	4.25595e-05	6.77875e-05	2079.54	4.25595e-05
1576	4.25356e-05	6.77445e-05	2080.49	4.25356e-05
1577	4.25221e-05	6.77015e-05	2081.04	4.25221e-05
1578	4.25048e-05	6.76586e-05	2081.73	4.25048e-05
1579	4.24852e-05	6.76157e-05	2082.52	4.24852e-05
1580	4.24684e-05	6.75729e-05	2083.2	4.24684e-05
1581	4.24662e-05	6.75302e-05	2083.29	4.24662e-05
1582	4.24419e-05	6.74875e-05	2084.27	4.24419e-05
1583	4.24217e-05	6.74449e-05	2085.08	4.24217e-05
1584	4.24132e-05	6.74023e-05	2085.42	4.24132e-05
1585	4.24123e-05	6.73598e-05	2085.46	4.24123e-05
1586	4.23343e-05	6.73173e-05	2088.61	4.23343e-05
1587	4.22571e-05	6.72749e-05	2091.74	4.22571e-05
1588	4.21833e-05	6.72325e-05	2094.75	4.21833e-05
1589	4.21304e-05	6.71902e-05	2096.9	4.21304e-05
1590	4.21221e-05	6.7148e-05	2097.24	4.21221e-05
1591	4.21132e-05	6.71058e-05	2097.6	4.21132e-05
1592	4.20922e-05	6.70636e-05	2098.46	4.20922e-05
1593	4.20614e-05	6.70215e-05	2099.72	4.20614e-05
1594	4.20547e-05	6.69795e-05	2099.99	4.20547e-05
1595	4.20423e-05	6.69375e-05	2100.5	4.20423e-05
1596	4.20395e-05	6.68955e-05	2100.62	4.20395e-05
1597	4.20026e-05	6.68536e-05	2102.13	4.20026e-05
1598	4.18264e-05	6.68118e-05	2109.38	4.18264e-05
1599	4.17966e-05	6.677e-05	2110.61	4.17966e-05
1600	4.17787e-05	6.67283e-05	2111.35	4.17787e-05
1601	4.17289e-05	6.66866e-05	2113.41	4.17289e-05
1602	4.1711e-05	6.6645e-05	2114.16	4.1711e-05
1603	4.16412e-05	6.66034e-05	2117.05	4.16412e-05
1604	4.15722e-05	6.65619e-05	2119.92	4.15722e-05
1605	4.15032e-05	6.65204e-05	2122.8	4.15032e-05
1606	4.14702e-05	6.6479e-05	2124.19	4.14702e-05
1607	4.14481e-05	6.64376e-05	2125.11	4.14481e-05
1608	4.13966e-05	6.63963e-05	2127.27	4.13966e-05
1609	4.1342e-05	6.6355e-05	2129.57	4.1342e-05
1610	4.12512e-05	6.63138e-05	2133.39	4.12512e-05
1611	4.11903e-05	6.62727e-05	2135.96	4.11903e-05
1612	4.11573e-05	6.62316e-05	2137.36	4.11573e-05
1613	4.11371e-05	6.61905e-05	2138.22	4.11371e-05
1614	4.10759e-05	6.61495e-05	2140.82	4.10759e-05
1615	4.10716e-05	6.61085e-05	2141	4.10716e-05
1616	4.10087e-05	6.60676e-05	2143.68	4.10087e-05
1617	4.10048e-05	6.60268e-05	2143.84	4.10048e-05
1618	4.09891e-05	6.59859e-05	2144.51	4.09891e-05
1619	4.09869e-05	6.59452e-05	2144.61	4.09869e-05
1620	4.09861e-05	6.59045e-05	2144.64	4.09861e-05
1621	4.09233e-05	6.58638e-05	2147.32	4.09233e-05
1622	4.09118e-05	6.58232e-05	2147.82	4.09118e-05
1623	4.08577e-05	6.57827e-05	2150.13	4.08577e-05
1624	4.08569e-05	6.57422e-05	2150.16	4.08569e-05
1625	4.08535e-05	6.57017e-05	2150.31	4.08535e-05
1626	4.08535e-05	6.56613e-05	2150.31	4.08535e-05
1627	4.08415e-05	6.56209e-05	2150.83	4.08415e-05
1628	4.08368e-05	6.55806e-05	2151.03	4.08368e-05
1629	4.08224e-05	6.55404e-05	2151.65	4.08224e-05
1630	4.08072e-05	6.55002e-05	2152.3	4.08072e-05
1631	4.07484e-05	6.546e-05	2154.83	4.07484e-05
1632	4.06767e-05	6.54199e-05	2157.92	4.06767e-05
1633	4.06648e-05	6.53798e-05	2158.43	4.06648e-05
1634	4.06133e-05	6.53398e-05	2160.66	4.06133e-05
1635	4.05372e-05	6.52999e-05	2163.96	4.05372e-05
1636	4.05209e-05	6.52599e-05	2164.67	4.05209e-05
1637	4.05187e-05	6.52201e-05	2164.76	4.05187e-05
1638	4.0491e-05	6.51803e-05	2165.97	4.0491e-05
1639	4.04304e-05	6.51405e-05	2168.6	4.04304e-05
1640	4.04227e-05	6.51008e-05	2168.94	4.04227e-05
1641	4.0359e-05	6.50611e-05	2171.72	4.0359e-05
1642	4.02941e-05	6.50215e-05	2174.56	4.02941e-05
1643	4.02779e-05	6.49819e-05	2175.27	4.02779e-05
1644	4.01911e-05	6.49424e-05	2179.09	4.01911e-05
1645	4.01906e-05	6.49029e-05	2179.11	4.01906e-05
1646	4.01621e-05	6.48635e-05	2180.36	4.01621e-05
1647	4.01446e-05	6.48241e-05	2181.13	4.01446e-05
1648	4.01192e-05	6.47847e-05	2182.26	4.01192e-05
1649	4.01027e-05	6.47455e-05	2182.98	4.01027e-05
1650	4.00996e-05	6.47062e-05	2183.12	4.00996e-05
1651	4.0094e-05	6.4667e-05	2183.37	4.0094e-05
1652	4.00492e-05	6.46279e-05	2185.35	4.00492e-05
1653	4.00158e-05	6.45888e-05	2186.83	4.00158e-05
1654	3.99877e-05	6.45497e-05	2188.07	3.99877e-05
1655	3.99506e-05	6.45107e-05	2189.72	3.99506e-05
1656	3.98598e-05	6.44718e-05	2193.76	3.98598e-05
1657	3.97789e-05	6.44329e-05	2197.38	3.97789e-05
1658	3.97575e-05	6.4394e-05	2198.34	3.97575e-05
1659	3.95977e-05	6.43552e-05	2205.52	3.95977e-05
1660	3.95737e-05	6.43164e-05	2206.6	3.95737e-05
1661	3.956e-05	6.42777e-05	2207.21	3.956e-05
1662	3.95577e-05	6.4239e-05	2207.32	3.95577e-05
1663	3.9536e-05	6.42004e-05	2208.3	3.9536e-05
1664	3.95157e-05	6.41618e-05	2209.22	3.95157e-05
1665	3.94485e-05	6.41233e-05	2212.26	3.94485e-05
1666	3.94164e-05	6.40848e-05	2213.72	3.94164e-05
1667	3.94134e-05	6.40463e-05	2213.85	3.94134e-05
1668	3.9407e-05	6.40079e-05	2214.14	3.9407e-05
1669	3.94027e-05	6.39696e-05	2214.34	3.94027e-05
1670	3.93846e-05	6.39313e-05	2215.16	3.93846e-05
1671	3.93619e-05	6.3893e-05	2216.19	3.93619e-05
1672	3.93511e-05	6.38548e-05	2216.68	3.93511e-05
1673	3.93507e-05	6.38167e-05	2216.7	3.93507e-05
1674	3.93112e-05	6.37785e-05	2218.5	3.93112e-05
1675	3.92548e-05	6.37405e-05	2221.07	3.92548e-05
1676	3.92122e-05	6.37024e-05	2223.02	3.92122e-05
1677	3.91937e-05	6.36644e-05	2223.87	3.91937e-05
1678	3.91845e-05	6.36265e-05	2224.29	3.91845e-05
1679	3.91839e-05	6.35886e-05	2224.32	3.91839e-05
1680	3.91508e-05	6.35507e-05	2225.83	3.91508e-05
1681	3.91387e-05	6.35129e-05	2226.39	3.91387e-05
1682	3.90257e-05	6.34752e-05	2231.59	3.90257e-05
1683	3.89887e-05	6.34375e-05	2233.3	3.89887e-05
1684	3.88876e-05	6.33998e-05	2237.98	3.88876e-05
1685	3.88804e-05	6.33622e-05	2238.31	3.88804e-05
1686	3.88707e-05	6.33246e-05	2238.76	3.88707e-05
1687	3.88624e-05	6.32871e-05	2239.15	3.88624e-05
1688	3.88567e-05	6.32496e-05	2239.41	3.88567e-05
1689	3.88182e-05	6.32121e-05	2241.2	3.88182e-05
1690	3.88046e-05	6.31747e-05	2241.83	3.88046e-05
1691	3.87082e-05	6.31374e-05	2246.33	3.87082e-05
1692	3.8686e-05	6.31e-05	2247.37	3.8686e-05
1693	3.86358e-05	6.30628e-05	2249.72	3.86358e-05
1694	3.85928e-05	6.30255e-05	2251.73	3.85928e-05
1695	3.85775e-05	6.29884e-05	2252.45	3.85775e-05
1696	3.85734e-05	6.29512e-05	2252.65	3.85734e-05
1697	3.84943e-05	6.29141e-05	2256.36	3.84943e-05
1698	3.84777e-05	6.28771e-05	2257.15	3.84777e-05
1699	3.84606e-05	6.28401e-05	2257.95	3.84606e-05
1700	3.84585e-05	6.28031e-05	2258.05	3.84585e-05
1701	3.84207e-05	6.27662e-05	2259.84	3.84207e-05
1702	3.84149e-05	6.27293e-05	2260.12	3.84149e-05
1703	3.83922e-05	6.26925e-05	2261.19	3.83922e-05
1704	3.83623e-05	6.26557e-05	2262.6	3.83623e-05
1705	3.83498e-05	6.26189e-05	2263.2	3.83498e-05
1706	3.8323e-05	6.25822e-05	2264.47	3.8323e-05
1707	3.82996e-05	6.25456e-05	2265.58	3.82996e-05
1708	3.82894e-05	6.25089e-05	2266.06	3.82894e-05
1709	3.82844e-05	6.24724e-05	2266.3	3.82844e-05
1710	3.82591e-05	6.24358e-05	2267.51	3.82591e-05
1711	3.82391e-05	6.23993e-05	2268.46	3.82391e-05
1712	3.82122e-05	6.23629e-05	2269.74	3.82122e-05
1713	3.81882e-05	6.23265e-05	2270.89	3.81882e-05
1714	3.81717e-05	6.22901e-05	2271.67	3.81717e-05
1715	3.81685e-05	6.22538e-05	2271.83	3.81685e-05
1716	3.81561e-05	6.22175e-05	2272.42	3.81561e-05
1717	3.81139e-05	6.21813e-05	2274.44	3.81139e-05
1718	3.81136e-05	6.21451e-05	2274.45	3.81136e-05
1719	3.81085e-05	6.21089e-05	2274.7	3.81085e-05
1720	3.81042e-05	6.20728e-05	2274.9	3.81042e-05
1721	3.81022e-05	6.20368e-05	2275	3.81022e-05
1722	3.80852e-05	6.20007e-05	2275.81	3.80852e-05
1723	3.80696e-05	6.19647e-05	2276.56	3.80696e-05
1724	3.80675e-05	6.19288e-05	2276.66	3.80675e-05
1725	3.80527e-05	6.18929e-05	2277.37	3.80527e-05
1726	3.80481e-05	6.1857e-05	2277.59	3.80481e-05
1727	3.80311e-05	6.18212e-05	2278.41	3.80311e-05
1728	3.79602e-05	6.17855e-05	2281.82	3.79602e-05
1729	3.79421e-05	6.17497e-05	2282.69	3.79421e-05
1730	3.79239e-05	6.1714e-05	2283.57	3.79239e-05
1731	3.79076e-05	6.16784e-05	2284.35	3.79076e-05
1732	3.78879e-05	6.16428e-05	2285.31	3.78879e-05
1733	3.78745e-05	6.16072e-05	2285.96	3.78745e-05
1734	3.7822e-05	6.15717e-05	2288.5	3.7822e-05
1735	3.78161e-05	6.15362e-05	2288.78	3.78161e-05
1736	3.78098e-05	6.15007e-05	2289.09	3.78098e-05
1737	3.77989e-05	6.14653e-05	2289.61	3.77989e-05
1738	3.7779e-05	6.143e-05	2290.58	3.7779e-05
1739	3.7649e-05	6.13946e-05	2296.91	3.7649e-05
1740	3.76474e-05	6.13593e-05	2296.99	3.76474e-05
1741	3.75848e-05	6.13241e-05	2300.05	3.75848e-05
1742	3.75762e-05	6.12889e-05	2300.47	3.75762e-05
1743	3.7538e-05	6.12537e-05	2302.34	3.7538e-05
1744	3.75338e-05	6.12186e-05	2302.54	3.75338e-05
1745	3.75018e-05	6.11835e-05	2304.11	3.75018e-05
1746	3.74773e-05	6.11485e-05	2305.32	3.74773e-05
1747	3.7471e-05	6.11135e-05	2305.63	3.7471e-05
1748	3.73292e-05	6.10785e-05	2312.62	3.73292e-05
1749	3.72533e-05	6.10436e-05	2316.38	3.72533e-05
1750	3.72225e-05	6.10087e-05	2317.91	3.72225e-05
1751	3.72104e-05	6.09739e-05	2318.51	3.72104e-05
1752	3.7141e-05	6.09391e-05	2321.97	3.7141e-05
1753	3.70556e-05	6.09043e-05	2326.24	3.70556e-05
1754	3.69894e-05	6.08696e-05	2329.55	3.69894e-05
1755	3.6957e-05	6.08349e-05	2331.18	3.6957e-05
1756	3.69383e-05	6.08003e-05	2332.12	3.69383e-05
1757	3.68584e-05	6.07657e-05	2336.14	3.68584e-05
1758	3.68519e-05	6.07311e-05	2336.47	3.68519e-05
1759	3.68154e-05	6.06966e-05	2338.31	3.68154e-05
1760	3.67584e-05	6.06621e-05	2341.2	3.67584e-05
1761	3.66754e-05	6.06276e-05	2345.41	3.66754e-05
1762	3.66747e-05	6.05932e-05	2345.44	3.66747e-05
1763	3.65702e-05	6.05589e-05	2350.77	3.65702e-05
1764	3.65599e-05	6.05245e-05	2351.3	3.65599e-05
1765	3.65532e-05	6.04902e-05	2351.64	3.65532e-05
1766	3.65373e-05	6.0456e-05	2352.45	3.65373e-05
1767	3.65205e-05	6.04218e-05	2353.31	3.65205e-05
1768	3.6508e-05	6.03876e-05	2353.95	3.6508e-05
1769	3.64821e-05	6.03535e-05	2355.28	3.64821e-05
1770	3.64407e-05	6.03194e-05	2357.4	3.64407e-05
1771	3.64206e-05	6.02853e-05	2358.44	3.64206e-05
1772	3.64147e-05	6.02513e-05	2358.74	3.64147e-05
1773	3.64127e-05	6.02173e-05	2358.84	3.64127e-05
1774	3.64076e-05	6.01833e-05	2359.11	3.64076e-05
1775	3.63098e-05	6.01494e-05	2364.15	3.63098e-05
1776	3.62896e-05	6.01156e-05	2365.19	3.62896e-05
1777	3.61487e-05	6.00817e-05	2372.49	3.61487e-05
1778	3.6148e-05	6.0048e-05	2372.53	3.6148e-05
1779	3.61417e-05	6.00142e-05	2372.86	3.61417e-05
1780	3.61363e-05	5.99805e-05	2373.14	3.61363e-05
1781	3.61178e-05	5.99468e-05	2374.1	3.61178e-05
1782	3.60988e-05	5.99132e-05	2375.09	3.60988e-05
1783	3.60728e-05	5.98796e-05	2376.45	3.60728e-05
1784	3.60669e-05	5.9846e-05	2376.76	3.60669e-05
1785	3.60196e-05	5.98125e-05	2379.23	3.60196e-05
1786	3.60077e-05	5.9779e-05	2379.85	3.60077e-05
1787	3.59703e-05	5.97455e-05	2381.81	3.59703e-05
1788	3.59604e-05	5.97121e-05	2382.33	3.59604e-05
1789	3.59582e-05	5.96787e-05	2382.44	3.59582e-05
1790	3.59164e-05	5.96454e-05	2384.64	3.59164e-05
1791	3.58666e-05	5.96121e-05	2387.25	3.58666e-05
1792	3.58011e-05	5.95788e-05	2390.71	3.58011e-05
1793	3.57653e-05	5.95456e-05	2392.6	3.57653e-05
1794	3.57138e-05	5.95124e-05	2395.33	3.57138e-05
1795	3.56994e-05	5.94793e-05	2396.09	3.56994e-05
1796	3.56937e-05	5.94461e-05	2396.39	3.56937e-05
1797	3.56386e-05	5.94131e-05	2399.32	3.56386e-05
1798	3.55648e-05	5.938e-05	2403.25	3.55648e-05
1799	3.55626e-05	5.9347e-05	2403.36	3.55626e-05
1800	3.55622e-05	5.9314e-05	2403.39	3.55622e-05
1801	3.55601e-05	5.92811e-05	2403.49	3.55601e-05
1802	3.55401e-05	5.92482e-05	2404.56	3.55401e-05
1803	3.55199e-05	5.92153e-05	2405.64	3.55199e-05
1804	3.55169e-05	5.91825e-05	2405.8	3.55169e-05
1805	3.55078e-05	5.91497e-05	2406.29	3.55078e-05
1806	3.54476e-05	5.9117e-05	2409.51	3.54476e-05
1807	3.54152e-05	5.90843e-05	2411.25	3.54152e-05
1808	3.54063e-05	5.90516e-05	2411.73	3.54063e-05
1809	3.53713e-05	5.90189e-05	2413.61	3.53713e-05
1810	3.53653e-05	5.89863e-05	2413.93	3.53653e-05
1811	3.53295e-05	5.89538e-05	2415.86	3.53295e-05
1812	3.52895e-05	5.89212e-05	2418.02	3.52895e-05
1813	3.52888e-05	5.88887e-05	2418.05	3.52888e-05
1814	3.52846e-05	5.88563e-05	2418.28	3.52846e-05
1815	3.51146e-05	5.88238e-05	2427.49	3.51146e-05
1816	3.51021e-05	5.87914e-05	2428.17	3.51021e-05
1817	3.50959e-05	5.87591e-05	2428.51	3.50959e-05
1818	3.50778e-05	5.87268e-05	2429.49	3.50778e-05
1819	3.49885e-05	5.86945e-05	2434.37	3.49885e-05
1820	3.49825e-05	5.86622e-05	2434.7	3.49825e-05
1821	3.49821e-05	5.863e-05	2434.72	3.49821e-05
1822	3.49781e-05	5.85978e-05	2434.94	3.49781e-05
1823	3.4975e-05	5.85657e-05	2435.11	3.4975e-05
1824	3.49744e-05	5.85336e-05	2435.14	3.49744e-05
1825	3.49685e-05	5.85015e-05	2435.47	3.49685e-05
1826	3.49541e-05	5.84695e-05	2436.25	3.49541e-05
1827	3.49389e-05	5.84375e-05	2437.08	3.49389e-05
1828	3.4903e-05	5.84055e-05	2439.05	3.4903e-05
1829	3.47693e-05	5.83736e-05	2446.42	3.47693e-05
1830	3.47364e-05	5.83417e-05	2448.24	3.47364e-05
1831	3.47293e-05	5.83098e-05	2448.63	3.47293e-05
1832	3.47279e-05	5.8278e-05	2448.7	3.47279e-05
1833	3.47093e-05	5.82462e-05	2449.74	3.47093e-05
1834	3.47072e-05	5.82144e-05	2449.85	3.47072e-05
1835	3.47023e-05	5.81827e-05	2450.12	3.47023e-05
1836	3.46829e-05	5.8151e-05	2451.19	3.46829e-05
1837	3.46604e-05	5.81194e-05	2452.44	3.46604e-05
1838	3.46398e-05	5.80877e-05	2453.59	3.46398e-05
1839	3.463e-05	5.80562e-05	2454.13	3.463e-05
1840	3.4567e-05	5.80246e-05	2457.64	3.4567e-05
1841	3.448e-05	5.79931e-05	2462.49	3.448e-05
1842	3.44528e-05	5.79616e-05	2464.02	3.44528e-05
1843	3.4418e-05	5.79301e-05	2465.97	3.4418e-05
1844	3.43857e-05	5.78987e-05	2467.78	3.43857e-05
1845	3.43672e-05	5.78673e-05	2468.82	3.43672e-05
1846	3.43584e-05	5.7836e-05	2469.32	3.43584e-05
1847	3.43557e-05	5.78047e-05	2469.46	3.43557e-05
1848	3.43177e-05	5.77734e-05	2471.6	3.43177e-05
1849	3.42817e-05	5.77422e-05	2473.63	3.42817e-05
1850	3.42394e-05	5.7711e-05	2476.02	3.42394e-05
1851	3.42222e-05	5.76798e-05	2477	3.42222e-05
1852	3.42206e-05	5.76486e-05	2477.09	3.42206e-05
1853	3.41504e-05	5.76175e-05	2481.06	3.41504e-05
1854	3.40986e-05	5.75864e-05	2484.01	3.40986e-05
1855	3.40901e-05	5.75554e-05	2484.49	3.40901e-05
1856	3.40821e-05	5.75244e-05	2484.94	3.40821e-05
1857	3.40517e-05	5.74934e-05	2486.68	3.40517e-05
1858	3.40473e-05	5.74625e-05	2486.93	3.40473e-05
1859	3.40219e-05	5.74316e-05	2488.38	3.40219e-05
1860	3.40121e-05	5.74007e-05	2488.94	3.40121e-05
1861	3.39906e-05	5.73698e-05	2490.17	3.39906e-05
1862	3.39873e-05	5.7339e-05	2490.35	3.39873e-05
1863	3.39251e-05	5.73082e-05	2493.92	3.39251e-05
1864	3.39116e-05	5.72775e-05	2494.69	3.39116e-05
1865	3.39003e-05	5.72468e-05	2495.34	3.39003e-05
1866	3.38275e-05	5.72161e-05	2499.53	3.38275e-05
1867	3.37984e-05	5.71855e-05	2501.2	3.37984e-05
1868	3.37847e-05	5.71549e-05	2501.99	3.37847e-05
1869	3.37639e-05	5.71243e-05	2503.19	3.37639e-05
1870	3.37522e-05	5.70937e-05	2503.87	3.37522e-05
1871	3.37025e-05	5.70632e-05	2506.74	3.37025e-05
1872	3.36583e-05	5.70327e-05	2509.3	3.36583e-05
1873	3.35987e-05	5.70023e-05	2512.77	3.35987e-05
1874	3.35771e-05	5.69719e-05	2514.02	3.35771e-05
1875	3.35406e-05	5.69415e-05	2516.15	3.35406e-05
1876	3.34458e-05	5.69111e-05	2521.7	3.34458e-05
1877	3.34092e-05	5.68808e-05	2523.84	3.34092e-05
1878	3.34033e-05	5.68505e-05	2524.19	3.34033e-05
1879	3.33945e-05	5.68203e-05	2524.71	3.33945e-05
1880	3.33716e-05	5.679e-05	2526.05	3.33716e-05
1881	3.33296e-05	5.67598e-05	2528.52	3.33296e-05
1882	3.33039e-05	5.67297e-05	2530.04	3.33039e-05
1883	3.32742e-05	5.66996e-05	2531.79	3.32742e-05
1884	3.32426e-05	5.66695e-05	2533.65	3.32426e-05
1885	3.32177e-05	5.66394e-05	2535.13	3.32177e-05
1886	3.32121e-05	5.66094e-05	2535.46	3.32121e-05
1887	3.318e-05	5.65794e-05	2537.36	3.318e-05
1888	3.31792e-05	5.65494e-05	2537.41	3.31792e-05
1889	3.3175e-05	5.65195e-05	2537.66	3.3175e-05
1890	3.31673e-05	5.64896e-05	2538.11	3.31673e-05
1891	3.31423e-05	5.64597e-05	2539.6	3.31423e-05
1892	3.31185e-05	5.64298e-05	2541.01	3.31185e-05
1893	3.31028e-05	5.64e-05	2541.95	3.31028e-05
1894	3.31012e-05	5.63703e-05	2542.04	3.31012e-05
1895	3.3056e-05	5.63405e-05	2544.74	3.3056e-05
1896	3.30556e-05	5.63108e-05	2544.76	3.30556e-05
1897	3.29103e-05	5.62811e-05	2553.45	3.29103e-05
1898	3.29025e-05	5.62515e-05	2553.92	3.29025e-05
1899	3.28571e-05	5.62218e-05	2556.65	3.28571e-05
1900	3.28297e-05	5.61922e-05	2558.3	3.28297e-05
1901	3.28054e-05	5.61627e-05	2559.77	3.28054e-05
1902	3.27895e-05	5.61332e-05	2560.73	3.27895e-05
1903	3.2777e-05	5.61037e-05	2561.48	3.2777e-05
1904	3.27735e-05	5.60742e-05	2561.69	3.27735e-05
1905	3.27392e-05	5.60448e-05	2563.76	3.27392e-05
1906	3.26938e-05	5.60154e-05	2566.51	3.26938e-05
1907	3.26488e-05	5.5986e-05	2569.24	3.26488e-05
1908	3.24745e-05	5.59566e-05	2579.88	3.24745e-05
1909	3.24743e-05	5.59273e-05	2579.89	3.24743e-05
1910	3.24742e-05	5.5898e-05	2579.9	3.24742e-05
1911	3.24223e-05	5.58688e-05	2583.08	3.24223e-05
1912	3.23961e-05	5.58396e-05	2584.69	3.23961e-05
1913	3.23813e-05	5.58104e-05	2585.6	3.23813e-05
1914	3.22867e-05	5.57812e-05	2591.43	3.22867e-05
1915	3.22505e-05	5.57521e-05	2593.67	3.22505e-05
1916	3.22051e-05	5.5723e-05	2596.48	3.22051e-05
1917	3.21972e-05	5.56939e-05	2596.97	3.21972e-05
1918	3.2175e-05	5.56649e-05	2598.35	3.2175e-05
1919	3.2163e-05	5.56359e-05	2599.1	3.2163e-05
1920	3.21241e-05	5.56069e-05	2601.52	3.21241e-05
1921	3.21021e-05	5.5578e-05	2602.89	3.21021e-05
1922	3.20753e-05	5.5549e-05	2604.55	3.20753e-05
1923	3.2051e-05	5.55202e-05	2606.08	3.2051e-05
1924	3.20242e-05	5.54913e-05	2607.75	3.20242e-05
1925	3.19998e-05	5.54625e-05	2609.27	3.19998e-05
1926	3.19749e-05	5.54337e-05	2610.84	3.19749e-05
1927	3.19248e-05	5.54049e-05	2613.98	3.19248e-05
1928	3.19173e-05	5.53762e-05	2614.45	3.19173e-05
1929	3.1913e-05	5.53475e-05	2614.72	3.1913e-05
1930	3.18911e-05	5.53188e-05	2616.1	3.18911e-05
1931	3.18892e-05	5.52901e-05	2616.22	3.18892e-05
1932	3.1859e-05	5.52615e-05	2618.12	3.1859e-05
1933	3.18397e-05	5.52329e-05	2619.33	3.18397e-05
1934	3.1832e-05	5.52044e-05	2619.82	3.1832e-05
1935	3.17932e-05	5.51758e-05	2622.27	3.17932e-05
1936	3.17905e-05	5.51473e-05	2622.44	3.17905e-05
1937	3.17745e-05	5.51189e-05	2623.46	3.17745e-05
1938	3.17273e-05	5.50904e-05	2626.45	3.17273e-05
1939	3.17009e-05	5.5062e-05	2628.12	3.17009e-05
1940	3.16478e-05	5.50336e-05	2631.5	3.16478e-05
1941	3.15648e-05	5.50053e-05	2636.79	3.15648e-05
1942	3.15268e-05	5.4977e-05	2639.22	3.15268e-05
1943	3.15169e-05	5.49487e-05	2639.86	3.15169e-05
1944	3.15163e-05	5.49204e-05	2639.89	3.15163e-05
1945	3.1504e-05	5.48922e-05	2640.68	3.1504e-05
1946	3.15003e-05	5.4864e-05	2640.92	3.15003e-05
1947	3.14626e-05	5.48358e-05	2643.34	3.14626e-05
1948	3.14601e-05	5.48076e-05	2643.5	3.14601e-05
1949	3.14068e-05	5.47795e-05	2646.92	3.14068e-05
1950	3.14046e-05	5.47514e-05	2647.07	3.14046e-05
1951	3.14025e-05	5.47234e-05	2647.2	3.14025e-05
1952	3.14019e-05	5.46953e-05	2647.24	3.14019e-05
1953	3.13747e-05	5.46673e-05	2649	3.13747e-05
1954	3.13723e-05	5.46393e-05	2649.15	3.13723e-05
1955	3.13714e-05	5.46114e-05	2649.2	3.13714e-05
1956	3.13703e-05	5.45835e-05	2649.27	3.13703e-05
1957	3.13062e-05	5.45556e-05	2653.41	3.13062e-05
1958	3.13046e-05	5.45277e-05	2653.52	3.13046e-05
1959	3.12853e-05	5.44999e-05	2654.77	3.12853e-05
1960	3.12842e-05	5.44721e-05	2654.84	3.12842e-05
1961	3.12762e-05	5.44443e-05	2655.36	3.12762e-05
1962	3.12727e-05	5.44165e-05	2655.59	3.12727e-05
1963	3.12453e-05	5.43888e-05	2657.36	3.12453e-05
1964	3.12211e-05	5.43611e-05	2658.93	3.12211e-05
1965	3.11781e-05	5.43335e-05	2661.73	3.11781e-05
1966	3.11279e-05	5.43058e-05	2665	3.11279e-05
1967	3.11223e-05	5.42782e-05	2665.37	3.11223e-05
1968	3.11027e-05	5.42506e-05	2666.64	3.11027e-05
1969	3.11017e-05	5.42231e-05	2666.71	3.11017e-05
1970	3.10692e-05	5.41956e-05	2668.83	3.10692e-05
1971	3.10559e-05	5.41681e-05	2669.71	3.10559e-05
1972	3.10509e-05	5.41406e-05	2670.03	3.10509e-05
1973	3.10173e-05	5.41132e-05	2672.23	3.10173e-05
1974	3.08524e-05	5.40857e-05	2683.09	3.08524e-05
1975	3.0847e-05	5.40584e-05	2683.45	3.0847e-05
1976	3.08295e-05	5.4031e-05	2684.6	3.08295e-05
1977	3.08085e-05	5.40037e-05	2685.99	3.08085e-05
1978	3.08044e-05	5.39764e-05	2686.26	3.08044e-05
1979	3.07911e-05	5.39491e-05	2687.15	3.07911e-05
1980	3.07709e-05	5.39218e-05	2688.49	3.07709e-05
1981	3.07532e-05	5.38946e-05	2689.67	3.07532e-05
1982	3.0742e-05	5.38674e-05	2690.41	3.0742e-05
1983	3.07237e-05	5.38403e-05	2691.62	3.07237e-05
1984	3.07161e-05	5.38131e-05	2692.13	3.07161e-05
1985	3.07051e-05	5.3786e-05	2692.86	3.07051e-05
1986	3.07031e-05	5.37589e-05	2692.99	3.07031e-05
1987	3.06975e-05	5.37319e-05	2693.37	3.06975e-05
1988	3.06181e-05	5.37049e-05	2698.67	3.06181e-05
1989	3.05886e-05	5.36779e-05	2700.64	3.05886e-05
1990	3.05319e-05	5.36509e-05	2704.44	3.05319e-05
1991	3.05218e-05	5.36239e-05	2705.12	3.05218e-05
1992	3.0507e-05	5.3597e-05	2706.11	3.0507e-05
1993	3.04872e-05	5.35701e-05	2707.45	3.04872e-05
1994	3.04804e-05	5.35433e-05	2707.9	3.04804e-05
1995	3.04523e-05	5.35164e-05	2709.79	3.04523e-05
1996	3.04476e-05	5.34896e-05	2710.11	3.04476e-05
1997	3.04267e-05	5.34628e-05	2711.52	3.04267e-05
1998	3.03917e-05	5.34361e-05	2713.88	3.03917e-05
1999	3.03744e-05	5.34093e-05	2715.05	3.03744e-05
[truncated: 37,092 more rows]
