# Supplementary material for: Bacterial population dynamics during colonization of solid tumors
Source: Mol Syst Biol. 2025 Dec 15;22(3):412–34. doi: 10.1038/s44320-025-00175-5 (PMC12953616; doi:10.1038/s44320-025-00175-5)
Supplement: Supplementary file 9 — Source data Fig. 4 [file 44320_2025_175_MOESM9_ESM.zip › Figure 4/4D/Fig4D.xlsx]

## Sheet: Sheet1
generation	CFU (s0/gamma=5000)	CFU (s0/gamma=27500)	CFU (s0/gamma=50000)	barcodes (s0/gamma=5000)	barcodes (s0/gamma=27500)	barcodes (s0/gamma=50000)
0	3105399	3105399	3105399	39091	39091	39091
0.014427	19155.2	19154.5	19150.6	8284	8165	8225
0.0288539	19131.3	19172.5	19126.8	8053	7962	8008
0.0432809	19200.4	19287.1	19228.1	7950	7873	7905
0.0577078	19311	19414.1	19347	7887	7822	7850
0.0721348	19483.2	19549.3	19488.6	7842	7770	7815
0.0865617	19622.6	19689.8	19644.8	7798	7729	7777
0.100989	19779.4	19863.8	19798.2	7756	7700	7732
0.115416	19971.7	20071.4	19953.8	7727	7670	7707
0.129843	20121.4	20232.5	20151.8	7684	7640	7682
0.14427	20317.9	20346.8	20330.2	7642	7591	7639
0.158696	20453.8	20496.5	20485.5	7600	7556	7601
0.173123	20586.7	20659.5	20652.1	7567	7511	7556
0.18755	20799.8	20826.8	20830.3	7523	7474	7514
0.201977	20969.5	20951.7	20970.5	7486	7427	7474
0.216404	21143.9	21155.8	21109.9	7448	7386	7431
0.230831	21297.6	21348.4	21307.9	7402	7348	7388
0.245258	21505.8	21504.2	21506	7360	7301	7356
0.259685	21714.4	21687.5	21712.8	7310	7271	7322
0.274112	21821.5	21886.3	21914.5	7269	7229	7267
0.288539	22017.8	22025.8	22093.8	7224	7193	7230
0.302966	22263.3	22253.7	22244.2	7197	7162	7185
0.317393	22394.4	22435	22406.5	7154	7128	7147
0.33182	22577.5	22603.9	22657.8	7118	7088	7104
0.346247	22767.6	22804	22822.6	7082	7046	7060
0.360674	22918.1	23012.9	22985.6	7040	7016	7023
0.375101	23131.6	23178	23193.6	7013	6977	6997
0.389528	23283.6	23383.8	23414.3	6985	6942	6959
0.403955	23454.1	23629.5	23587.6	6954	6913	6922
0.418382	23679.7	23860.7	23806.1	6918	6883	6895
0.432809	23888	24048.2	24051.8	6889	6840	6859
0.447235	24100.7	24243.7	24262.5	6859	6811	6829
0.461662	24232.4	24521.8	24495.9	6828	6784	6802
0.476089	24474.7	24784.4	24763.7	6801	6763	6770
0.490516	24671.9	25031.5	25015.5	6772	6740	6732
0.504943	24846.8	25224.7	25163.7	6752	6706	6694
0.51937	25029.2	25468.9	25472.7	6725	6680	6662
0.533797	25244.5	25611	25650.2	6694	6647	6628
0.548224	25379.7	25850.1	25874.1	6671	6624	6594
0.562651	25617.9	26079.7	26097.9	6643	6599	6573
0.577078	25882.2	26311	26362.6	6620	6571	6552
0.591505	26113.8	26526.5	26601.9	6590	6542	6524
0.605932	26334.6	26760.1	26796.1	6561	6522	6501
0.620359	26545.1	26887.1	27024.2	6532	6494	6480
0.634786	26742.5	27117.9	27264.7	6502	6465	6455
0.649213	26988.5	27300.6	27499.1	6474	6432	6430
0.66364	27283	27508.1	27730.8	6451	6406	6400
0.678067	27536.9	27741.8	27963.1	6429	6373	6380
0.692494	27822.8	28014.1	28219	6409	6352	6354
0.706921	28008.2	28195.3	28437.4	6389	6327	6334
0.721348	28217.6	28458.6	28661.9	6375	6307	6314
0.735774	28470.6	28727.9	28936.8	6349	6281	6295
0.750201	28724.6	28925.7	29157.3	6333	6265	6269
0.764628	28888.7	29187.1	29432.7	6307	6236	6251
0.779055	29183.1	29548.4	29671.2	6287	6219	6237
0.793482	29444.8	29726.2	29949.1	6269	6200	6212
0.807909	29710.3	29997.7	30232.1	6250	6180	6187
0.822336	29991.6	30271.2	30597.7	6235	6163	6168
0.836763	30186.3	30636	30836.4	6215	6151	6149
0.85119	30459.7	30891.9	31111.2	6196	6136	6134
0.865617	30815.9	31110.5	31414.4	6176	6119	6114
0.880044	31048.1	31418.7	31625.3	6155	6102	6092
0.894471	31344.6	31764.3	31821.4	6137	6090	6074
0.908898	31606.1	32057.6	32085.1	6107	6071	6057
0.923325	31930	32407	32386.3	6090	6052	6044
0.937752	32227.1	32685.7	32619.9	6080	6038	6019
0.952179	32552.9	33059.3	32993.5	6064	6021	6003
0.966606	32852.5	33288.3	33365.1	6053	6009	5990
0.981033	33053.1	33545.4	33653.5	6039	5988	5971
0.99546	33435.7	33881.3	34025	6030	5971	5960
1.00989	33743.1	34167.3	34333.7	6016	5954	5950
1.02431	34183.4	34480.5	34705.7	5999	5946	5932
1.03874	34574.9	34875.4	35048	5985	5932	5912
1.05317	34853.3	35253.3	35254.9	5977	5923	5897
1.06759	35036.8	35573.7	35621	5960	5911	5886
1.08202	35362.8	35914.8	35959.8	5953	5897	5864
1.09645	35868.9	36401.5	36325.7	5945	5883	5846
1.11088	36143.8	36700.3	36803	5930	5869	5836
1.1253	36435.2	36972.2	37267.2	5919	5850	5824
1.13973	36770.7	37309.9	37589.8	5901	5837	5811
1.15416	37082.8	37707.4	38050.9	5887	5826	5799
1.16858	37381.2	37996.8	38489	5871	5814	5791
1.18301	37909.1	38397.4	38805.3	5863	5799	5777
1.19744	38309.2	38790.5	39071	5853	5778	5761
1.21186	38795.9	39192.4	39534.4	5845	5763	5750
1.22629	39192.3	39762.5	39832.9	5833	5756	5737
1.24072	39675.7	39992.1	40219.5	5819	5747	5722
1.25514	40097.3	40424.9	40826.8	5811	5741	5712
1.26957	40418.5	40809.2	41268.5	5797	5732	5700
1.284	40736.2	41263.7	41619.9	5786	5713	5693
1.29843	41231.3	41667.9	42001.7	5778	5701	5683
1.31285	41643.4	42161.3	42314.7	5769	5691	5674
1.32728	41952	42346.8	42533.3	5754	5680	5662
1.34171	42361.9	42798.3	42978.5	5748	5665	5648
1.35613	42782	43362.9	43454	5737	5652	5640
1.37056	43356.1	43847.8	43927.9	5729	5644	5633
1.38499	43621.4	44248	44217.9	5721	5638	5622
1.39941	44024.9	44646.4	44629.1	5713	5631	5611
1.41384	44501.3	45012.5	44953.9	5702	5623	5599
1.42827	44945.4	45401.6	45415.9	5693	5614	5596
1.4427	45396.3	45893.6	46033.9	5690	5603	5588
1.45712	45883.8	46445.2	46372.4	5682	5595	5576
1.47155	46537.4	46988.2	46816	5675	5582	5570
1.48598	46955.9	47544.8	47182.1	5666	5575	5566
1.5004	47358.8	48055.8	47626.5	5659	5564	5559
1.51483	47869.6	48559.5	48154.9	5648	5556	5550
1.52926	48352.2	49093.6	48485	5639	5549	5539
1.54368	48945.5	49608.4	48926.4	5629	5537	5528
1.55811	49196.6	49901.4	49380.7	5619	5531	5518
1.57254	49634	50314.1	50093	5608	5527	5512
1.58696	50007.5	50751.1	50515.7	5601	5519	5505
1.60139	50515.5	51066.9	51075.1	5596	5507	5500
1.61582	51060.2	51530.1	51526.3	5588	5499	5492
1.63025	51517.6	52094.1	52213.3	5578	5493	5482
1.64467	51948	52645.8	52829.6	5575	5487	5473
1.6591	52526.9	53469.3	53461.9	5567	5480	5463
1.67353	53057.2	53777	54110.3	5563	5474	5457
1.68795	53738.2	54212.2	54647.9	5555	5466	5451
1.70238	54231.8	54887.2	55058.4	5543	5457	5447
1.71681	54691.2	55498.6	55684.6	5539	5447	5439
1.73123	55335.7	56275	56309.5	5529	5440	5435
1.74566	55873.4	56872.7	56975	5521	5429	5427
1.76009	56442.6	57649.4	57391.8	5508	5412	5421
1.77451	56896.9	58086.8	57793.4	5497	5407	5417
1.78894	57571.8	58448.4	58430	5491	5406	5407
1.80337	58300.7	59148.9	59086.8	5479	5399	5400
1.8178	58855.7	59822.9	59958.1	5467	5386	5391
1.83222	59226.1	60286.9	60533.4	5460	5383	5385
1.84665	59949	60903.3	61133.7	5452	5375	5372
1.86108	60587.7	61489.9	61658.8	5444	5370	5365
1.8755	61061.9	62431	62345.7	5435	5362	5358
1.88993	61662	62867.8	62974.9	5429	5356	5350
1.90436	62333	63448	63694.2	5423	5350	5346
1.91878	62798.1	64104.2	64080.6	5415	5344	5343
1.93321	63538.3	64673.8	64736.8	5402	5334	5336
1.94764	64270.1	65372.2	65348.2	5398	5326	5325
1.96207	64705.5	66005.3	65888.2	5388	5319	5320
1.97649	65242.7	66374.7	66420	5382	5309	5314
1.99092	65716.3	67183.4	66998.9	5375	5301	5307
2.00535	66340.4	68018.5	67528.4	5366	5294	5299
2.01977	67303.8	68644.4	67938.9	5355	5291	5293
2.0342	67947.8	69280.9	68830.4	5349	5290	5291
2.04863	68620.7	69909.3	69824.3	5343	5280	5283
2.06305	69710.7	70619.3	70534.6	5337	5271	5277
2.07748	70742.8	71166.7	71607.7	5321	5263	5275
2.09191	71853.3	71332.3	72109.2	5311	5258	5265
2.10633	72308.9	72190.6	72250.2	5302	5254	5259
2.12076	73080.6	72849.7	73133.8	5297	5247	5252
2.13519	73856	73698.5	73889.4	5293	5243	5248
2.14962	74673.7	74472.7	74492.6	5285	5236	5242
2.16404	75325.8	74984.2	75031.2	5279	5229	5233
2.17847	75944.2	75779	75363.9	5277	5225	5227
2.1929	76948	76859.2	75765.5	5272	5221	5222
2.20732	77765.2	77304.2	76343.8	5264	5216	5218
2.22175	78431.1	78363.7	77176.3	5257	5213	5211
2.23618	79073	79121	77872.1	5251	5209	5205
2.2506	79710.9	79920.1	78320.8	5244	5203	5199
2.26503	80729.8	80648.7	79127.1	5234	5195	5194
2.27946	81476.1	81409.4	80084.7	5230	5192	5183
2.29389	82408.4	82415.4	81210.4	5223	5191	5178
2.30831	82839	83028.1	81954.3	5219	5184	5171
2.32274	83725.9	84488.1	82859.1	5214	5174	5165
2.33717	84684	85732.4	83964.9	5209	5167	5160
2.35159	85672.6	86616.1	84878	5206	5163	5156
2.36602	86262.7	87329.5	85803.6	5199	5159	5149
2.38045	86759.8	88160.8	86460.5	5191	5156	5142
2.39487	87507.1	89145.4	87049.4	5188	5153	5136
2.4093	88337	89894.9	88210.2	5182	5150	5132
2.42373	89312.9	91230.5	88755	5178	5149	5127
2.43815	90371.3	91913.1	89471.3	5170	5145	5123
2.45258	91191.6	92352.7	90375.8	5169	5141	5116
2.46701	91859.1	93167.5	91399.8	5163	5136	5108
2.48144	92788.5	94218.3	92394.8	5161	5131	5105
2.49586	93483.1	95224.1	93417.9	5158	5125	5097
2.51029	94840.4	96795.3	94048	5154	5120	5091
2.52472	95642.1	97762.2	94950.7	5142	5114	5086
2.53914	96676.8	98802.8	95956	5135	5111	5084
2.55357	97676.5	100596	97008.3	5129	5105	5081
2.568	98087	101367	98164.5	5125	5101	5074
2.58242	99182.7	103353	98982.4	5122	5093	5068
2.59685	99853.5	104392	99331.1	5118	5088	5061
2.61128	101053	105950	100603	5113	5085	5061
2.6257	101892	107714	101198	5106	5079	5055
2.64013	103088	108592	101831	5100	5077	5051
2.65456	104473	110095	102792	5096	5074	5045
2.66899	105560	110999	104074	5091	5069	5040
2.68341	106711	111427	105681	5090	5066	5033
2.69784	107396	112247	106788	5089	5061	5028
2.71227	108684	113175	107487	5086	5056	5024
2.72669	109814	114548	108447	5085	5050	5022
2.74112	111066	116427	108894	5080	5047	5020
2.75555	112444	117614	109520	5075	5042	5019
2.76997	113995	118983	110394	5070	5038	5015
2.7844	115085	120552	111499	5069	5037	5011
2.79883	116253	121536	112638	5067	5034	5006
2.81326	117289	122873	113525	5063	5031	5006
2.82768	118330	125255	114754	5059	5025	5005
2.84211	119456	126892	115901	5053	5022	4999
2.85654	120943	127615	117616	5051	5020	4995
2.87096	121462	129257	118928	5045	5019	4991
2.88539	122066	130100	119775	5043	5015	4988
2.89982	122883	131182	120956	5041	5010	4986
2.91424	123475	133095	123255	5038	5010	4985
2.92867	125364	135536	124453	5036	5006	4980
2.9431	126499	137916	125604	5034	5000	4977
2.95752	127893	140637	126960	5030	4998	4972
2.97195	128956	141559	128469	5029	4996	4968
2.98638	130990	144205	129724	5027	4994	4962
3.00081	132253	145979	130613	5023	4991	4956
3.01523	134138	147281	132165	5022	4990	4955
3.02966	134964	148851	133649	5019	4985	4951
3.04409	136440	151228	134860	5014	4983	4946
3.05851	138184	153239	136032	5011	4981	4943
3.07294	139511	154868	137366	5008	4977	4942
3.08737	140184	156502	139240	5004	4971	4937
3.10179	141137	158466	140466	5000	4968	4935
3.11622	142732	160292	141635	4997	4961	4932
3.13065	143557	161113	142824	4995	4959	4930
3.14508	144150	161896	144024	4992	4953	4927
3.1595	145568	163877	146471	4990	4952	4925
3.17393	147436	165156	146982	4987	4946	4924
3.18836	147912	167368	148523	4982	4942	4921
3.20278	148654	169116	150349	4977	4940	4917
3.21721	149899	170290	151207	4975	4937	4914
3.23164	152156	174304	152748	4974	4934	4910
3.24606	154263	175606	154227	4973	4931	4904
3.26049	155737	176929	154946	4970	4925	4903
3.27492	158002	177768	156018	4970	4924	4900
3.28934	159230	182123	157496	4968	4923	4895
3.30377	161612	182018	158498	4966	4917	4892
3.3182	163866	183565	160984	4964	4916	4892
3.33263	166246	184913	161868	4959	4913	4890
3.34705	167694	188758	163028	4954	4908	4890
3.36148	169878	190696	164487	4951	4903	4889
3.37591	171259	193827	166388	4946	4902	4884
3.39033	172170	198203	168637	4945	4899	4880
3.40476	173898	201488	171825	4941	4898	4875
3.41919	176102	201431	174360	4938	4895	4871
3.43361	178281	204580	175071	4935	4894	4868
3.44804	180139	205539	176247	4933	4885	4864
3.46247	182175	205484	178062	4932	4885	4861
3.4769	184915	206292	180415	4926	4882	4857
3.49132	185984	207951	181877	4926	4878	4853
3.50575	189024	210008	183796	4923	4876	4853
3.52018	192065	212378	186105	4919	4868	4847
3.5346	195205	213431	187233	4917	4865	4844
3.54903	197995	214078	188744	4913	4857	4843
3.56346	198530	217601	189219	4908	4851	4839
3.57788	199547	222406	191071	4907	4848	4833
3.59231	201041	226100	193171	4905	4846	4831
3.60674	201570	227543	194372	4901	4844	4827
3.62116	202896	231522	195933	4900	4842	4823
3.63559	205048	236817	197145	4896	4841	4821
3.65002	207352	240895	198417	4893	4840	4817
3.66445	208492	245429	200511	4893	4837	4813
3.67887	211029	248372	202579	4892	4835	4811
3.6933	213913	249666	205345	4891	4833	4808
3.70773	214911	254743	208604	4888	4831	4807
3.72215	214881	257499	210349	4887	4829	4803
3.73658	216429	261240	213053	4884	4824	4800
3.75101	217824	260692	214382	4881	4823	4798
3.76543	219315	260451	216896	4880	4820	4796
3.77986	221407	264044	220060	4877	4818	4794
3.79429	222422	264158	221112	4875	4814	4790
3.80871	223695	266943	225738	4872	4811	4789
3.82314	224825	271250	225571	4868	4810	4787
3.83757	227329	275559	228629	4867	4807	4783
3.852	228439	277112	228862	4866	4804	4783
3.86642	230425	281321	230800	4865	4803	4780
3.88085	231234	283420	233098	4862	4800	4778
3.89528	233881	286396	236083	4857	4797	4776
3.9097	235189	288604	239862	4857	4795	4775
3.92413	236756	291435	241883	4855	4793	4771
3.93856	236602	293940	243432	4852	4788	4770
3.95298	239843	297466	244337	4852	4787	4768
3.96741	242000	299438	247171	4851	4786	4766
3.98184	243683	303259	248686	4848	4782	4763
3.99627	244272	303531	250297	4842	4782	4761
4.01069	245841	307690	253091	4842	4778	4758
4.02512	249086	306085	256068	4837	4777	4754
4.03955	250843	306923	257595	4833	4774	4753
4.05397	252460	311792	258834	4830	4772	4747
4.0684	255170	311223	260986	4827	4770	4743
4.08283	257600	315234	263473	4827	4770	4742
4.09725	259758	325487	265552	4825	4769	4742
4.11168	262211	331703	267081	4823	4769	4741
4.12611	263278	333173	268788	4822	4765	4740
4.14053	265552	334905	272615	4819	4764	4738
4.15496	267764	338511	274791	4817	4762	4738
4.16939	269136	338042	279326	4812	4758	4732
4.18382	272587	341009	282212	4811	4754	4732
4.19824	276483	346797	284156	4809	4753	4730
4.21267	280346	349883	287520	4808	4753	4728
4.2271	282089	354167	290571	4808	4751	4724
4.24152	286220	357796	292557	4806	4751	4722
4.25595	287634	360603	295708	4804	4747	4721
4.27038	289018	367663	298767	4798	4743	4719
4.2848	293841	371849	300946	4793	4741	4717
4.29923	298505	372041	299933	4792	4739	4715
4.31366	302107	374737	302707	4791	4738	4714
4.32809	305072	378878	305553	4788	4737	4714
4.34251	305940	383014	308434	4785	4734	4712
4.35694	309742	387660	310922	4780	4732	4711
4.37137	309998	399226	314750	4779	4732	4707
4.38579	312138	407094	317880	4779	4732	4705
4.40022	314853	416900	319898	4776	4730	4704
4.41465	314822	419414	323102	4773	4729	4702
4.42907	317810	425607	328859	4771	4727	4702
4.4435	320339	431785	334343	4771	4726	4702
4.45793	321887	434206	337511	4769	4725	4701
4.47235	325851	438135	340708	4768	4722	4697
4.48678	327957	441377	344377	4765	4720	4696
4.50121	332090	446536	346111	4763	4718	4694
4.51564	334904	453768	350542	4763	4717	4692
4.53006	335643	462580	352051	4762	4716	4687
4.54449	338944	465929	354891	4759	4713	4686
4.55892	340938	472489	355662	4755	4712	4683
4.57334	345908	478347	358196	4753	4712	4680
4.58777	348778	485421	359858	4751	4712	4679
4.6022	352223	488540	361711	4749	4711	4678
4.61662	352435	484481	365124	4749	4711	4677
4.63105	358289	491261	370059	4747	4710	4674
4.64548	361497	498282	374735	4742	4710	4671
4.6599	365505	507071	377969	4741	4707	4671
4.67433	371112	506886	383255	4741	4705	4670
4.68876	375594	511199	383584	4740	4704	4667
4.70319	383291	510117	387692	4738	4703	4666
4.71761	384018	523810	388882	4738	4700	4665
4.73204	387617	537056	394717	4737	4697	4663
4.74647	394344	550030	400244	4737	4693	4663
4.76089	400245	556994	402591	4734	4693	4660
4.77532	405785	571558	408999	4732	4692	4658
4.78975	407558	569114	415850	4732	4692	4658
4.80417	412726	579361	417972	4730	4691	4656
4.8186	416334	576740	425384	4726	4690	4656
4.83303	421831	575923	433272	4725	4688	4654
4.84746	428431	573432	438533	4724	4685	4653
4.86188	433296	580158	443901	4722	4682	4652
4.87631	435387	588761	449243	4720	4679	4648
4.89074	443672	582009	452233	4718	4678	4648
4.90516	447303	591368	455786	4716	4676	4647
4.91959	449670	600257	457942	4714	4674	4644
4.93402	447478	605376	464311	4714	4672	4642
4.94844	450559	610169	464845	4713	4669	4641
4.96287	456584	620039	473330	4711	4669	4640
4.9773	456594	627223	479192	4707	4668	4638
4.99172	467077	640330	478363	4704	4668	4637
5.00615	468786	640564	482912	4699	4662	4636
5.02058	474501	637741	491814	4698	4661	4634
5.03501	478302	637914	494797	4694	4659	4633
5.04943	483460	646332	498935	4692	4659	4632
5.06386	484763	648290	500776	4691	4658	4631
5.07829	490570	655280	506578	4690	4658	4631
5.09271	492386	653425	512162	4689	4656	4630
5.10714	497703	666560	514506	4688	4656	4629
5.12157	503844	668312	524928	4687	4655	4623
5.13599	507457	667195	531531	4685	4655	4622
5.15042	512794	673037	535102	4682	4655	4620
5.16485	518997	677360	541791	4680	4654	4619
5.17928	522495	676596	541497	4676	4654	4618
5.1937	522441	681957	545796	4676	4653	4616
5.20813	528230	684932	548751	4674	4652	4616
5.22256	537936	691161	552482	4672	4650	4615
5.23698	540792	706444	562403	4670	4650	4614
5.25141	544561	705546	569813	4669	4648	4613
5.26584	550009	702031	573114	4667	4646	4613
5.28026	556669	703776	579303	4666	4646	4613
5.29469	568331	713418	584522	4666	4645	4611
5.30912	568059	718658	588126	4665	4645	4610
5.32354	569442	717307	592343	4664	4642	4609
5.33797	575104	719963	606139	4662	4638	4608
5.3524	575740	742880	611090	4661	4637	4604
5.36683	582554	758405	608348	4661	4633	4600
5.38125	586466	781474	620183	4660	4631	4599
5.39568	590726	790476	629510	4659	4629	4599
5.41011	594995	799877	640413	4656	4626	4597
5.42453	602216	829633	652296	4654	4623	4594
5.43896	610154	831084	662181	4653	4621	4592
5.45339	613891	839480	667350	4653	4620	4591
5.46781	616978	847633	679878	4651	4619	4590
5.48224	618451	850434	684290	4648	4618	4590
5.49667	625919	855243	692927	4648	4615	4589
5.5111	628496	861093	696134	4646	4615	4586
5.52552	634730	879182	705549	4645	4615	4585
5.53995	641579	887189	711297	4644	4612	4584
5.55438	650899	893484	716115	4643	4611	4584
5.5688	653272	899736	713403	4642	4610	4584
5.58323	658299	918050	719220	4642	4609	4581
5.59766	665578	932399	730005	4641	4607	4579
5.61208	671783	946002	733958	4641	4607	4575
5.62651	682454	949703	739207	4641	4606	4574
5.64094	686103	955630	740251	4640	4605	4571
5.65536	695088	965105	754148	4638	4603	4569
5.66979	700991	974105	760573	4637	4603	4568
5.68422	704399	984324	761480	4635	4603	4566
5.69865	714684	1.01055e+06	771747	4635	4601	4564
5.71307	723284	1.01269e+06	782419	4632	4601	4562
5.7275	722734	1.01744e+06	794514	4630	4600	4560
5.74193	729418	1.03178e+06	809483	4630	4600	4560
5.75635	732140	1.03989e+06	820106	4630	4599	4560
5.77078	738773	1.05431e+06	827761	4629	4599	4559
5.78521	744734	1.05606e+06	836370	4629	4598	4558
5.79963	757661	1.05667e+06	832431	4629	4598	4558
5.81406	759285	1.05514e+06	837718	4628	4597	4556
5.82849	768215	1.05906e+06	845670	4627	4596	4556
5.84291	775569	1.07151e+06	851504	4626	4594	4555
5.85734	775970	1.07474e+06	854266	4625	4594	4553
5.87177	778949	1.09453e+06	862036	4624	4594	4551
5.8862	784050	1.09116e+06	871423	4622	4592	4551
5.90062	788150	1.10956e+06	875984	4621	4591	4549
5.91505	785599	1.12043e+06	880820	4620	4590	4547
5.92948	794422	1.12924e+06	886026	4617	4589	4547
5.9439	795201	1.13451e+06	901151	4617	4589	4547
5.95833	806039	1.1344e+06	924778	4616	4589	4546
5.97276	813363	1.13174e+06	938343	4616	4588	4546
5.98718	823954	1.13064e+06	939104	4613	4588	4546
6.00161	827787	1.14156e+06	949485	4611	4587	4546
6.01604	823986	1.15649e+06	960579	4609	4587	4545
6.03047	824428	1.17101e+06	964573	4607	4587	4545
6.04489	834511	1.17841e+06	974406	4607	4587	4545
6.05932	843115	1.19065e+06	980384	4607	4586	4545
6.07375	846583	1.19665e+06	982402	4603	4585	4544
6.08817	853074	1.20679e+06	978628	4601	4583	4543
6.1026	861762	1.23004e+06	983912	4601	4581	4542
6.11703	865818	1.24278e+06	998026	4599	4580	4542
6.13145	870846	1.24818e+06	1.00586e+06	4598	4578	4538
6.14588	876484	1.25758e+06	1.01347e+06	4593	4577	4538
6.16031	882676	1.26254e+06	1.0116e+06	4591	4576	4537
6.17473	891441	1.29314e+06	1.01586e+06	4590	4575	4533
6.18916	900848	1.30452e+06	1.01722e+06	4590	4575	4531
6.20359	906240	1.32274e+06	1.02335e+06	4588	4575	4531
6.21802	911725	1.32283e+06	1.03716e+06	4587	4575	4529
6.23244	919236	1.31634e+06	1.05444e+06	4585	4575	4529
6.24687	925499	1.33519e+06	1.05869e+06	4582	4575	4529
6.2613	940719	1.329e+06	1.08042e+06	4581	4573	4526
6.27572	952461	1.35812e+06	1.09166e+06	4581	4573	4523
6.29015	957239	1.37329e+06	1.10808e+06	4579	4573	4523
6.30458	958322	1.39009e+06	1.12653e+06	4579	4573	4523
6.319	971209	1.39276e+06	1.13328e+06	4578	4571	4521
6.33343	982570	1.36313e+06	1.14395e+06	4578	4571	4519
6.34786	983897	1.37751e+06	1.14412e+06	4577	4571	4519
6.36229	997264	1.36645e+06	1.15043e+06	4577	4571	4519
6.37671	1.00171e+06	1.37166e+06	1.16502e+06	4577	4571	4519
6.39114	1.00845e+06	1.37666e+06	1.17051e+06	4576	4570	4519
6.40557	1.01327e+06	1.37943e+06	1.18534e+06	4576	4569	4518
6.41999	1.01954e+06	1.38611e+06	1.20315e+06	4576	4569	4517
6.43442	1.01932e+06	1.41027e+06	1.20942e+06	4576	4568	4515
6.44885	1.02611e+06	1.43627e+06	1.21225e+06	4575	4568	4515
6.46327	1.03351e+06	1.4431e+06	1.22805e+06	4574	4568	4514
6.4777	1.03641e+06	1.45298e+06	1.23761e+06	4573	4567	4514
6.49213	1.0371e+06	1.45656e+06	1.25205e+06	4571	4563	4514
6.50655	1.05414e+06	1.47891e+06	1.27027e+06	4571	4562	4514
6.52098	1.06399e+06	1.48127e+06	1.27196e+06	4569	4559	4512
6.53541	1.07711e+06	1.48951e+06	1.29484e+06	4568	4558	4510
6.54984	1.08273e+06	1.50216e+06	1.30458e+06	4567	4555	4509
6.56426	1.09224e+06	1.49904e+06	1.32611e+06	4567	4555	4508
6.57869	1.09939e+06	1.49887e+06	1.33891e+06	4566	4553	4508
6.59312	1.10433e+06	1.52143e+06	1.35208e+06	4564	4553	4507
6.60754	1.12044e+06	1.5344e+06	1.3562e+06	4562	4553	4507
6.62197	1.13046e+06	1.53708e+06	1.3593e+06	4562	4552	4507
6.6364	1.13139e+06	1.55058e+06	1.38625e+06	4561	4552	4507
6.65082	1.13927e+06	1.57348e+06	1.4046e+06	4560	4550	4506
6.66525	1.14541e+06	1.59269e+06	1.41735e+06	4558	4546	4504
6.67968	1.15977e+06	1.59644e+06	1.42545e+06	4557	4545	4504
6.6941	1.16593e+06	1.60441e+06	1.42063e+06	4557	4545	4503
6.70853	1.18439e+06	1.61794e+06	1.43807e+06	4557	4544	4503
6.72296	1.19484e+06	1.61952e+06	1.44059e+06	4557	4544	4501
6.73739	1.19755e+06	1.62588e+06	1.45178e+06	4556	4543	4500
6.75181	1.20259e+06	1.64341e+06	1.47106e+06	4555	4540	4499
6.76624	1.22379e+06	1.65689e+06	1.49877e+06	4555	4539	4497
6.78067	1.23388e+06	1.666e+06	1.50494e+06	4553	4538	4496
6.79509	1.23284e+06	1.68138e+06	1.50699e+06	4553	4536	4494
6.80952	1.23933e+06	1.67894e+06	1.51189e+06	4552	4536	4494
6.82395	1.25279e+06	1.70133e+06	1.5246e+06	4552	4536	4493
6.83837	1.25225e+06	1.72675e+06	1.54654e+06	4551	4536	4493
6.8528	1.2566e+06	1.7384e+06	1.56497e+06	4550	4536	4493
6.86723	1.25965e+06	1.73279e+06	1.57266e+06	4548	4536	4492
6.88166	1.26274e+06	1.73266e+06	1.60343e+06	4548	4536	4491
6.89608	1.26762e+06	1.728e+06	1.62156e+06	4548	4536	4491
6.91051	1.27218e+06	1.73455e+06	1.63886e+06	4548	4533	4490
6.92494	1.29591e+06	1.75192e+06	1.66502e+06	4547	4531	4488
6.93936	1.29681e+06	1.77147e+06	1.65622e+06	4547	4531	4487
6.95379	1.30439e+06	1.77603e+06	1.66925e+06	4546	4531	4486
6.96822	1.31119e+06	1.78742e+06	1.69298e+06	4545	4530	4486
6.98264	1.33324e+06	1.81385e+06	1.71597e+06	4545	4528	4486
6.99707	1.35697e+06	1.8311e+06	1.73971e+06	4545	4527	4486
7.0115	1.36585e+06	1.8276e+06	1.74375e+06	4544	4527	4485
7.02592	1.37392e+06	1.84236e+06	1.7791e+06	4544	4524	4485
7.04035	1.38702e+06	1.85779e+06	1.77675e+06	4543	4524	4483
7.05478	1.38661e+06	1.88032e+06	1.80489e+06	4542	4523	4483
7.06921	1.39277e+06	1.88781e+06	1.83199e+06	4542	4522	4482
7.08363	1.40268e+06	1.91358e+06	1.89019e+06	4542	4522	4478
7.09806	1.40483e+06	1.94294e+06	1.90507e+06	4541	4522	4477
7.11249	1.41745e+06	1.95474e+06	1.90069e+06	4540	4522	4476
7.12691	1.42926e+06	1.97441e+06	1.91941e+06	4539	4521	4476
7.14134	1.44683e+06	2.00298e+06	1.94403e+06	4538	4519	4476
7.15577	1.46294e+06	2.0281e+06	1.97271e+06	4536	4517	4476
7.17019	1.46724e+06	2.03755e+06	1.97887e+06	4536	4517	4476
7.18462	1.46492e+06	2.05729e+06	1.97403e+06	4535	4517	4476
7.19905	1.47213e+06	2.08604e+06	1.99411e+06	4534	4516	4476
7.21348	1.48722e+06	2.07858e+06	2.01367e+06	4533	4515	4476
7.2279	1.50579e+06	2.07757e+06	2.00949e+06	4533	4515	4476
7.24233	1.51482e+06	2.07894e+06	2.03962e+06	4532	4515	4476
7.25676	1.52985e+06	2.09308e+06	2.05991e+06	4532	4515	4474
7.27118	1.51881e+06	2.11064e+06	2.05816e+06	4529	4514	4473
7.28561	1.52253e+06	2.12067e+06	2.06988e+06	4529	4512	4473
7.30004	1.52616e+06	2.11759e+06	2.09548e+06	4529	4512	4472
7.31446	1.52733e+06	2.12787e+06	2.11254e+06	4528	4511	4470
7.32889	1.52497e+06	2.14088e+06	2.11216e+06	4527	4511	4469
7.34332	1.52799e+06	2.16158e+06	2.17193e+06	4526	4510	4469
7.35774	1.54504e+06	2.18061e+06	2.21601e+06	4526	4510	4468
7.37217	1.56308e+06	2.19024e+06	2.25853e+06	4526	4510	4467
7.3866	1.57678e+06	2.21365e+06	2.28473e+06	4526	4509	4465
7.40103	1.57124e+06	2.20991e+06	2.3083e+06	4525	4507	4465
7.41545	1.57536e+06	2.23966e+06	2.33533e+06	4522	4507	4463
7.42988	1.59139e+06	2.25567e+06	2.35769e+06	4521	4507	4463
7.44431	1.5856e+06	2.27332e+06	2.38999e+06	4521	4507	4462
7.45873	1.6123e+06	2.319e+06	2.38358e+06	4521	4506	4460
7.47316	1.63304e+06	2.33079e+06	2.40828e+06	4519	4505	4460
7.48759	1.65043e+06	2.34975e+06	2.4376e+06	4517	4505	4459
7.50201	1.65257e+06	2.37412e+06	2.4584e+06	4517	4505	4458
7.51644	1.658e+06	2.40158e+06	2.49374e+06	4517	4505	4457
7.53087	1.66666e+06	2.38933e+06	2.50733e+06	4515	4505	4457
7.5453	1.67761e+06	2.42477e+06	2.5324e+06	4515	4505	4456
7.55972	1.69583e+06	2.43992e+06	2.53793e+06	4515	4504	4456
7.57415	1.71338e+06	2.49065e+06	2.56073e+06	4515	4504	4456
7.58858	1.73176e+06	2.51262e+06	2.59575e+06	4514	4504	4455
7.603	1.75826e+06	2.54912e+06	2.6332e+06	4514	4504	4454
7.61743	1.76933e+06	2.59928e+06	2.5999e+06	4513	4504	4454
7.63186	1.769e+06	2.61561e+06	2.63149e+06	4513	4503	4454
7.64628	1.77887e+06	2.60295e+06	2.68045e+06	4511	4503	4454
7.66071	1.79413e+06	2.68467e+06	2.72824e+06	4511	4502	4452
7.67514	1.80291e+06	2.71234e+06	2.75277e+06	4511	4502	4451
7.68956	1.82368e+06	2.75737e+06	2.79577e+06	4511	4502	4451
7.70399	1.82407e+06	2.7669e+06	2.83376e+06	4510	4500	4449
7.71842	1.83755e+06	2.75848e+06	2.87485e+06	4510	4500	4447
7.73285	1.86524e+06	2.79064e+06	2.92549e+06	4510	4497	4447
7.74727	1.86171e+06	2.79228e+06	2.94192e+06	4508	4497	4445
7.7617	1.87017e+06	2.8358e+06	2.97312e+06	4508	4497	4444
7.77613	1.86977e+06	2.84805e+06	3.00156e+06	4507	4495	4443
7.79055	1.89663e+06	2.82838e+06	3.02232e+06	4507	4495	4443
7.80498	1.89952e+06	2.83127e+06	3.04305e+06	4506	4495	4442
7.81941	1.91648e+06	2.88147e+06	3.08436e+06	4505	4495	4442
7.83383	1.93198e+06	2.89485e+06	3.11947e+06	4505	4494	4442
7.84826	1.94732e+06	2.88242e+06	3.15926e+06	4504	4494	4442
7.86269	1.95643e+06	2.90812e+06	3.23705e+06	4500	4493	4442
7.87711	1.96137e+06	2.93474e+06	3.29785e+06	4498	4493	4442
7.89154	1.95973e+06	2.98851e+06	3.36669e+06	4498	4493	4442
7.90597	2.00386e+06	3.01603e+06	3.37774e+06	4496	4492	4442
7.9204	2.0124e+06	3.04414e+06	3.40182e+06	4496	4492	4441
7.93482	2.0174e+06	3.04425e+06	3.39857e+06	4496	4490	4441
7.94925	2.03564e+06	3.06552e+06	3.35598e+06	4495	4489	4441
7.96368	2.0477e+06	3.09634e+06	3.40793e+06	4493	4489	4440
7.9781	2.03992e+06	3.12809e+06	3.46107e+06	4493	4489	4438
7.99253	2.04033e+06	3.12449e+06	3.49529e+06	4492	4489	4437
8.00696	2.04882e+06	3.1112e+06	3.54036e+06	4492	4489	4437
8.02138	2.04863e+06	3.1034e+06	3.57148e+06	4492	4489	4435
8.03581	2.04582e+06	3.1507e+06	3.64021e+06	4492	4488	4433
8.05024	2.05893e+06	3.17124e+06	3.6462e+06	4492	4488	4433
8.06467	2.07006e+06	3.21497e+06	3.6509e+06	4491	4488	4432
8.07909	2.05944e+06	3.2218e+06	3.6961e+06	4491	4486	4432
8.09352	2.06958e+06	3.20525e+06	3.71511e+06	4489	4484	4432
8.10795	2.09045e+06	3.23796e+06	3.65758e+06	4489	4484	4431
8.12237	2.11694e+06	3.2512e+06	3.66363e+06	4488	4484	4431
8.1368	2.11974e+06	3.28046e+06	3.69389e+06	4487	4483	4429
8.15123	2.12479e+06	3.31752e+06	3.72973e+06	4487	4483	4427
8.16565	2.13562e+06	3.33973e+06	3.74122e+06	4487	4483	4425
8.18008	2.14545e+06	3.35862e+06	3.79087e+06	4487	4482	4425
8.19451	2.16441e+06	3.38535e+06	3.89104e+06	4486	4482	4425
8.20893	2.16255e+06	3.40931e+06	3.86106e+06	4486	4481	4425
8.22336	2.17046e+06	3.46524e+06	3.91505e+06	4485	4480	4425
8.23779	2.19044e+06	3.45801e+06	3.92222e+06	4485	4479	4425
8.25222	2.19587e+06	3.47194e+06	3.96395e+06	4484	4478	4425
8.26664	2.22492e+06	3.48267e+06	3.9825e+06	4483	4478	4425
8.28107	2.23581e+06	3.54381e+06	4.00495e+06	4483	4476	4425
8.2955	2.25399e+06	3.5658e+06	3.98171e+06	4482	4476	4423
8.30992	2.25279e+06	3.61385e+06	3.97658e+06	4481	4476	4423
8.32435	2.26914e+06	3.61327e+06	4.00408e+06	4479	4476	4422
8.33878	2.29463e+06	3.64044e+06	4.0032e+06	4479	4476	4422
8.3532	2.3061e+06	3.67175e+06	4.05499e+06	4479	4476	4421
8.36763	2.30682e+06	3.70383e+06	4.11586e+06	4479	4476	4420
8.38206	2.31064e+06	3.69811e+06	4.12112e+06	4479	4476	4420
8.39649	2.31829e+06	3.71978e+06	4.16981e+06	4479	4476	4420
8.41091	2.35344e+06	3.75433e+06	4.23732e+06	4479	4473	4420
8.42534	2.37603e+06	3.75655e+06	4.29427e+06	4479	4473	4420
8.43977	2.40408e+06	3.80339e+06	4.31279e+06	4479	4473	4419
8.45419	2.43096e+06	3.80496e+06	4.36033e+06	4478	4473	4416
8.46862	2.46061e+06	3.85428e+06	4.43834e+06	4478	4473	4416
8.48305	2.46678e+06	3.84016e+06	4.44646e+06	4476	4473	4416
8.49747	2.46635e+06	3.84715e+06	4.4987e+06	4476	4473	4415
8.5119	2.4839e+06	3.89527e+06	4.58542e+06	4475	4472	4414
8.52633	2.47456e+06	4.01462e+06	4.60485e+06	4475	4472	4414
8.54075	2.51056e+06	4.00801e+06	4.68182e+06	4474	4471	4414
8.55518	2.52226e+06	3.99303e+06	4.74344e+06	4473	4469	4413
8.56961	2.52767e+06	4.037e+06	4.74967e+06	4473	4469	4413
8.58404	2.53359e+06	4.01109e+06	4.81566e+06	4473	4468	4413
8.59846	2.56661e+06	4.03664e+06	4.86121e+06	4472	4468	4413
8.61289	2.58212e+06	4.09966e+06	4.90013e+06	4470	4468	4412
8.62732	2.59309e+06	4.11237e+06	4.89807e+06	4470	4468	4412
8.64174	2.6068e+06	4.09431e+06	4.92426e+06	4468	4468	4412
8.65617	2.6363e+06	4.12211e+06	4.95171e+06	4467	4468	4412
8.6706	2.64437e+06	4.17726e+06	4.92271e+06	4466	4467	4412
8.68502	2.65977e+06	4.21546e+06	4.9361e+06	4466	4466	4412
8.69945	2.67007e+06	4.21651e+06	5.04363e+06	4466	4465	4412
8.71388	2.68535e+06	4.24381e+06	5.06469e+06	4466	4465	4410
8.7283	2.70349e+06	4.23908e+06	5.1415e+06	4465	4465	4409
8.74273	2.72486e+06	4.26039e+06	5.17885e+06	4464	4464	4409
8.75716	2.69909e+06	4.30121e+06	5.21458e+06	4463	4464	4409
8.77159	2.73157e+06	4.32942e+06	5.24958e+06	4461	4464	4409
8.78601	2.78553e+06	4.33683e+06	5.18858e+06	4461	4464	4408
8.80044	2.78648e+06	4.35736e+06	5.1912e+06	4460	4463	4408
8.81487	2.79459e+06	4.40754e+06	5.24968e+06	4459	4462	4408
8.82929	2.81609e+06	4.4169e+06	5.32474e+06	4458	4462	4407
8.84372	2.82875e+06	4.41842e+06	5.32488e+06	4458	4461	4406
8.85815	2.85139e+06	4.45761e+06	5.43316e+06	4457	4460	4404
8.87257	2.87056e+06	4.49598e+06	5.49344e+06	4457	4460	4403
8.887	2.89024e+06	4.54223e+06	5.53205e+06	4457	4460	4403
8.90143	2.90773e+06	4.55451e+06	5.54778e+06	4457	4460	4403
8.91586	2.93805e+06	4.65551e+06	5.62449e+06	4456	4460	4402
8.93028	2.9796e+06	4.66908e+06	5.76116e+06	4456	4459	4401
8.94471	2.96802e+06	4.74651e+06	5.80201e+06	4456	4459	4400
8.95914	2.9675e+06	4.75979e+06	5.81358e+06	4455	4458	4400
8.97356	2.97053e+06	4.76661e+06	5.74931e+06	4455	4457	4400
8.98799	2.98408e+06	4.752e+06	5.79605e+06	4455	4457	4399
9.00242	2.99891e+06	4.7722e+06	5.86197e+06	4455	4456	4399
9.01684	3.01091e+06	4.81636e+06	5.90687e+06	4455	4455	4399
9.03127	3.01245e+06	4.82534e+06	5.89084e+06	4455	4455	4399
9.0457	3.03186e+06	4.86968e+06	5.8822e+06	4454	4453	4399
9.06012	3.03854e+06	4.92161e+06	5.96947e+06	4454	4453	4399
9.07455	3.07051e+06	4.93827e+06	6.05986e+06	4454	4453	4399
9.08898	3.0909e+06	4.94646e+06	6.03408e+06	4454	4453	4399
9.10341	3.12298e+06	5.05213e+06	6.06051e+06	4454	4452	4399
9.11783	3.17989e+06	5.03021e+06	6.08409e+06	4454	4451	4399
9.13226	3.1985e+06	5.08752e+06	6.1622e+06	4454	4451	4398
9.14669	3.2284e+06	5.15844e+06	6.24829e+06	4453	4449	4398
9.16111	3.26465e+06	5.15617e+06	6.3365e+06	4452	4449	4398
9.17554	3.28275e+06	5.19965e+06	6.33943e+06	4452	4448	4398
9.18997	3.27597e+06	5.25781e+06	6.4612e+06	4452	4448	4398
9.20439	3.26783e+06	5.26352e+06	6.4847e+06	4451	4447	4397
9.21882	3.31043e+06	5.27186e+06	6.41539e+06	4451	4447	4397
9.23325	3.31674e+06	5.34734e+06	6.41333e+06	4451	4447	4396
9.24768	3.33258e+06	5.36212e+06	6.48949e+06	4451	4446	4396
9.2621	3.36841e+06	5.40683e+06	6.58892e+06	4450	4446	4396
9.27653	3.37401e+06	5.47212e+06	6.64066e+06	4450	4446	4395
9.29096	3.3637e+06	5.53043e+06	6.67986e+06	4450	4445	4394
9.30538	3.37687e+06	5.45867e+06	6.75138e+06	4450	4445	4394
9.31981	3.39569e+06	5.49845e+06	6.84782e+06	4449	4445	4392
9.33424	3.39092e+06	5.50645e+06	6.72212e+06	4449	4445	4392
9.34866	3.41942e+06	5.53964e+06	6.76512e+06	4449	4445	4391
9.36309	3.42728e+06	5.56635e+06	6.81882e+06	4449	4445	4390
9.37752	3.49207e+06	5.63952e+06	6.90116e+06	4447	4445	4390
9.39194	3.50096e+06	5.70115e+06	6.99019e+06	4447	4444	4390
9.40637	3.51776e+06	5.77807e+06	6.9945e+06	4446	4443	4390
9.4208	3.52432e+06	5.82418e+06	6.95336e+06	4446	4443	4390
9.43523	3.5724e+06	5.81987e+06	7.04857e+06	4446	4443	4389
9.44965	3.61383e+06	5.80919e+06	7.05757e+06	4446	4443	4388
9.46408	3.64513e+06	5.84554e+06	7.12621e+06	4446	4443	4388
9.47851	3.65751e+06	5.94695e+06	7.1623e+06	4446	4442	4388
9.49293	3.6895e+06	5.99064e+06	7.16536e+06	4445	4442	4388
9.50736	3.67877e+06	6.06836e+06	7.23827e+06	4445	4441	4387
9.52179	3.67177e+06	6.12311e+06	7.33218e+06	4444	4441	4386
9.53621	3.71489e+06	6.09646e+06	7.42172e+06	4444	4441	4386
9.55064	3.71935e+06	6.05821e+06	7.39477e+06	4443	4441	4386
9.56507	3.74152e+06	6.13693e+06	7.43542e+06	4442	4441	4386
9.5795	3.76899e+06	6.13318e+06	7.66104e+06	4442	4440	4386
9.59392	3.79254e+06	6.14197e+06	7.78518e+06	4442	4438	4386
9.60835	3.82662e+06	6.20446e+06	7.95675e+06	4441	4438	4386
9.62278	3.88072e+06	6.21007e+06	7.9683e+06	4441	4438	4385
9.6372	3.90647e+06	6.25493e+06	7.99932e+06	4441	4437	4385
9.65163	3.85206e+06	6.35774e+06	7.99038e+06	4441	4437	4385
9.66606	3.93324e+06	6.39659e+06	7.92325e+06	4441	4436	4385
9.68048	3.94337e+06	6.44273e+06	8.01111e+06	4441	4436	4384
9.69491	3.97708e+06	6.4929e+06	8.06296e+06	4441	4436	4384
9.70934	4.03601e+06	6.59886e+06	8.09104e+06	4441	4435	4384
9.72376	4.05025e+06	6.62579e+06	8.13733e+06	4439	4434	4384
9.73819	4.09131e+06	6.60979e+06	8.27802e+06	4439	4433	4384
9.75262	4.14231e+06	6.56691e+06	8.39903e+06	4439	4432	4384
9.76705	4.14293e+06	6.58252e+06	8.28495e+06	4438	4432	4383
9.78147	4.14839e+06	6.62089e+06	8.29314e+06	4438	4432	4382
9.7959	4.1796e+06	6.63428e+06	8.30701e+06	4438	4432	4382
9.81033	4.19056e+06	6.687e+06	8.4856e+06	4438	4429	4381
9.82475	4.22845e+06	6.74452e+06	8.46042e+06	4438	4429	4381
9.83918	4.23553e+06	6.81598e+06	8.50763e+06	4438	4429	4381
9.85361	4.3082e+06	6.89159e+06	8.50716e+06	4438	4429	4381
9.86803	4.26778e+06	6.89192e+06	8.64245e+06	4438	4429	4381
9.88246	4.32117e+06	6.95074e+06	8.70628e+06	4438	4428	4381
9.89689	4.38157e+06	7.00618e+06	8.81619e+06	4437	4427	4381
9.91131	4.45117e+06	7.01665e+06	8.96743e+06	4436	4427	4381
9.92574	4.50023e+06	6.92891e+06	8.90372e+06	4436	4427	4380
9.94017	4.48734e+06	6.97565e+06	8.99239e+06	4435	4425	4380
9.9546	4.51836e+06	7.06894e+06	9.1262e+06	4435	4424	4380
9.96902	4.52123e+06	7.13682e+06	9.2453e+06	4435	4423	4379
9.98345	4.54438e+06	7.23183e+06	9.22277e+06	4435	4422	4379
9.99788	4.53944e+06	7.26605e+06	9.22119e+06	4434	4421	4379
10.0123	4.58507e+06	7.38453e+06	9.20875e+06	4434	4421	4379
10.0267	4.59969e+06	7.45263e+06	9.39049e+06	4434	4420	4378
10.0412	4.5981e+06	7.43393e+06	9.42839e+06	4433	4420	4378
10.0556	4.61815e+06	7.46481e+06	9.51994e+06	4433	4420	4378
10.07	4.57479e+06	7.56743e+06	9.61853e+06	4433	4420	4378
10.0844	4.62105e+06	7.61082e+06	9.54074e+06	4432	4420	4378
10.0989	4.67444e+06	7.63993e+06	9.48529e+06	4431	4419	4378
10.1133	4.73209e+06	7.74626e+06	9.34031e+06	4431	4419	4378
10.1277	4.74068e+06	7.75209e+06	9.47677e+06	4430	4418	4378
10.1421	4.75657e+06	7.86733e+06	9.32307e+06	4430	4418	4378
10.1566	4.80108e+06	7.90169e+06	9.26428e+06	4429	4417	4378
10.171	4.82329e+06	7.93533e+06	9.37819e+06	4429	4416	4378
10.1854	4.83758e+06	7.98991e+06	9.36778e+06	4429	4416	4378
10.1999	4.85562e+06	7.99348e+06	9.43699e+06	4429	4416	4378
10.2143	4.8848e+06	7.95696e+06	9.52964e+06	4429	4415	4378
10.2287	4.85464e+06	8.07211e+06	9.73802e+06	4426	4415	4378
10.2431	4.8997e+06	8.12001e+06	9.82691e+06	4426	4415	4377
10.2576	4.90997e+06	8.14e+06	9.87728e+06	4426	4415	4376
10.272	4.95898e+06	8.17328e+06	1.01218e+07	4426	4414	4376
10.2864	4.98613e+06	8.31111e+06	1.02414e+07	4426	4414	4374
10.3008	4.98766e+06	8.39808e+06	1.03284e+07	4426	4414	4374
10.3153	5.01349e+06	8.47504e+06	1.03785e+07	4426	4413	4374
10.3297	4.98857e+06	8.52171e+06	1.05202e+07	4426	4413	4374
10.3441	5.04638e+06	8.56578e+06	1.06648e+07	4426	4413	4373
10.3586	5.08097e+06	8.6622e+06	1.07318e+07	4425	4413	4372
10.373	5.11313e+06	8.81536e+06	1.07477e+07	4424	4413	4370
10.3874	5.15325e+06	8.87301e+06	1.08974e+07	4424	4413	4368
10.4018	5.19627e+06	8.92648e+06	1.10364e+07	4423	4412	4368
10.4163	5.17639e+06	9.01154e+06	1.10504e+07	4423	4411	4368
10.4307	5.16881e+06	9.05319e+06	1.12321e+07	4423	4410	4368
10.4451	5.15446e+06	9.14921e+06	1.116e+07	4423	4410	4368
10.4595	5.21258e+06	9.20009e+06	1.11674e+07	4423	4409	4368
10.474	5.19333e+06	9.26535e+06	1.12249e+07	4423	4409	4366
10.4884	5.32021e+06	9.15367e+06	1.15539e+07	4422	4408	4366
10.5028	5.33941e+06	9.15339e+06	1.16203e+07	4422	4408	4366
10.5172	5.35451e+06	9.26617e+06	1.17164e+07	4422	4408	4365
10.5317	5.35348e+06	9.377e+06	1.17362e+07	4422	4408	4365
10.5461	5.42183e+06	9.37919e+06	1.18196e+07	4422	4407	4365
10.5605	5.47902e+06	9.37213e+06	1.19611e+07	4422	4406	4365
10.575	5.46002e+06	9.45037e+06	1.18759e+07	4422	4406	4365
10.5894	5.44396e+06	9.46109e+06	1.20724e+07	4421	4406	4364
10.6038	5.41792e+06	9.44609e+06	1.20724e+07	4420	4406	4362
10.6182	5.42489e+06	9.4725e+06	1.22203e+07	4420	4406	4362
10.6327	5.44308e+06	9.45126e+06	1.2206e+07	4420	4406	4362
10.6471	5.50407e+06	9.50542e+06	1.23183e+07	4420	4406	4360
10.6615	5.52095e+06	9.55585e+06	1.23704e+07	4420	4405	4360
10.6759	5.53321e+06	9.67308e+06	1.26118e+07	4419	4404	4360
10.6904	5.59236e+06	9.73219e+06	1.26804e+07	4418	4404	4360
10.7048	5.60445e+06	9.87033e+06	1.26227e+07	4418	4404	4359
10.7192	5.58397e+06	9.87358e+06	1.28101e+07	4417	4404	4359
10.7337	5.60336e+06	9.95732e+06	1.26999e+07	4417	4403	4359
10.7481	5.62345e+06	9.94815e+06	1.28754e+07	4417	4403	4359
10.7625	5.65483e+06	1.00358e+07	1.29578e+07	4417	4403	4359
10.7769	5.67821e+06	1.01776e+07	1.30587e+07	4416	4402	4359
10.7914	5.69625e+06	1.018e+07	1.29236e+07	4415	4401	4359
10.8058	5.7428e+06	1.02106e+07	1.28257e+07	4414	4401	4359
10.8202	5.72148e+06	1.02674e+07	1.2787e+07	4414	4400	4359
10.8346	5.74181e+06	1.02261e+07	1.29155e+07	4413	4400	4359
10.8491	5.76114e+06	1.03423e+07	1.3193e+07	4412	4400	4358
10.8635	5.75876e+06	1.03829e+07	1.32544e+07	4412	4400	4358
10.8779	5.80247e+06	1.04416e+07	1.33799e+07	4411	4400	4358
10.8923	5.8039e+06	1.05518e+07	1.36874e+07	4411	4400	4358
10.9068	5.85929e+06	1.05372e+07	1.36375e+07	4410	4399	4358
10.9212	5.83387e+06	1.05425e+07	1.36401e+07	4409	4399	4357
10.9356	5.85694e+06	1.06124e+07	1.37445e+07	4409	4398	4356
10.9501	5.88283e+06	1.05857e+07	1.36474e+07	4409	4397	4356
10.9645	5.93543e+06	1.061e+07	1.37762e+07	4409	4397	4356
10.9789	5.95859e+06	1.07874e+07	1.37628e+07	4409	4397	4356
10.9933	5.96528e+06	1.0879e+07	1.36805e+07	4409	4397	4356
11.0078	5.99043e+06	1.08813e+07	1.37232e+07	4409	4397	4356
11.0222	6.05031e+06	1.10253e+07	1.37668e+07	4408	4397	4356
11.0366	6.07116e+06	1.10305e+07	1.3932e+07	4407	4397	4356
11.051	6.09579e+06	1.11021e+07	1.39743e+07	4407	4396	4355
11.0655	6.20583e+06	1.12184e+07	1.38004e+07	4406	4396	4355
11.0799	6.24476e+06	1.12483e+07	1.39073e+07	4406	4396	4354
11.0943	6.26121e+06	1.12859e+07	1.38978e+07	4406	4396	4353
11.1088	6.3107e+06	1.13236e+07	1.39767e+07	4405	4396	4353
11.1232	6.3413e+06	1.1323e+07	1.40721e+07	4405	4396	4353
11.1376	6.33914e+06	1.14352e+07	1.41654e+07	4403	4396	4353
11.152	6.35054e+06	1.14141e+07	1.42964e+07	4402	4396	4352
11.1665	6.35829e+06	1.13066e+07	1.43671e+07	4401	4396	4352
11.1809	6.39884e+06	1.13214e+07	1.4731e+07	4401	4396	4352
11.1953	6.40209e+06	1.1505e+07	1.45863e+07	4401	4396	4352
11.2097	6.46663e+06	1.1598e+07	1.48601e+07	4400	4396	4351
11.2242	6.47247e+06	1.16236e+07	1.48255e+07	4400	4395	4351
11.2386	6.40495e+06	1.18342e+07	1.49489e+07	4400	4395	4350
11.253	6.43628e+06	1.18422e+07	1.48926e+07	4399	4395	4350
11.2674	6.50137e+06	1.19692e+07	1.48001e+07	4397	4395	4350
11.2819	6.58526e+06	1.21014e+07	1.48936e+07	4396	4395	4350
11.2963	6.57001e+06	1.21257e+07	1.50706e+07	4396	4395	4350
11.3107	6.53832e+06	1.21045e+07	1.51721e+07	4396	4395	4350
11.3252	6.53083e+06	1.20322e+07	1.50997e+07	4396	4395	4350
11.3396	6.5192e+06	1.20399e+07	1.51011e+07	4396	4395	4350
11.354	6.47593e+06	1.21455e+07	1.51248e+07	4396	4395	4350
11.3684	6.50829e+06	1.21517e+07	1.53449e+07	4395	4395	4350
11.3829	6.56156e+06	1.22124e+07	1.5456e+07	4394	4395	4350
11.3973	6.61464e+06	1.22306e+07	1.55653e+07	4394	4395	4350
11.4117	6.67582e+06	1.21988e+07	1.58264e+07	4393	4395	4349
11.4261	6.64584e+06	1.23169e+07	1.59917e+07	4393	4395	4349
11.4406	6.64859e+06	1.2444e+07	1.62731e+07	4393	4395	4349
11.455	6.6682e+06	1.25344e+07	1.64252e+07	4393	4395	4348
11.4694	6.71061e+06	1.26478e+07	1.64342e+07	4393	4395	4348
11.4839	6.76273e+06	1.27036e+07	1.64651e+07	4393	4395	4348
11.4983	6.7926e+06	1.28852e+07	1.65209e+07	4392	4395	4347
11.5127	6.79355e+06	1.29949e+07	1.6887e+07	4392	4395	4347
11.5271	6.81591e+06	1.31635e+07	1.70412e+07	4391	4395	4347
11.5416	6.74708e+06	1.32889e+07	1.71931e+07	4390	4395	4346
11.556	6.80108e+06	1.33718e+07	1.73641e+07	4389	4394	4346
11.5704	6.87791e+06	1.33783e+07	1.76117e+07	4387	4394	4345
11.5848	6.90144e+06	1.346e+07	1.77378e+07	4386	4393	4345
11.5993	6.89792e+06	1.35961e+07	1.78791e+07	4386	4393	4345
11.6137	6.96072e+06	1.36953e+07	1.82498e+07	4386	4393	4345
11.6281	6.9363e+06	1.37674e+07	1.84328e+07	4386	4392	4344
11.6425	7.00307e+06	1.38057e+07	1.85104e+07	4386	4392	4344
11.657	7.01634e+06	1.3803e+07	1.83982e+07	4386	4392	4344
11.6714	7.0036e+06	1.37261e+07	1.82919e+07	4386	4392	4344
11.6858	7.04995e+06	1.38218e+07	1.84969e+07	4385	4392	4344
11.7003	7.03295e+06	1.38248e+07	1.84838e+07	4385	4391	4344
11.7147	7.07219e+06	1.39162e+07	1.83914e+07	4384	4391	4344
11.7291	7.09277e+06	1.40199e+07	1.82888e+07	4384	4391	4344
11.7435	7.09244e+06	1.39329e+07	1.83677e+07	4383	4391	4344
11.758	7.09924e+06	1.4019e+07	1.83959e+07	4383	4391	4344
11.7724	7.15842e+06	1.41305e+07	1.8529e+07	4383	4391	4343
11.7868	7.13926e+06	1.42297e+07	1.87619e+07	4383	4391	4343
11.8012	7.07985e+06	1.43342e+07	1.89677e+07	4382	4391	4343
11.8157	7.07091e+06	1.44306e+07	1.91855e+07	4382	4391	4342
11.8301	7.06463e+06	1.44657e+07	1.92021e+07	4382	4391	4342
11.8445	7.06848e+06	1.45281e+07	1.93967e+07	4382	4391	4342
11.859	7.12674e+06	1.48313e+07	1.94687e+07	4382	4391	4342
11.8734	7.17597e+06	1.47789e+07	1.94587e+07	4382	4390	4342
11.8878	7.19688e+06	1.50038e+07	1.98247e+07	4382	4390	4342
11.9022	7.18789e+06	1.50917e+07	1.99646e+07	4382	4390	4342
11.9167	7.20735e+06	1.52014e+07	2.00029e+07	4382	4390	4342
11.9311	7.21217e+06	1.54037e+07	1.99171e+07	4381	4389	4342
11.9455	7.24049e+06	1.54541e+07	1.99289e+07	4381	4389	4342
11.9599	7.28477e+06	1.55211e+07	2.00211e+07	4381	4389	4342
11.9744	7.36167e+06	1.56746e+07	2.01506e+07	4381	4388	4341
11.9888	7.39864e+06	1.56669e+07	2.02038e+07	4381	4388	4340
12.0032	7.4517e+06	1.57409e+07	2.04454e+07	4381	4387	4340
12.0176	7.48473e+06	1.58892e+07	2.05089e+07	4381	4387	4340
12.0321	7.42686e+06	1.60557e+07	2.06481e+07	4381	4387	4339
12.0465	7.45943e+06	1.61167e+07	2.08136e+07	4381	4387	4339
12.0609	7.50406e+06	1.63241e+07	2.08851e+07	4381	4387	4339
12.0754	7.52042e+06	1.6369e+07	2.10753e+07	4381	4387	4339
12.0898	7.59096e+06	1.64556e+07	2.14534e+07	4381	4386	4339
12.1042	7.62638e+06	1.64659e+07	2.14679e+07	4381	4386	4339
12.1186	7.67235e+06	1.65712e+07	2.18093e+07	4380	4386	4339
12.1331	7.58747e+06	1.67075e+07	2.17116e+07	4380	4385	4338
12.1475	7.63687e+06	1.66132e+07	2.17653e+07	4380	4385	4338
12.1619	7.63733e+06	1.6596e+07	2.16377e+07	4380	4385	4338
12.1763	7.68213e+06	1.65182e+07	2.19254e+07	4380	4385	4338
12.1908	7.74133e+06	1.65014e+07	2.22045e+07	4380	4385	4338
12.2052	7.78055e+06	1.65994e+07	2.23694e+07	4380	4384	4338
12.2196	7.76744e+06	1.68188e+07	2.24305e+07	4380	4383	4338
12.2341	7.77072e+06	1.69945e+07	2.27268e+07	4380	4383	4338
12.2485	7.84309e+06	1.69236e+07	2.30611e+07	4380	4383	4338
12.2629	7.90571e+06	1.69586e+07	2.35191e+07	4380	4383	4338
12.2773	7.96653e+06	1.7024e+07	2.40352e+07	4380	4383	4338
12.2918	7.98391e+06	1.7078e+07	2.41719e+07	4380	4383	4338
12.3062	8.0494e+06	1.72661e+07	2.40541e+07	4380	4383	4338
12.3206	8.04213e+06	1.75282e+07	2.44003e+07	4380	4383	4337
12.335	8.18496e+06	1.74783e+07	2.44252e+07	4380	4382	4337
12.3495	8.31587e+06	1.75612e+07	2.43764e+07	4380	4381	4336
12.3639	8.35135e+06	1.76758e+07	2.47027e+07	4379	4381	4336
12.3783	8.3716e+06	1.78579e+07	2.4802e+07	4379	4381	4336
12.3928	8.41675e+06	1.81426e+07	2.47235e+07	4379	4381	4336
12.4072	8.44035e+06	1.80213e+07	2.46371e+07	4379	4381	4336
12.4216	8.45983e+06	1.8285e+07	2.48528e+07	4378	4380	4336
12.436	8.47897e+06	1.82377e+07	2.51057e+07	4377	4380	4336
12.4505	8.5759e+06	1.83635e+07	2.54259e+07	4377	4379	4335
12.4649	8.62311e+06	1.82488e+07	2.55163e+07	4377	4378	4335
12.4793	8.61512e+06	1.8371e+07	2.51634e+07	4377	4378	4335
12.4937	8.65686e+06	1.83862e+07	2.52143e+07	4377	4378	4335
12.5082	8.72201e+06	1.83611e+07	2.53273e+07	4377	4378	4335
12.5226	8.74853e+06	1.82681e+07	2.54854e+07	4377	4378	4335
12.537	8.78391e+06	1.84892e+07	2.55622e+07	4377	4378	4334
12.5514	8.8277e+06	1.84536e+07	2.56748e+07	4377	4378	4334
12.5659	8.95742e+06	1.84795e+07	2.58317e+07	4377	4378	4334
12.5803	8.95984e+06	1.83919e+07	2.6217e+07	4377	4378	4334
12.5947	8.99542e+06	1.83979e+07	2.62385e+07	4377	4378	4334
12.6092	9.07384e+06	1.84745e+07	2.61564e+07	4377	4378	4334
12.6236	9.0827e+06	1.85277e+07	2.63252e+07	4377	4378	4332
12.638	9.1178e+06	1.87573e+07	2.59545e+07	4377	4378	4332
12.6524	9.2414e+06	1.88253e+07	2.58333e+07	4377	4378	4332
12.6669	9.3535e+06	1.89675e+07	2.62e+07	4376	4378	4331
12.6813	9.43083e+06	1.91136e+07	2.63916e+07	4376	4377	4331
12.6957	9.39344e+06	1.92427e+07	2.65742e+07	4376	4377	4331
12.7101	9.45664e+06	1.92426e+07	2.65321e+07	4376	4377	4329
12.7246	9.51769e+06	1.94313e+07	2.69449e+07	4376	4377	4329
12.739	9.63627e+06	1.96041e+07	2.69713e+07	4376	4376	4329
12.7534	9.7848e+06	1.95497e+07	2.71904e+07	4376	4376	4329
12.7679	9.9449e+06	1.9383e+07	2.73193e+07	4376	4376	4329
12.7823	1.00041e+07	1.95034e+07	2.74204e+07	4375	4375	4329
12.7967	1.00335e+07	1.98164e+07	2.74187e+07	4375	4375	4329
12.8111	1.00254e+07	1.99495e+07	2.77671e+07	4375	4375	4329
12.8256	1.01608e+07	2.00501e+07	2.79367e+07	4375	4375	4329
12.84	1.00976e+07	2.00214e+07	2.84687e+07	4375	4375	4329
12.8544	9.99394e+06	1.98659e+07	2.83714e+07	4375	4374	4329
12.8688	1.01021e+07	1.97946e+07	2.79443e+07	4374	4373	4329
12.8833	9.99883e+06	1.99514e+07	2.81447e+07	4374	4373	4329
12.8977	1.00491e+07	1.9935e+07	2.82951e+07	4374	4373	4328
12.9121	9.91378e+06	2.00213e+07	2.87077e+07	4374	4372	4328
12.9265	1.00545e+07	2.02116e+07	2.89889e+07	4374	4372	4328
12.941	1.01113e+07	2.0398e+07	2.9062e+07	4374	4372	4327
12.9554	1.01031e+07	2.05291e+07	2.93819e+07	4374	4372	4326
12.9698	9.96987e+06	2.07903e+07	2.91518e+07	4374	4372	4326
12.9843	9.9341e+06	2.09538e+07	2.92385e+07	4374	4371	4326
12.9987	1.00887e+07	2.11778e+07	2.98544e+07	4374	4371	4326
13.0131	1.00567e+07	2.11557e+07	2.98385e+07	4374	4371	4326
13.0275	1.0041e+07	2.11647e+07	3.02392e+07	4374	4371	4326
13.042	1.01456e+07	2.12832e+07	3.02667e+07	4374	4371	4326
13.0564	1.0174e+07	2.13315e+07	3.0209e+07	4374	4371	4326
13.0708	1.02209e+07	2.12885e+07	3.06829e+07	4373	4371	4326
13.0852	1.02143e+07	2.15147e+07	3.10523e+07	4373	4371	4326
13.0997	1.02416e+07	2.1419e+07	3.16259e+07	4373	4371	4326
13.1141	1.02124e+07	2.16647e+07	3.23951e+07	4373	4371	4326
13.1285	1.03405e+07	2.17444e+07	3.20952e+07	4373	4371	4326
13.143	1.02387e+07	2.18267e+07	3.28956e+07	4373	4370	4326
13.1574	1.02694e+07	2.20674e+07	3.29105e+07	4373	4370	4326
13.1718	1.01352e+07	2.2103e+07	3.26474e+07	4373	4370	4325
13.1862	1.0114e+07	2.21806e+07	3.19742e+07	4373	4370	4325
13.2007	1.01959e+07	2.21486e+07	3.25155e+07	4373	4370	4325
13.2151	1.01096e+07	2.20776e+07	3.28099e+07	4373	4370	4325
13.2295	1.01263e+07	2.20368e+07	3.25714e+07	4373	4370	4325
13.2439	1.0039e+07	2.20835e+07	3.29772e+07	4373	4370	4325
13.2584	1.00188e+07	2.22472e+07	3.24827e+07	4373	4370	4324
13.2728	1.01158e+07	2.25777e+07	3.32293e+07	4373	4370	4324
13.2872	1.01853e+07	2.27095e+07	3.28616e+07	4371	4370	4324
13.3016	1.01716e+07	2.28412e+07	3.27545e+07	4371	4370	4324
13.3161	1.02884e+07	2.29016e+07	3.29168e+07	4371	4370	4324
13.3305	1.03186e+07	2.31201e+07	3.27561e+07	4370	4370	4324
13.3449	1.05506e+07	2.31597e+07	3.27292e+07	4370	4370	4324
13.3594	1.06553e+07	2.31664e+07	3.25845e+07	4370	4369	4324
13.3738	1.06372e+07	2.30548e+07	3.24683e+07	4369	4369	4323
13.3882	1.07922e+07	2.31565e+07	3.30546e+07	4368	4369	4322
13.4026	1.07e+07	2.32686e+07	3.26917e+07	4367	4368	4321
13.4171	1.09217e+07	2.3503e+07	3.2776e+07	4367	4368	4321
13.4315	1.08914e+07	2.36225e+07	3.29129e+07	4366	4368	4321
13.4459	1.08467e+07	2.39146e+07	3.31778e+07	4366	4367	4321
13.4603	1.10915e+07	2.41819e+07	3.31625e+07	4365	4366	4321
13.4748	1.10781e+07	2.39235e+07	3.34305e+07	4365	4366	4320
13.4892	1.10704e+07	2.4062e+07	3.34271e+07	4365	4366	4319
13.5036	1.10966e+07	2.412e+07	3.34935e+07	4365	4366	4319
13.5181	1.09799e+07	2.40727e+07	3.36884e+07	4365	4366	4319
13.5325	1.09591e+07	2.4202e+07	3.37375e+07	4365	4366	4319
13.5469	1.10724e+07	2.46155e+07	3.38814e+07	4365	4366	4319
13.5613	1.10544e+07	2.46679e+07	3.40337e+07	4365	4366	4319
13.5758	1.10459e+07	2.46706e+07	3.46074e+07	4364	4366	4319
13.5902	1.09833e+07	2.47358e+07	3.52215e+07	4363	4366	4319
13.6046	1.10926e+07	2.49652e+07	3.51134e+07	4363	4365	4319
13.619	1.1092e+07	2.47891e+07	3.52239e+07	4361	4365	4319
13.6335	1.10594e+07	2.48227e+07	3.51987e+07	4361	4365	4318
13.6479	1.11531e+07	2.47486e+07	3.55381e+07	4360	4365	4317
13.6623	1.11428e+07	2.4779e+07	3.53246e+07	4360	4365	4317
13.6767	1.11339e+07	2.49231e+07	3.56391e+07	4359	4365	4317
13.6912	1.12054e+07	2.48911e+07	3.53739e+07	4359	4364	4317
13.7056	1.12286e+07	2.50838e+07	3.56201e+07	4359	4364	4317
13.72	1.12595e+07	2.52772e+07	3.59609e+07	4359	4364	4317
13.7345	1.13447e+07	2.50687e+07	3.60366e+07	4359	4364	4317
13.7489	1.1473e+07	2.51216e+07	3.62612e+07	4359	4364	4317
13.7633	1.16e+07	2.52753e+07	3.63804e+07	4359	4364	4317
13.7777	1.1704e+07	2.56127e+07	3.64669e+07	4359	4364	4317
13.7922	1.19168e+07	2.56318e+07	3.67242e+07	4359	4364	4317
13.8066	1.1986e+07	2.58412e+07	3.6723e+07	4359	4364	4317
13.821	1.22099e+07	2.58568e+07	3.68538e+07	4359	4364	4317
13.8354	1.21316e+07	2.59019e+07	3.66603e+07	4359	4364	4317
13.8499	1.20698e+07	2.62432e+07	3.68131e+07	4359	4364	4317
13.8643	1.20602e+07	2.65721e+07	3.7392e+07	4359	4364	4316
13.8787	1.19684e+07	2.67497e+07	3.74235e+07	4359	4364	4316
13.8932	1.22249e+07	2.69583e+07	3.75591e+07	4359	4364	4316
13.9076	1.23642e+07	2.70223e+07	3.75772e+07	4358	4364	4316
13.922	1.24766e+07	2.70895e+07	3.82271e+07	4358	4364	4316
13.9364	1.25535e+07	2.72615e+07	3.83742e+07	4357	4364	4316
13.9509	1.26406e+07	2.76385e+07	3.84805e+07	4357	4363	4316
13.9653	1.27689e+07	2.7955e+07	3.90435e+07	4357	4362	4315
13.9797	1.28331e+07	2.82635e+07	3.90556e+07	4357	4362	4315
13.9941	1.29136e+07	2.83604e+07	3.91977e+07	4357	4362	4315
14.0086	1.29869e+07	2.84303e+07	3.89235e+07	4357	4362	4315
14.023	1.29543e+07	2.85267e+07	3.92566e+07	4357	4361	4315
14.0374	1.30304e+07	2.87461e+07	3.91391e+07	4356	4361	4315
14.0518	1.28905e+07	2.90499e+07	3.95029e+07	4356	4361	4315
14.0663	1.28423e+07	2.9341e+07	4.00004e+07	4356	4361	4315
14.0807	1.2924e+07	2.95733e+07	4.0553e+07	4356	4361	4315
14.0951	1.29641e+07	2.94754e+07	4.0562e+07	4356	4361	4315
14.1096	1.29028e+07	2.9391e+07	4.06826e+07	4355	4359	4315
14.124	1.3165e+07	2.93565e+07	4.06991e+07	4355	4359	4314
14.1384	1.3369e+07	2.95307e+07	4.07484e+07	4353	4359	4312
14.1528	1.33444e+07	2.96149e+07	4.07327e+07	4353	4359	4312
14.1673	1.33677e+07	2.96185e+07	4.08707e+07	4353	4359	4312
14.1817	1.36495e+07	2.96892e+07	4.06699e+07	4353	4359	4311
14.1961	1.3734e+07	2.97092e+07	4.08803e+07	4353	4359	4310
14.2105	1.36171e+07	2.97473e+07	4.08963e+07	4353	4359	4310
14.225	1.35592e+07	2.97071e+07	4.13302e+07	4353	4359	4310
14.2394	1.36352e+07	2.96447e+07	4.146e+07	4353	4359	4310
14.2538	1.38483e+07	2.96944e+07	4.16591e+07	4352	4358	4310
14.2683	1.39635e+07	2.96467e+07	4.19278e+07	4352	4357	4310
14.2827	1.42348e+07	2.97546e+07	4.22532e+07	4352	4357	4310
14.2971	1.43905e+07	2.97271e+07	4.22078e+07	4351	4357	4310
14.3115	1.45812e+07	2.95871e+07	4.20894e+07	4351	4357	4310
14.326	1.44758e+07	2.9835e+07	4.22696e+07	4350	4357	4310
14.3404	1.4638e+07	3.02047e+07	4.24678e+07	4350	4357	4310
14.3548	1.48411e+07	3.01729e+07	4.23941e+07	4350	4356	4310
14.3692	1.49724e+07	3.03655e+07	4.22733e+07	4350	4356	4310
14.3837	1.50562e+07	3.05056e+07	4.23162e+07	4350	4356	4308
14.3981	1.51213e+07	3.0521e+07	4.26195e+07	4350	4356	4308
14.4125	1.48129e+07	3.04139e+07	4.29638e+07	4350	4356	4308
14.427	1.46667e+07	3.05407e+07	4.30111e+07	4350	4355	4307
14.4414	1.47981e+07	3.04702e+07	4.29414e+07	4350	4355	4307
14.4558	1.47505e+07	3.03555e+07	4.30849e+07	4350	4355	4307
14.4702	1.46887e+07	3.04985e+07	4.30628e+07	4350	4355	4307
14.4847	1.4637e+07	3.05062e+07	4.37558e+07	4349	4355	4307
14.4991	1.48771e+07	3.05969e+07	4.40466e+07	4349	4355	4306
14.5135	1.46106e+07	3.05409e+07	4.44614e+07	4349	4355	4306
14.5279	1.46588e+07	3.07482e+07	4.44584e+07	4349	4355	4306
14.5424	1.49219e+07	3.08172e+07	4.49896e+07	4349	4355	4306
14.5568	1.4783e+07	3.07769e+07	4.50305e+07	4349	4355	4306
14.5712	1.47697e+07	3.08443e+07	4.50908e+07	4349	4355	4306
14.5856	1.48251e+07	3.08707e+07	4.54616e+07	4349	4354	4306
14.6001	1.47185e+07	3.08398e+07	4.55221e+07	4349	4354	4306
14.6145	1.47549e+07	3.11489e+07	4.54949e+07	4348	4354	4306
14.6289	1.48292e+07	3.10832e+07	4.587e+07	4348	4354	4306
14.6434	1.48371e+07	3.11539e+07	4.5705e+07	4348	4354	4306
14.6578	1.48327e+07	3.12414e+07	4.54981e+07	4348	4354	4305
14.6722	1.50351e+07	3.13036e+07	4.57879e+07	4348	4354	4305
14.6866	1.5108e+07	3.14862e+07	4.56824e+07	4348	4354	4305
14.7011	1.52232e+07	3.14399e+07	4.55994e+07	4348	4354	4305
14.7155	1.52536e+07	3.15991e+07	4.63246e+07	4348	4354	4305
14.7299	1.5083e+07	3.18015e+07	4.60795e+07	4348	4354	4305
14.7443	1.50723e+07	3.20072e+07	4.56467e+07	4348	4354	4304
14.7588	1.48849e+07	3.16469e+07	4.60055e+07	4348	4354	4304
14.7732	1.4828e+07	3.19368e+07	4.65044e+07	4348	4354	4304
14.7876	1.49578e+07	3.20066e+07	4.6456e+07	4348	4354	4304
14.8021	1.49858e+07	3.17985e+07	4.60704e+07	4348	4353	4304
14.8165	1.49859e+07	3.18519e+07	4.59712e+07	4348	4353	4304
14.8309	1.51121e+07	3.18606e+07	4.60067e+07	4348	4353	4304
14.8453	1.51526e+07	3.19056e+07	4.60382e+07	4348	4353	4304
14.8598	1.53321e+07	3.21329e+07	4.60988e+07	4348	4353	4304
14.8742	1.55056e+07	3.23273e+07	4.642e+07	4348	4353	4304
14.8886	1.5359e+07	3.26617e+07	4.64398e+07	4348	4353	4304
14.903	1.52153e+07	3.27305e+07	4.67985e+07	4347	4353	4304
14.9175	1.54342e+07	3.28214e+07	4.69121e+07	4347	4353	4304
14.9319	1.54545e+07	3.29913e+07	4.71225e+07	4347	4353	4304
14.9463	1.55224e+07	3.26522e+07	4.70788e+07	4346	4353	4304
14.9607	1.54366e+07	3.27786e+07	4.76113e+07	4346	4353	4304
14.9752	1.54547e+07	3.28426e+07	4.79184e+07	4346	4353	4303
14.9896	1.55671e+07	3.28431e+07	4.83011e+07	4346	4353	4303
15.004	1.56377e+07	3.27282e+07	4.89466e+07	4346	4353	4303
15.0185	1.54383e+07	3.27452e+07	4.93155e+07	4346	4353	4303
15.0329	1.54465e+07	3.27867e+07	4.94378e+07	4346	4353	4302
15.0473	1.54859e+07	3.30341e+07	4.94976e+07	4346	4353	4302
15.0617	1.56728e+07	3.28863e+07	4.91902e+07	4346	4353	4302
15.0762	1.56472e+07	3.29086e+07	4.91961e+07	4344	4353	4302
15.0906	1.53951e+07	3.33122e+07	4.94023e+07	4343	4353	4302
15.105	1.55398e+07	3.33201e+07	4.96364e+07	4343	4353	4302
15.1194	1.56337e+07	3.35218e+07	4.97769e+07	4343	4353	4302
15.1339	1.58392e+07	3.3663e+07	5.00067e+07	4343	4353	4302
15.1483	1.54689e+07	3.35337e+07	5.01089e+07	4343	4352	4300
15.1627	1.53872e+07	3.3618e+07	5.01951e+07	4343	4352	4300
15.1772	1.53995e+07	3.37782e+07	5.06054e+07	4343	4352	4300
15.1916	1.54368e+07	3.40897e+07	5.07321e+07	4342	4352	4300
15.206	1.55299e+07	3.43538e+07	5.12025e+07	4341	4352	4300
15.2204	1.54388e+07	3.4588e+07	5.13994e+07	4340	4352	4300
15.2349	1.54936e+07	3.45726e+07	5.15588e+07	4340	4352	4300
15.2493	1.55756e+07	3.46849e+07	5.14829e+07	4340	4352	4300
15.2637	1.56279e+07	3.5008e+07	5.18039e+07	4340	4352	4300
15.2781	1.57978e+07	3.52205e+07	5.15468e+07	4340	4352	4300
15.2926	1.59586e+07	3.54396e+07	5.21595e+07	4340	4352	4300
15.307	1.60578e+07	3.56473e+07	5.20445e+07	4340	4352	4300
15.3214	1.60408e+07	3.58697e+07	5.26876e+07	4340	4352	4300
15.3358	1.61768e+07	3.61074e+07	5.35527e+07	4340	4352	4300
15.3503	1.62488e+07	3.64361e+07	5.39688e+07	4340	4352	4300
15.3647	1.6465e+07	3.64757e+07	5.4142e+07	4340	4352	4300
15.3791	1.63241e+07	3.63542e+07	5.45929e+07	4340	4352	4300
15.3936	1.64007e+07	3.64096e+07	5.55288e+07	4340	4352	4300
15.408	1.63436e+07	3.65165e+07	5.55906e+07	4340	4351	4300
15.4224	1.64286e+07	3.65483e+07	5.61317e+07	4340	4351	4300
15.4368	1.649e+07	3.65659e+07	5.62244e+07	4340	4351	4300
15.4513	1.64402e+07	3.64046e+07	5.69906e+07	4340	4351	4300
15.4657	1.63961e+07	3.65385e+07	5.68546e+07	4340	4351	4300
15.4801	1.6338e+07	3.68816e+07	5.64876e+07	4340	4351	4300
15.4945	1.64123e+07	3.73479e+07	5.64696e+07	4340	4351	4300
15.509	1.64313e+07	3.78823e+07	5.61089e+07	4339	4351	4300
15.5234	1.63967e+07	3.79843e+07	5.58924e+07	4339	4351	4300
15.5378	1.65902e+07	3.79907e+07	5.64285e+07	4339	4351	4300
15.5523	1.69017e+07	3.85427e+07	5.64326e+07	4339	4351	4300
15.5667	1.68701e+07	3.84829e+07	5.62483e+07	4339	4351	4300
15.5811	1.67682e+07	3.83524e+07	5.66833e+07	4339	4351	4300
15.5955	1.66233e+07	3.82622e+07	5.71734e+07	4337	4350	4300
15.61	1.6849e+07	3.84772e+07	5.77727e+07	4337	4350	4300
15.6244	1.71492e+07	3.87545e+07	5.78676e+07	4337	4350	4300
15.6388	1.71666e+07	3.85343e+07	5.82048e+07	4337	4350	4300
15.6532	1.73327e+07	3.86125e+07	5.84343e+07	4337	4350	4300
15.6677	1.74546e+07	3.85045e+07	5.88104e+07	4337	4350	4300
15.6821	1.75713e+07	3.87144e+07	5.8685e+07	4337	4350	4300
15.6965	1.7818e+07	3.86193e+07	5.90328e+07	4337	4350	4300
15.7109	1.81237e+07	3.85035e+07	5.93121e+07	4336	4350	4300
15.7254	1.82683e+07	3.87033e+07	5.95659e+07	4335	4350	4300
15.7398	1.79908e+07	3.87816e+07	6.02268e+07	4335	4350	4300
15.7542	1.80404e+07	3.89116e+07	6.11503e+07	4335	4350	4300
15.7687	1.82831e+07	3.88893e+07	6.09238e+07	4335	4350	4299
15.7831	1.85544e+07	3.9315e+07	6.12164e+07	4335	4350	4299
15.7975	1.85178e+07	3.91487e+07	6.13425e+07	4335	4350	4299
15.8119	1.84188e+07	3.97832e+07	6.15349e+07	4335	4350	4299
15.8264	1.8555e+07	4.01536e+07	6.19995e+07	4335	4350	4298
15.8408	1.87272e+07	4.02572e+07	6.21322e+07	4335	4350	4298
15.8552	1.8661e+07	4.04467e+07	6.24898e+07	4335	4350	4298
15.8696	1.85607e+07	4.07671e+07	6.22911e+07	4335	4350	4298
15.8841	1.84736e+07	4.09663e+07	6.24695e+07	4335	4350	4298
15.8985	1.8173e+07	4.10621e+07	6.28618e+07	4335	4350	4298
15.9129	1.82947e+07	4.12423e+07	6.28156e+07	4335	4350	4298
15.9274	1.83438e+07	4.17893e+07	6.34992e+07	4335	4350	4298
15.9418	1.82981e+07	4.18246e+07	6.33349e+07	4335	4350	4298
15.9562	1.81643e+07	4.16883e+07	6.44935e+07	4335	4350	4298
15.9706	1.81605e+07	4.16429e+07	6.49431e+07	4335	4350	4298
15.9851	1.85409e+07	4.16105e+07	6.49381e+07	4335	4350	4298
15.9995	1.86254e+07	4.17875e+07	6.51209e+07	4335	4349	4298
16.0139	1.89437e+07	4.16305e+07	6.54936e+07	4335	4349	4298
16.0283	1.89485e+07	4.19483e+07	6.61981e+07	4335	4349	4298
16.0428	1.88615e+07	4.2016e+07	6.62498e+07	4335	4348	4298
16.0572	1.88589e+07	4.18809e+07	6.56759e+07	4335	4348	4298
16.0716	1.88701e+07	4.20008e+07	6.64675e+07	4335	4347	4298
16.086	1.89455e+07	4.21399e+07	6.67265e+07	4335	4347	4298
16.1005	1.87482e+07	4.19477e+07	6.72388e+07	4335	4347	4298
16.1149	1.85206e+07	4.22246e+07	6.69934e+07	4335	4347	4298
16.1293	1.84423e+07	4.23445e+07	6.72484e+07	4335	4347	4298
16.1438	1.88911e+07	4.23078e+07	6.76295e+07	4335	4347	4298
16.1582	1.89026e+07	4.24342e+07	6.77023e+07	4335	4346	4298
16.1726	1.88215e+07	4.27004e+07	6.7873e+07	4335	4346	4298
16.187	1.88303e+07	4.29436e+07	6.77144e+07	4335	4345	4298
16.2015	1.87468e+07	4.33087e+07	6.80092e+07	4335	4345	4298
16.2159	1.89759e+07	4.31405e+07	6.80722e+07	4335	4345	4298
16.2303	1.90538e+07	4.31174e+07	6.84207e+07	4335	4345	4298
16.2447	1.93523e+07	4.33201e+07	6.88248e+07	4335	4345	4298
16.2592	1.96836e+07	4.35045e+07	6.92173e+07	4334	4345	4298
16.2736	1.9529e+07	4.37656e+07	6.94033e+07	4334	4345	4296
16.288	1.95333e+07	4.40865e+07	6.93346e+07	4333	4345	4296
16.3025	1.96386e+07	4.39739e+07	6.93994e+07	4333	4345	4296
16.3169	1.98105e+07	4.41938e+07	6.95103e+07	4333	4344	4296
16.3313	2.0173e+07	4.46001e+07	7.00891e+07	4333	4343	4295
16.3457	1.99582e+07	4.48587e+07	7.06806e+07	4333	4343	4295
16.3602	1.99026e+07	4.49429e+07	7.07928e+07	4333	4343	4295
16.3746	2.02713e+07	4.52939e+07	7.05016e+07	4333	4343	4295
16.389	2.0326e+07	4.54167e+07	7.11048e+07	4333	4343	4295
16.4034	2.03413e+07	4.57919e+07	7.19469e+07	4333	4343	4295
16.4179	2.07336e+07	4.63983e+07	7.25908e+07	4333	4342	4295
16.4323	2.07665e+07	4.61192e+07	7.33991e+07	4333	4342	4295
16.4467	2.09372e+07	4.59495e+07	7.37435e+07	4333	4342	4295
16.4612	2.11726e+07	4.58838e+07	7.38562e+07	4333	4342	4295
16.4756	2.11769e+07	4.60556e+07	7.50218e+07	4333	4342	4295
16.49	2.10289e+07	4.60035e+07	7.59362e+07	4333	4342	4295
16.5044	2.08106e+07	4.63624e+07	7.59966e+07	4333	4342	4295
16.5189	2.05137e+07	4.66163e+07	7.62411e+07	4333	4342	4295
16.5333	2.02442e+07	4.65434e+07	7.74022e+07	4332	4342	4295
16.5477	2.02456e+07	4.68641e+07	7.73099e+07	4332	4342	4295
16.5621	2.0249e+07	4.70542e+07	7.67544e+07	4332	4342	4295
16.5766	2.04622e+07	4.69297e+07	7.70982e+07	4332	4342	4295
16.591	2.05586e+07	4.64981e+07	7.80868e+07	4332	4342	4294
16.6054	2.06476e+07	4.66086e+07	7.83627e+07	4332	4342	4294
16.6198	2.06668e+07	4.71886e+07	7.80525e+07	4332	4342	4294
16.6343	2.0482e+07	4.76155e+07	7.90318e+07	4332	4341	4294
16.6487	2.07677e+07	4.7498e+07	7.89509e+07	4332	4340	4294
16.6631	2.05809e+07	4.78816e+07	7.81882e+07	4332	4340	4294
16.6776	2.07444e+07	4.85085e+07	7.82732e+07	4332	4340	4294
16.692	2.0565e+07	4.86489e+07	7.8314e+07	4332	4339	4294
16.7064	2.02113e+07	4.8759e+07	7.82982e+07	4332	4339	4294
16.7208	2.05231e+07	4.89202e+07	7.87003e+07	4332	4339	4294
16.7353	2.0377e+07	4.91287e+07	7.84133e+07	4332	4339	4294
16.7497	2.0769e+07	4.98574e+07	7.90933e+07	4332	4339	4293
16.7641	2.08138e+07	4.94365e+07	7.88429e+07	4332	4339	4292
16.7785	2.13847e+07	4.94084e+07	7.84273e+07	4332	4339	4292
16.793	2.16989e+07	4.94304e+07	7.89323e+07	4332	4339	4292
16.8074	2.20611e+07	4.90973e+07	7.89016e+07	4332	4339	4291
16.8218	2.19624e+07	4.90539e+07	7.89602e+07	4332	4339	4291
16.8363	2.20889e+07	4.90316e+07	7.99341e+07	4332	4339	4291
16.8507	2.22073e+07	4.90659e+07	8.0193e+07	4332	4339	4291
16.8651	2.25142e+07	4.92512e+07	8.01713e+07	4331	4339	4291
16.8795	2.24006e+07	4.93713e+07	7.90708e+07	4331	4339	4291
16.894	2.25071e+07	4.98555e+07	7.93913e+07	4331	4339	4291
16.9084	2.25301e+07	5.03962e+07	7.97597e+07	4330	4339	4291
16.9228	2.27777e+07	5.07247e+07	7.99613e+07	4330	4339	4290
16.9372	2.31023e+07	5.04847e+07	8.04623e+07	4330	4339	4290
16.9517	2.35506e+07	5.0094e+07	8.0891e+07	4329	4339	4290
16.9661	2.37432e+07	5.00889e+07	8.15555e+07	4329	4339	4290
16.9805	2.36405e+07	5.00598e+07	8.13366e+07	4328	4339	4290
16.9949	2.38093e+07	5.05067e+07	8.10246e+07	4328	4339	4290
17.0094	2.43342e+07	5.03714e+07	8.14854e+07	4328	4339	4290
17.0238	2.49501e+07	5.0784e+07	8.18047e+07	4328	4339	4290
17.0382	2.58787e+07	5.06492e+07	8.26932e+07	4328	4339	4290
17.0527	2.54065e+07	5.10498e+07	8.28877e+07	4328	4339	4290
17.0671	2.61564e+07	5.10053e+07	8.33901e+07	4328	4339	4290
17.0815	2.622e+07	5.11184e+07	8.35328e+07	4328	4339	4290
17.0959	2.60396e+07	5.07447e+07	8.35702e+07	4327	4338	4290
17.1104	2.50114e+07	5.06354e+07	8.36499e+07	4327	4338	4290
17.1248	2.55213e+07	5.06983e+07	8.43769e+07	4327	4338	4290
17.1392	2.58655e+07	5.07669e+07	8.45909e+07	4327	4338	4290
17.1536	2.57348e+07	5.10006e+07	8.51639e+07	4327	4338	4290
17.1681	2.53666e+07	5.12419e+07	8.57884e+07	4327	4338	4290
17.1825	2.53158e+07	5.13017e+07	8.47964e+07	4327	4338	4290
17.1969	2.56604e+07	5.1313e+07	8.43388e+07	4327	4338	4290
17.2114	2.62389e+07	5.11672e+07	8.56161e+07	4327	4337	4290
17.2258	2.62474e+07	5.13321e+07	8.58298e+07	4327	4337	4290
17.2402	2.66477e+07	5.19651e+07	8.67225e+07	4327	4337	4290
17.2546	2.67739e+07	5.1613e+07	8.73077e+07	4327	4337	4289
17.2691	2.66803e+07	5.21655e+07	8.83002e+07	4327	4337	4289
17.2835	2.74176e+07	5.22421e+07	8.87319e+07	4327	4337	4289
17.2979	2.79313e+07	5.23074e+07	8.99507e+07	4327	4337	4289
17.3123	2.77512e+07	5.23976e+07	9.06757e+07	4327	4337	4289
17.3268	2.8136e+07	5.18913e+07	9.02735e+07	4327	4337	4289
17.3412	2.8664e+07	5.17885e+07	9.09081e+07	4327	4337	4289
17.3556	2.96178e+07	5.17825e+07	9.17724e+07	4327	4337	4289
17.37	2.99863e+07	5.18094e+07	9.2763e+07	4327	4337	4289
17.3845	2.94749e+07	5.17159e+07	9.22535e+07	4327	4337	4288
17.3989	2.92644e+07	5.17364e+07	9.27851e+07	4327	4337	4288
17.4133	2.94323e+07	5.21088e+07	9.32896e+07	4327	4337	4288
17.4278	3.13171e+07	5.27138e+07	9.36469e+07	4326	4337	4287
17.4422	2.95871e+07	5.29687e+07	9.42566e+07	4326	4336	4287
17.4566	3.03684e+07	5.325e+07	9.36257e+07	4326	4336	4287
17.471	3.05989e+07	5.35848e+07	9.3809e+07	4326	4336	4287
17.4855	2.99802e+07	5.39581e+07	9.40891e+07	4326	4336	4287
17.4999	3.0417e+07	5.38074e+07	9.45167e+07	4326	4336	4287
17.5143	2.97655e+07	5.42245e+07	9.48664e+07	4326	4336	4287
17.5287	2.99476e+07	5.42544e+07	9.54298e+07	4326	4336	4287
17.5432	2.96465e+07	5.42927e+07	9.5137e+07	4326	4336	4287
17.5576	2.99467e+07	5.44696e+07	9.62253e+07	4326	4336	4287
17.572	2.91414e+07	5.50491e+07	9.68267e+07	4326	4335	4287
17.5865	2.79902e+07	5.51087e+07	9.65582e+07	4326	4335	4287
17.6009	2.73716e+07	5.53002e+07	9.71497e+07	4326	4335	4287
17.6153	2.74173e+07	5.54603e+07	9.79281e+07	4326	4335	4287
17.6297	2.77937e+07	5.54842e+07	9.90238e+07	4326	4335	4287
17.6442	2.75947e+07	5.55576e+07	9.8017e+07	4326	4335	4287
17.6586	2.81661e+07	5.54634e+07	9.89601e+07	4326	4335	4286
17.673	2.80848e+07	5.53883e+07	9.88154e+07	4326	4335	4286
17.6874	2.80548e+07	5.57379e+07	9.89527e+07	4326	4335	4286
17.7019	2.83814e+07	5.66127e+07	9.97013e+07	4326	4335	4285
17.7163	2.88424e+07	5.6365e+07	1.00145e+08	4326	4335	4285
17.7307	2.87166e+07	5.65334e+07	9.96784e+07	4326	4335	4285
17.7451	2.8804e+07	5.66499e+07	9.95303e+07	4326	4335	4285
17.7596	2.85187e+07	5.70015e+07	9.99981e+07	4326	4335	4285
17.774	2.78233e+07	5.78224e+07	9.97253e+07	4326	4335	4285
17.7884	2.86654e+07	5.78056e+07	9.97451e+07	4326	4335	4285
17.8029	2.88799e+07	5.73998e+07	1.00632e+08	4326	4335	4285
17.8173	2.75551e+07	5.77397e+07	1.00336e+08	4326	4335	4285
17.8317	2.79986e+07	5.77137e+07	1.00162e+08	4326	4335	4285
17.8461	2.90244e+07	5.81236e+07	1.00869e+08	4326	4335	4285
17.8606	2.86728e+07	5.82484e+07	1.0152e+08	4325	4335	4285
17.875	2.83609e+07	5.90398e+07	1.019e+08	4325	4335	4285
17.8894	2.8256e+07	5.94485e+07	1.03691e+08	4324	4335	4285
17.9038	2.79153e+07	5.92099e+07	1.03977e+08	4324	4335	4285
17.9183	2.82468e+07	5.9021e+07	1.03707e+08	4323	4335	4285
17.9327	2.76693e+07	5.89438e+07	1.04998e+08	4323	4335	4284
17.9471	2.82906e+07	5.87218e+07	1.06769e+08	4323	4334	4284
17.9616	2.85882e+07	5.90116e+07	1.06725e+08	4323	4334	4284
17.976	2.85844e+07	5.90344e+07	1.07283e+08	4323	4334	4284
17.9904	2.91758e+07	5.87453e+07	1.08083e+08	4323	4334	4284
18.0048	2.96644e+07	5.87807e+07	1.08557e+08	4323	4334	4284
18.0193	2.8989e+07	5.90065e+07	1.09081e+08	4322	4334	4284
18.0337	2.8488e+07	5.9055e+07	1.08978e+08	4322	4334	4283
18.0481	2.9004e+07	5.85382e+07	1.09672e+08	4322	4334	4283
18.0625	2.92012e+07	5.90325e+07	1.08568e+08	4322	4334	4283
18.077	3.00687e+07	5.9155e+07	1.07326e+08	4322	4334	4283
18.0914	3.03785e+07	5.95017e+07	1.07948e+08	4321	4334	4283
18.1058	2.97703e+07	6.00402e+07	1.09869e+08	4321	4334	4283
18.1202	2.98361e+07	6.05487e+07	1.09252e+08	4321	4334	4283
18.1347	3.06499e+07	6.05798e+07	1.09727e+08	4321	4334	4283
18.1491	3.0877e+07	6.05057e+07	1.09403e+08	4321	4334	4283
18.1635	3.12877e+07	6.04228e+07	1.10081e+08	4321	4334	4283
18.178	3.2125e+07	6.07595e+07	1.1033e+08	4321	4334	4283
18.1924	3.26472e+07	6.17152e+07	1.09679e+08	4321	4334	4283
18.2068	3.24508e+07	6.21973e+07	1.12697e+08	4320	4334	4283
18.2212	3.15916e+07	6.21292e+07	1.11801e+08	4320	4334	4283
18.2357	3.05935e+07	6.19092e+07	1.133e+08	4320	4334	4283
18.2501	3.00264e+07	6.14468e+07	1.11975e+08	4320	4334	4283
18.2645	2.98503e+07	6.13018e+07	1.13975e+08	4320	4333	4283
18.2789	3.04595e+07	6.14273e+07	1.14424e+08	4320	4333	4283
18.2934	3.09583e+07	6.24456e+07	1.1442e+08	4320	4333	4283
18.3078	3.10502e+07	6.21864e+07	1.16282e+08	4320	4333	4283
18.3222	3.12718e+07	6.21452e+07	1.1551e+08	4320	4333	4283
18.3367	3.06069e+07	6.22828e+07	1.17856e+08	4320	4333	4283
18.3511	3.08492e+07	6.26847e+07	1.18808e+08	4320	4333	4283
18.3655	3.02539e+07	6.27451e+07	1.21009e+08	4320	4333	4283
18.3799	3.13896e+07	6.30596e+07	1.22625e+08	4320	4333	4283
18.3944	3.14321e+07	6.35436e+07	1.24558e+08	4320	4333	4283
18.4088	3.13112e+07	6.3137e+07	1.30069e+08	4320	4333	4283
18.4232	3.13789e+07	6.39187e+07	1.32953e+08	4320	4333	4283
18.4376	3.24591e+07	6.37769e+07	1.36268e+08	4320	4333	4283
18.4521	3.1791e+07	6.44013e+07	1.34986e+08	4320	4333	4283
18.4665	3.22961e+07	6.45114e+07	1.3675e+08	4320	4333	4283
18.4809	3.28671e+07	6.4424e+07	1.39743e+08	4319	4333	4283
18.4954	3.24936e+07	6.4251e+07	1.43463e+08	4318	4333	4283
18.5098	3.32766e+07	6.41318e+07	1.42895e+08	4317	4333	4283
18.5242	3.28627e+07	6.37811e+07	1.43286e+08	4317	4333	4283
18.5386	3.33497e+07	6.38555e+07	1.44613e+08	4317	4333	4283
18.5531	3.34969e+07	6.42664e+07	1.46307e+08	4317	4333	4283
18.5675	3.27352e+07	6.47972e+07	1.45139e+08	4317	4333	4283
18.5819	3.2578e+07	6.43574e+07	1.41551e+08	4317	4333	4283
18.5963	3.35867e+07	6.43152e+07	1.43196e+08	4316	4333	4282
18.6108	3.37804e+07	6.39383e+07	1.40096e+08	4315	4333	4282
18.6252	3.29743e+07	6.36996e+07	1.42843e+08	4315	4333	4282
18.6396	3.32282e+07	6.42885e+07	1.47945e+08	4315	4333	4282
18.654	3.49312e+07	6.44578e+07	1.504e+08	4315	4333	4282
18.6685	3.40013e+07	6.43486e+07	1.49861e+08	4314	4333	4281
18.6829	3.44579e+07	6.45731e+07	1.51902e+08	4314	4333	4281
18.6973	3.41317e+07	6.50794e+07	1.54386e+08	4313	4333	4281
18.7118	3.35536e+07	6.52006e+07	1.56873e+08	4313	4333	4281
18.7262	3.37612e+07	6.54224e+07	1.57407e+08	4313	4333	4281
18.7406	3.32645e+07	6.6584e+07	1.61589e+08	4313	4333	4280
18.755	3.39688e+07	6.60774e+07	1.63057e+08	4313	4333	4280
18.7695	3.39752e+07	6.61117e+07	1.58893e+08	4313	4333	4279
18.7839	3.50576e+07	6.66052e+07	1.56606e+08	4313	4333	4279
18.7983	3.54916e+07	6.67595e+07	1.56203e+08	4313	4333	4279
18.8127	3.62925e+07	6.65912e+07	1.58794e+08	4313	4333	4279
18.8272	3.63193e+07	6.70106e+07	1.645e+08	4313	4332	4279
18.8416	3.60502e+07	6.6231e+07	1.63026e+08	4313	4332	4279
18.856	3.51641e+07	6.60607e+07	1.62797e+08	4313	4332	4279
18.8705	3.46551e+07	6.63124e+07	1.64893e+08	4313	4332	4279
18.8849	3.44587e+07	6.59184e+07	1.72528e+08	4313	4332	4279
18.8993	3.48449e+07	6.5964e+07	1.66991e+08	4313	4332	4279
18.9137	3.50872e+07	6.63271e+07	1.67158e+08	4313	4332	4279
18.9282	3.52081e+07	6.59289e+07	1.63867e+08	4312	4332	4279
18.9426	3.57215e+07	6.5863e+07	1.62835e+08	4312	4332	4279
18.957	3.56848e+07	6.59496e+07	1.67082e+08	4312	4331	4279
18.9714	3.70946e+07	6.61212e+07	1.73257e+08	4311	4331	4279
18.9859	3.72952e+07	6.59323e+07	1.70132e+08	4311	4331	4279
19.0003	3.71895e+07	6.62767e+07	1.71769e+08	4311	4331	4279
19.0147	3.65406e+07	6.6485e+07	1.68546e+08	4311	4331	4279
19.0291	3.65071e+07	6.61985e+07	1.68743e+08	4311	4331	4279
19.0436	3.63749e+07	6.57534e+07	1.66141e+08	4311	4331	4279
19.058	3.59757e+07	6.63437e+07	1.72047e+08	4311	4331	4279
19.0724	3.55461e+07	6.70565e+07	1.72349e+08	4311	4331	4279
19.0869	3.56387e+07	6.71295e+07	1.74617e+08	4311	4331	4279
19.1013	3.53318e+07	6.71204e+07	1.79732e+08	4311	4331	4279
19.1157	3.5034e+07	6.72103e+07	1.78248e+08	4311	4331	4279
19.1301	3.52858e+07	6.75481e+07	1.77322e+08	4311	4331	4279
19.1446	3.50724e+07	6.75254e+07	1.73846e+08	4311	4331	4279
19.159	3.51745e+07	6.82755e+07	1.82574e+08	4311	4331	4279
19.1734	3.52296e+07	6.84667e+07	1.82513e+08	4311	4331	4279
19.1878	3.46492e+07	6.82946e+07	1.88808e+08	4311	4331	4279
19.2023	3.49097e+07	6.78561e+07	1.85492e+08	4311	4331	4279
19.2167	3.49364e+07	6.74125e+07	1.85321e+08	4311	4331	4279
19.2311	3.46265e+07	6.73473e+07	1.9385e+08	4311	4331	4279
19.2456	3.58704e+07	6.76207e+07	2.0335e+08	4311	4331	4279
19.26	3.64648e+07	6.75037e+07	2.03581e+08	4311	4331	4279
19.2744	3.72759e+07	6.75562e+07	2.11506e+08	4311	4331	4279
19.2888	3.77349e+07	6.78565e+07	2.12803e+08	4311	4330	4279
19.3033	3.79595e+07	6.80304e+07	2.30118e+08	4311	4330	4279
19.3177	3.78536e+07	6.76856e+07	2.24828e+08	4311	4330	4279
19.3321	3.7701e+07	6.74533e+07	2.00537e+08	4311	4330	4279
19.3465	3.82121e+07	6.77441e+07	2.05383e+08	4311	4330	4279
19.361	3.84668e+07	6.79219e+07	2.05124e+08	4311	4330	4279
19.3754	3.7792e+07	6.83976e+07	1.99452e+08	4310	4330	4279
19.3898	3.81796e+07	6.89014e+07	2.04585e+08	4310	4330	4279
19.4042	3.92387e+07	6.92399e+07	2.06817e+08	4308	4330	4279
19.4187	3.90417e+07	6.90008e+07	2.05959e+08	4308	4330	4279
19.4331	3.83204e+07	6.93109e+07	2.2114e+08	4308	4330	4279
19.4475	3.87867e+07	6.91224e+07	2.07336e+08	4308	4330	4279
19.462	3.81084e+07	6.91249e+07	2.06093e+08	4308	4330	4279
19.4764	3.83624e+07	6.9339e+07	2.06177e+08	4307	4330	4279
19.4908	3.72452e+07	6.91706e+07	2.19182e+08	4307	4330	4279
19.5052	3.73331e+07	6.94635e+07	2.11108e+08	4307	4330	4279
19.5197	3.67132e+07	6.94354e+07	2.09404e+08	4307	4330	4279
19.5341	3.67319e+07	6.98234e+07	2.22298e+08	4307	4330	4279
19.5485	3.62605e+07	6.98575e+07	2.23771e+08	4307	4330	4279
19.5629	3.64147e+07	6.9573e+07	2.22057e+08	4307	4330	4279
19.5774	3.63284e+07	7.01782e+07	2.23372e+08	4307	4330	4279
19.5918	3.6272e+07	7.06974e+07	2.10638e+08	4307	4330	4279
19.6062	3.58891e+07	7.10144e+07	2.0548e+08	4307	4330	4279
19.6207	3.5914e+07	7.15431e+07	1.98128e+08	4307	4330	4279
19.6351	3.65079e+07	7.20114e+07	1.93975e+08	4307	4330	4279
19.6495	3.71658e+07	7.22517e+07	1.96938e+08	4306	4330	4279
19.6639	3.75239e+07	7.29359e+07	2.00377e+08	4306	4330	4279
19.6784	3.76972e+07	7.28157e+07	1.97693e+08	4306	4330	4279
19.6928	3.80492e+07	7.35018e+07	1.91305e+08	4306	4330	4279
19.7072	3.85845e+07	7.36749e+07	2.05261e+08	4306	4330	4279
19.7216	3.82826e+07	7.40239e+07	1.93397e+08	4306	4330	4279
19.7361	3.79488e+07	7.45183e+07	1.97498e+08	4306	4330	4279
19.7505	3.77644e+07	7.46626e+07	1.95045e+08	4306	4330	4278
19.7649	3.77982e+07	7.48911e+07	1.88731e+08	4306	4330	4278
19.7793	3.75734e+07	7.43684e+07	1.89589e+08	4306	4330	4278
19.7938	3.71803e+07	7.5106e+07	1.89323e+08	4306	4330	4278
19.8082	3.80386e+07	7.6224e+07	1.81074e+08	4306	4330	4278
19.8226	3.79782e+07	7.60126e+07	1.81218e+08	4306	4330	4278
19.8371	3.86554e+07	7.61774e+07	1.73771e+08	4306	4330	4278
19.8515	3.92486e+07	7.67727e+07	1.74128e+08	4306	4330	4278
19.8659	3.89193e+07	7.65746e+07	1.71511e+08	4306	4330	4278
19.8803	3.88487e+07	7.71512e+07	1.69741e+08	4306	4330	4278
19.8948	3.95777e+07	7.73646e+07	1.73451e+08	4306	4330	4278
19.9092	4.03598e+07	7.72348e+07	1.72742e+08	4306	4330	4278
19.9236	4.16165e+07	7.70271e+07	1.74044e+08	4306	4330	4278
19.938	4.20425e+07	7.73469e+07	1.76376e+08	4306	4330	4278
19.9525	4.11015e+07	7.80795e+07	1.70551e+08	4306	4330	4278
19.9669	4.15303e+07	7.80422e+07	1.68352e+08	4306	4330	4278
19.9813	4.15735e+07	7.8014e+07	1.69445e+08	4306	4330	4278
19.9958	4.29921e+07	7.95434e+07	1.71376e+08	4306	4330	4278
20.0102	4.57972e+07	7.96615e+07	1.77508e+08	4306	4330	4278
20.0246	4.7649e+07	8.04752e+07	1.86477e+08	4306	4330	4278
20.039	4.79062e+07	8.10628e+07	1.87888e+08	4305	4330	4278
20.0535	4.67798e+07	8.18054e+07	1.89646e+08	4305	4329	4278
20.0679	4.54846e+07	8.16751e+07	1.873e+08	4305	4329	4278
20.0823	4.48123e+07	8.1764e+07	1.8542e+08	4305	4329	4277
20.0967	4.48823e+07	8.10058e+07	1.86101e+08	4305	4328	4277
20.1112	4.63872e+07	8.03572e+07	1.85786e+08	4305	4328	4277
20.1256	4.79361e+07	8.09385e+07	1.81185e+08	4305	4328	4277
20.14	4.78577e+07	8.12242e+07	1.78309e+08	4305	4328	4277
20.1544	4.66233e+07	8.09373e+07	1.75701e+08	4305	4328	4277
20.1689	4.67072e+07	8.00967e+07	1.76104e+08	4305	4328	4277
20.1833	4.73703e+07	8.07679e+07	1.75763e+08	4305	4328	4277
20.1977	4.74302e+07	8.15265e+07	1.74924e+08	4305	4328	4277
20.2122	4.94585e+07	8.11513e+07	1.71473e+08	4305	4328	4277
20.2266	5.05008e+07	8.21541e+07	1.70233e+08	4305	4328	4277
20.241	4.99414e+07	8.21055e+07	1.72074e+08	4304	4328	4277
20.2554	4.84921e+07	8.28436e+07	1.71649e+08	4304	4328	4277
20.2699	4.81041e+07	8.30653e+07	1.72793e+08	4304	4328	4277
20.2843	4.71166e+07	8.2795e+07	1.76214e+08	4304	4328	4277
20.2987	4.82979e+07	8.28958e+07	1.77986e+08	4304	4328	4277
20.3131	4.84318e+07	8.34418e+07	1.76514e+08	4304	4328	4277
20.3276	4.81666e+07	8.36361e+07	1.78737e+08	4304	4328	4277
20.342	5.08044e+07	8.38334e+07	1.79487e+08	4304	4328	4277
20.3564	5.05519e+07	8.44479e+07	1.76146e+08	4304	4328	4277
20.3709	5.10076e+07	8.44246e+07	1.79027e+08	4304	4328	4276
20.3853	5.25769e+07	8.462e+07	1.80473e+08	4304	4328	4276
20.3997	5.22832e+07	8.52997e+07	1.82931e+08	4304	4328	4276
20.4141	5.34491e+07	8.61369e+07	1.87669e+08	4304	4328	4276
20.4286	5.66134e+07	8.68584e+07	1.86154e+08	4304	4328	4276
20.443	5.37623e+07	8.65229e+07	1.9122e+08	4304	4328	4276
20.4574	5.22076e+07	8.65294e+07	1.86576e+08	4304	4328	4276
20.4718	5.15676e+07	8.5232e+07	1.89704e+08	4304	4328	4276
20.4863	5.13696e+07	8.52349e+07	1.89397e+08	4304	4328	4275
20.5007	5.01385e+07	8.56435e+07	1.92169e+08	4304	4328	4275
20.5151	4.7841e+07	8.55851e+07	1.99877e+08	4304	4328	4275
20.5296	4.89661e+07	8.62049e+07	2.00571e+08	4304	4328	4275
20.544	5.05665e+07	8.60173e+07	2.00616e+08	4304	4328	4275
20.5584	5.12235e+07	8.64432e+07	1.97275e+08	4304	4328	4275
20.5728	5.25715e+07	8.59505e+07	1.95699e+08	4304	4328	4275
20.5873	5.10574e+07	8.59102e+07	1.92694e+08	4304	4328	4275
20.6017	5.14111e+07	8.5526e+07	1.97246e+08	4304	4328	4275
20.6161	4.93639e+07	8.51335e+07	2.01741e+08	4304	4328	4275
20.6305	5.2946e+07	8.50419e+07	2.07731e+08	4304	4328	4275
20.645	5.30274e+07	8.54895e+07	2.09543e+08	4304	4328	4275
20.6594	5.34198e+07	8.49545e+07	2.14618e+08	4304	4328	4275
20.6738	5.77929e+07	8.52956e+07	2.12066e+08	4304	4328	4275
20.6882	5.56447e+07	8.56009e+07	2.07367e+08	4304	4327	4274
20.7027	5.72451e+07	8.57256e+07	2.03328e+08	4304	4327	4274
20.7171	6.04938e+07	8.57442e+07	2.08169e+08	4304	4327	4274
20.7315	5.82213e+07	8.55176e+07	2.14334e+08	4304	4327	4274
20.746	5.93974e+07	8.58996e+07	2.08714e+08	4304	4327	4274
20.7604	5.84574e+07	8.61819e+07	2.09692e+08	4304	4327	4274
20.7748	6.05629e+07	8.61553e+07	2.09328e+08	4304	4327	4274
20.7892	6.27255e+07	8.62667e+07	2.07797e+08	4304	4327	4273
20.8037	6.32401e+07	8.6675e+07	2.05259e+08	4304	4327	4273
20.8181	5.93719e+07	8.61837e+07	2.1498e+08	4304	4327	4273
20.8325	5.80222e+07	8.61085e+07	2.12632e+08	4304	4327	4273
20.8469	5.89061e+07	8.59301e+07	2.11798e+08	4304	4327	4273
20.8614	5.86206e+07	8.58365e+07	2.08811e+08	4304	4327	4273
20.8758	5.82995e+07	8.63206e+07	2.13639e+08	4304	4327	4273
20.8902	6.03783e+07	8.55932e+07	2.16436e+08	4304	4327	4273
20.9047	6.26886e+07	8.54427e+07	2.15734e+08	4304	4327	4273
20.9191	6.41867e+07	8.55114e+07	2.1421e+08	4304	4327	4273
20.9335	6.67655e+07	8.58615e+07	2.1295e+08	4304	4327	4273
20.9479	7.02481e+07	8.64929e+07	2.09576e+08	4304	4327	4273
20.9624	7.32006e+07	8.62617e+07	2.08149e+08	4304	4326	4273
20.9768	7.23279e+07	8.60577e+07	2.12743e+08	4304	4326	4273
20.9912	7.53383e+07	8.58025e+07	2.08893e+08	4304	4326	4273
21.0056	7.22784e+07	8.61873e+07	2.13868e+08	4304	4326	4273
21.0201	7.13371e+07	8.63912e+07	2.08703e+08	4304	4326	4273
21.0345	6.83855e+07	8.66162e+07	2.15357e+08	4304	4326	4273
21.0489	6.82789e+07	8.66196e+07	2.19966e+08	4304	4326	4273
21.0633	7.06515e+07	8.66057e+07	2.2637e+08	4303	4326	4273
21.0778	6.76785e+07	8.59667e+07	2.27154e+08	4303	4326	4273
21.0922	7.19411e+07	8.61637e+07	2.2383e+08	4303	4326	4273
21.1066	7.44034e+07	8.65508e+07	2.21834e+08	4303	4326	4273
21.1211	7.41336e+07	8.6961e+07	2.1489e+08	4303	4326	4273
21.1355	7.61399e+07	8.67362e+07	2.13985e+08	4303	4326	4273
21.1499	7.50987e+07	8.72542e+07	2.1076e+08	4303	4326	4273
21.1643	6.95004e+07	8.72654e+07	2.14372e+08	4303	4326	4273
21.1788	6.42463e+07	8.66286e+07	2.09083e+08	4303	4326	4273
21.1932	6.44604e+07	8.69375e+07	2.0797e+08	4303	4326	4273
21.2076	6.27306e+07	8.73002e+07	2.03745e+08	4303	4326	4273
21.222	6.33532e+07	8.70738e+07	2.02733e+08	4303	4326	4273
21.2365	6.45968e+07	8.73739e+07	2.03586e+08	4303	4326	4273
21.2509	6.95396e+07	8.79104e+07	1.97492e+08	4303	4326	4273
21.2653	6.72329e+07	8.78723e+07	1.97134e+08	4303	4326	4273
21.2798	6.91258e+07	8.79133e+07	2.02588e+08	4303	4326	4273
21.2942	7.18625e+07	8.90722e+07	2.03701e+08	4303	4326	4273
21.3086	7.15889e+07	8.99993e+07	2.08007e+08	4303	4326	4273
21.323	7.1827e+07	9.17358e+07	2.0587e+08	4303	4326	4272
21.3375	6.96176e+07	9.19141e+07	2.10195e+08	4303	4326	4271
21.3519	6.79584e+07	9.28112e+07	2.06878e+08	4303	4326	4271
21.3663	7.13143e+07	9.25718e+07	2.0576e+08	4303	4326	4271
21.3807	6.98338e+07	9.32065e+07	2.03798e+08	4303	4326	4271
21.3952	6.75004e+07	9.25615e+07	2.07745e+08	4303	4326	4271
21.4096	6.98847e+07	9.22551e+07	2.09204e+08	4303	4325	4271
21.424	7.28595e+07	9.20377e+07	2.05527e+08	4303	4325	4271
21.4384	7.24475e+07	9.21821e+07	2.02805e+08	4303	4325	4271
21.4529	6.81304e+07	9.17175e+07	2.01706e+08	4303	4325	4271
21.4673	6.74717e+07	9.25367e+07	2.00943e+08	4303	4325	4270
21.4817	6.64698e+07	9.32843e+07	2.00217e+08	4303	4325	4270
21.4962	6.4535e+07	9.33107e+07	1.96806e+08	4303	4325	4270
21.5106	6.11933e+07	9.43949e+07	1.95779e+08	4302	4325	4270
21.525	5.98121e+07	9.50759e+07	1.96765e+08	4302	4325	4270
21.5394	5.77105e+07	9.54926e+07	2.00095e+08	4302	4325	4269
21.5539	5.70783e+07	9.65375e+07	2.06518e+08	4302	4325	4269
21.5683	5.761e+07	9.65961e+07	2.02407e+08	4302	4325	4269
21.5827	5.67126e+07	9.6961e+07	1.9781e+08	4301	4325	4269
21.5971	5.81875e+07	9.70793e+07	1.9428e+08	4301	4325	4269
21.6116	6.01694e+07	9.76082e+07	1.90812e+08	4301	4325	4269
21.626	6.55407e+07	9.78724e+07	1.96858e+08	4301	4325	4269
21.6404	6.25031e+07	9.66303e+07	1.94015e+08	4301	4325	4269
21.6549	6.45094e+07	9.71215e+07	1.90737e+08	4301	4325	4269
21.6693	6.53778e+07	9.75481e+07	1.93387e+08	4301	4325	4269
21.6837	6.27578e+07	9.82654e+07	1.94949e+08	4301	4325	4269
21.6981	6.81752e+07	9.95027e+07	2.03231e+08	4301	4325	4268
21.7126	6.93442e+07	1.00557e+08	2.00715e+08	4301	4325	4268
21.727	6.69571e+07	1.00579e+08	1.99126e+08	4301	4325	4268
21.7414	6.24237e+07	1.02091e+08	2.00661e+08	4301	4325	4268
21.7558	6.35549e+07	1.01079e+08	2.00472e+08	4301	4325	4268
21.7703	6.11107e+07	1.00554e+08	1.98544e+08	4301	4325	4268
21.7847	6.01697e+07	1.02165e+08	1.98563e+08	4301	4325	4268
21.7991	5.91271e+07	1.04575e+08	1.97468e+08	4301	4325	4267
21.8135	5.68894e+07	1.05261e+08	1.96892e+08	4301	4325	4267
21.828	5.75915e+07	1.05298e+08	1.9778e+08	4301	4325	4267
21.8424	5.94758e+07	1.03949e+08	1.98703e+08	4301	4325	4267
21.8568	6.06582e+07	1.03798e+08	1.99933e+08	4301	4325	4267
21.8713	5.82014e+07	1.05007e+08	2.01341e+08	4301	4325	4267
21.8857	5.67985e+07	1.08204e+08	2.03383e+08	4301	4325	4267
21.9001	5.79807e+07	1.07905e+08	2.0314e+08	4301	4325	4267
21.9145	5.47721e+07	1.07397e+08	2.01881e+08	4301	4325	4267
21.929	5.50413e+07	1.04911e+08	1.97053e+08	4301	4325	4267
21.9434	5.43276e+07	1.03825e+08	1.95856e+08	4301	4325	4267
21.9578	5.25559e+07	1.03545e+08	1.96255e+08	4301	4325	4267
21.9722	4.85035e+07	1.02202e+08	1.9696e+08	4301	4325	4266
21.9867	4.97646e+07	1.03149e+08	1.94707e+08	4301	4325	4266
22.0011	4.99387e+07	1.0394e+08	1.9652e+08	4300	4325	4266
22.0155	4.95737e+07	1.04601e+08	1.9519e+08	4300	4325	4266
22.03	4.92355e+07	1.04828e+08	1.9305e+08	4300	4325	4266
22.0444	4.86606e+07	1.05561e+08	1.93782e+08	4300	4325	4266
22.0588	4.90278e+07	1.07137e+08	1.93436e+08	4300	4325	4266
22.0732	4.84135e+07	1.08387e+08	1.96793e+08	4300	4325	4266
22.0877	4.70282e+07	1.09408e+08	1.95714e+08	4300	4324	4266
22.1021	4.80834e+07	1.09616e+08	1.95742e+08	4300	4324	4266
22.1165	4.85805e+07	1.09502e+08	1.98145e+08	4300	4324	4266
22.1309	4.80818e+07	1.08573e+08	1.99214e+08	4300	4324	4266
22.1454	4.82933e+07	1.08645e+08	2.00544e+08	4300	4324	4266
22.1598	4.90544e+07	1.09796e+08	2.00492e+08	4300	4324	4266
22.1742	4.88851e+07	1.10555e+08	2.01217e+08	4300	4324	4266
22.1886	4.92458e+07	1.11617e+08	2.03925e+08	4300	4324	4266
22.2031	4.87098e+07	1.1231e+08	2.02978e+08	4300	4324	4266
22.2175	4.89909e+07	1.12421e+08	2.00349e+08	4300	4324	4266
22.2319	4.96054e+07	1.12665e+08	2.01649e+08	4300	4324	4266
22.2464	4.92053e+07	1.10198e+08	2.04689e+08	4300	4324	4266
22.2608	4.87904e+07	1.09925e+08	2.05184e+08	4300	4324	4266
22.2752	4.77852e+07	1.11281e+08	2.04215e+08	4300	4324	4266
22.2896	4.76134e+07	1.11149e+08	2.02522e+08	4300	4324	4266
22.3041	4.75917e+07	1.10224e+08	2.03402e+08	4300	4324	4266
22.3185	4.82892e+07	1.09957e+08	2.0154e+08	4300	4324	4266
22.3329	4.9515e+07	1.1095e+08	2.04507e+08	4300	4324	4266
22.3473	4.99024e+07	1.12779e+08	2.07542e+08	4300	4324	4266
22.3618	5.10018e+07	1.11596e+08	2.11057e+08	4300	4324	4266
22.3762	5.16338e+07	1.12058e+08	2.14885e+08	4300	4324	4266
22.3906	5.22915e+07	1.13222e+08	2.12528e+08	4300	4323	4266
22.4051	5.2048e+07	1.14138e+08	2.11741e+08	4300	4323	4266
22.4195	5.25975e+07	1.1489e+08	2.08974e+08	4300	4323	4266
22.4339	5.38587e+07	1.15854e+08	2.12242e+08	4300	4323	4266
22.4483	5.40048e+07	1.16649e+08	2.17402e+08	4300	4323	4266
22.4628	5.51048e+07	1.19162e+08	2.20555e+08	4300	4323	4265
22.4772	5.25934e+07	1.1933e+08	2.23486e+08	4300	4323	4265
22.4916	5.34263e+07	1.194e+08	2.22789e+08	4299	4323	4265
22.506	5.20878e+07	1.20493e+08	2.24223e+08	4299	4322	4265
22.5205	5.2904e+07	1.19592e+08	2.30829e+08	4299	4322	4265
22.5349	5.25854e+07	1.19341e+08	2.27006e+08	4299	4322	4265
22.5493	5.16356e+07	1.19098e+08	2.25154e+08	4299	4322	4265
22.5638	5.11735e+07	1.19346e+08	2.28321e+08	4299	4322	4265
22.5782	5.04154e+07	1.21477e+08	2.32135e+08	4298	4322	4265
22.5926	5.22741e+07	1.21011e+08	2.32115e+08	4298	4322	4265
22.607	5.05262e+07	1.21058e+08	2.31484e+08	4298	4322	4265
22.6215	5.10725e+07	1.21028e+08	2.3191e+08	4298	4322	4265
22.6359	5.2535e+07	1.20467e+08	2.30255e+08	4298	4322	4265
22.6503	5.24871e+07	1.20046e+08	2.30945e+08	4298	4322	4265
22.6647	5.04237e+07	1.22669e+08	2.27897e+08	4298	4322	4265
22.6792	4.97179e+07	1.23654e+08	2.25199e+08	4298	4322	4265
22.6936	4.71598e+07	1.25083e+08	2.25061e+08	4297	4322	4265
22.708	4.69197e+07	1.27724e+08	2.26496e+08	4297	4322	4265
22.7224	4.65668e+07	1.28205e+08	2.26119e+08	4297	4322	4265
22.7369	4.48407e+07	1.28733e+08	2.2855e+08	4297	4322	4264
22.7513	4.47871e+07	1.29404e+08	2.32042e+08	4297	4322	4264
22.7657	4.55413e+07	1.32854e+08	2.30298e+08	4297	4322	4264
22.7802	4.60446e+07	1.2977e+08	2.33389e+08	4297	4322	4264
22.7946	4.74389e+07	1.28716e+08	2.33276e+08	4297	4322	4264
22.809	4.85319e+07	1.29123e+08	2.33041e+08	4297	4322	4264
22.8234	4.8836e+07	1.27454e+08	2.3073e+08	4297	4322	4264
22.8379	4.87547e+07	1.2763e+08	2.29695e+08	4297	4322	4264
22.8523	4.72888e+07	1.29643e+08	2.28905e+08	4297	4322	4263
22.8667	4.56939e+07	1.30156e+08	2.28803e+08	4297	4322	4263
22.8811	4.60355e+07	1.30628e+08	2.28536e+08	4297	4322	4263
22.8956	4.60613e+07	1.2964e+08	2.29108e+08	4297	4322	4263
22.91	4.51594e+07	1.31802e+08	2.29049e+08	4297	4322	4263
22.9244	4.53029e+07	1.34199e+08	2.32326e+08	4297	4322	4263
22.9389	4.47781e+07	1.37099e+08	2.34159e+08	4297	4322	4263
22.9533	4.43518e+07	1.3502e+08	2.34578e+08	4297	4322	4263
22.9677	4.3786e+07	1.39615e+08	2.31446e+08	4297	4322	4263
22.9821	4.34878e+07	1.36237e+08	2.28892e+08	4297	4322	4263
22.9966	4.30936e+07	1.38682e+08	2.29597e+08	4297	4322	4263
23.011	4.2602e+07	1.4366e+08	2.27576e+08	4297	4322	4263
23.0254	4.27781e+07	1.4318e+08	2.2915e+08	4297	4322	4263
23.0398	4.21467e+07	1.39242e+08	2.2872e+08	4297	4322	4263
23.0543	4.18856e+07	1.39446e+08	2.29636e+08	4297	4322	4263
23.0687	4.23862e+07	1.36763e+08	2.31246e+08	4297	4322	4263
23.0831	4.14354e+07	1.3673e+08	2.32062e+08	4297	4322	4263
23.0975	4.19538e+07	1.37009e+08	2.38019e+08	4297	4322	4263
23.112	4.17173e+07	1.42202e+08	2.40155e+08	4297	4322	4263
23.1264	4.28442e+07	1.41485e+08	2.36091e+08	4297	4322	4263
23.1408	4.26323e+07	1.40842e+08	2.37797e+08	4297	4321	4263
23.1553	4.1773e+07	1.41367e+08	2.40648e+08	4297	4321	4263
23.1697	4.30974e+07	1.38443e+08	2.38753e+08	4297	4321	4263
23.1841	4.5276e+07	1.39114e+08	2.43591e+08	4297	4321	4263
23.1985	4.51808e+07	1.36133e+08	2.44546e+08	4297	4321	4263
23.213	4.60537e+07	1.34219e+08	2.48957e+08	4297	4321	4263
23.2274	4.68063e+07	1.34692e+08	2.47288e+08	4297	4321	4263
23.2418	4.76018e+07	1.32677e+08	2.46728e+08	4297	4321	4263
23.2562	4.57854e+07	1.30989e+08	2.45605e+08	4297	4321	4263
23.2707	4.6301e+07	1.31012e+08	2.55133e+08	4297	4321	4263
23.2851	4.70274e+07	1.30869e+08	2.59287e+08	4297	4321	4263
23.2995	4.6698e+07	1.30777e+08	2.58158e+08	4297	4321	4263
23.314	4.64144e+07	1.29779e+08	2.57309e+08	4297	4321	4263
23.3284	4.58923e+07	1.27326e+08	2.60593e+08	4297	4321	4263
23.3428	4.50897e+07	1.26017e+08	2.56816e+08	4297	4321	4263
23.3572	4.4427e+07	1.25977e+08	2.63224e+08	4296	4321	4263
23.3717	4.36782e+07	1.24124e+08	2.61014e+08	4296	4321	4263
23.3861	4.36015e+07	1.23086e+08	2.62534e+08	4296	4321	4263
23.4005	4.50779e+07	1.22651e+08	2.60736e+08	4296	4321	4263
23.4149	4.56689e+07	1.21872e+08	2.65045e+08	4296	4321	4263
23.4294	4.58988e+07	1.2204e+08	2.57454e+08	4296	4321	4263
23.4438	4.63303e+07	1.22408e+08	2.67456e+08	4296	4321	4263
23.4582	4.73161e+07	1.23692e+08	2.72153e+08	4296	4321	4263
23.4726	4.58214e+07	1.23248e+08	2.78558e+08	4296	4321	4263
23.4871	4.51233e+07	1.236e+08	2.84402e+08	4296	4321	4263
23.5015	4.4977e+07	1.23583e+08	2.84439e+08	4296	4321	4263
23.5159	4.396e+07	1.23207e+08	2.84918e+08	4296	4321	4263
23.5304	4.34403e+07	1.22494e+08	2.87127e+08	4296	4321	4263
23.5448	4.3321e+07	1.21482e+08	2.8295e+08	4296	4321	4263
23.5592	4.32827e+07	1.21438e+08	2.82049e+08	4296	4321	4263
23.5736	4.26718e+07	1.20974e+08	2.84864e+08	4296	4321	4263
23.5881	4.28755e+07	1.20947e+08	2.89499e+08	4296	4321	4263
23.6025	4.31241e+07	1.21522e+08	2.83445e+08	4296	4321	4263
23.6169	4.3202e+07	1.20409e+08	2.80061e+08	4296	4321	4263
23.6313	4.30729e+07	1.23086e+08	2.81286e+08	4296	4321	4263
23.6458	4.20415e+07	1.23073e+08	2.74232e+08	4296	4321	4263
23.6602	4.23671e+07	1.22392e+08	2.68286e+08	4296	4321	4263
23.6746	4.23477e+07	1.23339e+08	2.70068e+08	4296	4321	4263
23.6891	4.18928e+07	1.24979e+08	2.76374e+08	4296	4320	4263
23.7035	4.1855e+07	1.25401e+08	2.76186e+08	4296	4320	4263
23.7179	4.12524e+07	1.25642e+08	2.78351e+08	4296	4320	4263
23.7323	4.11472e+07	1.25125e+08	2.79769e+08	4296	4320	4263
23.7468	4.0857e+07	1.24737e+08	2.72956e+08	4296	4320	4263
23.7612	4.07387e+07	1.25171e+08	2.74835e+08	4296	4320	4263
23.7756	4.0071e+07	1.26774e+08	2.7232e+08	4296	4320	4263
23.79	4.14204e+07	1.27349e+08	2.7061e+08	4296	4320	4263
23.8045	4.11731e+07	1.28021e+08	2.74361e+08	4296	4320	4263
23.8189	4.07853e+07	1.27824e+08	2.70332e+08	4296	4320	4263
23.8333	4.06857e+07	1.26152e+08	2.73732e+08	4296	4320	4263
23.8477	4.02018e+07	1.25122e+08	2.7302e+08	4296	4320	4263
23.8622	3.98492e+07	1.26457e+08	2.79241e+08	4296	4320	4263
23.8766	4.01296e+07	1.26083e+08	2.82633e+08	4296	4320	4263
23.891	3.95962e+07	1.2504e+08	2.81258e+08	4296	4320	4263
23.9055	4.01589e+07	1.24556e+08	2.75889e+08	4296	4320	4263
23.9199	3.91737e+07	1.25488e+08	2.77304e+08	4296	4320	4263
23.9343	3.92043e+07	1.25658e+08	2.74081e+08	4295	4320	4263
23.9487	3.9246e+07	1.24518e+08	2.69528e+08	4295	4320	4263
23.9632	3.9983e+07	1.25675e+08	2.62416e+08	4295	4320	4263
23.9776	3.98694e+07	1.25465e+08	2.68508e+08	4295	4320	4263
23.992	3.96402e+07	1.26518e+08	2.68371e+08	4295	4320	4263
24.0064	3.92818e+07	1.25986e+08	2.74661e+08	4295	4320	4263
24.0209	3.92311e+07	1.27216e+08	2.67567e+08	4295	4320	4263
24.0353	3.83712e+07	1.27084e+08	2.70519e+08	4295	4320	4263
24.0497	3.89478e+07	1.27314e+08	2.7135e+08	4295	4320	4263
24.0642	3.92623e+07	1.28203e+08	2.73121e+08	4295	4320	4263
24.0786	3.97084e+07	1.27782e+08	2.69908e+08	4295	4320	4263
24.093	3.97868e+07	1.26409e+08	2.74189e+08	4295	4320	4263
24.1074	3.96354e+07	1.28024e+08	2.73811e+08	4295	4320	4263
24.1219	3.99666e+07	1.28152e+08	2.75958e+08	4295	4320	4262
24.1363	3.93895e+07	1.28453e+08	2.74147e+08	4295	4320	4262
24.1507	3.97602e+07	1.30132e+08	2.71882e+08	4294	4320	4262
24.1651	3.88736e+07	1.30113e+08	2.76144e+08	4294	4320	4262
24.1796	3.92411e+07	1.30705e+08	2.69417e+08	4294	4320	4262
24.194	3.97198e+07	1.29364e+08	2.7477e+08	4294	4320	4262
24.2084	3.98722e+07	1.29882e+08	2.72163e+08	4294	4320	4262
24.2228	4.00363e+07	1.30912e+08	2.75523e+08	4294	4320	4262
24.2373	3.99356e+07	1.32132e+08	2.78002e+08	4294	4320	4262
24.2517	4.00674e+07	1.31843e+08	2.78367e+08	4294	4320	4262
24.2661	3.96814e+07	1.31301e+08	2.79617e+08	4294	4320	4262
24.2806	3.92541e+07	1.32147e+08	2.77008e+08	4294	4320	4262
24.295	3.89776e+07	1.33753e+08	2.73355e+08	4294	4320	4262
24.3094	3.90964e+07	1.34795e+08	2.77336e+08	4294	4320	4262
24.3238	3.8736e+07	1.35562e+08	2.77018e+08	4294	4320	4262
24.3383	3.89101e+07	1.34644e+08	2.81334e+08	4294	4320	4262
24.3527	3.856e+07	1.35737e+08	2.90203e+08	4294	4320	4262
24.3671	3.81641e+07	1.36985e+08	2.796e+08	4294	4320	4262
24.3815	3.7771e+07	1.3742e+08	2.78393e+08	4294	4320	4262
24.396	3.74897e+07	1.39549e+08	2.81829e+08	4294	4320	4262
24.4104	3.73366e+07	1.40655e+08	2.81833e+08	4294	4320	4262
24.4248	3.73819e+07	1.40781e+08	2.81999e+08	4294	4320	4262
24.4393	3.77076e+07	1.42603e+08	2.85903e+08	4294	4320	4262
24.4537	3.74964e+07	1.43395e+08	2.87226e+08	4294	4320	4262
24.4681	3.77157e+07	1.44956e+08	2.83091e+08	4294	4320	4261
24.4825	3.75862e+07	1.44618e+08	2.84223e+08	4294	4320	4261
24.497	3.83078e+07	1.44528e+08	2.8366e+08	4294	4320	4261
24.5114	3.78075e+07	1.46108e+08	2.84538e+08	4294	4320	4261
24.5258	3.79012e+07	1.48151e+08	2.90975e+08	4294	4320	4261
24.5402	3.81855e+07	1.49246e+08	2.93197e+08	4294	4320	4261
24.5547	3.86036e+07	1.49346e+08	2.87236e+08	4294	4320	4261
24.5691	3.93596e+07	1.49753e+08	2.95372e+08	4294	4320	4261
24.5835	3.91962e+07	1.49846e+08	2.96598e+08	4294	4320	4261
24.598	3.85528e+07	1.503e+08	2.91753e+08	4294	4320	4261
24.6124	3.92589e+07	1.53952e+08	2.97447e+08	4294	4320	4261
24.6268	3.87957e+07	1.5451e+08	2.95062e+08	4293	4320	4261
24.6412	3.926e+07	1.53653e+08	2.90564e+08	4293	4320	4261
24.6557	3.90357e+07	1.53474e+08	2.89235e+08	4293	4320	4261
24.6701	3.8547e+07	1.54784e+08	2.93865e+08	4293	4320	4261
24.6845	3.82839e+07	1.57209e+08	2.96508e+08	4293	4320	4261
24.6989	3.84686e+07	1.59677e+08	2.9902e+08	4293	4320	4261
24.7134	3.80262e+07	1.63014e+08	2.98058e+08	4293	4320	4261
24.7278	3.7783e+07	1.62341e+08	2.99217e+08	4293	4320	4261
24.7422	3.82387e+07	1.64476e+08	3.03017e+08	4293	4320	4261
24.7566	3.87945e+07	1.66705e+08	3.08147e+08	4293	4320	4261
24.7711	3.8901e+07	1.69754e+08	3.19196e+08	4293	4320	4261
24.7855	3.88625e+07	1.69976e+08	3.22095e+08	4293	4320	4261
24.7999	3.9397e+07	1.7027e+08	3.2533e+08	4293	4320	4261
24.8144	3.95606e+07	1.68987e+08	3.33122e+08	4293	4320	4261
24.8288	3.93972e+07	1.67854e+08	3.3848e+08	4293	4320	4261
24.8432	3.94302e+07	1.65543e+08	3.37825e+08	4293	4320	4261
24.8576	3.93561e+07	1.68119e+08	3.4023e+08	4293	4320	4261
24.8721	3.92678e+07	1.7285e+08	3.34862e+08	4293	4320	4261
24.8865	3.90985e+07	1.74006e+08	3.34506e+08	4293	4320	4261
24.9009	3.88863e+07	1.76541e+08	3.4274e+08	4293	4320	4261
24.9153	3.89682e+07	1.79036e+08	3.38643e+08	4293	4320	4261
24.9298	3.80802e+07	1.79347e+08	3.38524e+08	4293	4320	4261
24.9442	3.78035e+07	1.81401e+08	3.4747e+08	4293	4320	4261
24.9586	3.78892e+07	1.77766e+08	3.42352e+08	4293	4320	4261
24.9731	3.76359e+07	1.7674e+08	3.33042e+08	4293	4320	4261
24.9875	3.7777e+07	1.7679e+08	3.30372e+08	4293	4320	4260
25.0019	3.7515e+07	1.75536e+08	3.3822e+08	4293	4320	4260
25.0163	3.74957e+07	1.7844e+08	3.34044e+08	4293	4320	4260
25.0308	3.73646e+07	1.76592e+08	3.39603e+08	4293	4320	4260
25.0452	3.76481e+07	1.7592e+08	3.39501e+08	4293	4320	4260
25.0596	3.77524e+07	1.75695e+08	3.48249e+08	4293	4320	4260
25.074	3.72147e+07	1.76212e+08	3.50269e+08	4293	4320	4260
25.0885	3.73909e+07	1.71382e+08	3.57302e+08	4293	4320	4260
25.1029	3.74891e+07	1.76769e+08	3.53407e+08	4292	4320	4260
25.1173	3.74557e+07	1.80522e+08	3.61156e+08	4292	4320	4260
25.1317	3.72029e+07	1.84367e+08	3.72044e+08	4292	4320	4260
25.1462	3.69878e+07	1.84032e+08	3.76008e+08	4292	4320	4260
25.1606	3.68935e+07	1.83276e+08	3.68786e+08	4292	4320	4260
25.175	3.74233e+07	1.77722e+08	3.66213e+08	4292	4320	4260
25.1895	3.74781e+07	1.73222e+08	3.76019e+08	4292	4320	4260
25.2039	3.74216e+07	1.74243e+08	3.61004e+08	4292	4320	4260
25.2183	3.76433e+07	1.77837e+08	3.59986e+08	4292	4320	4260
25.2327	3.74378e+07	1.77409e+08	3.67919e+08	4292	4320	4260
25.2472	3.74874e+07	1.74054e+08	3.70692e+08	4292	4320	4260
25.2616	3.75566e+07	1.72447e+08	3.83734e+08	4292	4320	4260
25.276	3.76236e+07	1.71321e+08	3.75613e+08	4292	4320	4260
25.2904	3.77626e+07	1.71679e+08	3.76154e+08	4292	4320	4260
25.3049	3.7808e+07	1.70877e+08	3.80851e+08	4292	4320	4260
25.3193	3.78128e+07	1.73713e+08	3.94845e+08	4292	4319	4260
25.3337	3.80997e+07	1.71772e+08	3.91896e+08	4292	4319	4260
25.3482	3.80257e+07	1.73446e+08	3.87867e+08	4292	4319	4260
25.3626	3.7478e+07	1.75474e+08	3.89097e+08	4292	4319	4260
25.377	3.72287e+07	1.76228e+08	3.83171e+08	4292	4319	4260
25.3914	3.76822e+07	1.78972e+08	3.84595e+08	4292	4319	4260
25.4059	3.7753e+07	1.80782e+08	3.87831e+08	4292	4319	4260
25.4203	3.79917e+07	1.81292e+08	3.86852e+08	4292	4319	4260
25.4347	3.8667e+07	1.82849e+08	3.96384e+08	4292	4319	4260
25.4491	3.84811e+07	1.80559e+08	3.99471e+08	4292	4319	4260
25.4636	3.85669e+07	1.78396e+08	4.20829e+08	4292	4319	4260
25.478	3.83964e+07	1.7895e+08	4.20312e+08	4292	4319	4260
25.4924	3.84369e+07	1.80707e+08	4.2897e+08	4292	4319	4260
25.5068	3.84126e+07	1.81361e+08	4.13806e+08	4291	4319	4260
25.5213	3.89454e+07	1.8411e+08	4.2684e+08	4291	4319	4260
25.5357	3.88594e+07	1.85971e+08	4.25957e+08	4290	4319	4260
25.5501	3.82913e+07	1.82448e+08	4.34952e+08	4290	4319	4260
25.5646	3.80727e+07	1.81012e+08	4.46641e+08	4290	4319	4260
25.579	3.85719e+07	1.82513e+08	4.3309e+08	4290	4319	4260
25.5934	3.86561e+07	1.84095e+08	4.26205e+08	4290	4319	4260
25.6078	3.89059e+07	1.82898e+08	4.38323e+08	4290	4319	4260
25.6223	3.83812e+07	1.85075e+08	4.24017e+08	4290	4319	4260
25.6367	3.826e+07	1.90459e+08	4.29378e+08	4290	4319	4260
25.6511	3.83684e+07	1.91512e+08	4.1732e+08	4290	4319	4260
25.6655	3.85927e+07	1.93997e+08	4.08314e+08	4290	4319	4260
25.68	3.8629e+07	1.9241e+08	4.20242e+08	4290	4319	4260
25.6944	3.82889e+07	2.01378e+08	4.26095e+08	4290	4319	4260
25.7088	3.80858e+07	1.96877e+08	4.54116e+08	4290	4319	4260
25.7233	3.80431e+07	2.00149e+08	4.36001e+08	4290	4319	4260
25.7377	3.79213e+07	1.99716e+08	4.31722e+08	4290	4318	4260
25.7521	3.80562e+07	2.06175e+08	4.35438e+08	4290	4318	4260
25.7665	3.80268e+07	2.03373e+08	4.37626e+08	4290	4318	4260
25.781	3.85407e+07	2.06311e+08	4.50952e+08	4290	4318	4260
25.7954	3.86216e+07	2.07469e+08	4.4529e+08	4290	4318	4260
25.8098	3.89436e+07	2.04606e+08	4.4141e+08	4290	4318	4260
25.8242	3.91405e+07	2.05252e+08	4.44319e+08	4289	4318	4260
25.8387	3.91039e+07	2.03716e+08	4.47068e+08	4289	4318	4260
25.8531	3.92819e+07	2.06363e+08	4.45774e+08	4288	4318	4260
25.8675	3.95367e+07	2.09666e+08	4.54259e+08	4288	4318	4260
25.8819	4.00481e+07	2.1195e+08	4.61571e+08	4288	4318	4260
25.8964	4.00661e+07	2.16488e+08	4.7447e+08	4288	4318	4260
25.9108	3.9722e+07	2.18313e+08	4.59043e+08	4288	4318	4260
25.9252	3.9471e+07	2.2231e+08	4.64435e+08	4288	4318	4260
25.9397	3.9543e+07	2.16885e+08	4.62413e+08	4288	4318	4260
25.9541	4.01041e+07	2.19142e+08	4.71095e+08	4288	4318	4260
25.9685	4.02874e+07	2.08093e+08	4.59311e+08	4288	4318	4260
25.9829	4.05487e+07	2.16525e+08	4.69797e+08	4288	4318	4260
25.9974	4.08764e+07	2.19486e+08	4.6792e+08	4288	4318	4260
26.0118	4.10339e+07	2.16246e+08	4.90843e+08	4288	4318	4260
26.0262	4.12666e+07	2.2013e+08	4.75465e+08	4288	4318	4260
26.0406	4.16615e+07	2.23478e+08	4.74334e+08	4288	4318	4260
26.0551	4.2403e+07	2.27132e+08	4.89428e+08	4288	4318	4260
26.0695	4.2599e+07	2.31339e+08	4.77477e+08	4288	4318	4260
26.0839	4.24175e+07	2.342e+08	4.83732e+08	4288	4318	4260
26.0984	4.15436e+07	2.35845e+08	4.9172e+08	4288	4318	4260
26.1128	4.1677e+07	2.3742e+08	4.88998e+08	4288	4318	4260
26.1272	4.21245e+07	2.45551e+08	4.81367e+08	4288	4318	4260
26.1416	4.23653e+07	2.50794e+08	4.65999e+08	4288	4318	4260
26.1561	4.25244e+07	2.61724e+08	4.53826e+08	4288	4318	4260
26.1705	4.25844e+07	2.63597e+08	4.1833e+08	4288	4318	4260
26.1849	4.2866e+07	2.63003e+08	4.15236e+08	4288	4318	4260
26.1993	4.32958e+07	2.59816e+08	4.12431e+08	4287	4318	4260
26.2138	4.30034e+07	2.49e+08	3.97686e+08	4287	4318	4260
26.2282	4.25386e+07	2.68302e+08	4.19375e+08	4287	4318	4260
26.2426	4.31407e+07	2.66073e+08	4.3508e+08	4287	4318	4260
26.257	4.34963e+07	2.6541e+08	4.25839e+08	4287	4318	4260
26.2715	4.25276e+07	2.63459e+08	4.13824e+08	4287	4318	4260
26.2859	4.19988e+07	2.61688e+08	4.10766e+08	4287	4318	4260
26.3003	4.1921e+07	2.59945e+08	4.12596e+08	4287	4318	4260
26.3148	4.16319e+07	2.50619e+08	4.0945e+08	4287	4318	4260
26.3292	4.11043e+07	2.43844e+08	4.2457e+08	4287	4318	4260
26.3436	4.15996e+07	2.37762e+08	4.07492e+08	4286	4318	4260
26.358	4.06385e+07	2.39519e+08	4.0096e+08	4286	4318	4260
26.3725	4.08096e+07	2.42262e+08	4.02562e+08	4286	4318	4260
26.3869	4.04954e+07	2.43203e+08	4.02733e+08	4286	4318	4260
26.4013	4.02305e+07	2.40391e+08	4.12863e+08	4286	4318	4260
26.4157	3.99862e+07	2.37129e+08	4.25115e+08	4286	4318	4260
26.4302	4.04655e+07	2.3834e+08	4.20114e+08	4286	4318	4260
26.4446	4.10381e+07	2.36804e+08	4.03868e+08	4286	4318	4260
26.459	4.0083e+07	2.43333e+08	4.19107e+08	4286	4318	4260
26.4735	3.97856e+07	2.37319e+08	4.08822e+08	4286	4318	4260
26.4879	3.99787e+07	2.34788e+08	4.23333e+08	4285	4318	4260
26.5023	3.99139e+07	2.30928e+08	4.14166e+08	4285	4318	4260
26.5167	4.01686e+07	2.33704e+08	4.08412e+08	4285	4318	4260
26.5312	4.0432e+07	2.36206e+08	3.8774e+08	4285	4318	4260
26.5456	4.07702e+07	2.396e+08	3.83048e+08	4285	4318	4260
26.56	4.03609e+07	2.32114e+08	3.84328e+08	4285	4318	4260
26.5744	4.08467e+07	2.33116e+08	3.88174e+08	4285	4318	4260
26.5889	4.15031e+07	2.26291e+08	3.86947e+08	4285	4318	4260
26.6033	4.15298e+07	2.28428e+08	3.94247e+08	4285	4318	4260
26.6177	4.16565e+07	2.29443e+08	3.93386e+08	4285	4318	4260
26.6322	4.18967e+07	2.31253e+08	3.99349e+08	4285	4318	4260
26.6466	4.10443e+07	2.3902e+08	4.07189e+08	4285	4318	4260
26.661	4.08398e+07	2.43406e+08	4.14015e+08	4285	4318	4260
26.6754	4.10027e+07	2.4747e+08	3.98363e+08	4285	4318	4260
26.6899	4.14884e+07	2.4256e+08	4.05826e+08	4285	4318	4260
26.7043	4.16621e+07	2.46795e+08	3.97462e+08	4285	4318	4260
26.7187	4.18964e+07	2.43639e+08	3.85561e+08	4285	4318	4260
26.7331	4.18156e+07	2.42677e+08	3.99043e+08	4285	4318	4260
26.7476	4.28453e+07	2.47261e+08	3.98136e+08	4285	4318	4260
26.762	4.31246e+07	2.43508e+08	3.98466e+08	4285	4318	4260
26.7764	4.2841e+07	2.36707e+08	3.8701e+08	4285	4318	4259
26.7908	4.30694e+07	2.31207e+08	3.843e+08	4285	4318	4259
26.8053	4.27574e+07	2.41635e+08	3.82617e+08	4285	4318	4259
26.8197	4.30371e+07	2.448e+08	3.80869e+08	4285	4318	4259
26.8341	4.32392e+07	2.50867e+08	3.82119e+08	4285	4318	4259
26.8486	4.25394e+07	2.48766e+08	3.82758e+08	4285	4318	4259
26.863	4.23591e+07	2.47711e+08	3.79785e+08	4285	4318	4259
26.8774	4.30037e+07	2.47719e+08	3.7161e+08	4285	4318	4259
26.8918	4.30315e+07	2.42174e+08	3.69232e+08	4285	4318	4259
26.9063	4.34904e+07	2.52075e+08	3.77292e+08	4285	4318	4259
26.9207	4.30256e+07	2.54212e+08	3.84585e+08	4285	4318	4259
26.9351	4.32156e+07	2.59719e+08	3.80035e+08	4285	4318	4259
26.9495	4.25499e+07	2.56144e+08	3.86801e+08	4285	4318	4259
26.964	4.28033e+07	2.60821e+08	3.87528e+08	4285	4318	4259
26.9784	4.22866e+07	2.55158e+08	3.81414e+08	4285	4318	4259
26.9928	4.18404e+07	2.55213e+08	3.92692e+08	4285	4318	4259
27.0073	4.17183e+07	2.49895e+08	4.01378e+08	4285	4318	4259
27.0217	4.1781e+07	2.58279e+08	4.00679e+08	4285	4318	4259
27.0361	4.15983e+07	2.68026e+08	4.11876e+08	4285	4318	4259
27.0505	4.18735e+07	2.68768e+08	4.09224e+08	4285	4318	4259
27.065	4.25628e+07	2.61699e+08	4.09181e+08	4285	4318	4259
27.0794	4.3121e+07	2.64141e+08	4.06383e+08	4285	4318	4259
27.0938	4.34307e+07	2.73651e+08	4.16013e+08	4285	4318	4259
27.1082	4.4073e+07	2.69484e+08	4.15942e+08	4285	4318	4259
27.1227	4.42657e+07	2.75163e+08	4.16448e+08	4285	4318	4259
27.1371	4.46527e+07	2.7777e+08	4.17945e+08	4285	4318	4259
27.1515	4.45349e+07	2.68565e+08	4.36159e+08	4285	4318	4259
27.1659	4.4032e+07	2.56461e+08	4.43068e+08	4285	4318	4259
27.1804	4.42192e+07	2.61185e+08	4.33921e+08	4285	4318	4259
27.1948	4.37447e+07	2.676e+08	4.30353e+08	4285	4318	4259
27.2092	4.31791e+07	2.57052e+08	4.24531e+08	4285	4318	4259
27.2237	4.35867e+07	2.58952e+08	4.18224e+08	4285	4318	4259
27.2381	4.2666e+07	2.49772e+08	4.29974e+08	4285	4318	4259
27.2525	4.27047e+07	2.40091e+08	4.19466e+08	4285	4318	4259
27.2669	4.32209e+07	2.33668e+08	4.27799e+08	4285	4318	4259
27.2814	4.29774e+07	2.30972e+08	4.08385e+08	4285	4318	4259
27.2958	4.30379e+07	2.34224e+08	4.08778e+08	4285	4318	4259
27.3102	4.32192e+07	2.27709e+08	4.02804e+08	4285	4318	4259
27.3246	4.42116e+07	2.24159e+08	4.04875e+08	4285	4318	4259
27.3391	4.44965e+07	2.23474e+08	4.08252e+08	4285	4318	4259
27.3535	4.4706e+07	2.25703e+08	4.08917e+08	4285	4318	4259
27.3679	4.4098e+07	2.24734e+08	4.14812e+08	4285	4318	4259
27.3824	4.40098e+07	2.25011e+08	4.17385e+08	4285	4318	4259
27.3968	4.49427e+07	2.22208e+08	4.13791e+08	4285	4318	4259
27.4112	4.50546e+07	2.20278e+08	4.19418e+08	4285	4318	4259
27.4256	4.53495e+07	2.22044e+08	4.25436e+08	4285	4318	4259
27.4401	4.52815e+07	2.16656e+08	4.32303e+08	4285	4318	4259
27.4545	4.55802e+07	2.16628e+08	4.40319e+08	4285	4318	4259
27.4689	4.57385e+07	2.17762e+08	4.35533e+08	4285	4318	4259
27.4833	4.64126e+07	2.19947e+08	4.25415e+08	4285	4318	4259
27.4978	4.72506e+07	2.20204e+08	4.27363e+08	4285	4318	4259
27.5122	4.65759e+07	2.2055e+08	4.32216e+08	4285	4318	4259
27.5266	4.52291e+07	2.22305e+08	4.17477e+08	4284	4318	4259
27.541	4.55242e+07	2.19343e+08	4.23052e+08	4284	4318	4259
27.5555	4.53878e+07	2.18113e+08	4.23783e+08	4284	4318	4259
27.5699	4.56588e+07	2.17301e+08	4.13377e+08	4284	4318	4259
27.5843	4.64317e+07	2.15794e+08	4.29191e+08	4284	4318	4259
27.5988	4.63333e+07	2.13776e+08	4.37259e+08	4284	4318	4259
27.6132	4.64384e+07	2.13768e+08	4.25246e+08	4284	4318	4259
27.6276	4.70695e+07	2.10948e+08	4.32152e+08	4284	4318	4259
27.642	4.63063e+07	2.10208e+08	4.29173e+08	4284	4318	4259
27.6565	4.68537e+07	2.09662e+08	4.47111e+08	4284	4318	4259
27.6709	4.72826e+07	2.02764e+08	4.39413e+08	4284	4318	4259
27.6853	4.78764e+07	1.99637e+08	4.33355e+08	4284	4318	4259
27.6997	4.8351e+07	1.97363e+08	4.30969e+08	4284	4318	4259
27.7142	4.85179e+07	1.96438e+08	4.4272e+08	4284	4318	4259
27.7286	4.83083e+07	1.95683e+08	4.45335e+08	4284	4318	4259
27.743	4.89012e+07	1.93241e+08	4.4387e+08	4284	4318	4258
27.7575	4.92789e+07	1.96146e+08	4.52638e+08	4284	4318	4258
27.7719	4.95747e+07	1.95762e+08	4.65865e+08	4284	4318	4258
27.7863	5.00721e+07	1.95174e+08	4.57164e+08	4284	4318	4258
27.8007	4.92401e+07	1.9402e+08	4.65332e+08	4284	4318	4258
27.8152	4.97303e+07	1.91598e+08	4.70002e+08	4284	4318	4258
27.8296	4.98008e+07	1.91085e+08	4.69441e+08	4284	4318	4258
27.844	4.847e+07	1.92003e+08	4.81058e+08	4284	4318	4258
27.8584	4.74595e+07	1.89983e+08	4.79606e+08	4284	4318	4258
27.8729	4.70014e+07	1.89243e+08	4.82677e+08	4284	4318	4258
27.8873	4.71663e+07	1.87998e+08	4.86655e+08	4284	4318	4258
27.9017	4.75652e+07	1.88343e+08	4.92468e+08	4284	4318	4258
27.9161	4.84502e+07	1.88696e+08	5.03983e+08	4284	4318	4258
27.9306	4.88118e+07	1.90261e+08	4.86809e+08	4284	4318	4258
27.945	4.88491e+07	1.91171e+08	4.89016e+08	4284	4318	4258
27.9594	4.96037e+07	1.91529e+08	4.87782e+08	4284	4318	4258
27.9739	5.02817e+07	1.9004e+08	4.93873e+08	4284	4318	4258
27.9883	4.97026e+07	1.87492e+08	4.99834e+08	4284	4318	4258
28.0027	4.93248e+07	1.87909e+08	4.8999e+08	4284	4318	4258
28.0171	5.06869e+07	1.9074e+08	4.91178e+08	4284	4318	4258
28.0316	4.98064e+07	1.9056e+08	4.75043e+08	4284	4318	4258
28.046	5.14708e+07	1.87813e+08	4.7375e+08	4284	4318	4258
28.0604	5.17862e+07	1.88866e+08	4.63416e+08	4284	4318	4258
28.0748	5.14314e+07	1.88395e+08	4.65042e+08	4284	4318	4258
28.0893	5.13387e+07	1.90569e+08	4.70361e+08	4284	4318	4258
28.1037	5.06103e+07	1.90509e+08	4.80605e+08	4284	4318	4258
28.1181	5.07928e+07	1.89547e+08	4.83269e+08	4284	4318	4258
28.1326	5.12759e+07	1.87682e+08	4.80561e+08	4284	4317	4258
28.147	5.15254e+07	1.86037e+08	4.88294e+08	4284	4317	4258
28.1614	5.0623e+07	1.8869e+08	4.93907e+08	4284	4317	4258
28.1758	4.99859e+07	1.91241e+08	5.04614e+08	4284	4317	4258
28.1903	4.98338e+07	1.90432e+08	5.07966e+08	4284	4317	4258
28.2047	4.96873e+07	1.92545e+08	5.09388e+08	4283	4317	4258
28.2191	5.02647e+07	1.93833e+08	5.23014e+08	4283	4317	4258
28.2335	5.00459e+07	1.92542e+08	5.26338e+08	4283	4317	4258
28.248	4.98354e+07	1.96471e+08	5.25618e+08	4283	4317	4258
28.2624	4.86608e+07	1.97303e+08	5.1463e+08	4283	4317	4258
28.2768	4.87285e+07	1.94677e+08	5.17501e+08	4283	4317	4258
28.2912	4.73366e+07	1.98061e+08	5.36321e+08	4283	4317	4258
28.3057	4.82088e+07	1.95512e+08	5.41166e+08	4283	4317	4258
28.3201	4.88347e+07	1.95435e+08	5.33021e+08	4283	4317	4258
28.3345	4.87214e+07	1.96207e+08	5.24885e+08	4283	4317	4257
28.349	5.03692e+07	1.98732e+08	5.32097e+08	4283	4317	4257
28.3634	4.93968e+07	1.99075e+08	5.26937e+08	4283	4317	4257
28.3778	4.89876e+07	1.99839e+08	5.24359e+08	4283	4317	4257
28.3922	4.84321e+07	2.00428e+08	5.20736e+08	4283	4317	4257
28.4067	4.82235e+07	1.99947e+08	5.29268e+08	4283	4317	4257
28.4211	4.86767e+07	2.01311e+08	5.40707e+08	4283	4317	4257
28.4355	4.89944e+07	2.01971e+08	5.25006e+08	4283	4317	4257
28.4499	5.03883e+07	2.01929e+08	5.16047e+08	4283	4317	4257
28.4644	5.04124e+07	2.03581e+08	5.14359e+08	4283	4317	4257
28.4788	4.90228e+07	2.01139e+08	5.22327e+08	4283	4317	4257
28.4932	4.91463e+07	2.02778e+08	5.11838e+08	4283	4317	4257
28.5077	4.92913e+07	2.04749e+08	5.13509e+08	4283	4317	4257
28.5221	4.91859e+07	2.05551e+08	5.22873e+08	4283	4317	4257
28.5365	4.90524e+07	2.03714e+08	5.37033e+08	4283	4317	4257
28.5509	4.92919e+07	2.0381e+08	5.29226e+08	4283	4317	4257
28.5654	4.95953e+07	2.03986e+08	5.36332e+08	4283	4317	4257
28.5798	4.96818e+07	2.04305e+08	5.31958e+08	4283	4317	4257
28.5942	4.90015e+07	2.06198e+08	5.36586e+08	4283	4317	4257
28.6086	4.92477e+07	2.07755e+08	5.15162e+08	4283	4317	4257
28.6231	5.00744e+07	2.06148e+08	5.21589e+08	4283	4317	4257
28.6375	5.16846e+07	2.05159e+08	4.99433e+08	4283	4317	4257
28.6519	5.19478e+07	2.04103e+08	5.04031e+08	4283	4317	4257
28.6664	5.06516e+07	2.02675e+08	5.12738e+08	4283	4317	4257
28.6808	5.07678e+07	2.04555e+08	5.25267e+08	4283	4317	4257
28.6952	5.07502e+07	2.04689e+08	5.17482e+08	4283	4317	4257
28.7096	5.05773e+07	2.07054e+08	5.1547e+08	4282	4317	4257
28.7241	4.95128e+07	2.05108e+08	5.14911e+08	4282	4317	4257
28.7385	5.12999e+07	2.01572e+08	5.21845e+08	4282	4317	4257
28.7529	5.28232e+07	1.99638e+08	5.21727e+08	4282	4317	4257
28.7673	5.43979e+07	2.02487e+08	5.26517e+08	4282	4317	4257
28.7818	5.17723e+07	1.9976e+08	5.32575e+08	4282	4317	4257
28.7962	5.13061e+07	1.99536e+08	5.36718e+08	4282	4317	4257
28.8106	5.18778e+07	2.00697e+08	5.32093e+08	4282	4317	4257
28.825	5.20248e+07	1.98338e+08	5.32355e+08	4282	4317	4257
[truncated: 31,602 more rows]
