# Supplementary material for: Bacterial population dynamics during colonization of solid tumors
Source: Mol Syst Biol. 2025 Dec 15;22(3):412–34. doi: 10.1038/s44320-025-00175-5 (PMC12953616; doi:10.1038/s44320-025-00175-5)
Supplement: Supplementary file 9 — Source data Fig. 4 [file 44320_2025_175_MOESM9_ESM.zip › Figure 4/4A/Fig4A.xlsx]

## Sheet: Sheet1
Barcode rank	Barcode frequency (10 generations)	Barcode frequency (50 generations)	Barcode frequency (100 generations)	Barcode frequency (300 generations)	Barcode frequency (500 generations)	Zipf's law
1	0.0134082	0.25821	0.396928	0.199761	0.847378	0.134212
2	0.012264	0.0863135	0.150623	0.181102	0.0638409	0.067106
3	0.0108556	0.0813461	0.0997501	0.0979827	0.0319419	0.0447373
4	0.00903549	0.0642075	0.0845838	0.0976717	0.0192164	0.033553
5	0.00901529	0.036667	0.0698795	0.0566875	0.0104133	0.0268424
6	0.00718123	0.0353986	0.0420986	0.0474783	0.00922464	0.0223687
7	0.00701666	0.0320116	0.0166072	0.0463269	0.00649893	0.0191731
8	0.00634686	0.0157898	0.013	0.0397568	0.00335779	0.0167765
9	0.00617227	0.0116411	0.0123249	0.0249692	0.00280289	0.0149124
10	0.00613645	0.0114894	0.00817744	0.0209992	0.00196267	0.0134212
11	0.00590487	0.0108106	0.00767198	0.0209829	0.00152724	0.0122011
12	0.00582531	0.0107401	0.00683177	0.0202131	0.000626212	0.0111843
13	0.00560871	0.0102016	0.0065116	0.0186808	0.000486391	0.010324
14	0.00560332	0.00998355	0.00500193	0.0171387	0.000259195	0.00958657
15	0.0053627	0.00944069	0.00434648	0.0157668	0.000197707	0.00894747
16	0.00530953	0.00940665	0.00359227	0.01302	0.000117616	0.00838825
17	0.00514591	0.00897025	0.00338552	0.0081897	6.12021e-05	0.00789483
18	0.00502075	0.00807671	0.00332547	0.00747963	2.36319e-05	0.00745622
19	0.00498745	0.00737529	0.00322859	0.00710429	1.80765e-05	0.00706379
20	0.00497842	0.00601393	0.00287272	0.00648541	1.46368e-05	0.0067106
21	0.00463614	0.00588741	0.00247994	0.00555782	1.45438e-05	0.00639105
22	0.00463064	0.00580935	0.00238085	0.00448658	5.99265e-06	0.00610055
23	0.00460536	0.00580678	0.00235125	0.00351724	5.68899e-06	0.00583531
24	0.00454464	0.00579783	0.0023426	0.00308827	4.25519e-06	0.00559217
25	0.00437711	0.00547148	0.00221152	0.00306492	0	0.00536848
26	0.00425865	0.00534012	0.00219551	0.00292599	0	0.005162
27	0.00416252	0.00492103	0.00215035	0.00277175	0	0.00497082
28	0.00406529	0.00489794	0.00190186	0.00244969	0	0.00479329
29	0.00396454	0.00480257	0.00171986	0.00233771	0	0.004628
30	0.00394411	0.00476066	0.00170811	0.00225193	0	0.00447373
31	0.00392568	0.00452124	0.00158004	0.0022188	0	0.00432942
32	0.00387147	0.00428027	0.00137357	0.00184985	0	0.00419413
33	0.00383103	0.00396035	0.00124722	0.00161757	0	0.00406703
34	0.00380981	0.00388425	0.00123245	0.00147148	0	0.00394741
35	0.00377632	0.00383481	0.00114898	0.00141333	0	0.00383463
36	0.00374161	0.00375686	0.000943466	0.00133726	0	0.00372811
37	0.0036312	0.00356541	0.000926489	0.000844782	0	0.00362735
38	0.00359731	0.00354048	0.00087867	0.000784609	0	0.0035319
39	0.00357014	0.00352319	0.000853174	0.000778152	0	0.00344133
40	0.00356351	0.0034988	0.000837793	0.000626382	0	0.0033553
41	0.00338536	0.00328106	0.000817875	0.000507423	0	0.00327346
42	0.00338433	0.00326573	0.000814937	0.000420215	0	0.00319552
43	0.00337861	0.00303524	0.000812747	0.000398512	0	0.00312121
44	0.00335172	0.00288436	0.000798238	0.000334848	0	0.00305027
45	0.00325684	0.00287609	0.000765231	0.000321702	0	0.00298249
46	0.00324839	0.00279107	0.000705521	0.000304184	0	0.00291765
47	0.00324659	0.0027511	0.000619749	0.000291676	0	0.00285558
48	0.00323998	0.00274213	0.00061122	0.000291368	0	0.00279608
49	0.0032246	0.00262206	0.000585345	0.000289754	0	0.00273902
50	0.00319643	0.00233451	0.000544008	0.000270786	0	0.00268424
51	0.00314307	0.00223695	0.000502719	0.00026345	0	0.00263161
52	0.00311162	0.00216038	0.000431808	0.000222366	0	0.002581
53	0.00309701	0.00210478	0.000418101	0.000218376	0	0.0025323
54	0.00306671	0.00209768	0.00039247	0.000188988	0	0.00248541
55	0.00306627	0.00204386	0.000384669	0.000171371	0	0.00244022
56	0.00300791	0.0018985	0.000363475	0.000160981	0	0.00239664
57	0.00300559	0.00182056	0.000355753	0.000154084	0	0.0023546
58	0.00296972	0.00180954	0.000355216	0.000137279	0	0.002314
59	0.00296854	0.0017859	0.000322408	0.000133071	0	0.00227478
60	0.00293572	0.00177149	0.00031141	0.000128089	0	0.00223687
61	0.00292107	0.00173589	0.000308742	0.000124674	0	0.0022002
62	0.00286948	0.0017128	0.000303648	0.000116836	0	0.00216471
63	0.00281563	0.00167332	0.000291832	0.000116697	0	0.00213035
64	0.002812	0.00167077	0.00028757	9.1411e-05	0	0.00209706
65	0.00279927	0.00165419	0.000273323	8.40179e-05	0	0.0020648
66	0.00279085	0.00165399	0.000269722	7.60945e-05	0	0.00203352
67	0.0027784	0.00154555	0.000269091	7.60283e-05	0	0.00200316
68	0.00277741	0.00142299	0.000269035	6.73999e-05	0	0.00197371
69	0.00272556	0.00136915	0.000255623	6.42047e-05	0	0.0019451
70	0.00272431	0.00135884	0.000251158	6.39509e-05	0	0.00191731
71	0.00269286	0.00132158	0.000245917	6.2539e-05	0	0.00189031
72	0.00267735	0.00122998	0.000244079	5.99534e-05	0	0.00186406
73	0.00266691	0.00122003	0.000243957	4.34263e-05	0	0.00183852
74	0.00266242	0.00119533	0.000239626	4.28551e-05	0	0.00181368
75	0.00261558	0.00114656	0.000238786	4.26641e-05	0	0.00178949
76	0.00256082	0.00112289	0.000217578	4.00703e-05	0	0.00176595
77	0.00255247	0.00111763	0.000213044	3.97817e-05	0	0.00174301
78	0.00253936	0.0010986	0.000202505	3.49828e-05	0	0.00172067
79	0.00253563	0.00109058	0.000193909	3.4184e-05	0	0.00169889
80	0.00253466	0.00106387	0.000193618	3.00012e-05	0	0.00167765
81	0.00252663	0.00106238	0.00018217	2.93856e-05	0	0.00165694
82	0.0025109	0.00105853	0.000179123	2.33531e-05	0	0.00163673
83	0.00249544	0.00102608	0.000178001	2.0591e-05	0	0.00161701
84	0.00249081	0.00102302	0.000168363	1.99337e-05	0	0.00159776
85	0.00246745	0.000963621	0.00016459	1.9408e-05	0	0.00157897
86	0.00246501	0.000958358	0.000157975	1.59178e-05	0	0.0015606
87	0.00244709	0.000958314	0.000153096	1.57205e-05	0	0.00154267
88	0.00242716	0.000925234	0.000151502	1.50766e-05	0	0.00152514
89	0.00239267	0.000908287	0.000150503	1.16012e-05	0	0.001508
90	0.00238384	0.000907491	0.000144852	1.15385e-05	0	0.00149124
91	0.00237527	0.00089423	0.000141251	1.14968e-05	0	0.00147486
92	0.00237413	0.000889135	0.000140388	1.07516e-05	0	0.00145883
93	0.00237193	0.000886844	0.000135705	1.02448e-05	0	0.00144314
94	0.00236402	0.000881046	0.000131054	9.40021e-06	0	0.00142779
95	0.00235826	0.000875318	0.000129319	8.58773e-06	0	0.00141276
96	0.0023563	0.000821811	0.000126968	8.20729e-06	0	0.00139804
97	0.00235555	0.000813708	0.000121261	7.74983e-06	0	0.00138363
98	0.00235441	0.000804714	0.000121069	6.74621e-06	0	0.00136951
99	0.00233829	0.000804602	0.000120598	6.40027e-06	0	0.00135568
100	0.00231506	0.000788262	0.00011768	6.07086e-06	0	0.00134212
101	0.00230837	0.000780533	0.000116184	5.69708e-06	0	0.00132883
102	0.00227265	0.000777935	0.000113848	4.19292e-06	0	0.0013158
103	0.00224626	0.000764456	0.000113744	3.30856e-06	0	0.00130303
104	0.0022417	0.000760565	0.000113236	2.921e-06	0	0.0012905
105	0.00224127	0.000738116	0.000108392	2.30527e-06	0	0.00127821
106	0.00224018	0.00073572	0.000102147	1.98953e-06	0	0.00126615
107	0.00219832	0.0007309	0.000101286	0	0	0.00125432
108	0.00219666	0.00072335	9.8355e-05	0	0	0.0012427
109	0.00219504	0.000708234	9.77524e-05	0	0	0.0012313
110	0.0021897	0.000703039	9.74816e-05	0	0	0.00122011
111	0.00217563	0.000699617	9.74765e-05	0	0	0.00120912
112	0.00216114	0.000684995	9.5261e-05	0	0	0.00119832
113	0.00214696	0.000682987	9.42035e-05	0	0	0.00118772
114	0.00214602	0.000669021	9.37629e-05	0	0	0.0011773
115	0.00214408	0.000647716	9.21571e-05	0	0	0.00116706
116	0.00213673	0.000638712	9.17742e-05	0	0	0.001157
117	0.0020951	0.000637735	8.78182e-05	0	0	0.00114711
118	0.00209312	0.000632099	8.75504e-05	0	0	0.00113739
119	0.00207552	0.000627994	8.69141e-05	0	0	0.00112783
120	0.00206879	0.000620566	8.34175e-05	0	0	0.00111843
121	0.00205325	0.000618914	8.25913e-05	0	0	0.00110919
122	0.00204854	0.000610925	8.09233e-05	0	0	0.0011001
123	0.00203156	0.000610592	7.59521e-05	0	0	0.00109115
124	0.0020192	0.000609284	7.57249e-05	0	0	0.00108236
125	0.00200107	0.000608675	7.48896e-05	0	0	0.0010737
126	0.00199734	0.000600126	7.40033e-05	0	0	0.00106517
127	0.00196131	0.000596632	7.36087e-05	0	0	0.00105679
128	0.00192849	0.000596372	7.19988e-05	0	0	0.00104853
129	0.00192591	0.000582718	7.15568e-05	0	0	0.0010404
130	0.00192177	0.00057929	7.07418e-05	0	0	0.0010324
131	0.00187988	0.000578164	6.79825e-05	0	0	0.00102452
132	0.00184923	0.00057592	6.71232e-05	0	0	0.00101676
133	0.00184051	0.000573417	6.69946e-05	0	0	0.00100911
134	0.00183964	0.000569103	6.65718e-05	0	0	0.00100158
135	0.00182885	0.000566558	6.64955e-05	0	0	0.000994163
136	0.00182744	0.000561311	6.4937e-05	0	0	0.000986853
137	0.0018101	0.000560976	6.49073e-05	0	0	0.00097965
138	0.00179906	0.000550967	6.43755e-05	0	0	0.000972551
139	0.00179792	0.000541326	6.40314e-05	0	0	0.000965554
140	0.00179428	0.000537691	6.37745e-05	0	0	0.000958657
141	0.00178223	0.000535588	6.33956e-05	0	0	0.000951858
142	0.00177556	0.000528881	6.28733e-05	0	0	0.000945155
143	0.00177195	0.00052729	6.26768e-05	0	0	0.000938546
144	0.00176283	0.00052693	5.89194e-05	0	0	0.000932028
145	0.00175511	0.000524339	5.84398e-05	0	0	0.0009256
146	0.00172561	0.000524213	5.79848e-05	0	0	0.00091926
147	0.00170211	0.000521893	5.7484e-05	0	0	0.000913007
148	0.00170108	0.000521337	5.72681e-05	0	0	0.000906838
149	0.00168104	0.000521075	5.37844e-05	0	0	0.000900752
150	0.00166869	0.000516715	5.28365e-05	0	0	0.000894747
151	0.00166029	0.0005087	5.27534e-05	0	0	0.000888821
152	0.00165164	0.000507776	5.2654e-05	0	0	0.000882974
153	0.00164954	0.000506085	5.21882e-05	0	0	0.000877203
154	0.00164519	0.000504343	5.20289e-05	0	0	0.000871507
155	0.00163359	0.000496426	5.18957e-05	0	0	0.000865884
156	0.00163317	0.000480033	5.18731e-05	0	0	0.000860334
157	0.0016322	0.00047768	5.10696e-05	0	0	0.000854854
158	0.00162788	0.000475072	4.96537e-05	0	0	0.000849443
159	0.00162356	0.000473551	4.95983e-05	0	0	0.000844101
160	0.00162024	0.000469074	4.92288e-05	0	0	0.000838825
161	0.00161644	0.00046719	4.85755e-05	0	0	0.000833615
162	0.00160694	0.000464739	4.71368e-05	0	0	0.000828469
163	0.00160409	0.000460432	4.71328e-05	0	0	0.000823387
164	0.00159852	0.000457355	4.60832e-05	0	0	0.000818366
165	0.00159383	0.000454494	4.51301e-05	0	0	0.000813406
166	0.00159332	0.000447485	4.50655e-05	0	0	0.000808506
167	0.00159143	0.000436452	4.3687e-05	0	0	0.000803665
168	0.00158066	0.000427469	4.36263e-05	0	0	0.000798881
169	0.00158037	0.000424808	4.35553e-05	0	0	0.000794154
170	0.00157999	0.000419777	4.26113e-05	0	0	0.000789483
171	0.00157304	0.000406709	4.22397e-05	0	0	0.000784866
172	0.00156976	0.000400362	4.22379e-05	0	0	0.000780302
173	0.00155035	0.000400303	4.08382e-05	0	0	0.000775792
174	0.00154633	0.00039738	4.02827e-05	0	0	0.000771333
175	0.00153997	0.000389508	3.97402e-05	0	0	0.000766926
176	0.00153189	0.000388343	3.8554e-05	0	0	0.000762568
177	0.00153077	0.00038444	3.81181e-05	0	0	0.00075826
178	0.00152992	0.000383659	3.66605e-05	0	0	0.000754
179	0.0015217	0.00038284	3.63205e-05	0	0	0.000749788
180	0.00152014	0.000378426	3.60787e-05	0	0	0.000745622
181	0.00150959	0.000373379	3.48068e-05	0	0	0.000741503
182	0.00150177	0.000369881	3.47463e-05	0	0	0.000737429
183	0.00149705	0.000368247	3.42516e-05	0	0	0.000733399
184	0.00148838	0.00036573	3.30781e-05	0	0	0.000729413
185	0.00148758	0.000362526	3.25524e-05	0	0	0.00072547
186	0.001482	0.000359937	3.20435e-05	0	0	0.00072157
187	0.00147011	0.000359686	3.17688e-05	0	0	0.000717711
188	0.00146465	0.000357461	3.11685e-05	0	0	0.000713894
189	0.00146112	0.000356825	3.0834e-05	0	0	0.000710117
190	0.00146014	0.000353334	3.04942e-05	0	0	0.000706379
191	0.00145649	0.0003515	3.01372e-05	0	0	0.000702681
192	0.00143734	0.000341669	2.98646e-05	0	0	0.000699021
193	0.00143717	0.000341197	2.9652e-05	0	0	0.000695399
194	0.00142682	0.000338947	2.94554e-05	0	0	0.000691815
195	0.00142528	0.000328697	2.91463e-05	0	0	0.000688267
196	0.00142292	0.000325468	2.81151e-05	0	0	0.000684755
197	0.00141948	0.000320965	2.78292e-05	0	0	0.000681279
198	0.00141613	0.000317561	2.77285e-05	0	0	0.000677839
199	0.00141405	0.000308124	2.76818e-05	0	0	0.000674432
200	0.00140908	0.00030496	2.76081e-05	0	0	0.00067106
201	0.00140652	0.000302674	2.74829e-05	0	0	0.000667722
202	0.0013962	0.000298594	2.74788e-05	0	0	0.000664416
203	0.00139454	0.000295011	2.683e-05	0	0	0.000661143
204	0.00138672	0.000290724	2.65341e-05	0	0	0.000657902
205	0.00138555	0.000290545	2.63321e-05	0	0	0.000654693
206	0.00137708	0.0002864	2.57481e-05	0	0	0.000651515
207	0.00137065	0.000281346	2.52011e-05	0	0	0.000648367
208	0.00135863	0.000275941	2.43727e-05	0	0	0.00064525
209	0.00135703	0.000274767	2.40698e-05	0	0	0.000642163
210	0.0013504	0.0002741	2.40627e-05	0	0	0.000639105
211	0.00134402	0.000268498	2.39173e-05	0	0	0.000636076
212	0.00134132	0.000264028	2.38566e-05	0	0	0.000633076
213	0.00133612	0.000254125	2.35501e-05	0	0	0.000630103
214	0.00133246	0.000252606	2.33826e-05	0	0	0.000627159
215	0.00132948	0.000249346	2.30549e-05	0	0	0.000624242
216	0.00132711	0.000249224	2.29609e-05	0	0	0.000621352
217	0.00132488	0.00024876	2.26661e-05	0	0	0.000618489
218	0.00132139	0.000246289	2.19129e-05	0	0	0.000615652
219	0.00131889	0.000245227	2.17108e-05	0	0	0.00061284
220	0.00131298	0.000239671	2.16794e-05	0	0	0.000610055
221	0.00131207	0.000239476	2.13648e-05	0	0	0.000607294
222	0.00130271	0.000239333	2.13053e-05	0	0	0.000604559
223	0.00129579	0.000238711	2.04238e-05	0	0	0.000601848
224	0.00129492	0.000237185	2.01368e-05	0	0	0.000599161
225	0.00129339	0.000237128	2.00892e-05	0	0	0.000596498
226	0.00128852	0.000236887	2.00319e-05	0	0	0.000593859
227	0.0012828	0.000231363	1.98328e-05	0	0	0.000591242
228	0.00127878	0.000226253	1.95368e-05	0	0	0.000588649
229	0.00127522	0.000224604	1.94277e-05	0	0	0.000586079
230	0.00127264	0.000223202	1.92296e-05	0	0	0.000583531
231	0.00126564	0.000222636	1.89236e-05	0	0	0.000581004
232	0.00126331	0.0002208	1.87077e-05	0	0	0.0005785
233	0.00126231	0.000218279	1.84492e-05	0	0	0.000576017
234	0.00125792	0.000217324	1.76943e-05	0	0	0.000573556
235	0.00125626	0.000217282	1.75659e-05	0	0	0.000571115
236	0.00125493	0.00021448	1.72425e-05	0	0	0.000568695
237	0.00125289	0.000212888	1.70978e-05	0	0	0.000566295
238	0.00123762	0.000208363	1.69383e-05	0	0	0.000563916
239	0.0012355	0.000206216	1.6153e-05	0	0	0.000561557
240	0.00122311	0.000204989	1.6072e-05	0	0	0.000559217
241	0.00122191	0.000204644	1.54118e-05	0	0	0.000556896
242	0.00121427	0.000203646	1.53814e-05	0	0	0.000554595
243	0.00121016	0.000201783	1.52449e-05	0	0	0.000552313
244	0.00120611	0.000201724	1.5182e-05	0	0	0.000550049
245	0.00120151	0.000201112	1.51056e-05	0	0	0.000547804
246	0.00119885	0.000199355	1.48647e-05	0	0	0.000545577
247	0.00119863	0.000197681	1.48469e-05	0	0	0.000543369
248	0.00119775	0.000193795	1.44079e-05	0	0	0.000541178
249	0.00119739	0.00019274	1.43874e-05	0	0	0.000539004
250	0.00119633	0.000191793	1.43247e-05	0	0	0.000536848
251	0.00119022	0.000188642	1.41161e-05	0	0	0.000534709
252	0.00118992	0.000185071	1.3523e-05	0	0	0.000532587
253	0.00118707	0.000183126	1.34386e-05	0	0	0.000530482
254	0.00118381	0.000182572	1.31984e-05	0	0	0.000528394
255	0.00118292	0.000182076	1.31271e-05	0	0	0.000526322
256	0.00118064	0.00018171	1.3007e-05	0	0	0.000524266
257	0.00117503	0.000177759	1.284e-05	0	0	0.000522226
258	0.0011718	0.000176922	1.24805e-05	0	0	0.000520202
259	0.00117116	0.000176178	1.24021e-05	0	0	0.000518193
260	0.00117102	0.000173951	1.22859e-05	0	0	0.0005162
261	0.00116985	0.000173235	1.21371e-05	0	0	0.000514222
262	0.00116757	0.000173166	1.20328e-05	0	0	0.00051226
263	0.00116375	0.00017302	1.19954e-05	0	0	0.000510312
264	0.00116284	0.00017268	1.19481e-05	0	0	0.000508379
265	0.0011591	0.000172548	1.19126e-05	0	0	0.00050646
266	0.00115381	0.00017112	1.15411e-05	0	0	0.000504556
267	0.00115276	0.000170645	1.12042e-05	0	0	0.000502667
268	0.00115208	0.000170591	1.10915e-05	0	0	0.000500791
269	0.00115192	0.000170568	1.09313e-05	0	0	0.000498929
270	0.00115108	0.00016892	1.08848e-05	0	0	0.000497082
271	0.00114328	0.000167939	1.08278e-05	0	0	0.000495247
272	0.00114014	0.000167683	1.07642e-05	0	0	0.000493427
273	0.00113524	0.000167331	1.07282e-05	0	0	0.000491619
274	0.00113406	0.00016699	1.06938e-05	0	0	0.000489825
275	0.00112907	0.000165441	1.05184e-05	0	0	0.000488044
276	0.00112399	0.000164742	1.04974e-05	0	0	0.000486275
277	0.00112368	0.000163198	1.04063e-05	0	0	0.00048452
278	0.00112146	0.000160736	1.00527e-05	0	0	0.000482777
279	0.00111827	0.000160457	1.00475e-05	0	0	0.000481047
280	0.00111514	0.000159701	1.00461e-05	0	0	0.000479329
281	0.00110788	0.000155965	1.00037e-05	0	0	0.000477623
282	0.00110533	0.000154799	9.90008e-06	0	0	0.000475929
283	0.00110392	0.000154356	9.76436e-06	0	0	0.000474247
284	0.00110098	0.000153	9.74049e-06	0	0	0.000472578
285	0.00109268	0.000151471	9.60885e-06	0	0	0.000470919
286	0.00108827	0.000150989	9.40365e-06	0	0	0.000469273
287	0.00108808	0.000147841	9.3222e-06	0	0	0.000467638
288	0.00108029	0.000146585	9.2958e-06	0	0	0.000466014
289	0.00107972	0.000146564	9.24205e-06	0	0	0.000464401
290	0.0010702	0.000144675	9.00855e-06	0	0	0.0004628
291	0.00106905	0.000144447	8.9088e-06	0	0	0.00046121
292	0.00106851	0.000143187	8.83554e-06	0	0	0.00045963
293	0.00106284	0.000142109	8.75451e-06	0	0	0.000458062
294	0.00105902	0.000141515	8.70377e-06	0	0	0.000456503
295	0.00104934	0.000141174	8.66576e-06	0	0	0.000454956
296	0.00104825	0.000140583	8.65308e-06	0	0	0.000453419
297	0.00104799	0.00014022	8.35862e-06	0	0	0.000451892
298	0.00104701	0.000139	8.3477e-06	0	0	0.000450376
299	0.0010442	0.000137788	8.10201e-06	0	0	0.00044887
300	0.00104082	0.00013669	7.90107e-06	0	0	0.000447373
301	0.00104074	0.000136685	7.44277e-06	0	0	0.000445887
302	0.00103905	0.000133478	7.35322e-06	0	0	0.000444411
303	0.00103668	0.000132987	7.30729e-06	0	0	0.000442944
304	0.00103495	0.000132479	7.15845e-06	0	0	0.000441487
305	0.00102913	0.000132297	6.94294e-06	0	0	0.000440039
306	0.00102906	0.000131867	6.88521e-06	0	0	0.000438601
307	0.00102769	0.000131534	6.86325e-06	0	0	0.000437173
308	0.00102767	0.000131368	6.68979e-06	0	0	0.000435753
309	0.00102721	0.000128013	6.68324e-06	0	0	0.000434343
310	0.00102636	0.000125789	6.51339e-06	0	0	0.000432942
311	0.00102165	0.000123558	6.48479e-06	0	0	0.00043155
312	0.00102105	0.000122179	6.39695e-06	0	0	0.000430167
313	0.00101957	0.000121791	6.30909e-06	0	0	0.000428792
314	0.0010187	0.000120908	6.25601e-06	0	0	0.000427427
315	0.00101842	0.000120751	6.02669e-06	0	0	0.00042607
316	0.00101481	0.000120311	5.9853e-06	0	0	0.000424722
317	0.0010121	0.000119637	5.8699e-06	0	0	0.000423382
318	0.00101005	0.000118741	5.84431e-06	0	0	0.00042205
319	0.00100894	0.000117554	5.82044e-06	0	0	0.000420727
320	0.00100602	0.000116878	5.76391e-06	0	0	0.000419413
321	0.00100367	0.000115139	5.66897e-06	0	0	0.000418106
322	0.00100055	0.000115043	5.62193e-06	0	0	0.000416808
323	0.00099879	0.000114713	5.57716e-06	0	0	0.000415517
324	0.000992983	0.000114695	5.52508e-06	0	0	0.000414235
325	0.000992666	0.000113135	5.4994e-06	0	0	0.00041296
326	0.000991908	0.00011284	5.35124e-06	0	0	0.000411693
327	0.000989505	0.000112334	5.29014e-06	0	0	0.000410434
328	0.000986938	0.000109339	5.19759e-06	0	0	0.000409183
329	0.000986113	0.000107241	5.17421e-06	0	0	0.000407939
330	0.000976376	0.000107201	5.09978e-06	0	0	0.000406703
331	0.000975186	0.000107027	4.85903e-06	0	0	0.000405474
332	0.000973096	0.000106992	4.75351e-06	0	0	0.000404253
333	0.000965842	0.000106868	4.75311e-06	0	0	0.000403039
334	0.000964601	0.000106863	4.67171e-06	0	0	0.000401832
335	0.000964119	0.000106476	4.517e-06	0	0	0.000400633
336	0.000955171	0.000106329	4.46019e-06	0	0	0.000399441
337	0.000951091	0.000105777	4.36376e-06	0	0	0.000398255
338	0.000950346	0.000105629	4.31892e-06	0	0	0.000397077
339	0.000947071	0.000105572	4.27632e-06	0	0	0.000395906
340	0.000930563	0.000105427	4.21052e-06	0	0	0.000394741
341	0.000923972	0.00010526	4.20384e-06	0	0	0.000393584
342	0.000922245	0.000103358	4.11976e-06	0	0	0.000392433
343	0.00092141	0.00010332	4.10977e-06	0	0	0.000391289
344	0.000914471	0.000103179	4.06911e-06	0	0	0.000390151
345	0.000913117	0.000103173	4.05891e-06	0	0	0.00038902
346	0.000912027	0.000102202	4.05118e-06	0	0	0.000387896
347	0.000908	0.000100779	3.91037e-06	0	0	0.000386778
348	0.000907292	9.95695e-05	3.74095e-06	0	0	0.000385667
349	0.000905722	9.83673e-05	3.73667e-06	0	0	0.000384562
350	0.000903739	9.78571e-05	3.71281e-06	0	0	0.000383463
351	0.000903543	9.70595e-05	3.59069e-06	0	0	0.00038237
352	0.000900361	9.68662e-05	3.55884e-06	0	0	0.000381284
353	0.000899344	9.62878e-05	3.50448e-06	0	0	0.000380204
354	0.00089906	9.56067e-05	3.37154e-06	0	0	0.00037913
355	0.000891089	9.34165e-05	3.36809e-06	0	0	0.000378062
356	0.000887931	9.16214e-05	3.3629e-06	0	0	0.000377
357	0.000885054	9.14542e-05	3.3435e-06	0	0	0.000375944
358	0.000883983	9.12771e-05	3.33662e-06	0	0	0.000374894
359	0.000883873	9.09423e-05	3.32407e-06	0	0	0.00037385
360	0.000883663	9.07361e-05	3.22835e-06	0	0	0.000372811
361	0.000883588	8.97813e-05	3.09162e-06	0	0	0.000371778
362	0.000882985	8.94979e-05	3.08607e-06	0	0	0.000370751
363	0.000882257	8.90457e-05	3.05454e-06	0	0	0.00036973
364	0.000881217	8.73109e-05	3.00106e-06	0	0	0.000368714
365	0.000880652	8.7034e-05	2.94611e-06	0	0	0.000367704
366	0.000876218	8.6536e-05	2.90315e-06	0	0	0.0003667
367	0.000873806	8.58048e-05	2.88794e-06	0	0	0.0003657
368	0.000871186	8.44329e-05	2.75952e-06	0	0	0.000364707
369	0.000870787	8.41286e-05	2.72263e-06	0	0	0.000363718
370	0.000870655	8.31058e-05	2.66208e-06	0	0	0.000362735
371	0.00087065	8.30625e-05	2.63942e-06	0	0	0.000361757
372	0.000868833	8.29554e-05	2.6355e-06	0	0	0.000360785
373	0.000866766	8.25343e-05	2.62498e-06	0	0	0.000359818
374	0.00086319	8.25106e-05	2.57103e-06	0	0	0.000358856
375	0.00086252	8.22808e-05	2.51043e-06	0	0	0.000357899
376	0.000860005	8.22147e-05	2.4449e-06	0	0	0.000356947
377	0.000853278	8.2182e-05	2.42692e-06	0	0	0.000356
378	0.000852992	8.16964e-05	2.31448e-06	0	0	0.000355058
379	0.000852603	8.07088e-05	2.21141e-06	0	0	0.000354121
380	0.000849984	8.02194e-05	2.20445e-06	0	0	0.00035319
381	0.000845149	7.87482e-05	2.13436e-06	0	0	0.000352263
382	0.000844799	7.8734e-05	2.13183e-06	0	0	0.00035134
383	0.000844641	7.70721e-05	2.12022e-06	0	0	0.000350423
384	0.000843022	7.6648e-05	2.08348e-06	0	0	0.00034951
385	0.000842348	7.4984e-05	2.06668e-06	0	0	0.000348603
386	0.000841033	7.45177e-05	2.05034e-06	0	0	0.0003477
387	0.000840669	7.42586e-05	2.03685e-06	0	0	0.000346801
388	0.000833095	7.39182e-05	1.99787e-06	0	0	0.000345907
389	0.000832699	7.35663e-05	1.97717e-06	0	0	0.000345018
390	0.000831343	7.35357e-05	1.8821e-06	0	0	0.000344133
391	0.000822835	7.31777e-05	1.87856e-06	0	0	0.000343253
392	0.000822064	7.22148e-05	1.86387e-06	0	0	0.000342378
393	0.000821575	7.21812e-05	1.82988e-06	0	0	0.000341506
394	0.000813132	7.17993e-05	1.80691e-06	0	0	0.00034064
395	0.000812794	7.16591e-05	1.76739e-06	0	0	0.000339777
396	0.000809671	7.13061e-05	1.76629e-06	0	0	0.000338919
397	0.00080784	7.08762e-05	1.7574e-06	0	0	0.000338066
398	0.000805037	7.05184e-05	1.73683e-06	0	0	0.000337216
399	0.000796625	7.04305e-05	1.71855e-06	0	0	0.000336371
400	0.000796488	7.03868e-05	1.70705e-06	0	0	0.00033553
401	0.00079614	7.03669e-05	1.69652e-06	0	0	0.000334693
402	0.000794114	7.03259e-05	1.663e-06	0	0	0.000333861
403	0.000792501	7.00847e-05	1.64228e-06	0	0	0.000333032
404	0.000792048	6.99076e-05	1.62757e-06	0	0	0.000332208
405	0.000787317	6.95871e-05	1.62528e-06	0	0	0.000331388
406	0.000786611	6.95869e-05	1.62516e-06	0	0	0.000330571
407	0.000785792	6.94936e-05	1.61973e-06	0	0	0.000329759
408	0.000779126	6.78067e-05	1.61791e-06	0	0	0.000328951
409	0.000762929	6.71123e-05	1.59531e-06	0	0	0.000328147
410	0.000761731	6.70441e-05	1.5588e-06	0	0	0.000327346
411	0.000761298	6.65913e-05	1.5462e-06	0	0	0.00032655
412	0.000756831	6.65479e-05	1.54258e-06	0	0	0.000325757
413	0.000754937	6.65061e-05	1.50177e-06	0	0	0.000324969
414	0.000753578	6.63957e-05	1.50154e-06	0	0	0.000324184
415	0.000749331	6.6126e-05	1.48431e-06	0	0	0.000323402
416	0.000747251	6.57418e-05	1.47485e-06	0	0	0.000322625
417	0.00074724	6.46462e-05	1.47166e-06	0	0	0.000321851
418	0.000739154	6.42739e-05	1.46256e-06	0	0	0.000321081
419	0.000735381	6.40326e-05	1.45678e-06	0	0	0.000320315
420	0.00073525	6.31689e-05	1.41984e-06	0	0	0.000319552
421	0.000731926	6.29802e-05	1.38176e-06	0	0	0.000318793
422	0.000731796	6.28905e-05	1.37661e-06	0	0	0.000318038
423	0.000723208	6.27929e-05	1.3046e-06	0	0	0.000317286
424	0.000719362	6.226e-05	1.3041e-06	0	0	0.000316538
425	0.000718563	6.16007e-05	1.30102e-06	0	0	0.000315793
426	0.000717835	6.07812e-05	1.28166e-06	0	0	0.000315052
427	0.000714792	5.89914e-05	1.25148e-06	0	0	0.000314314
428	0.00071369	5.80136e-05	1.22522e-06	0	0	0.00031358
429	0.000712916	5.79004e-05	1.21525e-06	0	0	0.000312849
430	0.000711772	5.71139e-05	1.20743e-06	0	0	0.000312121
431	0.000709773	5.58976e-05	1.20019e-06	0	0	0.000311397
432	0.000708231	5.55091e-05	1.19371e-06	0	0	0.000310676
433	0.00070663	5.39948e-05	1.18183e-06	0	0	0.000309958
434	0.000706097	5.34416e-05	1.12514e-06	0	0	0.000309244
435	0.000705537	5.32211e-05	1.11876e-06	0	0	0.000308533
436	0.000701347	5.27911e-05	1.04476e-06	0	0	0.000307826
437	0.000700951	5.23862e-05	1.04121e-06	0	0	0.000307121
438	0.00070085	5.1883e-05	1.04009e-06	0	0	0.00030642
439	0.000698476	5.17444e-05	1.03429e-06	0	0	0.000305722
440	0.000695794	5.17049e-05	1.02937e-06	0	0	0.000305027
441	0.00069563	5.10546e-05	1.00954e-06	0	0	0.000304336
442	0.000694336	5.08888e-05	1.00519e-06	0	0	0.000303647
443	0.000692928	5.07995e-05	1.00433e-06	0	0	0.000302962
444	0.000691555	5.04044e-05	9.99721e-07	0	0	0.000302279
445	0.000691111	4.98495e-05	9.70612e-07	0	0	0.0003016
446	0.000690836	4.96438e-05	9.63917e-07	0	0	0.000300924
447	0.00069008	4.94877e-05	9.59006e-07	0	0	0.000300251
448	0.000689499	4.94662e-05	9.53748e-07	0	0	0.00029958
449	0.00068776	4.93021e-05	9.09637e-07	0	0	0.000298913
450	0.000685779	4.92299e-05	8.96103e-07	0	0	0.000298249
451	0.00067938	4.86757e-05	8.85858e-07	0	0	0.000297588
452	0.000677148	4.86139e-05	8.8139e-07	0	0	0.000296929
453	0.000671848	4.8169e-05	8.74707e-07	0	0	0.000296274
454	0.00067089	4.79804e-05	8.6646e-07	0	0	0.000295621
455	0.000670606	4.79703e-05	8.6087e-07	0	0	0.000294971
456	0.000669909	4.75993e-05	8.59111e-07	0	0	0.000294325
457	0.000667716	4.70306e-05	8.3128e-07	0	0	0.000293681
458	0.000667116	4.62281e-05	8.18203e-07	0	0	0.000293039
459	0.000665127	4.59939e-05	8.1505e-07	0	0	0.000292401
460	0.000657639	4.5955e-05	7.60007e-07	0	0	0.000291765
461	0.000649954	4.55381e-05	7.44489e-07	0	0	0.000291132
462	0.000641879	4.50489e-05	6.99442e-07	0	0	0.000290502
463	0.00063696	4.46573e-05	6.63223e-07	0	0	0.000289875
464	0.000635859	4.42954e-05	6.62312e-07	0	0	0.00028925
465	0.000634685	4.38625e-05	5.30402e-07	0	0	0.000288628
466	0.000633294	4.37219e-05	5.00879e-07	0	0	0.000288009
467	0.000632462	4.36258e-05	5.00413e-07	0	0	0.000287392
468	0.00063073	4.36e-05	0	0	0	0.000286778
469	0.000628889	4.32799e-05	0	0	0	0.000286166
470	0.000628861	4.29616e-05	0	0	0	0.000285558
471	0.000628823	4.28673e-05	0	0	0	0.000284951
472	0.000627852	4.28061e-05	0	0	0	0.000284348
473	0.00062702	4.27654e-05	0	0	0	0.000283746
474	0.000626701	4.26583e-05	0	0	0	0.000283148
475	0.000624695	4.2269e-05	0	0	0	0.000282552
476	0.000623723	4.22227e-05	0	0	0	0.000281958
477	0.000623377	4.21228e-05	0	0	0	0.000281367
478	0.000621297	4.16081e-05	0	0	0	0.000280778
479	0.000621123	4.09336e-05	0	0	0	0.000280192
480	0.000619917	4.0676e-05	0	0	0	0.000279608
481	0.000619165	4.05308e-05	0	0	0	0.000279027
482	0.000618515	4.03974e-05	0	0	0	0.000278448
483	0.00061617	4.03575e-05	0	0	0	0.000277872
484	0.000614593	4.02703e-05	0	0	0	0.000277298
485	0.000614389	4.01441e-05	0	0	0	0.000276726
486	0.000612583	3.98517e-05	0	0	0	0.000276156
487	0.000612543	3.94354e-05	0	0	0	0.000275589
488	0.000611343	3.92755e-05	0	0	0	0.000275025
489	0.000611267	3.92289e-05	0	0	0	0.000274462
490	0.000611046	3.9037e-05	0	0	0	0.000273902
491	0.000610079	3.80023e-05	0	0	0	0.000273344
492	0.00060667	3.72097e-05	0	0	0	0.000272789
493	0.000605876	3.71726e-05	0	0	0	0.000272235
494	0.000605024	3.69481e-05	0	0	0	0.000271684
495	0.000603451	3.68594e-05	0	0	0	0.000271135
496	0.000602668	3.61631e-05	0	0	0	0.000270589
497	0.000600878	3.60632e-05	0	0	0	0.000270044
498	0.000600707	3.56854e-05	0	0	0	0.000269502
499	0.000598996	3.5578e-05	0	0	0	0.000268962
500	0.0005946	3.48243e-05	0	0	0	0.000268424
501	0.000594152	3.43605e-05	0	0	0	0.000267888
502	0.000593187	3.4198e-05	0	0	0	0.000267355
503	0.000592547	3.40178e-05	0	0	0	0.000266823
504	0.00058982	3.40006e-05	0	0	0	0.000266294
505	0.00058939	3.36822e-05	0	0	0	0.000265766
506	0.000587668	3.34371e-05	0	0	0	0.000265241
507	0.000586135	3.32217e-05	0	0	0	0.000264718
508	0.00058588	3.31115e-05	0	0	0	0.000264197
509	0.000584062	3.26922e-05	0	0	0	0.000263678
510	0.000583869	3.2595e-05	0	0	0	0.000263161
511	0.000583582	3.2526e-05	0	0	0	0.000262646
512	0.000581625	3.23159e-05	0	0	0	0.000262133
513	0.000580926	3.17245e-05	0	0	0	0.000261622
514	0.000578998	3.14677e-05	0	0	0	0.000261113
515	0.000578374	3.13043e-05	0	0	0	0.000260606
516	0.000578281	3.04984e-05	0	0	0	0.000260101
517	0.000575296	3.02912e-05	0	0	0	0.000259598
518	0.000574605	3.02152e-05	0	0	0	0.000259097
519	0.000574137	2.96079e-05	0	0	0	0.000258597
520	0.000573665	2.93703e-05	0	0	0	0.0002581
521	0.000573571	2.8304e-05	0	0	0	0.000257605
522	0.000572425	2.82281e-05	0	0	0	0.000257111
523	0.000571191	2.82061e-05	0	0	0	0.00025662
524	0.000568023	2.7892e-05	0	0	0	0.00025613
525	0.000566409	2.78584e-05	0	0	0	0.000255642
526	0.000565068	2.7665e-05	0	0	0	0.000255156
527	0.000558681	2.76467e-05	0	0	0	0.000254672
528	0.000558288	2.76294e-05	0	0	0	0.000254189
529	0.000552753	2.75388e-05	0	0	0	0.000253709
530	0.000552433	2.72214e-05	0	0	0	0.00025323
531	0.000552388	2.71589e-05	0	0	0	0.000252753
532	0.000552318	2.70685e-05	0	0	0	0.000252278
533	0.000548395	2.67279e-05	0	0	0	0.000251805
534	0.000547099	2.60302e-05	0	0	0	0.000251333
535	0.000546894	2.57898e-05	0	0	0	0.000250864
536	0.000546535	2.56059e-05	0	0	0	0.000250396
537	0.000542963	2.55721e-05	0	0	0	0.000249929
538	0.000540667	2.544e-05	0	0	0	0.000249465
539	0.000539327	2.52574e-05	0	0	0	0.000249002
540	0.000537868	2.49511e-05	0	0	0	0.000248541
541	0.000537822	2.49125e-05	0	0	0	0.000248081
542	0.000535578	2.46257e-05	0	0	0	0.000247624
543	0.000535104	2.46187e-05	0	0	0	0.000247168
544	0.000532255	2.46049e-05	0	0	0	0.000246713
545	0.000531503	2.45251e-05	0	0	0	0.000246261
546	0.000527081	2.43225e-05	0	0	0	0.00024581
547	0.000527023	2.42861e-05	0	0	0	0.00024536
548	0.000523145	2.42817e-05	0	0	0	0.000244912
549	0.000521049	2.42356e-05	0	0	0	0.000244466
550	0.000520084	2.31256e-05	0	0	0	0.000244022
551	0.000516814	2.27954e-05	0	0	0	0.000243579
552	0.000516623	2.2671e-05	0	0	0	0.000243138
553	0.000516133	2.25517e-05	0	0	0	0.000242698
554	0.000514271	2.25478e-05	0	0	0	0.00024226
555	0.000514049	2.24349e-05	0	0	0	0.000241823
556	0.000512016	2.24078e-05	0	0	0	0.000241389
557	0.000511716	2.21147e-05	0	0	0	0.000240955
558	0.000508845	2.20393e-05	0	0	0	0.000240523
559	0.000508602	2.16558e-05	0	0	0	0.000240093
560	0.000504007	2.15588e-05	0	0	0	0.000239664
561	0.000502084	2.14446e-05	0	0	0	0.000239237
562	0.000501469	2.11502e-05	0	0	0	0.000238811
563	0.000501013	2.11491e-05	0	0	0	0.000238387
564	0.000500445	2.06758e-05	0	0	0	0.000237965
565	0.000499571	2.06244e-05	0	0	0	0.000237543
566	0.000497588	2.05977e-05	0	0	0	0.000237124
567	0.000492242	2.0484e-05	0	0	0	0.000236706
568	0.00049091	2.04412e-05	0	0	0	0.000236289
569	0.000489259	2.0217e-05	0	0	0	0.000235874
570	0.000489019	2.015e-05	0	0	0	0.00023546
571	0.000486887	2.01296e-05	0	0	0	0.000235047
572	0.00048652	2.00609e-05	0	0	0	0.000234636
573	0.000484004	2.00338e-05	0	0	0	0.000234227
574	0.000483895	2.00159e-05	0	0	0	0.000233819
575	0.000482602	1.99444e-05	0	0	0	0.000233412
576	0.000482568	1.99418e-05	0	0	0	0.000233007
577	0.000482076	1.97061e-05	0	0	0	0.000232603
578	0.000481794	1.96716e-05	0	0	0	0.000232201
579	0.000481737	1.96288e-05	0	0	0	0.0002318
580	0.000481658	1.89551e-05	0	0	0	0.0002314
581	0.000481656	1.88769e-05	0	0	0	0.000231002
582	0.000481047	1.88414e-05	0	0	0	0.000230605
583	0.000480336	1.87925e-05	0	0	0	0.000230209
584	0.000478962	1.87626e-05	0	0	0	0.000229815
585	0.000478868	1.86465e-05	0	0	0	0.000229422
586	0.000478573	1.86111e-05	0	0	0	0.000229031
587	0.000478341	1.85806e-05	0	0	0	0.000228641
588	0.000477508	1.85036e-05	0	0	0	0.000228252
589	0.000476987	1.8475e-05	0	0	0	0.000227864
590	0.000476594	1.82716e-05	0	0	0	0.000227478
591	0.000476516	1.82653e-05	0	0	0	0.000227093
592	0.000474778	1.80163e-05	0	0	0	0.00022671
593	0.000472764	1.77611e-05	0	0	0	0.000226327
594	0.000468035	1.76988e-05	0	0	0	0.000225946
595	0.000466469	1.75902e-05	0	0	0	0.000225566
596	0.000466361	1.74142e-05	0	0	0	0.000225188
597	0.000465724	1.72995e-05	0	0	0	0.000224811
598	0.000464631	1.71419e-05	0	0	0	0.000224435
599	0.000463778	1.71203e-05	0	0	0	0.00022406
600	0.000460729	1.70434e-05	0	0	0	0.000223687
601	0.000460703	1.67786e-05	0	0	0	0.000223315
602	0.000459187	1.63786e-05	0	0	0	0.000222944
603	0.000458003	1.63629e-05	0	0	0	0.000222574
604	0.000457174	1.61732e-05	0	0	0	0.000222205
605	0.000456275	1.60546e-05	0	0	0	0.000221838
606	0.000454272	1.58157e-05	0	0	0	0.000221472
607	0.000454116	1.56748e-05	0	0	0	0.000221107
608	0.000453848	1.56094e-05	0	0	0	0.000220743
609	0.000450588	1.49638e-05	0	0	0	0.000220381
610	0.000449981	1.49516e-05	0	0	0	0.00022002
611	0.000446918	1.48879e-05	0	0	0	0.00021966
612	0.000446592	1.46492e-05	0	0	0	0.000219301
613	0.000446317	1.46492e-05	0	0	0	0.000218943
614	0.00044468	1.46177e-05	0	0	0	0.000218586
615	0.000444202	1.46118e-05	0	0	0	0.000218231
616	0.000444104	1.44658e-05	0	0	0	0.000217877
617	0.000442822	1.44575e-05	0	0	0	0.000217524
618	0.000442452	1.43888e-05	0	0	0	0.000217172
619	0.00044028	1.43856e-05	0	0	0	0.000216821
620	0.000439948	1.43462e-05	0	0	0	0.000216471
621	0.000439785	1.43323e-05	0	0	0	0.000216122
622	0.000439592	1.42335e-05	0	0	0	0.000215775
623	0.000439455	1.39719e-05	0	0	0	0.000215429
624	0.000436064	1.39454e-05	0	0	0	0.000215083
625	0.000435072	1.35614e-05	0	0	0	0.000214739
626	0.000434698	1.33964e-05	0	0	0	0.000214396
627	0.000433739	1.33244e-05	0	0	0	0.000214054
628	0.00043355	1.31923e-05	0	0	0	0.000213713
629	0.000433495	1.30326e-05	0	0	0	0.000213374
630	0.000432246	1.29771e-05	0	0	0	0.000213035
631	0.000430034	1.29229e-05	0	0	0	0.000212697
632	0.000429938	1.28297e-05	0	0	0	0.000212361
633	0.000427463	1.27851e-05	0	0	0	0.000212025
634	0.000427203	1.26554e-05	0	0	0	0.000211691
635	0.000427158	1.2569e-05	0	0	0	0.000211358
636	0.00042668	1.25507e-05	0	0	0	0.000211025
637	0.000423257	1.25031e-05	0	0	0	0.000210694
638	0.000420515	1.24376e-05	0	0	0	0.000210364
639	0.000418839	1.24301e-05	0	0	0	0.000210034
640	0.00041815	1.22373e-05	0	0	0	0.000209706
641	0.000417106	1.19904e-05	0	0	0	0.000209379
642	0.000415909	1.18554e-05	0	0	0	0.000209053
643	0.000415567	1.18347e-05	0	0	0	0.000208728
644	0.000415046	1.17254e-05	0	0	0	0.000208404
645	0.000414208	1.15722e-05	0	0	0	0.000208081
646	0.000412097	1.15039e-05	0	0	0	0.000207759
647	0.000410821	1.1491e-05	0	0	0	0.000207437
648	0.000409309	1.12882e-05	0	0	0	0.000207117
649	0.000408176	1.12879e-05	0	0	0	0.000206798
650	0.000407358	1.12194e-05	0	0	0	0.00020648
651	0.000406654	1.12136e-05	0	0	0	0.000206163
652	0.000405895	1.12129e-05	0	0	0	0.000205847
653	0.0004039	1.11346e-05	0	0	0	0.000205531
654	0.000402954	1.11098e-05	0	0	0	0.000205217
655	0.00039966	1.10693e-05	0	0	0	0.000204904
656	0.000397747	1.09707e-05	0	0	0	0.000204592
657	0.000397665	1.09175e-05	0	0	0	0.00020428
658	0.000395508	1.08103e-05	0	0	0	0.00020397
659	0.000394655	1.076e-05	0	0	0	0.00020366
660	0.000393655	1.06966e-05	0	0	0	0.000203352
661	0.000392199	1.06112e-05	0	0	0	0.000203044
662	0.000390838	1.05333e-05	0	0	0	0.000202737
663	0.000390266	1.04941e-05	0	0	0	0.000202431
664	0.000389603	1.04655e-05	0	0	0	0.000202127
665	0.00038832	1.03962e-05	0	0	0	0.000201823
666	0.000387993	1.03806e-05	0	0	0	0.00020152
667	0.000387254	1.02838e-05	0	0	0	0.000201217
668	0.000387075	1.02187e-05	0	0	0	0.000200916
669	0.000386956	1.00988e-05	0	0	0	0.000200616
670	0.000385132	1.00629e-05	0	0	0	0.000200316
671	0.000384053	1.00419e-05	0	0	0	0.000200018
672	0.000383991	9.56863e-06	0	0	0	0.00019972
673	0.000380171	9.52305e-06	0	0	0	0.000199424
674	0.00037946	9.4471e-06	0	0	0	0.000199128
675	0.000377681	9.44565e-06	0	0	0	0.000198833
676	0.000376426	9.41439e-06	0	0	0	0.000198539
677	0.000374862	9.40941e-06	0	0	0	0.000198245
678	0.000373446	9.38934e-06	0	0	0	0.000197953
679	0.000372386	9.35893e-06	0	0	0	0.000197661
680	0.000372275	9.27601e-06	0	0	0	0.000197371
681	0.00037164	9.2683e-06	0	0	0	0.000197081
682	0.000371271	9.25387e-06	0	0	0	0.000196792
683	0.000370692	9.21071e-06	0	0	0	0.000196504
684	0.000369674	9.12317e-06	0	0	0	0.000196216
685	0.000369366	9.08945e-06	0	0	0	0.00019593
686	0.000368401	8.97357e-06	0	0	0	0.000195644
687	0.000368371	8.88495e-06	0	0	0	0.00019536
688	0.000368186	8.83176e-06	0	0	0	0.000195076
689	0.0003675	8.81333e-06	0	0	0	0.000194792
690	0.000365728	8.75088e-06	0	0	0	0.00019451
691	0.000365201	8.60014e-06	0	0	0	0.000194229
692	0.000364083	8.57545e-06	0	0	0	0.000193948
693	0.000363964	8.56363e-06	0	0	0	0.000193668
694	0.000363263	8.56356e-06	0	0	0	0.000193389
695	0.000362418	8.52695e-06	0	0	0	0.000193111
696	0.000362222	8.5059e-06	0	0	0	0.000192833
697	0.000360569	8.484e-06	0	0	0	0.000192557
698	0.000357188	8.48305e-06	0	0	0	0.000192281
699	0.000356873	8.44991e-06	0	0	0	0.000192006
700	0.000355137	8.38058e-06	0	0	0	0.000191731
701	0.000353573	8.27236e-06	0	0	0	0.000191458
702	0.000351573	8.25652e-06	0	0	0	0.000191185
703	0.000350465	8.20762e-06	0	0	0	0.000190913
704	0.000349799	7.89025e-06	0	0	0	0.000190642
705	0.000348563	7.88914e-06	0	0	0	0.000190372
706	0.000348068	7.87158e-06	0	0	0	0.000190102
707	0.00034785	7.81295e-06	0	0	0	0.000189833
708	0.000347563	7.79138e-06	0	0	0	0.000189565
709	0.000347429	7.67202e-06	0	0	0	0.000189298
710	0.000346582	7.642e-06	0	0	0	0.000189031
711	0.000346299	7.60327e-06	0	0	0	0.000188765
712	0.000345296	7.47002e-06	0	0	0	0.0001885
713	0.000344591	7.46944e-06	0	0	0	0.000188236
714	0.000344164	7.28653e-06	0	0	0	0.000187972
715	0.000343981	7.19369e-06	0	0	0	0.000187709
716	0.000343899	7.16596e-06	0	0	0	0.000187447
717	0.000343655	7.13996e-06	0	0	0	0.000187186
718	0.000343576	7.12912e-06	0	0	0	0.000186925
719	0.000343559	7.11003e-06	0	0	0	0.000186665
720	0.000343503	7.07424e-06	0	0	0	0.000186406
721	0.000342796	7.01913e-06	0	0	0	0.000186147
722	0.000342388	6.97942e-06	0	0	0	0.000185889
723	0.000341416	6.96703e-06	0	0	0	0.000185632
724	0.000336635	6.95494e-06	0	0	0	0.000185376
725	0.00033394	6.94544e-06	0	0	0	0.00018512
726	0.000332544	6.9255e-06	0	0	0	0.000184865
727	0.000331865	6.71314e-06	0	0	0	0.000184611
728	0.000331532	6.69249e-06	0	0	0	0.000184357
729	0.000331218	6.66302e-06	0	0	0	0.000184104
730	0.000330858	6.44595e-06	0	0	0	0.000183852
731	0.000330767	6.3507e-06	0	0	0	0.000183601
732	0.000329266	6.2705e-06	0	0	0	0.00018335
733	0.000328085	6.16969e-06	0	0	0	0.0001831
734	0.000325585	6.14034e-06	0	0	0	0.00018285
735	0.000324178	6.12445e-06	0	0	0	0.000182601
736	0.000322722	6.11654e-06	0	0	0	0.000182353
737	0.000322032	6.02527e-06	0	0	0	0.000182106
738	0.00032089	5.99838e-06	0	0	0	0.000181859
739	0.00031986	5.91465e-06	0	0	0	0.000181613
740	0.000318565	5.85459e-06	0	0	0	0.000181368
741	0.000318211	5.696e-06	0	0	0	0.000181123
742	0.000317573	5.64648e-06	0	0	0	0.000180879
743	0.000317492	5.623e-06	0	0	0	0.000180635
744	0.000316913	5.58911e-06	0	0	0	0.000180393
745	0.000316773	5.53782e-06	0	0	0	0.00018015
746	0.000315596	5.51354e-06	0	0	0	0.000179909
747	0.000315545	5.44705e-06	0	0	0	0.000179668
748	0.000314709	5.43538e-06	0	0	0	0.000179428
749	0.000314661	5.38976e-06	0	0	0	0.000179188
750	0.000313395	5.22605e-06	0	0	0	0.000178949
751	0.000313284	5.17432e-06	0	0	0	0.000178711
752	0.000312837	5.13608e-06	0	0	0	0.000178473
753	0.000312687	5.01537e-06	0	0	0	0.000178236
754	0.000312233	4.96385e-06	0	0	0	0.000178
755	0.000310854	4.93707e-06	0	0	0	0.000177764
756	0.000309071	4.83652e-06	0	0	0	0.000177529
757	0.000308165	4.82095e-06	0	0	0	0.000177295
758	0.00030797	4.73886e-06	0	0	0	0.000177061
759	0.00030793	4.73063e-06	0	0	0	0.000176827
760	0.000306018	4.67218e-06	0	0	0	0.000176595
761	0.000305508	4.63372e-06	0	0	0	0.000176363
762	0.000305151	4.50835e-06	0	0	0	0.000176131
763	0.000304341	4.40361e-06	0	0	0	0.0001759
764	0.000303878	4.33993e-06	0	0	0	0.00017567
765	0.000303146	4.31953e-06	0	0	0	0.000175441
766	0.000301407	4.30795e-06	0	0	0	0.000175212
767	0.00030088	4.23346e-06	0	0	0	0.000174983
768	0.000299047	4.14838e-06	0	0	0	0.000174755
769	0.000298852	4.13829e-06	0	0	0	0.000174528
770	0.000298527	4.12698e-06	0	0	0	0.000174301
771	0.000298127	4.11101e-06	0	0	0	0.000174075
772	0.000297542	4.10304e-06	0	0	0	0.00017385
773	0.000297272	3.83648e-06	0	0	0	0.000173625
774	0.000296557	3.68274e-06	0	0	0	0.000173401
775	0.000296006	3.6439e-06	0	0	0	0.000173177
776	0.00029557	3.62167e-06	0	0	0	0.000172954
777	0.000294534	3.59574e-06	0	0	0	0.000172731
778	0.000293153	3.50757e-06	0	0	0	0.000172509
779	0.000292428	3.50464e-06	0	0	0	0.000172288
780	0.000291744	3.46123e-06	0	0	0	0.000172067
781	0.000290655	3.42307e-06	0	0	0	0.000171846
782	0.000289086	3.40503e-06	0	0	0	0.000171627
783	0.000287395	3.38457e-06	0	0	0	0.000171407
784	0.000285398	3.35147e-06	0	0	0	0.000171189
785	0.000285051	3.34306e-06	0	0	0	0.000170971
786	0.000284786	3.29141e-06	0	0	0	0.000170753
787	0.000284316	3.28536e-06	0	0	0	0.000170536
788	0.000283594	3.27497e-06	0	0	0	0.00017032
789	0.000283581	3.2744e-06	0	0	0	0.000170104
790	0.000283238	3.25342e-06	0	0	0	0.000169889
791	0.000281993	3.25157e-06	0	0	0	0.000169674
792	0.00028177	3.23999e-06	0	0	0	0.00016946
793	0.000280698	3.23374e-06	0	0	0	0.000169246
794	0.000279479	3.18784e-06	0	0	0	0.000169033
795	0.000279246	3.16787e-06	0	0	0	0.00016882
796	0.000277698	3.14095e-06	0	0	0	0.000168608
797	0.000277009	3.01072e-06	0	0	0	0.000168397
798	0.000275959	2.91643e-06	0	0	0	0.000168185
799	0.000275471	2.81483e-06	0	0	0	0.000167975
800	0.000271792	2.81244e-06	0	0	0	0.000167765
801	0.000271384	2.79841e-06	0	0	0	0.000167556
802	0.000271277	2.77882e-06	0	0	0	0.000167347
803	0.00027093	2.77202e-06	0	0	0	0.000167138
804	0.000270829	2.75828e-06	0	0	0	0.00016693
805	0.000270428	2.74324e-06	0	0	0	0.000166723
806	0.000269003	2.72834e-06	0	0	0	0.000166516
807	0.000268841	2.64793e-06	0	0	0	0.00016631
808	0.000267745	2.59862e-06	0	0	0	0.000166104
809	0.000265933	2.59026e-06	0	0	0	0.000165899
810	0.000265254	2.54826e-06	0	0	0	0.000165694
811	0.000265049	2.47887e-06	0	0	0	0.00016549
812	0.000261335	2.47134e-06	0	0	0	0.000165286
813	0.000259309	2.46173e-06	0	0	0	0.000165082
814	0.000257998	2.32505e-06	0	0	0	0.00016488
815	0.000257965	2.3204e-06	0	0	0	0.000164677
816	0.00025701	2.29951e-06	0	0	0	0.000164476
817	0.000256281	2.28306e-06	0	0	0	0.000164274
818	0.000255654	2.23929e-06	0	0	0	0.000164073
819	0.000255206	2.17788e-06	0	0	0	0.000163873
820	0.000252703	2.15257e-06	0	0	0	0.000163673
821	0.000251796	2.13805e-06	0	0	0	0.000163474
822	0.000251363	2.13373e-06	0	0	0	0.000163275
823	0.000250692	2.0709e-06	0	0	0	0.000163077
824	0.000250299	2.06284e-06	0	0	0	0.000162879
825	0.000249124	2.00926e-06	0	0	0	0.000162681
826	0.0002487	1.98706e-06	0	0	0	0.000162484
827	0.000247309	1.94739e-06	0	0	0	0.000162288
828	0.000247043	1.94335e-06	0	0	0	0.000162092
829	0.000246125	1.91276e-06	0	0	0	0.000161896
830	0.00024372	1.88173e-06	0	0	0	0.000161701
831	0.000243593	1.87679e-06	0	0	0	0.000161507
832	0.000242688	1.86278e-06	0	0	0	0.000161313
833	0.000241833	1.86137e-06	0	0	0	0.000161119
834	0.000241794	1.85232e-06	0	0	0	0.000160926
835	0.000238195	1.83565e-06	0	0	0	0.000160733
836	0.000236624	1.82885e-06	0	0	0	0.000160541
837	0.000236326	1.82618e-06	0	0	0	0.000160349
838	0.000236075	1.77733e-06	0	0	0	0.000160158
839	0.000235886	1.75395e-06	0	0	0	0.000159967
840	0.000235813	1.74243e-06	0	0	0	0.000159776
841	0.000234838	1.73891e-06	0	0	0	0.000159586
842	0.000234696	1.72831e-06	0	0	0	0.000159397
843	0.000233516	1.71228e-06	0	0	0	0.000159208
844	0.000231731	1.66672e-06	0	0	0	0.000159019
845	0.000231253	1.54511e-06	0	0	0	0.000158831
846	0.000230668	1.54381e-06	0	0	0	0.000158643
847	0.000229427	1.49467e-06	0	0	0	0.000158456
848	0.000229204	1.34087e-06	0	0	0	0.000158269
849	0.000228754	1.33255e-06	0	0	0	0.000158082
850	0.000228187	1.27307e-06	0	0	0	0.000157897
851	0.000227884	1.26927e-06	0	0	0	0.000157711
852	0.000227437	1.24649e-06	0	0	0	0.000157526
853	0.000227287	1.23681e-06	0	0	0	0.000157341
854	0.000227195	1.22555e-06	0	0	0	0.000157157
855	0.000226312	1.21795e-06	0	0	0	0.000156973
856	0.000226049	1.19231e-06	0	0	0	0.00015679
857	0.000225716	1.16904e-06	0	0	0	0.000156607
858	0.000224259	1.12869e-06	0	0	0	0.000156424
859	0.000222966	1.07993e-06	0	0	0	0.000156242
860	0.000220576	9.99186e-07	0	0	0	0.00015606
861	0.000217459	9.72019e-07	0	0	0	0.000155879
862	0.000216687	0	0	0	0	0.000155698
863	0.000216008	0	0	0	0	0.000155518
864	0.000215114	0	0	0	0	0.000155338
865	0.000215012	0	0	0	0	0.000155158
866	0.000214431	0	0	0	0	0.000154979
867	0.000214216	0	0	0	0	0.0001548
868	0.00021267	0	0	0	0	0.000154622
869	0.000212018	0	0	0	0	0.000154444
870	0.000210589	0	0	0	0	0.000154267
871	0.000210514	0	0	0	0	0.00015409
872	0.000208948	0	0	0	0	0.000153913
873	0.000208275	0	0	0	0	0.000153737
874	0.000207603	0	0	0	0	0.000153561
875	0.000205941	0	0	0	0	0.000153385
876	0.000204507	0	0	0	0	0.00015321
877	0.00020352	0	0	0	0	0.000153035
878	0.000203516	0	0	0	0	0.000152861
879	0.000203465	0	0	0	0	0.000152687
880	0.000202893	0	0	0	0	0.000152514
881	0.000202183	0	0	0	0	0.000152341
882	0.00020106	0	0	0	0	0.000152168
883	0.000199952	0	0	0	0	0.000151996
884	0.000198486	0	0	0	0	0.000151824
885	0.00019795	0	0	0	0	0.000151652
886	0.000197259	0	0	0	0	0.000151481
887	0.000196894	0	0	0	0	0.00015131
888	0.000196556	0	0	0	0	0.00015114
889	0.000195633	0	0	0	0	0.00015097
890	0.000195097	0	0	0	0	0.0001508
891	0.000194633	0	0	0	0	0.000150631
892	0.000192501	0	0	0	0	0.000150462
893	0.000192181	0	0	0	0	0.000150293
894	0.000190081	0	0	0	0	0.000150125
895	0.000189744	0	0	0	0	0.000149958
896	0.000188881	0	0	0	0	0.00014979
897	0.000187097	0	0	0	0	0.000149623
898	0.000186269	0	0	0	0	0.000149457
899	0.000184806	0	0	0	0	0.00014929
900	0.000184022	0	0	0	0	0.000149124
901	0.000183423	0	0	0	0	0.000148959
902	0.000182335	0	0	0	0	0.000148794
903	0.000181664	0	0	0	0	0.000148629
904	0.000181463	0	0	0	0	0.000148465
905	0.000177592	0	0	0	0	0.000148301
906	0.000177302	0	0	0	0	0.000148137
907	0.000176548	0	0	0	0	0.000147974
908	0.000175781	0	0	0	0	0.000147811
909	0.000174918	0	0	0	0	0.000147648
910	0.00017458	0	0	0	0	0.000147486
911	0.000174334	0	0	0	0	0.000147324
912	0.000169606	0	0	0	0	0.000147162
913	0.000167059	0	0	0	0	0.000147001
914	0.000165337	0	0	0	0	0.00014684
915	0.000161888	0	0	0	0	0.00014668
916	0.00016095	0	0	0	0	0.00014652
917	0.000158776	0	0	0	0	0.00014636
918	0.000157966	0	0	0	0	0.0001462
919	0.000157417	0	0	0	0	0.000146041
920	0.000157106	0	0	0	0	0.000145883
921	0.000157002	0	0	0	0	0.000145724
922	0.00015621	0	0	0	0	0.000145566
923	0.000154792	0	0	0	0	0.000145408
924	0.000154151	0	0	0	0	0.000145251
925	0.000151864	0	0	0	0	0.000145094
926	0.000151501	0	0	0	0	0.000144937
927	0.00014837	0	0	0	0	0.000144781
928	0.000147867	0	0	0	0	0.000144625
929	0.000147199	0	0	0	0	0.000144469
930	0.0001464	0	0	0	0	0.000144314
931	0.000144282	0	0	0	0	0.000144159
932	0.000141929	0	0	0	0	0.000144004
933	0.000141574	0	0	0	0	0.00014385
934	0.000141122	0	0	0	0	0.000143696
935	0.000136761	0	0	0	0	0.000143542
936	0.000135752	0	0	0	0	0.000143389
937	0.000134964	0	0	0	0	0.000143236
938	0.000134494	0	0	0	0	0.000143083
939	0.000133309	0	0	0	0	0.000142931
940	0.00013279	0	0	0	0	0.000142779
941	0.000132736	0	0	0	0	0.000142627
942	0.000130328	0	0	0	0	0.000142476
943	0.00012981	0	0	0	0	0.000142325
944	0.000128044	0	0	0	0	0.000142174
945	0.000127355	0	0	0	0	0.000142023
946	0.000127238	0	0	0	0	0.000141873
947	0.000126444	0	0	0	0	0.000141723
948	0.000125997	0	0	0	0	0.000141574
949	0.000125063	0	0	0	0	0.000141425
950	0.000116062	0	0	0	0	0.000141276
951	0.000112204	0	0	0	0	0.000141127
952	0.000111076	0	0	0	0	0.000140979
953	0.000109686	0	0	0	0	0.000140831
954	0.000109102	0	0	0	0	0.000140683
955	0.000103247	0	0	0	0	0.000140536
956	0.000102864	0	0	0	0	0.000140389
957	0.000101641	0	0	0	0	0.000140242
958	9.79529e-05	0	0	0	0	0.000140096
959	9.60381e-05	0	0	0	0	0.00013995
960	9.58719e-05	0	0	0	0	0.000139804
961	9.48876e-05	0	0	0	0	0.000139659
962	9.19331e-05	0	0	0	0	0.000139514
963	9.09154e-05	0	0	0	0	0.000139369
964	8.57163e-05	0	0	0	0	0.000139224
965	8.3178e-05	0	0	0	0	0.00013908
966	7.74734e-05	0	0	0	0	0.000138936
967	0	0	0	0	0	0
968	0	0	0	0	0	0
969	0	0	0	0	0	0
970	0	0	0	0	0	0
971	0	0	0	0	0	0
972	0	0	0	0	0	0
973	0	0	0	0	0	0
974	0	0	0	0	0	0
975	0	0	0	0	0	0
976	0	0	0	0	0	0
977	0	0	0	0	0	0
978	0	0	0	0	0	0
979	0	0	0	0	0	0
980	0	0	0	0	0	0
981	0	0	0	0	0	0
982	0	0	0	0	0	0
983	0	0	0	0	0	0
984	0	0	0	0	0	0
985	0	0	0	0	0	0
986	0	0	0	0	0	0
987	0	0	0	0	0	0
988	0	0	0	0	0	0
989	0	0	0	0	0	0
990	0	0	0	0	0	0
991	0	0	0	0	0	0
992	0	0	0	0	0	0
993	0	0	0	0	0	0
994	0	0	0	0	0	0
995	0	0	0	0	0	0
996	0	0	0	0	0	0
997	0	0	0	0	0	0
998	0	0	0	0	0	0
999	0	0	0	0	0	0
1000	0	0	0	0	0	0
1001	0	0	0	0	0	0
1002	0	0	0	0	0	0
1003	0	0	0	0	0	0
1004	0	0	0	0	0	0
1005	0	0	0	0	0	0
1006	0	0	0	0	0	0
1007	0	0	0	0	0	0
1008	0	0	0	0	0	0
1009	0	0	0	0	0	0
1010	0	0	0	0	0	0
1011	0	0	0	0	0	0
1012	0	0	0	0	0	0
1013	0	0	0	0	0	0
1014	0	0	0	0	0	0
1015	0	0	0	0	0	0
1016	0	0	0	0	0	0
1017	0	0	0	0	0	0
1018	0	0	0	0	0	0
1019	0	0	0	0	0	0
1020	0	0	0	0	0	0
1021	0	0	0	0	0	0
1022	0	0	0	0	0	0
1023	0	0	0	0	0	0
1024	0	0	0	0	0	0
1025	0	0	0	0	0	0
1026	0	0	0	0	0	0
1027	0	0	0	0	0	0
1028	0	0	0	0	0	0
1029	0	0	0	0	0	0
1030	0	0	0	0	0	0
1031	0	0	0	0	0	0
1032	0	0	0	0	0	0
1033	0	0	0	0	0	0
1034	0	0	0	0	0	0
1035	0	0	0	0	0	0
1036	0	0	0	0	0	0
1037	0	0	0	0	0	0
1038	0	0	0	0	0	0
1039	0	0	0	0	0	0
1040	0	0	0	0	0	0
1041	0	0	0	0	0	0
1042	0	0	0	0	0	0
1043	0	0	0	0	0	0
1044	0	0	0	0	0	0
1045	0	0	0	0	0	0
1046	0	0	0	0	0	0
1047	0	0	0	0	0	0
1048	0	0	0	0	0	0
1049	0	0	0	0	0	0
1050	0	0	0	0	0	0
1051	0	0	0	0	0	0
1052	0	0	0	0	0	0
1053	0	0	0	0	0	0
1054	0	0	0	0	0	0
1055	0	0	0	0	0	0
1056	0	0	0	0	0	0
1057	0	0	0	0	0	0
1058	0	0	0	0	0	0
1059	0	0	0	0	0	0
1060	0	0	0	0	0	0
1061	0	0	0	0	0	0
1062	0	0	0	0	0	0
1063	0	0	0	0	0	0
1064	0	0	0	0	0	0
1065	0	0	0	0	0	0
1066	0	0	0	0	0	0
1067	0	0	0	0	0	0
1068	0	0	0	0	0	0
1069	0	0	0	0	0	0
1070	0	0	0	0	0	0
1071	0	0	0	0	0	0
1072	0	0	0	0	0	0
1073	0	0	0	0	0	0
1074	0	0	0	0	0	0
1075	0	0	0	0	0	0
1076	0	0	0	0	0	0
1077	0	0	0	0	0	0
1078	0	0	0	0	0	0
1079	0	0	0	0	0	0
1080	0	0	0	0	0	0
1081	0	0	0	0	0	0
1082	0	0	0	0	0	0
1083	0	0	0	0	0	0
1084	0	0	0	0	0	0
1085	0	0	0	0	0	0
1086	0	0	0	0	0	0
1087	0	0	0	0	0	0
1088	0	0	0	0	0	0
1089	0	0	0	0	0	0
1090	0	0	0	0	0	0
1091	0	0	0	0	0	0
1092	0	0	0	0	0	0
1093	0	0	0	0	0	0
1094	0	0	0	0	0	0
1095	0	0	0	0	0	0
1096	0	0	0	0	0	0
1097	0	0	0	0	0	0
1098	0	0	0	0	0	0
1099	0	0	0	0	0	0
1100	0	0	0	0	0	0
1101	0	0	0	0	0	0
1102	0	0	0	0	0	0
1103	0	0	0	0	0	0
1104	0	0	0	0	0	0
1105	0	0	0	0	0	0
1106	0	0	0	0	0	0
1107	0	0	0	0	0	0
1108	0	0	0	0	0	0
1109	0	0	0	0	0	0
1110	0	0	0	0	0	0
1111	0	0	0	0	0	0
1112	0	0	0	0	0	0
1113	0	0	0	0	0	0
1114	0	0	0	0	0	0
1115	0	0	0	0	0	0
1116	0	0	0	0	0	0
1117	0	0	0	0	0	0
1118	0	0	0	0	0	0
1119	0	0	0	0	0	0
1120	0	0	0	0	0	0
1121	0	0	0	0	0	0
1122	0	0	0	0	0	0
1123	0	0	0	0	0	0
1124	0	0	0	0	0	0
1125	0	0	0	0	0	0
1126	0	0	0	0	0	0
1127	0	0	0	0	0	0
1128	0	0	0	0	0	0
1129	0	0	0	0	0	0
1130	0	0	0	0	0	0
1131	0	0	0	0	0	0
1132	0	0	0	0	0	0
1133	0	0	0	0	0	0
1134	0	0	0	0	0	0
1135	0	0	0	0	0	0
1136	0	0	0	0	0	0
1137	0	0	0	0	0	0
1138	0	0	0	0	0	0
1139	0	0	0	0	0	0
1140	0	0	0	0	0	0
1141	0	0	0	0	0	0
1142	0	0	0	0	0	0
1143	0	0	0	0	0	0
1144	0	0	0	0	0	0
1145	0	0	0	0	0	0
1146	0	0	0	0	0	0
1147	0	0	0	0	0	0
1148	0	0	0	0	0	0
1149	0	0	0	0	0	0
1150	0	0	0	0	0	0
1151	0	0	0	0	0	0
1152	0	0	0	0	0	0
1153	0	0	0	0	0	0
1154	0	0	0	0	0	0
1155	0	0	0	0	0	0
1156	0	0	0	0	0	0
1157	0	0	0	0	0	0
1158	0	0	0	0	0	0
1159	0	0	0	0	0	0
1160	0	0	0	0	0	0
1161	0	0	0	0	0	0
1162	0	0	0	0	0	0
1163	0	0	0	0	0	0
1164	0	0	0	0	0	0
1165	0	0	0	0	0	0
1166	0	0	0	0	0	0
1167	0	0	0	0	0	0
1168	0	0	0	0	0	0
1169	0	0	0	0	0	0
1170	0	0	0	0	0	0
1171	0	0	0	0	0	0
1172	0	0	0	0	0	0
1173	0	0	0	0	0	0
1174	0	0	0	0	0	0
1175	0	0	0	0	0	0
1176	0	0	0	0	0	0
1177	0	0	0	0	0	0
1178	0	0	0	0	0	0
1179	0	0	0	0	0	0
1180	0	0	0	0	0	0
1181	0	0	0	0	0	0
1182	0	0	0	0	0	0
1183	0	0	0	0	0	0
1184	0	0	0	0	0	0
1185	0	0	0	0	0	0
1186	0	0	0	0	0	0
1187	0	0	0	0	0	0
1188	0	0	0	0	0	0
1189	0	0	0	0	0	0
1190	0	0	0	0	0	0
1191	0	0	0	0	0	0
1192	0	0	0	0	0	0
1193	0	0	0	0	0	0
1194	0	0	0	0	0	0
1195	0	0	0	0	0	0
1196	0	0	0	0	0	0
1197	0	0	0	0	0	0
1198	0	0	0	0	0	0
1199	0	0	0	0	0	0
1200	0	0	0	0	0	0
1201	0	0	0	0	0	0
1202	0	0	0	0	0	0
1203	0	0	0	0	0	0
1204	0	0	0	0	0	0
1205	0	0	0	0	0	0
1206	0	0	0	0	0	0
1207	0	0	0	0	0	0
1208	0	0	0	0	0	0
1209	0	0	0	0	0	0
1210	0	0	0	0	0	0
1211	0	0	0	0	0	0
1212	0	0	0	0	0	0
1213	0	0	0	0	0	0
1214	0	0	0	0	0	0
1215	0	0	0	0	0	0
1216	0	0	0	0	0	0
1217	0	0	0	0	0	0
1218	0	0	0	0	0	0
1219	0	0	0	0	0	0
1220	0	0	0	0	0	0
1221	0	0	0	0	0	0
1222	0	0	0	0	0	0
1223	0	0	0	0	0	0
1224	0	0	0	0	0	0
1225	0	0	0	0	0	0
1226	0	0	0	0	0	0
1227	0	0	0	0	0	0
1228	0	0	0	0	0	0
1229	0	0	0	0	0	0
1230	0	0	0	0	0	0
1231	0	0	0	0	0	0
1232	0	0	0	0	0	0
1233	0	0	0	0	0	0
1234	0	0	0	0	0	0
1235	0	0	0	0	0	0
1236	0	0	0	0	0	0
1237	0	0	0	0	0	0
1238	0	0	0	0	0	0
1239	0	0	0	0	0	0
1240	0	0	0	0	0	0
1241	0	0	0	0	0	0
1242	0	0	0	0	0	0
1243	0	0	0	0	0	0
1244	0	0	0	0	0	0
1245	0	0	0	0	0	0
1246	0	0	0	0	0	0
1247	0	0	0	0	0	0
1248	0	0	0	0	0	0
1249	0	0	0	0	0	0
1250	0	0	0	0	0	0
1251	0	0	0	0	0	0
1252	0	0	0	0	0	0
1253	0	0	0	0	0	0
1254	0	0	0	0	0	0
1255	0	0	0	0	0	0
1256	0	0	0	0	0	0
1257	0	0	0	0	0	0
1258	0	0	0	0	0	0
1259	0	0	0	0	0	0
1260	0	0	0	0	0	0
1261	0	0	0	0	0	0
1262	0	0	0	0	0	0
1263	0	0	0	0	0	0
1264	0	0	0	0	0	0
1265	0	0	0	0	0	0
1266	0	0	0	0	0	0
1267	0	0	0	0	0	0
1268	0	0	0	0	0	0
1269	0	0	0	0	0	0
1270	0	0	0	0	0	0
1271	0	0	0	0	0	0
1272	0	0	0	0	0	0
1273	0	0	0	0	0	0
1274	0	0	0	0	0	0
1275	0	0	0	0	0	0
1276	0	0	0	0	0	0
1277	0	0	0	0	0	0
1278	0	0	0	0	0	0
1279	0	0	0	0	0	0
1280	0	0	0	0	0	0
1281	0	0	0	0	0	0
1282	0	0	0	0	0	0
1283	0	0	0	0	0	0
1284	0	0	0	0	0	0
1285	0	0	0	0	0	0
1286	0	0	0	0	0	0
1287	0	0	0	0	0	0
1288	0	0	0	0	0	0
1289	0	0	0	0	0	0
1290	0	0	0	0	0	0
1291	0	0	0	0	0	0
1292	0	0	0	0	0	0
1293	0	0	0	0	0	0
1294	0	0	0	0	0	0
1295	0	0	0	0	0	0
1296	0	0	0	0	0	0
1297	0	0	0	0	0	0
1298	0	0	0	0	0	0
1299	0	0	0	0	0	0
1300	0	0	0	0	0	0
1301	0	0	0	0	0	0
1302	0	0	0	0	0	0
1303	0	0	0	0	0	0
1304	0	0	0	0	0	0
1305	0	0	0	0	0	0
1306	0	0	0	0	0	0
1307	0	0	0	0	0	0
1308	0	0	0	0	0	0
1309	0	0	0	0	0	0
1310	0	0	0	0	0	0
1311	0	0	0	0	0	0
1312	0	0	0	0	0	0
1313	0	0	0	0	0	0
1314	0	0	0	0	0	0
1315	0	0	0	0	0	0
1316	0	0	0	0	0	0
1317	0	0	0	0	0	0
1318	0	0	0	0	0	0
1319	0	0	0	0	0	0
1320	0	0	0	0	0	0
1321	0	0	0	0	0	0
1322	0	0	0	0	0	0
1323	0	0	0	0	0	0
1324	0	0	0	0	0	0
1325	0	0	0	0	0	0
1326	0	0	0	0	0	0
1327	0	0	0	0	0	0
1328	0	0	0	0	0	0
1329	0	0	0	0	0	0
1330	0	0	0	0	0	0
1331	0	0	0	0	0	0
1332	0	0	0	0	0	0
1333	0	0	0	0	0	0
1334	0	0	0	0	0	0
1335	0	0	0	0	0	0
1336	0	0	0	0	0	0
1337	0	0	0	0	0	0
1338	0	0	0	0	0	0
1339	0	0	0	0	0	0
1340	0	0	0	0	0	0
1341	0	0	0	0	0	0
1342	0	0	0	0	0	0
1343	0	0	0	0	0	0
1344	0	0	0	0	0	0
1345	0	0	0	0	0	0
1346	0	0	0	0	0	0
1347	0	0	0	0	0	0
1348	0	0	0	0	0	0
1349	0	0	0	0	0	0
1350	0	0	0	0	0	0
1351	0	0	0	0	0	0
1352	0	0	0	0	0	0
1353	0	0	0	0	0	0
1354	0	0	0	0	0	0
1355	0	0	0	0	0	0
1356	0	0	0	0	0	0
1357	0	0	0	0	0	0
1358	0	0	0	0	0	0
1359	0	0	0	0	0	0
1360	0	0	0	0	0	0
1361	0	0	0	0	0	0
1362	0	0	0	0	0	0
1363	0	0	0	0	0	0
1364	0	0	0	0	0	0
1365	0	0	0	0	0	0
1366	0	0	0	0	0	0
1367	0	0	0	0	0	0
1368	0	0	0	0	0	0
1369	0	0	0	0	0	0
1370	0	0	0	0	0	0
1371	0	0	0	0	0	0
1372	0	0	0	0	0	0
1373	0	0	0	0	0	0
1374	0	0	0	0	0	0
1375	0	0	0	0	0	0
1376	0	0	0	0	0	0
1377	0	0	0	0	0	0
1378	0	0	0	0	0	0
1379	0	0	0	0	0	0
1380	0	0	0	0	0	0
1381	0	0	0	0	0	0
1382	0	0	0	0	0	0
1383	0	0	0	0	0	0
1384	0	0	0	0	0	0
1385	0	0	0	0	0	0
1386	0	0	0	0	0	0
1387	0	0	0	0	0	0
1388	0	0	0	0	0	0
1389	0	0	0	0	0	0
1390	0	0	0	0	0	0
1391	0	0	0	0	0	0
1392	0	0	0	0	0	0
1393	0	0	0	0	0	0
1394	0	0	0	0	0	0
1395	0	0	0	0	0	0
1396	0	0	0	0	0	0
1397	0	0	0	0	0	0
1398	0	0	0	0	0	0
1399	0	0	0	0	0	0
1400	0	0	0	0	0	0
1401	0	0	0	0	0	0
1402	0	0	0	0	0	0
1403	0	0	0	0	0	0
1404	0	0	0	0	0	0
1405	0	0	0	0	0	0
1406	0	0	0	0	0	0
1407	0	0	0	0	0	0
1408	0	0	0	0	0	0
1409	0	0	0	0	0	0
1410	0	0	0	0	0	0
1411	0	0	0	0	0	0
1412	0	0	0	0	0	0
1413	0	0	0	0	0	0
1414	0	0	0	0	0	0
1415	0	0	0	0	0	0
1416	0	0	0	0	0	0
1417	0	0	0	0	0	0
1418	0	0	0	0	0	0
1419	0	0	0	0	0	0
1420	0	0	0	0	0	0
1421	0	0	0	0	0	0
1422	0	0	0	0	0	0
1423	0	0	0	0	0	0
1424	0	0	0	0	0	0
1425	0	0	0	0	0	0
1426	0	0	0	0	0	0
1427	0	0	0	0	0	0
1428	0	0	0	0	0	0
1429	0	0	0	0	0	0
1430	0	0	0	0	0	0
1431	0	0	0	0	0	0
1432	0	0	0	0	0	0
1433	0	0	0	0	0	0
1434	0	0	0	0	0	0
1435	0	0	0	0	0	0
1436	0	0	0	0	0	0
1437	0	0	0	0	0	0
1438	0	0	0	0	0	0
1439	0	0	0	0	0	0
1440	0	0	0	0	0	0
1441	0	0	0	0	0	0
1442	0	0	0	0	0	0
1443	0	0	0	0	0	0
1444	0	0	0	0	0	0
1445	0	0	0	0	0	0
1446	0	0	0	0	0	0
1447	0	0	0	0	0	0
1448	0	0	0	0	0	0
1449	0	0	0	0	0	0
1450	0	0	0	0	0	0
1451	0	0	0	0	0	0
1452	0	0	0	0	0	0
1453	0	0	0	0	0	0
1454	0	0	0	0	0	0
1455	0	0	0	0	0	0
1456	0	0	0	0	0	0
1457	0	0	0	0	0	0
1458	0	0	0	0	0	0
1459	0	0	0	0	0	0
1460	0	0	0	0	0	0
1461	0	0	0	0	0	0
1462	0	0	0	0	0	0
1463	0	0	0	0	0	0
1464	0	0	0	0	0	0
1465	0	0	0	0	0	0
1466	0	0	0	0	0	0
1467	0	0	0	0	0	0
1468	0	0	0	0	0	0
1469	0	0	0	0	0	0
1470	0	0	0	0	0	0
1471	0	0	0	0	0	0
1472	0	0	0	0	0	0
1473	0	0	0	0	0	0
1474	0	0	0	0	0	0
1475	0	0	0	0	0	0
1476	0	0	0	0	0	0
1477	0	0	0	0	0	0
1478	0	0	0	0	0	0
1479	0	0	0	0	0	0
1480	0	0	0	0	0	0
1481	0	0	0	0	0	0
1482	0	0	0	0	0	0
1483	0	0	0	0	0	0
1484	0	0	0	0	0	0
1485	0	0	0	0	0	0
1486	0	0	0	0	0	0
1487	0	0	0	0	0	0
1488	0	0	0	0	0	0
1489	0	0	0	0	0	0
1490	0	0	0	0	0	0
1491	0	0	0	0	0	0
1492	0	0	0	0	0	0
1493	0	0	0	0	0	0
1494	0	0	0	0	0	0
1495	0	0	0	0	0	0
1496	0	0	0	0	0	0
1497	0	0	0	0	0	0
1498	0	0	0	0	0	0
1499	0	0	0	0	0	0
1500	0	0	0	0	0	0
1501	0	0	0	0	0	0
1502	0	0	0	0	0	0
1503	0	0	0	0	0	0
1504	0	0	0	0	0	0
1505	0	0	0	0	0	0
1506	0	0	0	0	0	0
1507	0	0	0	0	0	0
1508	0	0	0	0	0	0
1509	0	0	0	0	0	0
1510	0	0	0	0	0	0
1511	0	0	0	0	0	0
1512	0	0	0	0	0	0
1513	0	0	0	0	0	0
1514	0	0	0	0	0	0
1515	0	0	0	0	0	0
1516	0	0	0	0	0	0
1517	0	0	0	0	0	0
1518	0	0	0	0	0	0
1519	0	0	0	0	0	0
1520	0	0	0	0	0	0
1521	0	0	0	0	0	0
1522	0	0	0	0	0	0
1523	0	0	0	0	0	0
1524	0	0	0	0	0	0
1525	0	0	0	0	0	0
1526	0	0	0	0	0	0
1527	0	0	0	0	0	0
1528	0	0	0	0	0	0
1529	0	0	0	0	0	0
1530	0	0	0	0	0	0
1531	0	0	0	0	0	0
1532	0	0	0	0	0	0
1533	0	0	0	0	0	0
1534	0	0	0	0	0	0
1535	0	0	0	0	0	0
1536	0	0	0	0	0	0
1537	0	0	0	0	0	0
1538	0	0	0	0	0	0
1539	0	0	0	0	0	0
1540	0	0	0	0	0	0
1541	0	0	0	0	0	0
1542	0	0	0	0	0	0
1543	0	0	0	0	0	0
1544	0	0	0	0	0	0
1545	0	0	0	0	0	0
1546	0	0	0	0	0	0
1547	0	0	0	0	0	0
1548	0	0	0	0	0	0
1549	0	0	0	0	0	0
1550	0	0	0	0	0	0
1551	0	0	0	0	0	0
1552	0	0	0	0	0	0
1553	0	0	0	0	0	0
1554	0	0	0	0	0	0
1555	0	0	0	0	0	0
1556	0	0	0	0	0	0
1557	0	0	0	0	0	0
1558	0	0	0	0	0	0
1559	0	0	0	0	0	0
1560	0	0	0	0	0	0
1561	0	0	0	0	0	0
1562	0	0	0	0	0	0
1563	0	0	0	0	0	0
1564	0	0	0	0	0	0
1565	0	0	0	0	0	0
1566	0	0	0	0	0	0
1567	0	0	0	0	0	0
1568	0	0	0	0	0	0
1569	0	0	0	0	0	0
1570	0	0	0	0	0	0
1571	0	0	0	0	0	0
1572	0	0	0	0	0	0
1573	0	0	0	0	0	0
1574	0	0	0	0	0	0
1575	0	0	0	0	0	0
1576	0	0	0	0	0	0
1577	0	0	0	0	0	0
1578	0	0	0	0	0	0
1579	0	0	0	0	0	0
1580	0	0	0	0	0	0
1581	0	0	0	0	0	0
1582	0	0	0	0	0	0
1583	0	0	0	0	0	0
1584	0	0	0	0	0	0
1585	0	0	0	0	0	0
1586	0	0	0	0	0	0
1587	0	0	0	0	0	0
1588	0	0	0	0	0	0
1589	0	0	0	0	0	0
1590	0	0	0	0	0	0
1591	0	0	0	0	0	0
1592	0	0	0	0	0	0
1593	0	0	0	0	0	0
1594	0	0	0	0	0	0
1595	0	0	0	0	0	0
1596	0	0	0	0	0	0
1597	0	0	0	0	0	0
1598	0	0	0	0	0	0
1599	0	0	0	0	0	0
1600	0	0	0	0	0	0
1601	0	0	0	0	0	0
1602	0	0	0	0	0	0
1603	0	0	0	0	0	0
1604	0	0	0	0	0	0
1605	0	0	0	0	0	0
1606	0	0	0	0	0	0
1607	0	0	0	0	0	0
1608	0	0	0	0	0	0
1609	0	0	0	0	0	0
1610	0	0	0	0	0	0
1611	0	0	0	0	0	0
1612	0	0	0	0	0	0
1613	0	0	0	0	0	0
1614	0	0	0	0	0	0
1615	0	0	0	0	0	0
1616	0	0	0	0	0	0
1617	0	0	0	0	0	0
1618	0	0	0	0	0	0
1619	0	0	0	0	0	0
1620	0	0	0	0	0	0
1621	0	0	0	0	0	0
1622	0	0	0	0	0	0
1623	0	0	0	0	0	0
1624	0	0	0	0	0	0
1625	0	0	0	0	0	0
1626	0	0	0	0	0	0
1627	0	0	0	0	0	0
1628	0	0	0	0	0	0
1629	0	0	0	0	0	0
1630	0	0	0	0	0	0
1631	0	0	0	0	0	0
1632	0	0	0	0	0	0
1633	0	0	0	0	0	0
1634	0	0	0	0	0	0
1635	0	0	0	0	0	0
1636	0	0	0	0	0	0
1637	0	0	0	0	0	0
1638	0	0	0	0	0	0
1639	0	0	0	0	0	0
1640	0	0	0	0	0	0
1641	0	0	0	0	0	0
1642	0	0	0	0	0	0
1643	0	0	0	0	0	0
1644	0	0	0	0	0	0
1645	0	0	0	0	0	0
1646	0	0	0	0	0	0
1647	0	0	0	0	0	0
1648	0	0	0	0	0	0
1649	0	0	0	0	0	0
1650	0	0	0	0	0	0
1651	0	0	0	0	0	0
1652	0	0	0	0	0	0
1653	0	0	0	0	0	0
1654	0	0	0	0	0	0
1655	0	0	0	0	0	0
1656	0	0	0	0	0	0
1657	0	0	0	0	0	0
1658	0	0	0	0	0	0
1659	0	0	0	0	0	0
1660	0	0	0	0	0	0
1661	0	0	0	0	0	0
1662	0	0	0	0	0	0
1663	0	0	0	0	0	0
1664	0	0	0	0	0	0
1665	0	0	0	0	0	0
1666	0	0	0	0	0	0
1667	0	0	0	0	0	0
1668	0	0	0	0	0	0
1669	0	0	0	0	0	0
1670	0	0	0	0	0	0
1671	0	0	0	0	0	0
1672	0	0	0	0	0	0
1673	0	0	0	0	0	0
1674	0	0	0	0	0	0
1675	0	0	0	0	0	0
1676	0	0	0	0	0	0
1677	0	0	0	0	0	0
1678	0	0	0	0	0	0
1679	0	0	0	0	0	0
1680	0	0	0	0	0	0
1681	0	0	0	0	0	0
1682	0	0	0	0	0	0
1683	0	0	0	0	0	0
1684	0	0	0	0	0	0
1685	0	0	0	0	0	0
1686	0	0	0	0	0	0
1687	0	0	0	0	0	0
1688	0	0	0	0	0	0
1689	0	0	0	0	0	0
1690	0	0	0	0	0	0
1691	0	0	0	0	0	0
1692	0	0	0	0	0	0
1693	0	0	0	0	0	0
1694	0	0	0	0	0	0
1695	0	0	0	0	0	0
1696	0	0	0	0	0	0
1697	0	0	0	0	0	0
1698	0	0	0	0	0	0
1699	0	0	0	0	0	0
1700	0	0	0	0	0	0
1701	0	0	0	0	0	0
1702	0	0	0	0	0	0
1703	0	0	0	0	0	0
1704	0	0	0	0	0	0
1705	0	0	0	0	0	0
1706	0	0	0	0	0	0
1707	0	0	0	0	0	0
1708	0	0	0	0	0	0
1709	0	0	0	0	0	0
1710	0	0	0	0	0	0
1711	0	0	0	0	0	0
1712	0	0	0	0	0	0
1713	0	0	0	0	0	0
1714	0	0	0	0	0	0
1715	0	0	0	0	0	0
1716	0	0	0	0	0	0
1717	0	0	0	0	0	0
1718	0	0	0	0	0	0
1719	0	0	0	0	0	0
1720	0	0	0	0	0	0
1721	0	0	0	0	0	0
1722	0	0	0	0	0	0
1723	0	0	0	0	0	0
1724	0	0	0	0	0	0
1725	0	0	0	0	0	0
1726	0	0	0	0	0	0
1727	0	0	0	0	0	0
1728	0	0	0	0	0	0
1729	0	0	0	0	0	0
1730	0	0	0	0	0	0
1731	0	0	0	0	0	0
1732	0	0	0	0	0	0
1733	0	0	0	0	0	0
1734	0	0	0	0	0	0
1735	0	0	0	0	0	0
1736	0	0	0	0	0	0
1737	0	0	0	0	0	0
1738	0	0	0	0	0	0
1739	0	0	0	0	0	0
1740	0	0	0	0	0	0
1741	0	0	0	0	0	0
1742	0	0	0	0	0	0
1743	0	0	0	0	0	0
1744	0	0	0	0	0	0
1745	0	0	0	0	0	0
1746	0	0	0	0	0	0
1747	0	0	0	0	0	0
1748	0	0	0	0	0	0
1749	0	0	0	0	0	0
1750	0	0	0	0	0	0
1751	0	0	0	0	0	0
1752	0	0	0	0	0	0
1753	0	0	0	0	0	0
1754	0	0	0	0	0	0
1755	0	0	0	0	0	0
1756	0	0	0	0	0	0
1757	0	0	0	0	0	0
1758	0	0	0	0	0	0
1759	0	0	0	0	0	0
1760	0	0	0	0	0	0
1761	0	0	0	0	0	0
1762	0	0	0	0	0	0
1763	0	0	0	0	0	0
1764	0	0	0	0	0	0
1765	0	0	0	0	0	0
1766	0	0	0	0	0	0
1767	0	0	0	0	0	0
1768	0	0	0	0	0	0
1769	0	0	0	0	0	0
1770	0	0	0	0	0	0
1771	0	0	0	0	0	0
1772	0	0	0	0	0	0
1773	0	0	0	0	0	0
1774	0	0	0	0	0	0
1775	0	0	0	0	0	0
1776	0	0	0	0	0	0
1777	0	0	0	0	0	0
1778	0	0	0	0	0	0
1779	0	0	0	0	0	0
1780	0	0	0	0	0	0
1781	0	0	0	0	0	0
1782	0	0	0	0	0	0
1783	0	0	0	0	0	0
1784	0	0	0	0	0	0
1785	0	0	0	0	0	0
1786	0	0	0	0	0	0
1787	0	0	0	0	0	0
1788	0	0	0	0	0	0
1789	0	0	0	0	0	0
1790	0	0	0	0	0	0
1791	0	0	0	0	0	0
1792	0	0	0	0	0	0
1793	0	0	0	0	0	0
1794	0	0	0	0	0	0
1795	0	0	0	0	0	0
1796	0	0	0	0	0	0
1797	0	0	0	0	0	0
1798	0	0	0	0	0	0
1799	0	0	0	0	0	0
1800	0	0	0	0	0	0
1801	0	0	0	0	0	0
1802	0	0	0	0	0	0
1803	0	0	0	0	0	0
1804	0	0	0	0	0	0
1805	0	0	0	0	0	0
1806	0	0	0	0	0	0
1807	0	0	0	0	0	0
1808	0	0	0	0	0	0
1809	0	0	0	0	0	0
1810	0	0	0	0	0	0
1811	0	0	0	0	0	0
1812	0	0	0	0	0	0
1813	0	0	0	0	0	0
1814	0	0	0	0	0	0
1815	0	0	0	0	0	0
1816	0	0	0	0	0	0
1817	0	0	0	0	0	0
1818	0	0	0	0	0	0
1819	0	0	0	0	0	0
1820	0	0	0	0	0	0
1821	0	0	0	0	0	0
1822	0	0	0	0	0	0
1823	0	0	0	0	0	0
1824	0	0	0	0	0	0
1825	0	0	0	0	0	0
1826	0	0	0	0	0	0
1827	0	0	0	0	0	0
1828	0	0	0	0	0	0
1829	0	0	0	0	0	0
1830	0	0	0	0	0	0
1831	0	0	0	0	0	0
1832	0	0	0	0	0	0
1833	0	0	0	0	0	0
1834	0	0	0	0	0	0
1835	0	0	0	0	0	0
1836	0	0	0	0	0	0
1837	0	0	0	0	0	0
1838	0	0	0	0	0	0
1839	0	0	0	0	0	0
1840	0	0	0	0	0	0
1841	0	0	0	0	0	0
1842	0	0	0	0	0	0
1843	0	0	0	0	0	0
1844	0	0	0	0	0	0
1845	0	0	0	0	0	0
1846	0	0	0	0	0	0
1847	0	0	0	0	0	0
1848	0	0	0	0	0	0
1849	0	0	0	0	0	0
1850	0	0	0	0	0	0
1851	0	0	0	0	0	0
1852	0	0	0	0	0	0
1853	0	0	0	0	0	0
1854	0	0	0	0	0	0
1855	0	0	0	0	0	0
1856	0	0	0	0	0	0
1857	0	0	0	0	0	0
1858	0	0	0	0	0	0
1859	0	0	0	0	0	0
1860	0	0	0	0	0	0
1861	0	0	0	0	0	0
1862	0	0	0	0	0	0
1863	0	0	0	0	0	0
1864	0	0	0	0	0	0
1865	0	0	0	0	0	0
1866	0	0	0	0	0	0
1867	0	0	0	0	0	0
1868	0	0	0	0	0	0
1869	0	0	0	0	0	0
1870	0	0	0	0	0	0
1871	0	0	0	0	0	0
1872	0	0	0	0	0	0
1873	0	0	0	0	0	0
1874	0	0	0	0	0	0
1875	0	0	0	0	0	0
1876	0	0	0	0	0	0
1877	0	0	0	0	0	0
1878	0	0	0	0	0	0
1879	0	0	0	0	0	0
1880	0	0	0	0	0	0
1881	0	0	0	0	0	0
1882	0	0	0	0	0	0
1883	0	0	0	0	0	0
1884	0	0	0	0	0	0
1885	0	0	0	0	0	0
1886	0	0	0	0	0	0
1887	0	0	0	0	0	0
1888	0	0	0	0	0	0
1889	0	0	0	0	0	0
1890	0	0	0	0	0	0
1891	0	0	0	0	0	0
1892	0	0	0	0	0	0
1893	0	0	0	0	0	0
1894	0	0	0	0	0	0
1895	0	0	0	0	0	0
1896	0	0	0	0	0	0
1897	0	0	0	0	0	0
1898	0	0	0	0	0	0
1899	0	0	0	0	0	0
1900	0	0	0	0	0	0
1901	0	0	0	0	0	0
1902	0	0	0	0	0	0
1903	0	0	0	0	0	0
1904	0	0	0	0	0	0
1905	0	0	0	0	0	0
1906	0	0	0	0	0	0
1907	0	0	0	0	0	0
1908	0	0	0	0	0	0
1909	0	0	0	0	0	0
1910	0	0	0	0	0	0
1911	0	0	0	0	0	0
1912	0	0	0	0	0	0
1913	0	0	0	0	0	0
1914	0	0	0	0	0	0
1915	0	0	0	0	0	0
1916	0	0	0	0	0	0
1917	0	0	0	0	0	0
1918	0	0	0	0	0	0
1919	0	0	0	0	0	0
1920	0	0	0	0	0	0
1921	0	0	0	0	0	0
1922	0	0	0	0	0	0
1923	0	0	0	0	0	0
1924	0	0	0	0	0	0
1925	0	0	0	0	0	0
1926	0	0	0	0	0	0
1927	0	0	0	0	0	0
1928	0	0	0	0	0	0
1929	0	0	0	0	0	0
1930	0	0	0	0	0	0
1931	0	0	0	0	0	0
1932	0	0	0	0	0	0
1933	0	0	0	0	0	0
1934	0	0	0	0	0	0
1935	0	0	0	0	0	0
1936	0	0	0	0	0	0
1937	0	0	0	0	0	0
1938	0	0	0	0	0	0
1939	0	0	0	0	0	0
1940	0	0	0	0	0	0
1941	0	0	0	0	0	0
1942	0	0	0	0	0	0
1943	0	0	0	0	0	0
1944	0	0	0	0	0	0
1945	0	0	0	0	0	0
1946	0	0	0	0	0	0
1947	0	0	0	0	0	0
1948	0	0	0	0	0	0
1949	0	0	0	0	0	0
1950	0	0	0	0	0	0
1951	0	0	0	0	0	0
1952	0	0	0	0	0	0
1953	0	0	0	0	0	0
1954	0	0	0	0	0	0
1955	0	0	0	0	0	0
1956	0	0	0	0	0	0
1957	0	0	0	0	0	0
1958	0	0	0	0	0	0
1959	0	0	0	0	0	0
1960	0	0	0	0	0	0
1961	0	0	0	0	0	0
1962	0	0	0	0	0	0
1963	0	0	0	0	0	0
1964	0	0	0	0	0	0
1965	0	0	0	0	0	0
1966	0	0	0	0	0	0
1967	0	0	0	0	0	0
1968	0	0	0	0	0	0
1969	0	0	0	0	0	0
1970	0	0	0	0	0	0
1971	0	0	0	0	0	0
1972	0	0	0	0	0	0
1973	0	0	0	0	0	0
1974	0	0	0	0	0	0
1975	0	0	0	0	0	0
1976	0	0	0	0	0	0
1977	0	0	0	0	0	0
1978	0	0	0	0	0	0
1979	0	0	0	0	0	0
1980	0	0	0	0	0	0
1981	0	0	0	0	0	0
1982	0	0	0	0	0	0
1983	0	0	0	0	0	0
1984	0	0	0	0	0	0
1985	0	0	0	0	0	0
1986	0	0	0	0	0	0
1987	0	0	0	0	0	0
1988	0	0	0	0	0	0
1989	0	0	0	0	0	0
1990	0	0	0	0	0	0
1991	0	0	0	0	0	0
1992	0	0	0	0	0	0
1993	0	0	0	0	0	0
1994	0	0	0	0	0	0
1995	0	0	0	0	0	0
1996	0	0	0	0	0	0
1997	0	0	0	0	0	0
1998	0	0	0	0	0	0
1999	0	0	0	0	0	0
[truncated: 37,092 more rows]
