# Supplementary material for: Bacterial population dynamics during colonization of solid tumors
Source: Mol Syst Biol. 2025 Dec 15;22(3):412–34. doi: 10.1038/s44320-025-00175-5 (PMC12953616; doi:10.1038/s44320-025-00175-5)
Supplement: Supplementary file 9 — Source data Fig. 4 [file 44320_2025_175_MOESM9_ESM.zip › Figure 4/4F/Fig4F.xlsx]

## Sheet: Sheet1
generation	CFU (q=0.001)	CFU (q=0.026)	CFU (q=0.05)	barcodes (q=0.001)	barcodes (q=0.026)	barcodes (q=0.05)
0	3105399	3105399	3105399	39091	39091	39091
0.014427	523.282	70112.9	152299	335	22120	32836
0.0288539	472.697	70670.2	153735	279	21942	32768
0.0432809	461.907	71361.6	155131	261	21841	32728
0.0577078	464.759	72059.9	156462	251	21789	32702
0.0721348	454.083	72782.5	158133	239	21754	32674
0.0865617	444.968	73455.7	159850	229	21705	32650
0.100989	448.032	74107.2	161441	223	21663	32624
0.115416	455.994	74798.3	163170	219	21613	32590
0.129843	458.667	75515.5	164845	216	21567	32557
0.14427	460.516	76240	166386	206	21517	32523
0.158696	466.561	76846.2	168002	206	21451	32478
0.173123	472.634	77539.5	169790	204	21376	32430
0.18755	463.977	78308.2	171520	200	21312	32387
0.201977	475.163	79021.6	173241	200	21243	32340
0.216404	476.156	79611.6	174840	199	21177	32282
0.230831	470.303	80376.5	176628	197	21108	32232
0.245258	475.68	80999.8	178430	195	21032	32187
0.259685	482.763	81739.5	180010	194	20977	32131
0.274112	491.964	82584.5	181852	193	20899	32083
0.288539	493.094	83302.6	183571	191	20827	32023
0.302966	496.16	84164	185310	190	20772	31975
0.317393	502.189	84789.1	187074	187	20703	31920
0.33182	509.622	85630.2	188853	186	20638	31859
0.346247	516.612	86273.2	190750	186	20575	31803
0.360674	510.7	87141.8	192694	184	20523	31742
0.375101	525.613	87920.6	194566	183	20438	31697
0.389528	533.781	88946.4	196303	181	20385	31643
0.403955	539.793	89734.7	198435	181	20325	31592
0.418382	547.441	90672.7	200219	181	20276	31532
0.432809	553.014	91586.3	202441	180	20220	31472
0.447235	560.482	92513.1	204483	180	20154	31426
0.461662	563.012	93421.7	206483	180	20090	31374
0.476089	575.951	94277.8	208645	178	20048	31332
0.490516	572.925	95292.6	210295	176	19983	31285
0.504943	577.373	96184.6	212334	176	19924	31237
0.51937	580.979	97094.6	214634	176	19862	31181
0.533797	585.106	98066.2	216532	173	19796	31125
0.548224	579.523	98973	218676	172	19743	31075
0.562651	590.736	100091	220845	172	19692	31022
0.577078	598.902	101047	223183	172	19637	30998
0.591505	596.367	102043	225358	172	19574	30954
0.605932	596.645	102828	227571	172	19527	30908
0.620359	599.626	103801	229736	171	19487	30866
0.634786	599.068	104844	231890	169	19449	30809
0.649213	602.476	105999	234258	168	19402	30766
0.66364	615.568	107124	236627	168	19358	30717
0.678067	621.956	107962	238964	168	19306	30670
0.692494	623.787	108857	241151	168	19264	30610
0.706921	621.898	109834	243741	167	19220	30573
0.721348	628.608	110964	246269	167	19179	30534
0.735774	634.365	112309	248550	167	19130	30484
0.750201	629.985	113228	251080	167	19095	30436
0.764628	633.012	114294	253887	166	19051	30397
0.779055	648.324	115429	256385	165	18996	30362
0.793482	656.126	116583	258827	164	18955	30304
0.807909	658.458	117607	261608	163	18915	30264
0.822336	665.636	118890	264155	162	18865	30225
0.836763	667.57	119990	266857	162	18834	30190
0.85119	673.351	121106	269844	162	18805	30151
0.865617	692.662	122410	273054	162	18768	30110
0.880044	699.873	123507	275765	162	18723	30066
0.894471	702.183	124458	278408	162	18674	30024
0.908898	712.181	125727	281138	161	18639	29973
0.923325	734.723	126912	283966	160	18601	29923
0.937752	738.751	128210	287058	159	18557	29880
0.952179	747.831	129523	289833	159	18522	29831
0.966606	750.657	130833	292817	159	18497	29783
0.981033	750.153	132242	295489	157	18460	29742
0.99546	770.4	133727	297998	156	18425	29699
1.00989	785.893	135221	301386	156	18394	29664
1.02431	796.534	136641	304467	156	18361	29623
1.03874	786.839	137655	307777	156	18329	29592
1.05317	800.455	139148	310929	154	18294	29551
1.06759	813.417	140255	314252	154	18256	29515
1.08202	821.126	142090	317379	153	18222	29462
1.09645	842.741	143353	320754	153	18186	29427
1.11088	843.515	144869	324038	152	18153	29394
1.1253	835.931	146324	327163	152	18123	29362
1.13973	850.566	147594	330484	151	18095	29329
1.15416	854.077	149104	333390	151	18065	29298
1.16858	869.875	150771	336315	151	18031	29265
1.18301	876.424	152268	339714	151	18005	29228
1.19744	899.355	153644	343040	151	17982	29196
1.21186	913.202	154898	346253	150	17953	29161
1.22629	915.294	156475	349237	150	17921	29134
1.24072	934.566	157840	352810	148	17887	29100
1.25514	918.577	159505	356601	147	17857	29070
1.26957	938.403	160924	360292	147	17828	29037
1.284	953.742	162713	362886	147	17800	29000
1.29843	961.704	164373	366419	147	17770	28972
1.31285	988.795	165980	370637	146	17743	28939
1.32728	983.01	167779	374586	146	17711	28917
1.34171	996.759	169290	377984	146	17686	28888
1.35613	1007.63	171093	381568	144	17664	28856
1.37056	1029.3	173002	385181	144	17642	28825
1.38499	1034.28	174780	388989	143	17600	28800
1.39941	1056.24	176625	392683	143	17566	28757
1.41384	1104.1	178461	395852	142	17542	28730
1.42827	1116.8	179956	399182	142	17520	28701
1.4427	1120.72	181611	403408	142	17500	28678
1.45712	1148.38	183557	407843	141	17477	28650
1.47155	1182.61	185524	411950	141	17454	28621
1.48598	1186.2	187335	416151	140	17427	28585
1.5004	1206.22	189215	420579	140	17404	28555
1.51483	1204.61	191614	424815	140	17381	28529
1.52926	1205.05	193268	428855	139	17360	28491
1.54368	1230.43	195518	433971	139	17334	28469
1.55811	1227.68	197409	437377	139	17320	28442
1.57254	1260.96	199667	441956	139	17299	28418
1.58696	1272.99	201978	446124	139	17274	28393
1.60139	1322	204076	449890	139	17257	28370
1.61582	1328.7	205736	454947	138	17239	28341
1.63025	1315.73	208202	459668	138	17219	28313
1.64467	1300.77	210183	464370	138	17200	28290
1.6591	1317.28	212291	468781	138	17174	28264
1.67353	1334.48	214334	474514	138	17147	28230
1.68795	1366.76	216955	478903	138	17122	28207
1.70238	1383.63	219049	483274	137	17104	28180
1.71681	1402.11	220923	488667	137	17084	28160
1.73123	1401.98	222811	493469	137	17074	28140
1.74566	1419.06	224617	497561	137	17053	28117
1.76009	1446.48	227318	501787	137	17033	28098
1.77451	1462.4	229947	506371	137	17017	28069
1.78894	1437.39	232954	511286	137	16999	28046
1.80337	1444.06	234802	516559	137	16976	28022
1.8178	1453.33	237031	522667	137	16955	27998
1.83222	1468.07	239840	527253	137	16939	27977
1.84665	1510.35	241977	531548	137	16916	27947
1.86108	1523.51	244756	535922	137	16896	27921
1.8755	1579.51	247909	540370	137	16873	27902
1.88993	1583.3	249791	547125	137	16850	27880
1.90436	1581.7	251995	552521	137	16834	27856
1.91878	1606.02	254395	557528	136	16820	27834
1.93321	1630.95	256755	562974	136	16807	27811
1.94764	1643.64	258965	569384	135	16787	27783
1.96207	1652.26	262328	576158	135	16774	27759
1.97649	1682.64	264934	583224	135	16758	27745
1.99092	1715.77	267069	589792	135	16734	27716
2.00535	1748.07	269426	595618	135	16723	27692
2.01977	1773.53	272219	601687	135	16706	27670
2.0342	1778.79	275756	607334	135	16686	27648
2.04863	1787.14	277577	612477	135	16667	27619
2.06305	1795.6	279903	618211	135	16651	27598
2.07748	1812.29	282067	624415	135	16640	27578
2.09191	1812.01	285512	631118	135	16624	27563
2.10633	1845.16	287921	638028	135	16606	27542
2.12076	1853.81	291340	644778	135	16595	27522
2.13519	1883.2	294498	651736	135	16581	27502
2.14962	1866.42	296692	658355	134	16568	27486
2.16404	1925.32	299774	664360	134	16552	27468
2.17847	2004.16	303292	671360	134	16538	27445
2.1929	1994.83	305522	677454	134	16519	27426
2.20732	1966.18	308627	683069	133	16501	27407
2.22175	1956.06	311850	690130	133	16485	27389
2.23618	1981.66	314798	697166	133	16466	27369
2.2506	1990.34	318205	703763	133	16448	27353
2.26503	2099.13	321681	710993	133	16427	27335
2.27946	2095.94	324694	717257	132	16418	27317
2.29389	2057.58	328262	722955	132	16408	27305
2.30831	2050.26	331836	728277	131	16395	27286
2.32274	2122.32	335276	734584	131	16382	27267
2.33717	2120.41	338420	742654	131	16373	27253
2.35159	2176.35	342093	750804	131	16358	27240
2.36602	2217.52	345482	758831	131	16350	27225
2.38045	2242.14	348987	766807	131	16337	27214
2.39487	2271.42	351630	774776	131	16323	27202
2.4093	2311.72	355030	781539	131	16307	27188
2.42373	2298.21	357283	791097	130	16301	27167
2.43815	2360.84	360735	798219	130	16289	27149
2.45258	2445.73	364773	804889	130	16281	27133
2.46701	2447.34	369253	811336	130	16271	27109
2.48144	2469.19	373166	818831	130	16258	27095
2.49586	2524.93	375651	828211	130	16246	27068
2.51029	2557.24	380533	835013	130	16229	27054
2.52472	2556.56	385144	844948	130	16218	27040
2.53914	2587.51	388824	853629	129	16203	27022
2.55357	2634.99	392757	862769	129	16187	26991
2.568	2650.16	396561	872577	129	16172	26972
2.58242	2702.05	401832	881491	129	16158	26960
2.59685	2662.52	405243	887408	129	16149	26941
2.61128	2748.56	410314	893191	129	16132	26925
2.6257	2791.59	414465	901135	129	16115	26907
2.64013	2741.63	418618	908268	129	16105	26890
2.65456	2780.03	422442	917910	129	16096	26877
2.66899	2867.39	426133	928767	129	16087	26864
2.68341	2988.91	430577	938903	128	16075	26850
2.69784	2887.33	436128	945803	128	16063	26832
2.71227	2944.08	441123	953946	128	16047	26823
2.72669	2956.49	445743	963661	128	16039	26805
2.74112	3064.31	450137	974023	128	16030	26795
2.75555	3038.54	455174	983045	128	16020	26788
2.76997	3079.21	459210	992179	128	16010	26771
2.7844	3092.93	462747	1.00227e+06	128	15996	26760
2.79883	3111.38	469740	1.01195e+06	128	15982	26744
2.81326	3135.25	476119	1.02228e+06	128	15975	26725
2.82768	3161.01	482836	1.03101e+06	128	15961	26709
2.84211	3233.93	489133	1.04249e+06	128	15954	26690
2.85654	3271.47	492526	1.05335e+06	128	15941	26676
2.87096	3243.86	496628	1.06372e+06	128	15925	26669
2.88539	3174.55	500710	1.07106e+06	128	15912	26657
2.89982	3176.47	503707	1.08239e+06	128	15900	26637
2.91424	3217.75	508698	1.09256e+06	128	15891	26627
2.92867	3217.22	513825	1.1031e+06	128	15881	26615
2.9431	3332.55	519142	1.11349e+06	128	15876	26603
2.95752	3409.95	525803	1.12598e+06	128	15866	26594
2.97195	3460.52	530995	1.1364e+06	128	15855	26585
2.98638	3450.6	533582	1.14668e+06	128	15850	26575
3.00081	3427.77	540077	1.15835e+06	128	15839	26567
3.01523	3583.2	547901	1.1694e+06	128	15832	26553
3.02966	3684.29	553379	1.18024e+06	127	15826	26533
3.04409	3755.37	559572	1.19025e+06	127	15819	26519
3.05851	3807.32	564610	1.19645e+06	127	15810	26506
3.07294	3871.25	571723	1.20631e+06	127	15800	26494
3.08737	3823.17	576341	1.21682e+06	127	15794	26490
3.10179	3934.15	583826	1.22806e+06	127	15783	26478
3.11622	4035.87	589691	1.23834e+06	127	15773	26465
3.13065	4100.6	596179	1.2533e+06	127	15765	26455
3.14508	4072.02	601540	1.26258e+06	127	15758	26446
3.1595	4078.88	607136	1.28007e+06	127	15748	26436
3.17393	4090.39	615337	1.28914e+06	127	15734	26424
3.18836	4101.52	618052	1.29926e+06	127	15727	26413
3.20278	4175.95	624336	1.31734e+06	127	15721	26404
3.21721	4193.07	628204	1.32708e+06	127	15710	26389
3.23164	4318.23	634198	1.34319e+06	127	15701	26376
3.24606	4294.12	642425	1.35968e+06	127	15694	26359
3.26049	4291.89	648374	1.37113e+06	127	15685	26347
3.27492	4436.59	653637	1.38599e+06	127	15681	26337
3.28934	4584.15	656523	1.39591e+06	127	15674	26328
3.30377	4557.23	658755	1.41171e+06	127	15663	26319
3.3182	4553.14	665395	1.42367e+06	127	15657	26309
3.33263	4685.35	669295	1.43605e+06	127	15644	26297
3.34705	4646.04	675455	1.44734e+06	127	15636	26280
3.36148	4694.09	680163	1.46314e+06	127	15623	26271
3.37591	4781.88	689471	1.474e+06	126	15617	26259
3.39033	4807.17	697395	1.48727e+06	126	15609	26250
3.40476	4793.3	705955	1.50448e+06	126	15600	26241
3.41919	4854.51	712848	1.52192e+06	126	15592	26229
3.43361	4891.01	719706	1.53382e+06	126	15587	26220
3.44804	4963.86	728624	1.55355e+06	126	15581	26205
3.46247	5137.02	734387	1.56621e+06	126	15575	26196
3.4769	5398.04	740083	1.5841e+06	126	15566	26192
3.49132	5965.3	747908	1.60556e+06	126	15554	26181
3.50575	6117.1	753069	1.6155e+06	126	15542	26169
3.52018	5998.05	760706	1.63248e+06	126	15532	26160
3.5346	6278.37	768919	1.65473e+06	126	15520	26151
3.54903	6296.15	774485	1.67129e+06	126	15511	26145
3.56346	6068.03	779010	1.68921e+06	126	15502	26142
3.57788	6070.98	786916	1.70657e+06	126	15496	26130
3.59231	6079.02	794897	1.72808e+06	126	15489	26124
3.60674	6129.65	801718	1.74337e+06	126	15484	26105
3.62116	6053.47	813263	1.76059e+06	126	15474	26098
3.63559	6216.18	823919	1.77794e+06	126	15466	26085
3.65002	6383.47	835360	1.79812e+06	126	15458	26076
3.66445	6186.59	840628	1.81609e+06	126	15448	26059
3.67887	6196.58	847666	1.83102e+06	126	15446	26051
3.6933	6510.08	856463	1.85055e+06	126	15439	26040
3.70773	6378.38	866751	1.87166e+06	126	15434	26029
3.72215	6573	872787	1.88724e+06	126	15423	26021
3.73658	6704.58	880765	1.90805e+06	126	15416	26012
3.75101	6753.75	887869	1.92973e+06	126	15411	26003
3.76543	6844.13	897967	1.94664e+06	126	15407	25990
3.77986	7016.4	907354	1.96941e+06	126	15400	25982
3.79429	6998.59	918699	1.99645e+06	126	15393	25971
3.80871	7321.47	928885	2.01583e+06	126	15386	25960
3.82314	7273.89	936147	2.03251e+06	126	15379	25952
3.83757	7572.84	943662	2.05545e+06	126	15376	25946
3.852	7929.2	952458	2.07212e+06	126	15368	25936
3.86642	8150.06	960738	2.0976e+06	126	15362	25924
3.88085	8514.48	966903	2.11149e+06	125	15353	25912
3.89528	8407.12	975139	2.13908e+06	125	15347	25905
3.9097	8758.83	983156	2.16359e+06	125	15340	25894
3.92413	8361.13	993742	2.18632e+06	125	15335	25883
3.93856	8172.95	1.00198e+06	2.20163e+06	125	15330	25872
3.95298	8577.07	1.01698e+06	2.22337e+06	125	15325	25858
3.96741	8741.55	1.02622e+06	2.25111e+06	125	15315	25851
3.98184	9047.39	1.03778e+06	2.26752e+06	125	15305	25843
3.99627	9285.68	1.04745e+06	2.29244e+06	124	15300	25835
4.01069	9504.4	1.05307e+06	2.31527e+06	124	15293	25830
4.02512	9584.01	1.06001e+06	2.34026e+06	124	15288	25821
4.03955	9947.72	1.06745e+06	2.36575e+06	124	15280	25808
4.05397	10121.3	1.07433e+06	2.38703e+06	124	15271	25793
4.0684	9980.54	1.08627e+06	2.41345e+06	123	15267	25784
4.08283	10121.8	1.09624e+06	2.43777e+06	123	15260	25774
4.09725	10020.7	1.10697e+06	2.46865e+06	123	15257	25765
4.11168	10233.7	1.11945e+06	2.48891e+06	123	15248	25754
4.12611	9931.58	1.13051e+06	2.52149e+06	123	15244	25741
4.14053	9737.33	1.14327e+06	2.54695e+06	123	15236	25732
4.15496	10388.9	1.15265e+06	2.56441e+06	123	15231	25721
4.16939	10470	1.16311e+06	2.5771e+06	123	15228	25712
4.18382	10444.1	1.17199e+06	2.58899e+06	123	15226	25703
4.19824	10397.7	1.18508e+06	2.61508e+06	123	15220	25696
4.21267	10082.2	1.19406e+06	2.63701e+06	123	15215	25692
4.2271	10159.9	1.20508e+06	2.66121e+06	123	15206	25681
4.24152	10618.9	1.21906e+06	2.69869e+06	123	15202	25669
4.25595	10376.2	1.23273e+06	2.72459e+06	123	15194	25660
4.27038	10698.7	1.25035e+06	2.75452e+06	123	15189	25650
4.2848	10988	1.27008e+06	2.78429e+06	123	15185	25641
4.29923	11414.2	1.28192e+06	2.81278e+06	123	15181	25638
4.31366	11920.4	1.2914e+06	2.83274e+06	123	15173	25630
4.32809	11758.2	1.30239e+06	2.86026e+06	123	15168	25620
4.34251	11698.7	1.31192e+06	2.89068e+06	123	15164	25608
4.35694	11289.4	1.32606e+06	2.92115e+06	123	15161	25596
4.37137	11994.5	1.34369e+06	2.94628e+06	123	15156	25588
4.38579	12540.4	1.35696e+06	2.96351e+06	123	15152	25584
4.40022	12566.5	1.37199e+06	2.98368e+06	123	15148	25577
4.41465	13137.9	1.38513e+06	3.01539e+06	123	15143	25573
4.42907	13726.1	1.39681e+06	3.05537e+06	123	15136	25566
4.4435	13503.2	1.42275e+06	3.07674e+06	123	15128	25554
4.45793	13183.9	1.43906e+06	3.09501e+06	123	15123	25546
4.47235	14395.4	1.45942e+06	3.12755e+06	123	15115	25537
4.48678	14588.7	1.47584e+06	3.16142e+06	123	15114	25531
4.50121	14883.2	1.48396e+06	3.17646e+06	123	15111	25524
4.51564	15021.2	1.49601e+06	3.19521e+06	122	15106	25512
4.53006	15113.7	1.5087e+06	3.23821e+06	122	15100	25506
4.54449	15419.6	1.52294e+06	3.27609e+06	122	15096	25495
4.55892	14977	1.54063e+06	3.28788e+06	121	15093	25490
4.57334	14879.7	1.55704e+06	3.31324e+06	121	15089	25484
4.58777	15821.8	1.56748e+06	3.34973e+06	121	15082	25479
4.6022	15595.9	1.58368e+06	3.37718e+06	120	15073	25471
4.61662	15465.6	1.59779e+06	3.40962e+06	120	15068	25463
4.63105	16930.8	1.61524e+06	3.43342e+06	120	15067	25454
4.64548	17033.9	1.6325e+06	3.48103e+06	120	15065	25446
4.6599	16694.3	1.649e+06	3.5102e+06	120	15059	25438
4.67433	16371.1	1.66172e+06	3.54337e+06	120	15052	25434
4.68876	16414.3	1.67598e+06	3.57427e+06	120	15048	25428
4.70319	16706.3	1.69271e+06	3.61963e+06	120	15045	25425
4.71761	18315.1	1.707e+06	3.65459e+06	120	15038	25418
4.73204	19168	1.73211e+06	3.68443e+06	120	15032	25414
4.74647	20907.4	1.74727e+06	3.71587e+06	120	15023	25408
4.76089	22456.5	1.7658e+06	3.74107e+06	120	15016	25402
4.77532	22665	1.77914e+06	3.76758e+06	119	15007	25398
4.78975	21248.8	1.78632e+06	3.7935e+06	119	15002	25394
4.80417	21599.9	1.7937e+06	3.83355e+06	119	15000	25388
4.8186	20413.8	1.8081e+06	3.87141e+06	119	14997	25380
4.83303	20958	1.83164e+06	3.91189e+06	119	14991	25372
4.84746	22643.7	1.84471e+06	3.95732e+06	119	14983	25367
4.86188	21207	1.86818e+06	4.00752e+06	119	14980	25364
4.87631	23342.1	1.88481e+06	4.03742e+06	119	14975	25360
4.89074	21885.3	1.90048e+06	4.07142e+06	119	14972	25357
4.90516	22509.2	1.93667e+06	4.097e+06	119	14967	25351
4.91959	23358.9	1.96151e+06	4.14189e+06	119	14966	25350
4.93402	22874.7	1.9847e+06	4.17822e+06	119	14963	25341
4.94844	22396.8	1.99839e+06	4.19939e+06	119	14959	25338
4.96287	22416.9	2.01489e+06	4.23461e+06	119	14953	25331
4.9773	22159.4	2.02414e+06	4.26677e+06	119	14946	25324
4.99172	22254.8	2.04019e+06	4.32019e+06	119	14942	25319
5.00615	22605.6	2.05717e+06	4.36329e+06	119	14934	25315
5.02058	22312.9	2.08618e+06	4.42567e+06	119	14931	25312
5.03501	20726.3	2.10005e+06	4.4758e+06	119	14924	25305
5.04943	21001	2.1222e+06	4.51617e+06	119	14916	25301
5.06386	21962.1	2.13735e+06	4.5534e+06	119	14913	25293
5.07829	21042.9	2.15798e+06	4.58275e+06	119	14910	25283
5.09271	21672.1	2.17719e+06	4.61783e+06	119	14907	25277
5.10714	21368.2	2.2005e+06	4.66191e+06	119	14903	25271
5.12157	21731.9	2.22108e+06	4.71413e+06	119	14897	25265
5.13599	22021.8	2.24102e+06	4.76504e+06	119	14895	25257
5.15042	22756.1	2.26925e+06	4.82647e+06	119	14891	25253
5.16485	22676.4	2.29352e+06	4.87661e+06	119	14890	25246
5.17928	22248.2	2.31303e+06	4.93862e+06	119	14888	25242
5.1937	23023.4	2.34489e+06	4.9831e+06	119	14882	25235
5.20813	23060.3	2.35962e+06	5.01882e+06	119	14877	25231
5.22256	23638.1	2.38473e+06	5.09895e+06	119	14875	25225
5.23698	22890.4	2.424e+06	5.14577e+06	119	14872	25215
5.25141	22782.1	2.45932e+06	5.17665e+06	119	14871	25209
5.26584	23956.3	2.49811e+06	5.24237e+06	119	14866	25204
5.28026	24339.7	2.51275e+06	5.28153e+06	119	14861	25195
5.29469	23952	2.53889e+06	5.29937e+06	119	14857	25190
5.30912	24610.2	2.56073e+06	5.34822e+06	119	14854	25185
5.32354	23839.2	2.60702e+06	5.38338e+06	119	14849	25176
5.33797	22832.5	2.62432e+06	5.42959e+06	119	14848	25173
5.3524	23716.5	2.67389e+06	5.47507e+06	119	14842	25165
5.36683	23885.9	2.70565e+06	5.49678e+06	119	14836	25165
5.38125	23958.3	2.72263e+06	5.57137e+06	119	14825	25163
5.39568	24896.3	2.75022e+06	5.61625e+06	119	14823	25157
5.41011	25204	2.7679e+06	5.67125e+06	119	14821	25153
5.42453	24050.9	2.77997e+06	5.72522e+06	119	14819	25147
5.43896	24604.4	2.81195e+06	5.81869e+06	119	14817	25144
5.45339	24770.1	2.84262e+06	5.89788e+06	119	14814	25143
5.46781	25089.2	2.88486e+06	5.97139e+06	119	14810	25137
5.48224	24571.3	2.92749e+06	6.00406e+06	119	14805	25131
5.49667	25035.4	2.9523e+06	6.06927e+06	119	14800	25126
5.5111	25247.6	2.95454e+06	6.13847e+06	119	14796	25122
5.52552	24887.8	2.98505e+06	6.19967e+06	119	14794	25115
5.53995	24441.6	2.99715e+06	6.24523e+06	119	14789	25106
5.55438	25089.9	3.01424e+06	6.3095e+06	119	14786	25101
5.5688	26300.5	3.02414e+06	6.37197e+06	119	14780	25096
5.58323	26021.6	3.05742e+06	6.43825e+06	119	14774	25092
5.59766	25795.9	3.09464e+06	6.50401e+06	119	14769	25089
5.61208	27037.7	3.12827e+06	6.55739e+06	119	14765	25085
5.62651	27276.5	3.16704e+06	6.61293e+06	119	14763	25081
5.64094	27472.2	3.18119e+06	6.70378e+06	119	14760	25074
5.65536	27885.9	3.22837e+06	6.78427e+06	119	14755	25067
5.66979	27212.4	3.26349e+06	6.84743e+06	119	14752	25058
5.68422	25767.5	3.28121e+06	6.93351e+06	119	14750	25054
5.69865	24606.2	3.30611e+06	6.98865e+06	119	14742	25054
5.71307	25429.8	3.34034e+06	7.05325e+06	119	14739	25050
5.7275	25767.4	3.39088e+06	7.13784e+06	119	14734	25043
5.74193	27564.7	3.43784e+06	7.19966e+06	119	14731	25034
5.75635	27932.7	3.4518e+06	7.3138e+06	119	14730	25029
5.77078	29516.7	3.51839e+06	7.34677e+06	119	14728	25026
5.78521	27270.3	3.55005e+06	7.40805e+06	119	14726	25020
5.79963	29340.5	3.59937e+06	7.45982e+06	118	14724	25017
5.81406	28474.1	3.62442e+06	7.51731e+06	118	14722	25016
5.82849	27657.1	3.64054e+06	7.59051e+06	118	14718	25014
5.84291	27560.1	3.67281e+06	7.68402e+06	118	14715	25008
5.85734	27760.3	3.68956e+06	7.76898e+06	118	14713	25001
5.87177	27564	3.70708e+06	7.87243e+06	118	14712	24996
5.8862	28440.8	3.74646e+06	7.951e+06	118	14710	24991
5.90062	26988.3	3.81185e+06	7.99424e+06	118	14706	24989
5.91505	27595.8	3.81864e+06	8.10356e+06	118	14703	24988
5.92948	26665.1	3.86923e+06	8.20409e+06	118	14701	24985
5.9439	25791.9	3.8846e+06	8.29803e+06	118	14699	24980
5.95833	27157.8	3.90759e+06	8.3711e+06	118	14696	24976
5.97276	27033.7	3.90686e+06	8.46562e+06	118	14692	24972
5.98718	26991.9	3.94338e+06	8.56887e+06	118	14687	24969
6.00161	27673.7	3.9762e+06	8.66854e+06	118	14685	24967
6.01604	28173.2	4.02422e+06	8.78369e+06	118	14681	24966
6.03047	27664.1	4.04037e+06	8.88051e+06	118	14680	24962
6.04489	28278.4	4.05706e+06	8.94241e+06	118	14679	24954
6.05932	28064.5	4.05234e+06	8.96325e+06	118	14679	24952
6.07375	28236.3	4.08806e+06	9.0828e+06	118	14675	24945
6.08817	28190.4	4.13128e+06	9.15366e+06	118	14671	24941
6.1026	27481.8	4.17567e+06	9.29565e+06	118	14669	24934
6.11703	27143.6	4.18706e+06	9.3805e+06	118	14664	24928
6.13145	27542.4	4.20979e+06	9.52189e+06	118	14661	24925
6.14588	28952.6	4.27487e+06	9.65528e+06	118	14656	24920
6.16031	28478.8	4.31642e+06	9.72559e+06	118	14654	24917
6.17473	28771.5	4.3467e+06	9.83096e+06	118	14653	24915
6.18916	31520.5	4.40358e+06	9.93392e+06	118	14650	24909
6.20359	33204.9	4.44028e+06	1.00061e+07	118	14645	24909
6.21802	33655.1	4.48063e+06	1.01231e+07	118	14643	24906
6.23244	34454.6	4.53916e+06	1.02407e+07	118	14639	24903
6.24687	33608.9	4.54962e+06	1.03587e+07	118	14637	24900
6.2613	35760.9	4.59205e+06	1.03645e+07	118	14634	24895
6.27572	35958.5	4.62715e+06	1.04481e+07	118	14630	24890
6.29015	36684.7	4.70683e+06	1.05779e+07	118	14627	24882
6.30458	38885.1	4.75408e+06	1.06986e+07	118	14622	24879
6.319	38460.2	4.80726e+06	1.07534e+07	118	14619	24878
6.33343	39476.1	4.8552e+06	1.08089e+07	118	14619	24874
6.34786	39024.5	4.90874e+06	1.09311e+07	118	14618	24871
6.36229	40828.6	5.00664e+06	1.09714e+07	118	14615	24868
6.37671	41878.4	5.06259e+06	1.10545e+07	118	14614	24864
6.39114	42581.2	5.09979e+06	1.119e+07	118	14612	24859
6.40557	43616.7	5.12223e+06	1.12318e+07	118	14608	24857
6.41999	46583.8	5.17353e+06	1.13495e+07	118	14605	24854
6.43442	48408.3	5.24994e+06	1.14591e+07	118	14604	24851
6.44885	45410.9	5.29261e+06	1.16313e+07	118	14601	24843
6.46327	44900.8	5.31414e+06	1.17456e+07	118	14599	24842
6.4777	44889.4	5.35952e+06	1.18204e+07	118	14598	24839
6.49213	44465.6	5.43033e+06	1.1943e+07	118	14594	24836
6.50655	43741.4	5.5096e+06	1.2025e+07	118	14591	24833
6.52098	45937.9	5.56707e+06	1.21736e+07	118	14589	24828
6.53541	46564.5	5.6443e+06	1.22606e+07	118	14586	24826
6.54984	48813.6	5.67577e+06	1.2299e+07	118	14583	24824
6.56426	49611.4	5.73618e+06	1.24236e+07	118	14580	24822
6.57869	46907.1	5.76961e+06	1.25915e+07	118	14578	24817
6.59312	43411.3	5.85103e+06	1.26873e+07	118	14578	24813
6.60754	43341.4	5.92897e+06	1.27484e+07	118	14572	24811
6.62197	44179.3	5.94081e+06	1.27945e+07	118	14568	24807
6.6364	42409.4	6.00332e+06	1.28613e+07	118	14566	24806
6.65082	42387.6	6.06252e+06	1.29641e+07	118	14561	24802
6.66525	42702.1	6.10115e+06	1.30201e+07	118	14560	24800
6.67968	42664.2	6.18515e+06	1.30579e+07	118	14557	24796
6.6941	41874.5	6.24233e+06	1.32319e+07	118	14557	24793
6.70853	41695.8	6.26774e+06	1.33361e+07	118	14554	24792
6.72296	41744	6.32261e+06	1.33931e+07	118	14551	24787
6.73739	41243.1	6.37409e+06	1.34491e+07	118	14547	24783
6.75181	43604.8	6.46833e+06	1.3558e+07	118	14540	24782
6.76624	44540.3	6.49779e+06	1.36849e+07	118	14538	24779
6.78067	47647.8	6.52904e+06	1.3831e+07	118	14537	24774
6.79509	45932.6	6.59358e+06	1.39826e+07	118	14536	24771
6.80952	46925	6.67208e+06	1.40401e+07	118	14529	24767
6.82395	47973.1	6.69843e+06	1.41157e+07	118	14527	24765
6.83837	49109.4	6.77131e+06	1.42419e+07	118	14524	24757
6.8528	43139.5	6.82349e+06	1.44217e+07	118	14521	24753
6.86723	40677.4	6.87559e+06	1.45949e+07	118	14520	24749
6.88166	42248.8	6.89399e+06	1.47749e+07	118	14512	24744
6.89608	43680.8	6.97192e+06	1.47945e+07	118	14511	24739
6.91051	42292.4	7.04067e+06	1.48274e+07	118	14510	24735
6.92494	42519.5	7.04115e+06	1.49484e+07	118	14506	24732
6.93936	42247.7	7.09373e+06	1.50373e+07	118	14504	24724
6.95379	43598.9	7.10472e+06	1.52276e+07	118	14503	24724
6.96822	48417.4	7.15886e+06	1.54424e+07	118	14501	24722
6.98264	49758.6	7.19658e+06	1.56061e+07	118	14500	24721
6.99707	53380.4	7.26608e+06	1.58022e+07	118	14496	24715
7.0115	51183.7	7.32561e+06	1.59828e+07	118	14494	24711
7.02592	52154.2	7.35896e+06	1.60581e+07	118	14490	24706
7.04035	53702.3	7.43376e+06	1.61787e+07	118	14486	24704
7.05478	55701.2	7.45971e+06	1.62358e+07	118	14484	24699
7.06921	52570.7	7.52713e+06	1.64301e+07	118	14481	24697
7.08363	53320.5	7.59344e+06	1.64591e+07	118	14481	24692
7.09806	53051.6	7.70421e+06	1.65095e+07	118	14480	24689
7.11249	51290.3	7.72324e+06	1.66602e+07	118	14477	24685
7.12691	49283.3	7.77352e+06	1.67327e+07	118	14477	24681
7.14134	50317.1	7.81037e+06	1.68119e+07	118	14477	24681
7.15577	50804.6	7.8473e+06	1.694e+07	118	14474	24676
7.17019	52094	7.84154e+06	1.70944e+07	118	14471	24670
7.18462	52708.2	7.85343e+06	1.72352e+07	118	14469	24668
7.19905	51756.5	7.93444e+06	1.74204e+07	118	14464	24667
7.21348	51982.8	8.02714e+06	1.76559e+07	118	14463	24665
7.2279	54580.5	8.05405e+06	1.78749e+07	118	14460	24660
7.24233	51889.9	8.13887e+06	1.80069e+07	118	14457	24656
7.25676	52437.5	8.24594e+06	1.81928e+07	118	14456	24653
7.27118	54193.6	8.31311e+06	1.83758e+07	118	14453	24651
7.28561	57875.6	8.4134e+06	1.84694e+07	118	14452	24646
7.30004	59719.3	8.44974e+06	1.85664e+07	118	14452	24642
7.31446	61212	8.58697e+06	1.86442e+07	118	14448	24640
7.32889	59857.2	8.71565e+06	1.88117e+07	118	14445	24639
7.34332	61534.8	8.80961e+06	1.90271e+07	118	14444	24637
7.35774	57554.2	8.91139e+06	1.92081e+07	118	14444	24634
7.37217	56516.4	9.05852e+06	1.9452e+07	118	14440	24630
7.3866	61018.8	9.12091e+06	1.95765e+07	118	14438	24628
7.40103	61138.2	9.24651e+06	1.96373e+07	118	14437	24626
7.41545	59376	9.25076e+06	1.98459e+07	118	14433	24625
7.42988	56465.9	9.25888e+06	1.9849e+07	118	14429	24622
7.44431	57933.8	9.30606e+06	2.00272e+07	118	14428	24618
7.45873	56992.4	9.34855e+06	2.01694e+07	118	14425	24615
7.47316	61454.2	9.4978e+06	2.02603e+07	118	14421	24612
7.48759	63336.6	9.63899e+06	2.04974e+07	118	14420	24610
7.50201	66146	9.75276e+06	2.0631e+07	118	14420	24609
7.51644	63453.9	9.80738e+06	2.07548e+07	118	14416	24606
7.53087	65311.4	9.93193e+06	2.09875e+07	118	14415	24600
7.5453	64602.9	9.91395e+06	2.11164e+07	118	14411	24596
7.55972	68296.9	9.9804e+06	2.13007e+07	118	14408	24589
7.57415	67829.8	1.00235e+07	2.14534e+07	118	14405	24586
7.58858	64395	1.01301e+07	2.1633e+07	118	14401	24583
7.603	69761	1.01831e+07	2.18897e+07	118	14399	24580
7.61743	69098.3	1.0201e+07	2.1996e+07	118	14394	24576
7.63186	70766.3	1.02452e+07	2.20543e+07	118	14390	24574
7.64628	68843	1.03476e+07	2.21515e+07	118	14389	24569
7.66071	68314.8	1.05042e+07	2.22022e+07	118	14387	24568
7.67514	66805.4	1.05973e+07	2.23621e+07	118	14385	24563
7.68956	66969.1	1.07396e+07	2.24417e+07	118	14385	24560
7.70399	65731.5	1.07353e+07	2.26136e+07	118	14383	24557
7.71842	65490	1.07904e+07	2.28509e+07	118	14381	24555
7.73285	65995.9	1.09079e+07	2.29264e+07	118	14379	24550
7.74727	68263.4	1.09832e+07	2.30206e+07	118	14372	24548
7.7617	70554.7	1.10232e+07	2.31571e+07	118	14369	24546
7.77613	68602.6	1.11091e+07	2.33556e+07	118	14367	24542
7.79055	68247.2	1.11376e+07	2.36627e+07	118	14365	24538
7.80498	69070	1.11568e+07	2.3737e+07	118	14364	24533
7.81941	70345.1	1.1223e+07	2.39168e+07	118	14363	24531
7.83383	74739.6	1.13091e+07	2.41572e+07	118	14361	24528
7.84826	76642.2	1.14591e+07	2.42202e+07	118	14359	24527
7.86269	75681.6	1.15308e+07	2.43977e+07	118	14357	24526
7.87711	75966.1	1.16574e+07	2.45248e+07	118	14354	24523
7.89154	82110.3	1.17621e+07	2.46658e+07	118	14352	24522
7.90597	84362.1	1.19442e+07	2.49317e+07	118	14348	24517
7.9204	85664.4	1.20105e+07	2.52419e+07	118	14348	24516
7.93482	83878.2	1.19461e+07	2.5379e+07	118	14345	24513
7.94925	88008.1	1.20219e+07	2.54931e+07	118	14342	24509
7.96368	87474.6	1.19849e+07	2.56092e+07	118	14339	24508
7.9781	92337.2	1.21138e+07	2.5837e+07	118	14338	24504
7.99253	87834.5	1.22232e+07	2.61492e+07	118	14337	24499
8.00696	88403.8	1.23561e+07	2.64195e+07	118	14333	24497
8.02138	89374.1	1.24767e+07	2.65641e+07	118	14333	24492
8.03581	91463.2	1.25901e+07	2.67384e+07	118	14329	24487
8.05024	88386.7	1.26442e+07	2.6881e+07	118	14328	24484
8.06467	91226.4	1.26749e+07	2.70829e+07	118	14328	24483
8.07909	96631.2	1.27467e+07	2.74864e+07	118	14328	24482
8.09352	97262.1	1.28299e+07	2.76908e+07	118	14327	24479
8.10795	95218.6	1.29402e+07	2.80289e+07	118	14327	24477
8.12237	97549.5	1.30707e+07	2.82163e+07	118	14322	24475
8.1368	97015.7	1.3206e+07	2.83089e+07	118	14319	24474
8.15123	98887.8	1.32531e+07	2.85247e+07	118	14319	24471
8.16565	101883	1.33959e+07	2.87631e+07	118	14317	24467
8.18008	97018.4	1.34936e+07	2.88317e+07	118	14317	24464
8.19451	100076	1.36845e+07	2.88589e+07	118	14316	24463
8.20893	101396	1.38604e+07	2.90553e+07	118	14316	24461
8.22336	102112	1.38984e+07	2.94172e+07	118	14315	24459
8.23779	101862	1.41283e+07	2.98158e+07	118	14315	24455
8.25222	106774	1.42044e+07	3.01377e+07	118	14315	24452
8.26664	108776	1.43192e+07	3.04228e+07	118	14313	24449
8.28107	111423	1.44598e+07	3.06679e+07	118	14311	24447
8.2955	107017	1.45206e+07	3.0895e+07	118	14309	24441
8.30992	109189	1.47312e+07	3.11134e+07	118	14308	24441
8.32435	107799	1.48569e+07	3.13022e+07	118	14307	24440
8.33878	111634	1.50365e+07	3.14469e+07	118	14304	24438
8.3532	113237	1.50604e+07	3.17292e+07	118	14304	24438
8.36763	111891	1.51128e+07	3.18581e+07	118	14300	24432
8.38206	112235	1.50854e+07	3.20734e+07	118	14300	24428
8.39649	120953	1.52003e+07	3.22322e+07	118	14299	24427
8.41091	122230	1.54559e+07	3.2318e+07	118	14297	24426
8.42534	130323	1.54926e+07	3.24865e+07	118	14294	24426
8.43977	131297	1.55758e+07	3.27537e+07	118	14290	24423
8.45419	131001	1.57285e+07	3.31944e+07	118	14289	24422
8.46862	134453	1.5969e+07	3.36068e+07	118	14288	24419
8.48305	135021	1.59266e+07	3.39136e+07	118	14285	24416
8.49747	133196	1.60655e+07	3.41746e+07	118	14284	24413
8.5119	142466	1.6234e+07	3.44384e+07	118	14283	24410
8.52633	137625	1.62601e+07	3.43923e+07	118	14281	24410
8.54075	134200	1.6388e+07	3.4876e+07	118	14281	24405
8.55518	138553	1.64884e+07	3.49635e+07	118	14278	24404
8.56961	133701	1.64841e+07	3.51372e+07	118	14277	24404
8.58404	131213	1.67244e+07	3.55892e+07	118	14277	24400
8.59846	128447	1.67779e+07	3.58654e+07	118	14275	24398
8.61289	130737	1.6931e+07	3.62242e+07	118	14274	24395
8.62732	133043	1.71077e+07	3.64963e+07	118	14274	24392
8.64174	136104	1.71991e+07	3.68303e+07	118	14273	24388
8.65617	136045	1.73179e+07	3.72341e+07	118	14272	24386
8.6706	140728	1.73866e+07	3.75624e+07	118	14271	24385
8.68502	137211	1.74577e+07	3.78574e+07	118	14271	24384
8.69945	139321	1.76304e+07	3.82064e+07	118	14271	24384
8.71388	138263	1.76589e+07	3.86354e+07	118	14270	24380
8.7283	144961	1.76956e+07	3.91725e+07	118	14267	24374
8.74273	152186	1.78418e+07	3.9248e+07	118	14265	24372
8.75716	155503	1.80139e+07	3.93743e+07	118	14265	24368
8.77159	165422	1.8109e+07	3.97506e+07	118	14264	24366
8.78601	175469	1.82465e+07	3.99816e+07	118	14263	24363
8.80044	175900	1.82922e+07	4.05701e+07	118	14259	24363
8.81487	175577	1.84434e+07	4.08245e+07	118	14257	24362
8.82929	180654	1.85859e+07	4.12334e+07	118	14256	24359
8.84372	190667	1.86919e+07	4.14594e+07	118	14253	24356
8.85815	188712	1.89121e+07	4.15967e+07	118	14250	24352
8.87257	180179	1.91092e+07	4.16775e+07	118	14250	24349
8.887	186768	1.92307e+07	4.19947e+07	118	14249	24349
8.90143	199311	1.93074e+07	4.24665e+07	118	14246	24347
8.91586	190973	1.93965e+07	4.26697e+07	118	14245	24345
8.93028	195396	1.95595e+07	4.27257e+07	118	14245	24343
8.94471	200406	1.97435e+07	4.32317e+07	118	14244	24338
8.95914	194428	2.00308e+07	4.34581e+07	117	14244	24333
8.97356	199227	2.00809e+07	4.36637e+07	117	14244	24332
8.98799	206388	2.02583e+07	4.39662e+07	117	14242	24331
9.00242	216051	2.04213e+07	4.43129e+07	117	14242	24326
9.01684	213564	2.04501e+07	4.46825e+07	117	14240	24325
9.03127	205436	2.07206e+07	4.49768e+07	117	14240	24323
9.0457	204216	2.09941e+07	4.51657e+07	117	14238	24318
9.06012	202610	2.11687e+07	4.56206e+07	117	14237	24318
9.07455	206346	2.12678e+07	4.54828e+07	117	14236	24316
9.08898	200338	2.14319e+07	4.59164e+07	117	14236	24312
9.10341	211987	2.1606e+07	4.63306e+07	117	14234	24309
9.11783	206810	2.1854e+07	4.64259e+07	117	14234	24307
9.13226	193180	2.204e+07	4.72151e+07	117	14233	24303
9.14669	199462	2.22192e+07	4.75197e+07	117	14233	24302
9.16111	194722	2.2364e+07	4.81146e+07	117	14231	24302
9.17554	199932	2.25443e+07	4.81984e+07	117	14228	24296
9.18997	195843	2.29061e+07	4.84093e+07	117	14228	24295
9.20439	199522	2.30857e+07	4.85469e+07	117	14225	24292
9.21882	191599	2.3331e+07	4.88805e+07	117	14220	24288
9.23325	193011	2.36812e+07	4.90682e+07	117	14220	24287
9.24768	194214	2.38808e+07	4.92632e+07	117	14218	24284
9.2621	182568	2.40066e+07	4.94908e+07	117	14218	24281
9.27653	179516	2.40754e+07	4.93897e+07	117	14217	24278
9.29096	179065	2.41867e+07	4.96507e+07	117	14217	24277
9.30538	185567	2.41219e+07	5.01753e+07	117	14217	24276
9.31981	190760	2.4256e+07	5.05193e+07	117	14216	24275
9.33424	187477	2.4468e+07	5.09054e+07	117	14215	24273
9.34866	204461	2.45402e+07	5.12836e+07	117	14214	24269
9.36309	204358	2.50221e+07	5.13297e+07	117	14213	24266
9.37752	196122	2.518e+07	5.1467e+07	117	14212	24265
9.39194	196400	2.52426e+07	5.16554e+07	117	14210	24265
9.40637	192728	2.54842e+07	5.15546e+07	117	14208	24261
9.4208	198080	2.57184e+07	5.17181e+07	117	14207	24260
9.43523	193250	2.58309e+07	5.22665e+07	117	14205	24257
9.44965	190833	2.57224e+07	5.291e+07	117	14204	24256
9.46408	195593	2.58255e+07	5.28857e+07	117	14203	24254
9.47851	191043	2.60115e+07	5.29443e+07	117	14202	24253
9.49293	188672	2.61763e+07	5.37325e+07	117	14202	24251
9.50736	187029	2.62368e+07	5.45187e+07	117	14199	24249
9.52179	185352	2.62349e+07	5.50762e+07	117	14198	24248
9.53621	180386	2.64377e+07	5.46072e+07	117	14196	24246
9.55064	190901	2.66507e+07	5.50212e+07	117	14193	24245
9.56507	189361	2.70175e+07	5.51521e+07	117	14191	24242
9.5795	187491	2.72278e+07	5.52674e+07	117	14191	24241
9.59392	203546	2.73637e+07	5.55149e+07	117	14191	24238
9.60835	207234	2.74666e+07	5.58557e+07	117	14190	24236
9.62278	199721	2.76123e+07	5.60114e+07	117	14190	24234
9.6372	212211	2.78622e+07	5.65517e+07	117	14187	24231
9.65163	209360	2.80961e+07	5.70286e+07	117	14185	24231
9.66606	207720	2.82689e+07	5.78197e+07	117	14184	24231
9.68048	221582	2.83129e+07	5.83568e+07	116	14184	24225
9.69491	223716	2.87119e+07	5.87548e+07	116	14184	24224
9.70934	223586	2.88312e+07	5.89175e+07	116	14184	24222
9.72376	214840	2.92118e+07	5.93711e+07	116	14184	24220
9.73819	216292	2.93305e+07	5.97633e+07	116	14184	24219
9.75262	219581	2.93797e+07	6.05711e+07	116	14183	24219
9.76705	222715	2.96438e+07	6.12923e+07	116	14181	24215
9.78147	226952	2.97942e+07	6.11051e+07	116	14180	24213
9.7959	227832	2.97387e+07	6.14122e+07	116	14177	24212
9.81033	232015	2.9777e+07	6.23136e+07	116	14176	24210
9.82475	226830	2.9869e+07	6.27608e+07	116	14176	24209
9.83918	232628	3.02174e+07	6.2479e+07	116	14174	24206
9.85361	250354	3.03286e+07	6.29225e+07	116	14174	24201
9.86803	243998	3.06399e+07	6.32772e+07	116	14170	24200
9.88246	248287	3.09402e+07	6.32516e+07	116	14167	24199
9.89689	246961	3.10893e+07	6.36718e+07	116	14165	24196
9.91131	251107	3.07599e+07	6.33988e+07	116	14165	24194
9.92574	259873	3.1152e+07	6.36189e+07	116	14164	24191
9.94017	251503	3.14078e+07	6.418e+07	116	14163	24189
9.9546	266078	3.15666e+07	6.47846e+07	116	14163	24188
9.96902	281170	3.1836e+07	6.52894e+07	116	14163	24186
9.98345	278245	3.18793e+07	6.53052e+07	116	14161	24185
9.99788	273409	3.19406e+07	6.58202e+07	116	14161	24184
10.0123	266666	3.23237e+07	6.60461e+07	116	14160	24183
10.0267	266292	3.26617e+07	6.6343e+07	116	14160	24182
10.0412	265605	3.2978e+07	6.66827e+07	116	14159	24180
10.0556	237839	3.32392e+07	6.70816e+07	116	14158	24178
10.07	231881	3.34078e+07	6.77713e+07	116	14158	24176
10.0844	232046	3.35945e+07	6.7949e+07	116	14157	24175
10.0989	231554	3.40432e+07	6.88911e+07	116	14157	24174
10.1133	234331	3.41503e+07	6.97359e+07	116	14156	24171
10.1277	232322	3.46328e+07	7.05626e+07	116	14154	24170
10.1421	237491	3.48001e+07	7.1406e+07	116	14153	24167
10.1566	237628	3.52162e+07	7.0835e+07	116	14150	24163
10.171	246126	3.56698e+07	7.12097e+07	116	14148	24163
10.1854	253164	3.5893e+07	7.1801e+07	116	14148	24161
10.1999	251363	3.59396e+07	7.23481e+07	116	14146	24158
10.2143	242588	3.61133e+07	7.3003e+07	116	14145	24157
10.2287	248449	3.64695e+07	7.30747e+07	116	14145	24155
10.2431	257612	3.66872e+07	7.39344e+07	115	14145	24154
10.2576	257431	3.69737e+07	7.37284e+07	115	14143	24153
10.272	273384	3.75403e+07	7.45955e+07	115	14140	24151
10.2864	274458	3.79945e+07	7.50786e+07	115	14140	24150
10.3008	282434	3.80947e+07	7.47889e+07	115	14140	24150
10.3153	299978	3.81609e+07	7.52944e+07	115	14137	24150
10.3297	304993	3.83306e+07	7.5559e+07	115	14136	24150
10.3441	292827	3.83986e+07	7.5916e+07	115	14136	24147
10.3586	297572	3.84552e+07	7.59807e+07	115	14133	24147
10.373	310164	3.92028e+07	7.6071e+07	115	14129	24147
10.3874	303603	3.92713e+07	7.60924e+07	115	14127	24146
10.4018	290727	3.96986e+07	7.62399e+07	115	14125	24145
10.4163	311631	4.00073e+07	7.71218e+07	115	14125	24145
10.4307	346526	4.02238e+07	7.73083e+07	115	14124	24144
10.4451	355577	4.04791e+07	7.79741e+07	115	14124	24142
10.4595	366258	4.07006e+07	7.80211e+07	115	14122	24139
10.474	349820	4.15025e+07	7.86978e+07	115	14122	24138
10.4884	336036	4.11595e+07	7.8753e+07	115	14122	24135
10.5028	352163	4.16273e+07	7.89203e+07	115	14120	24134
10.5172	351205	4.20842e+07	7.96223e+07	115	14120	24132
10.5317	347951	4.25295e+07	7.99695e+07	115	14120	24131
10.5461	363398	4.30661e+07	8.02303e+07	115	14118	24130
10.5605	329423	4.28155e+07	8.1168e+07	115	14117	24127
10.575	317032	4.30823e+07	8.14697e+07	115	14116	24126
10.5894	305430	4.32703e+07	8.21306e+07	115	14115	24124
10.6038	301441	4.33024e+07	8.23071e+07	115	14115	24123
10.6182	307489	4.36727e+07	8.27564e+07	115	14113	24122
10.6327	314066	4.42574e+07	8.29597e+07	115	14113	24119
10.6471	313600	4.45358e+07	8.31971e+07	115	14113	24118
10.6615	302274	4.49701e+07	8.29662e+07	115	14113	24113
10.6759	294563	4.5384e+07	8.27773e+07	115	14112	24109
10.6904	328953	4.52545e+07	8.30869e+07	115	14110	24108
10.7048	339607	4.52913e+07	8.39924e+07	115	14110	24108
10.7192	343390	4.53162e+07	8.41986e+07	115	14108	24105
10.7337	383680	4.55203e+07	8.44825e+07	115	14107	24102
10.7481	379574	4.56391e+07	8.44553e+07	115	14106	24101
10.7625	395799	4.62955e+07	8.50203e+07	115	14106	24100
10.7769	403864	4.66763e+07	8.55127e+07	115	14105	24099
10.7914	378834	4.74553e+07	8.57179e+07	115	14105	24098
10.8058	363167	4.7748e+07	8.6129e+07	115	14104	24096
10.8202	361757	4.81607e+07	8.69724e+07	115	14103	24094
10.8346	344953	4.85972e+07	8.76812e+07	115	14103	24093
10.8491	343954	4.85781e+07	8.79244e+07	115	14103	24092
10.8635	357256	4.92761e+07	8.83888e+07	115	14103	24091
10.8779	397158	4.93727e+07	8.89798e+07	115	14102	24089
10.8923	440467	4.94279e+07	8.96961e+07	115	14101	24087
10.9068	403800	5.00309e+07	8.99611e+07	115	14100	24086
10.9212	380640	5.06374e+07	9.04034e+07	115	14100	24085
10.9356	359491	5.08146e+07	9.06966e+07	115	14100	24085
10.9501	407459	5.11485e+07	9.1305e+07	115	14098	24083
10.9645	433501	5.16057e+07	9.2197e+07	115	14097	24083
10.9789	518503	5.1982e+07	9.23055e+07	115	14095	24082
10.9933	532344	5.18021e+07	9.30159e+07	115	14095	24081
11.0078	534025	5.26927e+07	9.32795e+07	115	14092	24081
11.0222	507317	5.32507e+07	9.35364e+07	115	14092	24078
11.0366	492190	5.35686e+07	9.39832e+07	115	14088	24078
11.051	528906	5.37384e+07	9.43685e+07	115	14087	24076
11.0655	544305	5.41649e+07	9.45571e+07	115	14086	24076
11.0799	521989	5.43695e+07	9.56113e+07	115	14084	24075
11.0943	519935	5.42569e+07	9.63649e+07	115	14084	24075
11.1088	534131	5.40381e+07	9.73059e+07	115	14083	24075
11.1232	507795	5.39827e+07	9.78519e+07	115	14081	24073
11.1376	484242	5.44588e+07	9.77778e+07	115	14081	24072
11.152	488095	5.52298e+07	9.75255e+07	115	14079	24072
11.1665	488693	5.5275e+07	9.81454e+07	115	14078	24071
11.1809	505906	5.51591e+07	9.85107e+07	115	14077	24070
11.1953	487067	5.53852e+07	9.8128e+07	115	14076	24069
11.2097	478488	5.55577e+07	9.81036e+07	115	14075	24068
11.2242	456586	5.57319e+07	9.90731e+07	115	14073	24068
11.2386	471434	5.59456e+07	1.00046e+08	115	14070	24068
11.253	479883	5.62869e+07	1.00145e+08	115	14070	24068
11.2674	527256	5.6829e+07	1.00654e+08	115	14068	24067
11.2819	499751	5.7155e+07	1.00967e+08	115	14065	24067
11.2963	561014	5.74778e+07	1.01243e+08	115	14065	24065
11.3107	543974	5.74813e+07	1.0235e+08	115	14064	24064
11.3252	568947	5.79789e+07	1.02698e+08	115	14063	24062
11.3396	575654	5.77642e+07	1.02893e+08	115	14062	24059
11.354	566468	5.84893e+07	1.03408e+08	115	14061	24058
11.3684	574289	5.87988e+07	1.03494e+08	115	14060	24055
11.3829	594512	5.89305e+07	1.04017e+08	115	14058	24051
11.3973	587153	5.8958e+07	1.04338e+08	115	14056	24046
11.4117	598902	5.91304e+07	1.04897e+08	115	14054	24045
11.4261	602526	6.00506e+07	1.0524e+08	115	14054	24042
11.4406	617993	5.99198e+07	1.06016e+08	115	14054	24041
11.455	607430	6.02775e+07	1.07477e+08	115	14054	24039
11.4694	637897	6.06889e+07	1.07711e+08	115	14054	24039
11.4839	645448	6.11521e+07	1.07824e+08	115	14053	24039
11.4983	645876	6.11305e+07	1.08356e+08	115	14052	24037
11.5127	684556	6.13081e+07	1.08865e+08	115	14052	24036
11.5271	672708	6.1488e+07	1.09464e+08	115	14052	24035
11.5416	639232	6.16221e+07	1.09683e+08	115	14051	24034
11.556	618827	6.18882e+07	1.10457e+08	115	14050	24033
11.5704	623484	6.19976e+07	1.10946e+08	115	14050	24032
11.5848	679245	6.20112e+07	1.11908e+08	115	14048	24031
11.5993	751381	6.23482e+07	1.11718e+08	115	14048	24030
11.6137	763635	6.24156e+07	1.11859e+08	115	14048	24029
11.6281	715491	6.27425e+07	1.12457e+08	115	14048	24029
11.6425	725896	6.26574e+07	1.13079e+08	115	14048	24028
11.657	677603	6.31033e+07	1.13719e+08	115	14048	24027
11.6714	713096	6.33477e+07	1.143e+08	115	14048	24024
11.6858	755699	6.36124e+07	1.14457e+08	115	14048	24021
11.7003	735478	6.38359e+07	1.14528e+08	115	14048	24020
11.7147	727073	6.37985e+07	1.14987e+08	115	14048	24020
11.7291	751237	6.43646e+07	1.16306e+08	115	14047	24019
11.7435	733557	6.49947e+07	1.17038e+08	115	14047	24016
11.758	731639	6.49282e+07	1.1753e+08	115	14047	24015
11.7724	691535	6.51472e+07	1.18113e+08	115	14047	24015
11.7868	702345	6.53027e+07	1.18555e+08	115	14046	24014
11.8012	674926	6.52822e+07	1.18883e+08	115	14046	24013
11.8157	619804	6.57941e+07	1.19606e+08	115	14045	24012
11.8301	535863	6.6171e+07	1.19826e+08	115	14043	24011
11.8445	518290	6.64292e+07	1.20966e+08	115	14041	24009
11.859	529173	6.62453e+07	1.22207e+08	115	14041	24006
11.8734	551870	6.65663e+07	1.2235e+08	115	14040	24004
11.8878	574348	6.7143e+07	1.23283e+08	115	14039	24002
11.9022	555310	6.74328e+07	1.23283e+08	115	14038	23999
11.9167	571900	6.74123e+07	1.23946e+08	115	14038	23999
11.9311	581108	6.78328e+07	1.23718e+08	115	14037	23995
11.9455	597198	6.82996e+07	1.2375e+08	115	14037	23994
11.9599	627439	6.88052e+07	1.24469e+08	115	14036	23991
11.9744	611591	7.00666e+07	1.25072e+08	115	14035	23991
11.9888	621617	7.02957e+07	1.25733e+08	115	14033	23989
12.0032	661296	7.11963e+07	1.26127e+08	115	14033	23989
12.0176	650309	7.08578e+07	1.27054e+08	115	14033	23988
12.0321	642148	7.14164e+07	1.27277e+08	115	14033	23988
12.0465	627825	7.15157e+07	1.27772e+08	115	14033	23985
12.0609	641176	7.21375e+07	1.27534e+08	115	14033	23984
12.0754	662681	7.21749e+07	1.27958e+08	115	14033	23983
12.0898	679738	7.2534e+07	1.28242e+08	115	14032	23983
12.1042	676763	7.26484e+07	1.2815e+08	115	14031	23982
12.1186	676238	7.25897e+07	1.27498e+08	115	14031	23982
12.1331	678587	7.25862e+07	1.28922e+08	115	14029	23981
12.1475	709853	7.33881e+07	1.29301e+08	115	14028	23978
12.1619	682468	7.41101e+07	1.30807e+08	115	14027	23978
12.1763	719627	7.52006e+07	1.31678e+08	115	14026	23978
12.1908	711190	7.59335e+07	1.31254e+08	115	14025	23978
12.2052	787776	7.61223e+07	1.31479e+08	115	14025	23976
12.2196	710046	7.61869e+07	1.32219e+08	115	14023	23975
12.2341	780049	7.67191e+07	1.3316e+08	115	14022	23973
12.2485	809319	7.63321e+07	1.33489e+08	115	14022	23971
12.2629	850105	7.62334e+07	1.34144e+08	115	14022	23968
12.2773	865759	7.62707e+07	1.34393e+08	115	14022	23967
12.2918	877062	7.73847e+07	1.35888e+08	115	14022	23964
12.3062	898718	7.70904e+07	1.36576e+08	115	14021	23963
12.3206	882910	7.76368e+07	1.37287e+08	115	14021	23961
12.335	794953	7.76155e+07	1.38376e+08	115	14021	23961
12.3495	743790	7.79097e+07	1.38831e+08	115	14021	23961
12.3639	809989	7.87559e+07	1.39799e+08	115	14020	23958
12.3783	822341	7.8688e+07	1.40527e+08	115	14020	23957
12.3928	913514	7.93258e+07	1.41393e+08	115	14019	23955
12.4072	869028	8.025e+07	1.41894e+08	115	14018	23955
12.4216	861907	8.12432e+07	1.42019e+08	115	14018	23953
12.436	951621	8.10909e+07	1.42157e+08	115	14018	23953
12.4505	924335	8.235e+07	1.42638e+08	115	14016	23951
12.4649	974599	8.39143e+07	1.42487e+08	115	14016	23949
12.4793	996157	8.33266e+07	1.43652e+08	115	14016	23948
12.4937	987104	8.34451e+07	1.44738e+08	115	14015	23948
12.5082	938333	8.38497e+07	1.44314e+08	115	14015	23945
12.5226	889978	8.43068e+07	1.44812e+08	115	14015	23944
12.537	856859	8.47138e+07	1.44941e+08	115	14015	23941
12.5514	847728	8.3739e+07	1.45866e+08	115	14015	23941
12.5659	843642	8.38537e+07	1.45336e+08	115	14015	23941
12.5803	853763	8.39952e+07	1.46214e+08	115	14014	23940
12.5947	847221	8.40811e+07	1.47103e+08	115	14013	23939
12.6092	862491	8.45682e+07	1.47824e+08	115	14012	23939
12.6236	911628	8.49307e+07	1.4857e+08	115	14012	23937
12.638	875217	8.47192e+07	1.48835e+08	115	14012	23937
12.6524	863150	8.39806e+07	1.47998e+08	115	14012	23937
12.6669	868326	8.49777e+07	1.49426e+08	115	14012	23937
12.6813	884593	8.52371e+07	1.49516e+08	115	14010	23936
12.6957	872175	8.61291e+07	1.48732e+08	115	14010	23934
12.7101	865068	8.64578e+07	1.49802e+08	115	14010	23934
12.7246	852691	8.69715e+07	1.50023e+08	115	14010	23931
12.739	866940	8.74338e+07	1.5065e+08	115	14009	23930
12.7534	880761	8.81636e+07	1.51199e+08	115	14008	23929
12.7679	906042	8.85495e+07	1.51738e+08	115	14008	23929
12.7823	864747	8.87497e+07	1.5195e+08	115	14008	23925
12.7967	873280	8.84933e+07	1.52923e+08	115	14008	23925
12.8111	924841	8.85056e+07	1.53601e+08	115	14007	23925
12.8256	927923	9.04556e+07	1.54198e+08	115	14005	23924
12.84	888922	9.07792e+07	1.55625e+08	115	14003	23922
12.8544	912567	9.06665e+07	1.55752e+08	115	14003	23921
12.8688	901736	9.0924e+07	1.56185e+08	115	14000	23920
12.8833	844817	9.03742e+07	1.56116e+08	115	13999	23919
12.8977	886416	9.14762e+07	1.57984e+08	115	13997	23918
12.9121	882762	9.24546e+07	1.58018e+08	115	13996	23917
12.9265	890825	9.27048e+07	1.59425e+08	115	13994	23916
12.941	891545	9.30125e+07	1.58776e+08	115	13994	23916
12.9554	939205	9.37635e+07	1.6048e+08	115	13992	23913
12.9698	1.00946e+06	9.44939e+07	1.59853e+08	115	13990	23911
12.9843	1.05985e+06	9.30569e+07	1.60174e+08	115	13989	23909
12.9987	1.06793e+06	9.38772e+07	1.60451e+08	115	13988	23908
13.0131	1.08401e+06	9.29804e+07	1.61514e+08	115	13987	23908
13.0275	974258	9.33651e+07	1.61995e+08	115	13987	23908
13.042	1.03066e+06	9.43409e+07	1.61359e+08	115	13987	23907
13.0564	1.07659e+06	9.41607e+07	1.62594e+08	115	13987	23907
13.0708	1.11979e+06	9.60124e+07	1.63264e+08	115	13985	23905
13.0852	1.08481e+06	9.66902e+07	1.62808e+08	115	13984	23902
13.0997	1.18198e+06	9.62111e+07	1.63404e+08	115	13984	23901
13.1141	1.1748e+06	9.66242e+07	1.63809e+08	115	13984	23900
13.1285	1.15002e+06	9.63195e+07	1.64069e+08	115	13982	23899
13.143	1.13157e+06	9.64331e+07	1.64036e+08	115	13980	23898
13.1574	1.14165e+06	9.63009e+07	1.64376e+08	115	13980	23898
13.1718	1.17109e+06	9.76879e+07	1.65772e+08	115	13979	23896
13.1862	1.13708e+06	9.74858e+07	1.66046e+08	115	13979	23895
13.2007	1.12822e+06	9.85317e+07	1.67117e+08	115	13977	23895
13.2151	1.18135e+06	9.77763e+07	1.66872e+08	115	13976	23895
13.2295	1.078e+06	9.9164e+07	1.66698e+08	115	13975	23895
13.2439	1.10044e+06	9.95815e+07	1.67442e+08	115	13973	23895
13.2584	1.12038e+06	1.011e+08	1.68384e+08	115	13972	23894
13.2728	1.12465e+06	1.01659e+08	1.68087e+08	115	13972	23894
13.2872	1.08383e+06	1.03063e+08	1.68178e+08	115	13972	23894
13.3016	1.15736e+06	1.04597e+08	1.68939e+08	115	13971	23893
13.3161	1.15865e+06	1.03019e+08	1.70053e+08	115	13971	23892
13.3305	1.08447e+06	1.02485e+08	1.71304e+08	115	13971	23890
13.3449	1.14521e+06	1.02106e+08	1.72613e+08	115	13971	23890
13.3594	1.22217e+06	1.0284e+08	1.73988e+08	115	13971	23889
13.3738	1.23222e+06	1.0359e+08	1.72532e+08	115	13970	23889
13.3882	1.21343e+06	1.0297e+08	1.74375e+08	115	13970	23888
13.4026	1.21966e+06	1.02809e+08	1.74329e+08	115	13968	23887
13.4171	1.20264e+06	1.0377e+08	1.74935e+08	115	13968	23886
13.4315	1.19728e+06	1.04063e+08	1.76304e+08	115	13968	23886
13.4459	1.31415e+06	1.05197e+08	1.78117e+08	115	13968	23886
13.4603	1.27912e+06	1.0538e+08	1.79359e+08	115	13968	23886
13.4748	1.28078e+06	1.04643e+08	1.79903e+08	115	13966	23886
13.4892	1.31227e+06	1.04339e+08	1.80399e+08	115	13965	23884
13.5036	1.37064e+06	1.04585e+08	1.81267e+08	114	13964	23884
13.5181	1.39989e+06	1.04933e+08	1.81926e+08	114	13964	23884
13.5325	1.40722e+06	1.048e+08	1.80968e+08	114	13964	23883
13.5469	1.34787e+06	1.0531e+08	1.80835e+08	114	13964	23882
13.5613	1.30843e+06	1.05919e+08	1.82075e+08	114	13963	23881
13.5758	1.30068e+06	1.06907e+08	1.82269e+08	114	13962	23879
13.5902	1.27444e+06	1.07051e+08	1.83846e+08	114	13962	23879
13.6046	1.30577e+06	1.07569e+08	1.84203e+08	114	13961	23877
13.619	1.38416e+06	1.071e+08	1.84095e+08	114	13961	23875
13.6335	1.41826e+06	1.06745e+08	1.84377e+08	114	13961	23875
13.6479	1.44018e+06	1.07437e+08	1.85335e+08	114	13961	23874
13.6623	1.45345e+06	1.08244e+08	1.85626e+08	114	13960	23874
13.6767	1.41095e+06	1.09702e+08	1.8648e+08	114	13958	23873
13.6912	1.40518e+06	1.11043e+08	1.86758e+08	114	13957	23873
13.7056	1.43189e+06	1.12226e+08	1.87577e+08	114	13955	23870
13.72	1.36903e+06	1.11434e+08	1.88245e+08	114	13954	23868
13.7345	1.35403e+06	1.13521e+08	1.89651e+08	114	13952	23865
13.7489	1.30614e+06	1.13008e+08	1.90801e+08	114	13952	23865
13.7633	1.30314e+06	1.14041e+08	1.91442e+08	114	13952	23864
13.7777	1.32917e+06	1.14343e+08	1.9092e+08	114	13952	23863
13.7922	1.3077e+06	1.17055e+08	1.91265e+08	114	13952	23862
13.8066	1.32361e+06	1.1768e+08	1.91789e+08	114	13949	23862
13.821	1.29471e+06	1.1847e+08	1.91454e+08	114	13949	23862
13.8354	1.36653e+06	1.19294e+08	1.91785e+08	114	13949	23860
13.8499	1.48352e+06	1.18035e+08	1.92656e+08	114	13948	23860
13.8643	1.48107e+06	1.18916e+08	1.93103e+08	114	13948	23857
13.8787	1.52331e+06	1.20039e+08	1.94258e+08	114	13948	23855
13.8932	1.54472e+06	1.20423e+08	1.95881e+08	114	13948	23854
13.9076	1.53762e+06	1.21677e+08	1.96292e+08	114	13948	23853
13.922	1.56088e+06	1.22105e+08	1.95376e+08	114	13948	23853
13.9364	1.59126e+06	1.20889e+08	1.96012e+08	114	13948	23853
13.9509	1.69157e+06	1.20976e+08	1.96685e+08	114	13948	23852
13.9653	1.67828e+06	1.21646e+08	1.97396e+08	114	13947	23852
13.9797	1.67869e+06	1.23808e+08	1.97957e+08	114	13947	23852
13.9941	1.64647e+06	1.23473e+08	1.98422e+08	114	13947	23852
14.0086	1.69566e+06	1.23537e+08	1.98772e+08	114	13947	23852
14.023	1.69996e+06	1.26184e+08	2.00102e+08	114	13947	23852
14.0374	1.71844e+06	1.26406e+08	1.998e+08	113	13946	23851
14.0518	1.7845e+06	1.26738e+08	2.00821e+08	113	13946	23851
14.0663	1.79097e+06	1.25986e+08	2.01324e+08	113	13946	23851
14.0807	1.98838e+06	1.2754e+08	2.02839e+08	113	13946	23850
14.0951	2.12594e+06	1.27242e+08	2.03161e+08	113	13946	23849
14.1096	2.12162e+06	1.25444e+08	2.03395e+08	113	13946	23847
14.124	2.25096e+06	1.26288e+08	2.04028e+08	113	13946	23846
14.1384	2.29809e+06	1.25593e+08	2.03775e+08	113	13946	23846
14.1528	2.21459e+06	1.2377e+08	2.028e+08	113	13944	23846
14.1673	2.41853e+06	1.24938e+08	2.04289e+08	113	13944	23846
14.1817	2.36864e+06	1.25215e+08	2.0484e+08	113	13942	23846
14.1961	2.6147e+06	1.27222e+08	2.05125e+08	113	13942	23846
14.2105	2.83816e+06	1.2789e+08	2.06378e+08	113	13941	23845
14.225	3.07155e+06	1.28846e+08	2.06352e+08	113	13941	23843
14.2394	2.97546e+06	1.29524e+08	2.07816e+08	113	13940	23843
14.2538	3.15632e+06	1.29855e+08	2.07852e+08	113	13940	23843
14.2683	3.10475e+06	1.31341e+08	2.08891e+08	113	13940	23841
14.2827	2.96503e+06	1.31828e+08	2.09047e+08	113	13940	23841
14.2971	2.87306e+06	1.31629e+08	2.08793e+08	113	13940	23837
14.3115	2.82071e+06	1.32563e+08	2.09709e+08	113	13940	23836
14.326	2.641e+06	1.33749e+08	2.10392e+08	113	13940	23836
14.3404	2.47772e+06	1.3199e+08	2.10347e+08	113	13940	23836
14.3548	2.51284e+06	1.32385e+08	2.12096e+08	113	13940	23836
14.3692	2.4566e+06	1.3279e+08	2.12112e+08	113	13939	23836
14.3837	2.33631e+06	1.33417e+08	2.12572e+08	113	13939	23835
14.3981	2.85536e+06	1.33409e+08	2.14315e+08	113	13939	23834
14.4125	2.79662e+06	1.36228e+08	2.14677e+08	113	13939	23834
14.427	2.42896e+06	1.35702e+08	2.1486e+08	113	13939	23833
14.4414	2.68426e+06	1.34851e+08	2.1582e+08	113	13939	23832
14.4558	2.67401e+06	1.35743e+08	2.16698e+08	113	13939	23832
14.4702	2.47751e+06	1.3665e+08	2.18978e+08	113	13939	23832
14.4847	2.52352e+06	1.37611e+08	2.19212e+08	113	13939	23832
14.4991	2.52588e+06	1.3718e+08	2.20393e+08	113	13939	23830
14.5135	2.54908e+06	1.39001e+08	2.21009e+08	113	13939	23828
14.5279	2.60406e+06	1.39405e+08	2.20733e+08	113	13939	23827
14.5424	2.56842e+06	1.39818e+08	2.21604e+08	113	13938	23827
14.5568	2.45064e+06	1.39925e+08	2.21327e+08	113	13938	23827
14.5712	2.69516e+06	1.40376e+08	2.21282e+08	113	13938	23826
14.5856	2.66501e+06	1.39936e+08	2.22002e+08	113	13938	23824
14.6001	2.63781e+06	1.40755e+08	2.22848e+08	113	13938	23824
14.6145	2.88397e+06	1.43129e+08	2.23517e+08	113	13938	23820
14.6289	2.66702e+06	1.44047e+08	2.2379e+08	113	13938	23820
14.6434	2.76198e+06	1.42504e+08	2.25033e+08	113	13936	23820
14.6578	2.92047e+06	1.44461e+08	2.25636e+08	113	13935	23818
14.6722	3.27543e+06	1.44129e+08	2.25451e+08	113	13935	23818
14.6866	3.23541e+06	1.42711e+08	2.2687e+08	113	13935	23818
14.7011	3.39258e+06	1.4269e+08	2.27448e+08	113	13934	23818
14.7155	3.1651e+06	1.44557e+08	2.27428e+08	113	13934	23818
14.7299	3.09967e+06	1.45219e+08	2.2854e+08	113	13934	23817
14.7443	3.33072e+06	1.45954e+08	2.29272e+08	113	13931	23816
14.7588	3.43077e+06	1.44938e+08	2.30074e+08	113	13931	23815
14.7732	3.3738e+06	1.4692e+08	2.30366e+08	113	13931	23815
14.7876	3.59696e+06	1.48565e+08	2.31379e+08	113	13931	23815
14.8021	3.68454e+06	1.48107e+08	2.31218e+08	113	13931	23815
14.8165	3.81923e+06	1.50619e+08	2.30911e+08	113	13931	23815
14.8309	4.0664e+06	1.51493e+08	2.3142e+08	113	13931	23815
14.8453	4.05441e+06	1.5072e+08	2.32129e+08	113	13930	23815
14.8598	4.05075e+06	1.50891e+08	2.33241e+08	113	13929	23811
14.8742	4.19087e+06	1.52549e+08	2.34262e+08	113	13928	23811
14.8886	4.52105e+06	1.53134e+08	2.35672e+08	113	13928	23811
14.903	4.08077e+06	1.54539e+08	2.359e+08	113	13928	23811
14.9175	3.82268e+06	1.55984e+08	2.36103e+08	113	13928	23811
14.9319	3.61832e+06	1.56713e+08	2.3646e+08	113	13928	23811
14.9463	3.83121e+06	1.5703e+08	2.35055e+08	113	13925	23810
14.9607	3.70216e+06	1.55571e+08	2.36457e+08	113	13924	23809
14.9752	4.06767e+06	1.56544e+08	2.37427e+08	113	13924	23808
14.9896	4.13498e+06	1.56394e+08	2.38775e+08	113	13923	23808
15.004	4.19121e+06	1.55574e+08	2.3874e+08	113	13923	23807
15.0185	4.33427e+06	1.55122e+08	2.39408e+08	113	13922	23807
15.0329	4.2452e+06	1.55856e+08	2.40733e+08	113	13920	23807
15.0473	4.62147e+06	1.58678e+08	2.42194e+08	113	13920	23806
15.0617	4.8793e+06	1.58778e+08	2.41144e+08	113	13920	23804
15.0762	5.37488e+06	1.59331e+08	2.41808e+08	113	13920	23804
15.0906	4.93692e+06	1.59232e+08	2.42314e+08	113	13920	23803
15.105	4.42874e+06	1.5909e+08	2.43738e+08	113	13920	23802
15.1194	4.11626e+06	1.60874e+08	2.44476e+08	113	13918	23802
15.1339	3.9218e+06	1.61542e+08	2.44379e+08	113	13918	23802
15.1483	4.07807e+06	1.62672e+08	2.44401e+08	113	13918	23802
15.1627	4.13993e+06	1.62096e+08	2.43994e+08	113	13918	23802
15.1772	4.15979e+06	1.62152e+08	2.45224e+08	113	13918	23802
15.1916	4.0221e+06	1.6168e+08	2.45195e+08	113	13918	23801
15.206	3.8141e+06	1.6116e+08	2.45076e+08	113	13917	23801
15.2204	3.95496e+06	1.6136e+08	2.46102e+08	113	13914	23799
15.2349	3.81212e+06	1.61e+08	2.46296e+08	113	13914	23799
15.2493	3.88617e+06	1.62115e+08	2.46882e+08	113	13914	23799
15.2637	4.06953e+06	1.64209e+08	2.4871e+08	113	13914	23799
15.2781	4.31324e+06	1.65243e+08	2.4954e+08	113	13913	23799
15.2926	4.02665e+06	1.66965e+08	2.5127e+08	113	13913	23799
15.307	4.25585e+06	1.67014e+08	2.51413e+08	113	13912	23799
15.3214	4.24309e+06	1.67673e+08	2.52657e+08	113	13911	23798
15.3358	4.49682e+06	1.68385e+08	2.5269e+08	113	13911	23798
15.3503	4.60225e+06	1.7026e+08	2.52771e+08	113	13911	23798
15.3647	4.54744e+06	1.69064e+08	2.54313e+08	113	13911	23798
15.3791	4.25701e+06	1.70064e+08	2.55192e+08	113	13911	23797
15.3936	4.24872e+06	1.70193e+08	2.55852e+08	113	13911	23796
15.408	4.54869e+06	1.71111e+08	2.55262e+08	113	13911	23796
15.4224	4.17187e+06	1.74062e+08	2.56348e+08	113	13911	23795
15.4368	4.42741e+06	1.76238e+08	2.56936e+08	113	13910	23793
15.4513	4.5548e+06	1.76505e+08	2.57404e+08	113	13910	23793
15.4657	4.70712e+06	1.77627e+08	2.58614e+08	113	13909	23792
15.4801	4.64521e+06	1.77929e+08	2.58748e+08	113	13909	23791
15.4945	4.42575e+06	1.76793e+08	2.59201e+08	113	13908	23791
15.509	4.1724e+06	1.75903e+08	2.60346e+08	113	13908	23790
15.5234	4.33364e+06	1.76042e+08	2.61364e+08	113	13907	23789
15.5378	4.1891e+06	1.77877e+08	2.63918e+08	113	13907	23789
15.5523	3.91635e+06	1.77141e+08	2.64214e+08	113	13907	23787
15.5667	3.8449e+06	1.7936e+08	2.64868e+08	113	13907	23787
15.5811	3.9671e+06	1.79708e+08	2.64598e+08	113	13907	23787
15.5955	3.66241e+06	1.7951e+08	2.65618e+08	113	13907	23787
15.61	3.51889e+06	1.80491e+08	2.66525e+08	113	13907	23787
15.6244	3.35609e+06	1.81592e+08	2.66794e+08	113	13907	23787
15.6388	3.42139e+06	1.81123e+08	2.66663e+08	113	13907	23787
15.6532	3.62199e+06	1.83091e+08	2.66546e+08	113	13907	23787
15.6677	3.95461e+06	1.83328e+08	2.67947e+08	113	13907	23787
15.6821	3.69727e+06	1.83148e+08	2.69077e+08	113	13906	23786
15.6965	3.92154e+06	1.813e+08	2.70066e+08	113	13905	23785
15.7109	3.93658e+06	1.78849e+08	2.73062e+08	113	13904	23785
15.7254	3.93593e+06	1.79898e+08	2.7272e+08	113	13903	23784
15.7398	3.91895e+06	1.80883e+08	2.73842e+08	113	13902	23784
15.7542	4.1234e+06	1.8288e+08	2.72659e+08	113	13902	23784
15.7687	3.98202e+06	1.85084e+08	2.73172e+08	113	13901	23784
15.7831	4.0479e+06	1.8599e+08	2.75379e+08	113	13900	23782
15.7975	3.99068e+06	1.86469e+08	2.78011e+08	113	13899	23782
15.8119	3.64059e+06	1.8426e+08	2.77442e+08	113	13898	23781
15.8264	3.80758e+06	1.86201e+08	2.7745e+08	113	13898	23780
15.8408	3.56341e+06	1.85276e+08	2.77737e+08	113	13898	23780
15.8552	3.61574e+06	1.87455e+08	2.78125e+08	113	13898	23780
15.8696	3.33701e+06	1.89554e+08	2.77921e+08	113	13898	23780
15.8841	3.45736e+06	1.9112e+08	2.77704e+08	113	13897	23780
15.8985	3.39581e+06	1.90535e+08	2.77805e+08	113	13897	23780
15.9129	3.17695e+06	1.91339e+08	2.76688e+08	113	13896	23779
15.9274	3.17779e+06	1.90061e+08	2.75729e+08	113	13896	23778
15.9418	3.16689e+06	1.89834e+08	2.75149e+08	113	13896	23778
15.9562	3.18909e+06	1.91063e+08	2.77025e+08	113	13896	23778
15.9706	3.21698e+06	1.92249e+08	2.7997e+08	113	13895	23777
15.9851	3.10606e+06	1.95602e+08	2.78609e+08	113	13895	23777
15.9995	2.88646e+06	1.94024e+08	2.78874e+08	113	13895	23777
16.0139	2.94368e+06	1.9541e+08	2.80855e+08	113	13895	23777
16.0283	2.96081e+06	1.95457e+08	2.80296e+08	113	13895	23777
16.0428	2.97406e+06	1.98012e+08	2.82025e+08	113	13893	23776
16.0572	3.0919e+06	1.97872e+08	2.82856e+08	113	13893	23775
16.0716	3.04477e+06	1.9751e+08	2.85581e+08	113	13893	23774
16.086	3.00705e+06	1.97842e+08	2.85082e+08	113	13893	23774
16.1005	3.09969e+06	1.99328e+08	2.87748e+08	113	13892	23772
16.1149	3.1509e+06	1.9663e+08	2.8963e+08	113	13891	23769
16.1293	3.16549e+06	1.95686e+08	2.90172e+08	113	13891	23769
16.1438	2.99123e+06	1.97958e+08	2.9111e+08	113	13891	23768
16.1582	2.80925e+06	1.97664e+08	2.93835e+08	113	13891	23768
16.1726	2.73485e+06	1.9744e+08	2.96399e+08	113	13891	23768
16.187	2.62377e+06	2.00219e+08	2.94227e+08	113	13891	23768
16.2015	2.6465e+06	2.00424e+08	2.93366e+08	113	13891	23768
16.2159	2.67285e+06	2.01515e+08	2.93742e+08	113	13891	23767
16.2303	2.74567e+06	2.01409e+08	2.9527e+08	113	13890	23767
16.2447	2.81888e+06	2.04069e+08	2.94554e+08	113	13890	23767
16.2592	2.67949e+06	2.04552e+08	2.96033e+08	113	13890	23766
16.2736	2.76514e+06	2.02168e+08	2.95953e+08	113	13890	23766
16.288	2.86033e+06	2.02459e+08	2.96179e+08	113	13890	23765
16.3025	2.82583e+06	2.0408e+08	2.99201e+08	113	13890	23765
16.3169	2.97661e+06	2.08504e+08	2.99764e+08	113	13890	23765
16.3313	3.00738e+06	2.11677e+08	3.00868e+08	113	13890	23763
16.3457	3.02977e+06	2.12675e+08	3.02692e+08	113	13890	23763
16.3602	2.91444e+06	2.13644e+08	3.02479e+08	113	13890	23763
16.3746	2.83244e+06	2.1749e+08	3.02833e+08	113	13890	23761
16.389	2.93754e+06	2.16113e+08	3.01912e+08	113	13890	23759
16.4034	3.10251e+06	2.16474e+08	3.00855e+08	113	13890	23759
16.4179	3.10515e+06	2.19037e+08	3.00896e+08	113	13890	23758
16.4323	3.04001e+06	2.1813e+08	3.01553e+08	113	13890	23755
16.4467	2.94689e+06	2.16812e+08	3.04104e+08	113	13889	23754
16.4612	2.84141e+06	2.21527e+08	3.04141e+08	113	13889	23754
16.4756	2.87692e+06	2.2707e+08	3.03902e+08	113	13889	23754
16.49	2.98384e+06	2.34164e+08	3.04655e+08	113	13889	23753
16.5044	2.9033e+06	2.32583e+08	3.05395e+08	113	13889	23753
16.5189	2.77658e+06	2.35254e+08	3.04712e+08	113	13889	23753
16.5333	2.79148e+06	2.34965e+08	3.04165e+08	113	13889	23753
16.5477	2.70064e+06	2.33303e+08	3.05675e+08	113	13888	23753
16.5621	2.81943e+06	2.32877e+08	3.06853e+08	113	13888	23753
16.5766	2.86518e+06	2.32467e+08	3.09356e+08	113	13888	23752
16.591	2.79033e+06	2.30039e+08	3.10083e+08	113	13887	23751
16.6054	2.77137e+06	2.34067e+08	3.1042e+08	113	13887	23751
16.6198	2.59646e+06	2.33125e+08	3.10754e+08	113	13887	23751
16.6343	2.57389e+06	2.31016e+08	3.1073e+08	113	13886	23751
16.6487	2.61852e+06	2.34716e+08	3.10928e+08	113	13886	23751
16.6631	2.67163e+06	2.38234e+08	3.1364e+08	113	13886	23751
16.6776	2.70613e+06	2.35104e+08	3.13977e+08	113	13886	23750
16.692	2.68662e+06	2.32425e+08	3.15198e+08	113	13886	23750
16.7064	2.7293e+06	2.398e+08	3.18139e+08	113	13886	23749
16.7208	2.72631e+06	2.39651e+08	3.22722e+08	113	13886	23748
16.7353	2.77498e+06	2.45679e+08	3.23263e+08	113	13884	23747
16.7497	2.70091e+06	2.4055e+08	3.2201e+08	113	13884	23747
16.7641	2.84349e+06	2.39063e+08	3.23649e+08	113	13883	23745
16.7785	2.84037e+06	2.39325e+08	3.25901e+08	113	13883	23745
16.793	2.74282e+06	2.32144e+08	3.2832e+08	113	13883	23745
16.8074	2.74687e+06	2.33732e+08	3.26827e+08	113	13883	23744
16.8218	2.85173e+06	2.34514e+08	3.26221e+08	113	13882	23744
16.8363	2.82898e+06	2.40249e+08	3.25945e+08	113	13882	23744
16.8507	2.78996e+06	2.37997e+08	3.26591e+08	113	13882	23744
16.8651	2.86707e+06	2.39031e+08	3.25228e+08	113	13882	23744
16.8795	2.93319e+06	2.39311e+08	3.25746e+08	113	13882	23742
16.894	2.92558e+06	2.46902e+08	3.26009e+08	113	13882	23741
16.9084	2.97065e+06	2.50831e+08	3.27033e+08	113	13882	23741
16.9228	3.08851e+06	2.5326e+08	3.26765e+08	113	13881	23741
16.9372	3.09276e+06	2.48569e+08	3.30536e+08	113	13880	23740
16.9517	3.07445e+06	2.55316e+08	3.31764e+08	113	13880	23740
16.9661	3.0115e+06	2.58689e+08	3.32489e+08	113	13879	23740
16.9805	2.95942e+06	2.6126e+08	3.34328e+08	113	13878	23740
16.9949	2.97815e+06	2.6132e+08	3.37336e+08	113	13878	23739
17.0094	3.01186e+06	2.61249e+08	3.36889e+08	113	13877	23738
17.0238	2.91761e+06	2.57951e+08	3.39767e+08	113	13877	23737
17.0382	2.92633e+06	2.63082e+08	3.38338e+08	113	13877	23737
17.0527	2.9853e+06	2.62267e+08	3.38754e+08	113	13876	23737
17.0671	2.97356e+06	2.67394e+08	3.40353e+08	113	13875	23736
17.0815	2.95607e+06	2.65884e+08	3.41485e+08	113	13875	23736
17.0959	2.94414e+06	2.64808e+08	3.42726e+08	113	13875	23735
17.1104	3.12998e+06	2.64538e+08	3.4354e+08	113	13874	23735
17.1248	3.1036e+06	2.64084e+08	3.40821e+08	113	13874	23735
17.1392	3.22789e+06	2.65802e+08	3.42052e+08	113	13874	23735
17.1536	3.30514e+06	2.72011e+08	3.41739e+08	113	13874	23734
17.1681	3.36439e+06	2.67253e+08	3.40787e+08	113	13874	23734
17.1825	3.20131e+06	2.68001e+08	3.42081e+08	113	13873	23734
17.1969	3.24552e+06	2.69743e+08	3.4559e+08	113	13873	23734
17.2114	3.22974e+06	2.69792e+08	3.47422e+08	113	13872	23733
17.2258	3.18288e+06	2.77634e+08	3.47136e+08	113	13872	23733
17.2402	3.09933e+06	2.74632e+08	3.46968e+08	113	13871	23732
17.2546	3.0713e+06	2.73606e+08	3.45738e+08	113	13871	23732
17.2691	3.01821e+06	2.73186e+08	3.51007e+08	113	13871	23732
17.2835	2.98838e+06	2.74498e+08	3.5223e+08	113	13871	23732
17.2979	2.81686e+06	2.68835e+08	3.55885e+08	113	13871	23732
17.3123	2.76036e+06	2.66456e+08	3.53383e+08	113	13871	23732
17.3268	2.78673e+06	2.63898e+08	3.53263e+08	113	13871	23732
17.3412	2.99636e+06	2.64579e+08	3.54856e+08	113	13871	23732
17.3556	2.94941e+06	2.67336e+08	3.55017e+08	113	13871	23732
17.37	2.97632e+06	2.65905e+08	3.56311e+08	113	13871	23732
17.3845	2.93291e+06	2.66005e+08	3.53949e+08	113	13871	23732
17.3989	2.9849e+06	2.69582e+08	3.52814e+08	113	13870	23732
17.4133	3.1427e+06	2.69449e+08	3.53999e+08	113	13869	23732
17.4278	3.11206e+06	2.71105e+08	3.5225e+08	113	13869	23732
17.4422	3.02352e+06	2.72235e+08	3.52406e+08	113	13869	23732
17.4566	3.07972e+06	2.71019e+08	3.51813e+08	113	13869	23732
17.471	3.03154e+06	2.76666e+08	3.52953e+08	113	13868	23731
17.4855	2.99643e+06	2.71995e+08	3.57186e+08	113	13868	23731
17.4999	3.00458e+06	2.73606e+08	3.57846e+08	113	13868	23730
17.5143	3.02785e+06	2.79352e+08	3.58414e+08	113	13867	23729
17.5287	3.10564e+06	2.79415e+08	3.59328e+08	113	13867	23726
17.5432	3.17572e+06	2.79843e+08	3.58662e+08	113	13867	23726
17.5576	3.19182e+06	2.79053e+08	3.60697e+08	113	13866	23726
17.572	3.21498e+06	2.7912e+08	3.60694e+08	113	13866	23726
17.5865	3.37762e+06	2.85071e+08	3.62877e+08	113	13866	23726
17.6009	3.38214e+06	2.88262e+08	3.65933e+08	113	13866	23725
17.6153	3.30438e+06	2.88474e+08	3.67135e+08	113	13866	23724
17.6297	3.41158e+06	2.84524e+08	3.69247e+08	113	13866	23724
17.6442	3.47138e+06	2.86397e+08	3.68822e+08	113	13866	23724
17.6586	3.47061e+06	2.77173e+08	3.69893e+08	113	13866	23722
17.673	3.5943e+06	2.71719e+08	3.72845e+08	113	13866	23721
17.6874	3.79158e+06	2.67231e+08	3.71637e+08	113	13866	23721
17.7019	3.65549e+06	2.64256e+08	3.72547e+08	113	13866	23721
17.7163	3.56896e+06	2.65857e+08	3.73414e+08	113	13865	23721
17.7307	3.40622e+06	2.64745e+08	3.75344e+08	113	13865	23720
17.7451	3.19422e+06	2.66818e+08	3.76008e+08	113	13865	23720
17.7596	3.26731e+06	2.65265e+08	3.7741e+08	113	13865	23720
17.774	3.44213e+06	2.63276e+08	3.74622e+08	113	13864	23719
17.7884	3.47884e+06	2.65495e+08	3.74495e+08	113	13864	23719
17.8029	3.56034e+06	2.67775e+08	3.77414e+08	113	13864	23719
17.8173	3.54488e+06	2.63626e+08	3.77208e+08	113	13864	23719
17.8317	3.49351e+06	2.65663e+08	3.76183e+08	113	13864	23719
17.8461	3.45306e+06	2.65299e+08	3.77859e+08	113	13864	23719
17.8606	3.4543e+06	2.66694e+08	3.80629e+08	113	13864	23718
17.875	3.35907e+06	2.65443e+08	3.82721e+08	113	13864	23717
17.8894	3.37473e+06	2.67272e+08	3.86705e+08	113	13864	23717
17.9038	3.26964e+06	2.69114e+08	3.87148e+08	113	13863	23717
17.9183	3.31836e+06	2.66944e+08	3.89218e+08	113	13862	23717
17.9327	3.19433e+06	2.68061e+08	3.89179e+08	113	13862	23717
17.9471	3.2301e+06	2.69966e+08	3.87926e+08	113	13862	23717
17.9616	3.2956e+06	2.67617e+08	3.89742e+08	113	13862	23715
17.976	3.42286e+06	2.64733e+08	3.92458e+08	113	13861	23715
17.9904	3.62443e+06	2.66087e+08	3.94653e+08	113	13860	23715
18.0048	3.57933e+06	2.655e+08	3.92038e+08	113	13860	23715
18.0193	3.34698e+06	2.66143e+08	3.92052e+08	113	13859	23714
18.0337	3.38226e+06	2.66375e+08	3.94939e+08	113	13859	23713
18.0481	3.50153e+06	2.69204e+08	3.92662e+08	113	13859	23713
18.0625	3.60514e+06	2.67554e+08	3.94222e+08	113	13859	23713
18.077	3.67804e+06	2.66508e+08	3.93901e+08	113	13859	23713
18.0914	3.82881e+06	2.67772e+08	3.95e+08	113	13859	23713
18.1058	3.70145e+06	2.7052e+08	3.9621e+08	113	13858	23712
18.1202	3.7621e+06	2.70439e+08	3.99508e+08	113	13858	23712
18.1347	3.62536e+06	2.6992e+08	4.01582e+08	113	13858	23711
18.1491	3.6318e+06	2.70841e+08	4.01432e+08	113	13857	23711
18.1635	3.79111e+06	2.7412e+08	4.02772e+08	113	13857	23711
18.178	3.6163e+06	2.73974e+08	4.07886e+08	113	13857	23711
18.1924	3.79061e+06	2.73195e+08	4.07791e+08	113	13857	23711
18.2068	3.99106e+06	2.73581e+08	4.08746e+08	113	13856	23711
18.2212	3.97904e+06	2.7575e+08	4.08492e+08	113	13855	23711
18.2357	3.72257e+06	2.75335e+08	4.0992e+08	113	13855	23710
18.2501	3.68396e+06	2.76637e+08	4.0671e+08	113	13855	23710
18.2645	3.74401e+06	2.76373e+08	4.07315e+08	113	13855	23710
18.2789	3.89838e+06	2.78332e+08	4.09712e+08	113	13854	23709
18.2934	3.86226e+06	2.78205e+08	4.08657e+08	113	13854	23709
18.3078	3.8246e+06	2.77665e+08	4.10716e+08	113	13854	23708
18.3222	3.88876e+06	2.74905e+08	4.13619e+08	113	13854	23708
18.3367	3.85416e+06	2.7344e+08	4.17064e+08	113	13854	23707
18.3511	3.95114e+06	2.74704e+08	4.21621e+08	113	13854	23705
18.3655	3.83504e+06	2.75743e+08	4.2235e+08	113	13853	23704
18.3799	4.03855e+06	2.76167e+08	4.22357e+08	113	13853	23704
18.3944	3.81631e+06	2.76748e+08	4.20806e+08	113	13853	23704
18.4088	3.91441e+06	2.78401e+08	4.24735e+08	113	13853	23703
18.4232	3.64054e+06	2.80559e+08	4.2643e+08	113	13853	23703
18.4376	3.42123e+06	2.80565e+08	4.261e+08	113	13853	23703
18.4521	3.43412e+06	2.826e+08	4.26689e+08	113	13853	23702
18.4665	3.52242e+06	2.84578e+08	4.28708e+08	113	13853	23702
18.4809	3.6071e+06	2.83735e+08	4.28352e+08	113	13853	23702
18.4954	3.37679e+06	2.84228e+08	4.2707e+08	113	13853	23702
18.5098	3.28913e+06	2.86268e+08	4.28258e+08	113	13852	23702
18.5242	3.25955e+06	2.85997e+08	4.2549e+08	113	13851	23701
18.5386	3.36911e+06	2.86255e+08	4.24864e+08	113	13851	23701
18.5531	3.28417e+06	2.89329e+08	4.24186e+08	113	13851	23701
18.5675	3.16399e+06	2.90904e+08	4.22755e+08	113	13851	23700
18.5819	3.28418e+06	2.91969e+08	4.25012e+08	113	13851	23698
18.5963	3.72161e+06	2.9114e+08	4.26102e+08	113	13851	23698
18.6108	3.90736e+06	2.92268e+08	4.26414e+08	113	13851	23698
18.6252	3.99585e+06	2.90787e+08	4.26948e+08	113	13851	23698
18.6396	4.11252e+06	2.94502e+08	4.2615e+08	113	13851	23698
18.654	3.80657e+06	2.90746e+08	4.25602e+08	113	13851	23698
18.6685	3.83582e+06	2.8958e+08	4.27953e+08	113	13851	23698
18.6829	3.63878e+06	2.89045e+08	4.27948e+08	113	13851	23698
18.6973	3.88305e+06	2.92582e+08	4.28515e+08	113	13851	23697
18.7118	4.17363e+06	2.93587e+08	4.25346e+08	113	13851	23697
18.7262	4.02382e+06	2.92034e+08	4.25965e+08	113	13851	23695
18.7406	3.99222e+06	2.90071e+08	4.24115e+08	113	13851	23694
18.755	3.96747e+06	2.90006e+08	4.25407e+08	113	13851	23692
18.7695	3.92039e+06	2.90042e+08	4.28026e+08	113	13851	23691
18.7839	3.85763e+06	2.90257e+08	4.31434e+08	113	13851	23690
18.7983	4.05425e+06	2.90438e+08	4.28607e+08	113	13851	23690
18.8127	3.99447e+06	2.89589e+08	4.23969e+08	113	13851	23690
18.8272	4.08187e+06	2.91975e+08	4.22566e+08	113	13850	23690
18.8416	4.10975e+06	2.89468e+08	4.20561e+08	113	13850	23690
18.856	4.35477e+06	2.92887e+08	4.19982e+08	113	13849	23690
18.8705	4.60423e+06	2.93301e+08	4.19448e+08	113	13849	23690
18.8849	4.72513e+06	2.95283e+08	4.17218e+08	113	13849	23689
18.8993	4.80321e+06	2.96421e+08	4.1629e+08	113	13849	23689
18.9137	4.74187e+06	2.97899e+08	4.16252e+08	113	13849	23689
18.9282	4.84661e+06	2.97806e+08	4.15736e+08	113	13849	23689
18.9426	4.31985e+06	2.96586e+08	4.17037e+08	113	13849	23689
18.957	4.40296e+06	2.97713e+08	4.18213e+08	113	13847	23689
18.9714	4.26785e+06	2.9757e+08	4.18812e+08	113	13847	23689
18.9859	4.00065e+06	2.99251e+08	4.17052e+08	113	13847	23689
19.0003	3.89954e+06	3.00341e+08	4.16862e+08	113	13847	23689
19.0147	3.95151e+06	2.99612e+08	4.19525e+08	113	13847	23689
19.0291	3.99223e+06	3.01791e+08	4.18329e+08	113	13847	23689
19.0436	4.15387e+06	3.04916e+08	4.20889e+08	113	13847	23689
19.058	4.16144e+06	3.04096e+08	4.20196e+08	113	13847	23689
19.0724	3.97912e+06	3.05723e+08	4.16042e+08	113	13847	23689
19.0869	4.31009e+06	3.05744e+08	4.16458e+08	113	13846	23689
19.1013	4.32369e+06	3.05407e+08	4.18592e+08	113	13846	23689
19.1157	4.33488e+06	3.07838e+08	4.20563e+08	113	13846	23688
19.1301	4.13034e+06	3.07862e+08	4.20681e+08	113	13845	23688
19.1446	3.92926e+06	3.09375e+08	4.21156e+08	113	13845	23688
19.159	4.02764e+06	3.12774e+08	4.22547e+08	113	13845	23688
19.1734	3.99699e+06	3.13863e+08	4.2133e+08	113	13845	23688
19.1878	4.03164e+06	3.15694e+08	4.21839e+08	113	13845	23688
19.2023	3.84395e+06	3.14469e+08	4.21966e+08	113	13844	23686
19.2167	3.8982e+06	3.15236e+08	4.24711e+08	113	13844	23686
19.2311	3.91187e+06	3.18817e+08	4.24569e+08	113	13844	23686
19.2456	4.13472e+06	3.21952e+08	4.25488e+08	113	13844	23685
19.26	3.81859e+06	3.20255e+08	4.26247e+08	113	13844	23684
19.2744	3.82161e+06	3.22829e+08	4.27544e+08	113	13844	23683
19.2888	3.6316e+06	3.2489e+08	4.27576e+08	113	13844	23682
19.3033	3.48615e+06	3.26765e+08	4.26403e+08	113	13844	23681
19.3177	3.3663e+06	3.26695e+08	4.27504e+08	113	13844	23681
19.3321	3.35977e+06	3.31145e+08	4.27663e+08	113	13844	23681
19.3465	3.41349e+06	3.35888e+08	4.2861e+08	113	13844	23681
19.361	3.45617e+06	3.34928e+08	4.31986e+08	113	13844	23681
19.3754	3.4504e+06	3.35575e+08	4.31344e+08	113	13844	23681
19.3898	3.49569e+06	3.34928e+08	4.30122e+08	113	13844	23681
19.4042	3.56365e+06	3.34428e+08	4.32614e+08	113	13844	23681
19.4187	3.78705e+06	3.39575e+08	4.31837e+08	113	13844	23681
19.4331	3.79699e+06	3.41732e+08	4.31793e+08	113	13844	23680
19.4475	3.79848e+06	3.39746e+08	4.3424e+08	113	13844	23680
19.462	3.86791e+06	3.40605e+08	4.37763e+08	113	13844	23680
19.4764	3.78851e+06	3.41778e+08	4.3801e+08	113	13844	23680
19.4908	3.74968e+06	3.44061e+08	4.38025e+08	113	13844	23680
19.5052	3.71204e+06	3.425e+08	4.39126e+08	113	13844	23680
19.5197	3.64043e+06	3.47672e+08	4.41963e+08	113	13844	23680
19.5341	3.44867e+06	3.47348e+08	4.4225e+08	113	13844	23680
19.5485	3.51218e+06	3.48001e+08	4.42972e+08	113	13844	23680
19.5629	3.52254e+06	3.44305e+08	4.45714e+08	113	13844	23680
19.5774	3.48924e+06	3.44768e+08	4.43492e+08	113	13844	23680
19.5918	3.57526e+06	3.41483e+08	4.42972e+08	113	13844	23680
19.6062	3.69461e+06	3.45268e+08	4.42819e+08	113	13843	23679
19.6207	3.79242e+06	3.45343e+08	4.42416e+08	113	13843	23679
19.6351	3.96052e+06	3.45831e+08	4.41654e+08	113	13843	23678
19.6495	3.89961e+06	3.44835e+08	4.42256e+08	113	13843	23678
19.6639	3.87221e+06	3.46874e+08	4.41531e+08	113	13843	23678
19.6784	3.80579e+06	3.47702e+08	4.43638e+08	113	13843	23678
19.6928	3.84691e+06	3.47818e+08	4.4477e+08	113	13843	23677
19.7072	3.81262e+06	3.45766e+08	4.45786e+08	113	13843	23677
19.7216	3.77301e+06	3.47712e+08	4.45025e+08	113	13843	23676
19.7361	3.78091e+06	3.44612e+08	4.45561e+08	113	13842	23676
19.7505	3.61943e+06	3.4548e+08	4.46175e+08	113	13842	23676
19.7649	3.53586e+06	3.51793e+08	4.46046e+08	113	13842	23675
19.7793	3.4692e+06	3.52678e+08	4.44837e+08	113	13842	23675
19.7938	3.61987e+06	3.50005e+08	4.45251e+08	113	13842	23675
19.8082	3.57689e+06	3.51273e+08	4.44839e+08	113	13842	23674
19.8226	3.64107e+06	3.5331e+08	4.47337e+08	113	13842	23674
19.8371	3.63671e+06	3.56816e+08	4.49806e+08	113	13842	23674
19.8515	3.7171e+06	3.55534e+08	4.50914e+08	113	13842	23674
19.8659	3.85229e+06	3.58508e+08	4.54277e+08	112	13842	23673
19.8803	3.88355e+06	3.58456e+08	4.57076e+08	112	13842	23673
19.8948	3.95412e+06	3.58085e+08	4.54859e+08	112	13842	23672
19.9092	4.14211e+06	3.60814e+08	4.53919e+08	112	13842	23672
19.9236	4.35404e+06	3.5904e+08	4.54134e+08	112	13842	23672
19.938	4.26304e+06	3.59083e+08	4.54601e+08	112	13841	23672
19.9525	4.16271e+06	3.62874e+08	4.52785e+08	112	13841	23672
19.9669	4.18369e+06	3.6409e+08	4.57065e+08	112	13841	23671
19.9813	4.19507e+06	3.63645e+08	4.61096e+08	112	13841	23671
19.9958	4.25089e+06	3.63003e+08	4.62372e+08	112	13841	23671
20.0102	4.35894e+06	3.64498e+08	4.6194e+08	112	13841	23671
20.0246	4.31865e+06	3.61768e+08	4.649e+08	112	13841	23671
20.039	4.2649e+06	3.5797e+08	4.62658e+08	112	13840	23670
20.0535	4.32039e+06	3.57593e+08	4.62893e+08	112	13839	23670
20.0679	4.43329e+06	3.56711e+08	4.64327e+08	112	13838	23669
20.0823	4.49774e+06	3.54493e+08	4.68001e+08	112	13838	23669
20.0967	4.64714e+06	3.52077e+08	4.69417e+08	112	13837	23669
20.1112	4.78209e+06	3.52951e+08	4.69117e+08	112	13837	23668
20.1256	4.67594e+06	3.5435e+08	4.7275e+08	112	13837	23668
20.14	4.56856e+06	3.58017e+08	4.73482e+08	112	13837	23665
20.1544	4.75657e+06	3.59832e+08	4.73416e+08	112	13837	23664
20.1689	4.61944e+06	3.63619e+08	4.71432e+08	112	13837	23664
20.1833	4.44896e+06	3.64304e+08	4.73116e+08	112	13834	23664
20.1977	4.42131e+06	3.62768e+08	4.74591e+08	112	13834	23664
20.2122	4.37617e+06	3.61003e+08	4.77267e+08	112	13834	23664
20.2266	4.4818e+06	3.61861e+08	4.77732e+08	112	13834	23663
20.241	4.42169e+06	3.62416e+08	4.83046e+08	112	13834	23663
20.2554	4.42666e+06	3.63079e+08	4.83779e+08	112	13834	23662
20.2699	4.63683e+06	3.62151e+08	4.85891e+08	112	13834	23662
20.2843	4.52311e+06	3.60586e+08	4.87666e+08	112	13834	23662
20.2987	4.41195e+06	3.61005e+08	4.90614e+08	112	13834	23662
20.3131	4.51382e+06	3.64923e+08	4.92889e+08	112	13833	23662
20.3276	4.47428e+06	3.67556e+08	4.92124e+08	112	13833	23662
20.342	4.34083e+06	3.66354e+08	4.92787e+08	112	13833	23662
20.3564	4.27974e+06	3.62745e+08	4.90616e+08	112	13833	23662
20.3709	4.1448e+06	3.6275e+08	4.91329e+08	112	13833	23662
20.3853	4.21877e+06	3.64155e+08	4.93657e+08	112	13833	23662
20.3997	4.00373e+06	3.63783e+08	4.90972e+08	112	13833	23662
20.4141	4.08289e+06	3.66682e+08	4.91941e+08	112	13833	23661
20.4286	4.03975e+06	3.66308e+08	4.91388e+08	112	13833	23660
20.443	4.12754e+06	3.67819e+08	4.92906e+08	112	13833	23660
20.4574	4.22988e+06	3.69919e+08	4.90561e+08	112	13833	23660
20.4718	4.33234e+06	3.72965e+08	4.88318e+08	112	13833	23660
20.4863	4.37708e+06	3.73394e+08	4.88684e+08	112	13833	23660
20.5007	4.35912e+06	3.78774e+08	4.92572e+08	112	13833	23660
20.5151	4.32812e+06	3.79425e+08	4.96177e+08	112	13833	23660
20.5296	4.33907e+06	3.77751e+08	5.00092e+08	112	13833	23658
20.544	4.40253e+06	3.81356e+08	4.98343e+08	112	13833	23658
20.5584	4.3545e+06	3.79592e+08	4.97037e+08	112	13833	23658
20.5728	4.11262e+06	3.79418e+08	4.95393e+08	112	13833	23658
20.5873	4.14347e+06	3.82028e+08	4.95381e+08	112	13832	23658
20.6017	4.12978e+06	3.82701e+08	4.93408e+08	112	13832	23658
20.6161	4.14293e+06	3.82456e+08	4.92187e+08	112	13832	23658
20.6305	4.07343e+06	3.85903e+08	4.95449e+08	112	13831	23658
20.645	3.92935e+06	3.87111e+08	4.95766e+08	112	13830	23658
20.6594	3.8832e+06	3.88001e+08	5.00317e+08	112	13830	23657
20.6738	3.74221e+06	3.88887e+08	5.01116e+08	112	13830	23657
20.6882	3.9372e+06	3.88355e+08	5.04156e+08	112	13829	23657
20.7027	3.98464e+06	3.85229e+08	5.03383e+08	112	13829	23657
20.7171	3.89839e+06	3.8426e+08	5.04362e+08	112	13829	23657
20.7315	3.94911e+06	3.87177e+08	5.03185e+08	112	13829	23657
20.746	3.95585e+06	3.86989e+08	5.01771e+08	112	13829	23657
20.7604	3.84562e+06	3.88065e+08	5.03055e+08	112	13829	23657
20.7748	3.80165e+06	3.91492e+08	5.03835e+08	112	13829	23657
20.7892	3.96812e+06	3.94115e+08	5.04285e+08	112	13829	23657
20.8037	4.02962e+06	3.94087e+08	5.0419e+08	112	13829	23657
20.8181	4.03472e+06	3.96674e+08	5.06329e+08	112	13829	23657
20.8325	4.04283e+06	3.97816e+08	5.05041e+08	112	13829	23657
20.8469	4.28414e+06	3.99192e+08	5.07685e+08	112	13829	23656
20.8614	4.18722e+06	4.05276e+08	5.07464e+08	112	13829	23656
20.8758	4.06572e+06	4.06843e+08	5.08761e+08	112	13829	23656
20.8902	4.06723e+06	4.01508e+08	5.06286e+08	112	13829	23656
20.9047	3.93326e+06	4.02084e+08	5.04351e+08	112	13829	23656
20.9191	3.80567e+06	4.00508e+08	5.05502e+08	112	13829	23656
20.9335	3.95817e+06	4.00342e+08	5.05801e+08	112	13829	23656
20.9479	3.96828e+06	4.05969e+08	5.05937e+08	112	13829	23656
20.9624	3.88819e+06	4.06527e+08	5.05223e+08	112	13829	23656
20.9768	3.908e+06	4.12419e+08	5.07904e+08	112	13829	23656
20.9912	3.94182e+06	4.13042e+08	5.04147e+08	112	13829	23656
21.0056	3.92302e+06	4.12141e+08	5.02309e+08	112	13828	23656
21.0201	4.04276e+06	4.16644e+08	5.00897e+08	112	13828	23655
21.0345	4.21087e+06	4.15787e+08	5.02938e+08	112	13827	23655
21.0489	4.13666e+06	4.1803e+08	5.04821e+08	112	13827	23655
21.0633	4.16243e+06	4.17352e+08	5.05582e+08	112	13827	23655
21.0778	4.0265e+06	4.22214e+08	5.05089e+08	112	13827	23655
21.0922	3.98873e+06	4.25481e+08	5.09676e+08	112	13827	23655
21.1066	3.96477e+06	4.26203e+08	5.12663e+08	112	13827	23654
21.1211	3.9186e+06	4.26744e+08	5.13653e+08	112	13827	23654
21.1355	4.0228e+06	4.27848e+08	5.13967e+08	112	13827	23654
21.1499	4.04034e+06	4.28063e+08	5.17483e+08	112	13827	23654
21.1643	4.03406e+06	4.27662e+08	5.18124e+08	112	13827	23654
21.1788	3.92629e+06	4.29779e+08	5.1703e+08	112	13827	23654
21.1932	4.10616e+06	4.34468e+08	5.19092e+08	112	13827	23654
21.2076	4.13455e+06	4.38592e+08	5.20817e+08	112	13827	23654
21.222	4.05318e+06	4.39257e+08	5.19663e+08	112	13826	23654
21.2365	4.09989e+06	4.39966e+08	5.20162e+08	112	13825	23654
21.2509	4.0062e+06	4.39889e+08	5.21916e+08	112	13824	23653
21.2653	3.91694e+06	4.42551e+08	5.19542e+08	111	13824	23653
21.2798	3.86369e+06	4.41111e+08	5.21771e+08	111	13824	23653
21.2942	3.77635e+06	4.41686e+08	5.23437e+08	111	13824	23653
21.3086	3.68516e+06	4.42944e+08	5.25488e+08	111	13824	23653
21.323	3.63619e+06	4.38651e+08	5.30437e+08	111	13823	23653
21.3375	3.57453e+06	4.39389e+08	5.29246e+08	111	13823	23652
21.3519	3.66229e+06	4.3585e+08	5.27253e+08	111	13823	23652
21.3663	3.69612e+06	4.39174e+08	5.29943e+08	111	13823	23652
21.3807	3.83361e+06	4.38673e+08	5.32494e+08	111	13822	23652
21.3952	3.77484e+06	4.33729e+08	5.35147e+08	111	13821	23652
21.4096	3.64926e+06	4.35311e+08	5.39532e+08	111	13821	23652
21.424	3.66483e+06	4.32883e+08	5.4e+08	111	13821	23652
21.4384	3.71206e+06	4.36016e+08	5.39103e+08	111	13821	23652
21.4529	3.63273e+06	4.34827e+08	5.34791e+08	110	13821	23652
21.4673	3.68472e+06	4.33959e+08	5.36795e+08	110	13821	23652
21.4817	3.70159e+06	4.34703e+08	5.38806e+08	110	13821	23652
21.4962	3.74963e+06	4.37775e+08	5.39132e+08	110	13821	23652
21.5106	3.6207e+06	4.41013e+08	5.38643e+08	110	13821	23652
21.525	3.55478e+06	4.47067e+08	5.37135e+08	110	13821	23651
21.5394	3.6213e+06	4.43403e+08	5.3894e+08	110	13820	23651
21.5539	3.52532e+06	4.46055e+08	5.41541e+08	110	13819	23651
21.5683	3.49146e+06	4.52123e+08	5.42936e+08	110	13819	23650
21.5827	3.50165e+06	4.52516e+08	5.41937e+08	110	13819	23650
21.5971	3.5937e+06	4.50693e+08	5.42361e+08	110	13819	23649
21.6116	3.61811e+06	4.51944e+08	5.45832e+08	110	13819	23649
21.626	3.63592e+06	4.48652e+08	5.45173e+08	110	13819	23649
21.6404	3.53002e+06	4.45321e+08	5.44705e+08	110	13819	23649
21.6549	3.50472e+06	4.46719e+08	5.46473e+08	110	13819	23649
21.6693	3.37396e+06	4.54973e+08	5.44605e+08	110	13819	23649
21.6837	3.31185e+06	4.50518e+08	5.47218e+08	110	13819	23649
21.6981	3.47265e+06	4.57885e+08	5.47976e+08	110	13819	23648
21.7126	3.637e+06	4.57308e+08	5.49185e+08	110	13819	23648
21.727	3.67372e+06	4.55704e+08	5.48804e+08	110	13819	23647
21.7414	3.61551e+06	4.58178e+08	5.46993e+08	110	13819	23647
21.7558	3.62453e+06	4.5712e+08	5.43398e+08	110	13819	23647
21.7703	3.70578e+06	4.53152e+08	5.47745e+08	110	13819	23647
21.7847	3.92956e+06	4.50463e+08	5.50599e+08	110	13819	23647
21.7991	4.00512e+06	4.50723e+08	5.49457e+08	110	13818	23647
21.8135	4.04301e+06	4.52716e+08	5.46998e+08	110	13818	23647
21.828	4.12678e+06	4.52821e+08	5.47018e+08	110	13818	23647
21.8424	4.13618e+06	4.55035e+08	5.50385e+08	110	13818	23647
21.8568	4.23929e+06	4.54536e+08	5.49145e+08	110	13818	23647
21.8713	4.24348e+06	4.51556e+08	5.50794e+08	110	13818	23646
21.8857	4.31594e+06	4.51125e+08	5.50031e+08	110	13818	23645
21.9001	4.41101e+06	4.50443e+08	5.50456e+08	110	13818	23645
21.9145	4.5523e+06	4.52187e+08	5.52151e+08	110	13818	23645
21.929	4.55518e+06	4.53349e+08	5.50749e+08	110	13818	23644
21.9434	4.38787e+06	4.54904e+08	5.50708e+08	110	13818	23644
21.9578	4.53665e+06	4.53923e+08	5.51736e+08	109	13818	23644
21.9722	4.43263e+06	4.55894e+08	5.51706e+08	109	13818	23644
21.9867	4.38451e+06	4.5754e+08	5.52159e+08	109	13818	23644
22.0011	4.48132e+06	4.54231e+08	5.52211e+08	109	13818	23644
22.0155	4.51948e+06	4.57954e+08	5.55556e+08	109	13818	23643
22.03	4.59925e+06	4.54635e+08	5.57013e+08	109	13818	23643
22.0444	4.68048e+06	4.55289e+08	5.5792e+08	109	13818	23643
22.0588	4.63277e+06	4.56047e+08	5.59697e+08	109	13818	23643
22.0732	5.00272e+06	4.54662e+08	5.6049e+08	109	13818	23643
22.0877	4.86573e+06	4.5546e+08	5.59365e+08	109	13817	23643
22.1021	4.9713e+06	4.54327e+08	5.58268e+08	109	13817	23643
22.1165	5.15304e+06	4.59796e+08	5.54486e+08	109	13817	23643
22.1309	5.14899e+06	4.62426e+08	5.56443e+08	109	13817	23643
22.1454	5.26375e+06	4.58754e+08	5.52259e+08	109	13817	23643
22.1598	5.43721e+06	4.60012e+08	5.52865e+08	109	13817	23643
22.1742	5.47552e+06	4.61088e+08	5.53844e+08	109	13817	23643
22.1886	5.65995e+06	4.60264e+08	5.56752e+08	109	13817	23643
22.2031	5.3904e+06	4.61847e+08	5.58741e+08	109	13816	23643
22.2175	5.34499e+06	4.60856e+08	5.6218e+08	109	13816	23643
22.2319	5.57979e+06	4.61613e+08	5.62226e+08	109	13816	23643
22.2464	5.61924e+06	4.69404e+08	5.68893e+08	109	13816	23643
22.2608	5.68873e+06	4.74455e+08	5.63068e+08	109	13816	23643
22.2752	5.65988e+06	4.76577e+08	5.67972e+08	109	13816	23642
22.2896	6.15254e+06	4.7121e+08	5.6887e+08	109	13816	23642
22.3041	6.02969e+06	4.71831e+08	5.69167e+08	109	13815	23642
22.3185	6.03096e+06	4.79101e+08	5.69616e+08	109	13815	23642
22.3329	6.07993e+06	4.76658e+08	5.70872e+08	109	13815	23642
22.3473	6.27944e+06	4.83504e+08	5.74094e+08	109	13814	23641
22.3618	6.32148e+06	4.85085e+08	5.73532e+08	109	13814	23641
22.3762	6.49885e+06	4.83714e+08	5.73502e+08	109	13814	23641
22.3906	6.76749e+06	4.86881e+08	5.7397e+08	109	13814	23640
22.4051	6.87027e+06	4.89611e+08	5.73557e+08	109	13814	23640
22.4195	6.95948e+06	4.90014e+08	5.74576e+08	109	13814	23640
22.4339	7.15617e+06	4.9585e+08	5.77519e+08	109	13814	23640
22.4483	7.21441e+06	5.0225e+08	5.80305e+08	109	13814	23640
22.4628	7.29223e+06	5.01327e+08	5.76033e+08	109	13814	23640
22.4772	7.3131e+06	5.03299e+08	5.77531e+08	109	13814	23640
22.4916	7.22494e+06	5.09956e+08	5.7587e+08	109	13814	23640
22.506	7.12423e+06	5.1061e+08	5.79526e+08	109	13814	23640
22.5205	6.89975e+06	5.09059e+08	5.79929e+08	109	13814	23640
22.5349	6.36714e+06	5.15243e+08	5.77702e+08	109	13814	23640
22.5493	6.39573e+06	5.12963e+08	5.77561e+08	109	13814	23640
22.5638	6.36355e+06	5.16287e+08	5.74053e+08	109	13814	23639
22.5782	6.42738e+06	5.16579e+08	5.76458e+08	109	13814	23639
22.5926	6.2881e+06	5.15101e+08	5.77141e+08	109	13814	23639
22.607	6.64967e+06	5.24492e+08	5.75963e+08	109	13814	23639
22.6215	6.75809e+06	5.20386e+08	5.76493e+08	109	13814	23639
22.6359	6.80252e+06	5.16258e+08	5.81504e+08	109	13814	23639
22.6503	6.90167e+06	5.20707e+08	5.82551e+08	109	13814	23639
22.6647	6.93624e+06	5.27323e+08	5.86682e+08	109	13814	23639
22.6792	6.68095e+06	5.24825e+08	5.8365e+08	109	13813	23638
22.6936	6.70212e+06	5.28545e+08	5.85245e+08	109	13813	23638
22.708	6.93831e+06	5.31285e+08	5.85113e+08	109	13813	23637
22.7224	6.8485e+06	5.42968e+08	5.88787e+08	109	13813	23636
22.7369	7.14562e+06	5.50005e+08	5.86632e+08	109	13813	23635
22.7513	7.20882e+06	5.55987e+08	5.91565e+08	109	13813	23635
22.7657	7.42309e+06	5.51832e+08	5.93984e+08	109	13813	23635
22.7802	7.29497e+06	5.54323e+08	5.97937e+08	109	13813	23635
22.7946	7.21394e+06	5.49341e+08	5.99638e+08	109	13813	23635
22.809	7.68375e+06	5.49331e+08	5.97597e+08	109	13813	23635
22.8234	7.90323e+06	5.36771e+08	5.95887e+08	109	13813	23635
22.8379	8.45192e+06	5.36562e+08	5.93386e+08	109	13813	23635
22.8523	8.77586e+06	5.35641e+08	5.92261e+08	109	13813	23635
22.8667	8.84003e+06	5.33285e+08	5.94215e+08	109	13813	23635
22.8811	9.11719e+06	5.28377e+08	5.92147e+08	109	13813	23634
22.8956	8.9531e+06	5.32312e+08	5.89644e+08	109	13813	23634
22.91	8.70208e+06	5.28504e+08	5.91981e+08	109	13813	23634
22.9244	8.45509e+06	5.34313e+08	5.92618e+08	109	13813	23634
22.9389	8.91636e+06	5.38794e+08	5.89239e+08	109	13813	23634
22.9533	9.2238e+06	5.38586e+08	5.90316e+08	109	13813	23634
22.9677	9.50531e+06	5.31353e+08	5.89138e+08	109	13812	23634
22.9821	9.43202e+06	5.26861e+08	5.89476e+08	109	13812	23634
22.9966	8.82466e+06	5.32212e+08	5.92984e+08	109	13812	23634
23.011	8.43761e+06	5.3065e+08	5.9313e+08	109	13812	23634
23.0254	8.5255e+06	5.3297e+08	5.95672e+08	109	13812	23633
23.0398	8.45849e+06	5.3393e+08	5.94953e+08	109	13812	23633
23.0543	8.46035e+06	5.32426e+08	5.96217e+08	109	13812	23633
23.0687	8.42085e+06	5.33123e+08	5.96562e+08	109	13812	23633
23.0831	8.82314e+06	5.29118e+08	5.97281e+08	109	13812	23633
23.0975	8.79992e+06	5.28316e+08	5.97244e+08	109	13812	23633
23.112	8.4194e+06	5.28687e+08	5.99577e+08	109	13812	23633
23.1264	8.50625e+06	5.2881e+08	5.96593e+08	109	13812	23633
23.1408	8.9168e+06	5.26284e+08	5.94549e+08	109	13812	23632
23.1553	8.81763e+06	5.27289e+08	5.90093e+08	109	13812	23632
23.1697	9.03005e+06	5.29217e+08	5.90132e+08	109	13812	23632
23.1841	8.93927e+06	5.26285e+08	5.91054e+08	109	13812	23632
23.1985	9.11319e+06	5.29093e+08	5.92834e+08	109	13812	23632
23.213	9.0695e+06	5.29339e+08	5.92617e+08	109	13812	23632
23.2274	9.19341e+06	5.30076e+08	5.99961e+08	109	13812	23632
23.2418	9.75937e+06	5.34412e+08	5.9935e+08	109	13812	23631
23.2562	9.53101e+06	5.29432e+08	6.01726e+08	109	13812	23631
23.2707	9.52917e+06	5.37083e+08	6.01454e+08	109	13812	23631
23.2851	9.41677e+06	5.41227e+08	6.01513e+08	109	13812	23631
23.2995	9.36991e+06	5.4234e+08	6.05067e+08	109	13812	23631
23.314	8.83008e+06	5.51971e+08	6.04303e+08	109	13812	23630
23.3284	8.22487e+06	5.47872e+08	6.03398e+08	109	13812	23630
23.3428	8.21721e+06	5.44669e+08	6.03089e+08	109	13812	23630
23.3572	8.5594e+06	5.5021e+08	6.04207e+08	109	13812	23630
23.3717	8.43445e+06	5.52296e+08	6.04331e+08	109	13812	23630
23.3861	8.58467e+06	5.53314e+08	6.04868e+08	109	13812	23629
23.4005	8.66437e+06	5.65948e+08	6.08703e+08	109	13812	23629
23.4149	8.66245e+06	5.60755e+08	6.11851e+08	109	13812	23629
23.4294	8.32861e+06	5.63179e+08	6.1276e+08	109	13812	23629
23.4438	8.44717e+06	5.57333e+08	6.12023e+08	109	13812	23629
23.4582	8.66358e+06	5.61673e+08	6.10863e+08	109	13812	23629
23.4726	8.19566e+06	5.72939e+08	6.08516e+08	109	13812	23629
23.4871	7.94646e+06	5.92457e+08	6.10566e+08	109	13812	23629
23.5015	7.81725e+06	6.16e+08	6.13567e+08	109	13812	23629
23.5159	7.72306e+06	6.10846e+08	6.15547e+08	109	13812	23628
23.5304	7.75663e+06	6.25099e+08	6.18456e+08	109	13812	23628
23.5448	7.911e+06	6.30083e+08	6.18101e+08	109	13812	23628
23.5592	7.48817e+06	6.38589e+08	6.22908e+08	109	13812	23628
23.5736	8.10972e+06	6.57762e+08	6.2565e+08	109	13811	23628
23.5881	8.03378e+06	6.5598e+08	6.29802e+08	109	13811	23628
23.6025	7.76711e+06	6.48441e+08	6.33974e+08	109	13811	23628
23.6169	7.93684e+06	6.46338e+08	6.35411e+08	109	13811	23628
23.6313	7.89086e+06	6.4903e+08	6.34972e+08	109	13811	23627
23.6458	7.65052e+06	6.38018e+08	6.34032e+08	109	13811	23627
23.6602	7.62735e+06	6.21803e+08	6.30239e+08	109	13811	23627
23.6746	7.26149e+06	6.19428e+08	6.3108e+08	109	13811	23627
23.6891	7.11103e+06	6.21926e+08	6.28565e+08	109	13811	23627
23.7035	7.10778e+06	6.16962e+08	6.35399e+08	109	13811	23627
23.7179	6.9648e+06	6.36079e+08	6.30926e+08	109	13811	23627
23.7323	6.94578e+06	6.13238e+08	6.30114e+08	109	13811	23627
23.7468	7.01557e+06	5.97617e+08	6.3138e+08	109	13811	23627
23.7612	7.18744e+06	6.05895e+08	6.31188e+08	109	13811	23627
23.7756	6.8603e+06	6.02307e+08	6.33734e+08	109	13811	23626
23.79	6.77643e+06	5.96312e+08	6.36541e+08	109	13811	23626
23.8045	6.96457e+06	5.85294e+08	6.40091e+08	109	13811	23625
23.8189	6.74911e+06	5.75183e+08	6.39344e+08	109	13811	23625
23.8333	6.61547e+06	5.81837e+08	6.39365e+08	109	13811	23624
23.8477	6.5896e+06	5.76195e+08	6.33882e+08	109	13811	23624
23.8622	6.80198e+06	5.62631e+08	6.33091e+08	109	13811	23624
23.8766	7.04082e+06	5.63209e+08	6.30883e+08	109	13811	23624
23.891	6.90222e+06	5.64749e+08	6.4056e+08	109	13811	23624
23.9055	6.88707e+06	5.57869e+08	6.4643e+08	109	13811	23624
23.9199	6.87918e+06	5.6752e+08	6.44982e+08	109	13811	23624
23.9343	7.05566e+06	5.73693e+08	6.46673e+08	109	13811	23624
23.9487	6.80892e+06	5.69888e+08	6.44468e+08	109	13811	23624
23.9632	6.86577e+06	5.65099e+08	6.47095e+08	109	13811	23624
23.9776	6.94783e+06	5.54573e+08	6.4382e+08	109	13811	23624
23.992	6.96706e+06	5.54249e+08	6.47719e+08	109	13811	23624
24.0064	6.89971e+06	5.61714e+08	6.5316e+08	109	13811	23624
24.0209	6.62354e+06	5.63771e+08	6.55276e+08	109	13811	23624
24.0353	6.56342e+06	5.58409e+08	6.60282e+08	109	13811	23624
24.0497	6.76338e+06	5.65625e+08	6.55826e+08	109	13811	23624
24.0642	6.52853e+06	5.71179e+08	6.54584e+08	109	13811	23624
24.0786	6.55119e+06	5.70076e+08	6.54131e+08	109	13811	23624
24.093	6.42966e+06	5.73809e+08	6.54634e+08	109	13811	23624
24.1074	6.35847e+06	5.82855e+08	6.5719e+08	109	13810	23623
24.1219	6.23556e+06	5.82394e+08	6.52773e+08	109	13810	23622
24.1363	6.25546e+06	5.752e+08	6.52182e+08	109	13810	23622
24.1507	6.4538e+06	5.74576e+08	6.55416e+08	109	13810	23622
24.1651	6.47891e+06	5.72696e+08	6.53294e+08	109	13810	23622
24.1796	6.29991e+06	5.75817e+08	6.53602e+08	109	13810	23622
24.194	6.22371e+06	5.61798e+08	6.48688e+08	109	13810	23622
24.2084	6.3061e+06	5.65693e+08	6.43482e+08	109	13810	23622
24.2228	6.34069e+06	5.5972e+08	6.4523e+08	109	13810	23622
24.2373	6.45761e+06	5.65883e+08	6.40828e+08	109	13810	23622
24.2517	6.39242e+06	5.71164e+08	6.42342e+08	109	13810	23622
24.2661	6.36241e+06	5.73096e+08	6.42132e+08	109	13810	23622
24.2806	6.51168e+06	5.77976e+08	6.42555e+08	109	13810	23622
24.295	6.47488e+06	5.82052e+08	6.37146e+08	109	13810	23622
24.3094	6.32713e+06	5.84169e+08	6.3511e+08	109	13810	23622
24.3238	6.61814e+06	5.85797e+08	6.41521e+08	109	13810	23622
24.3383	6.71481e+06	5.76035e+08	6.40731e+08	109	13810	23622
24.3527	6.39744e+06	5.76994e+08	6.41415e+08	109	13810	23622
24.3671	6.32388e+06	5.83955e+08	6.44476e+08	109	13810	23622
24.3815	6.30598e+06	5.7921e+08	6.47792e+08	109	13810	23622
24.396	6.39748e+06	5.87892e+08	6.46682e+08	109	13810	23622
24.4104	6.13472e+06	5.87681e+08	6.51264e+08	109	13810	23622
24.4248	6.1506e+06	5.90965e+08	6.50654e+08	109	13810	23622
24.4393	6.33078e+06	6.01081e+08	6.51834e+08	109	13810	23622
24.4537	6.34778e+06	6.03178e+08	6.54069e+08	109	13810	23622
24.4681	6.49103e+06	6.15933e+08	6.57746e+08	109	13810	23622
24.4825	6.3098e+06	6.12178e+08	6.64313e+08	109	13810	23621
24.497	6.25578e+06	5.93203e+08	6.64403e+08	109	13810	23621
24.5114	6.36666e+06	5.93811e+08	6.70706e+08	109	13810	23620
24.5258	6.20601e+06	5.97383e+08	6.7231e+08	109	13810	23620
24.5402	5.90732e+06	5.99831e+08	6.73522e+08	109	13810	23620
24.5547	6.09836e+06	6.05597e+08	6.77883e+08	109	13810	23620
24.5691	5.98887e+06	6.02352e+08	6.77543e+08	109	13810	23620
24.5835	6.02071e+06	6.13309e+08	6.74535e+08	109	13810	23620
24.598	6.2255e+06	6.06264e+08	6.73872e+08	109	13810	23620
24.6124	6.32424e+06	5.95235e+08	6.75942e+08	109	13810	23620
24.6268	6.25424e+06	5.95989e+08	6.79982e+08	109	13809	23620
24.6412	6.4106e+06	5.93447e+08	6.74429e+08	109	13809	23620
24.6557	6.38956e+06	6.03259e+08	6.76428e+08	109	13809	23620
24.6701	6.46641e+06	6.06535e+08	6.74565e+08	109	13809	23620
24.6845	6.42695e+06	6.11785e+08	6.68753e+08	109	13809	23620
24.6989	6.40173e+06	6.15833e+08	6.69917e+08	109	13809	23620
24.7134	6.57744e+06	6.1099e+08	6.66962e+08	109	13809	23620
24.7278	6.41741e+06	5.92383e+08	6.66222e+08	109	13809	23619
24.7422	6.56596e+06	5.95683e+08	6.63966e+08	109	13809	23619
24.7566	6.54858e+06	6.00885e+08	6.67344e+08	109	13809	23619
24.7711	6.70311e+06	5.99674e+08	6.69642e+08	109	13809	23619
24.7855	6.81264e+06	6.00143e+08	6.67744e+08	109	13809	23619
24.7999	6.89704e+06	5.99882e+08	6.66051e+08	109	13809	23619
24.8144	6.98371e+06	6.10836e+08	6.65866e+08	109	13809	23619
24.8288	7.20042e+06	6.08631e+08	6.6425e+08	109	13809	23619
24.8432	7.18799e+06	6.20133e+08	6.60118e+08	109	13809	23619
24.8576	7.06592e+06	6.13167e+08	6.60425e+08	109	13809	23618
24.8721	7.23361e+06	6.18316e+08	6.60514e+08	109	13809	23618
24.8865	7.26267e+06	6.1692e+08	6.64014e+08	109	13809	23618
24.9009	7.20681e+06	6.0951e+08	6.64399e+08	109	13809	23618
24.9153	7.08502e+06	6.08251e+08	6.64405e+08	109	13809	23618
24.9298	7.09853e+06	6.04279e+08	6.64096e+08	109	13809	23618
24.9442	7.03833e+06	6.08464e+08	6.71944e+08	109	13809	23617
24.9586	7.14888e+06	6.00343e+08	6.68663e+08	109	13809	23617
24.9731	7.18604e+06	5.93863e+08	6.70162e+08	109	13809	23617
24.9875	7.33041e+06	5.85318e+08	6.69295e+08	109	13809	23617
25.0019	7.23283e+06	5.72851e+08	6.72415e+08	109	13809	23617
25.0163	7.15225e+06	5.86466e+08	6.73756e+08	109	13808	23617
25.0308	7.13618e+06	5.85992e+08	6.78256e+08	109	13808	23617
25.0452	7.06356e+06	5.86936e+08	6.80171e+08	109	13808	23617
25.0596	6.84781e+06	5.94261e+08	6.91218e+08	109	13808	23617
25.074	6.96824e+06	5.89867e+08	6.945e+08	109	13808	23617
25.0885	6.92624e+06	5.87067e+08	6.93134e+08	109	13808	23616
25.1029	6.89332e+06	5.82888e+08	6.91728e+08	109	13808	23615
25.1173	6.73436e+06	5.84133e+08	6.91675e+08	109	13808	23615
25.1317	6.71976e+06	5.88711e+08	6.94836e+08	109	13808	23614
25.1462	6.59639e+06	6.03962e+08	6.96666e+08	109	13808	23614
25.1606	6.46247e+06	6.06465e+08	6.97376e+08	109	13807	23614
25.175	6.45044e+06	6.19582e+08	6.93632e+08	109	13807	23614
25.1895	6.45553e+06	6.16044e+08	6.97654e+08	109	13807	23614
25.2039	6.53929e+06	6.02243e+08	6.96023e+08	109	13807	23614
25.2183	6.62231e+06	6.09967e+08	7.00413e+08	109	13807	23614
25.2327	6.92206e+06	6.07879e+08	6.98758e+08	109	13807	23614
25.2472	6.98833e+06	6.23021e+08	6.98067e+08	109	13807	23614
25.2616	6.84785e+06	6.27088e+08	6.97101e+08	109	13807	23614
25.276	6.92705e+06	6.41975e+08	6.97483e+08	109	13807	23614
25.2904	7.06261e+06	6.40631e+08	6.99298e+08	109	13807	23614
25.3049	7.24509e+06	6.34345e+08	6.99851e+08	109	13807	23614
25.3193	7.25116e+06	6.41272e+08	7.0167e+08	109	13807	23614
25.3337	7.31831e+06	6.19558e+08	6.99657e+08	109	13807	23613
25.3482	7.36781e+06	6.28046e+08	6.94876e+08	109	13807	23613
25.3626	7.21875e+06	6.1544e+08	6.95791e+08	109	13807	23613
25.377	7.40184e+06	6.23015e+08	6.92692e+08	109	13805	23613
25.3914	6.98464e+06	6.32388e+08	6.92538e+08	109	13805	23613
25.4059	6.97168e+06	6.26435e+08	6.8786e+08	109	13805	23613
25.4203	7.21311e+06	6.42126e+08	6.8737e+08	109	13805	23613
25.4347	7.21867e+06	6.53091e+08	6.89079e+08	109	13805	23613
25.4491	7.21237e+06	6.59904e+08	6.90195e+08	109	13805	23613
25.4636	7.44146e+06	6.71337e+08	6.9895e+08	109	13805	23612
25.478	7.40214e+06	6.77881e+08	7.02918e+08	109	13805	23612
25.4924	7.2373e+06	6.75598e+08	7.00617e+08	109	13805	23612
25.5068	7.45149e+06	6.80535e+08	7.04503e+08	109	13805	23612
25.5213	7.6254e+06	6.87076e+08	7.03043e+08	109	13805	23612
25.5357	7.66276e+06	6.7868e+08	7.06088e+08	109	13805	23612
25.5501	7.80873e+06	6.79907e+08	7.03633e+08	109	13805	23612
25.5646	7.85267e+06	6.89515e+08	7.02743e+08	109	13805	23611
25.579	8.12982e+06	7.02607e+08	7.01217e+08	109	13805	23611
25.5934	8.03364e+06	6.87692e+08	7.05447e+08	109	13805	23610
25.6078	7.74254e+06	7.00695e+08	6.99727e+08	109	13805	23610
25.6223	7.75287e+06	7.02723e+08	6.99879e+08	109	13805	23610
25.6367	7.67312e+06	7.07705e+08	6.95955e+08	109	13805	23610
25.6511	7.77178e+06	6.95802e+08	6.95249e+08	109	13804	23610
25.6655	7.93757e+06	6.86829e+08	7.00769e+08	109	13804	23610
25.68	7.78231e+06	6.9253e+08	6.97003e+08	109	13804	23610
25.6944	7.61344e+06	7.06682e+08	6.94759e+08	109	13804	23610
25.7088	7.63431e+06	7.23568e+08	6.91671e+08	109	13804	23608
25.7233	7.58481e+06	7.18013e+08	6.93889e+08	109	13804	23608
25.7377	7.28986e+06	7.13917e+08	6.96731e+08	109	13804	23608
25.7521	7.48338e+06	7.49357e+08	6.97548e+08	109	13804	23608
25.7665	7.32067e+06	7.76125e+08	7.01481e+08	109	13804	23608
25.781	7.37449e+06	7.62636e+08	7.0044e+08	109	13804	23608
25.7954	7.25007e+06	7.48887e+08	6.94005e+08	109	13804	23608
25.8098	7.13489e+06	7.71142e+08	6.95458e+08	109	13804	23608
25.8242	6.97087e+06	7.76509e+08	6.97389e+08	109	13804	23608
25.8387	6.85504e+06	7.72346e+08	6.93887e+08	109	13804	23608
25.8531	6.84872e+06	7.67943e+08	6.94986e+08	109	13804	23608
25.8675	7.00672e+06	7.89582e+08	6.99839e+08	109	13804	23608
25.8819	7.04093e+06	7.95621e+08	7.0168e+08	109	13804	23608
25.8964	6.90454e+06	8.04375e+08	6.98383e+08	109	13804	23608
25.9108	6.93205e+06	8.16945e+08	6.97574e+08	109	13804	23608
25.9252	6.93248e+06	8.29013e+08	6.95426e+08	109	13804	23608
25.9397	6.97445e+06	8.46818e+08	7.0063e+08	109	13804	23608
25.9541	6.99503e+06	8.58146e+08	7.03201e+08	109	13804	23608
25.9685	7.16119e+06	8.33162e+08	7.0997e+08	109	13804	23608
25.9829	7.20531e+06	8.12734e+08	7.11129e+08	109	13804	23608
25.9974	7.20979e+06	7.87557e+08	7.14663e+08	109	13804	23607
26.0118	7.08456e+06	8.03244e+08	7.12999e+08	109	13804	23607
26.0262	7.26405e+06	8.08088e+08	7.09051e+08	109	13804	23607
26.0406	7.17552e+06	8.48948e+08	7.06367e+08	109	13804	23607
26.0551	7.14185e+06	8.67806e+08	7.07755e+08	109	13804	23607
26.0695	7.10823e+06	8.18478e+08	7.06647e+08	109	13804	23607
26.0839	7.26959e+06	8.29485e+08	7.05807e+08	109	13804	23607
26.0984	7.32332e+06	8.39933e+08	7.05639e+08	109	13804	23607
26.1128	7.19871e+06	8.3974e+08	7.11379e+08	109	13804	23607
26.1272	7.31577e+06	8.38469e+08	7.10694e+08	109	13804	23607
26.1416	7.18207e+06	8.37183e+08	7.12168e+08	109	13804	23607
26.1561	7.22273e+06	7.8524e+08	6.99229e+08	109	13804	23607
26.1705	7.62339e+06	7.65298e+08	6.96112e+08	109	13804	23606
26.1849	7.57089e+06	7.67451e+08	6.94451e+08	109	13804	23606
26.1993	7.79928e+06	7.62766e+08	6.94874e+08	109	13804	23606
26.2138	7.97264e+06	7.66501e+08	7.00052e+08	109	13804	23606
26.2282	8.02203e+06	7.68647e+08	6.99115e+08	109	13804	23606
26.2426	7.65456e+06	7.62402e+08	6.96588e+08	109	13804	23606
26.257	7.46759e+06	7.80859e+08	7.01215e+08	109	13804	23606
26.2715	7.46644e+06	7.762e+08	7.04301e+08	109	13804	23606
26.2859	7.44869e+06	7.55444e+08	7.00736e+08	109	13804	23606
26.3003	7.46059e+06	7.42155e+08	7.03641e+08	109	13804	23606
26.3148	7.26331e+06	7.47714e+08	7.04042e+08	109	13804	23606
26.3292	7.38511e+06	7.83257e+08	7.07577e+08	109	13804	23606
26.3436	7.45713e+06	7.76371e+08	7.10738e+08	109	13804	23606
26.358	7.39192e+06	7.91678e+08	7.03573e+08	109	13804	23605
26.3725	7.45091e+06	7.9806e+08	7.08299e+08	109	13804	23605
26.3869	7.53871e+06	8.0968e+08	7.1019e+08	109	13804	23605
26.4013	7.22458e+06	8.43388e+08	7.10347e+08	109	13804	23605
26.4157	7.33003e+06	8.61771e+08	7.11744e+08	109	13803	23605
26.4302	7.14846e+06	9.00771e+08	7.07559e+08	109	13803	23605
26.4446	6.95592e+06	9.0223e+08	7.05771e+08	109	13803	23605
26.459	6.85847e+06	8.97544e+08	7.02408e+08	109	13803	23604
26.4735	6.88462e+06	9.03458e+08	7.06548e+08	109	13803	23603
26.4879	6.84959e+06	9.1529e+08	7.09709e+08	109	13803	23603
26.5023	6.73647e+06	9.12699e+08	7.15704e+08	109	13803	23603
26.5167	6.72547e+06	9.05257e+08	7.08651e+08	109	13803	23602
26.5312	6.96487e+06	9.46222e+08	7.097e+08	109	13803	23602
26.5456	6.8912e+06	9.75547e+08	7.22522e+08	109	13803	23602
26.56	6.93583e+06	9.91721e+08	7.23829e+08	109	13803	23602
26.5744	6.9114e+06	1.08254e+09	7.29216e+08	109	13803	23602
26.5889	6.92379e+06	1.01376e+09	7.31182e+08	109	13803	23602
26.6033	6.85038e+06	1.01031e+09	7.3146e+08	109	13803	23602
26.6177	6.72671e+06	1.05093e+09	7.3961e+08	109	13803	23602
26.6322	6.64324e+06	1.00667e+09	7.35001e+08	109	13803	23602
26.6466	6.62015e+06	1.0406e+09	7.3172e+08	109	13803	23602
26.661	6.63958e+06	1.05579e+09	7.33745e+08	109	13803	23602
26.6754	6.77778e+06	1.07237e+09	7.36725e+08	109	13803	23602
26.6899	6.98849e+06	1.05719e+09	7.34398e+08	109	13803	23602
26.7043	6.91018e+06	1.01124e+09	7.30198e+08	109	13803	23602
26.7187	7.0102e+06	9.66645e+08	7.34729e+08	109	13803	23602
26.7331	6.99476e+06	9.81672e+08	7.31396e+08	109	13803	23602
26.7476	6.95089e+06	9.76782e+08	7.23922e+08	109	13803	23602
26.762	6.95082e+06	9.66841e+08	7.20006e+08	109	13803	23602
26.7764	6.87803e+06	9.2739e+08	7.19133e+08	109	13803	23602
26.7908	6.94065e+06	9.67935e+08	7.20653e+08	109	13803	23602
26.8053	7.05197e+06	9.60574e+08	7.20472e+08	109	13803	23602
26.8197	7.02429e+06	1.01763e+09	7.21133e+08	109	13802	23602
26.8341	7.05811e+06	1.03438e+09	7.17675e+08	109	13802	23602
26.8486	7.22307e+06	1.06606e+09	7.18765e+08	109	13802	23602
26.863	7.47994e+06	1.01616e+09	7.15063e+08	109	13802	23600
26.8774	7.52091e+06	1.01905e+09	7.11063e+08	109	13802	23600
26.8918	7.519e+06	1.0186e+09	7.05389e+08	109	13802	23600
26.9063	7.39539e+06	1.0274e+09	7.06052e+08	109	13802	23600
26.9207	7.42936e+06	9.97463e+08	7.11465e+08	109	13802	23600
26.9351	7.41775e+06	1.05461e+09	7.15786e+08	109	13802	23600
26.9495	7.48865e+06	1.09616e+09	7.11234e+08	109	13802	23600
26.964	7.41503e+06	1.09332e+09	7.05311e+08	109	13802	23600
26.9784	7.47252e+06	1.08244e+09	7.12349e+08	109	13802	23600
26.9928	7.46576e+06	1.0183e+09	7.1578e+08	109	13802	23600
27.0073	7.43609e+06	1.00465e+09	7.16791e+08	109	13802	23600
27.0217	7.59357e+06	1.08864e+09	7.14588e+08	109	13801	23600
27.0361	8.1533e+06	1.05891e+09	7.18235e+08	109	13801	23600
27.0505	8.14753e+06	1.05715e+09	7.22571e+08	109	13801	23600
27.065	8.16879e+06	1.06854e+09	7.28087e+08	109	13801	23599
27.0794	8.26486e+06	1.14183e+09	7.25792e+08	109	13801	23599
27.0938	8.28245e+06	1.11951e+09	7.26201e+08	109	13801	23599
27.1082	8.45706e+06	1.16384e+09	7.17868e+08	109	13801	23599
27.1227	8.53435e+06	1.15264e+09	7.07195e+08	109	13801	23599
27.1371	8.26506e+06	1.12422e+09	7.0414e+08	109	13801	23599
27.1515	8.34918e+06	1.18587e+09	6.99228e+08	109	13801	23599
27.1659	8.61581e+06	1.09323e+09	6.96862e+08	109	13801	23599
27.1804	8.84774e+06	1.09296e+09	6.98698e+08	109	13801	23599
27.1948	8.79025e+06	1.04133e+09	6.94273e+08	109	13801	23599
27.2092	9.06198e+06	1.03754e+09	6.93278e+08	109	13801	23599
27.2237	9.1762e+06	1.01882e+09	6.96933e+08	109	13801	23599
27.2381	9.04918e+06	1.01696e+09	6.97965e+08	109	13801	23599
27.2525	9.00681e+06	1.028e+09	6.98753e+08	109	13801	23599
27.2669	9.06326e+06	1.03912e+09	6.98841e+08	109	13801	23599
27.2814	9.17383e+06	9.91532e+08	7.04422e+08	109	13801	23599
27.2958	9.60712e+06	1.02615e+09	7.05636e+08	109	13801	23599
27.3102	9.4386e+06	1.01457e+09	7.05959e+08	109	13801	23598
27.3246	9.61043e+06	1.00062e+09	7.11516e+08	109	13801	23597
27.3391	9.91642e+06	1.04028e+09	7.12539e+08	109	13801	23597
27.3535	9.76294e+06	1.00549e+09	7.11112e+08	109	13801	23597
27.3679	9.71397e+06	1.00738e+09	7.09264e+08	109	13801	23597
27.3824	9.61127e+06	1.00345e+09	7.11673e+08	109	13801	23597
27.3968	9.79368e+06	1.00555e+09	7.07353e+08	109	13801	23597
27.4112	1.0108e+07	9.93526e+08	7.06792e+08	109	13801	23597
27.4256	1.04893e+07	9.65281e+08	7.02873e+08	109	13801	23597
27.4401	1.05388e+07	1.00583e+09	7.04667e+08	109	13801	23597
27.4545	1.03489e+07	1.04697e+09	7.07255e+08	109	13801	23597
27.4689	1.04051e+07	1.04218e+09	7.10389e+08	109	13801	23597
27.4833	9.8881e+06	1.1014e+09	7.03669e+08	109	13801	23597
27.4978	9.96425e+06	1.07968e+09	7.03077e+08	109	13801	23597
27.5122	9.92957e+06	1.128e+09	7.01498e+08	109	13801	23597
27.5266	1.00704e+07	1.10649e+09	7.01943e+08	109	13801	23597
27.541	1.02172e+07	1.13911e+09	6.98652e+08	109	13801	23597
27.5555	1.01599e+07	1.2242e+09	6.91426e+08	109	13801	23597
27.5699	1.0178e+07	1.19988e+09	6.92573e+08	109	13801	23596
27.5843	1.03604e+07	1.11371e+09	6.92769e+08	109	13801	23595
27.5988	9.99692e+06	1.09078e+09	6.97572e+08	109	13801	23594
27.6132	9.93564e+06	1.11315e+09	6.99222e+08	109	13801	23594
27.6276	9.98906e+06	1.08697e+09	6.97456e+08	109	13801	23594
27.642	9.96454e+06	1.17351e+09	6.98849e+08	109	13801	23594
27.6565	9.76251e+06	1.21618e+09	7.01218e+08	109	13801	23594
27.6709	9.76278e+06	1.19357e+09	7.01764e+08	109	13801	23594
27.6853	9.72052e+06	1.18988e+09	7.01076e+08	109	13801	23594
27.6997	9.58738e+06	1.14715e+09	7.02816e+08	109	13801	23594
27.7142	9.85671e+06	1.10107e+09	7.04506e+08	109	13801	23594
27.7286	9.90732e+06	1.13866e+09	7.09462e+08	109	13801	23594
27.743	9.71173e+06	1.15807e+09	7.12393e+08	109	13801	23594
27.7575	9.73974e+06	1.14862e+09	7.06741e+08	109	13801	23594
27.7719	9.24369e+06	1.2232e+09	7.08346e+08	109	13801	23594
27.7863	9.31657e+06	1.27438e+09	7.18938e+08	109	13801	23594
27.8007	8.79101e+06	1.33017e+09	7.21494e+08	109	13801	23594
27.8152	9.09518e+06	1.40458e+09	7.19355e+08	109	13800	23594
27.8296	9.15423e+06	1.57641e+09	7.13295e+08	109	13800	23594
27.844	9.32808e+06	1.65282e+09	7.18914e+08	109	13800	23594
27.8584	9.55597e+06	1.52482e+09	7.17701e+08	109	13800	23594
27.8729	9.62042e+06	1.56318e+09	7.22209e+08	109	13800	23594
27.8873	9.82032e+06	1.4536e+09	7.19843e+08	109	13800	23594
27.9017	1.00534e+07	1.4412e+09	7.22092e+08	109	13800	23594
27.9161	1.00962e+07	1.52907e+09	7.24481e+08	109	13800	23594
27.9306	9.83483e+06	1.61341e+09	7.25029e+08	109	13800	23594
27.945	1.00776e+07	1.6545e+09	7.25247e+08	109	13800	23593
27.9594	1.01849e+07	1.50412e+09	7.25786e+08	109	13800	23592
27.9739	1.03929e+07	1.54053e+09	7.26965e+08	109	13799	23592
27.9883	1.04631e+07	1.5193e+09	7.27703e+08	109	13799	23592
28.0027	1.0691e+07	1.50808e+09	7.24089e+08	109	13799	23592
28.0171	1.07682e+07	1.44172e+09	7.29334e+08	109	13799	23592
28.0316	1.04909e+07	1.33675e+09	7.31459e+08	109	13799	23592
28.046	1.09869e+07	1.35973e+09	7.35297e+08	109	13799	23592
28.0604	1.10934e+07	1.33229e+09	7.34134e+08	109	13798	23592
28.0748	1.11353e+07	1.3249e+09	7.35105e+08	109	13798	23592
28.0893	1.11026e+07	1.22724e+09	7.35924e+08	109	13798	23591
28.1037	1.13622e+07	1.17057e+09	7.41984e+08	109	13798	23591
28.1181	1.19379e+07	1.22681e+09	7.44021e+08	109	13798	23590
28.1326	1.18236e+07	1.2692e+09	7.44009e+08	109	13798	23590
28.147	1.19243e+07	1.24529e+09	7.42878e+08	109	13798	23590
28.1614	1.23473e+07	1.32092e+09	7.41021e+08	109	13798	23590
28.1758	1.25412e+07	1.31552e+09	7.41304e+08	109	13798	23590
28.1903	1.22553e+07	1.24913e+09	7.40607e+08	109	13798	23590
28.2047	1.24552e+07	1.24602e+09	7.45895e+08	109	13798	23590
28.2191	1.25973e+07	1.28578e+09	7.44985e+08	109	13798	23590
28.2335	1.25562e+07	1.24315e+09	7.49938e+08	109	13798	23590
28.248	1.31306e+07	1.1745e+09	7.55339e+08	109	13798	23590
28.2624	1.30624e+07	1.13078e+09	7.56619e+08	109	13798	23590
28.2768	1.36039e+07	1.06985e+09	7.59111e+08	109	13798	23590
28.2912	1.34903e+07	1.12302e+09	7.54646e+08	109	13798	23590
28.3057	1.34439e+07	1.10602e+09	7.61634e+08	109	13798	23590
28.3201	1.29959e+07	1.11657e+09	7.59613e+08	109	13798	23590
28.3345	1.2998e+07	1.14209e+09	7.61573e+08	109	13798	23590
28.349	1.28062e+07	1.09176e+09	7.6415e+08	109	13798	23590
28.3634	1.25525e+07	1.04948e+09	7.63767e+08	109	13798	23590
28.3778	1.30347e+07	1.05013e+09	7.70625e+08	109	13798	23590
28.3922	1.34295e+07	1.08316e+09	7.76409e+08	109	13798	23590
28.4067	1.36622e+07	1.05444e+09	7.69246e+08	109	13798	23590
28.4211	1.37701e+07	1.07727e+09	7.64447e+08	109	13798	23590
28.4355	1.36524e+07	1.05709e+09	7.69648e+08	109	13798	23590
28.4499	1.42659e+07	1.04182e+09	7.70098e+08	109	13798	23590
28.4644	1.44083e+07	9.81374e+08	7.66095e+08	109	13798	23590
28.4788	1.43072e+07	1.03325e+09	7.6619e+08	109	13798	23589
28.4932	1.45015e+07	9.77963e+08	7.65645e+08	109	13798	23589
28.5077	1.4986e+07	9.83602e+08	7.66317e+08	109	13798	23589
28.5221	1.5242e+07	9.91862e+08	7.67401e+08	109	13798	23589
28.5365	1.47029e+07	1.00537e+09	7.68553e+08	109	13798	23589
28.5509	1.46077e+07	1.0562e+09	7.66484e+08	109	13798	23589
28.5654	1.41144e+07	1.04618e+09	7.74499e+08	109	13798	23589
28.5798	1.48094e+07	1.06031e+09	7.74933e+08	109	13798	23589
28.5942	1.52169e+07	1.09253e+09	7.77544e+08	109	13798	23589
28.6086	1.52332e+07	1.11803e+09	7.77781e+08	109	13798	23589
28.6231	1.50948e+07	1.16365e+09	7.77454e+08	109	13798	23589
28.6375	1.43117e+07	1.15958e+09	7.77192e+08	109	13797	23589
28.6519	1.38255e+07	1.14337e+09	7.69036e+08	109	13797	23589
28.6664	1.37866e+07	1.16478e+09	7.72945e+08	109	13797	23588
28.6808	1.36633e+07	1.17031e+09	7.7642e+08	109	13797	23588
28.6952	1.37769e+07	1.16449e+09	7.74168e+08	109	13797	23588
28.7096	1.33856e+07	1.182e+09	7.71586e+08	109	13797	23587
28.7241	1.37637e+07	1.20372e+09	7.6405e+08	109	13797	23587
28.7385	1.46695e+07	1.14981e+09	7.66082e+08	109	13797	23587
28.7529	1.53031e+07	1.15259e+09	7.62698e+08	109	13797	23587
28.7673	1.42768e+07	1.14927e+09	7.65617e+08	109	13797	23587
28.7818	1.42698e+07	1.17957e+09	7.74386e+08	109	13797	23587
28.7962	1.47078e+07	1.23929e+09	7.74112e+08	109	13797	23587
28.8106	1.45791e+07	1.25754e+09	7.72345e+08	109	13797	23587
28.825	1.42808e+07	1.28463e+09	7.69733e+08	109	13797	23586
[truncated: 31,602 more rows]
