# Supplementary material for: Bacterial population dynamics during colonization of solid tumors
Source: Mol Syst Biol. 2025 Dec 15;22(3):412–34. doi: 10.1038/s44320-025-00175-5 (PMC12953616; doi:10.1038/s44320-025-00175-5)
Supplement: Supplementary file 10 — Source data Fig. 5 [file 44320_2025_175_MOESM10_ESM.zip]

Archive with 24 entries (18 files):
- Figure 5/
- __MACOSX/._Figure 5
- Figure 5/5A/
- __MACOSX/Figure 5/._5A
- Figure 5/.DS_Store
- __MACOSX/Figure 5/._.DS_Store
- Figure 5/5C/
- __MACOSX/Figure 5/._5C
- Figure 5/5D/
- __MACOSX/Figure 5/._5D
- Figure 5/5E/
- __MACOSX/Figure 5/._5E
- Figure 5/5B/
- __MACOSX/Figure 5/._5B
- Figure 5/5A/Fig5A.xlsx
- __MACOSX/Figure 5/5A/._Fig5A.xlsx
- Figure 5/5C/Fig5C.xlsx
- __MACOSX/Figure 5/5C/._Fig5C.xlsx
- Figure 5/5D/Fig5D.xlsx
- __MACOSX/Figure 5/5D/._Fig5D.xlsx
- Figure 5/5E/Fig5E.xlsx
- __MACOSX/Figure 5/5E/._Fig5E.xlsx
- Figure 5/5B/Fig5B.xlsx
- __MACOSX/Figure 5/5B/._Fig5B.xlsx
