# Supplementary material for: Bacterial population dynamics during colonization of solid tumors
Source: Mol Syst Biol. 2025 Dec 15;22(3):412–34. doi: 10.1038/s44320-025-00175-5 (PMC12953616; doi:10.1038/s44320-025-00175-5)
Supplement: Supplementary file 10 — Source data Fig. 5 [file 44320_2025_175_MOESM10_ESM.zip › Figure 5/5A/Fig5A.xlsx]

## Sheet: Sheet1
average barcode inoculum frequency (single barcodes)	probability of observation (single barcodes)	average barcode inoculum frequency (10 barcodes aggregate)	probability of observation (10 barcodes aggregate)	average barcode inoculum frequency (100 barcodes aggregate)	probability of observation (100 barcodes aggregate)	average barcode inoculum frequency (500 barcodes aggregate)	probability of observation (500 barcodes aggregate)	average barcode inoculum frequency (1000 barcodes aggregate)	probability of observation (1000 barcodes aggregate)	average barcode inoculum frequency (5000 barcodes aggregate)	probability of observation (5000 barcodes aggregate)	average barcode inoculum frequency (10000 barcodes aggregate)	probability of observation (10000 barcodes aggregate)	barcode inoculum frequency (theory)	probability of observation (theory)
9.76173e-06	0.0858002	1.83551e-05	0.2	0.00225575	1	0.0025665	1	0.00229922	1	0.10492	1	0.233864	1	0	0
1.6969e-05	0.126534	0.00015355	0.633333	0.00227518	0.933333	0.0122409	1	0.0250093	1	0.126444	1	0.253356	1	1e-06	0.00808284
2.72973e-05	0.200511	0.000167849	0.67619	0.00229673	0.975	0.0123371	0.983333	0.025215	1	0.126895	1	0.255431	1	2e-06	0.0161004
3.83907e-05	0.276287	0.000180415	0.64058	0.00231328	0.933333	0.0124581	1	0.025422	1	0.127958	1	0.25735	1	3e-06	0.0240531
4.95405e-05	0.34009	0.000194632	0.669872	0.00232756	0.944444	0.0125752	1	0.0257028	1	0.128034	1			4e-06	0.0319415
6.02674e-05	0.404192	0.000207986	0.702076	0.00234382	0.95	0.0126829	1	0.0259173	1	0.128895	1			5e-06	0.0397662
7.19093e-05	0.462376	0.000221053	0.703747	0.00236536	0.95	0.012798	1	0.0261718	1					6e-06	0.0475276
8.29508e-05	0.482143	0.00023438	0.734201	0.00238488	0.96	0.0129014	1	0.0263763	1					7e-06	0.0552263
9.3112e-05	0.555	0.000248068	0.742456	0.00240389	0.968421	0.0130244	1	0.0266528	1					8e-06	0.0628627
0.000105751	0.56	0.000261453	0.749534	0.00241951	0.961538	0.013121	1							9e-06	0.0704375
0.000116249	0.55	0.000274838	0.775467	0.0024367	0.946667	0.0132575	1							1e-05	0.077951
0.000127413	0.533333	0.00028846	0.782877	0.00245491	0.976923	0.0135863	1							1.1e-05	0.0854037
0.000153925	0.9	0.000302129	0.775536	0.00247213	0.963636	0.0139947	1							1.2e-05	0.0927963
0.000163264	0.8	0.000315553	0.791216	0.00249086	0.9625									1.3e-05	0.100129
0.000175823	0.5	0.000328537	0.824	0.00250891	0.944444									1.4e-05	0.107403
0.000205771	0.7	0.000342412	0.811628	0.00252543	0.991667									1.5e-05	0.114617
0.000229922	0.8	0.000355696	0.819231	0.0025426	0.96									1.6e-05	0.121774
0.000237973	1	0.000371629	0.822222	0.00256065	0.978947									1.7e-05	0.128872
0.000371289	0.7	0.000384442	0.838462	0.00258009	0.965									1.8e-05	0.135913
0.000380949	0.8	0.000398177	0.85	0.00259846	0.98									1.9e-05	0.142898
0.00042893	1	0.000408836	0.8	0.0026165	0.973077									2e-05	0.149826
0.000456731	0.933333	0.000425603	0.766667	0.00263323	0.96087									2.1e-05	0.156697
0.000470149	0.9	0.000436659	0.85	0.00265003	0.966667									2.2e-05	0.163514
0.00111773	0.9	0.000564823	0.9	0.00266963	0.946667									2.3e-05	0.170275
		0.000640497	1	0.002686	0.955556									2.4e-05	0.176981
		0.000659175	0.9	0.0027036	0.975									2.5e-05	0.183634
		0.000687512	0.9	0.00272171	0.94									2.6e-05	0.190232
		0.000702647	1	0.00274264	0.95									2.7e-05	0.196778
		0.000708122	1	0.00275746	1									2.8e-05	0.20327
		0.000754814	0.9	0.00277307	0.983333									2.9e-05	0.20971
		0.00136504	0.9	0.00279668	0.98									3e-05	0.216097
				0.0028122	1									3.1e-05	0.222434
				0.00282615	1									3.2e-05	0.228719
				0.00284311	1									3.3e-05	0.234953
				0.00286759	0.9									3.4e-05	0.241136
				0.00288176	1									3.5e-05	0.24727
				0.0029014	1									3.6e-05	0.253354
				0.00293306	1									3.7e-05	0.259389
				0.00305726	1									3.8e-05	0.265376
				0.0032173	1									3.9e-05	0.271314
				0.00345109	1									4e-05	0.277203
				0.00402782	1									4.1e-05	0.283046
														4.2e-05	0.288841
														4.3e-05	0.294589
														4.4e-05	0.300291
														4.5e-05	0.305946
														4.6e-05	0.311556
														4.7e-05	0.317121
														4.8e-05	0.32264
														4.9e-05	0.328115
														5e-05	0.333546
														5.1e-05	0.338933
														5.2e-05	0.344276
														5.3e-05	0.349576
														5.4e-05	0.354834
														5.5e-05	0.360048
														5.6e-05	0.365221
														5.7e-05	0.370352
														5.8e-05	0.375441
														5.9e-05	0.380489
														6e-05	0.385497
														6.1e-05	0.390464
														6.2e-05	0.395391
														6.3e-05	0.400278
														6.4e-05	0.405125
														6.5e-05	0.409933
														6.6e-05	0.414703
														6.7e-05	0.419434
														6.8e-05	0.424126
														6.9e-05	0.428781
														7e-05	0.433398
														7.1e-05	0.437978
														7.2e-05	0.44252
														7.3e-05	0.447026
														7.4e-05	0.451496
														7.5e-05	0.45593
														7.6e-05	0.460327
														7.7e-05	0.464689
														7.8e-05	0.469016
														7.9e-05	0.473308
														8e-05	0.477565
														8.1e-05	0.481788
														8.2e-05	0.485977
														8.3e-05	0.490131
														8.4e-05	0.494252
														8.5e-05	0.49834
														8.6e-05	0.502395
														8.7e-05	0.506417
														8.8e-05	0.510407
														8.9e-05	0.514364
														9e-05	0.518289
														9.1e-05	0.522183
														9.2e-05	0.526045
														9.3e-05	0.529876
														9.4e-05	0.533676
														9.5e-05	0.537445
														9.6e-05	0.541184
														9.7e-05	0.544893
														9.8e-05	0.548571
														9.9e-05	0.55222
														0.0001	0.555839
														0.000101	0.559429
														0.000102	0.56299
														0.000103	0.566523
														0.000104	0.570026
														0.000105	0.573502
														0.000106	0.576949
														0.000107	0.580369
														0.000108	0.58376
														0.000109	0.587125
														0.00011	0.590462
														0.000111	0.593772
														0.000112	0.597056
														0.000113	0.600313
														0.000114	0.603543
														0.000115	0.606748
														0.000116	0.609926
														0.000117	0.613079
														0.000118	0.616207
														0.000119	0.619309
														0.00012	0.622386
														0.000121	0.625438
														0.000122	0.628466
														0.000123	0.631469
														0.000124	0.634447
														0.000125	0.637402
														0.000126	0.640333
														0.000127	0.64324
														0.000128	0.646124
														0.000129	0.648984
														0.00013	0.651821
														0.000131	0.654636
														0.000132	0.657427
														0.000133	0.660196
														0.000134	0.662943
														0.000135	0.665667
														0.000136	0.668369
														0.000137	0.67105
														0.000138	0.673709
														0.000139	0.676346
														0.00014	0.678962
														0.000141	0.681557
														0.000142	0.684131
														0.000143	0.686684
														0.000144	0.689217
														0.000145	0.691729
														0.000146	0.69422
														0.000147	0.696692
														0.000148	0.699143
														0.000149	0.701575
														0.00015	0.703987
														0.000151	0.70638
														0.000152	0.708753
														0.000153	0.711107
														0.000154	0.713442
														0.000155	0.715759
														0.000156	0.718056
														0.000157	0.720335
														0.000158	0.722595
														0.000159	0.724838
														0.00016	0.727062
														0.000161	0.729268
														0.000162	0.731456
														0.000163	0.733627
														0.000164	0.73578
														0.000165	0.737916
														0.000166	0.740034
														0.000167	0.742135
														0.000168	0.744219
														0.000169	0.746287
														0.00017	0.748338
														0.000171	0.750372
														0.000172	0.752389
														0.000173	0.754391
														0.000174	0.756376
														0.000175	0.758345
														0.000176	0.760299
														0.000177	0.762236
														0.000178	0.764158
														0.000179	0.766064
														0.00018	0.767955
														0.000181	0.769831
														0.000182	0.771691
														0.000183	0.773536
														0.000184	0.775367
														0.000185	0.777182
														0.000186	0.778983
														0.000187	0.78077
														0.000188	0.782542
														0.000189	0.7843
														0.00019	0.786043
														0.000191	0.787772
														0.000192	0.789488
														0.000193	0.791189
														0.000194	0.792877
														0.000195	0.794551
														0.000196	0.796212
														0.000197	0.797859
														0.000198	0.799493
														0.000199	0.801114
														0.0002	0.802721
														0.000201	0.804316
														0.000202	0.805897
														0.000203	0.807466
														0.000204	0.809023
														0.000205	0.810566
														0.000206	0.812097
														0.000207	0.813616
														0.000208	0.815123
														0.000209	0.816617
														0.00021	0.818099
														0.000211	0.81957
														0.000212	0.821028
														0.000213	0.822475
														0.000214	0.823909
														0.000215	0.825333
														0.000216	0.826745
														0.000217	0.828145
														0.000218	0.829534
														0.000219	0.830912
														0.00022	0.832279
														0.000221	0.833634
														0.000222	0.834979
														0.000223	0.836313
														0.000224	0.837636
														0.000225	0.838948
														0.000226	0.84025
														0.000227	0.841541
														0.000228	0.842822
														0.000229	0.844092
														0.00023	0.845353
														0.000231	0.846603
														0.000232	0.847843
														0.000233	0.849072
														0.000234	0.850292
														0.000235	0.851502
														0.000236	0.852703
														0.000237	0.853893
														0.000238	0.855074
														0.000239	0.856246
														0.00024	0.857408
														0.000241	0.85856
														0.000242	0.859703
														0.000243	0.860837
														0.000244	0.861962
														0.000245	0.863078
														0.000246	0.864185
														0.000247	0.865282
														0.000248	0.866371
														0.000249	0.867451
														0.00025	0.868523
														0.000251	0.869585
														0.000252	0.87064
														0.000253	0.871685
														0.000254	0.872722
														0.000255	0.873751
														0.000256	0.874772
														0.000257	0.875784
														0.000258	0.876788
														0.000259	0.877784
														0.00026	0.878772
														0.000261	0.879751
														0.000262	0.880723
														0.000263	0.881687
														0.000264	0.882644
														0.000265	0.883592
														0.000266	0.884533
														0.000267	0.885467
														0.000268	0.886392
														0.000269	0.887311
														0.00027	0.888221
														0.000271	0.889125
														0.000272	0.890021
														0.000273	0.89091
														0.000274	0.891792
														0.000275	0.892666
														0.000276	0.893534
														0.000277	0.894395
														0.000278	0.895248
														0.000279	0.896095
														0.00028	0.896935
														0.000281	0.897768
														0.000282	0.898594
														0.000283	0.899414
														0.000284	0.900227
														0.000285	0.901033
														0.000286	0.901833
														0.000287	0.902627
														0.000288	0.903414
														0.000289	0.904194
														0.00029	0.904969
														0.000291	0.905737
														0.000292	0.906499
														0.000293	0.907255
														0.000294	0.908004
														0.000295	0.908748
														0.000296	0.909485
														0.000297	0.910217
														0.000298	0.910943
														0.000299	0.911662
														0.0003	0.912377
														0.000301	0.913085
														0.000302	0.913787
														0.000303	0.914484
														0.000304	0.915175
														0.000305	0.915861
														0.000306	0.916541
														0.000307	0.917216
														0.000308	0.917885
														0.000309	0.918548
														0.00031	0.919207
														0.000311	0.91986
														0.000312	0.920508
														0.000313	0.92115
														0.000314	0.921787
														0.000315	0.92242
														0.000316	0.923047
														0.000317	0.923669
														0.000318	0.924286
														0.000319	0.924898
														0.00032	0.925505
														0.000321	0.926107
														0.000322	0.926704
														0.000323	0.927297
														0.000324	0.927884
														0.000325	0.928467
														0.000326	0.929045
														0.000327	0.929619
														0.000328	0.930188
														0.000329	0.930752
														0.00033	0.931312
														0.000331	0.931867
														0.000332	0.932418
														0.000333	0.932964
														0.000334	0.933506
														0.000335	0.934043
														0.000336	0.934576
														0.000337	0.935105
														0.000338	0.93563
														0.000339	0.93615
														0.00034	0.936666
														0.000341	0.937178
														0.000342	0.937686
														0.000343	0.938189
														0.000344	0.938689
														0.000345	0.939185
														0.000346	0.939676
														0.000347	0.940164
														0.000348	0.940647
														0.000349	0.941127
														0.00035	0.941603
														0.000351	0.942075
														0.000352	0.942543
														0.000353	0.943008
														0.000354	0.943468
														0.000355	0.943925
														0.000356	0.944378
														0.000357	0.944828
														0.000358	0.945274
														0.000359	0.945716
														0.00036	0.946155
														0.000361	0.94659
														0.000362	0.947022
														0.000363	0.94745
														0.000364	0.947875
														0.000365	0.948296
														0.000366	0.948714
														0.000367	0.949129
														0.000368	0.94954
														0.000369	0.949948
														0.00037	0.950352
														0.000371	0.950754
														0.000372	0.951152
														0.000373	0.951547
														0.000374	0.951938
														0.000375	0.952327
														0.000376	0.952712
														0.000377	0.953094
														0.000378	0.953473
														0.000379	0.953849
														0.00038	0.954222
														0.000381	0.954592
														0.000382	0.954959
														0.000383	0.955324
														0.000384	0.955685
														0.000385	0.956043
														0.000386	0.956398
														0.000387	0.956751
														0.000388	0.9571
														0.000389	0.957447
														0.00039	0.957791
														0.000391	0.958132
														0.000392	0.95847
														0.000393	0.958806
														0.000394	0.959139
														0.000395	0.959469
														0.000396	0.959797
														0.000397	0.960122
														0.000398	0.960444
														0.000399	0.960764
														0.0004	0.961081
														0.000401	0.961396
														0.000402	0.961708
														0.000403	0.962017
														0.000404	0.962324
														0.000405	0.962629
														0.000406	0.962931
														0.000407	0.96323
														0.000408	0.963528
														0.000409	0.963822
														0.00041	0.964115
														0.000411	0.964405
														0.000412	0.964693
														0.000413	0.964978
														0.000414	0.965261
														0.000415	0.965542
														0.000416	0.96582
														0.000417	0.966097
														0.000418	0.966371
														0.000419	0.966643
														0.00042	0.966912
														0.000421	0.96718
														0.000422	0.967445
														0.000423	0.967708
														0.000424	0.967969
														0.000425	0.968228
														0.000426	0.968485
														0.000427	0.968739
														0.000428	0.968992
														0.000429	0.969243
														0.00043	0.969491
														0.000431	0.969738
														0.000432	0.969983
														0.000433	0.970225
														0.000434	0.970466
														0.000435	0.970705
														0.000436	0.970941
														0.000437	0.971176
														0.000438	0.971409
														0.000439	0.97164
														0.00044	0.97187
														0.000441	0.972097
														0.000442	0.972322
														0.000443	0.972546
														0.000444	0.972768
														0.000445	0.972988
														0.000446	0.973207
														0.000447	0.973423
														0.000448	0.973638
														0.000449	0.973851
														0.00045	0.974062
														0.000451	0.974272
														0.000452	0.97448
														0.000453	0.974686
														0.000454	0.974891
														0.000455	0.975094
														0.000456	0.975295
														0.000457	0.975495
														0.000458	0.975693
														0.000459	0.975889
														0.00046	0.976084
														0.000461	0.976278
														0.000462	0.976469
														0.000463	0.976659
														0.000464	0.976848
														0.000465	0.977035
														0.000466	0.977221
														0.000467	0.977405
														0.000468	0.977588
														0.000469	0.977769
														0.00047	0.977948
														0.000471	0.978127
														0.000472	0.978303
														0.000473	0.978479
														0.000474	0.978653
														0.000475	0.978825
														0.000476	0.978997
														0.000477	0.979166
														0.000478	0.979335
														0.000479	0.979502
														0.00048	0.979667
														0.000481	0.979832
														0.000482	0.979995
														0.000483	0.980156
														0.000484	0.980317
														0.000485	0.980476
														0.000486	0.980634
														0.000487	0.98079
														0.000488	0.980946
														0.000489	0.9811
														0.00049	0.981252
														0.000491	0.981404
														0.000492	0.981554
														0.000493	0.981703
														0.000494	0.981851
														0.000495	0.981998
														0.000496	0.982143
														0.000497	0.982288
														0.000498	0.982431
														0.000499	0.982573
														0.0005	0.982714
														0.000501	0.982853
														0.000502	0.982992
														0.000503	0.98313
														0.000504	0.983266
														0.000505	0.983401
														0.000506	0.983535
														0.000507	0.983668
														0.000508	0.9838
														0.000509	0.983931
														0.00051	0.984061
														0.000511	0.98419
														0.000512	0.984318
														0.000513	0.984445
														0.000514	0.98457
														0.000515	0.984695
														0.000516	0.984819
														0.000517	0.984941
														0.000518	0.985063
														0.000519	0.985184
														0.00052	0.985304
														0.000521	0.985422
														0.000522	0.98554
														0.000523	0.985657
														0.000524	0.985773
														0.000525	0.985888
														0.000526	0.986002
														0.000527	0.986115
														0.000528	0.986228
														0.000529	0.986339
														0.00053	0.986449
														0.000531	0.986559
														0.000532	0.986667
														0.000533	0.986775
														0.000534	0.986882
														0.000535	0.986988
														0.000536	0.987093
														0.000537	0.987198
														0.000538	0.987301
														0.000539	0.987404
														0.00054	0.987506
														0.000541	0.987607
														0.000542	0.987707
														0.000543	0.987806
														0.000544	0.987905
														0.000545	0.988002
														0.000546	0.988099
														0.000547	0.988196
														0.000548	0.988291
														0.000549	0.988386
														0.00055	0.98848
														0.000551	0.988573
														0.000552	0.988665
														0.000553	0.988757
														0.000554	0.988847
														0.000555	0.988938
														0.000556	0.989027
														0.000557	0.989116
														0.000558	0.989204
														0.000559	0.989291
														0.00056	0.989378
														0.000561	0.989463
														0.000562	0.989549
														0.000563	0.989633
														0.000564	0.989717
														0.000565	0.9898
														0.000566	0.989882
														0.000567	0.989964
														0.000568	0.990045
														0.000569	0.990126
														0.00057	0.990206
														0.000571	0.990285
														0.000572	0.990363
														0.000573	0.990441
														0.000574	0.990518
														0.000575	0.990595
														0.000576	0.990671
														0.000577	0.990746
														0.000578	0.990821
														0.000579	0.990895
														0.00058	0.990969
														0.000581	0.991042
														0.000582	0.991114
														0.000583	0.991186
														0.000584	0.991258
														0.000585	0.991328
														0.000586	0.991398
														0.000587	0.991468
														0.000588	0.991537
														0.000589	0.991605
														0.00059	0.991673
														0.000591	0.99174
														0.000592	0.991807
														0.000593	0.991873
														0.000594	0.991939
														0.000595	0.992004
														0.000596	0.992069
														0.000597	0.992133
														0.000598	0.992196
														0.000599	0.99226
														0.0006	0.992322
														0.000601	0.992384
														0.000602	0.992446
														0.000603	0.992507
														0.000604	0.992567
														0.000605	0.992627
														0.000606	0.992687
														0.000607	0.992746
														0.000608	0.992805
														0.000609	0.992863
														0.00061	0.992921
														0.000611	0.992978
														0.000612	0.993035
														0.000613	0.993091
														0.000614	0.993147
														0.000615	0.993202
														0.000616	0.993257
														0.000617	0.993312
														0.000618	0.993366
														0.000619	0.993419
														0.00062	0.993472
														0.000621	0.993525
														0.000622	0.993578
														0.000623	0.993629
														0.000624	0.993681
														0.000625	0.993732
														0.000626	0.993783
														0.000627	0.993833
														0.000628	0.993883
														0.000629	0.993932
														0.00063	0.993981
														0.000631	0.99403
														0.000632	0.994078
														0.000633	0.994126
														0.000634	0.994174
														0.000635	0.994221
														0.000636	0.994267
														0.000637	0.994314
														0.000638	0.99436
														0.000639	0.994405
														0.00064	0.99445
														0.000641	0.994495
														0.000642	0.99454
														0.000643	0.994584
														0.000644	0.994628
														0.000645	0.994671
														0.000646	0.994714
														0.000647	0.994757
														0.000648	0.994799
														0.000649	0.994841
														0.00065	0.994883
														0.000651	0.994924
														0.000652	0.994965
														0.000653	0.995006
														0.000654	0.995046
														0.000655	0.995087
														0.000656	0.995126
														0.000657	0.995166
														0.000658	0.995205
														0.000659	0.995243
														0.00066	0.995282
														0.000661	0.99532
														0.000662	0.995358
														0.000663	0.995395
														0.000664	0.995433
														0.000665	0.99547
														0.000666	0.995506
														0.000667	0.995542
														0.000668	0.995579
														0.000669	0.995614
														0.00067	0.99565
														0.000671	0.995685
														0.000672	0.99572
														0.000673	0.995754
														0.000674	0.995789
														0.000675	0.995823
														0.000676	0.995856
														0.000677	0.99589
														0.000678	0.995923
														0.000679	0.995956
														0.00068	0.995989
														0.000681	0.996021
														0.000682	0.996053
														0.000683	0.996085
														0.000684	0.996117
														0.000685	0.996148
														0.000686	0.996179
														0.000687	0.99621
														0.000688	0.996241
														0.000689	0.996271
														0.00069	0.996301
														0.000691	0.996331
														0.000692	0.996361
														0.000693	0.99639
														0.000694	0.99642
														0.000695	0.996449
														0.000696	0.996477
														0.000697	0.996506
														0.000698	0.996534
														0.000699	0.996562
														0.0007	0.99659
														0.000701	0.996617
														0.000702	0.996645
														0.000703	0.996672
														0.000704	0.996699
														0.000705	0.996725
														0.000706	0.996752
														0.000707	0.996778
														0.000708	0.996804
														0.000709	0.99683
														0.00071	0.996856
														0.000711	0.996881
														0.000712	0.996906
														0.000713	0.996931
														0.000714	0.996956
														0.000715	0.996981
														0.000716	0.997005
														0.000717	0.997029
														0.000718	0.997053
														0.000719	0.997077
														0.00072	0.997101
														0.000721	0.997124
														0.000722	0.997147
														0.000723	0.99717
														0.000724	0.997193
														0.000725	0.997216
														0.000726	0.997239
														0.000727	0.997261
														0.000728	0.997283
														0.000729	0.997305
														0.00073	0.997327
														0.000731	0.997348
														0.000732	0.99737
														0.000733	0.997391
														0.000734	0.997412
														0.000735	0.997433
														0.000736	0.997454
														0.000737	0.997474
														0.000738	0.997495
														0.000739	0.997515
														0.00074	0.997535
														0.000741	0.997555
														0.000742	0.997575
														0.000743	0.997594
														0.000744	0.997614
														0.000745	0.997633
														0.000746	0.997652
														0.000747	0.997671
														0.000748	0.99769
														0.000749	0.997709
														0.00075	0.997727
														0.000751	0.997746
														0.000752	0.997764
														0.000753	0.997782
														0.000754	0.9978
														0.000755	0.997818
														0.000756	0.997835
														0.000757	0.997853
														0.000758	0.99787
														0.000759	0.997887
														0.00076	0.997904
														0.000761	0.997921
														0.000762	0.997938
														0.000763	0.997955
														0.000764	0.997971
														0.000765	0.997988
														0.000766	0.998004
														0.000767	0.99802
														0.000768	0.998036
														0.000769	0.998052
														0.00077	0.998068
														0.000771	0.998083
														0.000772	0.998099
														0.000773	0.998114
														0.000774	0.998129
														0.000775	0.998145
														0.000776	0.99816
														0.000777	0.998174
														0.000778	0.998189
														0.000779	0.998204
														0.00078	0.998218
														0.000781	0.998233
														0.000782	0.998247
														0.000783	0.998261
														0.000784	0.998275
														0.000785	0.998289
														0.000786	0.998303
														0.000787	0.998317
														0.000788	0.99833
														0.000789	0.998344
														0.00079	0.998357
														0.000791	0.998371
														0.000792	0.998384
														0.000793	0.998397
														0.000794	0.99841
														0.000795	0.998423
														0.000796	0.998435
														0.000797	0.998448
														0.000798	0.998461
														0.000799	0.998473
														0.0008	0.998485
														0.000801	0.998498
														0.000802	0.99851
														0.000803	0.998522
														0.000804	0.998534
														0.000805	0.998546
														0.000806	0.998557
														0.000807	0.998569
														0.000808	0.998581
														0.000809	0.998592
														0.00081	0.998603
														0.000811	0.998615
														0.000812	0.998626
														0.000813	0.998637
														0.000814	0.998648
														0.000815	0.998659
														0.000816	0.99867
														0.000817	0.998681
														0.000818	0.998691
														0.000819	0.998702
														0.00082	0.998712
														0.000821	0.998723
														0.000822	0.998733
														0.000823	0.998743
														0.000824	0.998753
														0.000825	0.998763
														0.000826	0.998773
														0.000827	0.998783
														0.000828	0.998793
														0.000829	0.998803
														0.00083	0.998813
														0.000831	0.998822
														0.000832	0.998832
														0.000833	0.998841
														0.000834	0.998851
														0.000835	0.99886
														0.000836	0.998869
														0.000837	0.998878
														0.000838	0.998887
														0.000839	0.998896
														0.00084	0.998905
														0.000841	0.998914
														0.000842	0.998923
														0.000843	0.998932
														0.000844	0.99894
														0.000845	0.998949
														0.000846	0.998957
														0.000847	0.998966
														0.000848	0.998974
														0.000849	0.998982
														0.00085	0.998991
														0.000851	0.998999
														0.000852	0.999007
														0.000853	0.999015
														0.000854	0.999023
														0.000855	0.999031
														0.000856	0.999039
														0.000857	0.999046
														0.000858	0.999054
														0.000859	0.999062
														0.00086	0.999069
														0.000861	0.999077
														0.000862	0.999084
														0.000863	0.999092
														0.000864	0.999099
														0.000865	0.999106
														0.000866	0.999113
														0.000867	0.999121
														0.000868	0.999128
														0.000869	0.999135
														0.00087	0.999142
														0.000871	0.999149
														0.000872	0.999156
														0.000873	0.999162
														0.000874	0.999169
														0.000875	0.999176
														0.000876	0.999183
														0.000877	0.999189
														0.000878	0.999196
														0.000879	0.999202
														0.00088	0.999209
														0.000881	0.999215
														0.000882	0.999221
														0.000883	0.999228
														0.000884	0.999234
														0.000885	0.99924
														0.000886	0.999246
														0.000887	0.999252
														0.000888	0.999258
														0.000889	0.999264
														0.00089	0.99927
														0.000891	0.999276
														0.000892	0.999282
														0.000893	0.999288
														0.000894	0.999294
														0.000895	0.999299
														0.000896	0.999305
														0.000897	0.999311
														0.000898	0.999316
														0.000899	0.999322
														0.0009	0.999327
														0.000901	0.999333
														0.000902	0.999338
														0.000903	0.999343
														0.000904	0.999349
														0.000905	0.999354
														0.000906	0.999359
														0.000907	0.999364
														0.000908	0.99937
														0.000909	0.999375
														0.00091	0.99938
														0.000911	0.999385
														0.000912	0.99939
														0.000913	0.999395
														0.000914	0.999399
														0.000915	0.999404
														0.000916	0.999409
														0.000917	0.999414
														0.000918	0.999419
														0.000919	0.999423
														0.00092	0.999428
														0.000921	0.999433
														0.000922	0.999437
														0.000923	0.999442
														0.000924	0.999446
														0.000925	0.999451
														0.000926	0.999455
														0.000927	0.99946
														0.000928	0.999464
														0.000929	0.999468
														0.00093	0.999473
														0.000931	0.999477
														0.000932	0.999481
														0.000933	0.999485
														0.000934	0.999489
														0.000935	0.999494
														0.000936	0.999498
														0.000937	0.999502
														0.000938	0.999506
														0.000939	0.99951
														0.00094	0.999514
														0.000941	0.999518
														0.000942	0.999522
														0.000943	0.999525
														0.000944	0.999529
														0.000945	0.999533
														0.000946	0.999537
														0.000947	0.999541
														0.000948	0.999544
														0.000949	0.999548
														0.00095	0.999552
														0.000951	0.999555
														0.000952	0.999559
														0.000953	0.999562
														0.000954	0.999566
														0.000955	0.999569
														0.000956	0.999573
														0.000957	0.999576
														0.000958	0.99958
														0.000959	0.999583
														0.00096	0.999587
														0.000961	0.99959
														0.000962	0.999593
														0.000963	0.999597
														0.000964	0.9996
														0.000965	0.999603
														0.000966	0.999606
														0.000967	0.999609
														0.000968	0.999613
														0.000969	0.999616
														0.00097	0.999619
														0.000971	0.999622
														0.000972	0.999625
														0.000973	0.999628
														0.000974	0.999631
														0.000975	0.999634
														0.000976	0.999637
														0.000977	0.99964
														0.000978	0.999643
														0.000979	0.999646
														0.00098	0.999649
														0.000981	0.999651
														0.000982	0.999654
														0.000983	0.999657
														0.000984	0.99966
														0.000985	0.999663
														0.000986	0.999665
														0.000987	0.999668
														0.000988	0.999671
														0.000989	0.999673
														0.00099	0.999676
														0.000991	0.999679
														0.000992	0.999681
														0.000993	0.999684
														0.000994	0.999686
														0.000995	0.999689
														0.000996	0.999691
														0.000997	0.999694
														0.000998	0.999696
														0.000999	0.999699
														0.001	0.999701
														0.001001	0.999704
														0.001002	0.999706
														0.001003	0.999708
														0.001004	0.999711
														0.001005	0.999713
														0.001006	0.999715
														0.001007	0.999718
														0.001008	0.99972
														0.001009	0.999722
														0.00101	0.999724
														0.001011	0.999727
														0.001012	0.999729
														0.001013	0.999731
														0.001014	0.999733
														0.001015	0.999735
														0.001016	0.999738
														0.001017	0.99974
														0.001018	0.999742
														0.001019	0.999744
														0.00102	0.999746
														0.001021	0.999748
														0.001022	0.99975
														0.001023	0.999752
														0.001024	0.999754
														0.001025	0.999756
														0.001026	0.999758
														0.001027	0.99976
														0.001028	0.999762
														0.001029	0.999764
														0.00103	0.999766
														0.001031	0.999768
														0.001032	0.99977
														0.001033	0.999771
														0.001034	0.999773
														0.001035	0.999775
														0.001036	0.999777
														0.001037	0.999779
														0.001038	0.99978
														0.001039	0.999782
														0.00104	0.999784
														0.001041	0.999786
														0.001042	0.999787
														0.001043	0.999789
														0.001044	0.999791
														0.001045	0.999793
														0.001046	0.999794
														0.001047	0.999796
														0.001048	0.999798
														0.001049	0.999799
														0.00105	0.999801
														0.001051	0.999802
														0.001052	0.999804
														0.001053	0.999806
														0.001054	0.999807
														0.001055	0.999809
														0.001056	0.99981
														0.001057	0.999812
														0.001058	0.999813
														0.001059	0.999815
														0.00106	0.999816
														0.001061	0.999818
														0.001062	0.999819
														0.001063	0.999821
														0.001064	0.999822
														0.001065	0.999824
														0.001066	0.999825
														0.001067	0.999827
														0.001068	0.999828
														0.001069	0.999829
														0.00107	0.999831
														0.001071	0.999832
														0.001072	0.999833
														0.001073	0.999835
														0.001074	0.999836
														0.001075	0.999837
														0.001076	0.999839
														0.001077	0.99984
														0.001078	0.999841
														0.001079	0.999843
														0.00108	0.999844
														0.001081	0.999845
														0.001082	0.999846
														0.001083	0.999848
														0.001084	0.999849
														0.001085	0.99985
														0.001086	0.999851
														0.001087	0.999853
														0.001088	0.999854
														0.001089	0.999855
														0.00109	0.999856
														0.001091	0.999857
														0.001092	0.999858
														0.001093	0.99986
														0.001094	0.999861
														0.001095	0.999862
														0.001096	0.999863
														0.001097	0.999864
														0.001098	0.999865
														0.001099	0.999866
														0.0011	0.999867
														0.001101	0.999868
														0.001102	0.999869
														0.001103	0.99987
														0.001104	0.999872
														0.001105	0.999873
														0.001106	0.999874
														0.001107	0.999875
														0.001108	0.999876
														0.001109	0.999877
														0.00111	0.999878
														0.001111	0.999879
														0.001112	0.99988
														0.001113	0.999881
														0.001114	0.999882
														0.001115	0.999882
														0.001116	0.999883
														0.001117	0.999884
														0.001118	0.999885
														0.001119	0.999886
														0.00112	0.999887
														0.001121	0.999888
														0.001122	0.999889
														0.001123	0.99989
														0.001124	0.999891
														0.001125	0.999892
														0.001126	0.999893
														0.001127	0.999893
														0.001128	0.999894
														0.001129	0.999895
														0.00113	0.999896
														0.001131	0.999897
														0.001132	0.999898
														0.001133	0.999898
														0.001134	0.999899
														0.001135	0.9999
														0.001136	0.999901
														0.001137	0.999902
														0.001138	0.999902
														0.001139	0.999903
														0.00114	0.999904
														0.001141	0.999905
														0.001142	0.999906
														0.001143	0.999906
														0.001144	0.999907
														0.001145	0.999908
														0.001146	0.999909
														0.001147	0.999909
														0.001148	0.99991
														0.001149	0.999911
														0.00115	0.999912
														0.001151	0.999912
														0.001152	0.999913
														0.001153	0.999914
														0.001154	0.999914
														0.001155	0.999915
														0.001156	0.999916
														0.001157	0.999916
														0.001158	0.999917
														0.001159	0.999918
														0.00116	0.999918
														0.001161	0.999919
														0.001162	0.99992
														0.001163	0.99992
														0.001164	0.999921
														0.001165	0.999922
														0.001166	0.999922
														0.001167	0.999923
														0.001168	0.999924
														0.001169	0.999924
														0.00117	0.999925
														0.001171	0.999925
														0.001172	0.999926
														0.001173	0.999927
														0.001174	0.999927
														0.001175	0.999928
														0.001176	0.999928
														0.001177	0.999929
														0.001178	0.99993
														0.001179	0.99993
														0.00118	0.999931
														0.001181	0.999931
														0.001182	0.999932
														0.001183	0.999932
														0.001184	0.999933
														0.001185	0.999933
														0.001186	0.999934
														0.001187	0.999934
														0.001188	0.999935
														0.001189	0.999936
														0.00119	0.999936
														0.001191	0.999937
														0.001192	0.999937
														0.001193	0.999938
														0.001194	0.999938
														0.001195	0.999939
														0.001196	0.999939
														0.001197	0.99994
														0.001198	0.99994
														0.001199	0.999941
														0.0012	0.999941
														0.001201	0.999942
														0.001202	0.999942
														0.001203	0.999942
														0.001204	0.999943
														0.001205	0.999943
														0.001206	0.999944
														0.001207	0.999944
														0.001208	0.999945
														0.001209	0.999945
														0.00121	0.999946
														0.001211	0.999946
														0.001212	0.999947
														0.001213	0.999947
														0.001214	0.999947
														0.001215	0.999948
														0.001216	0.999948
														0.001217	0.999949
														0.001218	0.999949
														0.001219	0.999949
														0.00122	0.99995
														0.001221	0.99995
														0.001222	0.999951
														0.001223	0.999951
														0.001224	0.999951
														0.001225	0.999952
														0.001226	0.999952
														0.001227	0.999953
														0.001228	0.999953
														0.001229	0.999953
														0.00123	0.999954
														0.001231	0.999954
														0.001232	0.999955
														0.001233	0.999955
														0.001234	0.999955
														0.001235	0.999956
														0.001236	0.999956
														0.001237	0.999956
														0.001238	0.999957
														0.001239	0.999957
														0.00124	0.999957
														0.001241	0.999958
														0.001242	0.999958
														0.001243	0.999958
														0.001244	0.999959
														0.001245	0.999959
														0.001246	0.999959
														0.001247	0.99996
														0.001248	0.99996
														0.001249	0.99996
														0.00125	0.999961
														0.001251	0.999961
														0.001252	0.999961
														0.001253	0.999962
														0.001254	0.999962
														0.001255	0.999962
														0.001256	0.999963
														0.001257	0.999963
														0.001258	0.999963
														0.001259	0.999963
														0.00126	0.999964
														0.001261	0.999964
														0.001262	0.999964
														0.001263	0.999965
														0.001264	0.999965
														0.001265	0.999965
														0.001266	0.999965
														0.001267	0.999966
														0.001268	0.999966
														0.001269	0.999966
														0.00127	0.999967
														0.001271	0.999967
														0.001272	0.999967
														0.001273	0.999967
														0.001274	0.999968
														0.001275	0.999968
														0.001276	0.999968
														0.001277	0.999968
														0.001278	0.999969
														0.001279	0.999969
														0.00128	0.999969
														0.001281	0.999969
														0.001282	0.99997
														0.001283	0.99997
														0.001284	0.99997
														0.001285	0.99997
														0.001286	0.999971
														0.001287	0.999971
														0.001288	0.999971
														0.001289	0.999971
														0.00129	0.999972
														0.001291	0.999972
														0.001292	0.999972
														0.001293	0.999972
														0.001294	0.999973
														0.001295	0.999973
														0.001296	0.999973
														0.001297	0.999973
														0.001298	0.999973
														0.001299	0.999974
														0.0013	0.999974
														0.001301	0.999974
														0.001302	0.999974
														0.001303	0.999974
														0.001304	0.999975
														0.001305	0.999975
														0.001306	0.999975
														0.001307	0.999975
														0.001308	0.999975
														0.001309	0.999976
														0.00131	0.999976
														0.001311	0.999976
														0.001312	0.999976
														0.001313	0.999976
														0.001314	0.999977
														0.001315	0.999977
														0.001316	0.999977
														0.001317	0.999977
														0.001318	0.999977
														0.001319	0.999978
														0.00132	0.999978
														0.001321	0.999978
														0.001322	0.999978
														0.001323	0.999978
														0.001324	0.999978
														0.001325	0.999979
														0.001326	0.999979
														0.001327	0.999979
														0.001328	0.999979
														0.001329	0.999979
														0.00133	0.999979
														0.001331	0.99998
														0.001332	0.99998
														0.001333	0.99998
														0.001334	0.99998
														0.001335	0.99998
														0.001336	0.99998
														0.001337	0.999981
														0.001338	0.999981
														0.001339	0.999981
														0.00134	0.999981
														0.001341	0.999981
														0.001342	0.999981
														0.001343	0.999982
														0.001344	0.999982
														0.001345	0.999982
														0.001346	0.999982
														0.001347	0.999982
														0.001348	0.999982
														0.001349	0.999982
														0.00135	0.999983
														0.001351	0.999983
														0.001352	0.999983
														0.001353	0.999983
														0.001354	0.999983
														0.001355	0.999983
														0.001356	0.999983
														0.001357	0.999984
														0.001358	0.999984
														0.001359	0.999984
														0.00136	0.999984
														0.001361	0.999984
														0.001362	0.999984
														0.001363	0.999984
														0.001364	0.999984
														0.001365	0.999985
														0.001366	0.999985
														0.001367	0.999985
														0.001368	0.999985
														0.001369	0.999985
														0.00137	0.999985
														0.001371	0.999985
														0.001372	0.999985
														0.001373	0.999986
														0.001374	0.999986
														0.001375	0.999986
														0.001376	0.999986
														0.001377	0.999986
														0.001378	0.999986
														0.001379	0.999986
														0.00138	0.999986
														0.001381	0.999986
														0.001382	0.999987
														0.001383	0.999987
														0.001384	0.999987
														0.001385	0.999987
														0.001386	0.999987
														0.001387	0.999987
														0.001388	0.999987
														0.001389	0.999987
														0.00139	0.999987
														0.001391	0.999987
														0.001392	0.999988
														0.001393	0.999988
														0.001394	0.999988
														0.001395	0.999988
														0.001396	0.999988
														0.001397	0.999988
														0.001398	0.999988
														0.001399	0.999988
														0.0014	0.999988
														0.001401	0.999988
														0.001402	0.999989
														0.001403	0.999989
														0.001404	0.999989
														0.001405	0.999989
														0.001406	0.999989
														0.001407	0.999989
														0.001408	0.999989
														0.001409	0.999989
														0.00141	0.999989
														0.001411	0.999989
														0.001412	0.999989
														0.001413	0.99999
														0.001414	0.99999
														0.001415	0.99999
														0.001416	0.99999
														0.001417	0.99999
														0.001418	0.99999
														0.001419	0.99999
														0.00142	0.99999
														0.001421	0.99999
														0.001422	0.99999
														0.001423	0.99999
														0.001424	0.99999
														0.001425	0.999991
														0.001426	0.999991
														0.001427	0.999991
														0.001428	0.999991
														0.001429	0.999991
														0.00143	0.999991
														0.001431	0.999991
														0.001432	0.999991
														0.001433	0.999991
														0.001434	0.999991
														0.001435	0.999991
														0.001436	0.999991
														0.001437	0.999991
														0.001438	0.999991
														0.001439	0.999992
														0.00144	0.999992
														0.001441	0.999992
														0.001442	0.999992
														0.001443	0.999992
														0.001444	0.999992
														0.001445	0.999992
														0.001446	0.999992
														0.001447	0.999992
														0.001448	0.999992
														0.001449	0.999992
														0.00145	0.999992
														0.001451	0.999992
														0.001452	0.999992
														0.001453	0.999992
														0.001454	0.999992
														0.001455	0.999993
														0.001456	0.999993
														0.001457	0.999993
														0.001458	0.999993
														0.001459	0.999993
														0.00146	0.999993
														0.001461	0.999993
														0.001462	0.999993
														0.001463	0.999993
														0.001464	0.999993
														0.001465	0.999993
														0.001466	0.999993
														0.001467	0.999993
														0.001468	0.999993
														0.001469	0.999993
														0.00147	0.999993
														0.001471	0.999993
														0.001472	0.999994
														0.001473	0.999994
														0.001474	0.999994
														0.001475	0.999994
														0.001476	0.999994
														0.001477	0.999994
														0.001478	0.999994
														0.001479	0.999994
														0.00148	0.999994
														0.001481	0.999994
														0.001482	0.999994
														0.001483	0.999994
														0.001484	0.999994
														0.001485	0.999994
														0.001486	0.999994
														0.001487	0.999994
														0.001488	0.999994
														0.001489	0.999994
														0.00149	0.999994
														0.001491	0.999994
														0.001492	0.999994
														0.001493	0.999995
														0.001494	0.999995
														0.001495	0.999995
														0.001496	0.999995
														0.001497	0.999995
														0.001498	0.999995
														0.001499	0.999995
														0.0015	0.999995
														0.001501	0.999995
														0.001502	0.999995
														0.001503	0.999995
														0.001504	0.999995
														0.001505	0.999995
														0.001506	0.999995
														0.001507	0.999995
														0.001508	0.999995
														0.001509	0.999995
														0.00151	0.999995
														0.001511	0.999995
														0.001512	0.999995
														0.001513	0.999995
														0.001514	0.999995
														0.001515	0.999995
														0.001516	0.999995
														0.001517	0.999996
														0.001518	0.999996
														0.001519	0.999996
														0.00152	0.999996
														0.001521	0.999996
														0.001522	0.999996
														0.001523	0.999996
														0.001524	0.999996
														0.001525	0.999996
														0.001526	0.999996
														0.001527	0.999996
														0.001528	0.999996
														0.001529	0.999996
														0.00153	0.999996
														0.001531	0.999996
														0.001532	0.999996
														0.001533	0.999996
														0.001534	0.999996
														0.001535	0.999996
														0.001536	0.999996
														0.001537	0.999996
														0.001538	0.999996
														0.001539	0.999996
														0.00154	0.999996
														0.001541	0.999996
														0.001542	0.999996
														0.001543	0.999996
														0.001544	0.999996
														0.001545	0.999996
														0.001546	0.999996
														0.001547	0.999996
														0.001548	0.999997
														0.001549	0.999997
														0.00155	0.999997
														0.001551	0.999997
														0.001552	0.999997
														0.001553	0.999997
														0.001554	0.999997
														0.001555	0.999997
														0.001556	0.999997
														0.001557	0.999997
														0.001558	0.999997
														0.001559	0.999997
														0.00156	0.999997
														0.001561	0.999997
														0.001562	0.999997
														0.001563	0.999997
														0.001564	0.999997
														0.001565	0.999997
														0.001566	0.999997
														0.001567	0.999997
														0.001568	0.999997
														0.001569	0.999997
														0.00157	0.999997
														0.001571	0.999997
														0.001572	0.999997
														0.001573	0.999997
														0.001574	0.999997
														0.001575	0.999997
														0.001576	0.999997
														0.001577	0.999997
														0.001578	0.999997
														0.001579	0.999997
														0.00158	0.999997
														0.001581	0.999997
														0.001582	0.999997
														0.001583	0.999997
														0.001584	0.999997
														0.001585	0.999997
														0.001586	0.999997
														0.001587	0.999997
														0.001588	0.999997
														0.001589	0.999997
														0.00159	0.999998
														0.001591	0.999998
														0.001592	0.999998
														0.001593	0.999998
														0.001594	0.999998
														0.001595	0.999998
														0.001596	0.999998
														0.001597	0.999998
														0.001598	0.999998
														0.001599	0.999998
														0.0016	0.999998
														0.001601	0.999998
														0.001602	0.999998
														0.001603	0.999998
														0.001604	0.999998
														0.001605	0.999998
														0.001606	0.999998
														0.001607	0.999998
														0.001608	0.999998
														0.001609	0.999998
														0.00161	0.999998
														0.001611	0.999998
														0.001612	0.999998
														0.001613	0.999998
														0.001614	0.999998
														0.001615	0.999998
														0.001616	0.999998
														0.001617	0.999998
														0.001618	0.999998
														0.001619	0.999998
														0.00162	0.999998
														0.001621	0.999998
														0.001622	0.999998
														0.001623	0.999998
														0.001624	0.999998
														0.001625	0.999998
														0.001626	0.999998
														0.001627	0.999998
														0.001628	0.999998
														0.001629	0.999998
														0.00163	0.999998
														0.001631	0.999998
														0.001632	0.999998
														0.001633	0.999998
														0.001634	0.999998
														0.001635	0.999998
														0.001636	0.999998
														0.001637	0.999998
														0.001638	0.999998
														0.001639	0.999998
														0.00164	0.999998
														0.001641	0.999998
														0.001642	0.999998
														0.001643	0.999998
														0.001644	0.999998
														0.001645	0.999998
														0.001646	0.999998
														0.001647	0.999998
														0.001648	0.999998
														0.001649	0.999998
														0.00165	0.999998
														0.001651	0.999998
														0.001652	0.999998
														0.001653	0.999999
														0.001654	0.999999
														0.001655	0.999999
														0.001656	0.999999
														0.001657	0.999999
														0.001658	0.999999
														0.001659	0.999999
														0.00166	0.999999
														0.001661	0.999999
														0.001662	0.999999
														0.001663	0.999999
														0.001664	0.999999
														0.001665	0.999999
														0.001666	0.999999
														0.001667	0.999999
														0.001668	0.999999
														0.001669	0.999999
														0.00167	0.999999
														0.001671	0.999999
														0.001672	0.999999
														0.001673	0.999999
														0.001674	0.999999
														0.001675	0.999999
														0.001676	0.999999
														0.001677	0.999999
														0.001678	0.999999
														0.001679	0.999999
														0.00168	0.999999
														0.001681	0.999999
														0.001682	0.999999
														0.001683	0.999999
														0.001684	0.999999
														0.001685	0.999999
														0.001686	0.999999
														0.001687	0.999999
														0.001688	0.999999
														0.001689	0.999999
														0.00169	0.999999
														0.001691	0.999999
														0.001692	0.999999
														0.001693	0.999999
														0.001694	0.999999
														0.001695	0.999999
														0.001696	0.999999
														0.001697	0.999999
														0.001698	0.999999
														0.001699	0.999999
														0.0017	0.999999
														0.001701	0.999999
														0.001702	0.999999
														0.001703	0.999999
														0.001704	0.999999
														0.001705	0.999999
														0.001706	0.999999
														0.001707	0.999999
														0.001708	0.999999
														0.001709	0.999999
														0.00171	0.999999
														0.001711	0.999999
														0.001712	0.999999
														0.001713	0.999999
														0.001714	0.999999
														0.001715	0.999999
														0.001716	0.999999
														0.001717	0.999999
														0.001718	0.999999
														0.001719	0.999999
														0.00172	0.999999
														0.001721	0.999999
														0.001722	0.999999
														0.001723	0.999999
														0.001724	0.999999
														0.001725	0.999999
														0.001726	0.999999
														0.001727	0.999999
														0.001728	0.999999
														0.001729	0.999999
														0.00173	0.999999
														0.001731	0.999999
														0.001732	0.999999
														0.001733	0.999999
														0.001734	0.999999
														0.001735	0.999999
														0.001736	0.999999
														0.001737	0.999999
														0.001738	0.999999
														0.001739	0.999999
														0.00174	0.999999
														0.001741	0.999999
														0.001742	0.999999
														0.001743	0.999999
														0.001744	0.999999
														0.001745	0.999999
														0.001746	0.999999
														0.001747	0.999999
														0.001748	0.999999
														0.001749	0.999999
														0.00175	0.999999
														0.001751	0.999999
														0.001752	0.999999
														0.001753	0.999999
														0.001754	0.999999
														0.001755	0.999999
														0.001756	0.999999
														0.001757	0.999999
														0.001758	0.999999
														0.001759	0.999999
														0.00176	0.999999
														0.001761	0.999999
														0.001762	0.999999
														0.001763	0.999999
														0.001764	0.999999
														0.001765	0.999999
														0.001766	0.999999
														0.001767	0.999999
														0.001768	0.999999
														0.001769	0.999999
														0.00177	0.999999
														0.001771	0.999999
														0.001772	0.999999
														0.001773	0.999999
														0.001774	0.999999
														0.001775	0.999999
														0.001776	0.999999
														0.001777	0.999999
														0.001778	0.999999
														0.001779	0.999999
														0.00178	0.999999
														0.001781	0.999999
														0.001782	0.999999
														0.001783	0.999999
														0.001784	0.999999
														0.001785	0.999999
														0.001786	0.999999
														0.001787	0.999999
														0.001788	1
														0.001789	1
														0.00179	1
														0.001791	1
														0.001792	1
														0.001793	1
														0.001794	1
														0.001795	1
														0.001796	1
														0.001797	1
														0.001798	1
														0.001799	1
														0.0018	1
														0.001801	1
														0.001802	1
														0.001803	1
														0.001804	1
														0.001805	1
														0.001806	1
														0.001807	1
														0.001808	1
														0.001809	1
														0.00181	1
														0.001811	1
														0.001812	1
														0.001813	1
														0.001814	1
														0.001815	1
														0.001816	1
														0.001817	1
														0.001818	1
														0.001819	1
														0.00182	1
														0.001821	1
														0.001822	1
														0.001823	1
														0.001824	1
														0.001825	1
														0.001826	1
														0.001827	1
														0.001828	1
														0.001829	1
														0.00183	1
														0.001831	1
														0.001832	1
														0.001833	1
														0.001834	1
														0.001835	1
														0.001836	1
														0.001837	1
														0.001838	1
														0.001839	1
														0.00184	1
														0.001841	1
														0.001842	1
														0.001843	1
														0.001844	1
														0.001845	1
														0.001846	1
														0.001847	1
														0.001848	1
														0.001849	1
														0.00185	1
														0.001851	1
														0.001852	1
														0.001853	1
														0.001854	1
														0.001855	1
														0.001856	1
														0.001857	1
														0.001858	1
														0.001859	1
														0.00186	1
														0.001861	1
														0.001862	1
														0.001863	1
														0.001864	1
														0.001865	1
														0.001866	1
														0.001867	1
														0.001868	1
														0.001869	1
														0.00187	1
														0.001871	1
														0.001872	1
														0.001873	1
														0.001874	1
														0.001875	1
														0.001876	1
														0.001877	1
														0.001878	1
														0.001879	1
														0.00188	1
														0.001881	1
														0.001882	1
														0.001883	1
														0.001884	1
														0.001885	1
														0.001886	1
														0.001887	1
														0.001888	1
														0.001889	1
														0.00189	1
														0.001891	1
														0.001892	1
														0.001893	1
														0.001894	1
														0.001895	1
														0.001896	1
														0.001897	1
														0.001898	1
														0.001899	1
														0.0019	1
														0.001901	1
														0.001902	1
														0.001903	1
														0.001904	1
														0.001905	1
														0.001906	1
														0.001907	1
														0.001908	1
														0.001909	1
														0.00191	1
														0.001911	1
														0.001912	1
														0.001913	1
														0.001914	1
														0.001915	1
														0.001916	1
														0.001917	1
														0.001918	1
														0.001919	1
														0.00192	1
														0.001921	1
														0.001922	1
														0.001923	1
														0.001924	1
														0.001925	1
														0.001926	1
														0.001927	1
														0.001928	1
														0.001929	1
														0.00193	1
														0.001931	1
														0.001932	1
														0.001933	1
														0.001934	1
														0.001935	1
														0.001936	1
														0.001937	1
														0.001938	1
														0.001939	1
														0.00194	1
														0.001941	1
														0.001942	1
														0.001943	1
														0.001944	1
														0.001945	1
														0.001946	1
														0.001947	1
														0.001948	1
														0.001949	1
														0.00195	1
														0.001951	1
														0.001952	1
														0.001953	1
														0.001954	1
														0.001955	1
														0.001956	1
														0.001957	1
														0.001958	1
														0.001959	1
														0.00196	1
														0.001961	1
														0.001962	1
														0.001963	1
														0.001964	1
														0.001965	1
														0.001966	1
														0.001967	1
														0.001968	1
														0.001969	1
														0.00197	1
														0.001971	1
														0.001972	1
														0.001973	1
														0.001974	1
														0.001975	1
														0.001976	1
														0.001977	1
														0.001978	1
														0.001979	1
														0.00198	1
														0.001981	1
														0.001982	1
														0.001983	1
														0.001984	1
														0.001985	1
														0.001986	1
														0.001987	1
														0.001988	1
														0.001989	1
														0.00199	1
														0.001991	1
														0.001992	1
														0.001993	1
														0.001994	1
														0.001995	1
														0.001996	1
														0.001997	1
														0.001998	1
[truncated: 998,002+ more rows]
