# Supplementary material for: Bacterial population dynamics during colonization of solid tumors
Source: Mol Syst Biol. 2025 Dec 15;22(3):412–34. doi: 10.1038/s44320-025-00175-5 (PMC12953616; doi:10.1038/s44320-025-00175-5)
Supplement: Supplementary file 10 — Source data Fig. 5 [file 44320_2025_175_MOESM10_ESM.zip › Figure 5/5C/Fig5C.xlsx]

## Sheet: Sheet1
time (simulation)	CFUs median (simulation)	CFUs first quartile (simulation)	CFUs third quartile (simulation)	barcode number median (simulation)	barcode number first quartile (simulation)	barcode number third quartile (simulation)		time (data)	CFUs (data)										barcode number (data)
0	3105399	3105399	3105399	39091	39091	39091		0	3105399	3105399	3105399	3105399	3105399	3105399	3105399	3105399	3105399	3105399	39091	39091	39091	39091	39091	39091	39091	39091	39091	39091
0.000208333	3977.44	1691.12	7985.35	3720.5	1631	6968		1	5.3914e+08	2.20951e+09	4.74605e+08	5.0514e+08	2.92869e+08	3.2817e+09	8.45158e+08	8.41224e+07	2.96228e+09	1.1967e+09	4636	3077	3882	8206	6522	10258	21177	7278	6910	431
0.000416667	4017.17	1705.75	8061.59	3720.5	1631	6968		3	4.14288e+09	5.46024e+08	3.31587e+09	5.86615e+09	4.95324e+09	2.66078e+09	6.30946e+09	4.68352e+09	1.30607e+09	2.61099e+09	1298	2244	1126	7766	1829	1078	5437	1892	3213	8712
0.000625	4064.29	1721.43	8143.94	3720.5	1631	6968		7	7.02566e+08	1.21145e+09	2.23442e+09	3.09229e+09	1.92493e+09	2.43164e+09	2.89528e+08	1.03695e+09	5.58352e+08	1.38801e+09	2584	3060	5853	3824	4385	7940	2224	1384	4246	156
0.000833333	4110.4	1740.02	8223	3720.5	1631	6968
0.00104167	4161.59	1755.14	8325.28	3720.5	1631	6968
0.00125	4204.97	1766.42	8417.05	3720.5	1631	6968
0.00145833	4249.61	1780.27	8499.43	3720.5	1631	6968
0.00166667	4297.39	1801.36	8588.28	3720.5	1631	6968
0.001875	4345.56	1817.51	8682.24	3720.5	1631	6968
0.00208333	4388.84	1830.57	8769.48	3720.5	1631	6968
0.00229167	4421.58	1856.37	8864.58	3720.5	1631	6968
0.0025	4461.61	1870.94	8947.34	3720.5	1631	6968
0.00270833	4496.4	1887.38	9028.07	3720.5	1631	6968
0.00291667	4544.34	1907.64	9124.44	3720.5	1631	6968
0.003125	4595.18	1932.06	9196.58	3720.5	1631	6968
0.00333333	4645.69	1948.84	9284.17	3720.5	1631	6968
0.00354167	4702.64	1978.19	9356.41	3720.5	1631	6968
0.00375	4763.51	2009.07	9433.38	3720.5	1631	6968
0.00395833	4802.74	2033.26	9534.89	3720.5	1631	6968
0.00416667	4850.48	2058.17	9644.06	3720.5	1631	6968
0.004375	4901.59	2080.3	9752.73	3720.5	1631	6968
0.00458333	4938.95	2109.9	9841.34	3720.5	1631	6968
0.00479167	4991.96	2126.04	9920.99	3720.5	1631	6968
0.005	5033.31	2144.4	9982.62	3720.5	1631	6968
0.00520833	5080.38	2168.69	10070.4	3720.5	1631	6968
0.00541667	5132.64	2180.44	10161.5	3720.5	1631	6968
0.005625	5173.78	2207.32	10259.3	3720.5	1631	6968
0.00583333	5228.56	2227.76	10346.6	3720.5	1631	6968
0.00604167	5282.41	2241.26	10459.3	3720.5	1631	6968
0.00625	5335.2	2252.78	10564.2	3720.5	1631	6968
0.00645833	5379.48	2270.35	10686.4	3720.5	1631	6968
0.00666667	5440.1	2280.33	10803.9	3720.5	1631	6968
0.006875	5505.06	2312.65	10894.2	3720.5	1631	6968
0.00708333	5535.54	2345.84	11023.1	3720.5	1631	6968
0.00729167	5587.83	2366.95	11136	3720.5	1631	6968
0.0075	5651.95	2382.88	11253.8	3720.5	1631	6968
0.00770833	5711.62	2421.56	11359	3720.5	1631	6968
0.00791667	5768.95	2438	11499	3720.5	1631	6968
0.008125	5812.98	2462.8	11667.2	3720.5	1631	6968
0.00833333	5874.96	2484.33	11789.8	3720.5	1631	6968
0.00854167	5936.99	2507.8	11917.8	3720.5	1631	6968
0.00875	5992.22	2545.64	12003.7	3720.5	1631	6968
0.00895833	6040.9	2567.22	12125	3720.5	1631	6968
0.00916667	6080.93	2575.32	12261.5	3720.5	1631	6968
0.009375	6146.58	2600.77	12422.9	3720.5	1631	6968
0.00958333	6220.45	2635.01	12590.8	3720.5	1631	6968
0.00979167	6276.54	2659.34	12732.2	3720.5	1631	6968
0.01	6342	2693.71	12839.9	3720.5	1631	6968
0.0102083	6393.89	2723.3	12956.8	3720.5	1631	6968
0.0104167	6466.19	2754.49	13111.8	3720.5	1631	6968
0.010625	6524.48	2769.8	13281.4	3720.5	1631	6968
0.0108333	6595.57	2800.85	13407.5	3720.5	1631	6968
0.0110417	6674.14	2819.86	13507	3720.5	1631	6968
0.01125	6723.52	2846.23	13629.1	3720.5	1631	6968
0.0114583	6791.88	2882.88	13770.2	3720.5	1631	6968
0.0116667	6854.35	2906.67	13885.3	3720.5	1631	6968
0.011875	6928.91	2948.62	14047.8	3720.5	1631	6968
0.0120833	6996.25	2981.64	14176.4	3720.5	1631	6968
0.0122917	7069.17	3021.04	14288.2	3720.5	1631	6968
0.0125	7141.96	3049.72	14415.6	3720.5	1631	6968
0.0127083	7218.35	3092.94	14520.2	3720.5	1631	6968
0.0129167	7289.52	3139.32	14610.2	3720.5	1631	6968
0.013125	7358.64	3181.83	14742.7	3720.5	1631	6968
0.0133333	7425.05	3215.29	14919	3720.5	1631	6968
0.0135417	7500.98	3257.64	15048.2	3720.5	1631	6968
0.01375	7574.7	3288.36	15167.2	3720.5	1631	6968
0.0139583	7669.61	3321.15	15314.3	3720.5	1631	6968
0.0141667	7740.07	3373.04	15496.6	3720.5	1631	6968
0.014375	7812.08	3421.77	15674.2	3720.5	1631	6968
0.0145833	7888.89	3459.99	15802.4	3720.5	1631	6968
0.0147917	7978.1	3499.65	16005	3720.5	1631	6968
0.015	8059.18	3551.57	16095.3	3720.5	1631	6968
0.0152083	8138.36	3602.77	16263.2	3720.5	1631	6968
0.0154167	8219.25	3608.71	16406.3	3720.5	1631	6968
0.015625	8295.53	3650.83	16635.1	3720.5	1631	6968
0.0158333	8402.91	3690.02	16748.3	3720.5	1631	6968
0.0160417	8489.66	3740.75	16913.1	3720.5	1631	6968
0.01625	8579.61	3785.81	17113.5	3720.5	1631	6968
0.0164583	8651.35	3806.78	17233.5	3720.5	1631	6968
0.0166667	8726.58	3855.96	17425.2	3720.5	1631	6968
0.016875	8811.17	3918.61	17636.7	3720.5	1631	6968
0.0170833	8932.25	3951.34	17815.3	3720.5	1631	6968
0.0172917	9061.6	3970.22	17918.9	3720.5	1631	6968
0.0175	9162.09	4021.69	18110.1	3720.5	1631	6968
0.0177083	9236.98	4070.81	18277.6	3720.5	1631	6968
0.0179167	9341.58	4130.44	18505.7	3720.5	1631	6968
0.018125	9424.51	4168.46	18626.5	3720.5	1631	6968
0.0183333	9507.12	4186.75	18803.2	3720.5	1631	6968
0.0185417	9614.9	4241.81	18959.2	3720.5	1631	6968
0.01875	9727.33	4315.92	19168.4	3720.5	1631	6968
0.0189583	9844.17	4360.36	19339.4	3720.5	1631	6968
0.0191667	9923.53	4404.13	19526.2	3720.5	1631	6968
0.019375	10011.9	4434.32	19740.7	3720.5	1631	6968
0.0195833	10112.7	4488.41	19974.9	3720.5	1631	6968
0.0197917	10238.3	4530.52	20148.2	3720.5	1631	6968
0.02	10355.7	4597.37	20398.7	3720.5	1631	6968
0.0202083	10461.2	4658.07	20586.7	3720.5	1631	6968
0.0204167	10553.6	4729.08	20868.9	3720.5	1631	6968
0.020625	10632.6	4769.01	21062.2	3720.5	1631	6968
0.0208333	10734.1	4809.85	21247.8	3720.5	1631	6968
0.0210417	10845.8	4842.1	21513.1	3720.5	1631	6968
0.02125	11007.6	4886.71	21710.2	3720.5	1631	6968
0.0214583	11113.2	4927.34	21936.9	3720.5	1631	6968
0.0216667	11218.1	4949.12	22089.6	3720.5	1631	6968
0.021875	11318.3	4973.83	22345.8	3720.5	1631	6968
0.0220833	11450.7	5041.71	22575.4	3720.5	1631	6968
0.0222917	11542.8	5101.15	22842.2	3720.5	1631	6968
0.0225	11655.6	5104.95	23144.4	3720.5	1631	6968
0.0227083	11772.2	5184.27	23399	3720.5	1631	6968
0.0229167	11878	5194.14	23610.4	3720.5	1631	6968
0.023125	12014.6	5260.77	23888.8	3720.5	1631	6968
0.0233333	12130.2	5312.56	24104.6	3720.5	1631	6968
0.0235417	12259.3	5305.44	24467.1	3720.5	1631	6968
0.02375	12322	5337.74	24741.7	3720.5	1631	6968
0.0239583	12440.8	5408.2	24968.7	3720.5	1631	6968
0.0241667	12540.5	5457.49	25270.9	3720.5	1631	6968
0.024375	12648.2	5524.84	25533.8	3720.5	1631	6968
0.0245833	12767.4	5580.14	25758.4	3720.5	1631	6968
0.0247917	12908.6	5642.75	26074.8	3720.5	1631	6968
0.025	13027.8	5722.77	26337.2	3720.5	1631	6968
0.0252083	13178	5815.42	26594.5	3720.5	1631	6968
0.0254167	13264.9	5861.51	26748.7	3720.5	1631	6968
0.025625	13413.7	5934.25	27042.7	3720.5	1631	6968
0.0258333	13552.6	5991.48	27365.9	3720.5	1631	6968
0.0260417	13680.9	6093.03	27573	3720.5	1631	6968
0.02625	13775.9	6128.1	27789.2	3720.5	1631	6968
0.0264583	13905.2	6252.69	28153.3	3720.5	1631	6968
0.0266667	14056.5	6332.91	28351.9	3720.5	1631	6968
0.026875	14193.1	6423.28	28665.1	3720.5	1631	6968
0.0270833	14329.6	6484.7	29064.5	3720.5	1631	6968
0.0272917	14493.2	6525.09	29298.6	3720.5	1631	6968
0.0275	14671	6614.26	29553.4	3720.5	1631	6968
0.0277083	14784.2	6611.48	29928.5	3720.5	1631	6968
0.0279167	14932.5	6686.55	30185	3720.5	1631	6968
0.028125	15065.7	6703.56	30448.6	3720.5	1631	6968
0.0283333	15234.5	6814.42	30835.3	3720.5	1631	6968
0.0285417	15414.5	6809.76	31176.3	3720.5	1631	6968
0.02875	15568.5	6865.52	31392.5	3720.5	1631	6968
0.0289583	15690.8	6944.15	31615.4	3720.5	1631	6968
0.0291667	15910.2	6976.92	31937.5	3720.5	1631	6968
0.029375	16092.8	7019.82	32260.4	3720.5	1631	6968
0.0295833	16249.6	7064.59	32377.7	3720.5	1631	6968
0.0297917	16448.6	7142.26	32705.3	3720.5	1631	6968
0.03	16697.3	7203.26	33083.5	3720.5	1631	6968
0.0302083	16902.1	7276.53	33551.4	3720.5	1631	6968
0.0304167	17088.9	7388.34	33774.8	3720.5	1631	6968
0.030625	17194.3	7470.2	34137.8	3720.5	1631	6968
0.0308333	17375.3	7507.36	34609.2	3720.5	1631	6968
0.0310417	17562.6	7623.79	34868.1	3720.5	1631	6968
0.03125	17661.9	7693.99	35295.6	3720.5	1631	6968
0.0314583	17833	7762.05	35685.9	3720.5	1631	6968
0.0316667	18046.9	7847.78	36158.5	3720.5	1631	6968
0.031875	18335.4	7901.43	36464	3720.5	1631	6968
0.0320833	18488.1	7996.39	36842.6	3720.5	1631	6968
0.0322917	18674.6	8043.61	37008.5	3720.5	1631	6968
0.0325	18756.1	8080.67	37530.7	3720.5	1631	6968
0.0327083	18992.5	8104.93	38022.6	3720.5	1631	6968
0.0329167	19206.4	8123.93	38437	3720.5	1631	6968
0.033125	19387	8249.52	38898.6	3720.5	1631	6968
0.0333333	19557.3	8318.46	39189.6	3720.5	1631	6968
0.0335417	19788.3	8416.67	39753.9	3720.5	1631	6968
0.03375	20070.8	8542.34	40105.6	3720.5	1631	6968
0.0339583	20156.6	8678.39	40771.7	3720.5	1631	6968
0.0341667	20306	8769.08	41205.6	3720.5	1631	6968
0.034375	20549.4	8922.75	41435.6	3720.5	1631	6968
0.0345833	20787.7	9009.27	41679.6	3720.5	1631	6968
0.0347917	20947	9062.6	42189.5	3720.5	1631	6968
0.035	21141.4	9187.62	42445.6	3720.5	1631	6968
0.0352083	21395.6	9213.36	42939	3720.5	1631	6968
0.0354167	21607.5	9292.94	43330.9	3720.5	1631	6968
0.035625	21861.8	9405.57	43859	3720.5	1631	6968
0.0358333	21975	9529.15	44368.2	3720.5	1631	6968
0.0360417	22133.8	9586.1	44843.6	3720.5	1631	6968
0.03625	22351.9	9620.17	45442.9	3720.5	1631	6968
0.0364583	22586.5	9680.26	45880.7	3720.5	1631	6968
0.0366667	22856	9781.36	46425	3720.5	1631	6968
0.036875	23156.7	9823.61	46923	3720.5	1631	6968
0.0370833	23374.5	9967.16	47369.1	3720.5	1631	6968
0.0372917	23602.6	10030.6	47780.1	3720.5	1631	6968
0.0375	23891.3	10123	48490.3	3720.5	1631	6968
0.0377083	24254.6	10197.2	49203.6	3720.5	1631	6968
0.0379167	24520.7	10341.3	49799.4	3720.5	1631	6968
0.038125	24800.7	10283.6	50593.1	3720.5	1631	6968
0.0383333	25020.6	10328.5	51142.8	3720.5	1631	6968
0.0385417	25239.8	10407.4	51413.9	3720.5	1631	6968
0.03875	25570.2	10567.2	51898.9	3720.5	1631	6968
0.0389583	25849.7	10649	52392.5	3720.5	1631	6968
0.0391667	26070.5	10752.1	53019.9	3720.5	1631	6968
0.039375	26251.9	10907.4	53620.7	3720.5	1631	6968
0.0395833	26547.5	11028.2	54273.6	3720.5	1631	6968
0.0397917	26816.1	11160	54711.7	3720.5	1631	6968
0.04	27111.8	11259	55184.7	3720.5	1631	6968
0.0402083	27434.7	11383.7	55548.2	3720.5	1631	6968
0.0404167	27810.5	11599.8	56299.2	3720.5	1631	6968
0.040625	28112.7	11791.8	57067.9	3720.5	1631	6968
0.0408333	28449.1	11966.4	57830.1	3720.5	1631	6968
0.0410417	28641.7	12214.4	58688.4	3720.5	1631	6968
0.04125	28859.6	12160.7	58949	3720.5	1631	6968
0.0414583	29125.2	12375.2	59592.6	3720.5	1631	6968
0.0416667	29403.2	12512.3	60054.6	3720.5	1631	6968
0.041875	29604	12637.3	60561.3	3720.5	1631	6968
0.0420833	29841.1	12823.5	61154.1	3720.5	1631	6968
0.0422917	30177.6	13105.7	61664	3720.5	1631	6968
0.0425	30505.3	13188.9	62440.3	3720.5	1631	6968
0.0427083	30793.7	13378.3	62986.7	3720.5	1631	6968
0.0429167	31265.9	13549.3	63521.3	3720.5	1631	6968
0.043125	31678.5	13741.3	64150.1	3720.5	1631	6968
0.0433333	31928.7	13760.8	64712.9	3720.5	1631	6968
0.0435417	32231.7	13978.8	65552.6	3720.5	1631	6968
0.04375	32633.8	13992.1	65903.7	3720.5	1631	6968
0.0439583	32936	14000.9	66907.4	3720.5	1631	6968
0.0441667	33386.2	14085.5	67593.1	3720.5	1631	6968
0.044375	33766.4	14028.3	68074.9	3720.5	1631	6968
0.0445833	33976.1	14376.6	68823.6	3720.5	1631	6968
0.0447917	34312.9	14623.3	69596.3	3720.5	1631	6968
0.045	34706.6	14620.6	70490.8	3720.5	1631	6968
0.0452083	35119	14650.6	70891.5	3720.5	1631	6968
0.0454167	35736.9	14877.3	71510.9	3720.5	1631	6968
0.045625	35945.7	14971.3	72130.8	3720.5	1631	6968
0.0458333	36373	15041.9	72965.5	3720.5	1631	6968
0.0460417	36793.4	15106.9	73591.5	3720.5	1631	6968
0.04625	37214.8	15175.9	74246.7	3720.5	1631	6968
0.0464583	37755.8	15433.4	74637.7	3720.5	1631	6968
0.0466667	38239.3	15665.2	75458.1	3720.5	1631	6968
0.046875	38634.6	15872	76341.3	3720.5	1631	6968
0.0470833	39062.1	15916.1	76878.8	3720.5	1631	6968
0.0472917	39199.2	16322.9	77544.1	3720.5	1631	6968
0.0475	39541.4	16432.4	78135	3720.5	1631	6968
0.0477083	39970.7	16913.6	78725.5	3720.5	1631	6968
0.0479167	40334.7	17158.9	79653.4	3720.5	1631	6968
0.048125	40878.8	17290.4	80081	3720.5	1631	6968
0.0483333	41786	17608.4	80943.1	3720.5	1631	6968
0.0485417	42256.5	17599.8	82080.7	3720.5	1631	6968
0.04875	42747.9	17660.1	82906.3	3720.5	1631	6968
0.0489583	43076.7	17917.7	83801.1	3720.5	1631	6968
0.0491667	43274.4	18061.5	84602.8	3720.5	1631	6968
0.049375	43613.7	18158	85790.4	3720.5	1631	6968
0.0495833	44041.9	18422.5	86482	3720.5	1631	6968
0.0497917	44875	18833.9	87249.6	3720.5	1631	6968
0.05	45428.5	19043.5	87630.3	3720.5	1631	6968
0.0502083	46075.7	19395.7	88613.3	3720.5	1631	6968
0.0504167	46325.7	19471.6	89805.4	3720.5	1631	6968
0.050625	46977.3	19723.6	91403.5	3720.5	1631	6968
0.0508333	47459.2	20055.2	91270.2	3720.5	1631	6968
0.0510417	47890.4	20357.9	92204.5	3720.5	1631	6968
0.05125	48390.6	20137.1	93324.2	3720.5	1631	6968
0.0514583	48658	20155	94522	3720.5	1631	6968
0.0516667	48980.2	20395.5	95800	3720.5	1631	6968
0.051875	49524.3	20383.7	98958.2	3720.5	1631	6968
0.0520833	50023.7	20495.3	99213.4	3720.5	1631	6968
0.0522917	50650	20669.7	100004	3720.5	1631	6968
0.0525	51097.9	21194.4	101974	3720.5	1631	6968
0.0527083	51543.9	21210.9	102427	3720.5	1631	6968
0.0529167	51906.1	21324.1	103143	3720.5	1631	6968
0.053125	52706.5	21378.3	103561	3720.5	1631	6968
0.0533333	53098.9	21454.4	103998	3720.5	1631	6968
0.0535417	53325	21418.2	104798	3720.5	1631	6968
0.05375	54047.2	21886.6	105823	3720.5	1631	6968
0.0539583	54735.6	22198.1	107380	3720.5	1631	6968
0.0541667	55055.7	22209.6	108994	3720.5	1631	6968
0.054375	55334.1	22373.6	109360	3720.5	1631	6968
0.0545833	56103.4	22758.7	110106	3720.5	1631	6968
0.0547917	56882.9	23065.9	111914	3720.5	1631	6968
0.055	57359.5	23439	112932	3720.5	1631	6968
0.0552083	57837	23633.5	112573	3720.5	1631	6968
0.0554167	58485.4	23654	114261	3720.5	1631	6968
0.055625	59323.3	23875.4	115492	3720.5	1631	6968
0.0558333	59973.1	23836.8	118063	3720.5	1631	6968
0.0560417	60408.9	24245.5	118655	3720.5	1631	6968
0.05625	61029.4	24382.2	120643	3720.5	1631	6968
0.0564583	61507.3	24328	121467	3720.5	1631	6968
0.0566667	62208.5	24935	122689	3720.5	1631	6968
0.056875	62475.5	25440.9	123567	3720.5	1631	6968
0.0570833	63122.6	25536.4	124422	3720.5	1631	6968
0.0572917	63870.8	25977.8	125526	3720.5	1631	6968
0.0575	64151.2	25957.1	126032	3720.5	1631	6968
0.0577083	64609.4	26316.9	128895	3720.5	1631	6968
0.0579167	65287.8	26514.4	129140	3720.5	1631	6968
0.058125	65919.9	26836.3	131146	3720.5	1631	6968
0.0583333	66575.4	27032.6	132440	3720.5	1631	6968
0.0585417	67378.2	27230.4	133349	3720.5	1631	6968
0.05875	68233.1	27190.4	133340	3720.5	1631	6968
0.0589583	69144.3	27582	135990	3720.5	1631	6968
0.0591667	69492.6	27274.6	136050	3720.5	1631	6968
0.059375	70287.3	27528.9	137099	3720.5	1631	6968
0.0595833	70427	27824.5	137966	3720.5	1631	6968
0.0597917	71338.4	28401.8	139633	3720.5	1631	6968
0.06	71709.4	28829.1	140867	3720.5	1631	6968
0.0602083	71869.8	29568.2	142882	3720.5	1631	6968
0.0604167	71822.8	29715.3	143540	3720.5	1631	6968
0.060625	72626.4	30068.3	145394	3720.5	1631	6968
0.0608333	73686	30548.8	145877	3720.5	1631	6968
0.0610417	74316.5	30981.7	147447	3720.5	1631	6968
0.06125	75070.3	31305.5	149649	3720.5	1631	6968
0.0614583	75953.9	31696.7	151322	3720.5	1631	6968
0.0616667	76553.5	31987.2	153091	3720.5	1631	6968
0.061875	77429.8	32069	155644	3720.5	1631	6968
0.0620833	78632.9	32676.1	156616	3720.5	1631	6968
0.0622917	78905.7	32855.9	158122	3720.5	1631	6968
0.0625	79393.4	33157.6	159382	3720.5	1631	6968
0.0627083	79606	33587	160621	3720.5	1631	6968
0.0629167	80379.8	33925	163631	3720.5	1631	6968
0.063125	81214.7	33757.5	164796	3720.5	1631	6968
0.0633333	81960.4	34259.3	167026	3720.5	1631	6968
0.0635417	82962.7	34833.5	168682	3720.5	1631	6968
0.06375	83776.6	35246.6	170379	3720.5	1631	6968
0.0639583	84794.7	35580.5	171453	3720.5	1631	6968
0.0641667	85453.7	36634.8	174802	3720.5	1631	6968
0.064375	86558.9	36527.7	177217	3720.5	1631	6968
0.0645833	87855.4	36517.1	180120	3720.5	1631	6968
0.0647917	88741.4	37263.8	182840	3720.5	1631	6968
0.065	89607.8	37669.5	186214	3720.5	1631	6968
0.0652083	90672.2	37780	187843	3720.5	1631	6968
0.0654167	91714.6	38206.2	189074	3720.5	1631	6968
0.065625	92004.3	38447.8	190290	3720.5	1631	6968
0.0658333	92349.8	38791.8	191806	3720.5	1631	6968
0.0660417	93929	39731.8	194670	3720.5	1631	6968
0.06625	95549.3	40339.1	194087	3720.5	1631	6968
0.0664583	96685.3	40389.4	196488	3720.5	1631	6968
0.0666667	98079.7	40935.3	197883	3720.5	1631	6968
0.066875	99790.7	40730.5	199774	3720.5	1631	6968
0.0670833	100258	40983.7	202971	3720.5	1631	6968
0.0672917	101181	41366.7	204125	3720.5	1631	6968
0.0675	102258	41553.2	205595	3720.5	1631	6968
0.0677083	103239	41244	208290	3720.5	1631	6968
0.0679167	104703	41889.7	208973	3720.5	1631	6968
0.068125	105760	43009.1	211174	3720.5	1631	6968
0.0683333	107014	43007.4	214306	3720.5	1631	6968
0.0685417	108262	43266.2	217271	3720.5	1631	6968
0.06875	110090	43576.9	217733	3720.5	1631	6968
0.0689583	111779	44736	219115	3720.5	1631	6968
0.0691667	112398	45062.3	219790	3720.5	1631	6968
0.069375	113852	45625.2	219922	3720.5	1631	6968
0.0695833	114458	45375.1	221892	3720.5	1631	6968
0.0697917	116385	46221.2	223182	3720.5	1631	6968
0.07	117553	46628.7	225605	3720.5	1631	6968
0.0702083	118674	46720.8	227700	3720.5	1631	6968
0.0704167	120227	47372.6	230325	3720.5	1631	6968
0.070625	121384	47049.6	234341	3720.5	1631	6968
0.0708333	122501	47483.2	238024	3720.5	1631	6968
0.0710417	124563	48225	241847	3720.5	1631	6968
0.07125	125525	48676.5	245172	3720.5	1631	6968
0.0714583	126111	48902.6	245740	3720.5	1631	6968
0.0716667	127163	48959.5	246192	3720.5	1631	6968
0.071875	127753	49914.2	247394	3720.5	1631	6968
0.0720833	129651	50247.1	250111	3720.5	1631	6968
0.0722917	129545	50702.3	250586	3720.5	1631	6968
0.0725	131650	51379.2	251774	3720.5	1631	6968
0.0727083	133111	52582.6	252951	3720.5	1631	6968
0.0729167	135197	52415.4	254426	3720.5	1631	6968
0.073125	136767	53520.4	257485	3720.5	1631	6968
0.0733333	137324	54232.2	262141	3720.5	1631	6968
0.0735417	138757	54556.1	268707	3720.5	1631	6968
0.07375	138818	55756.9	273185	3720.5	1631	6968
0.0739583	140407	55961.5	279027	3720.5	1631	6968
0.0741667	142443	55922.3	280334	3720.5	1631	6968
0.074375	144337	56156.7	285612	3720.5	1631	6968
0.0745833	146769	56742.8	288190	3720.5	1631	6968
0.0747917	149310	57611.4	289800	3720.5	1631	6968
0.075	149748	58433	293258	3720.5	1631	6968
0.0752083	150209	59368.4	296405	3720.5	1631	6968
0.0754167	151564	59306.4	299475	3720.5	1631	6968
0.075625	153504	59363.3	303661	3720.5	1631	6968
0.0758333	155436	59576.5	307095	3720.5	1631	6968
0.0760417	158375	60531.4	312333	3720.5	1631	6968
0.07625	159640	60339.6	315204	3720.5	1631	6968
0.0764583	161999	60664.7	321358	3720.5	1631	6968
0.0766667	164162	61431.8	327087	3720.5	1631	6968
0.076875	165650	63150.3	335119	3720.5	1631	6968
0.0770833	166740	63516.8	336806	3720.5	1631	6968
0.0772917	168113	63374.3	341248	3720.5	1631	6968
0.0775	170515	63901.2	343333	3720.5	1631	6968
0.0777083	171748	64718.5	351041	3720.5	1631	6968
0.0779167	175038	64527.6	354578	3720.5	1631	6968
0.078125	173934	65078.6	355523	3720.5	1631	6968
0.0783333	175123	65136.6	354588	3720.5	1631	6968
0.0785417	179048	65067.8	359217	3720.5	1631	6968
0.07875	179256	65851.1	360435	3720.5	1631	6968
0.0789583	180294	66849.3	366808	3720.5	1631	6968
0.0791667	183083	68226.9	368177	3720.5	1631	6968
0.079375	183985	69601.6	372620	3720.5	1631	6968
0.0795833	185643	69781.9	375602	3720.5	1631	6968
0.0797917	187996	70020.6	378746	3720.5	1631	6968
0.08	189081	70235.7	383836	3720.5	1631	6968
0.0802083	190525	70438	388351	3720.5	1631	6968
0.0804167	191981	71647.8	389759	3720.5	1631	6968
0.080625	194968	72672.9	396869	3720.5	1631	6968
0.0808333	196576	73866.7	399529	3720.5	1631	6968
0.0810417	199510	73459.7	401151	3720.5	1631	6968
0.08125	200632	74045.2	403625	3720.5	1631	6968
0.0814583	202003	74985.4	406631	3720.5	1631	6968
0.0816667	203611	75241.4	407752	3720.5	1631	6968
0.081875	206706	74980.2	409776	3720.5	1631	6968
0.0820833	210144	76565	415992	3720.5	1631	6968
0.0822917	210321	77585.5	422362	3720.5	1631	6968
0.0825	213845	79213	422977	3720.5	1631	6968
0.0827083	215886	81030.8	419635	3720.5	1631	6968
0.0829167	217302	81165.1	419522	3720.5	1631	6968
0.083125	219127	82805.9	419671	3720.5	1631	6968
0.0833333	221492	82605.1	423225	3720.5	1631	6968
0.0835417	222831	84357.9	430159	3720.5	1631	6968
0.08375	223310	83983.6	436100	3720.5	1631	6968
0.0839583	222426	85103.1	436250	3720.5	1631	6968
0.0841667	225591	86946.2	438279	3720.5	1631	6968
0.084375	226540	89274.1	444436	3720.5	1631	6968
0.0845833	229035	89515.9	450061	3720.5	1631	6968
0.0847917	232498	92040.9	455123	3720.5	1631	6968
0.085	235615	92894.8	456245	3720.5	1631	6968
0.0852083	238235	92032	459233	3720.5	1631	6968
0.0854167	238249	96315.5	464297	3720.5	1631	6968
0.085625	238856	94696.2	469287	3720.5	1631	6968
0.0858333	241426	95193.6	472781	3720.5	1631	6968
0.0860417	242011	96672.9	481433	3720.5	1631	6968
0.08625	244204	95131.3	483143	3720.5	1631	6968
0.0864583	247326	94737.6	486748	3720.5	1631	6968
0.0866667	252021	95381.6	492767	3720.5	1631	6968
0.086875	253373	98230.2	498787	3720.5	1631	6968
0.0870833	254986	100318	499482	3720.5	1631	6968
0.0872917	256043	101235	504614	3720.5	1631	6968
0.0875	262056	102909	511322	3720.5	1631	6968
0.0877083	264613	104424	514446	3720.5	1631	6968
0.0879167	271304	106176	519103	3720.5	1631	6968
0.088125	275394	108217	528063	3720.5	1631	6968
0.0883333	277060	109133	529072	3720.5	1631	6968
0.0885417	284952	109095	528944	3720.5	1631	6968
0.08875	285578	107312	537139	3720.5	1631	6968
0.0889583	288962	108886	544454	3720.5	1631	6968
0.0891667	293655	108846	554079	3720.5	1631	6968
0.089375	296309	109873	568645	3720.5	1631	6968
0.0895833	297229	110612	574144	3720.5	1631	6968
0.0897917	298798	112083	576082	3720.5	1631	6968
0.09	303103	114262	581970	3720.5	1631	6968
0.0902083	304310	116511	577713	3720.5	1631	6968
0.0904167	304553	116959	582357	3720.5	1631	6968
0.090625	309356	117175	590105	3720.5	1631	6968
0.0908333	311617	119035	595918	3720.5	1631	6968
0.0910417	311734	119010	606991	3720.5	1631	6968
0.09125	314741	119763	615546	3720.5	1631	6968
0.0914583	315555	121048	620329	3720.5	1631	6968
0.0916667	317825	121834	630869	3720.5	1631	6968
0.091875	321981	122680	643310	3720.5	1631	6968
0.0920833	323584	124039	630274	3720.5	1631	6968
0.0922917	327570	125828	640633	3720.5	1631	6968
0.0925	331925	126639	640598	3720.5	1631	6968
0.0927083	332702	125068	653517	3720.5	1631	6968
0.0929167	330888	123130	673316	3720.5	1631	6968
0.093125	332851	122993	664912	3720.5	1631	6968
0.0933333	332317	126095	656474	3720.5	1631	6968
0.0935417	332182	126701	671571	3720.5	1631	6968
0.09375	339557	127789	681959	3720.5	1631	6968
0.0939583	342702	130297	690562	3720.5	1631	6968
0.0941667	348668	132317	702771	3720.5	1631	6968
0.094375	355207	130489	708841	3720.5	1631	6968
0.0945833	354597	132364	711328	3720.5	1631	6968
0.0947917	358620	133186	715224	3720.5	1631	6968
0.095	364274	135894	714622	3720.5	1631	6968
0.0952083	368071	136157	728363	3720.5	1631	6968
0.0954167	369150	137783	736042	3720.5	1631	6968
0.095625	373838	139144	740242	3720.5	1631	6968
0.0958333	377318	140484	745895	3720.5	1631	6968
0.0960417	384375	142681	750296	3720.5	1631	6968
0.09625	386015	144221	758483	3720.5	1631	6968
0.0964583	391024	145217	771849	3720.5	1631	6968
0.0966667	392817	147021	783475	3720.5	1631	6968
0.096875	399445	148586	791821	3720.5	1631	6968
0.0970833	403775	149280	797382	3720.5	1631	6968
0.0972917	405654	153269	811053	3720.5	1631	6968
0.0975	408853	154160	815185	3720.5	1631	6968
0.0977083	410670	154895	811494	3720.5	1631	6968
0.0979167	415005	160321	818436	3720.5	1631	6968
0.098125	418877	163214	824380	3720.5	1631	6968
0.0983333	418031	164097	830747	3720.5	1631	6968
0.0985417	424549	163943	843308	3720.5	1631	6968
0.09875	433217	166769	852408	3720.5	1631	6968
0.0989583	439454	168655	863841	3720.5	1631	6968
0.0991667	442632	169586	879170	3720.5	1631	6968
0.099375	445816	171889	889780	3720.5	1631	6968
0.0995833	451619	173952	899914	3720.5	1631	6968
0.0997917	455544	175297	914811	3720.5	1631	6968
0.1	459601	176271	916235	3720.5	1631	6968
0.100208	463378	178181	933073	3720.5	1631	6968
0.100417	461414	182621	944905	3720.5	1631	6968
0.100625	467786	185858	946013	3720.5	1631	6968
0.100833	470102	185494	967328	3720.5	1631	6968
0.101042	474499	186952	969482	3720.5	1631	6968
0.10125	480117	187469	985029	3720.5	1631	6968
0.101458	484034	190062	983224	3720.5	1631	6968
0.101667	486268	188402	997330	3720.5	1631	6968
0.101875	486569	190060	1.01383e+06	3720.5	1631	6968
0.102083	490475	192625	1.0247e+06	3720.5	1631	6968
0.102292	491888	197419	1.02142e+06	3720.5	1631	6968
0.1025	500673	199206	1.04369e+06	3720.5	1631	6968
0.102708	506976	199408	1.05238e+06	3720.5	1631	6968
0.102917	520502	202823	1.06859e+06	3720.5	1631	6968
0.103125	526520	207193	1.09281e+06	3720.5	1631	6968
0.103333	530816	207263	1.09402e+06	3720.5	1631	6968
0.103542	531962	202996	1.1125e+06	3720.5	1631	6968
0.10375	536469	204737	1.1312e+06	3720.5	1631	6968
0.103958	541015	205649	1.13393e+06	3720.5	1631	6968
0.104167	547693	207974	1.14052e+06	3720.5	1631	6968
0.104375	553722	210046	1.1336e+06	3720.5	1631	6968
0.104583	559534	211232	1.14181e+06	3720.5	1631	6968
0.104792	563057	216162	1.16377e+06	3720.5	1631	6968
0.105	563254	216412	1.17695e+06	3720.5	1631	6968
0.105208	568197	217536	1.18622e+06	3720.5	1631	6968
0.105417	574355	221555	1.17832e+06	3720.5	1631	6968
0.105625	578406	223380	1.18246e+06	3720.5	1631	6968
0.105833	584442	224453	1.19403e+06	3720.5	1631	6968
0.106042	577948	227122	1.20977e+06	3720.5	1631	6968
0.10625	586654	230012	1.22015e+06	3720.5	1631	6968
0.106458	584089	236219	1.23784e+06	3720.5	1631	6968
0.106667	591430	239225	1.24319e+06	3720.5	1631	6968
0.106875	600048	242863	1.27386e+06	3720.5	1631	6968
0.107083	604769	241743	1.29187e+06	3720.5	1631	6968
0.107292	613118	243623	1.29701e+06	3720.5	1631	6968
0.1075	613357	245232	1.2883e+06	3720.5	1631	6968
0.107708	629250	248615	1.29591e+06	3720.5	1631	6968
0.107917	626326	250410	1.31312e+06	3720.5	1631	6968
0.108125	629062	252803	1.33018e+06	3720.5	1631	6968
0.108333	628295	253622	1.37374e+06	3720.5	1631	6968
0.108542	628086	254365	1.37828e+06	3720.5	1631	6968
0.10875	627075	261687	1.40756e+06	3720.5	1631	6968
0.108958	639031	268777	1.39883e+06	3720.5	1631	6968
0.109167	639695	275458	1.40916e+06	3720.5	1631	6968
0.109375	643897	277206	1.44342e+06	3720.5	1631	6968
0.109583	647650	280934	1.45853e+06	3720.5	1631	6968
0.109792	657054	275064	1.4746e+06	3720.5	1631	6968
0.11	663143	281542	1.47526e+06	3720.5	1631	6968
0.110208	673195	283496	1.4576e+06	3720.5	1631	6968
0.110417	677411	282783	1.48319e+06	3720.5	1631	6968
0.110625	689011	288156	1.5122e+06	3720.5	1631	6968
0.110833	698219	288161	1.5274e+06	3720.5	1631	6968
0.111042	709125	288590	1.55317e+06	3720.5	1631	6968
0.11125	709076	287774	1.53355e+06	3720.5	1631	6968
0.111458	711740	292975	1.56534e+06	3720.5	1631	6968
0.111667	715112	301010	1.5832e+06	3720.5	1631	6968
0.111875	710542	293084	1.57078e+06	3720.5	1631	6968
0.112083	720190	292071	1.57978e+06	3720.5	1631	6968
0.112292	735883	299850	1.59024e+06	3720.5	1631	6968
0.1125	746102	305818	1.59886e+06	3720.5	1631	6968
0.112708	746336	316283	1.59581e+06	3720.5	1631	6968
0.112917	760321	312667	1.61142e+06	3720.5	1631	6968
0.113125	763180	311124	1.61986e+06	3720.5	1631	6968
0.113333	773799	317104	1.64069e+06	3720.5	1631	6968
0.113542	780259	319327	1.6489e+06	3720.5	1631	6968
0.11375	782950	321269	1.64823e+06	3720.5	1631	6968
0.113958	798292	325020	1.66685e+06	3720.5	1631	6968
0.114167	811872	327252	1.68233e+06	3720.5	1631	6968
0.114375	818616	336145	1.68612e+06	3720.5	1631	6968
0.114583	823741	338490	1.69028e+06	3720.5	1631	6968
0.114792	814832	341780	1.7215e+06	3720.5	1631	6968
0.115	823434	346557	1.7067e+06	3720.5	1631	6968
0.115208	831186	349647	1.72258e+06	3720.5	1631	6968
0.115417	835932	354388	1.71322e+06	3720.5	1631	6968
0.115625	847827	356863	1.72648e+06	3720.5	1631	6968
0.115833	842815	351151	1.73418e+06	3720.5	1631	6968
0.116042	845309	355738	1.74669e+06	3720.5	1631	6968
0.11625	846182	358150	1.76847e+06	3720.5	1631	6968
0.116458	852781	359611	1.7656e+06	3720.5	1631	6968
0.116667	852840	362783	1.78117e+06	3720.5	1631	6968
0.116875	855539	365587	1.81035e+06	3720.5	1631	6968
0.117083	864034	372956	1.82711e+06	3720.5	1631	6968
0.117292	860399	378245	1.8491e+06	3720.5	1631	6968
0.1175	878338	385538	1.8653e+06	3720.5	1631	6968
0.117708	878590	387758	1.87421e+06	3720.5	1631	6968
0.117917	897321	388181	1.92621e+06	3720.5	1631	6968
0.118125	906598	390010	1.93509e+06	3720.5	1631	6968
0.118333	920149	394407	1.95947e+06	3720.5	1631	6968
0.118542	940703	403724	1.98174e+06	3720.5	1631	6968
0.11875	947501	406792	1.99725e+06	3720.5	1631	6968
0.118958	953975	410163	2.02904e+06	3720.5	1631	6968
0.119167	949344	413470	2.04773e+06	3720.5	1631	6968
0.119375	952355	412547	2.07276e+06	3720.5	1631	6968
0.119583	957632	424201	2.0902e+06	3720.5	1631	6968
0.119792	965533	423244	2.11062e+06	3720.5	1631	6968
0.12	968412	428946	2.14602e+06	3720.5	1631	6968
0.120208	977863	432756	2.1827e+06	3720.5	1631	6968
0.120417	998025	426670	2.2097e+06	3720.5	1631	6968
0.120625	1.0117e+06	436895	2.23676e+06	3720.5	1631	6968
0.120833	1.02534e+06	441022	2.23532e+06	3720.5	1631	6968
0.121042	1.03711e+06	444532	2.2267e+06	3720.5	1631	6968
0.12125	1.04151e+06	453658	2.24484e+06	3720.5	1631	6968
0.121458	1.05497e+06	461079	2.29275e+06	3720.5	1631	6968
0.121667	1.07199e+06	466359	2.28645e+06	3720.5	1631	6968
0.121875	1.06819e+06	466144	2.29047e+06	3720.5	1631	6968
0.122083	1.06985e+06	466983	2.34102e+06	3720.5	1631	6968
0.122292	1.074e+06	473778	2.38275e+06	3720.5	1631	6968
0.1225	1.08194e+06	478757	2.37556e+06	3720.5	1631	6968
0.122708	1.08242e+06	488590	2.38749e+06	3720.5	1631	6968
0.122917	1.08911e+06	489336	2.42463e+06	3720.5	1631	6968
0.123125	1.08157e+06	498522	2.41243e+06	3720.5	1631	6968
0.123333	1.08731e+06	509981	2.45411e+06	3720.5	1631	6968
0.123542	1.09929e+06	519110	2.49563e+06	3720.5	1631	6968
0.12375	1.10747e+06	525749	2.48849e+06	3720.5	1631	6968
0.123958	1.10738e+06	527199	2.52919e+06	3720.5	1631	6968
0.124167	1.11989e+06	533200	2.53373e+06	3720.5	1631	6968
0.124375	1.13381e+06	530868	2.53356e+06	3720.5	1631	6968
0.124583	1.13973e+06	540242	2.54119e+06	3720.5	1631	6968
0.124792	1.14812e+06	539316	2.56004e+06	3720.5	1631	6968
0.125	1.15832e+06	548384	2.55725e+06	3720.5	1631	6968
0.125208	1.16631e+06	553261	2.58562e+06	3720.5	1631	6968
0.125417	1.17717e+06	566013	2.5893e+06	3720.5	1631	6968
0.125625	1.18644e+06	570434	2.60532e+06	3720.5	1631	6968
0.125833	1.19233e+06	575925	2.61166e+06	3720.5	1631	6968
0.126042	1.19641e+06	584040	2.61627e+06	3720.5	1631	6968
0.12625	1.20206e+06	590381	2.60691e+06	3720.5	1631	6968
0.126458	1.21126e+06	581803	2.65396e+06	3720.5	1631	6968
0.126667	1.22106e+06	594685	2.69028e+06	3720.5	1631	6968
0.126875	1.2372e+06	598275	2.6757e+06	3720.5	1631	6968
0.127083	1.26076e+06	609053	2.70026e+06	3720.5	1631	6968
0.127292	1.28751e+06	615099	2.73303e+06	3720.5	1631	6968
0.1275	1.2966e+06	616219	2.75377e+06	3720.5	1631	6968
0.127708	1.30313e+06	613261	2.78405e+06	3720.5	1631	6968
0.127917	1.30836e+06	617762	2.82471e+06	3720.5	1631	6968
0.128125	1.32604e+06	617838	2.87704e+06	3720.5	1631	6968
0.128333	1.35119e+06	621471	2.90244e+06	3720.5	1631	6968
0.128542	1.35558e+06	645045	2.92105e+06	3720.5	1631	6968
0.12875	1.36228e+06	637248	2.95982e+06	3720.5	1631	6968
0.128958	1.37699e+06	646943	3.01773e+06	3720.5	1631	6968
0.129167	1.38165e+06	655610	3.05312e+06	3720.5	1631	6968
0.129375	1.38206e+06	671761	3.14157e+06	3720.5	1631	6968
0.129583	1.38646e+06	688693	3.1199e+06	3720.5	1631	6968
0.129792	1.39269e+06	697382	3.13749e+06	3720.5	1631	6968
0.13	1.40752e+06	701029	3.13494e+06	3720.5	1631	6968
0.130208	1.41956e+06	708705	3.13301e+06	3720.5	1631	6968
0.130417	1.43904e+06	705342	3.16847e+06	3720.5	1631	6968
0.130625	1.45036e+06	716238	3.20225e+06	3720.5	1631	6968
0.130833	1.47582e+06	716773	3.22212e+06	3720.5	1631	6968
0.131042	1.49395e+06	742774	3.2676e+06	3720.5	1631	6968
0.13125	1.50345e+06	740330	3.33076e+06	3720.5	1631	6968
0.131458	1.50138e+06	749299	3.39059e+06	3720.5	1631	6968
0.131667	1.51788e+06	757235	3.44789e+06	3720.5	1631	6968
0.131875	1.52221e+06	769546	3.50649e+06	3720.5	1631	6968
0.132083	1.54285e+06	760727	3.52838e+06	3720.5	1631	6968
0.132292	1.58695e+06	774792	3.56109e+06	3720.5	1631	6968
0.1325	1.59021e+06	781279	3.59071e+06	3720.5	1631	6968
0.132708	1.58802e+06	784348	3.65475e+06	3720.5	1631	6968
0.132917	1.58592e+06	809326	3.7281e+06	3720.5	1631	6968
0.133125	1.59149e+06	801353	3.7827e+06	3720.5	1631	6968
0.133333	1.60073e+06	806016	3.83337e+06	3720.5	1631	6968
0.133542	1.59073e+06	822641	3.89287e+06	3720.5	1631	6968
0.13375	1.60377e+06	834849	3.91816e+06	3720.5	1631	6968
0.133958	1.63017e+06	845353	3.92455e+06	3720.5	1631	6968
0.134167	1.63234e+06	846840	3.988e+06	3720.5	1631	6968
0.134375	1.64436e+06	851541	3.94015e+06	3720.5	1631	6968
0.134583	1.65658e+06	855893	3.92394e+06	3720.5	1631	6968
0.134792	1.63737e+06	870275	3.95427e+06	3720.5	1631	6968
0.135	1.65698e+06	865528	3.97106e+06	3720.5	1631	6968
0.135208	1.68686e+06	862421	4.11946e+06	3720.5	1631	6968
0.135417	1.71198e+06	876649	4.12984e+06	3720.5	1631	6968
0.135625	1.70078e+06	879368	4.11001e+06	3720.5	1631	6968
0.135833	1.71245e+06	868946	4.11542e+06	3720.5	1631	6968
0.136042	1.74406e+06	867337	4.19953e+06	3720.5	1631	6968
0.13625	1.771e+06	863181	4.26344e+06	3720.5	1631	6968
0.136458	1.80447e+06	861813	4.15365e+06	3720.5	1631	6968
0.136667	1.80276e+06	862273	4.14798e+06	3720.5	1631	6968
0.136875	1.81622e+06	855634	4.16684e+06	3720.5	1631	6968
0.137083	1.80837e+06	861936	4.23993e+06	3720.5	1631	6968
0.137292	1.83083e+06	858964	4.20656e+06	3720.5	1631	6968
0.1375	1.85409e+06	863729	4.21403e+06	3720.5	1631	6968
0.137708	1.88552e+06	870534	4.21905e+06	3720.5	1631	6968
0.137917	1.86825e+06	879552	4.27106e+06	3720.5	1631	6968
0.138125	1.87907e+06	879816	4.35415e+06	3720.5	1631	6968
0.138333	1.89327e+06	888175	4.43566e+06	3720.5	1631	6968
0.138542	1.90477e+06	893205	4.47646e+06	3720.5	1631	6968
0.13875	1.9249e+06	891322	4.47976e+06	3720.5	1631	6968
0.138958	1.95362e+06	914620	4.479e+06	3720.5	1631	6968
0.139167	1.97355e+06	919711	4.53665e+06	3720.5	1631	6968
0.139375	2.01146e+06	919339	4.54496e+06	3720.5	1631	6968
0.139583	2.03326e+06	937442	4.61082e+06	3720.5	1631	6968
0.139792	2.06411e+06	945090	4.56511e+06	3720.5	1631	6968
0.14	2.06401e+06	933272	4.69625e+06	3720.5	1631	6968
0.140208	2.08911e+06	946293	4.7452e+06	3720.5	1631	6968
0.140417	2.08983e+06	950509	4.88107e+06	3720.5	1631	6968
0.140625	2.13148e+06	969758	4.88948e+06	3720.5	1631	6968
0.140833	2.1596e+06	981099	4.914e+06	3720.5	1631	6968
0.141042	2.16492e+06	1.0166e+06	4.94232e+06	3720.5	1631	6968
0.14125	2.19807e+06	998721	4.94264e+06	3720.5	1631	6968
0.141458	2.21452e+06	1.00167e+06	4.86748e+06	3720.5	1631	6968
0.141667	2.21736e+06	1.00385e+06	4.9012e+06	3720.5	1631	6968
0.141875	2.22635e+06	1.02991e+06	4.88554e+06	3720.5	1631	6968
0.142083	2.22462e+06	1.03934e+06	4.94823e+06	3720.5	1631	6968
0.142292	2.21479e+06	1.05121e+06	5.04492e+06	3720.5	1631	6968
0.1425	2.21221e+06	1.07446e+06	5.11736e+06	3720.5	1631	6968
0.142708	2.27854e+06	1.09344e+06	5.15527e+06	3720.5	1631	6968
0.142917	2.28731e+06	1.08977e+06	5.14135e+06	3720.5	1631	6968
0.143125	2.30821e+06	1.09697e+06	5.03195e+06	3720.5	1631	6968
0.143333	2.33937e+06	1.09513e+06	5.07528e+06	3720.5	1631	6968
0.143542	2.35469e+06	1.10345e+06	5.15749e+06	3720.5	1631	6968
0.14375	2.3743e+06	1.10383e+06	5.12013e+06	3720.5	1631	6968
0.143958	2.39461e+06	1.10384e+06	5.21462e+06	3720.5	1631	6968
0.144167	2.46068e+06	1.09482e+06	5.19784e+06	3720.5	1631	6968
0.144375	2.46478e+06	1.11561e+06	5.19341e+06	3720.5	1631	6968
0.144583	2.44881e+06	1.14634e+06	5.25583e+06	3720.5	1631	6968
0.144792	2.47797e+06	1.15233e+06	5.32467e+06	3720.5	1631	6968
0.145	2.51858e+06	1.1539e+06	5.37662e+06	3720.5	1631	6968
0.145208	2.51193e+06	1.14804e+06	5.33871e+06	3720.5	1631	6968
0.145417	2.54131e+06	1.16997e+06	5.3104e+06	3720.5	1631	6968
0.145625	2.56772e+06	1.17879e+06	5.38346e+06	3720.5	1631	6968
0.145833	2.56515e+06	1.1775e+06	5.44168e+06	3720.5	1631	6968
0.146042	2.58299e+06	1.18701e+06	5.40751e+06	3720.5	1631	6968
0.14625	2.62422e+06	1.19194e+06	5.50051e+06	3720.5	1631	6968
0.146458	2.66596e+06	1.19214e+06	5.47101e+06	3720.5	1631	6968
0.146667	2.69895e+06	1.20458e+06	5.576e+06	3720.5	1631	6968
0.146875	2.75794e+06	1.23784e+06	5.66666e+06	3720.5	1631	6968
0.147083	2.76117e+06	1.24374e+06	5.63098e+06	3720.5	1631	6968
0.147292	2.80643e+06	1.25836e+06	5.65864e+06	3720.5	1631	6968
0.1475	2.83484e+06	1.26434e+06	5.69269e+06	3720.5	1631	6968
0.147708	2.88568e+06	1.25754e+06	5.67845e+06	3720.5	1631	6968
0.147917	2.8967e+06	1.28017e+06	5.70334e+06	3720.5	1631	6968
0.148125	2.92687e+06	1.25951e+06	5.70528e+06	3720.5	1631	6968
0.148333	2.93699e+06	1.28072e+06	5.78667e+06	3720.5	1631	6968
0.148542	2.96989e+06	1.28955e+06	5.84563e+06	3720.5	1631	6968
0.14875	2.9483e+06	1.30397e+06	5.92245e+06	3720.5	1631	6968
0.148958	2.97337e+06	1.30897e+06	5.93104e+06	3720.5	1631	6968
0.149167	2.97984e+06	1.32367e+06	5.91032e+06	3720.5	1631	6968
0.149375	2.98065e+06	1.33546e+06	5.92572e+06	3720.5	1631	6968
0.149583	2.98766e+06	1.34427e+06	5.96059e+06	3720.5	1631	6968
0.149792	2.99611e+06	1.34774e+06	6.06197e+06	3720.5	1631	6968
0.15	2.97358e+06	1.36766e+06	6.11006e+06	3720.5	1631	6968
0.150208	3.02339e+06	1.39292e+06	6.21476e+06	3720.5	1631	6968
0.150417	3.04528e+06	1.41012e+06	6.22189e+06	3720.5	1631	6968
0.150625	3.05498e+06	1.44343e+06	6.26871e+06	3720.5	1631	6968
0.150833	3.07631e+06	1.44467e+06	6.32106e+06	3720.5	1631	6968
0.151042	3.07993e+06	1.45191e+06	6.2864e+06	3720.5	1631	6968
0.15125	3.06703e+06	1.48116e+06	6.36027e+06	3720.5	1631	6968
0.151458	3.10063e+06	1.48933e+06	6.34501e+06	3720.5	1631	6968
0.151667	3.12598e+06	1.50011e+06	6.41348e+06	3720.5	1631	6968
0.151875	3.18041e+06	1.50096e+06	6.51848e+06	3720.5	1631	6968
0.152083	3.16662e+06	1.50058e+06	6.5989e+06	3720.5	1631	6968
0.152292	3.17427e+06	1.48622e+06	6.55176e+06	3720.5	1631	6968
0.1525	3.19793e+06	1.49568e+06	6.5404e+06	3720.5	1631	6968
0.152708	3.21254e+06	1.50116e+06	6.71077e+06	3720.5	1631	6968
0.152917	3.18649e+06	1.5681e+06	6.79872e+06	3720.5	1631	6968
0.153125	3.21655e+06	1.59412e+06	6.86459e+06	3720.5	1631	6968
0.153333	3.19735e+06	1.60291e+06	6.98777e+06	3720.5	1631	6968
0.153542	3.2183e+06	1.65226e+06	7.04764e+06	3720.5	1631	6968
0.15375	3.23789e+06	1.6718e+06	7.14406e+06	3720.5	1631	6968
0.153958	3.29855e+06	1.73073e+06	7.13136e+06	3720.5	1631	6968
0.154167	3.30201e+06	1.70097e+06	7.27228e+06	3720.5	1631	6968
0.154375	3.35764e+06	1.70784e+06	7.24365e+06	3720.5	1631	6968
0.154583	3.41072e+06	1.71245e+06	7.45231e+06	3720.5	1631	6968
0.154792	3.4333e+06	1.75013e+06	7.46973e+06	3720.5	1631	6968
0.155	3.44493e+06	1.75747e+06	7.55482e+06	3720.5	1631	6968
0.155208	3.45274e+06	1.74664e+06	7.5395e+06	3720.5	1631	6968
0.155417	3.47644e+06	1.74263e+06	7.68463e+06	3720.5	1631	6968
0.155625	3.50163e+06	1.74523e+06	7.79547e+06	3720.5	1631	6968
0.155833	3.53209e+06	1.74011e+06	7.93903e+06	3720.5	1631	6968
0.156042	3.50614e+06	1.7822e+06	7.9114e+06	3720.5	1631	6968
0.15625	3.53228e+06	1.79245e+06	8.06927e+06	3720.5	1631	6968
0.156458	3.58265e+06	1.80674e+06	8.13636e+06	3720.5	1631	6968
0.156667	3.59498e+06	1.79385e+06	8.14399e+06	3720.5	1631	6968
0.156875	3.62211e+06	1.79263e+06	8.30059e+06	3720.5	1631	6968
0.157083	3.65115e+06	1.83495e+06	8.41807e+06	3720.5	1631	6968
0.157292	3.67866e+06	1.85065e+06	8.43814e+06	3720.5	1631	6968
0.1575	3.69375e+06	1.85241e+06	8.52886e+06	3720.5	1631	6968
0.157708	3.78747e+06	1.88766e+06	8.75002e+06	3720.5	1631	6968
0.157917	3.79245e+06	1.90954e+06	8.8249e+06	3720.5	1631	6968
0.158125	3.8246e+06	1.91905e+06	8.87181e+06	3720.5	1631	6968
0.158333	3.85478e+06	1.92714e+06	8.87509e+06	3720.5	1631	6968
0.158542	3.86184e+06	1.91157e+06	8.8787e+06	3720.5	1631	6968
0.15875	3.8616e+06	1.94533e+06	8.97179e+06	3720.5	1631	6968
0.158958	3.85906e+06	1.94482e+06	9.00791e+06	3720.5	1631	6968
0.159167	3.8996e+06	1.94376e+06	9.02091e+06	3720.5	1631	6968
0.159375	3.9237e+06	1.97337e+06	9.0384e+06	3720.5	1631	6968
0.159583	3.95411e+06	1.97205e+06	8.99489e+06	3720.5	1631	6968
0.159792	3.9401e+06	2.00529e+06	9.02312e+06	3720.5	1631	6968
0.16	4.00167e+06	2.03792e+06	9.07031e+06	3720.5	1631	6968
0.160208	4.07387e+06	2.08027e+06	9.10628e+06	3720.5	1631	6968
0.160417	4.10762e+06	2.09828e+06	9.12995e+06	3720.5	1631	6968
0.160625	4.11738e+06	2.09394e+06	9.22731e+06	3720.5	1631	6968
0.160833	4.13504e+06	2.09333e+06	9.29809e+06	3720.5	1631	6968
0.161042	4.16979e+06	2.12273e+06	9.38254e+06	3720.5	1631	6968
0.16125	4.22296e+06	2.14326e+06	9.55267e+06	3720.5	1631	6968
0.161458	4.21357e+06	2.1511e+06	9.70139e+06	3720.5	1631	6968
0.161667	4.24959e+06	2.16591e+06	9.82904e+06	3720.5	1631	6968
0.161875	4.28581e+06	2.17552e+06	9.86358e+06	3720.5	1631	6968
0.162083	4.29165e+06	2.16812e+06	9.94226e+06	3720.5	1631	6968
0.162292	4.31632e+06	2.12528e+06	9.96342e+06	3720.5	1631	6968
0.1625	4.43228e+06	2.12797e+06	9.87457e+06	3720.5	1631	6968
0.162708	4.46288e+06	2.09786e+06	9.94097e+06	3720.5	1631	6968
0.162917	4.50369e+06	2.11234e+06	9.84582e+06	3720.5	1631	6968
0.163125	4.51177e+06	2.13867e+06	1.01164e+07	3720.5	1631	6968
0.163333	4.49806e+06	2.1608e+06	1.02195e+07	3720.5	1631	6968
0.163542	4.55443e+06	2.18574e+06	1.02325e+07	3720.5	1631	6968
0.16375	4.5383e+06	2.22049e+06	1.02648e+07	3720.5	1631	6968
0.163958	4.52369e+06	2.19948e+06	1.03465e+07	3720.5	1631	6968
0.164167	4.5533e+06	2.14804e+06	1.04234e+07	3720.5	1631	6968
0.164375	4.5397e+06	2.14718e+06	1.04619e+07	3720.5	1631	6968
0.164583	4.55699e+06	2.17015e+06	1.04197e+07	3720.5	1631	6968
0.164792	4.58685e+06	2.16412e+06	1.0303e+07	3720.5	1631	6968
0.165	4.60478e+06	2.19319e+06	1.0449e+07	3720.5	1631	6968
0.165208	4.65972e+06	2.18854e+06	1.06243e+07	3720.5	1631	6968
0.165417	4.66716e+06	2.23043e+06	1.07397e+07	3720.5	1631	6968
0.165625	4.69618e+06	2.24952e+06	1.07258e+07	3720.5	1631	6968
0.165833	4.7467e+06	2.24659e+06	1.08485e+07	3720.5	1631	6968
0.166042	4.74169e+06	2.2792e+06	1.10366e+07	3720.5	1631	6968
0.16625	4.82372e+06	2.28854e+06	1.10462e+07	3720.5	1631	6968
0.166458	4.8031e+06	2.30763e+06	1.10331e+07	3720.5	1631	6968
0.166667	4.86032e+06	2.32747e+06	1.1087e+07	3720.5	1631	6968
0.166875	4.90688e+06	2.41263e+06	1.12697e+07	3720.5	1631	6968
0.167083	4.9463e+06	2.42203e+06	1.14384e+07	3720.5	1631	6968
0.167292	4.99499e+06	2.38565e+06	1.14491e+07	3720.5	1631	6968
0.1675	5.04174e+06	2.40841e+06	1.15998e+07	3720.5	1631	6968
0.167708	5.04988e+06	2.41727e+06	1.1661e+07	3720.5	1631	6968
0.167917	5.06202e+06	2.44617e+06	1.17885e+07	3720.5	1631	6968
0.168125	5.0612e+06	2.48879e+06	1.17753e+07	3720.5	1631	6968
0.168333	5.11305e+06	2.60885e+06	1.1888e+07	3720.5	1631	6968
0.168542	5.12365e+06	2.50749e+06	1.19151e+07	3720.5	1631	6968
0.16875	5.14316e+06	2.51468e+06	1.20284e+07	3720.5	1631	6968
0.168958	5.13804e+06	2.59128e+06	1.21477e+07	3720.5	1631	6968
0.169167	5.19677e+06	2.59966e+06	1.21742e+07	3720.5	1631	6968
0.169375	5.24307e+06	2.65481e+06	1.22199e+07	3720.5	1631	6968
0.169583	5.26252e+06	2.67751e+06	1.2268e+07	3720.5	1631	6968
0.169792	5.29288e+06	2.71099e+06	1.22351e+07	3720.5	1631	6968
0.17	5.33809e+06	2.74008e+06	1.2237e+07	3720.5	1631	6968
0.170208	5.37301e+06	2.74939e+06	1.24601e+07	3720.5	1631	6968
0.170417	5.41498e+06	2.78063e+06	1.24583e+07	3720.5	1631	6968
0.170625	5.42478e+06	2.83944e+06	1.24755e+07	3720.5	1631	6968
0.170833	5.43101e+06	2.81915e+06	1.25348e+07	3720.5	1631	6968
0.171042	5.42949e+06	2.84108e+06	1.26889e+07	3720.5	1631	6968
0.17125	5.48869e+06	2.84493e+06	1.27755e+07	3720.5	1631	6968
0.171458	5.52368e+06	2.86192e+06	1.28337e+07	3720.5	1631	6968
0.171667	5.52659e+06	2.87751e+06	1.28027e+07	3720.5	1631	6968
0.171875	5.51207e+06	2.86876e+06	1.29502e+07	3720.5	1631	6968
0.172083	5.55622e+06	2.88281e+06	1.29755e+07	3720.5	1631	6968
0.172292	5.58264e+06	2.89983e+06	1.30375e+07	3720.5	1631	6968
0.1725	5.57357e+06	2.90726e+06	1.31964e+07	3720.5	1631	6968
0.172708	5.65847e+06	2.91567e+06	1.31592e+07	3720.5	1631	6968
0.172917	5.64839e+06	2.95292e+06	1.31323e+07	3720.5	1631	6968
0.173125	5.68042e+06	2.96746e+06	1.32869e+07	3720.5	1631	6968
0.173333	5.74727e+06	2.95376e+06	1.32686e+07	3720.5	1631	6968
0.173542	5.79126e+06	2.98288e+06	1.34276e+07	3720.5	1631	6968
0.17375	5.83252e+06	2.99757e+06	1.35897e+07	3720.5	1631	6968
0.173958	5.82747e+06	3.06461e+06	1.36663e+07	3720.5	1631	6968
0.174167	5.83474e+06	3.12493e+06	1.38812e+07	3720.5	1631	6968
0.174375	5.89287e+06	3.06823e+06	1.38935e+07	3720.5	1631	6968
0.174583	5.90189e+06	3.10107e+06	1.41335e+07	3720.5	1631	6968
0.174792	5.90211e+06	3.12688e+06	1.42225e+07	3720.5	1631	6968
0.175	5.89758e+06	3.20286e+06	1.4273e+07	3720.5	1631	6968
0.175208	5.90492e+06	3.23628e+06	1.43366e+07	3720.5	1631	6968
0.175417	5.95893e+06	3.30106e+06	1.44161e+07	3720.5	1631	6968
0.175625	5.94173e+06	3.34001e+06	1.45768e+07	3720.5	1631	6968
0.175833	5.9748e+06	3.36581e+06	1.46074e+07	3720.5	1631	6968
0.176042	6.04266e+06	3.39288e+06	1.48261e+07	3720.5	1631	6968
0.17625	6.08691e+06	3.41569e+06	1.49773e+07	3720.5	1631	6968
0.176458	6.12741e+06	3.45005e+06	1.4965e+07	3720.5	1631	6968
0.176667	6.14806e+06	3.47054e+06	1.52694e+07	3720.5	1631	6968
0.176875	6.16552e+06	3.52305e+06	1.52628e+07	3720.5	1631	6968
0.177083	6.15743e+06	3.54815e+06	1.53393e+07	3720.5	1631	6968
0.177292	6.23126e+06	3.63908e+06	1.53665e+07	3720.5	1631	6968
0.1775	6.24504e+06	3.59222e+06	1.5473e+07	3720.5	1631	6968
0.177708	6.30166e+06	3.61314e+06	1.56096e+07	3720.5	1631	6968
0.177917	6.40812e+06	3.70995e+06	1.5476e+07	3720.5	1631	6968
0.178125	6.47011e+06	3.70303e+06	1.5637e+07	3720.5	1631	6968
0.178333	6.49833e+06	3.71075e+06	1.56317e+07	3720.5	1631	6968
0.178542	6.55238e+06	3.72862e+06	1.58618e+07	3720.5	1631	6968
0.17875	6.48171e+06	3.797e+06	1.57894e+07	3720.5	1631	6968
0.178958	6.54251e+06	3.7935e+06	1.58783e+07	3720.5	1631	6968
0.179167	6.60173e+06	3.80008e+06	1.60414e+07	3720.5	1631	6968
0.179375	6.6515e+06	3.84053e+06	1.59622e+07	3720.5	1631	6968
0.179583	6.68206e+06	3.79103e+06	1.58575e+07	3720.5	1631	6968
0.179792	6.75166e+06	3.75387e+06	1.59056e+07	3720.5	1631	6968
0.18	6.7693e+06	3.80995e+06	1.5956e+07	3720.5	1631	6968
0.180208	6.78012e+06	3.80873e+06	1.58793e+07	3720.5	1631	6968
0.180417	6.86847e+06	3.88118e+06	1.5985e+07	3720.5	1631	6968
0.180625	6.91853e+06	3.88325e+06	1.61061e+07	3720.5	1631	6968
0.180833	6.97286e+06	3.86422e+06	1.61576e+07	3720.5	1631	6968
0.181042	7.0026e+06	3.96633e+06	1.62577e+07	3720.5	1631	6968
0.18125	7.08616e+06	3.99754e+06	1.61754e+07	3720.5	1631	6968
0.181458	7.15392e+06	4.04078e+06	1.62816e+07	3720.5	1631	6968
0.181667	7.24135e+06	4.14469e+06	1.61268e+07	3720.5	1631	6968
0.181875	7.32143e+06	4.03254e+06	1.60256e+07	3720.5	1631	6968
0.182083	7.36899e+06	4.07884e+06	1.62379e+07	3720.5	1631	6968
0.182292	7.52127e+06	4.0694e+06	1.61934e+07	3720.5	1631	6968
0.1825	7.54084e+06	4.0774e+06	1.63248e+07	3720.5	1631	6968
0.182708	7.60543e+06	4.04575e+06	1.64335e+07	3720.5	1631	6968
0.182917	7.65093e+06	4.03319e+06	1.64053e+07	3720.5	1631	6968
0.183125	7.74783e+06	4.08827e+06	1.64255e+07	3720.5	1631	6968
0.183333	7.8499e+06	4.05595e+06	1.65364e+07	3720.5	1631	6968
0.183542	7.91362e+06	4.14599e+06	1.64882e+07	3720.5	1631	6968
0.18375	7.9613e+06	4.14187e+06	1.65781e+07	3720.5	1631	6968
0.183958	8.00546e+06	4.1637e+06	1.64534e+07	3720.5	1631	6968
0.184167	8.0377e+06	4.1763e+06	1.66584e+07	3720.5	1631	6968
0.184375	8.13343e+06	4.21374e+06	1.67737e+07	3720.5	1631	6968
0.184583	8.24518e+06	4.28414e+06	1.70835e+07	3720.5	1631	6968
0.184792	8.28146e+06	4.27684e+06	1.71692e+07	3720.5	1631	6968
0.185	8.39883e+06	4.35252e+06	1.7322e+07	3720.5	1631	6968
0.185208	8.45435e+06	4.40626e+06	1.74702e+07	3720.5	1631	6968
0.185417	8.39e+06	4.46044e+06	1.76159e+07	3720.5	1631	6968
0.185625	8.45226e+06	4.4435e+06	1.76888e+07	3720.5	1631	6968
0.185833	8.44881e+06	4.4957e+06	1.78291e+07	3720.5	1631	6968
0.186042	8.45165e+06	4.46436e+06	1.78238e+07	3720.5	1631	6968
0.18625	8.53681e+06	4.51362e+06	1.80591e+07	3720.5	1631	6968
0.186458	8.60565e+06	4.55354e+06	1.83167e+07	3720.5	1631	6968
0.186667	8.64805e+06	4.62066e+06	1.82959e+07	3720.5	1631	6968
0.186875	8.74775e+06	4.54532e+06	1.83785e+07	3720.5	1631	6968
0.187083	8.72333e+06	4.60625e+06	1.85212e+07	3720.5	1631	6968
0.187292	8.81314e+06	4.59977e+06	1.87637e+07	3720.5	1631	6968
0.1875	8.86935e+06	4.62648e+06	1.86057e+07	3720.5	1631	6968
0.187708	8.96631e+06	4.68086e+06	1.89084e+07	3720.5	1631	6968
0.187917	8.98945e+06	4.71487e+06	1.899e+07	3720.5	1631	6968
0.188125	8.98869e+06	4.7359e+06	1.91867e+07	3720.5	1631	6968
0.188333	9.12662e+06	4.65036e+06	1.9232e+07	3720.5	1631	6968
0.188542	9.1691e+06	4.64489e+06	1.941e+07	3720.5	1631	6968
0.18875	9.16574e+06	4.57406e+06	1.96107e+07	3720.5	1631	6968
0.188958	9.27648e+06	4.58587e+06	1.95479e+07	3720.5	1631	6968
0.189167	9.33399e+06	4.68491e+06	1.96176e+07	3720.5	1631	6968
0.189375	9.39151e+06	4.72044e+06	1.97607e+07	3720.5	1631	6968
0.189583	9.51357e+06	4.78736e+06	1.99215e+07	3720.5	1631	6968
0.189792	9.46073e+06	4.86008e+06	1.98355e+07	3720.5	1631	6968
0.19	9.53957e+06	4.87436e+06	1.97983e+07	3720.5	1631	6968
0.190208	9.69251e+06	4.88619e+06	1.97613e+07	3720.5	1631	6968
0.190417	9.83754e+06	4.94457e+06	1.99247e+07	3720.5	1631	6968
0.190625	9.85649e+06	5.02521e+06	2.00195e+07	3720.5	1631	6968
0.190833	9.98794e+06	5.05654e+06	2.01553e+07	3720.5	1631	6968
0.191042	1.01573e+07	5.054e+06	2.02383e+07	3720.5	1631	6968
0.19125	1.01865e+07	5.15586e+06	2.02014e+07	3720.5	1631	6968
0.191458	1.03715e+07	5.15568e+06	2.04335e+07	3720.5	1631	6968
0.191667	1.03851e+07	5.18806e+06	2.10272e+07	3720.5	1631	6968
0.191875	1.04476e+07	5.14712e+06	2.12673e+07	3720.5	1631	6968
0.192083	1.03385e+07	5.17451e+06	2.12618e+07	3720.5	1631	6968
0.192292	1.03599e+07	5.15335e+06	2.16369e+07	3720.5	1631	6968
0.1925	1.04442e+07	5.14152e+06	2.14648e+07	3720.5	1631	6968
0.192708	1.04149e+07	5.25487e+06	2.16965e+07	3720.5	1631	6968
0.192917	1.04474e+07	5.31337e+06	2.1918e+07	3720.5	1631	6968
0.193125	1.04993e+07	5.23515e+06	2.20718e+07	3720.5	1631	6968
0.193333	1.0591e+07	5.24726e+06	2.18457e+07	3720.5	1631	6968
0.193542	1.06377e+07	5.26809e+06	2.2007e+07	3720.5	1631	6968
0.19375	1.06988e+07	5.32148e+06	2.20855e+07	3720.5	1631	6968
0.193958	1.07611e+07	5.41052e+06	2.22979e+07	3720.5	1631	6968
0.194167	1.0856e+07	5.43795e+06	2.2119e+07	3720.5	1631	6968
0.194375	1.10312e+07	5.47371e+06	2.25491e+07	3720.5	1631	6968
0.194583	1.10756e+07	5.54559e+06	2.28383e+07	3720.5	1631	6968
0.194792	1.10875e+07	5.61523e+06	2.28667e+07	3720.5	1631	6968
0.195	1.10835e+07	5.59072e+06	2.28091e+07	3720.5	1631	6968
0.195208	1.11302e+07	5.69382e+06	2.27832e+07	3720.5	1631	6968
0.195417	1.11992e+07	5.74787e+06	2.26797e+07	3720.5	1631	6968
0.195625	1.11492e+07	5.66472e+06	2.29123e+07	3720.5	1631	6968
0.195833	1.12052e+07	5.82591e+06	2.27195e+07	3720.5	1631	6968
0.196042	1.13129e+07	5.80021e+06	2.28464e+07	3720.5	1631	6968
0.19625	1.14653e+07	5.83433e+06	2.29445e+07	3720.5	1631	6968
0.196458	1.14303e+07	5.98973e+06	2.32185e+07	3720.5	1631	6968
0.196667	1.15263e+07	5.99289e+06	2.33326e+07	3720.5	1631	6968
0.196875	1.16068e+07	5.98118e+06	2.34629e+07	3720.5	1631	6968
0.197083	1.16929e+07	5.93652e+06	2.33952e+07	3720.5	1631	6968
0.197292	1.16653e+07	6.03852e+06	2.35954e+07	3720.5	1631	6968
0.1975	1.1685e+07	6.07441e+06	2.39297e+07	3720.5	1631	6968
0.197708	1.16276e+07	6.06741e+06	2.42466e+07	3720.5	1631	6968
0.197917	1.16348e+07	6.08639e+06	2.44394e+07	3720.5	1631	6968
0.198125	1.17573e+07	6.17961e+06	2.45629e+07	3720.5	1631	6968
0.198333	1.17961e+07	6.16568e+06	2.47036e+07	3720.5	1631	6968
0.198542	1.18578e+07	6.14502e+06	2.49394e+07	3720.5	1631	6968
0.19875	1.18864e+07	6.27751e+06	2.5385e+07	3720.5	1631	6968
0.198958	1.18797e+07	6.37172e+06	2.548e+07	3720.5	1631	6968
0.199167	1.19476e+07	6.38186e+06	2.58334e+07	3720.5	1631	6968
0.199375	1.20258e+07	6.43527e+06	2.5885e+07	3720.5	1631	6968
0.199583	1.20589e+07	6.34847e+06	2.60254e+07	3720.5	1631	6968
0.199792	1.22243e+07	6.44101e+06	2.603e+07	3720.5	1631	6968
0.2	1.23845e+07	6.54657e+06	2.62577e+07	3720.5	1631	6968
0.200208	1.24156e+07	6.54064e+06	2.64491e+07	3720.5	1631	6968
0.200417	1.2356e+07	6.59398e+06	2.66048e+07	3720.5	1631	6968
0.200625	1.23312e+07	6.59461e+06	2.64727e+07	3720.5	1631	6968
0.200833	1.23973e+07	6.52116e+06	2.65959e+07	3720.5	1631	6968
0.201042	1.24723e+07	6.55894e+06	2.66967e+07	3720.5	1631	6968
0.20125	1.27268e+07	6.72609e+06	2.70811e+07	3720.5	1631	6968
0.201458	1.28555e+07	6.61942e+06	2.73787e+07	3720.5	1631	6968
0.201667	1.28479e+07	6.54841e+06	2.77515e+07	3720.5	1631	6968
0.201875	1.29115e+07	6.511e+06	2.82447e+07	3720.5	1631	6968
0.202083	1.29846e+07	6.72041e+06	2.81608e+07	3720.5	1631	6968
0.202292	1.29872e+07	6.76358e+06	2.83483e+07	3720.5	1631	6968
0.2025	1.30866e+07	6.73791e+06	2.8426e+07	3720.5	1631	6968
0.202708	1.31511e+07	6.88124e+06	2.8473e+07	3720.5	1631	6968
0.202917	1.33013e+07	6.96973e+06	2.86292e+07	3720.5	1631	6968
0.203125	1.34736e+07	7.00627e+06	2.86804e+07	3720.5	1631	6968
0.203333	1.35152e+07	6.98146e+06	2.87913e+07	3720.5	1631	6968
0.203542	1.36287e+07	6.87009e+06	2.84942e+07	3720.5	1631	6968
0.20375	1.38082e+07	6.9529e+06	2.85162e+07	3720.5	1631	6968
0.203958	1.38969e+07	7.04888e+06	2.86469e+07	3720.5	1631	6968
0.204167	1.40255e+07	7.06634e+06	2.83525e+07	3720.5	1631	6968
0.204375	1.4114e+07	7.01518e+06	2.8321e+07	3720.5	1631	6968
0.204583	1.41587e+07	7.1536e+06	2.83845e+07	3720.5	1631	6968
0.204792	1.41094e+07	7.11571e+06	2.84734e+07	3720.5	1631	6968
0.205	1.41736e+07	7.22656e+06	2.89393e+07	3720.5	1631	6968
0.205208	1.42804e+07	7.17781e+06	2.89599e+07	3720.5	1631	6968
0.205417	1.43616e+07	7.24846e+06	2.90849e+07	3720.5	1631	6968
0.205625	1.45537e+07	7.30655e+06	2.93139e+07	3720.5	1631	6968
0.205833	1.45465e+07	7.41036e+06	2.95504e+07	3720.5	1631	6968
0.206042	1.45649e+07	7.44535e+06	2.98501e+07	3720.5	1631	6968
0.20625	1.45785e+07	7.4913e+06	3.02928e+07	3720.5	1631	6968
0.206458	1.46555e+07	7.44534e+06	3.06529e+07	3720.5	1631	6968
0.206667	1.46852e+07	7.29961e+06	3.05232e+07	3720.5	1631	6968
0.206875	1.47574e+07	7.31565e+06	3.10878e+07	3720.5	1631	6968
0.207083	1.46922e+07	7.42971e+06	3.09887e+07	3720.5	1631	6968
0.207292	1.47375e+07	7.69917e+06	3.06452e+07	3720.5	1631	6968
0.2075	1.47936e+07	7.8377e+06	3.07391e+07	3720.5	1631	6968
0.207708	1.47485e+07	7.77335e+06	3.14063e+07	3720.5	1631	6968
0.207917	1.48678e+07	7.80693e+06	3.16129e+07	3720.5	1631	6968
0.208125	1.4796e+07	7.83632e+06	3.18447e+07	3720.5	1631	6968
0.208333	1.48475e+07	8.03047e+06	3.19874e+07	3720.5	1631	6968
0.208542	1.49437e+07	8.02151e+06	3.21926e+07	3720.5	1631	6968
0.20875	1.51979e+07	7.73844e+06	3.22957e+07	3720.5	1631	6968
0.208958	1.5196e+07	8.0169e+06	3.27605e+07	3720.5	1631	6968
0.209167	1.52366e+07	7.91582e+06	3.29564e+07	3720.5	1631	6968
0.209375	1.53714e+07	7.81303e+06	3.27217e+07	3720.5	1631	6968
0.209583	1.53593e+07	7.83914e+06	3.32516e+07	3720.5	1631	6968
0.209792	1.52768e+07	7.87865e+06	3.3422e+07	3720.5	1631	6968
0.21	1.52952e+07	7.92156e+06	3.3667e+07	3720.5	1631	6968
0.210208	1.53584e+07	8.05443e+06	3.4257e+07	3720.5	1631	6968
0.210417	1.55097e+07	8.00483e+06	3.41893e+07	3720.5	1631	6968
0.210625	1.56358e+07	7.98428e+06	3.4233e+07	3720.5	1631	6968
0.210833	1.56917e+07	8.00326e+06	3.44866e+07	3720.5	1631	6968
0.211042	1.56622e+07	8.147e+06	3.47222e+07	3720.5	1631	6968
0.21125	1.59034e+07	7.93903e+06	3.44477e+07	3720.5	1631	6968
0.211458	1.60186e+07	7.85151e+06	3.44215e+07	3720.5	1631	6968
0.211667	1.61825e+07	7.88504e+06	3.43325e+07	3720.5	1631	6968
0.211875	1.61201e+07	7.85614e+06	3.42579e+07	3720.5	1631	6968
0.212083	1.61767e+07	7.86439e+06	3.43479e+07	3720.5	1631	6968
0.212292	1.62772e+07	7.98244e+06	3.44975e+07	3720.5	1631	6968
0.2125	1.63968e+07	7.92931e+06	3.43753e+07	3720.5	1631	6968
0.212708	1.64384e+07	8.17288e+06	3.42597e+07	3720.5	1631	6968
0.212917	1.65463e+07	8.20354e+06	3.45536e+07	3720.5	1631	6968
0.213125	1.67553e+07	8.28635e+06	3.47905e+07	3720.5	1631	6968
0.213333	1.6755e+07	8.21127e+06	3.49042e+07	3720.5	1631	6968
0.213542	1.68175e+07	8.25404e+06	3.52329e+07	3720.5	1631	6968
0.21375	1.68633e+07	8.33271e+06	3.51617e+07	3720.5	1631	6968
0.213958	1.68061e+07	8.23533e+06	3.53456e+07	3720.5	1631	6968
0.214167	1.68229e+07	8.24259e+06	3.54514e+07	3720.5	1631	6968
0.214375	1.7e+07	8.23103e+06	3.5666e+07	3720.5	1631	6968
0.214583	1.69445e+07	8.27041e+06	3.59214e+07	3720.5	1631	6968
0.214792	1.70609e+07	8.48412e+06	3.64749e+07	3720.5	1631	6968
0.215	1.71356e+07	8.45369e+06	3.68103e+07	3720.5	1631	6968
0.215208	1.72776e+07	8.53174e+06	3.68984e+07	3720.5	1631	6968
0.215417	1.74603e+07	8.61674e+06	3.72911e+07	3720.5	1631	6968
0.215625	1.73456e+07	8.58441e+06	3.78058e+07	3720.5	1631	6968
0.215833	1.74276e+07	8.60455e+06	3.79465e+07	3720.5	1631	6968
0.216042	1.74817e+07	8.56596e+06	3.7946e+07	3720.5	1631	6968
0.21625	1.76466e+07	8.6089e+06	3.79433e+07	3720.5	1631	6968
0.216458	1.76589e+07	8.68608e+06	3.80955e+07	3720.5	1631	6968
0.216667	1.78079e+07	8.68457e+06	3.8111e+07	3720.5	1631	6968
0.216875	1.77636e+07	8.81278e+06	3.7932e+07	3720.5	1631	6968
0.217083	1.78543e+07	8.91644e+06	3.8057e+07	3720.5	1631	6968
0.217292	1.79569e+07	8.92728e+06	3.83226e+07	3720.5	1631	6968
0.2175	1.81379e+07	9.02364e+06	3.83691e+07	3720.5	1631	6968
0.217708	1.79992e+07	9.1968e+06	3.84433e+07	3720.5	1631	6968
0.217917	1.79576e+07	9.27885e+06	3.85929e+07	3720.5	1631	6968
0.218125	1.8127e+07	9.20995e+06	3.89967e+07	3720.5	1631	6968
0.218333	1.82334e+07	9.16966e+06	3.96015e+07	3720.5	1631	6968
0.218542	1.83608e+07	9.0797e+06	3.98164e+07	3720.5	1631	6968
0.21875	1.85139e+07	9.03048e+06	3.97293e+07	3720.5	1631	6968
0.218958	1.85919e+07	9.05531e+06	3.97282e+07	3720.5	1631	6968
0.219167	1.87603e+07	9.14313e+06	3.92987e+07	3720.5	1631	6968
0.219375	1.90029e+07	9.2342e+06	3.96292e+07	3720.5	1631	6968
0.219583	1.92534e+07	9.38266e+06	3.96865e+07	3720.5	1631	6968
0.219792	1.95813e+07	9.22366e+06	3.99973e+07	3720.5	1631	6968
0.22	1.97938e+07	9.21434e+06	4.01454e+07	3720.5	1631	6968
0.220208	1.98714e+07	9.172e+06	4.02947e+07	3720.5	1631	6968
0.220417	1.98158e+07	8.96755e+06	4.03894e+07	3720.5	1631	6968
0.220625	1.99896e+07	9.09015e+06	4.06972e+07	3720.5	1631	6968
0.220833	2.00325e+07	9.12042e+06	4.0843e+07	3720.5	1631	6968
0.221042	2.01287e+07	9.13753e+06	4.11639e+07	3720.5	1631	6968
0.22125	2.00506e+07	9.26732e+06	4.13793e+07	3720.5	1631	6968
0.221458	2.03098e+07	9.30759e+06	4.17413e+07	3720.5	1631	6968
0.221667	2.04186e+07	9.40852e+06	4.16145e+07	3720.5	1631	6968
0.221875	2.03864e+07	9.32403e+06	4.14742e+07	3720.5	1631	6968
0.222083	2.0394e+07	9.49477e+06	4.16279e+07	3720.5	1631	6968
0.222292	2.042e+07	9.85404e+06	4.14198e+07	3720.5	1631	6968
0.2225	2.05528e+07	9.79696e+06	4.15548e+07	3720.5	1631	6968
0.222708	2.0502e+07	1.04862e+07	4.1863e+07	3720.5	1631	6968
0.222917	2.06471e+07	1.11975e+07	4.20602e+07	3720.5	1631	6968
0.223125	2.06884e+07	1.17164e+07	4.21321e+07	3720.5	1631	6968
0.223333	2.08542e+07	1.19019e+07	4.24288e+07	3720.5	1631	6968
0.223542	2.09006e+07	1.17545e+07	4.24176e+07	3720.5	1631	6968
0.22375	2.09477e+07	1.14666e+07	4.22875e+07	3720.5	1631	6968
0.223958	2.10335e+07	1.11687e+07	4.24392e+07	3720.5	1631	6968
0.224167	2.12055e+07	1.12034e+07	4.2569e+07	3720.5	1631	6968
0.224375	2.13667e+07	1.1385e+07	4.2436e+07	3720.5	1631	6968
0.224583	2.15071e+07	1.15327e+07	4.25179e+07	3720.5	1631	6968
0.224792	2.15027e+07	1.13108e+07	4.25683e+07	3720.5	1631	6968
0.225	2.15738e+07	1.15368e+07	4.20453e+07	3720.5	1631	6968
0.225208	2.18654e+07	1.17264e+07	4.23244e+07	3720.5	1631	6968
0.225417	2.20085e+07	1.23925e+07	4.24158e+07	3720.5	1631	6968
0.225625	2.20596e+07	1.249e+07	4.21633e+07	3720.5	1631	6968
0.225833	2.20886e+07	1.25513e+07	4.18955e+07	3720.5	1631	6968
0.226042	2.21304e+07	1.25129e+07	4.21518e+07	3720.5	1631	6968
0.22625	2.23913e+07	1.25117e+07	4.26701e+07	3720.5	1631	6968
0.226458	2.27029e+07	1.26007e+07	4.29661e+07	3720.5	1631	6968
0.226667	2.29807e+07	1.28371e+07	4.31095e+07	3720.5	1631	6968
0.226875	2.31701e+07	1.30093e+07	4.35813e+07	3720.5	1631	6968
0.227083	2.33777e+07	1.3221e+07	4.38829e+07	3720.5	1631	6968
0.227292	2.35604e+07	1.33251e+07	4.41805e+07	3720.5	1631	6968
0.2275	2.36558e+07	1.31613e+07	4.44526e+07	3720.5	1631	6968
0.227708	2.35969e+07	1.31875e+07	4.47604e+07	3720.5	1631	6968
0.227917	2.37162e+07	1.33065e+07	4.49443e+07	3720.5	1631	6968
0.228125	2.40242e+07	1.35642e+07	4.54056e+07	3720.5	1631	6968
0.228333	2.41206e+07	1.34579e+07	4.56321e+07	3720.5	1631	6968
0.228542	2.45415e+07	1.36361e+07	4.53764e+07	3720.5	1631	6968
0.22875	2.50644e+07	1.38172e+07	4.54996e+07	3720.5	1631	6968
0.228958	2.4999e+07	1.38614e+07	4.59779e+07	3720.5	1631	6968
0.229167	2.52267e+07	1.40076e+07	4.62565e+07	3720.5	1631	6968
0.229375	2.48269e+07	1.42263e+07	4.68643e+07	3720.5	1631	6968
0.229583	2.47794e+07	1.43492e+07	4.71942e+07	3720.5	1631	6968
0.229792	2.51292e+07	1.45809e+07	4.71324e+07	3720.5	1631	6968
0.23	2.50355e+07	1.43555e+07	4.7558e+07	3720.5	1631	6968
0.230208	2.53409e+07	1.42742e+07	4.72877e+07	3720.5	1631	6968
0.230417	2.5408e+07	1.43629e+07	4.74868e+07	3720.5	1631	6968
0.230625	2.56577e+07	1.45013e+07	4.75068e+07	3720.5	1631	6968
0.230833	2.57168e+07	1.43154e+07	4.78611e+07	3720.5	1631	6968
0.231042	2.58031e+07	1.43861e+07	4.76676e+07	3720.5	1631	6968
0.23125	2.58439e+07	1.42641e+07	4.76147e+07	3720.5	1631	6968
0.231458	2.58351e+07	1.43086e+07	4.79954e+07	3720.5	1631	6968
0.231667	2.58448e+07	1.45629e+07	4.85359e+07	3720.5	1631	6968
0.231875	2.58752e+07	1.45621e+07	4.9207e+07	3720.5	1631	6968
0.232083	2.61337e+07	1.44226e+07	4.94088e+07	3720.5	1631	6968
0.232292	2.64622e+07	1.4457e+07	5.00317e+07	3720.5	1631	6968
0.2325	2.65468e+07	1.43903e+07	5.03244e+07	3720.5	1631	6968
0.232708	2.66285e+07	1.42872e+07	4.98368e+07	3720.5	1631	6968
0.232917	2.6494e+07	1.4415e+07	5.00333e+07	3720.5	1631	6968
0.233125	2.66501e+07	1.44789e+07	5.00248e+07	3720.5	1631	6968
0.233333	2.66766e+07	1.44494e+07	5.00643e+07	3720.5	1631	6968
0.233542	2.67992e+07	1.42456e+07	5.04775e+07	3720.5	1631	6968
0.23375	2.68953e+07	1.44428e+07	5.13242e+07	3720.5	1631	6968
0.233958	2.68424e+07	1.4524e+07	5.15726e+07	3720.5	1631	6968
0.234167	2.71342e+07	1.45294e+07	5.16475e+07	3720.5	1631	6968
0.234375	2.72678e+07	1.46289e+07	5.11916e+07	3720.5	1631	6968
0.234583	2.70369e+07	1.45954e+07	5.12825e+07	3720.5	1631	6968
0.234792	2.71565e+07	1.53583e+07	5.15184e+07	3720.5	1631	6968
0.235	2.72806e+07	1.5519e+07	5.16948e+07	3720.5	1631	6968
0.235208	2.76441e+07	1.57062e+07	5.15631e+07	3720.5	1631	6968
0.235417	2.77952e+07	1.5505e+07	5.18985e+07	3720.5	1631	6968
0.235625	2.80636e+07	1.49961e+07	5.23941e+07	3720.5	1631	6968
0.235833	2.85339e+07	1.45234e+07	5.23146e+07	3720.5	1631	6968
0.236042	2.82722e+07	1.44901e+07	5.28131e+07	3720.5	1631	6968
0.23625	2.83282e+07	1.48797e+07	5.31583e+07	3720.5	1631	6968
0.236458	2.80277e+07	1.45398e+07	5.35243e+07	3720.5	1631	6968
0.236667	2.84689e+07	1.50643e+07	5.38592e+07	3720.5	1631	6968
0.236875	2.86342e+07	1.50376e+07	5.3785e+07	3720.5	1631	6968
0.237083	2.88662e+07	1.5401e+07	5.38786e+07	3720.5	1631	6968
0.237292	2.90683e+07	1.53958e+07	5.41567e+07	3720.5	1631	6968
0.2375	2.94722e+07	1.55781e+07	5.41668e+07	3720.5	1631	6968
0.237708	2.9445e+07	1.54559e+07	5.42178e+07	3720.5	1631	6968
0.237917	2.9315e+07	1.55965e+07	5.38114e+07	3720.5	1631	6968
0.238125	2.92362e+07	1.55994e+07	5.37825e+07	3720.5	1631	6968
0.238333	2.92178e+07	1.53508e+07	5.43428e+07	3720.5	1631	6968
0.238542	2.92788e+07	1.54514e+07	5.45114e+07	3720.5	1631	6968
0.23875	2.9488e+07	1.54936e+07	5.47129e+07	3720.5	1631	6968
0.238958	2.95642e+07	1.56627e+07	5.49788e+07	3720.5	1631	6968
0.239167	2.95017e+07	1.57092e+07	5.54159e+07	3720.5	1631	6968
0.239375	2.97538e+07	1.56477e+07	5.55341e+07	3720.5	1631	6968
0.239583	3.0139e+07	1.57578e+07	5.54852e+07	3720.5	1631	6968
0.239792	3.02603e+07	1.5917e+07	5.63172e+07	3720.5	1631	6968
0.24	3.04327e+07	1.58969e+07	5.60771e+07	3720.5	1631	6968
0.240208	3.07025e+07	1.60269e+07	5.64833e+07	3720.5	1631	6968
0.240417	3.09679e+07	1.59343e+07	5.68116e+07	3720.5	1631	6968
0.240625	3.10331e+07	1.60572e+07	5.70825e+07	3720.5	1631	6968
0.240833	3.09582e+07	1.62943e+07	5.73944e+07	3720.5	1631	6968
0.241042	3.12602e+07	1.64644e+07	5.78374e+07	3720.5	1631	6968
0.24125	3.14419e+07	1.66711e+07	5.7712e+07	3720.5	1631	6968
0.241458	3.14915e+07	1.64797e+07	5.76894e+07	3720.5	1631	6968
0.241667	3.1707e+07	1.66934e+07	5.77702e+07	3720.5	1631	6968
0.241875	3.18714e+07	1.68113e+07	5.85141e+07	3720.5	1631	6968
0.242083	3.19622e+07	1.68552e+07	5.85119e+07	3720.5	1631	6968
0.242292	3.22206e+07	1.6581e+07	5.84778e+07	3720.5	1631	6968
0.2425	3.2221e+07	1.63235e+07	5.83013e+07	3720.5	1631	6968
0.242708	3.24885e+07	1.5969e+07	5.92021e+07	3720.5	1631	6968
0.242917	3.29254e+07	1.56588e+07	5.92879e+07	3720.5	1631	6968
0.243125	3.30888e+07	1.57666e+07	5.96089e+07	3720.5	1631	6968
0.243333	3.3628e+07	1.58377e+07	5.89631e+07	3720.5	1631	6968
0.243542	3.31416e+07	1.62875e+07	5.9122e+07	3720.5	1631	6968
0.24375	3.36816e+07	1.63221e+07	5.93192e+07	3720.5	1631	6968
0.243958	3.361e+07	1.608e+07	5.96501e+07	3720.5	1631	6968
0.244167	3.32821e+07	1.60953e+07	6.00706e+07	3720.5	1631	6968
0.244375	3.38379e+07	1.61466e+07	6.07288e+07	3720.5	1631	6968
0.244583	3.34913e+07	1.64539e+07	6.11641e+07	3720.5	1631	6968
0.244792	3.38147e+07	1.6728e+07	6.21375e+07	3720.5	1631	6968
0.245	3.38168e+07	1.68623e+07	6.22642e+07	3720.5	1631	6968
0.245208	3.42669e+07	1.73114e+07	6.18982e+07	3720.5	1631	6968
0.245417	3.40737e+07	1.73823e+07	6.24761e+07	3720.5	1631	6968
0.245625	3.42031e+07	1.73119e+07	6.27276e+07	3720.5	1631	6968
0.245833	3.45142e+07	1.69626e+07	6.33373e+07	3720.5	1631	6968
0.246042	3.4926e+07	1.68764e+07	6.3422e+07	3720.5	1631	6968
0.24625	3.4364e+07	1.66682e+07	6.4031e+07	3720.5	1631	6968
0.246458	3.45898e+07	1.6888e+07	6.47181e+07	3720.5	1631	6968
0.246667	3.48617e+07	1.70737e+07	6.52083e+07	3720.5	1631	6968
0.246875	3.50703e+07	1.71072e+07	6.50468e+07	3720.5	1631	6968
0.247083	3.49981e+07	1.69487e+07	6.47909e+07	3720.5	1631	6968
0.247292	3.536e+07	1.69788e+07	6.46639e+07	3720.5	1631	6968
0.2475	3.53463e+07	1.70642e+07	6.42663e+07	3720.5	1631	6968
0.247708	3.54456e+07	1.75814e+07	6.5117e+07	3720.5	1631	6968
0.247917	3.53428e+07	1.75904e+07	6.56971e+07	3720.5	1631	6968
0.248125	3.51543e+07	1.78755e+07	6.61277e+07	3720.5	1631	6968
0.248333	3.5288e+07	1.7658e+07	6.66162e+07	3720.5	1631	6968
0.248542	3.54092e+07	1.76101e+07	6.71222e+07	3720.5	1631	6968
0.24875	3.55034e+07	1.81015e+07	6.72391e+07	3720.5	1631	6968
0.248958	3.57434e+07	1.79466e+07	6.7128e+07	3720.5	1631	6968
0.249167	3.60534e+07	1.74355e+07	6.74298e+07	3720.5	1631	6968
0.249375	3.62017e+07	1.70759e+07	6.8247e+07	3720.5	1631	6968
0.249583	3.66323e+07	1.70053e+07	6.82456e+07	3720.5	1631	6968
0.249792	3.68593e+07	1.68972e+07	6.84574e+07	3720.5	1631	6968
0.25	3.68601e+07	1.66997e+07	6.92678e+07	3720.5	1631	6968
0.250208	3.72256e+07	1.65488e+07	6.89939e+07	3720.5	1631	6968
0.250417	3.73e+07	1.65412e+07	6.89288e+07	3720.5	1631	6968
0.250625	3.76298e+07	1.68182e+07	6.94965e+07	3720.5	1631	6968
0.250833	3.76251e+07	1.70353e+07	6.93733e+07	3720.5	1631	6968
0.251042	3.75037e+07	1.73473e+07	6.85044e+07	3720.5	1631	6968
0.25125	3.74346e+07	1.73557e+07	6.87444e+07	3720.5	1631	6968
0.251458	3.73896e+07	1.73227e+07	6.87031e+07	3720.5	1631	6968
0.251667	3.75317e+07	1.71249e+07	6.87223e+07	3720.5	1631	6968
0.251875	3.78976e+07	1.70691e+07	6.86144e+07	3720.5	1631	6968
0.252083	3.81255e+07	1.69771e+07	6.91818e+07	3720.5	1631	6968
0.252292	3.82604e+07	1.71719e+07	7.03497e+07	3720.5	1631	6968
0.2525	3.87786e+07	1.7721e+07	7.13533e+07	3720.5	1631	6968
0.252708	3.88436e+07	1.74798e+07	7.1795e+07	3720.5	1631	6968
0.252917	3.88382e+07	1.7317e+07	7.26197e+07	3720.5	1631	6968
0.253125	3.92205e+07	1.8005e+07	7.28183e+07	3720.5	1631	6968
0.253333	3.97686e+07	1.82564e+07	7.37554e+07	3720.5	1631	6968
0.253542	4.02626e+07	1.83508e+07	7.31181e+07	3720.5	1631	6968
0.25375	4.02522e+07	1.87396e+07	7.42894e+07	3720.5	1631	6968
0.253958	4.05381e+07	1.88432e+07	7.48734e+07	3720.5	1631	6968
0.254167	4.09284e+07	1.91957e+07	7.56551e+07	3720.5	1631	6968
0.254375	4.11828e+07	1.90488e+07	7.63606e+07	3720.5	1631	6968
0.254583	4.11206e+07	1.92049e+07	7.55349e+07	3720.5	1631	6968
0.254792	4.0654e+07	1.92991e+07	7.66767e+07	3720.5	1631	6968
0.255	4.05378e+07	1.95278e+07	7.52388e+07	3720.5	1631	6968
0.255208	4.0597e+07	1.94855e+07	7.48591e+07	3720.5	1631	6968
0.255417	4.06997e+07	1.92564e+07	7.4729e+07	3720.5	1631	6968
0.255625	4.07843e+07	1.94405e+07	7.42466e+07	3720.5	1631	6968
0.255833	4.0711e+07	1.97237e+07	7.49609e+07	3720.5	1631	6968
0.256042	4.08913e+07	1.97597e+07	7.50521e+07	3720.5	1631	6968
0.25625	4.04405e+07	1.9751e+07	7.58384e+07	3720.5	1631	6968
0.256458	4.03715e+07	2.03654e+07	7.5034e+07	3720.5	1631	6968
0.256667	4.05399e+07	2.0793e+07	7.51407e+07	3720.5	1631	6968
0.256875	4.07939e+07	2.0793e+07	7.48515e+07	3720.5	1631	6968
0.257083	4.08922e+07	2.05714e+07	7.52349e+07	3720.5	1631	6968
0.257292	4.11086e+07	2.07457e+07	7.50719e+07	3720.5	1631	6968
0.2575	4.0888e+07	2.0819e+07	7.53401e+07	3720.5	1631	6968
0.257708	4.13056e+07	2.05184e+07	7.6488e+07	3720.5	1631	6968
0.257917	4.16509e+07	2.0308e+07	7.72985e+07	3720.5	1631	6968
0.258125	4.20671e+07	2.00573e+07	7.69007e+07	3720.5	1631	6968
0.258333	4.22274e+07	2.02754e+07	7.66615e+07	3720.5	1631	6968
0.258542	4.28129e+07	2.05801e+07	7.64178e+07	3720.5	1631	6968
0.25875	4.25829e+07	2.09705e+07	7.62242e+07	3720.5	1631	6968
0.258958	4.26215e+07	2.10188e+07	7.66798e+07	3720.5	1631	6968
0.259167	4.2583e+07	2.09932e+07	7.73785e+07	3720.5	1631	6968
0.259375	4.23352e+07	2.10841e+07	7.74143e+07	3720.5	1631	6968
0.259583	4.26454e+07	2.11779e+07	7.69738e+07	3720.5	1631	6968
0.259792	4.27647e+07	2.08964e+07	7.7256e+07	3720.5	1631	6968
0.26	4.31331e+07	2.12853e+07	7.62676e+07	3720.5	1631	6968
0.260208	4.38055e+07	2.12677e+07	7.67145e+07	3720.5	1631	6968
0.260417	4.45563e+07	2.09866e+07	7.75011e+07	3720.5	1631	6968
0.260625	4.45334e+07	2.1354e+07	7.85221e+07	3720.5	1631	6968
0.260833	4.48232e+07	2.09797e+07	7.78274e+07	3720.5	1631	6968
0.261042	4.4837e+07	2.10645e+07	7.79404e+07	3720.5	1631	6968
0.26125	4.49888e+07	2.0856e+07	7.84357e+07	3720.5	1631	6968
0.261458	4.51636e+07	2.06232e+07	7.8181e+07	3720.5	1631	6968
0.261667	4.53071e+07	2.05665e+07	7.77697e+07	3720.5	1631	6968
0.261875	4.54541e+07	2.07525e+07	7.8125e+07	3720.5	1631	6968
0.262083	4.59094e+07	2.07008e+07	7.81371e+07	3720.5	1631	6968
0.262292	4.63534e+07	2.10098e+07	7.91978e+07	3720.5	1631	6968
0.2625	4.67383e+07	2.10703e+07	8.06872e+07	3720.5	1631	6968
0.262708	4.62906e+07	2.12211e+07	7.96344e+07	3720.5	1631	6968
0.262917	4.63547e+07	2.13702e+07	7.98377e+07	3720.5	1631	6968
0.263125	4.67709e+07	2.12752e+07	8.06621e+07	3720.5	1631	6968
0.263333	4.72115e+07	2.1371e+07	8.08509e+07	3720.5	1631	6968
0.263542	4.6796e+07	2.11815e+07	8.13894e+07	3720.5	1631	6968
0.26375	4.74802e+07	2.09036e+07	8.2014e+07	3720.5	1631	6968
0.263958	4.77466e+07	2.10022e+07	8.24297e+07	3720.5	1631	6968
0.264167	4.82678e+07	2.0773e+07	8.23372e+07	3720.5	1631	6968
0.264375	4.89188e+07	2.10459e+07	8.21623e+07	3720.5	1631	6968
0.264583	4.89687e+07	2.127e+07	8.16172e+07	3720.5	1631	6968
0.264792	4.93652e+07	2.11559e+07	8.17766e+07	3720.5	1631	6968
0.265	4.99431e+07	2.12189e+07	8.24099e+07	3720.5	1631	6968
0.265208	5.0105e+07	2.1218e+07	8.27897e+07	3720.5	1631	6968
0.265417	4.98183e+07	2.13578e+07	8.23901e+07	3720.5	1631	6968
0.265625	4.9978e+07	2.1421e+07	8.32511e+07	3720.5	1631	6968
0.265833	5.04787e+07	2.18257e+07	8.31818e+07	3720.5	1631	6968
0.266042	5.08564e+07	2.15942e+07	8.26489e+07	3720.5	1631	6968
0.26625	5.16172e+07	2.19571e+07	8.21011e+07	3720.5	1631	6968
0.266458	5.13795e+07	2.20145e+07	8.21609e+07	3720.5	1631	6968
0.266667	5.15122e+07	2.20185e+07	8.20334e+07	3720.5	1631	6968
0.266875	5.17706e+07	2.22233e+07	8.27566e+07	3720.5	1631	6968
0.267083	5.16943e+07	2.23906e+07	8.22462e+07	3720.5	1631	6968
0.267292	5.17864e+07	2.19734e+07	8.21207e+07	3720.5	1631	6968
0.2675	5.24214e+07	2.19841e+07	8.19933e+07	3720.5	1631	6968
0.267708	5.30024e+07	2.20645e+07	8.27545e+07	3720.5	1631	6968
0.267917	5.27528e+07	2.20963e+07	8.29954e+07	3720.5	1631	6968
0.268125	5.36374e+07	2.20497e+07	8.36609e+07	3720.5	1631	6968
0.268333	5.43533e+07	2.21669e+07	8.4345e+07	3720.5	1631	6968
0.268542	5.40291e+07	2.24914e+07	8.39721e+07	3720.5	1631	6968
0.26875	5.47817e+07	2.24019e+07	8.43824e+07	3720.5	1631	6968
0.268958	5.48037e+07	2.2687e+07	8.46654e+07	3720.5	1631	6968
0.269167	5.44332e+07	2.24453e+07	8.5655e+07	3720.5	1631	6968
0.269375	5.41809e+07	2.21964e+07	8.61963e+07	3720.5	1631	6968
0.269583	5.47817e+07	2.20235e+07	8.69672e+07	3720.5	1631	6968
0.269792	5.52322e+07	2.18431e+07	8.74853e+07	3720.5	1631	6968
0.27	5.51983e+07	2.18752e+07	8.69936e+07	3720.5	1631	6968
0.270208	5.62412e+07	2.19817e+07	8.79515e+07	3720.5	1631	6968
0.270417	5.59617e+07	2.18227e+07	8.89363e+07	3720.5	1631	6968
0.270625	5.56664e+07	2.172e+07	8.98885e+07	3720.5	1631	6968
0.270833	5.51506e+07	2.16167e+07	8.98396e+07	3720.5	1631	6968
0.271042	5.47921e+07	2.17578e+07	8.96504e+07	3720.5	1631	6968
0.27125	5.45972e+07	2.15457e+07	9.05767e+07	3720.5	1631	6968
0.271458	5.47265e+07	2.13313e+07	9.10971e+07	3720.5	1631	6968
0.271667	5.47399e+07	2.14454e+07	9.24739e+07	3720.5	1631	6968
0.271875	5.48619e+07	2.18776e+07	9.25036e+07	3720.5	1631	6968
0.272083	5.49075e+07	2.19944e+07	9.29707e+07	3720.5	1631	6968
0.272292	5.5478e+07	2.20214e+07	9.33586e+07	3720.5	1631	6968
0.2725	5.57968e+07	2.22184e+07	9.34845e+07	3720.5	1631	6968
0.272708	5.54054e+07	2.24044e+07	9.33597e+07	3720.5	1631	6968
0.272917	5.654e+07	2.27097e+07	9.2858e+07	3720.5	1631	6968
0.273125	5.67879e+07	2.26452e+07	9.26764e+07	3720.5	1631	6968
0.273333	5.75222e+07	2.26535e+07	9.31123e+07	3720.5	1631	6968
0.273542	5.74566e+07	2.26359e+07	9.29292e+07	3720.5	1631	6968
0.27375	5.79831e+07	2.30641e+07	9.3752e+07	3720.5	1631	6968
0.273958	5.83063e+07	2.35426e+07	9.34484e+07	3720.5	1631	6968
0.274167	5.93081e+07	2.34419e+07	9.23093e+07	3720.5	1631	6968
0.274375	5.91975e+07	2.34781e+07	9.09327e+07	3720.5	1631	6968
0.274583	5.91416e+07	2.36468e+07	9.10343e+07	3720.5	1631	6968
0.274792	5.97984e+07	2.39456e+07	9.18174e+07	3720.5	1631	6968
0.275	5.98072e+07	2.39808e+07	9.23772e+07	3720.5	1631	6968
0.275208	6.11222e+07	2.42761e+07	9.23994e+07	3720.5	1631	6968
0.275417	5.98282e+07	2.42238e+07	9.26136e+07	3720.5	1631	6968
0.275625	5.9797e+07	2.4123e+07	9.25937e+07	3720.5	1631	6968
0.275833	6.06844e+07	2.42956e+07	9.29773e+07	3720.5	1631	6968
0.276042	6.00749e+07	2.43075e+07	9.38533e+07	3720.5	1631	6968
0.27625	5.98592e+07	2.54573e+07	9.4271e+07	3720.5	1631	6968
0.276458	5.96413e+07	2.56451e+07	9.48944e+07	3720.5	1631	6968
0.276667	5.99405e+07	2.5938e+07	9.50337e+07	3720.5	1631	6968
0.276875	6.05719e+07	2.60747e+07	9.46185e+07	3720.5	1631	6968
0.277083	6.1283e+07	2.61994e+07	9.52167e+07	3720.5	1631	6968
0.277292	6.08094e+07	2.63637e+07	9.55526e+07	3720.5	1631	6968
0.2775	6.12579e+07	2.68009e+07	9.65633e+07	3720.5	1631	6968
0.277708	6.1055e+07	2.66292e+07	9.67119e+07	3720.5	1631	6968
0.277917	6.09806e+07	2.66355e+07	9.66971e+07	3720.5	1631	6968
0.278125	6.06197e+07	2.62232e+07	9.74922e+07	3720.5	1631	6968
0.278333	6.05051e+07	2.66706e+07	9.76513e+07	3720.5	1631	6968
0.278542	6.08972e+07	2.69234e+07	9.83402e+07	3720.5	1631	6968
0.27875	6.10158e+07	2.68512e+07	9.92154e+07	3720.5	1631	6968
0.278958	6.06302e+07	2.73637e+07	9.87401e+07	3720.5	1631	6968
0.279167	6.11376e+07	2.76249e+07	9.84623e+07	3720.5	1631	6968
0.279375	6.1774e+07	2.69615e+07	9.85544e+07	3720.5	1631	6968
0.279583	6.20938e+07	2.79307e+07	9.99652e+07	3720.5	1631	6968
0.279792	6.15865e+07	2.7551e+07	1.00611e+08	3720.5	1631	6968
0.28	6.1789e+07	2.75284e+07	1.00802e+08	3720.5	1631	6968
0.280208	6.1524e+07	2.77524e+07	1.01408e+08	3720.5	1631	6968
0.280417	6.15777e+07	2.76668e+07	1.00945e+08	3720.5	1631	6968
0.280625	6.21078e+07	2.87045e+07	1.01133e+08	3720.5	1631	6968
0.280833	6.17922e+07	2.95023e+07	1.01748e+08	3720.5	1631	6968
0.281042	6.15957e+07	3.01374e+07	1.01275e+08	3720.5	1631	6968
0.28125	6.11875e+07	3.09476e+07	1.00797e+08	3720.5	1631	6968
0.281458	6.19518e+07	3.15883e+07	1.01424e+08	3720.5	1631	6968
0.281667	6.19867e+07	3.06865e+07	1.0091e+08	3720.5	1631	6968
0.281875	6.2419e+07	3.1204e+07	1.01186e+08	3720.5	1631	6968
0.282083	6.26829e+07	3.06336e+07	1.0143e+08	3720.5	1631	6968
0.282292	6.30503e+07	2.95062e+07	1.0142e+08	3720.5	1631	6968
0.2825	6.27385e+07	3.03192e+07	1.03084e+08	3720.5	1631	6968
0.282708	6.23475e+07	3.03629e+07	1.02273e+08	3720.5	1631	6968
0.282917	6.25174e+07	3.03488e+07	1.03285e+08	3720.5	1631	6968
0.283125	6.32784e+07	3.04759e+07	1.0426e+08	3720.5	1631	6968
0.283333	6.31211e+07	3.08033e+07	1.05125e+08	3720.5	1631	6968
0.283542	6.3016e+07	3.13778e+07	1.0524e+08	3720.5	1631	6968
0.28375	6.25228e+07	3.19082e+07	1.04934e+08	3720.5	1631	6968
0.283958	6.29506e+07	3.18601e+07	1.04965e+08	3720.5	1631	6968
0.284167	6.32272e+07	3.09547e+07	1.05752e+08	3720.5	1631	6968
0.284375	6.35174e+07	3.02341e+07	1.05749e+08	3720.5	1631	6968
0.284583	6.38261e+07	3.05702e+07	1.05537e+08	3720.5	1631	6968
0.284792	6.40978e+07	3.05571e+07	1.05769e+08	3720.5	1631	6968
0.285	6.45218e+07	3.05388e+07	1.05817e+08	3720.5	1631	6968
0.285208	6.43729e+07	3.11835e+07	1.06824e+08	3720.5	1631	6968
0.285417	6.45181e+07	3.09691e+07	1.07814e+08	3720.5	1631	6968
0.285625	6.45219e+07	3.12018e+07	1.08759e+08	3720.5	1631	6968
0.285833	6.50019e+07	3.12901e+07	1.08036e+08	3720.5	1631	6968
0.286042	6.50941e+07	3.10422e+07	1.10048e+08	3720.5	1631	6968
0.28625	6.5009e+07	3.1122e+07	1.10504e+08	3720.5	1631	6968
0.286458	6.48713e+07	3.23453e+07	1.09871e+08	3720.5	1631	6968
0.286667	6.50186e+07	3.30621e+07	1.10724e+08	3720.5	1631	6968
0.286875	6.57577e+07	3.29785e+07	1.11718e+08	3720.5	1631	6968
0.287083	6.63216e+07	3.34597e+07	1.11851e+08	3720.5	1631	6968
0.287292	6.65603e+07	3.29603e+07	1.12657e+08	3720.5	1631	6968
0.2875	6.68729e+07	3.26575e+07	1.13002e+08	3720.5	1631	6968
0.287708	6.65757e+07	3.2642e+07	1.13259e+08	3720.5	1631	6968
0.287917	6.73162e+07	3.24172e+07	1.12918e+08	3720.5	1631	6968
0.288125	6.75316e+07	3.18993e+07	1.12601e+08	3720.5	1631	6968
0.288333	6.80112e+07	3.18878e+07	1.12346e+08	3720.5	1631	6968
0.288542	6.91525e+07	3.11248e+07	1.11594e+08	3720.5	1631	6968
0.28875	6.95943e+07	3.22959e+07	1.10889e+08	3720.5	1631	6968
0.288958	6.93524e+07	3.1825e+07	1.11126e+08	3720.5	1631	6968
0.289167	6.95457e+07	3.23786e+07	1.10871e+08	3720.5	1631	6968
0.289375	6.99533e+07	3.33252e+07	1.10937e+08	3720.5	1631	6968
0.289583	7.04187e+07	3.3454e+07	1.12358e+08	3720.5	1631	6968
0.289792	7.00072e+07	3.35098e+07	1.13031e+08	3720.5	1631	6968
0.29	6.9588e+07	3.3395e+07	1.12234e+08	3720.5	1631	6968
0.290208	7.08552e+07	3.28934e+07	1.11822e+08	3720.5	1631	6968
0.290417	7.05424e+07	3.21793e+07	1.12116e+08	3720.5	1631	6968
0.290625	7.07394e+07	3.24367e+07	1.12677e+08	3720.5	1631	6968
0.290833	7.10951e+07	3.19059e+07	1.13521e+08	3720.5	1631	6968
0.291042	7.17316e+07	3.19295e+07	1.14183e+08	3720.5	1631	6968
0.29125	7.19954e+07	3.27537e+07	1.14446e+08	3720.5	1631	6968
0.291458	7.14054e+07	3.23795e+07	1.14598e+08	3720.5	1631	6968
0.291667	7.19464e+07	3.3384e+07	1.16051e+08	3720.5	1631	6968
0.291875	7.22143e+07	3.33922e+07	1.15847e+08	3720.5	1631	6968
0.292083	7.2042e+07	3.29912e+07	1.16354e+08	3720.5	1631	6968
0.292292	7.1934e+07	3.27947e+07	1.16715e+08	3720.5	1631	6968
0.2925	7.22519e+07	3.34785e+07	1.16847e+08	3720.5	1631	6968
0.292708	7.18489e+07	3.32994e+07	1.15928e+08	3720.5	1631	6968
0.292917	7.21634e+07	3.204e+07	1.16597e+08	3720.5	1631	6968
0.293125	7.31076e+07	3.20192e+07	1.18102e+08	3720.5	1631	6968
0.293333	7.37165e+07	3.15973e+07	1.17828e+08	3720.5	1631	6968
0.293542	7.40072e+07	3.1129e+07	1.18344e+08	3720.5	1631	6968
0.29375	7.45411e+07	3.15013e+07	1.18568e+08	3720.5	1631	6968
0.293958	7.34677e+07	3.18811e+07	1.17963e+08	3720.5	1631	6968
0.294167	7.41947e+07	3.28588e+07	1.19898e+08	3720.5	1631	6968
0.294375	7.45078e+07	3.23082e+07	1.19133e+08	3720.5	1631	6968
0.294583	7.45574e+07	3.23027e+07	1.20727e+08	3720.5	1631	6968
0.294792	7.4838e+07	3.20437e+07	1.22269e+08	3720.5	1631	6968
0.295	7.59843e+07	3.34248e+07	1.22325e+08	3720.5	1631	6968
0.295208	7.62376e+07	3.30553e+07	1.24228e+08	3720.5	1631	6968
0.295417	7.56678e+07	3.40463e+07	1.25823e+08	3720.5	1631	6968
0.295625	7.56956e+07	3.3893e+07	1.26451e+08	3720.5	1631	6968
0.295833	7.6632e+07	3.49343e+07	1.25399e+08	3720.5	1631	6968
0.296042	7.64283e+07	3.48887e+07	1.25462e+08	3720.5	1631	6968
0.29625	7.64206e+07	3.50596e+07	1.26065e+08	3720.5	1631	6968
0.296458	7.72252e+07	3.41804e+07	1.26728e+08	3720.5	1631	6968
0.296667	7.75221e+07	3.41308e+07	1.27712e+08	3720.5	1631	6968
0.296875	7.72605e+07	3.3536e+07	1.28993e+08	3720.5	1631	6968
0.297083	7.84871e+07	3.23744e+07	1.29752e+08	3720.5	1631	6968
0.297292	7.92278e+07	3.30839e+07	1.29399e+08	3720.5	1631	6968
0.2975	7.94927e+07	3.33329e+07	1.29445e+08	3720.5	1631	6968
0.297708	7.94416e+07	3.42785e+07	1.29571e+08	3720.5	1631	6968
0.297917	7.99709e+07	3.34993e+07	1.28728e+08	3720.5	1631	6968
0.298125	8.02653e+07	3.39191e+07	1.28642e+08	3720.5	1631	6968
0.298333	8.0403e+07	3.4226e+07	1.27571e+08	3720.5	1631	6968
0.298542	8.02911e+07	3.38736e+07	1.2667e+08	3720.5	1631	6968
0.29875	8.0755e+07	3.34595e+07	1.27458e+08	3720.5	1631	6968
0.298958	8.18967e+07	3.40001e+07	1.2893e+08	3720.5	1631	6968
0.299167	8.1584e+07	3.44259e+07	1.28776e+08	3720.5	1631	6968
0.299375	8.12398e+07	3.42586e+07	1.29379e+08	3720.5	1631	6968
0.299583	8.19128e+07	3.37382e+07	1.27853e+08	3720.5	1631	6968
0.299792	8.23625e+07	3.28858e+07	1.28333e+08	3720.5	1631	6968
0.3	8.35042e+07	3.34218e+07	1.28569e+08	3720.5	1631	6968
0.300208	8.38084e+07	3.28115e+07	1.28639e+08	3720.5	1631	6968
0.300417	8.48897e+07	3.2684e+07	1.29178e+08	3720.5	1631	6968
0.300625	8.47329e+07	3.31387e+07	1.29269e+08	3720.5	1631	6968
0.300833	8.49581e+07	3.28806e+07	1.29357e+08	3720.5	1631	6968
0.301042	8.50701e+07	3.30092e+07	1.30393e+08	3720.5	1631	6968
0.30125	8.59147e+07	3.32757e+07	1.31209e+08	3720.5	1631	6968
0.301458	8.59417e+07	3.32645e+07	1.31783e+08	3720.5	1631	6968
0.301667	8.64531e+07	3.3715e+07	1.30536e+08	3720.5	1631	6968
0.301875	8.63009e+07	3.3892e+07	1.39354e+08	3720.5	1631	6968
0.302083	8.73438e+07	3.46359e+07	1.4907e+08	3720.5	1631	6968
0.302292	8.75771e+07	3.49605e+07	1.53047e+08	3720.5	1631	6968
0.3025	8.75056e+07	3.48451e+07	1.5948e+08	3720.5	1631	6968
0.302708	8.82067e+07	3.53307e+07	1.61062e+08	3720.5	1631	6968
0.302917	8.87615e+07	3.50216e+07	1.61389e+08	3720.5	1631	6968
0.303125	8.94397e+07	3.55686e+07	1.60639e+08	3720.5	1631	6968
0.303333	8.91539e+07	3.68053e+07	1.59451e+08	3720.5	1631	6968
0.303542	8.95077e+07	3.67297e+07	1.5962e+08	3720.5	1631	6968
0.30375	8.98011e+07	3.6416e+07	1.62238e+08	3720.5	1631	6968
0.303958	8.97503e+07	3.6513e+07	1.61764e+08	3720.5	1631	6968
0.304167	9.066e+07	3.64044e+07	1.6208e+08	3720.5	1631	6968
0.304375	9.03225e+07	3.66443e+07	1.62443e+08	3720.5	1631	6968
0.304583	9.00916e+07	3.64517e+07	1.62285e+08	3720.5	1631	6968
0.304792	8.96282e+07	3.66635e+07	1.62322e+08	3720.5	1631	6968
0.305	9.01963e+07	3.74426e+07	1.60353e+08	3720.5	1631	6968
0.305208	9.05263e+07	3.75403e+07	1.60679e+08	3720.5	1631	6968
0.305417	9.10677e+07	3.7455e+07	1.61725e+08	3720.5	1631	6968
0.305625	8.97076e+07	3.73886e+07	1.60403e+08	3720.5	1631	6968
0.305833	8.98324e+07	3.64163e+07	1.53881e+08	3720.5	1631	6968
0.306042	8.97866e+07	3.64859e+07	1.51047e+08	3720.5	1631	6968
0.30625	8.92942e+07	3.62449e+07	1.49242e+08	3720.5	1631	6968
0.306458	9.04146e+07	3.61637e+07	1.50883e+08	3720.5	1631	6968
0.306667	8.98099e+07	3.65909e+07	1.51407e+08	3720.5	1631	6968
0.306875	8.92528e+07	3.65811e+07	1.606e+08	3720.5	1631	6968
0.307083	8.87918e+07	3.70084e+07	1.56854e+08	3720.5	1631	6968
0.307292	8.82027e+07	3.77442e+07	1.6164e+08	3720.5	1631	6968
0.3075	8.93526e+07	3.77237e+07	1.62162e+08	3720.5	1631	6968
0.307708	9.05034e+07	3.8321e+07	1.625e+08	3720.5	1631	6968
0.307917	9.20571e+07	3.8498e+07	1.63134e+08	3720.5	1631	6968
0.308125	9.28141e+07	3.86008e+07	1.61349e+08	3720.5	1631	6968
0.308333	9.33641e+07	3.76154e+07	1.56749e+08	3720.5	1631	6968
0.308542	9.29572e+07	3.7004e+07	1.62938e+08	3720.5	1631	6968
0.30875	9.25333e+07	3.60603e+07	1.62332e+08	3720.5	1631	6968
0.308958	9.33679e+07	3.58447e+07	1.61465e+08	3720.5	1631	6968
0.309167	9.35543e+07	3.63552e+07	1.62401e+08	3720.5	1631	6968
0.309375	9.39151e+07	3.65048e+07	1.61341e+08	3720.5	1631	6968
0.309583	9.39589e+07	3.66023e+07	1.60669e+08	3720.5	1631	6968
0.309792	9.49547e+07	3.73474e+07	1.63329e+08	3720.5	1631	6968
0.31	9.37969e+07	3.69278e+07	1.62684e+08	3720.5	1631	6968
0.310208	9.37465e+07	3.66862e+07	1.59082e+08	3720.5	1631	6968
0.310417	9.30179e+07	3.7272e+07	1.54353e+08	3720.5	1631	6968
0.310625	9.1869e+07	3.69654e+07	1.50808e+08	3720.5	1631	6968
0.310833	9.12893e+07	3.65577e+07	1.51011e+08	3720.5	1631	6968
0.311042	9.06837e+07	3.69948e+07	1.52031e+08	3720.5	1631	6968
0.31125	9.05198e+07	3.73326e+07	1.52856e+08	3720.5	1631	6968
0.311458	9.08635e+07	3.66324e+07	1.52725e+08	3720.5	1631	6968
0.311667	9.14826e+07	3.66915e+07	1.52252e+08	3720.5	1631	6968
0.311875	9.19774e+07	3.66466e+07	1.52752e+08	3720.5	1631	6968
0.312083	9.32189e+07	3.68008e+07	1.5525e+08	3720.5	1631	6968
0.312292	9.45083e+07	3.70542e+07	1.62611e+08	3720.5	1631	6968
0.3125	9.38077e+07	3.62146e+07	1.57393e+08	3720.5	1631	6968
0.312708	9.38748e+07	3.71255e+07	1.6066e+08	3720.5	1631	6968
0.312917	9.40324e+07	3.81087e+07	1.62541e+08	3720.5	1631	6968
0.313125	9.34463e+07	3.75881e+07	1.59591e+08	3720.5	1631	6968
0.313333	9.30009e+07	3.78069e+07	1.6573e+08	3720.5	1631	6968
0.313542	9.32624e+07	3.89411e+07	1.67186e+08	3720.5	1631	6968
0.31375	9.31392e+07	4.0635e+07	1.67651e+08	3720.5	1631	6968
0.313958	9.26782e+07	3.95398e+07	1.62692e+08	3720.5	1631	6968
0.314167	9.30573e+07	3.91952e+07	1.62818e+08	3720.5	1631	6968
0.314375	9.30689e+07	3.93515e+07	1.62992e+08	3720.5	1631	6968
0.314583	9.289e+07	3.91653e+07	1.62428e+08	3720.5	1631	6968
0.314792	9.34243e+07	3.94726e+07	1.61602e+08	3720.5	1631	6968
0.315	9.68259e+07	4.002e+07	1.61917e+08	3720.5	1631	6968
0.315208	9.68396e+07	4.05761e+07	1.61424e+08	3720.5	1631	6968
0.315417	9.59205e+07	3.92934e+07	1.61186e+08	3720.5	1631	6968
0.315625	9.60914e+07	3.88806e+07	1.61011e+08	3720.5	1631	6968
0.315833	9.68582e+07	3.86568e+07	1.59951e+08	3720.5	1631	6968
0.316042	9.8481e+07	3.8884e+07	1.60511e+08	3720.5	1631	6968
0.31625	9.93593e+07	3.87625e+07	1.60498e+08	3720.5	1631	6968
0.316458	1.02331e+08	3.92141e+07	1.6234e+08	3720.5	1631	6968
0.316667	1.02402e+08	3.96583e+07	1.62749e+08	3720.5	1631	6968
0.316875	1.02938e+08	4.02937e+07	1.62759e+08	3720.5	1631	6968
0.317083	1.04175e+08	4.09976e+07	1.6316e+08	3720.5	1631	6968
0.317292	1.04722e+08	4.15966e+07	1.63909e+08	3720.5	1631	6968
0.3175	1.03192e+08	4.06816e+07	1.63912e+08	3720.5	1631	6968
0.317708	1.04886e+08	4.07622e+07	1.63882e+08	3720.5	1631	6968
0.317917	1.05242e+08	4.12495e+07	1.65371e+08	3720.5	1631	6968
0.318125	1.05564e+08	4.14415e+07	1.64774e+08	3720.5	1631	6968
0.318333	1.07106e+08	4.19364e+07	1.65595e+08	3720.5	1631	6968
0.318542	1.08386e+08	4.19085e+07	1.66096e+08	3720.5	1631	6968
0.31875	1.08004e+08	4.23734e+07	1.67051e+08	3720.5	1631	6968
0.318958	1.10792e+08	4.24478e+07	1.68636e+08	3720.5	1631	6968
0.319167	1.07832e+08	4.24009e+07	1.68275e+08	3720.5	1631	6968
0.319375	1.05898e+08	4.36415e+07	1.67859e+08	3720.5	1631	6968
0.319583	1.06105e+08	4.38081e+07	1.67482e+08	3720.5	1631	6968
0.319792	1.07779e+08	4.42875e+07	1.68068e+08	3720.5	1631	6968
0.32	1.09266e+08	4.44574e+07	1.68459e+08	3720.5	1631	6968
0.320208	1.08098e+08	4.57311e+07	1.67875e+08	3720.5	1631	6968
0.320417	1.06905e+08	4.61936e+07	1.68494e+08	3720.5	1631	6968
0.320625	1.06713e+08	4.63559e+07	1.70126e+08	3720.5	1631	6968
0.320833	1.06979e+08	4.48287e+07	1.69367e+08	3720.5	1631	6968
0.321042	1.0705e+08	4.5695e+07	1.69292e+08	3720.5	1631	6968
0.32125	1.07324e+08	4.72213e+07	1.70205e+08	3720.5	1631	6968
0.321458	1.08051e+08	4.69153e+07	1.68884e+08	3720.5	1631	6968
0.321667	1.07958e+08	4.70553e+07	1.69687e+08	3720.5	1631	6968
0.321875	1.08355e+08	4.92696e+07	1.71052e+08	3720.5	1631	6968
0.322083	1.088e+08	4.8151e+07	1.70561e+08	3720.5	1631	6968
0.322292	1.06462e+08	4.84331e+07	1.70544e+08	3720.5	1631	6968
0.3225	1.09235e+08	4.84139e+07	1.71281e+08	3720.5	1631	6968
0.322708	1.08485e+08	5.00322e+07	1.70576e+08	3720.5	1631	6968
0.322917	1.04613e+08	4.85858e+07	1.7034e+08	3720.5	1631	6968
0.323125	1.08775e+08	4.81998e+07	1.70962e+08	3720.5	1631	6968
0.323333	1.08295e+08	4.90828e+07	1.70813e+08	3720.5	1631	6968
0.323542	1.08182e+08	4.92689e+07	1.70815e+08	3720.5	1631	6968
0.32375	1.08172e+08	4.91103e+07	1.70972e+08	3720.5	1631	6968
0.323958	1.07246e+08	4.97365e+07	1.71745e+08	3720.5	1631	6968
0.324167	1.07641e+08	4.96991e+07	1.71799e+08	3720.5	1631	6968
0.324375	1.07654e+08	5.08062e+07	1.71685e+08	3720.5	1631	6968
0.324583	1.06693e+08	5.32894e+07	1.7233e+08	3720.5	1631	6968
0.324792	1.08111e+08	5.45886e+07	1.73716e+08	3720.5	1631	6968
0.325	1.07073e+08	5.28141e+07	1.72889e+08	3720.5	1631	6968
0.325208	1.06144e+08	5.20653e+07	1.72873e+08	3720.5	1631	6968
0.325417	1.06615e+08	5.32364e+07	1.73532e+08	3720.5	1631	6968
0.325625	1.06688e+08	5.4353e+07	1.75334e+08	3720.5	1631	6968
0.325833	1.06471e+08	5.43433e+07	1.76313e+08	3720.5	1631	6968
0.326042	1.07668e+08	5.50861e+07	1.74745e+08	3720.5	1631	6968
0.32625	1.06441e+08	5.68021e+07	1.76739e+08	3720.5	1631	6968
0.326458	1.07049e+08	5.80854e+07	1.78107e+08	3720.5	1631	6968
0.326667	1.05584e+08	5.70339e+07	1.79622e+08	3720.5	1631	6968
0.326875	1.0855e+08	5.39508e+07	1.80486e+08	3720.5	1631	6968
0.327083	1.07732e+08	5.53813e+07	1.82508e+08	3720.5	1631	6968
0.327292	1.11132e+08	5.52145e+07	1.83535e+08	3720.5	1631	6968
0.3275	1.10336e+08	5.3662e+07	1.85037e+08	3720.5	1631	6968
0.327708	1.10364e+08	5.54818e+07	1.85942e+08	3720.5	1631	6968
0.327917	1.10818e+08	5.58204e+07	1.87835e+08	3720.5	1631	6968
0.328125	1.09825e+08	5.56974e+07	1.89328e+08	3720.5	1631	6968
0.328333	1.12125e+08	5.71502e+07	1.89522e+08	3720.5	1631	6968
0.328542	1.13154e+08	5.53411e+07	1.894e+08	3720.5	1631	6968
0.32875	1.13061e+08	5.37743e+07	1.88279e+08	3720.5	1631	6968
0.328958	1.13702e+08	5.48583e+07	1.89058e+08	3720.5	1631	6968
0.329167	1.13374e+08	5.42331e+07	1.92122e+08	3720.5	1631	6968
0.329375	1.1468e+08	5.36315e+07	1.92112e+08	3720.5	1631	6968
0.329583	1.13569e+08	5.3374e+07	1.88441e+08	3720.5	1631	6968
0.329792	1.13003e+08	5.40499e+07	1.89237e+08	3720.5	1631	6968
0.33	1.14327e+08	5.35924e+07	1.89829e+08	3720.5	1631	6968
0.330208	1.14395e+08	5.5001e+07	1.90121e+08	3720.5	1631	6968
0.330417	1.13818e+08	5.48093e+07	1.90367e+08	3720.5	1631	6968
0.330625	1.14446e+08	5.57795e+07	1.91179e+08	3720.5	1631	6968
0.330833	1.13105e+08	5.5688e+07	1.90868e+08	3720.5	1631	6968
0.331042	1.13138e+08	5.39558e+07	1.90139e+08	3720.5	1631	6968
0.33125	1.15466e+08	5.71207e+07	1.95031e+08	3720.5	1631	6968
0.331458	1.1613e+08	5.77472e+07	1.90595e+08	3720.5	1631	6968
0.331667	1.17262e+08	5.90835e+07	1.90836e+08	3720.5	1631	6968
0.331875	1.1758e+08	5.61636e+07	1.92729e+08	3720.5	1631	6968
0.332083	1.17778e+08	5.45489e+07	1.94074e+08	3720.5	1631	6968
0.332292	1.16917e+08	5.50139e+07	2.04943e+08	3720.5	1631	6968
0.3325	1.17131e+08	5.41739e+07	2.02757e+08	3720.5	1631	6968
0.332708	1.16621e+08	5.42791e+07	1.92718e+08	3720.5	1631	6968
0.332917	1.18391e+08	5.40582e+07	2.02672e+08	3720.5	1631	6968
0.333125	1.1688e+08	5.47844e+07	1.89481e+08	3720.5	1631	6968
0.333333	1.16894e+08	5.515e+07	1.97159e+08	3720.5	1631	6968
0.333542	1.18555e+08	5.44982e+07	1.94701e+08	3720.5	1631	6968
0.33375	1.19033e+08	5.38659e+07	1.96422e+08	3720.5	1631	6968
0.333958	1.19162e+08	5.32343e+07	1.97288e+08	3720.5	1631	6968
0.334167	1.19202e+08	5.39439e+07	1.97603e+08	3720.5	1631	6968
0.334375	1.19858e+08	5.41973e+07	1.96318e+08	3720.5	1631	6968
0.334583	1.20431e+08	5.22273e+07	1.96969e+08	3720.5	1631	6968
0.334792	1.19528e+08	5.29795e+07	1.98336e+08	3720.5	1631	6968
0.335	1.21424e+08	5.31604e+07	2.02045e+08	3720.5	1631	6968
0.335208	1.23752e+08	5.38135e+07	2.02124e+08	3720.5	1631	6968
0.335417	1.22854e+08	5.41435e+07	2.04941e+08	3720.5	1631	6968
0.335625	1.22106e+08	5.47744e+07	2.0432e+08	3720.5	1631	6968
0.335833	1.21712e+08	5.54675e+07	2.04141e+08	3720.5	1631	6968
0.336042	1.22636e+08	5.58425e+07	2.04999e+08	3720.5	1631	6968
0.33625	1.24972e+08	5.59257e+07	2.07141e+08	3720.5	1631	6968
0.336458	1.25052e+08	5.52182e+07	2.08562e+08	3720.5	1631	6968
0.336667	1.25353e+08	5.55983e+07	2.06414e+08	3720.5	1631	6968
0.336875	1.26012e+08	5.5907e+07	2.0688e+08	3720.5	1631	6968
0.337083	1.27218e+08	5.7588e+07	2.06375e+08	3720.5	1631	6968
0.337292	1.21739e+08	5.81448e+07	2.05509e+08	3720.5	1631	6968
0.3375	1.22199e+08	6.14558e+07	2.05535e+08	3720.5	1631	6968
0.337708	1.22535e+08	6.28789e+07	2.04993e+08	3720.5	1631	6968
0.337917	1.22487e+08	6.15682e+07	2.06977e+08	3720.5	1631	6968
0.338125	1.22518e+08	6.225e+07	2.04942e+08	3720.5	1631	6968
0.338333	1.22905e+08	6.10996e+07	2.04083e+08	3720.5	1631	6968
0.338542	1.22996e+08	6.41429e+07	2.03207e+08	3720.5	1631	6968
0.33875	1.24826e+08	6.55397e+07	2.04509e+08	3720.5	1631	6968
0.338958	1.23441e+08	6.61084e+07	2.04948e+08	3720.5	1631	6968
0.339167	1.22138e+08	6.59501e+07	2.04699e+08	3720.5	1631	6968
0.339375	1.22327e+08	6.592e+07	2.05963e+08	3720.5	1631	6968
0.339583	1.23527e+08	6.6855e+07	2.04996e+08	3720.5	1631	6968
0.339792	1.23881e+08	6.84558e+07	2.06403e+08	3720.5	1631	6968
0.34	1.23932e+08	6.89472e+07	2.06243e+08	3720.5	1631	6968
0.340208	1.25701e+08	6.92768e+07	2.05442e+08	3720.5	1631	6968
0.340417	1.26173e+08	6.94849e+07	2.06862e+08	3720.5	1631	6968
0.340625	1.26157e+08	7.07745e+07	2.09603e+08	3720.5	1631	6968
0.340833	1.25671e+08	7.11461e+07	2.112e+08	3720.5	1631	6968
0.341042	1.26145e+08	7.02671e+07	2.08039e+08	3720.5	1631	6968
0.34125	1.2512e+08	6.93393e+07	2.10136e+08	3720.5	1631	6968
0.341458	1.28652e+08	6.91553e+07	2.11777e+08	3720.5	1631	6968
0.341667	1.29264e+08	6.84262e+07	2.13707e+08	3720.5	1631	6968
0.341875	1.30741e+08	6.80116e+07	2.14279e+08	3720.5	1631	6968
0.342083	1.31418e+08	6.77641e+07	2.1359e+08	3720.5	1631	6968
0.342292	1.32406e+08	6.79475e+07	2.11876e+08	3720.5	1631	6968
0.3425	1.317e+08	6.89761e+07	2.11423e+08	3720.5	1631	6968
0.342708	1.30477e+08	6.96747e+07	2.11326e+08	3720.5	1631	6968
0.342917	1.30705e+08	6.97124e+07	2.14248e+08	3720.5	1631	6968
0.343125	1.28919e+08	7.05847e+07	2.15289e+08	3720.5	1631	6968
0.343333	1.29152e+08	7.01908e+07	2.15701e+08	3720.5	1631	6968
0.343542	1.2961e+08	7.14652e+07	2.14808e+08	3720.5	1631	6968
0.34375	1.30112e+08	6.41013e+07	2.14554e+08	3720.5	1631	6968
0.343958	1.29302e+08	6.2921e+07	2.14634e+08	3720.5	1631	6968
0.344167	1.28078e+08	6.34667e+07	2.15262e+08	3720.5	1631	6968
0.344375	1.25968e+08	7.00941e+07	2.14594e+08	3720.5	1631	6968
0.344583	1.25634e+08	7.02863e+07	2.13082e+08	3720.5	1631	6968
0.344792	1.26301e+08	7.16287e+07	2.16479e+08	3720.5	1631	6968
0.345	1.28036e+08	7.21759e+07	2.15984e+08	3720.5	1631	6968
0.345208	1.2871e+08	7.35418e+07	2.15694e+08	3720.5	1631	6968
0.345417	1.30523e+08	7.31898e+07	2.18707e+08	3720.5	1631	6968
0.345625	1.30566e+08	7.24851e+07	2.17822e+08	3720.5	1631	6968
0.345833	1.29744e+08	6.04869e+07	2.14578e+08	3720.5	1631	6968
0.346042	1.28764e+08	6.10289e+07	2.15416e+08	3720.5	1631	6968
0.34625	1.27068e+08	6.05687e+07	2.15733e+08	3720.5	1631	6968
0.346458	1.26251e+08	6.16922e+07	2.1641e+08	3720.5	1631	6968
0.346667	1.25912e+08	6.17656e+07	2.15238e+08	3720.5	1631	6968
0.346875	1.27436e+08	6.05657e+07	2.13862e+08	3720.5	1631	6968
0.347083	1.28187e+08	6.03289e+07	2.15738e+08	3720.5	1631	6968
0.347292	1.27944e+08	6.01756e+07	2.15607e+08	3720.5	1631	6968
0.3475	1.29109e+08	6.12353e+07	2.15308e+08	3720.5	1631	6968
0.347708	1.29735e+08	6.08784e+07	2.15348e+08	3720.5	1631	6968
0.347917	1.28489e+08	6.11137e+07	2.15036e+08	3720.5	1631	6968
0.348125	1.29285e+08	6.07007e+07	2.14953e+08	3720.5	1631	6968
0.348333	1.29964e+08	6.13712e+07	2.16491e+08	3720.5	1631	6968
0.348542	1.28505e+08	6.11748e+07	2.17058e+08	3720.5	1631	6968
0.34875	1.28613e+08	6.09683e+07	2.17618e+08	3720.5	1631	6968
0.348958	1.29011e+08	6.02946e+07	2.1908e+08	3720.5	1631	6968
0.349167	1.29127e+08	6.04495e+07	2.1907e+08	3720.5	1631	6968
0.349375	1.2884e+08	6.01418e+07	2.19377e+08	3720.5	1631	6968
0.349583	1.29005e+08	6.091e+07	2.21314e+08	3720.5	1631	6968
0.349792	1.29774e+08	6.19744e+07	2.20225e+08	3720.5	1631	6968
0.35	1.30424e+08	6.19715e+07	2.20876e+08	3720.5	1631	6968
0.350208	1.30271e+08	6.18859e+07	2.19524e+08	3720.5	1631	6968
0.350417	1.29385e+08	6.21491e+07	2.18773e+08	3720.5	1631	6968
0.350625	1.2893e+08	6.23609e+07	2.19511e+08	3720.5	1631	6968
0.350833	1.29403e+08	6.17566e+07	2.18553e+08	3720.5	1631	6968
0.351042	1.2847e+08	6.23864e+07	2.19777e+08	3720.5	1631	6968
0.35125	1.2886e+08	6.22692e+07	2.19089e+08	3720.5	1631	6968
0.351458	1.28855e+08	6.2598e+07	2.1852e+08	3720.5	1631	6968
0.351667	1.28397e+08	6.29588e+07	2.17466e+08	3720.5	1631	6968
0.351875	1.27764e+08	6.42165e+07	2.18502e+08	3720.5	1631	6968
0.352083	1.27869e+08	6.47866e+07	2.18814e+08	3720.5	1631	6968
0.352292	1.27478e+08	6.36583e+07	2.18249e+08	3720.5	1631	6968
0.3525	1.27698e+08	6.36423e+07	2.19128e+08	3720.5	1631	6968
0.352708	1.28395e+08	6.28868e+07	2.1709e+08	3720.5	1631	6968
0.352917	1.29384e+08	6.27213e+07	2.19364e+08	3720.5	1631	6968
0.353125	1.29439e+08	6.30474e+07	2.18571e+08	3720.5	1631	6968
0.353333	1.29901e+08	6.32068e+07	2.19231e+08	3720.5	1631	6968
0.353542	1.3017e+08	6.34029e+07	2.20045e+08	3720.5	1631	6968
0.35375	1.30971e+08	6.29246e+07	2.20977e+08	3720.5	1631	6968
0.353958	1.31381e+08	6.27925e+07	2.2298e+08	3720.5	1631	6968
0.354167	1.30907e+08	6.29756e+07	2.20602e+08	3720.5	1631	6968
0.354375	1.32564e+08	6.29107e+07	2.21248e+08	3720.5	1631	6968
0.354583	1.33295e+08	6.34647e+07	2.19646e+08	3720.5	1631	6968
0.354792	1.33432e+08	6.37594e+07	2.20694e+08	3720.5	1631	6968
0.355	1.32819e+08	6.34235e+07	2.20035e+08	3720.5	1631	6968
0.355208	1.32442e+08	6.34614e+07	2.203e+08	3720.5	1631	6968
0.355417	1.33488e+08	6.43264e+07	2.20608e+08	3720.5	1631	6968
0.355625	1.33605e+08	6.33516e+07	2.20903e+08	3720.5	1631	6968
0.355833	1.34809e+08	6.28427e+07	2.21541e+08	3720.5	1631	6968
0.356042	1.35135e+08	6.25685e+07	2.23413e+08	3720.5	1631	6968
0.35625	1.34758e+08	6.26436e+07	2.2523e+08	3720.5	1631	6968
0.356458	1.35163e+08	6.25722e+07	2.25376e+08	3720.5	1631	6968
0.356667	1.35603e+08	6.31512e+07	2.26121e+08	3720.5	1631	6968
0.356875	1.35556e+08	6.34438e+07	2.24513e+08	3720.5	1631	6968
0.357083	1.35376e+08	6.35192e+07	2.23456e+08	3720.5	1631	6968
0.357292	1.36006e+08	6.40743e+07	2.23957e+08	3720.5	1631	6968
0.3575	1.37256e+08	6.47293e+07	2.25304e+08	3720.5	1631	6968
0.357708	1.38864e+08	6.4873e+07	2.29374e+08	3720.5	1631	6968
0.357917	1.39011e+08	6.48163e+07	2.28151e+08	3720.5	1631	6968
0.358125	1.41931e+08	6.4886e+07	2.28464e+08	3720.5	1631	6968
0.358333	1.42816e+08	6.47238e+07	2.31843e+08	3720.5	1631	6968
0.358542	1.4271e+08	6.44924e+07	2.32317e+08	3720.5	1631	6968
0.35875	1.44329e+08	6.40578e+07	2.33214e+08	3720.5	1631	6968
0.358958	1.45254e+08	6.45369e+07	2.3333e+08	3720.5	1631	6968
0.359167	1.46374e+08	6.4024e+07	2.35275e+08	3720.5	1631	6968
0.359375	1.47422e+08	6.45314e+07	2.30941e+08	3720.5	1631	6968
0.359583	1.46911e+08	6.48783e+07	2.33315e+08	3720.5	1631	6968
0.359792	1.47361e+08	6.5042e+07	2.322e+08	3720.5	1631	6968
0.36	1.48601e+08	6.47406e+07	2.314e+08	3720.5	1631	6968
0.360208	1.48711e+08	6.52732e+07	2.31682e+08	3720.5	1631	6968
0.360417	1.48789e+08	6.51343e+07	2.33765e+08	3720.5	1631	6968
0.360625	1.50136e+08	6.52033e+07	2.34169e+08	3720.5	1631	6968
0.360833	1.50055e+08	6.54999e+07	2.3495e+08	3720.5	1631	6968
0.361042	1.49932e+08	6.48426e+07	2.33038e+08	3720.5	1631	6968
0.36125	1.5083e+08	6.51054e+07	2.36863e+08	3720.5	1631	6968
0.361458	1.51502e+08	6.59307e+07	2.37962e+08	3720.5	1631	6968
0.361667	1.52036e+08	6.78352e+07	2.36137e+08	3720.5	1631	6968
0.361875	1.52883e+08	6.76746e+07	2.34689e+08	3720.5	1631	6968
0.362083	1.53624e+08	6.88349e+07	2.34615e+08	3720.5	1631	6968
0.362292	1.52907e+08	6.73817e+07	2.29731e+08	3720.5	1631	6968
0.3625	1.52582e+08	6.69274e+07	2.29568e+08	3720.5	1631	6968
0.362708	1.53683e+08	6.73027e+07	2.29246e+08	3720.5	1631	6968
0.362917	1.54764e+08	6.60371e+07	2.29754e+08	3720.5	1631	6968
0.363125	1.55706e+08	6.66279e+07	2.29619e+08	3720.5	1631	6968
0.363333	1.55443e+08	6.71178e+07	2.29582e+08	3720.5	1631	6968
0.363542	1.56356e+08	6.72147e+07	2.32364e+08	3720.5	1631	6968
0.36375	1.55863e+08	6.64932e+07	2.33939e+08	3720.5	1631	6968
0.363958	1.57334e+08	6.58708e+07	2.345e+08	3720.5	1631	6968
0.364167	1.60199e+08	6.65241e+07	2.35587e+08	3720.5	1631	6968
0.364375	1.61208e+08	6.69587e+07	2.34317e+08	3720.5	1631	6968
0.364583	1.60894e+08	6.73026e+07	2.35211e+08	3720.5	1631	6968
0.364792	1.60425e+08	6.69371e+07	2.36033e+08	3720.5	1631	6968
0.365	1.61077e+08	6.73958e+07	2.33785e+08	3720.5	1631	6968
0.365208	1.60085e+08	6.7795e+07	2.33619e+08	3720.5	1631	6968
0.365417	1.60582e+08	6.80172e+07	2.33756e+08	3720.5	1631	6968
0.365625	1.61045e+08	6.80008e+07	2.34065e+08	3720.5	1631	6968
0.365833	1.60698e+08	6.80113e+07	2.36573e+08	3720.5	1631	6968
0.366042	1.59142e+08	6.80242e+07	2.3713e+08	3720.5	1631	6968
0.36625	1.59647e+08	6.77259e+07	2.40114e+08	3720.5	1631	6968
0.366458	1.59511e+08	6.80202e+07	2.44488e+08	3720.5	1631	6968
0.366667	1.57956e+08	6.81408e+07	2.56209e+08	3720.5	1631	6968
0.366875	1.58956e+08	6.776e+07	2.42908e+08	3720.5	1631	6968
0.367083	1.58649e+08	6.79241e+07	2.41776e+08	3720.5	1631	6968
0.367292	1.57852e+08	6.73904e+07	2.42982e+08	3720.5	1631	6968
0.3675	1.57477e+08	6.85478e+07	2.38537e+08	3720.5	1631	6968
0.367708	1.57676e+08	6.80332e+07	2.39751e+08	3720.5	1631	6968
0.367917	1.58976e+08	6.83763e+07	2.39885e+08	3720.5	1631	6968
0.368125	1.59696e+08	6.93227e+07	2.38219e+08	3720.5	1631	6968
0.368333	1.59104e+08	6.82871e+07	2.41439e+08	3720.5	1631	6968
0.368542	1.57397e+08	6.84386e+07	2.41841e+08	3720.5	1631	6968
0.36875	1.58314e+08	6.87547e+07	2.42073e+08	3720.5	1631	6968
0.368958	1.57727e+08	6.87649e+07	2.38178e+08	3720.5	1631	6968
0.369167	1.56963e+08	6.96717e+07	2.38208e+08	3720.5	1631	6968
0.369375	1.56682e+08	7.00044e+07	2.35751e+08	3720.5	1631	6968
0.369583	1.56617e+08	6.93485e+07	2.37385e+08	3720.5	1631	6968
0.369792	1.56246e+08	6.8872e+07	2.36162e+08	3720.5	1631	6968
0.37	1.56887e+08	6.95493e+07	2.36175e+08	3720.5	1631	6968
0.370208	1.57408e+08	7.03411e+07	2.38173e+08	3720.5	1631	6968
0.370417	1.58697e+08	6.96909e+07	2.38284e+08	3720.5	1631	6968
0.370625	1.59069e+08	6.94276e+07	2.39269e+08	3720.5	1631	6968
0.370833	1.58827e+08	6.99136e+07	2.42524e+08	3720.5	1631	6968
0.371042	1.5767e+08	7.05807e+07	2.43195e+08	3720.5	1631	6968
0.37125	1.59354e+08	7.04695e+07	2.39698e+08	3720.5	1631	6968
0.371458	1.59716e+08	7.11227e+07	2.38809e+08	3720.5	1631	6968
0.371667	1.59418e+08	7.23409e+07	2.38026e+08	3720.5	1631	6968
0.371875	1.60021e+08	7.24019e+07	2.38509e+08	3720.5	1631	6968
0.372083	1.6215e+08	7.26451e+07	2.39473e+08	3720.5	1631	6968
0.372292	1.61233e+08	7.38119e+07	2.42753e+08	3720.5	1631	6968
0.3725	1.6247e+08	7.45977e+07	2.42401e+08	3720.5	1631	6968
0.372708	1.63056e+08	7.44864e+07	2.41617e+08	3720.5	1631	6968
0.372917	1.65121e+08	7.59465e+07	2.41956e+08	3720.5	1631	6968
0.373125	1.67622e+08	7.57095e+07	2.43225e+08	3720.5	1631	6968
0.373333	1.66172e+08	7.63206e+07	2.41708e+08	3720.5	1631	6968
0.373542	1.68245e+08	7.65343e+07	2.4054e+08	3720.5	1631	6968
0.37375	1.68728e+08	7.60061e+07	2.4213e+08	3720.5	1631	6968
0.373958	1.69908e+08	7.71129e+07	2.43422e+08	3720.5	1631	6968
0.374167	1.69149e+08	7.81218e+07	2.4498e+08	3720.5	1631	6968
0.374375	1.70232e+08	7.9542e+07	2.43919e+08	3720.5	1631	6968
0.374583	1.71763e+08	8.01471e+07	2.44548e+08	3720.5	1631	6968
0.374792	1.72118e+08	7.91095e+07	2.43912e+08	3720.5	1631	6968
0.375	1.68908e+08	7.97685e+07	2.42501e+08	3720.5	1631	6968
0.375208	1.68849e+08	8.21733e+07	2.42947e+08	3720.5	1631	6968
0.375417	1.67597e+08	8.16566e+07	2.43774e+08	3720.5	1631	6968
0.375625	1.68604e+08	8.23927e+07	2.44245e+08	3720.5	1631	6968
0.375833	1.68921e+08	8.24657e+07	2.48314e+08	3720.5	1631	6968
0.376042	1.69534e+08	8.29229e+07	2.56238e+08	3720.5	1631	6968
0.37625	1.69216e+08	8.37453e+07	2.67749e+08	3720.5	1631	6968
0.376458	1.69102e+08	8.46293e+07	2.5618e+08	3720.5	1631	6968
0.376667	1.70791e+08	8.55677e+07	2.50763e+08	3720.5	1631	6968
0.376875	1.71783e+08	8.70334e+07	2.51785e+08	3720.5	1631	6968
0.377083	1.71936e+08	8.77562e+07	2.503e+08	3720.5	1631	6968
0.377292	1.72015e+08	8.80617e+07	2.51742e+08	3720.5	1631	6968
0.3775	1.72314e+08	8.93573e+07	2.5124e+08	3720.5	1631	6968
0.377708	1.69794e+08	8.90076e+07	2.52726e+08	3720.5	1631	6968
0.377917	1.69988e+08	8.73117e+07	2.53089e+08	3720.5	1631	6968
0.378125	1.68837e+08	8.72781e+07	2.54915e+08	3720.5	1631	6968
0.378333	1.68772e+08	8.60226e+07	2.57145e+08	3720.5	1631	6968
0.378542	1.70096e+08	8.56533e+07	2.57958e+08	3720.5	1631	6968
0.37875	1.68125e+08	8.66398e+07	2.57722e+08	3720.5	1631	6968
0.378958	1.69873e+08	8.75005e+07	2.55849e+08	3720.5	1631	6968
0.379167	1.71741e+08	8.62478e+07	2.55819e+08	3720.5	1631	6968
0.379375	1.73273e+08	8.59361e+07	2.57023e+08	3720.5	1631	6968
0.379583	1.70891e+08	8.3962e+07	2.57032e+08	3720.5	1631	6968
0.379792	1.71929e+08	8.51197e+07	2.60832e+08	3720.5	1631	6968
0.38	1.74022e+08	8.40206e+07	2.61484e+08	3720.5	1631	6968
0.380208	1.71713e+08	8.52544e+07	2.61611e+08	3720.5	1631	6968
0.380417	1.73425e+08	8.35766e+07	2.63915e+08	3720.5	1631	6968
0.380625	1.74096e+08	8.50347e+07	2.61488e+08	3720.5	1631	6968
0.380833	1.75664e+08	8.5669e+07	2.62593e+08	3720.5	1631	6968
0.381042	1.74678e+08	8.67432e+07	2.63028e+08	3720.5	1631	6968
0.38125	1.73388e+08	8.84613e+07	2.64462e+08	3720.5	1631	6968
0.381458	1.76427e+08	8.80215e+07	2.63094e+08	3720.5	1631	6968
0.381667	1.76956e+08	8.93428e+07	2.64893e+08	3720.5	1631	6968
0.381875	1.77972e+08	8.88289e+07	2.66402e+08	3720.5	1631	6968
0.382083	1.79269e+08	9.00734e+07	2.68906e+08	3720.5	1631	6968
0.382292	1.79223e+08	9.0388e+07	2.70573e+08	3720.5	1631	6968
0.3825	1.78951e+08	8.93866e+07	2.70682e+08	3720.5	1631	6968
0.382708	1.80956e+08	8.88104e+07	2.69196e+08	3720.5	1631	6968
0.382917	1.77567e+08	8.91192e+07	2.69291e+08	3720.5	1631	6968
0.383125	1.77763e+08	8.83059e+07	2.68652e+08	3720.5	1631	6968
0.383333	1.77467e+08	8.93406e+07	2.72001e+08	3720.5	1631	6968
0.383542	1.78319e+08	8.94615e+07	2.72754e+08	3720.5	1631	6968
0.38375	1.77376e+08	9.00082e+07	2.74382e+08	3720.5	1631	6968
0.383958	1.80509e+08	9.01966e+07	2.72843e+08	3720.5	1631	6968
0.384167	1.78437e+08	8.89246e+07	2.75093e+08	3720.5	1631	6968
0.384375	1.79607e+08	9.00171e+07	2.74805e+08	3720.5	1631	6968
0.384583	1.76028e+08	9.01149e+07	2.76522e+08	3720.5	1631	6968
0.384792	1.75649e+08	8.9039e+07	2.79004e+08	3720.5	1631	6968
0.385	1.74645e+08	8.94465e+07	2.8221e+08	3720.5	1631	6968
0.385208	1.74179e+08	8.97886e+07	2.81936e+08	3720.5	1631	6968
0.385417	1.73711e+08	8.91913e+07	2.85673e+08	3720.5	1631	6968
0.385625	1.74303e+08	8.96971e+07	2.8633e+08	3720.5	1631	6968
0.385833	1.74803e+08	8.9236e+07	2.86051e+08	3720.5	1631	6968
0.386042	1.75163e+08	8.9492e+07	2.90076e+08	3720.5	1631	6968
0.38625	1.76004e+08	8.99623e+07	2.93125e+08	3720.5	1631	6968
0.386458	1.76434e+08	9.0131e+07	2.92642e+08	3720.5	1631	6968
0.386667	1.75997e+08	9.21285e+07	2.89866e+08	3720.5	1631	6968
0.386875	1.77332e+08	9.4197e+07	2.87662e+08	3720.5	1631	6968
0.387083	1.76209e+08	9.37773e+07	2.88022e+08	3720.5	1631	6968
0.387292	1.78186e+08	9.40647e+07	2.87986e+08	3720.5	1631	6968
0.3875	1.78124e+08	9.32827e+07	2.86468e+08	3720.5	1631	6968
0.387708	1.77676e+08	9.70482e+07	2.85398e+08	3720.5	1631	6968
0.387917	1.78794e+08	9.69001e+07	2.84363e+08	3720.5	1631	6968
0.388125	1.79563e+08	9.93911e+07	2.82754e+08	3720.5	1631	6968
0.388333	1.78634e+08	9.53281e+07	2.82936e+08	3720.5	1631	6968
0.388542	1.78897e+08	9.58732e+07	2.81145e+08	3720.5	1631	6968
0.38875	1.8185e+08	9.63524e+07	2.80712e+08	3720.5	1631	6968
0.388958	1.81278e+08	9.64536e+07	2.79666e+08	3720.5	1631	6968
0.389167	1.77604e+08	9.56295e+07	2.79086e+08	3720.5	1631	6968
0.389375	1.79948e+08	9.70516e+07	2.79218e+08	3720.5	1631	6968
0.389583	1.79032e+08	9.8214e+07	2.80871e+08	3720.5	1631	6968
0.389792	1.77189e+08	9.80721e+07	2.79979e+08	3720.5	1631	6968
0.39	1.77873e+08	9.80705e+07	2.84046e+08	3720.5	1631	6968
0.390208	1.79171e+08	9.78806e+07	2.84333e+08	3720.5	1631	6968
0.390417	1.76662e+08	9.66595e+07	2.8342e+08	3720.5	1631	6968
0.390625	1.77177e+08	9.56663e+07	2.83777e+08	3720.5	1631	6968
0.390833	1.77432e+08	9.50425e+07	2.79527e+08	3720.5	1631	6968
0.391042	1.76439e+08	9.56536e+07	2.79525e+08	3720.5	1631	6968
0.39125	1.76738e+08	1.02547e+08	2.80652e+08	3720.5	1631	6968
0.391458	1.775e+08	1.08999e+08	2.85139e+08	3720.5	1631	6968
0.391667	1.78276e+08	9.67758e+07	2.83556e+08	3720.5	1631	6968
0.391875	1.77321e+08	1.05662e+08	2.84073e+08	3720.5	1631	6968
0.392083	1.76483e+08	1.08678e+08	2.79694e+08	3720.5	1631	6968
0.392292	1.78329e+08	1.0979e+08	2.79701e+08	3720.5	1631	6968
0.3925	1.77409e+08	1.10184e+08	2.77119e+08	3720.5	1631	6968
0.392708	1.79515e+08	1.12287e+08	2.77097e+08	3720.5	1631	6968
0.392917	1.83069e+08	1.12703e+08	2.7736e+08	3720.5	1631	6968
0.393125	1.80002e+08	1.13813e+08	2.76906e+08	3720.5	1631	6968
0.393333	1.81421e+08	1.16586e+08	2.77055e+08	3720.5	1631	6968
0.393542	1.83479e+08	1.13833e+08	2.76927e+08	3720.5	1631	6968
0.39375	1.84137e+08	9.334e+07	2.777e+08	3720.5	1631	6968
0.393958	1.83588e+08	9.29288e+07	2.80359e+08	3720.5	1631	6968
0.394167	1.82718e+08	9.26442e+07	2.8244e+08	3720.5	1631	6968
0.394375	1.82024e+08	9.38686e+07	2.82503e+08	3720.5	1631	6968
0.394583	1.81565e+08	9.61778e+07	2.86543e+08	3720.5	1631	6968
0.394792	1.82221e+08	1.06211e+08	2.89061e+08	3720.5	1631	6968
0.395	1.81798e+08	1.11635e+08	2.88269e+08	3720.5	1631	6968
0.395208	1.83617e+08	1.10515e+08	2.87732e+08	3720.5	1631	6968
0.395417	1.83448e+08	1.1202e+08	2.88638e+08	3720.5	1631	6968
0.395625	1.84573e+08	1.01295e+08	2.91394e+08	3720.5	1631	6968
0.395833	1.83914e+08	9.30227e+07	2.91127e+08	3720.5	1631	6968
0.396042	1.83961e+08	9.30341e+07	2.90172e+08	3720.5	1631	6968
0.39625	1.84664e+08	9.40615e+07	2.92866e+08	3720.5	1631	6968
0.396458	1.83747e+08	9.51171e+07	2.92778e+08	3720.5	1631	6968
0.396667	1.8316e+08	9.59073e+07	2.90624e+08	3720.5	1631	6968
0.396875	1.81219e+08	9.64358e+07	2.91892e+08	3720.5	1631	6968
0.397083	1.80101e+08	1.14248e+08	2.91857e+08	3720.5	1631	6968
0.397292	1.83731e+08	1.08166e+08	2.90438e+08	3720.5	1631	6968
0.3975	1.84571e+08	9.73124e+07	2.93893e+08	3720.5	1631	6968
0.397708	1.83117e+08	9.77514e+07	2.92597e+08	3720.5	1631	6968
0.397917	1.85347e+08	9.71312e+07	2.94591e+08	3720.5	1631	6968
0.398125	1.88796e+08	9.84947e+07	2.97037e+08	3720.5	1631	6968
0.398333	1.8563e+08	9.90301e+07	2.96195e+08	3720.5	1631	6968
0.398542	1.85761e+08	9.9533e+07	2.95954e+08	3720.5	1631	6968
0.39875	1.83597e+08	9.92523e+07	2.98304e+08	3720.5	1631	6968
0.398958	1.84053e+08	9.95843e+07	2.96711e+08	3720.5	1631	6968
0.399167	1.86038e+08	9.92994e+07	2.97863e+08	3720.5	1631	6968
0.399375	1.87943e+08	9.9208e+07	2.95472e+08	3720.5	1631	6968
0.399583	1.88482e+08	9.82811e+07	2.93792e+08	3720.5	1631	6968
0.399792	1.91566e+08	9.84437e+07	2.93485e+08	3720.5	1631	6968
0.4	1.92024e+08	9.76331e+07	2.88734e+08	3720.5	1631	6968
0.400208	1.91251e+08	9.97241e+07	2.9105e+08	3720.5	1631	6968
0.400417	1.90891e+08	1.08577e+08	2.92944e+08	3720.5	1631	6968
0.400625	1.90405e+08	1.07223e+08	2.96015e+08	3720.5	1631	6968
0.400833	1.89411e+08	9.63858e+07	2.95906e+08	3720.5	1631	6968
0.401042	1.8912e+08	9.5809e+07	3.00419e+08	3720.5	1631	6968
0.40125	1.8927e+08	9.65166e+07	3.02779e+08	3720.5	1631	6968
0.401458	1.90788e+08	9.75626e+07	3.05256e+08	3720.5	1631	6968
0.401667	1.89849e+08	9.8269e+07	3.1075e+08	3720.5	1631	6968
0.401875	1.87784e+08	9.69585e+07	3.08715e+08	3720.5	1631	6968
0.402083	1.88003e+08	9.85839e+07	3.1002e+08	3720.5	1631	6968
0.402292	1.88681e+08	9.99817e+07	3.14289e+08	3720.5	1631	6968
0.4025	1.87985e+08	9.96587e+07	3.16366e+08	3720.5	1631	6968
0.402708	1.90325e+08	9.96163e+07	3.14843e+08	3720.5	1631	6968
0.402917	1.91387e+08	9.91899e+07	3.11769e+08	3720.5	1631	6968
0.403125	1.91218e+08	9.85819e+07	3.14533e+08	3720.5	1631	6968
0.403333	1.92284e+08	9.89563e+07	3.15337e+08	3720.5	1631	6968
0.403542	1.9471e+08	9.99485e+07	3.17777e+08	3720.5	1631	6968
0.40375	1.93726e+08	1.00172e+08	3.11531e+08	3720.5	1631	6968
0.403958	1.96646e+08	1.00055e+08	3.08818e+08	3720.5	1631	6968
0.404167	1.95523e+08	1.02195e+08	3.08116e+08	3720.5	1631	6968
0.404375	1.95322e+08	1.02655e+08	3.11597e+08	3720.5	1631	6968
0.404583	1.98221e+08	1.02367e+08	3.1286e+08	3720.5	1631	6968
0.404792	1.94686e+08	1.03489e+08	3.14047e+08	3720.5	1631	6968
0.405	1.98305e+08	1.03349e+08	3.13413e+08	3720.5	1631	6968
0.405208	1.99775e+08	1.05001e+08	3.11925e+08	3720.5	1631	6968
0.405417	1.9685e+08	1.04633e+08	3.16365e+08	3720.5	1631	6968
0.405625	2.01501e+08	1.02888e+08	3.12938e+08	3720.5	1631	6968
0.405833	2.01987e+08	1.01764e+08	3.14308e+08	3720.5	1631	6968
0.406042	2.01083e+08	1.00809e+08	3.16056e+08	3720.5	1631	6968
0.40625	2.01161e+08	1.01933e+08	3.09765e+08	3720.5	1631	6968
0.406458	2.00062e+08	1.04153e+08	3.11897e+08	3720.5	1631	6968
0.406667	1.98983e+08	1.03896e+08	3.13054e+08	3720.5	1631	6968
0.406875	1.99565e+08	1.04552e+08	3.11318e+08	3720.5	1631	6968
0.407083	2.0022e+08	1.05154e+08	3.08385e+08	3720.5	1631	6968
0.407292	2.01599e+08	1.07651e+08	3.11573e+08	3720.5	1631	6968
0.4075	2.04411e+08	1.07322e+08	3.09731e+08	3720.5	1631	6968
0.407708	2.04093e+08	1.05632e+08	3.07962e+08	3720.5	1631	6968
0.407917	2.04422e+08	1.06234e+08	3.05121e+08	3720.5	1631	6968
0.408125	2.05644e+08	1.06434e+08	3.04368e+08	3720.5	1631	6968
0.408333	2.03522e+08	1.06524e+08	3.07598e+08	3720.5	1631	6968
0.408542	2.04467e+08	1.05871e+08	3.05994e+08	3720.5	1631	6968
0.40875	2.07617e+08	1.05546e+08	3.08378e+08	3720.5	1631	6968
0.408958	2.05737e+08	1.04722e+08	3.13612e+08	3720.5	1631	6968
0.409167	2.06695e+08	1.03557e+08	3.14697e+08	3720.5	1631	6968
0.409375	2.04943e+08	1.03829e+08	3.13637e+08	3720.5	1631	6968
0.409583	2.05363e+08	1.05286e+08	3.13312e+08	3720.5	1631	6968
0.409792	2.04054e+08	1.05527e+08	3.13932e+08	3720.5	1631	6968
0.41	2.04922e+08	1.05378e+08	3.11164e+08	3720.5	1631	6968
0.410208	2.03311e+08	1.05183e+08	3.13649e+08	3720.5	1631	6968
0.410417	2.03767e+08	1.05497e+08	3.13667e+08	3720.5	1631	6968
0.410625	2.04424e+08	1.06169e+08	3.1697e+08	3720.5	1631	6968
0.410833	2.04658e+08	1.07804e+08	3.17087e+08	3720.5	1631	6968
0.411042	2.05648e+08	1.07757e+08	3.16983e+08	3720.5	1631	6968
0.41125	2.06104e+08	1.06375e+08	3.19693e+08	3720.5	1631	6968
0.411458	2.05531e+08	1.06754e+08	3.15791e+08	3720.5	1631	6968
0.411667	2.06467e+08	1.08639e+08	3.18113e+08	3720.5	1631	6968
0.411875	2.06582e+08	1.10062e+08	3.1886e+08	3720.5	1631	6968
0.412083	2.06198e+08	1.12125e+08	3.20114e+08	3720.5	1631	6968
0.412292	2.08043e+08	1.10642e+08	3.17598e+08	3720.5	1631	6968
0.4125	2.0812e+08	1.0879e+08	3.17393e+08	3720.5	1631	6968
0.412708	2.0837e+08	1.0802e+08	3.23083e+08	3720.5	1631	6968
0.412917	2.09168e+08	1.09525e+08	3.24289e+08	3720.5	1631	6968
0.413125	2.10354e+08	1.08517e+08	3.19766e+08	3720.5	1631	6968
0.413333	2.11226e+08	1.08159e+08	3.22575e+08	3720.5	1631	6968
0.413542	2.12469e+08	1.07987e+08	3.24518e+08	3720.5	1631	6968
0.41375	2.1156e+08	1.08489e+08	3.2458e+08	3720.5	1631	6968
0.413958	2.12061e+08	1.08445e+08	3.26498e+08	3720.5	1631	6968
0.414167	2.12006e+08	1.08628e+08	3.22148e+08	3720.5	1631	6968
0.414375	2.11375e+08	1.09611e+08	3.22276e+08	3720.5	1631	6968
0.414583	2.11259e+08	1.11234e+08	3.23512e+08	3720.5	1631	6968
0.414792	2.10682e+08	1.11679e+08	3.21483e+08	3720.5	1631	6968
0.415	2.11506e+08	1.11807e+08	3.21452e+08	3720.5	1631	6968
0.415208	2.11164e+08	1.12286e+08	3.25019e+08	3720.5	1631	6968
0.415417	2.12699e+08	1.11421e+08	3.22411e+08	3720.5	1631	6968
0.415625	2.12422e+08	1.09623e+08	3.18567e+08	3720.5	1631	6968
0.415833	2.11728e+08	1.09611e+08	3.20377e+08	3720.5	1631	6968
0.416042	2.11982e+08	1.09523e+08	3.2128e+08	3720.5	1631	6968
0.41625	2.12317e+08	1.10488e+08	3.21587e+08	3720.5	1631	6968
[truncated: 31,602 more rows]
