# Supplementary material for: Bacterial population dynamics during colonization of solid tumors
Source: Mol Syst Biol. 2025 Dec 15;22(3):412–34. doi: 10.1038/s44320-025-00175-5 (PMC12953616; doi:10.1038/s44320-025-00175-5)
Supplement: Supplementary file 10 — Source data Fig. 5 [file 44320_2025_175_MOESM10_ESM.zip › Figure 5/5D/Fig5D.xlsx]

## Sheet: Sheet1
time (simulation)	CFUs median (simulation)	CFUs first quartile (simulation)	CFUs third quartile (simulation)	barcode number median (simulation)	barcode number first quartile (simulation)	barcode number third quartile (simulation)		time (data)	CFUs (data)										barcode number (data)
0	3105399	3105399	3105399	39091	39091	39091		0	3105399	3105399	3105399	3105399	3105399	3105399	3105399	3105399	3105399	3105399	39091	39091	39091	39091	39091	39091	39091	39091	39091	39091
0.01	41.1485	17.4124	130.086	41	17	127.25		1	2.84724e+07	8.15828e+07	5.99745e+08	1.83947e+08	4.40681e+08	2.98396e+08	2.36092e+08	5.24545e+08	1.45146e+08	0	30	22	928	118	20	55	41	167	30	0
0.02	41.6906	17.3957	130.509	41	17	127.25		3	6.92505e+09	8.2626e+08	4.92422e+09	2.14146e+09	3.78132e+09	4.12743e+09	1.91079e+09	2.52433e+09	4.34671e+09	1.12154e+09	71	217	237	177	239	43	228	50	43	13
0.03	42.3591	17.1966	132.758	41	17	127.25		7	2.14641e+09	2.00574e+09	3.54945e+08	2.16646e+09	1.13549e+09	1.53157e+09	6.52666e+08	1.79717e+09	0	0	8	9	89	90	215	160	87	16	0	0
0.04	41.9851	17.3308	133.976	41	17	127.25
0.05	42.9813	18.1684	134.752	41	17	127.25
0.06	44.9933	17.8	136.198	41	17	127.25
0.07	44.9509	18.0456	136.709	41	17	127.25
0.08	46.4307	18.169	137.48	41	17	127.25
0.09	47.5269	18.41	137.003	41	17	127.25
0.1	48.1561	18.6748	139.747	41	17	127.25
0.11	47.6012	19.1573	141.059	41	17	127.25
0.12	47.5757	19.4012	142.778	41	17	127.25
0.13	47.2009	19.3277	144.341	41	17	127.25
0.14	47.3912	20.3284	147.245	41	17	127.25
0.15	49.1793	20.4182	148.04	41	17	127.25
0.16	49.4458	20.6799	150.323	41	17	127.25
0.17	48.596	20.1071	152.044	41	17	127.25
0.18	49.3342	20.228	152.714	41	17	127.25
0.19	49.168	20.6268	153.888	41	17	127.25
0.2	49.6558	21.0445	156.472	41	17	127.25
0.21	50.5918	21.3851	157.661	41	17	127.25
0.22	53.3141	21.6993	159.215	41	17	127.25
0.23	54.7752	21.8093	160.624	41	17	127.25
0.24	55.7781	23.0004	163.542	41	17	127.25
0.25	57.5626	22.1925	164.881	41	17	127.25
0.26	56.5551	22.3075	167.39	41	17	127.25
0.27	58.299	21.7513	169.681	41	17	127.25
0.28	57.3631	21.8557	170.749	41	17	127.25
0.29	57.6786	22.4209	171.624	41	17	127.25
0.3	57.04	22.6046	173.843	41	17	127.25
0.31	58.5642	22.5425	174.435	41	17	127.25
0.32	61.1288	22.9236	174.186	41	17	127.25
0.33	61.4429	23.6918	175.68	41	17	127.25
0.34	61.986	24.6809	178.176	41	17	127.25
0.35	64.8366	25.1771	181.352	41	17	127.25
0.36	67.0699	25.8566	181.515	41	17	127.25
0.37	66.3993	26.033	182.393	41	17	127.25
0.38	66.3552	26.8255	184.395	41	17	127.25
0.39	64.8032	29.3143	187.895	41	17	127.25
0.4	64.7072	29.0093	190.481	41	17	127.25
0.41	65.7366	30.4051	192.743	41	17	127.25
0.42	66.1324	29.8246	194.089	41	17	127.25
0.43	65.1547	30.98	195.866	41	17	127.25
0.44	66.7891	30.8663	198.4	41	17	127.25
0.45	67.8486	31.3152	200.32	41	17	127.25
0.46	69.5498	31.349	201.904	41	17	127.25
0.47	68.8555	32.0317	202.162	41	17	127.25
0.48	68.5547	31.4404	206.197	41	17	127.25
0.49	69.2612	32.5922	209.246	41	17	127.25
0.5	69.6497	33.34	215.01	41	17	127.25
0.51	69.9232	32.4224	216.232	41	17	127.25
0.52	70.939	35.037	219.868	41	17	127.25
0.53	70.0808	34.6001	222.351	41	17	127.25
0.54	68.9872	35.1719	223.996	41	17	127.25
0.55	68.3443	35.2098	227.5	41	17	127.25
0.56	67.3201	35.3129	229.951	41	17	127.25
0.57	68.911	36.1878	233.589	41	17	127.25
0.58	70.8571	38.7807	236.415	41	17	127.25
0.59	71.4219	38.2398	234.269	41	17	127.25
0.6	71.1142	39.0674	240.019	41	17	127.25
0.61	71.736	39.0791	237.904	41	17	127.25
0.62	72.1036	40.1988	238.979	41	17	127.25
0.63	72.5668	40.5786	242.78	41	17	127.25
0.64	73.24	39.7372	245.083	41	17	127.25
0.65	72.7807	41.2746	246.529	41	17	127.25
0.66	74.2346	40.8856	248.946	41	17	127.25
0.67	74.2154	40.9961	253.282	41	17	127.25
0.68	76.6373	41.5905	255.333	41	17	127.25
0.69	77.6247	41.815	256.39	41	17	127.25
0.7	78.62	41.8778	262.25	41	17	127.25
0.71	78.2278	41.1273	260.935	41	17	127.25
0.72	78.7214	39.8994	263.914	41	17	127.25
0.73	78.8424	39.4365	266.145	41	17	127.25
0.74	81.0341	41.4925	268.49	41	17	127.25
0.75	82.5041	43.3013	270.359	41	17	127.25
0.76	88.3885	43.2168	269.768	41	17	127.25
0.77	89.1859	41.0163	269.574	41	17	127.25
0.78	92.6434	42.1438	278.016	41	17	127.25
0.79	91.4567	39.7861	278.461	41	17	127.25
0.8	96.2387	38.7053	276.567	41	17	127.25
0.81	96.1762	38.1913	281.757	41	17	127.25
0.82	95.7387	40.3962	288.637	41	17	127.25
0.83	93.9497	40.766	291.908	41	17	127.25
0.84	96.7587	41.1522	301.888	41	17	127.25
0.85	98.785	42.8208	304.044	41	17	127.25
0.86	99.3696	43.289	312.421	41	17	127.25
0.87	101.252	43.8704	315.398	41	17	127.25
0.88	102.03	45.7261	315.68	41	17	127.25
0.89	107.535	46.9571	313.778	41	17	127.25
0.9	110.536	48.7181	311.44	41	17	127.25
0.91	115.363	50.819	319.443	41	17	127.25
0.92	117.882	52.2649	319.513	41	17	127.25
0.93	119.772	54.1111	330.056	41	17	127.25
0.94	118.108	54.3878	329.632	41	17	127.25
0.95	120.578	55.5423	336.05	41	17	127.25
0.96	124.584	54.5846	339.263	41	17	127.25
0.97	130.275	54.6247	347.712	41	17	127.25
0.98	129.601	55.0982	344.516	41	17	127.25
0.99	133.352	52.9121	336.116	41	17	127.25
1	132.865	52.8826	342.538	41	17	127.25
1.01	133.314	51.5067	347.409	41	17	127.25
1.02	128.51	54.5932	356.523	41	17	127.25
1.03	131.771	57.2132	353.698	41	17	127.25
1.04	142.149	60.4894	360.01	41	17	127.25
1.05	137.846	60.3932	359.708	41	17	127.25
1.06	128.07	64.3216	357.495	41	17	127.25
1.07	129.441	65.0923	356.335	41	17	127.25
1.08	126.391	65.5531	353.045	41	17	127.25
1.09	129.246	64.9015	358.481	41	17	127.25
1.1	130.948	63.562	355.3	41	17	127.25
1.11	133.749	63.0349	362.658	41	17	127.25
1.12	134.728	64.7092	362.251	41	17	127.25
1.13	132.526	64.9009	358.905	41	17	127.25
1.14	133.473	64.3751	356.593	41	17	127.25
1.15	144.585	66.0356	357.557	41	17	127.25
1.16	140.137	65.7034	366.042	41	17	127.25
1.17	141.924	64.3655	368.562	41	17	127.25
1.18	142.95	64.6935	366.777	41	17	127.25
1.19	142.475	65.8867	369.057	41	17	127.25
1.2	148.937	66.8116	374.914	41	17	127.25
1.21	150.937	66.4332	375.301	41	17	127.25
1.22	147.338	65.8101	379.294	41	17	127.25
1.23	146.612	64.3278	387.446	41	17	127.25
1.24	142.952	67.9314	382.453	41	17	127.25
1.25	142.249	69.3963	391.428	41	17	127.25
1.26	144.777	66.0388	396.466	41	17	127.25
1.27	154.206	67.9593	401.148	41	17	127.25
1.28	155.1	68.5282	399.77	41	17	127.25
1.29	155.067	69.5896	400.368	41	17	127.25
1.3	163.356	71.7256	410.321	41	17	127.25
1.31	159.514	71.0405	419.796	41	17	127.25
1.32	155.007	72.6035	427.906	41	17	127.25
1.33	153.85	72.7855	433.639	41	17	127.25
1.34	152.155	73.7914	440.223	41	17	127.25
1.35	158.077	75.0809	452.346	41	17	127.25
1.36	157.077	76.6729	453.199	41	17	127.25
1.37	158.135	73.3659	456.88	41	17	127.25
1.38	159.585	73.2428	458.195	41	17	127.25
1.39	159.079	72.0713	469.443	41	17	127.25
1.4	160.238	74.0875	466.852	41	17	127.25
1.41	169.912	75.5895	484.93	41	17	127.25
1.42	171.247	76.0901	480.031	41	17	127.25
1.43	174.612	75.8871	481.15	41	17	127.25
1.44	185.505	78.5262	496.154	41	17	127.25
1.45	182.554	78.7721	505.304	41	17	127.25
1.46	180.748	79.0583	517.268	41	17	127.25
1.47	184.071	78.2194	528.864	41	17	127.25
1.48	185.394	79.8571	529.337	41	17	127.25
1.49	188.32	80.4437	526.584	41	17	127.25
1.5	192.853	82.6145	526.897	41	17	127.25
1.51	182.71	82.1585	521.044	41	17	127.25
1.52	180.855	84.2904	520.5	41	17	127.25
1.53	176.568	86.3233	530.309	41	17	127.25
1.54	177.161	85.2054	530.748	41	17	127.25
1.55	182.925	82.3019	544.081	41	17	127.25
1.56	194.002	83.6225	539.615	41	17	127.25
1.57	192.299	83.171	546.849	41	17	127.25
1.58	201.425	83.3588	558.786	41	17	127.25
1.59	203.142	82.907	566.882	41	17	127.25
1.6	209.454	82.7259	575.584	41	17	127.25
1.61	211.76	91.2113	585.741	41	17	127.25
1.62	210.764	78.9756	586.919	41	17	127.25
1.63	214.632	81.1893	602.587	41	17	127.25
1.64	216.267	79.7774	624.76	41	17	127.25
1.65	217.11	80.4427	630.535	41	17	127.25
1.66	238.773	82.6592	631.373	41	17	127.25
1.67	245.982	82.1619	641.928	41	17	127.25
1.68	244.043	86.8894	654.197	41	17	127.25
1.69	251.42	87.9624	671.335	41	17	127.25
1.7	252.988	89.9568	690.513	41	17	127.25
1.71	262.334	90.3288	700.829	41	17	127.25
1.72	273.216	92.7907	711.251	41	17	127.25
1.73	275.623	91.8253	723.062	41	17	127.25
1.74	271.83	93.6246	703.199	41	17	127.25
1.75	275.496	99.4621	732.423	41	17	127.25
1.76	276.975	102.152	754.003	41	17	127.25
1.77	275.531	106.361	763.552	41	17	127.25
1.78	277.491	113.135	766.55	41	17	127.25
1.79	283.603	110.623	780.457	41	17	127.25
1.8	298.113	112.073	818.705	41	17	127.25
1.81	285.454	110.661	816.78	41	17	127.25
1.82	279.15	114.782	834.175	41	17	127.25
1.83	285.122	117.697	839.643	41	17	127.25
1.84	290.578	116.227	863.112	41	17	127.25
1.85	300.791	117.188	863.252	41	17	127.25
1.86	290.968	120.959	869.584	41	17	127.25
1.87	285.404	115.126	882.224	41	17	127.25
1.88	285.933	118.738	902.963	41	17	127.25
1.89	282.594	123.759	890.78	41	17	127.25
1.9	286.154	123.521	899.71	41	17	127.25
1.91	286.544	121.033	895.157	41	17	127.25
1.92	298.154	119.995	889.007	41	17	127.25
1.93	303.583	120.458	881.594	41	17	127.25
1.94	301.867	117.681	902.187	41	17	127.25
1.95	280.726	118.419	896.058	41	17	127.25
1.96	292.99	126.115	916.793	41	17	127.25
1.97	280.231	129.77	925.793	41	17	127.25
1.98	277.021	122.123	933.349	41	17	127.25
1.99	296.063	122.071	926.946	41	17	127.25
2	282.26	122.16	938.032	41	17	127.25
2.01	338.224	119.272	946.171	41	17	127.25
2.02	354.983	118.824	947.721	41	17	127.25
2.03	322.924	115.199	967.972	41	17	127.25
2.04	332.187	119.044	995.85	41	17	127.25
2.05	315.76	119.939	1006.27	41	17	127.25
2.06	323.762	116.623	1017.7	41	17	127.25
2.07	336.897	117.023	1021.77	41	17	127.25
2.08	337.601	115.832	1010.07	41	17	127.25
2.09	346.069	119.159	1038.94	41	17	127.25
2.1	355.68	120.942	1051.62	41	17	127.25
2.11	392.513	123.619	1056.33	41	17	127.25
2.12	389.918	120.499	1067.63	41	17	127.25
2.13	387.2	126.66	1058.49	41	17	127.25
2.14	402.614	128.56	1057.36	41	17	127.25
2.15	411.177	129.486	1039.69	41	17	127.25
2.16	427.768	130.593	1053.99	41	17	127.25
2.17	424.954	134.005	1074.24	41	17	127.25
2.18	422.513	133.55	1091.54	41	17	127.25
2.19	437.763	132.589	1124.13	41	17	127.25
2.2	397.407	141.558	1122.96	41	17	127.25
2.21	421.746	141.349	1122.19	41	17	127.25
2.22	424.129	147.062	1149.34	41	17	127.25
2.23	430.674	142.729	1180.95	41	17	127.25
2.24	450.003	149.882	1168.34	41	17	127.25
2.25	453.927	150.233	1183.62	41	17	127.25
2.26	463.468	145.811	1204.94	41	17	127.25
2.27	486.473	147.997	1215.14	41	17	127.25
2.28	528.969	163.908	1232	41	17	127.25
2.29	578.958	161.722	1262.08	41	17	127.25
2.3	619.014	162.425	1294.24	41	17	127.25
2.31	628.07	159.365	1287.47	41	17	127.25
2.32	630.837	159.157	1308.07	41	17	127.25
2.33	615.124	156.026	1346.17	41	17	127.25
2.34	613.205	151.347	1363.86	41	17	127.25
2.35	628.868	143.17	1384.39	41	17	127.25
2.36	637.677	143.029	1394.01	41	17	127.25
2.37	610.763	148.192	1431.61	41	17	127.25
2.38	598.407	151.612	1462.86	41	17	127.25
2.39	641.295	156.576	1447.16	41	17	127.25
2.4	619.418	174.166	1444.49	41	17	127.25
2.41	594.586	185.515	1484.24	41	17	127.25
2.42	602.018	192.366	1457.93	41	17	127.25
2.43	627.419	200.349	1455.73	41	17	127.25
2.44	648.215	199.297	1472.56	41	17	127.25
2.45	658.115	207.783	1486.47	41	17	127.25
2.46	659.649	203.859	1541.8	41	17	127.25
2.47	683.064	202.443	1575.34	41	17	127.25
2.48	717.069	208.134	1619.11	41	17	127.25
2.49	691.684	209.377	1613.08	41	17	127.25
2.5	701.83	214.325	1646.91	41	17	127.25
2.51	715.085	215.752	1639.94	41	17	127.25
2.52	724.466	205.402	1651.13	41	17	127.25
2.53	730.945	207.372	1728.82	41	17	127.25
2.54	727.458	197.226	1766.98	41	17	127.25
2.55	742.503	196.588	1796.64	41	17	127.25
2.56	702.284	191.193	1783.22	41	17	127.25
2.57	756.033	186.629	1790.63	41	17	127.25
2.58	724.324	192.605	1841.1	41	17	127.25
2.59	750.907	182.495	1846.39	41	17	127.25
2.6	759.38	173.244	1859.81	41	17	127.25
2.61	749.728	175.935	1887.81	41	17	127.25
2.62	760.583	187.373	1843.25	41	17	127.25
2.63	786.98	182.544	1855.98	41	17	127.25
2.64	795.621	182.365	1806.88	41	17	127.25
2.65	802.124	183.57	1749.57	41	17	127.25
2.66	834.342	189.512	1752.27	41	17	127.25
2.67	783.792	189.998	1808.67	41	17	127.25
2.68	758.798	184.771	1869.52	41	17	127.25
2.69	796.528	177.978	1835.06	41	17	127.25
2.7	822.306	176.828	1873.61	41	17	127.25
2.71	888.719	184.16	1930.63	41	17	127.25
2.72	883.096	180.876	1832.58	41	17	127.25
2.73	894.781	193.998	1816.58	41	17	127.25
2.74	887.093	196.62	1810.56	41	17	127.25
2.75	900.991	204.811	1845.59	41	17	127.25
2.76	902.701	205.808	1902.85	41	17	127.25
2.77	908.733	209.276	1931.45	41	17	127.25
2.78	898.262	224.431	2008.23	41	17	127.25
2.79	876.617	225.851	2004.38	41	17	127.25
2.8	864.402	223.704	1995.5	41	17	127.25
2.81	858.482	224.161	2112.17	41	17	127.25
2.82	867.598	218.343	2194.34	41	17	127.25
2.83	897.404	223.943	2328.36	41	17	127.25
2.84	900.807	215.537	2342.01	41	17	127.25
2.85	893.644	214.088	2360.23	41	17	127.25
2.86	915.27	213.644	2363.1	41	17	127.25
2.87	901.28	211.674	2410	41	17	127.25
2.88	886.14	226.894	2514.11	41	17	127.25
2.89	889.864	226.713	2585.33	41	17	127.25
2.9	868.563	243.328	2561.38	41	17	127.25
2.91	903.762	224.275	2625.65	41	17	127.25
2.92	908.8	222.687	2619.85	41	17	127.25
2.93	926.213	224.341	2675.28	41	17	127.25
2.94	902.22	228.03	2703.6	41	17	127.25
2.95	897.273	227.775	2694.35	41	17	127.25
2.96	895.178	236.017	2765.18	41	17	127.25
2.97	944.534	228.662	2859.55	41	17	127.25
2.98	978.473	234.786	2948.62	41	17	127.25
2.99	987.966	240.474	2883.98	41	17	127.25
3	1026.79	248.216	2944.54	41	17	127.25
3.01	1020.56	263.624	3018.94	41	17	127.25
3.02	1052.47	262.21	3077.02	41	17	127.25
3.03	989.795	258.683	3157.87	41	17	127.25
3.04	1055.08	266.209	3105.72	41	17	127.25
3.05	1092.19	273.065	3134.52	41	17	127.25
3.06	1109.1	277.931	3219.29	41	17	127.25
3.07	952.259	302.711	3293.63	41	17	127.25
3.08	1117.74	318.045	3366.23	41	17	127.25
3.09	1125.17	321.309	3381.96	41	17	127.25
3.1	1052.81	311.55	3149.07	41	17	127.25
3.11	1013.48	315.709	2931.45	41	17	127.25
3.12	932.592	304.106	2975.62	41	17	127.25
3.13	908.269	327.472	2841.47	41	17	127.25
3.14	934.373	294.287	2924.75	41	17	127.25
3.15	893.812	274.076	2824.59	41	17	127.25
3.16	935.734	249.072	2762.05	41	17	127.25
3.17	922.871	239.015	2943.61	41	17	127.25
3.18	925.952	229.673	3046.1	41	17	127.25
3.19	956.847	240.079	3062.64	41	17	127.25
3.2	917.893	248.369	3008.39	41	17	127.25
3.21	925.362	247.155	3082.17	41	17	127.25
3.22	932.115	234.639	2994.17	41	17	127.25
3.23	1008.33	236.677	2994.18	41	17	127.25
3.24	990.691	252.896	3079.28	41	17	127.25
3.25	986.444	236.47	3143.25	41	17	127.25
3.26	964.341	226.97	3270.85	41	17	127.25
3.27	993.137	226.339	3279.2	41	17	127.25
3.28	1048.31	226.861	3323.24	41	17	127.25
3.29	1002.73	226.21	3341.66	41	17	127.25
3.3	1043.55	232.955	3343.53	41	17	127.25
3.31	1084.68	229.122	3271.07	41	17	127.25
3.32	1044.05	232.402	3389.03	41	17	127.25
3.33	1097.52	230.328	3470.29	41	17	127.25
3.34	1093.14	229.822	3342.82	41	17	127.25
3.35	1125.58	225.261	3503.75	41	17	127.25
3.36	1212.53	235.177	3452.33	41	17	127.25
3.37	1154.58	225.384	3338.54	41	17	127.25
3.38	1200.01	214.885	3337.21	41	17	127.25
3.39	1213.38	209.487	3427.86	41	17	127.25
3.4	1260.66	227.269	3336.34	41	17	127.25
3.41	1328.73	235.144	3349.09	41	17	127.25
3.42	1355.2	241.803	3320.5	41	17	127.25
3.43	1367.71	256.333	3264.48	41	17	127.25
3.44	1374.38	272.978	3295.06	41	17	127.25
3.45	1286.85	274.699	3355.29	41	17	127.25
3.46	1272.27	266.145	3316.08	41	17	127.25
3.47	1397.1	274.932	3469.18	41	17	127.25
3.48	1439.16	275.785	3448.37	41	17	127.25
3.49	1570.96	257.932	3462.12	41	17	127.25
3.5	1619.37	269.001	3495.26	41	17	127.25
3.51	1641.59	245.242	3490.42	41	17	127.25
3.52	1723.54	243.358	3620.13	41	17	127.25
3.53	1637	249.368	3860.58	41	17	127.25
3.54	1766.35	235.341	3941.06	41	17	127.25
3.55	1852.19	241.908	4165.83	41	17	127.25
3.56	2000.55	243.854	4221.95	41	17	127.25
3.57	2066.5	242.948	4253.82	41	17	127.25
3.58	2083	244.259	4398.85	41	17	127.25
3.59	1988.44	251.405	4337.23	41	17	127.25
3.6	1965.51	275.054	4215.52	41	17	127.25
3.61	1938.79	270.198	4147.38	41	17	127.25
3.62	1980.23	292.678	4144.29	41	17	127.25
3.63	2039.37	292.896	4421.33	41	17	127.25
3.64	2189.15	315.936	4528.91	41	17	127.25
3.65	2257.24	317.354	4611.57	41	17	127.25
3.66	2115.24	312.465	4621.6	41	17	127.25
3.67	2114.4	320.084	4959.64	41	17	127.25
3.68	2171.78	317.947	4823.35	41	17	127.25
3.69	2248.09	337.267	4833.58	41	17	127.25
3.7	2142.12	339.633	4830.28	41	17	127.25
3.71	2164.02	352.734	4729.26	41	17	127.25
3.72	2344.12	336.937	4824.15	41	17	127.25
3.73	2391.38	330.258	4911.28	41	17	127.25
3.74	2355.42	334.011	5036.59	41	17	127.25
3.75	2352.59	341.937	4930.26	41	17	127.25
3.76	2369.31	337.524	5279.91	41	17	127.25
3.77	2355.7	334.132	5289.87	41	17	127.25
3.78	2218.98	326.606	5767.93	41	17	127.25
3.79	2145.23	345.819	5497.62	41	17	127.25
3.8	2124.99	360.729	5740.38	41	17	127.25
3.81	2038.65	339.194	5645.51	41	17	127.25
3.82	2027.89	380.497	5366.52	41	17	127.25
3.83	2111.57	406.991	5327.02	41	17	127.25
3.84	2000.74	420.738	5822.06	41	17	127.25
3.85	1988.7	413.452	5974.67	41	17	127.25
3.86	2113.37	400.458	6088.99	41	17	127.25
3.87	2060.6	428.996	5858.44	41	17	127.25
3.88	2088.5	416.45	5757.69	41	17	127.25
3.89	2185.89	460.297	5710.03	41	17	127.25
3.9	2103.38	510.494	6606.64	41	17	127.25
3.91	2100.07	522.64	6291.05	41	17	127.25
3.92	2079.98	537.426	6660.1	41	17	127.25
3.93	2057.58	556.612	6017.72	41	17	127.25
3.94	2039.62	550.225	5907.93	41	17	127.25
3.95	1969.72	532.797	6178.29	41	17	127.25
3.96	1955.06	537.952	6254.2	41	17	127.25
3.97	1976.44	529.311	6582.66	41	17	127.25
3.98	1966.24	553.59	6302.92	41	17	127.25
3.99	2098.82	557.189	6514.3	41	17	127.25
4	2061.11	563.224	6413.18	41	17	127.25
4.01	2048.35	535.591	6512.88	41	17	127.25
4.02	2076.55	532.73	6839.96	41	17	127.25
4.03	2116.93	518.746	6732.55	41	17	127.25
4.04	2129.98	534.493	7035.98	41	17	127.25
4.05	2077.89	530.115	6804.2	41	17	127.25
4.06	2039.14	509.834	6884.67	41	17	127.25
4.07	2102.84	501.798	7139.23	41	17	127.25
4.08	2017.86	517.064	7727.59	41	17	127.25
4.09	2069.98	519.833	7922.24	41	17	127.25
4.1	2148.04	547.641	7800.13	41	17	127.25
4.11	2125.2	542.97	7182.58	41	17	127.25
4.12	2148.34	505.227	7695.07	41	17	127.25
4.13	2204.01	505.251	6871.43	41	17	127.25
4.14	2242.18	514.508	7143.86	41	17	127.25
4.15	2440.82	512.798	6798.76	41	17	127.25
4.16	2693.89	512.051	7335.14	41	17	127.25
4.17	2813.34	505.523	7574.46	41	17	127.25
4.18	2978.1	513.282	7735.01	41	17	127.25
4.19	3175.82	532.937	8533.85	41	17	127.25
4.2	3373.34	569.716	8579.33	41	17	127.25
4.21	3332.26	618.551	8927.5	41	17	127.25
4.22	3123.31	638.134	9712.15	41	17	127.25
4.23	3079.62	633.757	10163.9	41	17	127.25
4.24	3060.96	688.463	10422.8	41	17	127.25
4.25	3249.62	723.251	10551.2	41	17	127.25
4.26	3168.3	727.174	10518.1	41	17	127.25
4.27	3102.77	685.402	10493.4	41	17	127.25
4.28	3154.48	708.866	10629.3	41	17	127.25
4.29	3459	723.356	10729	41	17	127.25
4.3	3411.03	704.24	10510.7	41	17	127.25
4.31	3367.26	683.335	10864.1	41	17	127.25
4.32	3304.77	678.496	11062.7	41	17	127.25
4.33	3540.71	704.732	10867.2	41	17	127.25
4.34	3655.39	726.36	11075.2	41	17	127.25
4.35	3881.31	722.29	11401.7	41	17	127.25
4.36	4063.8	715.919	11034.8	41	17	127.25
4.37	3785.24	673.815	11597.5	41	17	127.25
4.38	4063.12	703.28	11407.2	41	17	127.25
4.39	3887.89	690.096	11485.3	41	17	127.25
4.4	4338.94	657.89	11688.7	41	17	127.25
4.41	4517.04	728.104	11947.7	41	17	127.25
4.42	4578.74	739.288	12121.9	41	17	127.25
4.43	5002.35	757.053	12198	41	17	127.25
4.44	5038.35	803.38	12254.1	41	17	127.25
4.45	4744.21	866.021	12253.1	41	17	127.25
4.46	4796.92	917.429	12400.4	41	17	127.25
4.47	5029.94	938.628	12398.2	41	17	127.25
4.48	5010.25	879.802	12425.3	41	17	127.25
4.49	4855.46	916.974	12486.1	41	17	127.25
4.5	5195.53	914.756	13091.1	41	17	127.25
4.51	5244.82	957.343	13467.2	41	17	127.25
4.52	5074.36	959.311	13308.2	41	17	127.25
4.53	4868.95	918.643	13301.1	41	17	127.25
4.54	5119.01	990.639	13664	41	17	127.25
4.55	5305.36	1020.78	13777.1	41	17	127.25
4.56	5896.17	997.332	13651.1	41	17	127.25
4.57	5754.55	1002.24	13816.8	41	17	127.25
4.58	5165.89	1014.42	14153.9	41	17	127.25
4.59	5235.84	1015.83	14274.5	41	17	127.25
4.6	5235.86	1009.23	13749.4	41	17	127.25
4.61	5342.1	1021.1	13489.6	41	17	127.25
4.62	5182.04	1041.68	13020.5	41	17	127.25
4.63	5263.56	1021.58	12785.5	41	17	127.25
4.64	5595.93	1115.3	13821.9	41	17	127.25
4.65	5772.36	1116.37	14009.9	41	17	127.25
4.66	5553.96	1124.32	12447.5	41	17	127.25
4.67	5523.72	1133.03	12698	41	17	127.25
4.68	5493.15	1129.23	12911.5	41	17	127.25
4.69	5462.89	1164.79	13805.8	41	17	127.25
4.7	5594.79	1185.39	13604.8	41	17	127.25
4.71	5769.37	1117.03	13733.2	41	17	127.25
4.72	5699.14	1109.96	13719.1	41	17	127.25
4.73	6009.86	1088.48	14058.5	41	17	127.25
4.74	5986.11	1083.1	14993.6	41	17	127.25
4.75	5930.17	1056.2	15396.4	41	17	127.25
4.76	5486.34	1076.96	15706.8	41	17	127.25
4.77	5763.4	1124.18	15683.3	41	17	127.25
4.78	5763.85	1082.68	16503.2	41	17	127.25
4.79	5592.12	1133.14	15321.5	41	17	127.25
4.8	5730.78	1205.72	14122.1	41	17	127.25
4.81	5131.17	1261.7	14851.2	41	17	127.25
4.82	5019.84	1241.38	15061.9	41	17	127.25
4.83	4932.05	1184.24	16602.1	41	17	127.25
4.84	4830.77	1289.56	17212.8	41	17	127.25
4.85	4472.33	1371.16	17331.2	41	17	127.25
4.86	4743.6	1388.93	17618.4	41	17	127.25
4.87	4542.51	1436.25	16943.5	41	17	127.25
4.88	4432.53	1355.5	17027.9	41	17	127.25
4.89	4873.3	1338.32	16738.1	41	17	127.25
4.9	4866.92	1520.42	16891.2	41	17	127.25
4.91	5015.98	1514.24	16604.4	41	17	127.25
4.92	5357.21	1542.17	17078.1	41	17	127.25
4.93	5217.37	1644.91	17625	41	17	127.25
4.94	5478.35	1589.07	17614.3	41	17	127.25
4.95	5857.92	1533.87	18220.8	41	17	127.25
4.96	6161.67	1628.22	18238.2	41	17	127.25
4.97	5914.48	1599	18434.9	41	17	127.25
4.98	6036.4	1493.15	18256.8	41	17	127.25
4.99	5935.17	1483.71	18347.8	41	17	127.25
5	5966.58	1619.93	18987.5	41	17	127.25
5.01	5985.42	1651.85	19158.8	41	17	127.25
5.02	6691.13	1623.16	18923.7	41	17	127.25
5.03	6893.13	1584.75	19497.9	41	17	127.25
5.04	7092.23	1629.72	19751.9	41	17	127.25
5.05	7251.47	1759.3	19863.3	41	17	127.25
5.06	7475.06	1581.29	20071.3	41	17	127.25
5.07	7057.27	1533.51	19834.4	41	17	127.25
5.08	7616.17	1622.48	19760.6	41	17	127.25
5.09	7528.98	1699.23	20229.9	41	17	127.25
5.1	7791.19	1857.04	20551.9	41	17	127.25
5.11	7834	1874.06	21058.9	41	17	127.25
5.12	8124.92	1882.44	21301.5	41	17	127.25
5.13	8703.9	1885.73	21420.5	41	17	127.25
5.14	8235.92	1842.4	21050.6	41	17	127.25
5.15	8005.05	1857.08	21254.7	41	17	127.25
5.16	7761.91	1858.71	22291.7	41	17	127.25
5.17	7764.13	1968.81	21898.4	41	17	127.25
5.18	8349.12	2064.64	22160.1	41	17	127.25
5.19	7828.88	2032.06	22122	41	17	127.25
5.2	7510.45	2042.38	22388.9	41	17	127.25
5.21	7822.54	1972.61	22664	41	17	127.25
5.22	7768.89	1961.84	21822.3	41	17	127.25
5.23	7950.59	1972.8	22301.7	41	17	127.25
5.24	8830.17	1957.36	21972.1	41	17	127.25
5.25	9308.94	1948.26	22291	41	17	127.25
5.26	9556.35	2071.96	22083.2	41	17	127.25
5.27	9264.35	2130.68	23455.3	41	17	127.25
5.28	9466.31	2099.9	23569.5	41	17	127.25
5.29	10098.9	2022.67	23429.8	41	17	127.25
5.3	9975.71	1961.79	24654.1	41	17	127.25
5.31	9836.29	1983.16	24269	41	17	127.25
5.32	9748.78	2164.29	25005.7	41	17	127.25
5.33	10274.7	2090.76	25699.7	41	17	127.25
5.34	10570.2	2088.64	26361.4	41	17	127.25
5.35	10437.4	2173.45	25644.4	41	17	127.25
5.36	10545.2	2045.26	25285.2	41	17	127.25
5.37	11054.8	2102.17	26615.8	41	17	127.25
5.38	11236.5	2082.47	24517.5	41	17	127.25
5.39	11135.8	2167.37	24370.1	41	17	127.25
5.4	10732.5	2191.73	24595.7	41	17	127.25
5.41	10637.9	2171.62	25608.2	41	17	127.25
5.42	10740	2173.15	25704.2	41	17	127.25
5.43	10955.4	2310.82	25561.4	41	17	127.25
5.44	10622.4	2390.15	25656.6	41	17	127.25
5.45	10862.2	2468.39	26048.1	41	17	127.25
5.46	10966.3	2541.06	26137.1	41	17	127.25
5.47	11033.9	2504.27	25112.5	41	17	127.25
5.48	10824.5	2539.29	24942.5	41	17	127.25
5.49	11300.7	2586.46	24758.2	41	17	127.25
5.5	10621.9	2682.66	25353.7	41	17	127.25
5.51	10385.9	2667.85	27200.2	41	17	127.25
5.52	11554.2	2507.26	25776	41	17	127.25
5.53	10783.6	2652.22	26042.5	41	17	127.25
5.54	11211.4	2716.18	26135.3	41	17	127.25
5.55	11030	2642.18	26812.3	41	17	127.25
5.56	10746.2	2726.52	26949.9	41	17	127.25
5.57	11268.4	2721.43	27621.4	41	17	127.25
5.58	11301.1	2896.51	27707.8	41	17	127.25
5.59	11645	3074.38	28175.8	41	17	127.25
5.6	11596.6	3081.96	28832.2	41	17	127.25
5.61	11217.2	3261.93	28309.3	41	17	127.25
5.62	11706.6	3252.69	28915.3	41	17	127.25
5.63	12340.5	3241.36	29495.4	41	17	127.25
5.64	11851.4	3294.34	33271.1	41	17	127.25
5.65	12078.6	3249.46	37108.7	41	17	127.25
5.66	12270.6	3163.01	36493.9	41	17	127.25
5.67	12200.7	3162.78	36886.5	41	17	127.25
5.68	12207.6	3463.77	36767.4	41	17	127.25
5.69	12118	3593.95	37268	41	17	127.25
5.7	12252.1	3697.97	38997.1	41	17	127.25
5.71	12572.5	3811.68	40715	41	17	127.25
5.72	11704.9	3585.34	40091.1	41	17	127.25
5.73	11437	3646.9	39545.9	41	17	127.25
5.74	10883.1	3954.13	38553.3	41	17	127.25
5.75	12382.7	3989.5	39140.9	41	17	127.25
5.76	12275.6	3738.94	38897.6	41	17	127.25
5.77	12339.8	3526.85	39154.7	41	17	127.25
5.78	12145.3	3681.56	39439.3	41	17	127.25
5.79	12504.2	3754.27	39199.4	41	17	127.25
5.8	12981.1	4172.33	39632.2	41	17	127.25
5.81	12315.2	4259.58	39080	41	17	127.25
5.82	13936	4254.13	36852.7	41	17	127.25
5.83	14303.3	4227.07	37321.5	41	17	127.25
5.84	13599	4331.48	37490.3	41	17	127.25
5.85	13962.7	4785.02	38034.1	41	17	127.25
5.86	14638.9	4636.24	40196.8	41	17	127.25
5.87	14329.1	4585.63	38638.2	41	17	127.25
5.88	13786.9	4564.79	37553.6	41	17	127.25
5.89	13764.6	4768.29	38154.1	41	17	127.25
5.9	12146.2	4717.7	39365.4	41	17	127.25
5.91	11868.3	4911.02	39447.9	41	17	127.25
5.92	12353	5046.1	35429.1	41	17	127.25
5.93	11827.5	5569.7	37350.3	41	17	127.25
5.94	12323.8	5455.81	37672.1	41	17	127.25
5.95	12685.7	5477.52	37019.5	41	17	127.25
5.96	13153	5783.17	37109	41	17	127.25
5.97	13133.2	5724.31	38288	41	17	127.25
5.98	13402.7	5414.99	40147.6	41	17	127.25
5.99	13948.4	5964.92	40426	41	17	127.25
6	14018.6	6426.59	40073.7	41	17	127.25
6.01	14280.1	6104.49	41017.6	41	17	127.25
6.02	14791.3	6027.37	41826.8	41	17	127.25
6.03	13983.7	6051.94	42268.7	41	17	127.25
6.04	14208.8	6152.71	42097.7	41	17	127.25
6.05	14352.9	5595.89	39893.7	41	17	127.25
6.06	14370.6	5287.96	40818.9	41	17	127.25
6.07	15370.4	4870.77	44920.6	41	17	127.25
6.08	15735.5	4880.38	40973.5	41	17	127.25
6.09	15033.7	4848.85	41413.5	41	17	127.25
6.1	14832.1	5251.63	43465.6	41	17	127.25
6.11	15566.6	5197.87	41046.4	41	17	127.25
6.12	15999.4	4950.02	41554.8	41	17	127.25
6.13	17297.9	4972.34	46995.4	41	17	127.25
6.14	17929.2	5122.77	44639.1	41	17	127.25
6.15	19286.3	5201.26	45991.8	41	17	127.25
6.16	18850.8	5309.38	50470	41	17	127.25
6.17	17791.7	5072.73	50743.2	41	17	127.25
6.18	19229.4	5405.64	51612.4	41	17	127.25
6.19	18430.3	5034.29	52724.2	41	17	127.25
6.2	19562.5	4868.75	54655.1	41	17	127.25
6.21	20586.6	4800.78	56659.5	41	17	127.25
6.22	19573.6	4853.82	52207.3	41	17	127.25
6.23	19998.7	4754.81	53089.1	41	17	127.25
6.24	19864	4896.36	52748.5	41	17	127.25
6.25	19926.1	4835.56	57020.7	41	17	127.25
6.26	19724.4	4931.08	51889.3	41	17	127.25
6.27	19710.9	4898.45	57206.9	41	17	127.25
6.28	19605.2	4896.3	54810.3	41	17	127.25
6.29	20063.7	4891.24	57123.2	41	17	127.25
6.3	20632	5193.91	58899.7	41	17	127.25
6.31	21660.4	5215.74	60068.1	41	17	127.25
6.32	21364.1	5000.11	55814.2	41	17	127.25
6.33	20244.4	4861.25	57431.5	41	17	127.25
6.34	19706.3	4784.82	59557.2	41	17	127.25
6.35	21520.3	4495.12	60748.5	41	17	127.25
6.36	20836.6	4897.38	63314.6	41	17	127.25
6.37	21168.6	4984.19	61399.1	41	17	127.25
6.38	21141.2	5244.77	62133.1	41	17	127.25
6.39	23935.2	5247.71	64666.2	41	17	127.25
6.4	23655.5	5474	65403.4	41	17	127.25
6.41	23404	5361.66	66337.3	41	17	127.25
6.42	21424.5	5409.49	67786	41	17	127.25
6.43	24823.7	5657.21	66778.1	41	17	127.25
6.44	25200.3	5624.9	70327.6	41	17	127.25
6.45	25384.3	5878.02	67904.1	41	17	127.25
6.46	24065.8	6344.63	63663.2	41	17	127.25
6.47	23236.4	6440.43	67759	41	17	127.25
6.48	23673.5	6432.13	71238.7	41	17	127.25
6.49	23049.3	7098.77	74025.9	41	17	127.25
6.5	25394.6	7314.88	70955.7	41	17	127.25
6.51	25927.2	7696.42	73765.4	41	17	127.25
6.52	25674.9	7555.52	74879	41	17	127.25
6.53	26062.1	7657.57	77463.4	41	17	127.25
6.54	25742.8	7339.64	78150	41	17	127.25
6.55	26595.1	6962.44	78714.3	41	17	127.25
6.56	26889.2	6828.69	86224	41	17	127.25
6.57	27812.6	7002.62	83288.4	41	17	127.25
6.58	28339.1	7718.99	83038.4	41	17	127.25
6.59	27409.4	8414.55	83277.5	41	17	127.25
6.6	27234.7	8198.44	84610.6	41	17	127.25
6.61	27173.4	8380.12	83979.6	41	17	127.25
6.62	26466	8369.46	84415.4	41	17	127.25
6.63	27211.3	8123.32	91862.5	41	17	127.25
6.64	27014.9	7929.17	92683.1	41	17	127.25
6.65	26364.9	7922.91	94795.6	41	17	127.25
6.66	26103.2	8170.14	92720.9	41	17	127.25
6.67	26694.4	8371.82	92505	41	17	127.25
6.68	27206.2	8313.14	95043.3	41	17	127.25
6.69	28999.6	8405.36	90275.2	41	17	127.25
6.7	29913.2	8243.43	90657	41	17	127.25
6.71	28459.5	8296.01	92962.1	41	17	127.25
6.72	27474.3	8168.03	90005.7	41	17	127.25
6.73	27231.3	7749.02	93842.4	41	17	127.25
6.74	30626.6	7746.26	91317.7	41	17	127.25
6.75	28734.8	8088.32	98127.8	41	17	127.25
6.76	30144.7	8091.39	99318.6	41	17	127.25
6.77	31652.1	7790.18	98593.7	41	17	127.25
6.78	32484.4	8326.77	95731.6	41	17	127.25
6.79	32703.7	8885.26	96043.6	41	17	127.25
6.8	33487	9074.49	96804.2	41	17	127.25
6.81	33445.6	9243.14	94969.2	41	17	127.25
6.82	35072.9	9303.87	95312.8	41	17	127.25
6.83	35303.7	9176.34	95293.8	41	17	127.25
6.84	33339.8	9185	91765.2	41	17	127.25
6.85	31969.7	8825.03	93660.4	41	17	127.25
6.86	31722.1	9141.8	91915.1	41	17	127.25
6.87	33241.1	9488.11	94109.4	41	17	127.25
6.88	34842	10035.8	94983.6	41	17	127.25
6.89	36202.5	9763.07	95252.2	41	17	127.25
6.9	35742.1	10010.5	97464.8	41	17	127.25
6.91	34669	9851.66	98273.5	41	17	127.25
6.92	34146.5	9798.89	95837.1	41	17	127.25
6.93	33252.9	9718.54	94150	41	17	127.25
6.94	33247.5	9966.48	93272.6	41	17	127.25
6.95	32462.6	9883.44	91281.2	41	17	127.25
6.96	31153.6	9599.16	93344.4	41	17	127.25
6.97	29947.8	10062.2	93662.5	41	17	127.25
6.98	29034.4	10874.8	94132.9	41	17	127.25
6.99	27931.5	10814.6	90163	41	17	127.25
7	27725.9	10764.3	91415.5	41	17	127.25
7.01	31441.5	10826.1	93754	41	17	127.25
7.02	31338.6	11123.4	95069.6	41	17	127.25
7.03	32128.6	11171.1	96663	41	17	127.25
7.04	34075.9	10530.4	101118	41	17	127.25
7.05	33955.2	11405.9	103116	41	17	127.25
7.06	34349.7	12095.9	106161	41	17	127.25
7.07	35527.9	12083.4	108378	41	17	127.25
7.08	37599.5	11507.4	114739	41	17	127.25
7.09	37438.7	11972.3	117498	41	17	127.25
7.1	37242.3	11784.3	117375	41	17	127.25
7.11	37266.4	12183.4	124575	41	17	127.25
7.12	34523	11979.1	117235	41	17	127.25
7.13	35366.9	11055.6	111144	41	17	127.25
7.14	38250.3	11794	116282	41	17	127.25
7.15	36366.5	11434.7	115262	41	17	127.25
7.16	39333.2	12102.3	109816	41	17	127.25
7.17	38687.1	11998.5	112004	41	17	127.25
7.18	37384.6	11600	112977	41	17	127.25
7.19	37822.6	10928	113465	41	17	127.25
7.2	37967.5	11799.8	113136	41	17	127.25
7.21	38265.3	13337.4	112252	41	17	127.25
7.22	39426.4	13975.4	114102	41	17	127.25
7.23	40373.6	15554.3	115581	41	17	127.25
7.24	39838.5	14984.3	116982	41	17	127.25
7.25	38374.7	15334.6	116975	41	17	127.25
7.26	37448	14952.4	118327	41	17	127.25
7.27	35764	15297.5	112472	41	17	127.25
7.28	34365.5	17159.5	112497	41	17	127.25
7.29	35830.9	16976.1	114049	41	17	127.25
7.3	37019.1	17567.4	119679	41	17	127.25
7.31	43581.1	16777.4	125475	41	17	127.25
7.32	44793.9	16878.5	128929	41	17	127.25
7.33	45471.6	17596.9	132040	41	17	127.25
7.34	53785.5	17911.5	133707	41	17	127.25
7.35	51701.7	17548.2	131915	41	17	127.25
7.36	50815.7	17271.8	131839	41	17	127.25
7.37	51046.9	17078.6	137049	41	17	127.25
7.38	53394.5	18023.7	138748	41	17	127.25
7.39	52809.9	17037	138004	41	17	127.25
7.4	54245.7	18254.9	144030	41	17	127.25
7.41	52705.2	18526.2	147470	41	17	127.25
7.42	47339.9	19377.2	144952	41	17	127.25
7.43	48364.9	21191	151545	41	17	127.25
7.44	50401.1	20731.5	149075	41	17	127.25
7.45	48904.3	20076.1	141664	41	17	127.25
7.46	49713.7	21653.9	141881	41	17	127.25
7.47	50515.5	22750.4	146064	41	17	127.25
7.48	51585	22046.9	150465	41	17	127.25
7.49	48917.7	23616.4	152012	41	17	127.25
7.5	52144.5	24134.7	154257	41	17	127.25
7.51	48673.4	25225.6	154695	41	17	127.25
7.52	50984.3	26423.2	156610	41	17	127.25
7.53	53939.8	27691.4	156286	41	17	127.25
7.54	57557.5	26662.5	155923	41	17	127.25
7.55	56238.2	26428.4	151705	41	17	127.25
7.56	55228.6	25129.1	148667	41	17	127.25
7.57	55673.2	25760.9	149169	41	17	127.25
7.58	55057.6	25714.7	145034	41	17	127.25
7.59	56122.3	25836.5	149476	41	17	127.25
7.6	55365.7	25889.7	149632	41	17	127.25
7.61	55709.3	23831	151665	41	17	127.25
7.62	55232.1	23544.1	152974	41	17	127.25
7.63	55425	21946.8	151812	41	17	127.25
7.64	57623.2	22230.9	149918	41	17	127.25
7.65	62214.4	21765.9	154018	41	17	127.25
7.66	66132.4	22791.2	155714	41	17	127.25
7.67	65282.1	25008.7	156630	41	17	127.25
7.68	67030.4	26092.3	155903	41	17	127.25
7.69	62392.6	26643.8	159652	41	17	127.25
7.7	64611.4	26397.2	161853	41	17	127.25
7.71	61010.6	26746.1	165737	41	17	127.25
7.72	59277.2	26815.1	169484	41	17	127.25
7.73	58948.3	25935.4	169235	41	17	127.25
7.74	58660.5	25336.9	174613	41	17	127.25
7.75	61399.6	25491.8	174552	41	17	127.25
7.76	62964.1	23488.2	176908	41	17	127.25
7.77	60873.9	23929.5	176169	41	17	127.25
7.78	63054.2	22637.6	173693	41	17	127.25
7.79	59492.2	23449.3	175778	41	17	127.25
7.8	60697	25231.4	182937	41	17	127.25
7.81	61309	24201.2	186807	41	17	127.25
7.82	61351.7	23834.5	188818	41	17	127.25
7.83	64768.3	24393.1	199523	41	17	127.25
7.84	68099.5	23321.4	186601	41	17	127.25
7.85	62760.8	23143	194425	41	17	127.25
7.86	62149.6	21808.9	207592	41	17	127.25
7.87	61243.2	23311.8	201345	41	17	127.25
7.88	63505.6	23358.3	200493	41	17	127.25
7.89	62885.9	23122.2	194911	41	17	127.25
7.9	66437.7	23112.9	193016	41	17	127.25
7.91	65402.5	24220.3	197719	41	17	127.25
7.92	68085.4	23297.6	200254	41	17	127.25
7.93	68667.8	23764.6	199125	41	17	127.25
7.94	70942.9	22565.3	202147	41	17	127.25
7.95	67876.1	23769.1	195209	41	17	127.25
7.96	71791.3	23785.1	196159	41	17	127.25
7.97	73325	22266.2	205119	41	17	127.25
7.98	69736.8	21902.3	196672	41	17	127.25
7.99	73245	22721.4	205514	41	17	127.25
8	72605.7	22373.1	209691	41	17	127.25
8.01	70521.9	22527.4	207511	41	17	127.25
8.02	72562.3	22887.9	206371	41	17	127.25
8.03	74516.2	24375.7	209938	41	17	127.25
8.04	72539	25114.9	206849	41	17	127.25
8.05	70787.7	25677.5	209701	41	17	127.25
8.06	68156.1	22624.4	210495	41	17	127.25
8.07	71630.7	21487	208754	41	17	127.25
8.08	72649.6	21241.1	213546	41	17	127.25
8.09	73007.6	22312.7	214538	41	17	127.25
8.1	70186	22031.1	217786	41	17	127.25
8.11	66227.7	21886.3	226030	41	17	127.25
8.12	67805.2	22476	230715	41	17	127.25
8.13	60894.9	21908.6	255956	41	17	127.25
8.14	58357.7	21819.7	247964	41	17	127.25
8.15	60946.7	22646.4	247139	41	17	127.25
8.16	61947.9	23159.6	255561	41	17	127.25
8.17	64032.6	22917.8	264738	41	17	127.25
8.18	62063.7	24509	273596	41	17	127.25
8.19	62109.3	22818	276149	41	17	127.25
8.2	62913.7	24124.8	282947	41	17	127.25
8.21	63003.3	26162.9	276412	41	17	127.25
8.22	61628.7	25460.5	278386	41	17	127.25
8.23	64017	27465.9	285537	41	17	127.25
8.24	58418.6	27839.8	286655	41	17	127.25
8.25	58965.1	25407.2	281934	41	17	127.25
8.26	61260.5	27159.1	286327	41	17	127.25
8.27	59666.3	26127	295043	41	17	127.25
8.28	60816.8	25761	297607	41	17	127.25
8.29	60823.6	28548.7	309732	41	17	127.25
8.3	60999.8	28963.9	310785	41	17	127.25
8.31	63749.2	30497.8	324448	41	17	127.25
8.32	63303	27447.6	319674	41	17	127.25
8.33	61183	26349.4	320699	41	17	127.25
8.34	62914.9	26393.6	320306	41	17	127.25
8.35	61658.2	28466.4	324704	41	17	127.25
8.36	62446.9	27903.8	321591	41	17	127.25
8.37	65350	28125.1	321253	41	17	127.25
8.38	67089	29321.9	320660	41	17	127.25
8.39	72410.4	27371.4	320247	41	17	127.25
8.4	78325.1	27192.3	326608	41	17	127.25
8.41	76165.7	26787.6	335590	41	17	127.25
8.42	81120.6	27389.1	338954	41	17	127.25
8.43	84305.9	26249.2	347712	41	17	127.25
8.44	87955.3	26561.1	356936	41	17	127.25
8.45	87600.8	26321.7	348521	41	17	127.25
8.46	86558.7	26478.3	362291	41	17	127.25
8.47	82499.4	26932.8	367362	41	17	127.25
8.48	75905	28343.3	373849	41	17	127.25
8.49	84993.3	26916.3	403506	41	17	127.25
8.5	86738.9	27511.5	408731	41	17	127.25
8.51	88718.7	26803.3	431927	41	17	127.25
8.52	88080.2	28667.2	431600	41	17	127.25
8.53	84245	27558.7	429969	41	17	127.25
8.54	87755.9	27944.7	434942	41	17	127.25
8.55	88267.1	28005.1	438430	41	17	127.25
8.56	87721.6	29488.4	437969	41	17	127.25
8.57	86929	29790.2	439102	41	17	127.25
8.58	87725.6	31641.7	413288	41	17	127.25
8.59	83413.7	32394.4	420890	41	17	127.25
8.6	79041.6	31333.5	453135	41	17	127.25
8.61	79435.9	33314	498056	41	17	127.25
8.62	85589.6	34068.3	505160	41	17	127.25
8.63	88084.7	31798.7	469467	41	17	127.25
8.64	100790	32056.6	497534	41	17	127.25
8.65	103412	33196.2	497749	41	17	127.25
8.66	103899	33054.5	510866	41	17	127.25
8.67	105259	33012	500827	41	17	127.25
8.68	104095	30524.2	506040	41	17	127.25
8.69	92388.4	27714.8	491488	41	17	127.25
8.7	104364	26596.7	485210	41	17	127.25
8.71	101642	27101.6	473367	41	17	127.25
8.72	104252	28485.1	468341	41	17	127.25
8.73	105274	31796.9	461113	41	17	127.25
8.74	104674	32469.6	431774	41	17	127.25
8.75	115907	32879.7	450090	41	17	127.25
8.76	121062	33204.4	434028	41	17	127.25
8.77	136625	33661.8	413874	41	17	127.25
8.78	139763	33474.1	410789	41	17	127.25
8.79	140884	32987	411003	41	17	127.25
8.8	142725	31729.2	424091	41	17	127.25
8.81	143405	30010.2	428784	41	17	127.25
8.82	137345	31476.2	444899	41	17	127.25
8.83	139850	31969.2	440389	41	17	127.25
8.84	143559	30917.5	474849	41	17	127.25
8.85	153490	31927.1	482637	41	17	127.25
8.86	158916	33897.7	491522	41	17	127.25
8.87	158987	35215.7	486386	41	17	127.25
8.88	155806	32760.1	518138	41	17	127.25
8.89	172367	35564	507461	41	17	127.25
8.9	182009	34529.6	529855	41	17	127.25
8.91	179602	37190.7	506258	41	17	127.25
8.92	177644	33953.8	522462	41	17	127.25
8.93	157727	34702.3	504751	41	17	127.25
8.94	156198	36923.2	542050	41	17	127.25
8.95	156716	37952.6	554189	41	17	127.25
8.96	162546	37056.4	544049	41	17	127.25
8.97	137703	35602.3	557962	41	17	127.25
8.98	131194	34304.6	579405	41	17	127.25
8.99	123233	36931.9	588890	41	17	127.25
9	133840	36875.5	597377	41	17	127.25
9.01	127539	39141.8	589250	41	17	127.25
9.02	130329	37134.8	580047	41	17	127.25
9.03	138634	35775.5	566254	41	17	127.25
9.04	159216	38078.4	571518	41	17	127.25
9.05	155559	36169.6	564332	41	17	127.25
9.06	143994	36782.2	532426	41	17	127.25
9.07	143861	34458.1	533991	41	17	127.25
9.08	153764	34572.2	531700	41	17	127.25
9.09	143856	39008.2	543859	41	17	127.25
9.1	134162	40154.9	549544	41	17	127.25
9.11	133567	40133	568087	41	17	127.25
9.12	125194	36781.3	593437	41	17	127.25
9.13	134023	41324.8	580948	41	17	127.25
9.14	145061	44040.7	600891	41	17	127.25
9.15	144001	40536.9	641016	41	17	127.25
9.16	145506	42223.8	612514	41	17	127.25
9.17	141638	43007.3	631874	41	17	127.25
9.18	151367	39987.8	616449	41	17	127.25
9.19	158333	39130.2	629389	41	17	127.25
9.2	143940	43004.1	652773	41	17	127.25
9.21	142866	41457.8	668286	41	17	127.25
9.22	157270	43299.6	643088	41	17	127.25
9.23	153383	43065.2	667830	41	17	127.25
9.24	161430	41673.9	691810	41	17	127.25
9.25	159524	41103.8	687621	41	17	127.25
9.26	163477	41778.5	720893	41	17	127.25
9.27	155050	42468.4	704679	41	17	127.25
9.28	138743	44433.4	694184	41	17	127.25
9.29	164695	45424.9	706451	41	17	127.25
9.3	157246	45070.2	672345	41	17	127.25
9.31	170954	47333.9	728297	41	17	127.25
9.32	174577	48550.2	745134	41	17	127.25
9.33	161813	49762.1	776638	41	17	127.25
9.34	159077	46523.8	758457	41	17	127.25
9.35	159112	46735.1	792744	41	17	127.25
9.36	162935	50100.2	809223	41	17	127.25
9.37	160846	50697.2	796199	41	17	127.25
9.38	173312	49441.4	764346	41	17	127.25
9.39	174715	50717.3	747089	41	17	127.25
9.4	177722	54300.3	789877	41	17	127.25
9.41	168692	53188.8	799496	41	17	127.25
9.42	173566	52254.4	783836	41	17	127.25
9.43	162911	52213.4	799914	41	17	127.25
9.44	184699	54404.4	827830	41	17	127.25
9.45	186049	53032	771619	41	17	127.25
9.46	189041	53258.7	812675	41	17	127.25
9.47	198432	53185.8	817209	41	17	127.25
9.48	194755	57802	825212	41	17	127.25
9.49	177543	62362.5	819547	41	17	127.25
9.5	179390	65564.7	827580	41	17	127.25
9.51	182882	64990.7	863808	41	17	127.25
9.52	196613	67423.6	828044	41	17	127.25
9.53	191925	69486.2	827059	41	17	127.25
9.54	214963	71210.9	780183	41	17	127.25
9.55	201477	67349.1	802263	41	17	127.25
9.56	196985	70533.3	801886	41	17	127.25
9.57	198842	67582.4	807239	41	17	127.25
9.58	209930	63947	801574	41	17	127.25
9.59	212791	61504.6	792815	41	17	127.25
9.6	226824	60472.9	761826	41	17	127.25
9.61	219712	61910.4	791335	41	17	127.25
9.62	215886	57031.3	763158	41	17	127.25
9.63	226250	55720.1	773175	41	17	127.25
9.64	225608	50977.6	797516	41	17	127.25
9.65	227331	53437.4	837315	41	17	127.25
9.66	242672	55708.7	835577	41	17	127.25
9.67	271931	58764.1	853134	41	17	127.25
9.68	281026	58526.3	873390	41	17	127.25
9.69	274353	56255.5	888676	41	17	127.25
9.7	257156	58020.3	874044	41	17	127.25
9.71	299312	62816.3	883303	41	17	127.25
9.72	277174	65756.6	899572	41	17	127.25
9.73	278456	60323.4	935942	41	17	127.25
9.74	274679	58138.6	935224	41	17	127.25
9.75	261907	59375.2	915063	41	17	127.25
9.76	277712	59504.4	912170	41	17	127.25
9.77	272419	60470.9	910687	41	17	127.25
9.78	275394	68108.7	930525	41	17	127.25
9.79	276758	63550	976999	41	17	127.25
9.8	272334	59668	976438	41	17	127.25
9.81	266047	58106.7	983204	41	17	127.25
9.82	279103	62745.7	1.00926e+06	41	17	127.25
9.83	280371	60416.2	1.02423e+06	41	17	127.25
9.84	283372	61914.8	1.06619e+06	41	17	127.25
9.85	300787	60878.3	1.06567e+06	41	17	127.25
9.86	292008	61617.1	1.07867e+06	41	17	127.25
9.87	290398	63964.2	1.05336e+06	41	17	127.25
9.88	306227	63637.8	1.10214e+06	41	17	127.25
9.89	328619	65237.2	1.09497e+06	41	17	127.25
9.9	315778	57088.2	1.06822e+06	41	17	127.25
9.91	302156	56205.5	1.11649e+06	41	17	127.25
9.92	299372	56948	1.06363e+06	41	17	127.25
9.93	283154	57761	1.11316e+06	41	17	127.25
9.94	291030	58699.5	1.09966e+06	41	17	127.25
9.95	275518	61785.7	1.0987e+06	41	17	127.25
9.96	299033	57114.6	1.13865e+06	41	17	127.25
9.97	275691	57767.8	1.18545e+06	41	17	127.25
9.98	283713	61356.5	1.14739e+06	41	17	127.25
9.99	316900	64433.1	1.17124e+06	41	17	127.25
10	291159	67291.4	1.16178e+06	41	17	127.25
10.01	296293	65476.7	1.15164e+06	41	17	127.25
10.02	388883	65933.1	1.18256e+06	41	17	127.25
10.03	350395	63524.7	1.20158e+06	41	17	127.25
10.04	395639	63668.5	1.20548e+06	41	17	127.25
10.05	384338	67756.7	1.21042e+06	41	17	127.25
10.06	441004	65298.3	1.17879e+06	41	17	127.25
10.07	473562	66136	1.14471e+06	41	17	127.25
10.08	450466	60840.8	1.18806e+06	41	17	127.25
10.09	454371	62770.6	1.21247e+06	41	17	127.25
10.1	422348	69744.5	1.24178e+06	41	17	127.25
10.11	438595	68839.3	1.22175e+06	41	17	127.25
10.12	454508	68640.2	1.13253e+06	41	17	127.25
10.13	436758	74972.5	1.07904e+06	41	17	127.25
10.14	398610	73226.3	1.12907e+06	41	17	127.25
10.15	349608	75055.5	1.11218e+06	41	17	127.25
10.16	357967	75337.4	1.13359e+06	41	17	127.25
10.17	355338	73596.5	1.21799e+06	41	17	127.25
10.18	396083	73646.6	1.33873e+06	41	17	127.25
10.19	392184	73157.2	1.37643e+06	41	17	127.25
10.2	425672	71590.9	1.36543e+06	41	17	127.25
10.21	389237	73245.1	1.38054e+06	41	17	127.25
10.22	412620	74735.3	1.33523e+06	41	17	127.25
10.23	398761	83277.2	1.36282e+06	41	17	127.25
10.24	417377	84888.9	1.3808e+06	41	17	127.25
10.25	434392	91179.7	1.35846e+06	41	17	127.25
10.26	469415	93594.2	1.39712e+06	41	17	127.25
10.27	450349	90623.6	1.39125e+06	41	17	127.25
10.28	465145	93950.5	1.35629e+06	41	17	127.25
10.29	452749	94666.7	1.36747e+06	41	17	127.25
10.3	459823	93792.1	1.38691e+06	41	17	127.25
10.31	408840	97103.7	1.44051e+06	41	17	127.25
10.32	434506	102267	1.46806e+06	41	17	127.25
10.33	439612	102719	1.35346e+06	41	17	127.25
10.34	410108	105529	1.30269e+06	41	17	127.25
10.35	403361	102978	1.27948e+06	41	17	127.25
10.36	397390	97580	1.31256e+06	41	17	127.25
10.37	366495	94104.2	1.37626e+06	41	17	127.25
10.38	391692	92662	1.36957e+06	41	17	127.25
10.39	407147	100518	1.46786e+06	41	17	127.25
10.4	376443	101623	1.39952e+06	41	17	127.25
10.41	378322	101673	1.45355e+06	41	17	127.25
10.42	379634	97157.2	1.4991e+06	41	17	127.25
10.43	400743	95401.9	1.5927e+06	41	17	127.25
10.44	406964	96649.5	1.60214e+06	41	17	127.25
10.45	390220	93967.2	1.63622e+06	41	17	127.25
10.46	391669	89564.6	1.61236e+06	41	17	127.25
10.47	383231	90251.9	1.77562e+06	41	17	127.25
10.48	395587	92784.4	1.74049e+06	41	17	127.25
10.49	396822	91964	1.76601e+06	41	17	127.25
10.5	401069	93504.3	1.74849e+06	41	17	127.25
10.51	405583	94885.4	1.78007e+06	41	17	127.25
10.52	408866	93770.6	1.75419e+06	41	17	127.25
10.53	400344	93641.7	1.77739e+06	41	17	127.25
10.54	373759	92562.7	1.79919e+06	41	17	127.25
10.55	381620	87377.9	1.71422e+06	41	17	127.25
10.56	388375	96562.2	1.7571e+06	41	17	127.25
10.57	394190	87116.8	1.8264e+06	41	17	127.25
10.58	396025	95337.4	1.88948e+06	41	17	127.25
10.59	387816	95244.9	1.89036e+06	41	17	127.25
10.6	391496	95295.1	1.96618e+06	41	17	127.25
10.61	388843	100709	1.97235e+06	41	17	127.25
10.62	410915	101775	2.03012e+06	41	17	127.25
10.63	410336	106058	2.19634e+06	41	17	127.25
10.64	386545	106204	2.17141e+06	41	17	127.25
10.65	389608	110480	2.17557e+06	41	17	127.25
10.66	381098	114114	2.25411e+06	41	17	127.25
10.67	376363	125673	2.4108e+06	41	17	127.25
10.68	367335	132787	2.37474e+06	41	17	127.25
10.69	340507	133659	2.42625e+06	41	17	127.25
10.7	343851	143677	2.41611e+06	41	17	127.25
10.71	345931	142624	2.31985e+06	41	17	127.25
10.72	349066	133354	2.33624e+06	41	17	127.25
10.73	348309	129675	2.27932e+06	41	17	127.25
10.74	340925	124333	2.26693e+06	41	17	127.25
10.75	373042	139416	2.35424e+06	41	17	127.25
10.76	389068	140865	2.38716e+06	41	17	127.25
10.77	402905	151862	2.20436e+06	41	17	127.25
10.78	390102	150640	2.21879e+06	41	17	127.25
10.79	393853	156641	2.22974e+06	41	17	127.25
10.8	398513	145434	2.29175e+06	41	17	127.25
10.81	408336	140665	2.20686e+06	41	17	127.25
10.82	412516	139699	2.27273e+06	41	17	127.25
10.83	445452	152181	2.39671e+06	41	17	127.25
10.84	449278	180520	2.36027e+06	41	17	127.25
10.85	483563	176969	2.38294e+06	41	17	127.25
10.86	500650	171664	2.38655e+06	41	17	127.25
10.87	475152	164892	2.37783e+06	41	17	127.25
10.88	495528	149222	2.40565e+06	41	17	127.25
10.89	502364	155706	2.30144e+06	41	17	127.25
10.9	521067	154499	2.45602e+06	41	17	127.25
10.91	493371	143649	2.58425e+06	41	17	127.25
10.92	513293	149272	2.5146e+06	41	17	127.25
10.93	525696	149554	2.63207e+06	41	17	127.25
10.94	500960	151804	2.70987e+06	41	17	127.25
10.95	528128	164144	2.72443e+06	41	17	127.25
10.96	533778	167381	2.73513e+06	41	17	127.25
10.97	527668	154044	2.76505e+06	41	17	127.25
10.98	539445	152137	2.83603e+06	41	17	127.25
10.99	565549	147668	3.03009e+06	41	17	127.25
11	554015	148111	3.04187e+06	41	17	127.25
11.01	525910	140701	3.06943e+06	41	17	127.25
11.02	548638	142649	3.08734e+06	41	17	127.25
11.03	554766	157759	3.11909e+06	41	17	127.25
11.04	530473	174604	3.13893e+06	41	17	127.25
11.05	573988	159742	3.21795e+06	41	17	127.25
11.06	604374	159338	3.46438e+06	41	17	127.25
11.07	672045	162993	3.22489e+06	41	17	127.25
11.08	680933	172095	3.07591e+06	41	17	127.25
11.09	658280	178429	3.08713e+06	41	17	127.25
11.1	659517	176482	3.11225e+06	41	17	127.25
11.11	690773	171737	2.97534e+06	41	17	127.25
11.12	715730	170597	3.15767e+06	41	17	127.25
11.13	687190	160744	3.06965e+06	41	17	127.25
11.14	702414	184690	3.01573e+06	41	17	127.25
11.15	716387	184941	2.90314e+06	41	17	127.25
11.16	674422	179806	2.8354e+06	41	17	127.25
11.17	696794	178801	2.85491e+06	41	17	127.25
11.18	706502	175941	2.70987e+06	41	17	127.25
11.19	719920	168621	2.8025e+06	41	17	127.25
11.2	690473	172324	2.74227e+06	41	17	127.25
11.21	769006	159471	2.86186e+06	41	17	127.25
11.22	907805	176145	2.85871e+06	41	17	127.25
11.23	798850	194632	2.79016e+06	41	17	127.25
11.24	762806	198543	2.92784e+06	41	17	127.25
11.25	794837	211693	2.97204e+06	41	17	127.25
11.26	822039	210859	3.05778e+06	41	17	127.25
11.27	763515	214171	3.1818e+06	41	17	127.25
11.28	982791	183176	3.21713e+06	41	17	127.25
11.29	993701	195141	3.3195e+06	41	17	127.25
11.3	1.01911e+06	206363	3.33588e+06	41	17	127.25
11.31	1.05146e+06	216101	3.60292e+06	41	17	127.25
11.32	1.07532e+06	213405	3.44386e+06	41	17	127.25
11.33	1.11036e+06	197607	3.56956e+06	41	17	127.25
11.34	1.08079e+06	192422	3.73662e+06	41	17	127.25
11.35	1.05735e+06	193508	3.63769e+06	41	17	127.25
11.36	885509	200111	3.42456e+06	41	17	127.25
11.37	888172	197285	3.65389e+06	41	17	127.25
11.38	960982	206473	3.79549e+06	41	17	127.25
11.39	993855	206939	3.72846e+06	41	17	127.25
11.4	1.04707e+06	211496	3.83549e+06	41	17	127.25
11.41	1.10964e+06	209505	3.7119e+06	41	17	127.25
11.42	1.18117e+06	229068	4.09011e+06	41	17	127.25
11.43	1.08754e+06	236737	4.09391e+06	41	17	127.25
11.44	1.08475e+06	224854	4.33732e+06	41	17	127.25
11.45	1.11282e+06	231214	4.45944e+06	41	17	127.25
11.46	1.1235e+06	248184	4.52358e+06	41	17	127.25
11.47	1.06784e+06	250930	4.47747e+06	41	17	127.25
11.48	1.02631e+06	244300	4.59171e+06	41	17	127.25
11.49	1.0069e+06	259146	4.58072e+06	41	17	127.25
11.5	1.03842e+06	259444	4.80626e+06	41	17	127.25
11.51	1.0368e+06	249554	4.25943e+06	41	17	127.25
11.52	1.13417e+06	244058	4.12445e+06	41	17	127.25
11.53	1.17616e+06	248732	4.16383e+06	41	17	127.25
11.54	1.17237e+06	256011	3.91495e+06	41	17	127.25
11.55	1.17875e+06	288994	3.73681e+06	41	17	127.25
11.56	1.2339e+06	271270	3.94857e+06	41	17	127.25
11.57	1.1823e+06	285295	3.88368e+06	41	17	127.25
11.58	1.09734e+06	307635	3.78581e+06	41	17	127.25
11.59	1.13282e+06	305545	3.811e+06	41	17	127.25
11.6	1.18475e+06	303728	4.17415e+06	41	17	127.25
11.61	1.27173e+06	306838	4.14615e+06	41	17	127.25
11.62	1.3688e+06	303345	4.04544e+06	41	17	127.25
11.63	1.43818e+06	308925	3.92546e+06	41	17	127.25
11.64	1.44573e+06	303610	4.16499e+06	41	17	127.25
11.65	1.4341e+06	278817	4.11635e+06	41	17	127.25
11.66	1.49913e+06	282913	4.16394e+06	41	17	127.25
11.67	1.64721e+06	267015	4.25003e+06	41	17	127.25
11.68	1.59065e+06	265763	3.87923e+06	41	17	127.25
11.69	1.5857e+06	273110	4.08279e+06	41	17	127.25
11.7	1.54919e+06	276260	3.80955e+06	41	17	127.25
11.71	1.55642e+06	258392	4.16935e+06	41	17	127.25
11.72	1.57417e+06	263697	4.09184e+06	41	17	127.25
11.73	1.65605e+06	276209	4.04932e+06	41	17	127.25
11.74	1.69874e+06	272292	4.05592e+06	41	17	127.25
11.75	1.73229e+06	280153	3.91139e+06	41	17	127.25
11.76	1.6958e+06	271563	3.77394e+06	41	17	127.25
11.77	1.75803e+06	262237	4.00866e+06	41	17	127.25
11.78	1.6448e+06	282774	4.13737e+06	41	17	127.25
11.79	1.71142e+06	285846	4.26669e+06	41	17	127.25
11.8	1.74185e+06	290256	4.05645e+06	41	17	127.25
11.81	1.66088e+06	314256	4.00282e+06	41	17	127.25
11.82	1.81189e+06	303566	4.07056e+06	41	17	127.25
11.83	1.8299e+06	285575	3.97176e+06	41	17	127.25
11.84	1.69665e+06	265074	4.0963e+06	41	17	127.25
11.85	1.72562e+06	276226	3.93916e+06	41	17	127.25
11.86	1.67318e+06	277316	3.96702e+06	41	17	127.25
11.87	1.51508e+06	305322	4.06994e+06	41	17	127.25
11.88	1.53459e+06	304668	4.19836e+06	41	17	127.25
11.89	1.44377e+06	294666	4.31817e+06	41	17	127.25
11.9	1.44279e+06	288966	4.35852e+06	41	17	127.25
11.91	1.59287e+06	295964	4.24107e+06	41	17	127.25
11.92	1.72431e+06	288558	4.30627e+06	41	17	127.25
11.93	1.69001e+06	269500	4.26527e+06	41	17	127.25
11.94	1.56422e+06	269114	4.24664e+06	41	17	127.25
11.95	1.56201e+06	284088	4.08022e+06	41	17	127.25
11.96	1.50045e+06	272589	4.1513e+06	41	17	127.25
11.97	1.55774e+06	256979	4.0251e+06	41	17	127.25
11.98	1.77637e+06	254982	4.23536e+06	41	17	127.25
11.99	1.82674e+06	252056	4.27718e+06	41	17	127.25
12	1.79414e+06	261862	4.13178e+06	41	17	127.25
12.01	1.7721e+06	270108	4.27058e+06	41	17	127.25
12.02	1.80223e+06	251903	4.27028e+06	41	17	127.25
12.03	1.90089e+06	281868	4.30291e+06	41	17	127.25
12.04	1.87906e+06	299863	4.35739e+06	41	17	127.25
12.05	1.88676e+06	329187	4.22875e+06	41	17	127.25
12.06	1.88683e+06	317466	4.33434e+06	41	17	127.25
12.07	1.99024e+06	331397	4.35848e+06	41	17	127.25
12.08	2.05773e+06	349361	4.39026e+06	41	17	127.25
12.09	2.21006e+06	337208	4.51701e+06	41	17	127.25
12.1	2.17395e+06	321376	4.60076e+06	41	17	127.25
12.11	2.09915e+06	317746	4.29369e+06	41	17	127.25
12.12	2.05956e+06	322108	4.53799e+06	41	17	127.25
12.13	2.33295e+06	319819	4.82756e+06	41	17	127.25
12.14	2.33802e+06	331313	4.94556e+06	41	17	127.25
12.15	2.38412e+06	322622	5.0123e+06	41	17	127.25
12.16	2.34143e+06	327224	4.97355e+06	41	17	127.25
12.17	2.18926e+06	310800	5.10503e+06	41	17	127.25
12.18	2.18833e+06	307332	5.01271e+06	41	17	127.25
12.19	2.26086e+06	304279	5.19386e+06	41	17	127.25
12.2	2.05839e+06	307108	5.33922e+06	41	17	127.25
12.21	2.02483e+06	300231	5.21529e+06	41	17	127.25
12.22	1.99002e+06	315634	5.01205e+06	41	17	127.25
12.23	1.97568e+06	317397	4.93999e+06	41	17	127.25
12.24	2.08875e+06	316303	4.82575e+06	41	17	127.25
12.25	2.05082e+06	324764	5.04159e+06	41	17	127.25
12.26	2.00658e+06	332569	5.30826e+06	41	17	127.25
12.27	1.95158e+06	345960	5.36356e+06	41	17	127.25
12.28	2.00092e+06	374895	5.30602e+06	41	17	127.25
12.29	2.1113e+06	365604	5.4309e+06	41	17	127.25
12.3	2.29419e+06	347229	5.5686e+06	41	17	127.25
12.31	2.17944e+06	356967	5.89432e+06	41	17	127.25
12.32	2.09602e+06	357768	5.79469e+06	41	17	127.25
12.33	2.14983e+06	348996	5.73814e+06	41	17	127.25
12.34	2.10224e+06	354333	5.77299e+06	41	17	127.25
12.35	2.56105e+06	380694	6.03063e+06	41	17	127.25
12.36	2.37331e+06	403974	6.0192e+06	41	17	127.25
12.37	2.30823e+06	451053	6.16532e+06	41	17	127.25
12.38	2.19398e+06	430677	6.24661e+06	41	17	127.25
12.39	2.18421e+06	444371	6.39661e+06	41	17	127.25
12.4	2.2453e+06	431381	6.22709e+06	41	17	127.25
12.41	2.16902e+06	422043	5.85038e+06	41	17	127.25
12.42	2.08472e+06	425792	5.84851e+06	41	17	127.25
12.43	2.21139e+06	463595	5.69789e+06	41	17	127.25
12.44	2.14436e+06	473660	5.62906e+06	41	17	127.25
12.45	2.20954e+06	491460	5.50133e+06	41	17	127.25
12.46	2.31381e+06	500198	5.54532e+06	41	17	127.25
12.47	2.11352e+06	478457	5.64444e+06	41	17	127.25
12.48	2.04761e+06	486851	5.60612e+06	41	17	127.25
12.49	1.92849e+06	472308	5.89398e+06	41	17	127.25
12.5	2.05594e+06	455818	6.31251e+06	41	17	127.25
12.51	1.94846e+06	453511	5.88648e+06	41	17	127.25
12.52	2.05264e+06	477474	5.71361e+06	41	17	127.25
12.53	2.2433e+06	488833	5.8437e+06	41	17	127.25
12.54	2.10344e+06	497042	5.69403e+06	41	17	127.25
12.55	2.02651e+06	527021	5.79517e+06	41	17	127.25
12.56	1.90836e+06	539028	5.7951e+06	41	17	127.25
12.57	2.01036e+06	539186	5.9986e+06	41	17	127.25
12.58	2.04166e+06	542542	5.90558e+06	41	17	127.25
12.59	2.13752e+06	549719	6.06034e+06	41	17	127.25
12.6	2.09057e+06	560189	5.77402e+06	41	17	127.25
12.61	2.13479e+06	579932	5.60352e+06	41	17	127.25
12.62	2.08346e+06	603230	5.61367e+06	41	17	127.25
12.63	2.00768e+06	582632	5.32672e+06	41	17	127.25
12.64	2.05021e+06	588068	5.51141e+06	41	17	127.25
12.65	2.04133e+06	566105	5.45132e+06	41	17	127.25
12.66	2.2057e+06	561210	5.3367e+06	41	17	127.25
12.67	2.18365e+06	572786	5.52848e+06	41	17	127.25
12.68	2.1942e+06	554946	5.73485e+06	41	17	127.25
12.69	2.32445e+06	543874	6.16271e+06	41	17	127.25
12.7	2.18448e+06	596622	6.17606e+06	41	17	127.25
12.71	2.23748e+06	592502	6.28454e+06	41	17	127.25
12.72	2.2933e+06	567611	6.02566e+06	41	17	127.25
12.73	2.15861e+06	573983	6.25383e+06	41	17	127.25
12.74	2.19239e+06	586676	6.26631e+06	41	17	127.25
12.75	2.18386e+06	571681	6.56277e+06	41	17	127.25
12.76	2.20892e+06	546023	6.35947e+06	41	17	127.25
12.77	2.34115e+06	545775	6.28996e+06	41	17	127.25
12.78	2.2783e+06	574935	6.50396e+06	41	17	127.25
12.79	2.33646e+06	569335	6.23543e+06	41	17	127.25
12.8	2.22723e+06	613701	6.55987e+06	41	17	127.25
12.81	2.33606e+06	643780	6.43107e+06	41	17	127.25
12.82	2.4306e+06	622906	6.7363e+06	41	17	127.25
12.83	2.49191e+06	563009	6.53681e+06	41	17	127.25
12.84	2.47438e+06	566630	6.48555e+06	41	17	127.25
12.85	2.51478e+06	557146	6.2966e+06	41	17	127.25
12.86	2.6488e+06	536673	6.31544e+06	41	17	127.25
12.87	2.67394e+06	523993	6.32885e+06	41	17	127.25
12.88	2.50611e+06	515361	6.23164e+06	41	17	127.25
12.89	2.34822e+06	484027	6.268e+06	41	17	127.25
12.9	2.51869e+06	475985	6.361e+06	41	17	127.25
12.91	2.69463e+06	462608	6.41467e+06	41	17	127.25
12.92	2.64655e+06	470449	6.67091e+06	41	17	127.25
12.93	2.71251e+06	476343	6.32969e+06	41	17	127.25
12.94	2.80675e+06	498742	6.5744e+06	41	17	127.25
12.95	3.00811e+06	527403	6.69001e+06	41	17	127.25
12.96	3.00936e+06	527806	6.62974e+06	41	17	127.25
12.97	3.0021e+06	516297	6.42024e+06	41	17	127.25
12.98	3.02125e+06	531050	6.36962e+06	41	17	127.25
12.99	3.09297e+06	561785	6.43572e+06	41	17	127.25
13	3.01404e+06	533172	6.47035e+06	41	17	127.25
13.01	2.98711e+06	568699	6.40244e+06	41	17	127.25
13.02	3.09433e+06	555496	6.5328e+06	41	17	127.25
13.03	3.16142e+06	535157	6.6552e+06	41	17	127.25
13.04	3.23798e+06	559321	7.00217e+06	41	17	127.25
13.05	3.19102e+06	621937	7.32448e+06	41	17	127.25
13.06	3.25109e+06	631372	7.27871e+06	41	17	127.25
13.07	3.4409e+06	597615	7.47216e+06	41	17	127.25
13.08	3.36563e+06	603607	7.57249e+06	41	17	127.25
13.09	3.17521e+06	545773	7.64381e+06	41	17	127.25
13.1	3.21944e+06	543894	7.3771e+06	41	17	127.25
13.11	3.19659e+06	566669	7.69721e+06	41	17	127.25
13.12	2.91032e+06	516115	7.81715e+06	41	17	127.25
13.13	2.89398e+06	566385	7.77914e+06	41	17	127.25
13.14	3.00552e+06	578853	7.91664e+06	41	17	127.25
13.15	3.04849e+06	606436	7.95404e+06	41	17	127.25
13.16	2.94556e+06	596213	7.70066e+06	41	17	127.25
13.17	3.12245e+06	617271	7.67022e+06	41	17	127.25
13.18	2.82693e+06	600278	7.66481e+06	41	17	127.25
13.19	2.65079e+06	604335	7.77456e+06	41	17	127.25
13.2	2.63053e+06	608746	7.52946e+06	41	17	127.25
13.21	2.63926e+06	634580	7.38678e+06	41	17	127.25
13.22	2.53511e+06	667696	7.32398e+06	41	17	127.25
13.23	2.3779e+06	668327	7.7153e+06	41	17	127.25
13.24	2.27319e+06	671113	7.85071e+06	41	17	127.25
13.25	2.37173e+06	694327	7.61388e+06	41	17	127.25
13.26	2.31823e+06	702181	8.18516e+06	41	17	127.25
13.27	2.46257e+06	739447	8.43897e+06	41	17	127.25
13.28	2.60539e+06	688696	8.60721e+06	41	17	127.25
13.29	2.99189e+06	673841	8.29124e+06	41	17	127.25
13.3	2.76987e+06	653057	8.60055e+06	41	17	127.25
13.31	2.91859e+06	661325	8.05871e+06	41	17	127.25
13.32	2.95212e+06	626554	8.06968e+06	41	17	127.25
13.33	3.4031e+06	618422	7.81627e+06	41	17	127.25
13.34	3.57749e+06	624640	7.86487e+06	41	17	127.25
13.35	3.51491e+06	624999	8.42041e+06	41	17	127.25
13.36	3.376e+06	639861	8.39781e+06	41	17	127.25
13.37	3.29996e+06	623410	8.49604e+06	41	17	127.25
13.38	3.73945e+06	587249	8.23878e+06	41	17	127.25
13.39	3.84726e+06	586723	8.14604e+06	41	17	127.25
13.4	3.53886e+06	620079	8.19336e+06	41	17	127.25
13.41	3.59038e+06	567697	8.04892e+06	41	17	127.25
13.42	3.45763e+06	572560	8.42053e+06	41	17	127.25
13.43	3.50162e+06	586669	8.44325e+06	41	17	127.25
13.44	3.39182e+06	581778	8.22178e+06	41	17	127.25
13.45	3.55111e+06	592188	8.42144e+06	41	17	127.25
13.46	3.49245e+06	605596	8.28633e+06	41	17	127.25
13.47	3.54794e+06	604377	8.50217e+06	41	17	127.25
13.48	3.70984e+06	641360	8.72023e+06	41	17	127.25
13.49	3.88107e+06	671171	8.95478e+06	41	17	127.25
13.5	3.91833e+06	678254	8.64884e+06	41	17	127.25
13.51	3.65148e+06	658173	8.80385e+06	41	17	127.25
13.52	3.41458e+06	648747	8.80987e+06	41	17	127.25
13.53	3.33762e+06	643106	9.20676e+06	41	17	127.25
13.54	3.51702e+06	672688	9.58505e+06	41	17	127.25
13.55	3.24042e+06	696799	9.56214e+06	41	17	127.25
13.56	3.2886e+06	676222	9.63145e+06	41	17	127.25
13.57	3.29334e+06	672037	9.72465e+06	41	17	127.25
13.58	3.34225e+06	666034	9.99701e+06	41	17	127.25
13.59	3.63021e+06	703130	1.02295e+07	41	17	127.25
13.6	3.69233e+06	721906	1.012e+07	41	17	127.25
13.61	3.39589e+06	765263	1.01488e+07	41	17	127.25
13.62	2.86876e+06	778548	1.0027e+07	41	17	127.25
13.63	2.7608e+06	759522	1.05925e+07	41	17	127.25
13.64	2.67787e+06	756647	1.14974e+07	41	17	127.25
13.65	2.72767e+06	735112	1.184e+07	41	17	127.25
13.66	2.68845e+06	739797	1.16021e+07	41	17	127.25
13.67	2.75512e+06	759890	1.18944e+07	41	17	127.25
13.68	2.76764e+06	776991	1.10747e+07	41	17	127.25
13.69	2.82596e+06	731033	1.22442e+07	41	17	127.25
13.7	3.02306e+06	747651	1.2711e+07	41	17	127.25
13.71	2.97693e+06	761744	1.29736e+07	41	17	127.25
13.72	3.01611e+06	736992	1.21978e+07	41	17	127.25
13.73	3.13927e+06	776316	1.22601e+07	41	17	127.25
13.74	3.18326e+06	751930	1.37153e+07	41	17	127.25
13.75	2.93468e+06	773268	1.3917e+07	41	17	127.25
13.76	3.07906e+06	793281	1.33544e+07	41	17	127.25
13.77	3.21507e+06	843707	1.32312e+07	41	17	127.25
13.78	3.19552e+06	904168	1.16255e+07	41	17	127.25
13.79	3.31905e+06	980827	1.18602e+07	41	17	127.25
13.8	3.23143e+06	920885	1.2027e+07	41	17	127.25
13.81	3.04018e+06	899499	1.33794e+07	41	17	127.25
13.82	3.26102e+06	866492	1.26354e+07	41	17	127.25
13.83	3.58859e+06	903675	1.36775e+07	41	17	127.25
13.84	3.55917e+06	876880	1.35302e+07	41	17	127.25
13.85	3.39427e+06	889316	1.35488e+07	41	17	127.25
13.86	3.54e+06	908141	1.27837e+07	41	17	127.25
13.87	3.64345e+06	952267	1.30639e+07	41	17	127.25
13.88	3.69551e+06	980351	1.27983e+07	41	17	127.25
13.89	3.66148e+06	991037	1.25165e+07	41	17	127.25
13.9	3.64212e+06	991475	1.25008e+07	41	17	127.25
13.91	3.71583e+06	939981	1.24062e+07	41	17	127.25
13.92	3.63095e+06	922653	1.30585e+07	41	17	127.25
13.93	3.70722e+06	911212	1.32603e+07	41	17	127.25
13.94	3.64962e+06	881728	1.31773e+07	41	17	127.25
13.95	3.35181e+06	853599	1.34657e+07	41	17	127.25
13.96	3.50062e+06	841239	1.3774e+07	41	17	127.25
13.97	3.73297e+06	837243	1.40201e+07	41	17	127.25
13.98	3.83033e+06	847889	1.41344e+07	41	17	127.25
13.99	3.67042e+06	866208	1.45265e+07	41	17	127.25
14	3.75692e+06	941907	1.4775e+07	41	17	127.25
14.01	4.01652e+06	982411	1.45425e+07	41	17	127.25
14.02	4.32442e+06	1.05641e+06	1.49996e+07	41	17	127.25
14.03	4.26927e+06	1.12254e+06	1.486e+07	41	17	127.25
14.04	4.16524e+06	1.06068e+06	1.61527e+07	41	17	127.25
14.05	4.21813e+06	1.01271e+06	1.49663e+07	41	17	127.25
14.06	4.32316e+06	1.04207e+06	1.5457e+07	41	17	127.25
14.07	4.2583e+06	978760	1.60708e+07	41	17	127.25
14.08	4.14783e+06	931172	1.63994e+07	41	17	127.25
14.09	4.41522e+06	923094	1.63358e+07	41	17	127.25
14.1	4.48276e+06	934473	1.6228e+07	41	17	127.25
14.11	4.54205e+06	920743	1.56523e+07	41	17	127.25
14.12	4.99953e+06	921884	1.5965e+07	41	17	127.25
14.13	4.71111e+06	875871	1.59528e+07	41	17	127.25
14.14	4.61206e+06	894617	1.55397e+07	41	17	127.25
14.15	4.66758e+06	892835	1.57351e+07	41	17	127.25
14.16	4.91267e+06	803147	1.58927e+07	41	17	127.25
14.17	5.04553e+06	748631	1.62394e+07	41	17	127.25
14.18	4.94928e+06	753647	1.61987e+07	41	17	127.25
14.19	4.88347e+06	779154	1.61732e+07	41	17	127.25
14.2	4.89388e+06	787644	1.60028e+07	41	17	127.25
14.21	5.05248e+06	812476	1.58895e+07	41	17	127.25
14.22	4.91366e+06	813913	1.58073e+07	41	17	127.25
14.23	4.78285e+06	820979	1.56796e+07	41	17	127.25
14.24	4.78819e+06	781611	1.55767e+07	41	17	127.25
14.25	4.84773e+06	759396	1.56195e+07	41	17	127.25
14.26	5.24873e+06	744806	1.55661e+07	41	17	127.25
14.27	5.20186e+06	772321	1.63295e+07	41	17	127.25
14.28	5.32364e+06	767918	1.63297e+07	41	17	127.25
14.29	5.13138e+06	803857	1.60947e+07	41	17	127.25
14.3	5.18316e+06	817575	1.66556e+07	41	17	127.25
14.31	5.14695e+06	782886	1.66705e+07	41	17	127.25
14.32	5.26883e+06	827895	1.69262e+07	41	17	127.25
14.33	5.29955e+06	853548	1.6638e+07	41	17	127.25
14.34	4.81419e+06	783896	1.65296e+07	41	17	127.25
14.35	4.89487e+06	705413	1.72908e+07	41	17	127.25
14.36	5.03105e+06	686519	1.72572e+07	41	17	127.25
14.37	4.48439e+06	695798	1.73165e+07	41	17	127.25
14.38	4.67105e+06	731977	1.7254e+07	41	17	127.25
14.39	4.80586e+06	743005	1.84767e+07	41	17	127.25
14.4	4.86415e+06	777519	1.84467e+07	41	17	127.25
14.41	5.06867e+06	705467	1.78642e+07	41	17	127.25
14.42	5.10033e+06	715535	1.7445e+07	41	17	127.25
14.43	4.83542e+06	700795	1.72125e+07	41	17	127.25
14.44	5.02477e+06	726917	1.78368e+07	41	17	127.25
14.45	5.02124e+06	731281	1.78739e+07	41	17	127.25
14.46	4.97446e+06	713030	1.76043e+07	41	17	127.25
14.47	5.20514e+06	703034	1.83656e+07	41	17	127.25
14.48	5.28714e+06	712412	1.81487e+07	41	17	127.25
14.49	5.56491e+06	701499	1.85962e+07	41	17	127.25
14.5	5.76977e+06	685870	1.85816e+07	41	17	127.25
14.51	6.21641e+06	649919	1.81425e+07	41	17	127.25
14.52	6.34302e+06	638029	1.81988e+07	41	17	127.25
14.53	5.81482e+06	634098	1.86286e+07	41	17	127.25
14.54	6.32895e+06	683759	1.98932e+07	41	17	127.25
14.55	6.1298e+06	685492	1.94418e+07	41	17	127.25
14.56	5.92996e+06	686916	1.90479e+07	41	17	127.25
14.57	5.63624e+06	654228	1.96433e+07	41	17	127.25
14.58	5.62586e+06	613456	1.96751e+07	41	17	127.25
14.59	5.71164e+06	610763	1.92515e+07	41	17	127.25
14.6	6.04662e+06	713031	1.93381e+07	41	17	127.25
14.61	6.52174e+06	699657	1.94256e+07	41	17	127.25
14.62	6.02083e+06	740997	2.0145e+07	41	17	127.25
14.63	6.78974e+06	694302	1.90961e+07	41	17	127.25
14.64	6.62553e+06	673970	1.93122e+07	41	17	127.25
14.65	6.34883e+06	686002	1.91813e+07	41	17	127.25
14.66	6.01476e+06	717224	1.94869e+07	41	17	127.25
14.67	5.57752e+06	737396	2.03386e+07	41	17	127.25
14.68	5.35204e+06	771875	2.14629e+07	41	17	127.25
14.69	5.58879e+06	767890	2.08602e+07	41	17	127.25
14.7	5.28982e+06	801781	2.11504e+07	41	17	127.25
14.71	6.02829e+06	781154	2.05971e+07	41	17	127.25
14.72	5.90707e+06	842422	2.05128e+07	41	17	127.25
14.73	5.66239e+06	820076	2.03073e+07	41	17	127.25
14.74	6.58226e+06	809290	1.94325e+07	41	17	127.25
14.75	6.29221e+06	772261	1.9669e+07	41	17	127.25
14.76	6.4824e+06	794737	1.97046e+07	41	17	127.25
14.77	6.5872e+06	851187	1.95007e+07	41	17	127.25
14.78	6.88849e+06	833711	2.04681e+07	41	17	127.25
14.79	7.01448e+06	862092	2.13822e+07	41	17	127.25
14.8	7.30226e+06	822502	2.11518e+07	41	17	127.25
14.81	7.8281e+06	882843	2.05991e+07	41	17	127.25
14.82	7.88654e+06	896036	2.09479e+07	41	17	127.25
14.83	8.01498e+06	886768	2.06847e+07	41	17	127.25
14.84	7.88069e+06	921828	1.9855e+07	41	17	127.25
14.85	8.25855e+06	834600	1.93145e+07	41	17	127.25
14.86	8.36129e+06	941765	2.13728e+07	41	17	127.25
14.87	8.45483e+06	920888	2.08869e+07	41	17	127.25
14.88	8.54402e+06	904504	2.01149e+07	41	17	127.25
14.89	8.88781e+06	881380	2.01667e+07	41	17	127.25
14.9	8.17225e+06	902122	2.03813e+07	41	17	127.25
14.91	7.88932e+06	976592	2.09019e+07	41	17	127.25
14.92	8.59791e+06	923175	2.21979e+07	41	17	127.25
14.93	8.57845e+06	937892	2.21198e+07	41	17	127.25
14.94	8.57402e+06	916895	2.26274e+07	41	17	127.25
14.95	8.31054e+06	953388	2.23305e+07	41	17	127.25
14.96	8.40209e+06	1.01676e+06	2.14131e+07	41	17	127.25
14.97	8.89069e+06	1.02129e+06	2.26433e+07	41	17	127.25
14.98	8.23607e+06	1.03604e+06	2.30239e+07	41	17	127.25
14.99	8.16798e+06	1.04473e+06	2.33768e+07	41	17	127.25
15	8.08207e+06	1.07648e+06	2.36444e+07	41	17	127.25
15.01	8.94776e+06	1.08457e+06	2.39971e+07	41	17	127.25
15.02	9.1399e+06	1.06418e+06	2.4626e+07	41	17	127.25
15.03	8.81851e+06	1.16884e+06	2.39557e+07	41	17	127.25
15.04	8.16075e+06	1.07944e+06	2.36608e+07	41	17	127.25
15.05	8.56976e+06	1.14016e+06	2.42706e+07	41	17	127.25
15.06	7.84384e+06	1.11947e+06	2.49178e+07	41	17	127.25
15.07	7.95078e+06	1.2221e+06	2.43751e+07	41	17	127.25
15.08	7.72199e+06	1.29194e+06	2.41239e+07	41	17	127.25
15.09	7.73236e+06	1.26781e+06	2.44271e+07	41	17	127.25
15.1	8.88941e+06	1.17672e+06	2.47652e+07	41	17	127.25
15.11	8.07944e+06	1.15916e+06	2.48812e+07	41	17	127.25
15.12	8.27858e+06	1.2144e+06	2.59289e+07	41	17	127.25
15.13	7.99102e+06	1.18895e+06	2.55699e+07	41	17	127.25
15.14	7.9801e+06	1.23934e+06	2.60839e+07	41	17	127.25
15.15	8.11511e+06	1.24098e+06	2.65827e+07	41	17	127.25
15.16	8.25114e+06	1.40201e+06	2.67678e+07	41	17	127.25
15.17	8.67335e+06	1.45584e+06	2.73467e+07	41	17	127.25
15.18	8.57377e+06	1.41655e+06	2.68347e+07	41	17	127.25
15.19	8.57254e+06	1.46364e+06	2.73758e+07	41	17	127.25
15.2	8.12558e+06	1.40246e+06	2.72875e+07	41	17	127.25
15.21	8.78952e+06	1.5042e+06	2.70524e+07	41	17	127.25
15.22	9.06013e+06	1.49482e+06	2.6097e+07	41	17	127.25
15.23	9.24873e+06	1.52571e+06	2.6961e+07	41	17	127.25
15.24	9.2877e+06	1.59317e+06	2.89002e+07	41	17	127.25
15.25	9.9317e+06	1.60932e+06	2.85552e+07	41	17	127.25
15.26	9.92387e+06	1.6008e+06	2.94865e+07	41	17	127.25
15.27	9.00684e+06	1.58242e+06	2.93835e+07	41	17	127.25
15.28	8.50457e+06	1.60292e+06	2.88281e+07	41	17	127.25
15.29	9.30028e+06	1.52525e+06	2.94549e+07	41	17	127.25
15.3	8.90762e+06	1.62371e+06	2.93981e+07	41	17	127.25
15.31	8.80011e+06	1.51837e+06	3.00856e+07	41	17	127.25
15.32	9.07349e+06	1.53291e+06	2.93668e+07	41	17	127.25
15.33	8.68762e+06	1.48335e+06	2.8391e+07	41	17	127.25
15.34	8.40852e+06	1.51924e+06	2.89868e+07	41	17	127.25
15.35	8.42902e+06	1.5001e+06	2.97094e+07	41	17	127.25
15.36	8.65179e+06	1.46519e+06	2.98844e+07	41	17	127.25
15.37	8.81335e+06	1.41623e+06	2.99184e+07	41	17	127.25
15.38	8.92123e+06	1.49427e+06	3.21057e+07	41	17	127.25
15.39	9.00573e+06	1.58231e+06	3.15466e+07	41	17	127.25
15.4	8.6667e+06	1.64853e+06	3.09953e+07	41	17	127.25
15.41	8.87044e+06	1.59896e+06	3.0702e+07	41	17	127.25
15.42	9.5624e+06	1.57138e+06	3.12095e+07	41	17	127.25
15.43	1.00052e+07	1.5891e+06	3.20864e+07	41	17	127.25
15.44	9.82825e+06	1.58025e+06	3.23362e+07	41	17	127.25
15.45	9.88686e+06	1.47015e+06	3.38028e+07	41	17	127.25
15.46	9.69748e+06	1.64823e+06	3.45628e+07	41	17	127.25
15.47	9.90481e+06	1.71066e+06	3.4214e+07	41	17	127.25
15.48	9.87659e+06	1.67928e+06	3.34676e+07	41	17	127.25
15.49	9.52989e+06	1.55411e+06	3.27689e+07	41	17	127.25
15.5	9.58271e+06	1.52895e+06	3.37878e+07	41	17	127.25
15.51	9.35556e+06	1.64393e+06	3.37752e+07	41	17	127.25
15.52	9.67681e+06	1.70144e+06	3.50353e+07	41	17	127.25
15.53	1.02478e+07	1.69451e+06	3.66002e+07	41	17	127.25
15.54	1.04718e+07	1.72743e+06	3.54698e+07	41	17	127.25
15.55	1.09302e+07	1.70462e+06	3.61544e+07	41	17	127.25
15.56	1.08257e+07	1.7573e+06	3.4681e+07	41	17	127.25
15.57	1.10369e+07	1.74151e+06	3.47365e+07	41	17	127.25
15.58	1.08706e+07	1.66278e+06	3.47573e+07	41	17	127.25
15.59	1.06735e+07	1.78022e+06	3.58612e+07	41	17	127.25
15.6	1.07265e+07	1.79223e+06	3.61539e+07	41	17	127.25
15.61	1.10955e+07	1.6634e+06	3.65282e+07	41	17	127.25
15.62	1.09742e+07	1.6841e+06	3.58478e+07	41	17	127.25
15.63	1.10341e+07	1.67682e+06	3.60748e+07	41	17	127.25
15.64	1.12423e+07	1.65687e+06	3.69019e+07	41	17	127.25
15.65	1.14992e+07	1.62941e+06	3.80449e+07	41	17	127.25
15.66	1.19742e+07	1.53417e+06	3.77945e+07	41	17	127.25
15.67	1.20454e+07	1.50645e+06	3.81908e+07	41	17	127.25
15.68	1.2358e+07	1.54741e+06	3.72449e+07	41	17	127.25
15.69	1.2259e+07	1.6349e+06	3.8446e+07	41	17	127.25
15.7	1.2543e+07	1.67864e+06	3.83217e+07	41	17	127.25
15.71	1.28855e+07	1.80066e+06	3.7718e+07	41	17	127.25
15.72	1.21753e+07	1.82431e+06	3.85009e+07	41	17	127.25
15.73	1.2717e+07	1.65025e+06	3.73011e+07	41	17	127.25
15.74	1.28493e+07	1.63639e+06	3.61149e+07	41	17	127.25
15.75	1.25962e+07	1.58782e+06	3.7118e+07	41	17	127.25
15.76	1.22351e+07	1.61414e+06	3.80308e+07	41	17	127.25
15.77	1.20839e+07	1.61302e+06	3.66037e+07	41	17	127.25
15.78	1.24259e+07	1.59569e+06	3.42253e+07	41	17	127.25
15.79	1.25278e+07	1.68084e+06	3.33069e+07	41	17	127.25
15.8	1.18095e+07	1.66895e+06	3.42337e+07	41	17	127.25
15.81	1.24345e+07	1.62204e+06	3.50695e+07	41	17	127.25
15.82	1.23463e+07	1.72089e+06	3.46694e+07	41	17	127.25
15.83	1.24252e+07	1.90042e+06	3.50163e+07	41	17	127.25
15.84	1.30299e+07	1.77339e+06	3.47725e+07	41	17	127.25
15.85	1.30929e+07	1.86049e+06	3.40436e+07	41	17	127.25
15.86	1.29981e+07	1.73564e+06	3.36837e+07	41	17	127.25
15.87	1.31617e+07	1.74467e+06	3.3173e+07	41	17	127.25
15.88	1.285e+07	1.65427e+06	3.352e+07	41	17	127.25
15.89	1.40917e+07	1.81266e+06	3.28327e+07	41	17	127.25
15.9	1.40199e+07	1.84959e+06	3.38137e+07	41	17	127.25
15.91	1.4149e+07	1.74975e+06	3.28443e+07	41	17	127.25
15.92	1.422e+07	1.82954e+06	3.31422e+07	41	17	127.25
15.93	1.29759e+07	1.88417e+06	3.31484e+07	41	17	127.25
15.94	1.44039e+07	1.98158e+06	3.39313e+07	41	17	127.25
15.95	1.39267e+07	2.07908e+06	3.42736e+07	41	17	127.25
15.96	1.43819e+07	1.88157e+06	3.46947e+07	41	17	127.25
15.97	1.41621e+07	1.98144e+06	3.61845e+07	41	17	127.25
15.98	1.40703e+07	1.91963e+06	3.52145e+07	41	17	127.25
15.99	1.44138e+07	1.91378e+06	3.49191e+07	41	17	127.25
16	1.48903e+07	1.91481e+06	3.6537e+07	41	17	127.25
16.01	1.57892e+07	1.91156e+06	3.65956e+07	41	17	127.25
16.02	1.3635e+07	1.76944e+06	3.73095e+07	41	17	127.25
16.03	1.34521e+07	1.82953e+06	4.03656e+07	41	17	127.25
16.04	1.3559e+07	1.88127e+06	4.22721e+07	41	17	127.25
16.05	1.35771e+07	1.99724e+06	4.0025e+07	41	17	127.25
16.06	1.34598e+07	1.90788e+06	3.90472e+07	41	17	127.25
16.07	1.38372e+07	1.91957e+06	3.71262e+07	41	17	127.25
16.08	1.42121e+07	1.99897e+06	3.56218e+07	41	17	127.25
16.09	1.42888e+07	2.09214e+06	3.57781e+07	41	17	127.25
16.1	1.45344e+07	2.13072e+06	3.61343e+07	41	17	127.25
16.11	1.4668e+07	2.26438e+06	3.55631e+07	41	17	127.25
16.12	1.47026e+07	2.27082e+06	3.54612e+07	41	17	127.25
16.13	1.38605e+07	2.20884e+06	3.67559e+07	41	17	127.25
16.14	1.44337e+07	2.35685e+06	3.80276e+07	41	17	127.25
16.15	1.39678e+07	2.3931e+06	3.81319e+07	41	17	127.25
16.16	1.51575e+07	2.48933e+06	3.73589e+07	41	17	127.25
16.17	1.58343e+07	2.66245e+06	4.00264e+07	41	17	127.25
16.18	1.52637e+07	2.81066e+06	3.94639e+07	41	17	127.25
16.19	1.62172e+07	2.75027e+06	3.62173e+07	41	17	127.25
16.2	1.66359e+07	2.55897e+06	3.82541e+07	41	17	127.25
16.21	1.81079e+07	2.66722e+06	3.77835e+07	41	17	127.25
16.22	1.89749e+07	2.72965e+06	3.96082e+07	41	17	127.25
16.23	1.84783e+07	2.87568e+06	4.07979e+07	41	17	127.25
16.24	1.93241e+07	3.22453e+06	3.9937e+07	41	17	127.25
16.25	2.02566e+07	2.95466e+06	3.98945e+07	41	17	127.25
16.26	1.99626e+07	2.97969e+06	4.08905e+07	41	17	127.25
16.27	1.90111e+07	2.79853e+06	4.16582e+07	41	17	127.25
16.28	1.96673e+07	2.77972e+06	4.09511e+07	41	17	127.25
16.29	1.81819e+07	2.85275e+06	4.06475e+07	41	17	127.25
16.3	1.88017e+07	2.69661e+06	4.08597e+07	41	17	127.25
16.31	1.84477e+07	2.65486e+06	3.96239e+07	41	17	127.25
16.32	1.96292e+07	2.56209e+06	3.94544e+07	41	17	127.25
16.33	1.96585e+07	2.53502e+06	3.95378e+07	41	17	127.25
16.34	1.95305e+07	2.56431e+06	4.1118e+07	41	17	127.25
16.35	1.99214e+07	2.63794e+06	4.30951e+07	41	17	127.25
16.36	2.04805e+07	2.82644e+06	4.48066e+07	41	17	127.25
16.37	1.98407e+07	2.73555e+06	4.38245e+07	41	17	127.25
16.38	2.08032e+07	2.79455e+06	4.24746e+07	41	17	127.25
16.39	2.05469e+07	3.18254e+06	4.39963e+07	41	17	127.25
16.4	2.15038e+07	3.3131e+06	4.32779e+07	41	17	127.25
16.41	2.08464e+07	3.67248e+06	4.18176e+07	41	17	127.25
16.42	2.02084e+07	3.14789e+06	4.09395e+07	41	17	127.25
16.43	2.03653e+07	3.01466e+06	4.0971e+07	41	17	127.25
16.44	2.00634e+07	2.67201e+06	4.37458e+07	41	17	127.25
16.45	2.07946e+07	2.76643e+06	4.28233e+07	41	17	127.25
16.46	2.0859e+07	2.78984e+06	4.23236e+07	41	17	127.25
16.47	2.11168e+07	2.74467e+06	3.98031e+07	41	17	127.25
16.48	1.98655e+07	2.81267e+06	4.071e+07	41	17	127.25
16.49	1.96365e+07	2.81384e+06	4.18651e+07	41	17	127.25
16.5	1.98298e+07	2.71485e+06	4.15272e+07	41	17	127.25
16.51	2.12462e+07	2.67177e+06	4.33756e+07	41	17	127.25
16.52	2.11199e+07	2.68677e+06	4.44921e+07	41	17	127.25
16.53	2.13312e+07	2.62208e+06	4.55894e+07	41	17	127.25
16.54	2.12095e+07	2.6963e+06	4.59547e+07	41	17	127.25
16.55	2.11176e+07	2.79587e+06	4.87378e+07	41	17	127.25
16.56	2.18228e+07	2.78105e+06	4.92995e+07	41	17	127.25
16.57	2.18705e+07	2.79431e+06	4.90875e+07	41	17	127.25
16.58	2.28135e+07	3.15041e+06	5.15422e+07	41	17	127.25
16.59	2.30427e+07	3.12258e+06	5.45541e+07	41	17	127.25
16.6	2.25365e+07	3.31325e+06	5.31999e+07	41	17	127.25
16.61	2.24704e+07	3.63581e+06	5.3334e+07	41	17	127.25
16.62	2.23689e+07	3.62659e+06	5.33168e+07	41	17	127.25
16.63	2.24332e+07	4.01145e+06	5.46307e+07	41	17	127.25
16.64	2.32232e+07	3.76892e+06	5.52325e+07	41	17	127.25
16.65	2.45655e+07	3.98743e+06	5.48048e+07	41	17	127.25
16.66	2.3639e+07	4.06525e+06	5.5347e+07	41	17	127.25
16.67	2.39091e+07	4.26464e+06	5.43184e+07	41	17	127.25
16.68	2.23392e+07	4.79814e+06	5.20894e+07	41	17	127.25
16.69	2.38124e+07	4.56373e+06	5.04776e+07	41	17	127.25
16.7	2.33651e+07	4.19191e+06	5.09063e+07	41	17	127.25
16.71	2.34992e+07	3.99964e+06	5.02473e+07	41	17	127.25
16.72	2.23404e+07	3.92065e+06	5.11213e+07	41	17	127.25
16.73	2.26575e+07	3.70736e+06	5.06442e+07	41	17	127.25
16.74	2.32691e+07	4.34485e+06	5.01e+07	41	17	127.25
16.75	2.24648e+07	4.0573e+06	4.88419e+07	41	17	127.25
16.76	2.40024e+07	3.86226e+06	5.07807e+07	41	17	127.25
16.77	2.33432e+07	3.80312e+06	4.76461e+07	41	17	127.25
16.78	2.32023e+07	3.77939e+06	4.75201e+07	41	17	127.25
16.79	2.29846e+07	3.26005e+06	4.86791e+07	41	17	127.25
16.8	2.20646e+07	3.46474e+06	4.85968e+07	41	17	127.25
16.81	2.17918e+07	3.44252e+06	4.92356e+07	41	17	127.25
16.82	2.3522e+07	3.76973e+06	4.97446e+07	41	17	127.25
16.83	2.6007e+07	3.3705e+06	4.86271e+07	41	17	127.25
16.84	2.48307e+07	3.36474e+06	4.75136e+07	41	17	127.25
16.85	2.4336e+07	3.43844e+06	4.52383e+07	41	17	127.25
16.86	2.58079e+07	3.50584e+06	4.47033e+07	41	17	127.25
16.87	2.69348e+07	3.49198e+06	4.57069e+07	41	17	127.25
16.88	2.86703e+07	3.635e+06	4.70418e+07	41	17	127.25
16.89	3.03646e+07	3.71749e+06	4.9678e+07	41	17	127.25
16.9	3.11459e+07	3.89997e+06	5.01816e+07	41	17	127.25
16.91	3.112e+07	3.9118e+06	4.87437e+07	41	17	127.25
16.92	2.91297e+07	3.54108e+06	4.93073e+07	41	17	127.25
16.93	2.98065e+07	3.47936e+06	4.84815e+07	41	17	127.25
16.94	2.96835e+07	3.69312e+06	4.87628e+07	41	17	127.25
16.95	3.09864e+07	3.88908e+06	4.86154e+07	41	17	127.25
16.96	2.80075e+07	3.73174e+06	5.17294e+07	41	17	127.25
16.97	2.54184e+07	3.69662e+06	5.39006e+07	41	17	127.25
16.98	2.36135e+07	3.89954e+06	5.19589e+07	41	17	127.25
16.99	2.49898e+07	3.94223e+06	5.34658e+07	41	17	127.25
17	2.45391e+07	3.79525e+06	5.27392e+07	41	17	127.25
17.01	2.58879e+07	3.79986e+06	5.37379e+07	41	17	127.25
17.02	2.42741e+07	4.06148e+06	5.45356e+07	41	17	127.25
17.03	2.46077e+07	4.3626e+06	5.51933e+07	41	17	127.25
17.04	2.52983e+07	4.29113e+06	5.60748e+07	41	17	127.25
17.05	2.32354e+07	4.41071e+06	5.45852e+07	41	17	127.25
17.06	2.36348e+07	4.62542e+06	5.48124e+07	41	17	127.25
17.07	2.32061e+07	4.4319e+06	5.67918e+07	41	17	127.25
17.08	2.35297e+07	4.51222e+06	5.60613e+07	41	17	127.25
17.09	2.65529e+07	4.36635e+06	6.02296e+07	41	17	127.25
17.1	2.76962e+07	4.37358e+06	6.02616e+07	41	17	127.25
17.11	2.63049e+07	4.29631e+06	6.15793e+07	41	17	127.25
17.12	2.71948e+07	4.25747e+06	6.00638e+07	41	17	127.25
17.13	2.64429e+07	4.23269e+06	5.98111e+07	41	17	127.25
17.14	2.71062e+07	4.13078e+06	6.23362e+07	41	17	127.25
17.15	2.8671e+07	4.28365e+06	6.53063e+07	41	17	127.25
17.16	3.02278e+07	4.33231e+06	6.50401e+07	41	17	127.25
17.17	2.66791e+07	4.57762e+06	6.51882e+07	41	17	127.25
17.18	2.68412e+07	4.46139e+06	6.49178e+07	41	17	127.25
17.19	2.61409e+07	4.3994e+06	6.49448e+07	41	17	127.25
17.2	2.32057e+07	4.28768e+06	6.28972e+07	41	17	127.25
17.21	2.23905e+07	4.49118e+06	6.19674e+07	41	17	127.25
17.22	2.26566e+07	4.69427e+06	5.91541e+07	41	17	127.25
17.23	2.22577e+07	4.70379e+06	5.88535e+07	41	17	127.25
17.24	2.09663e+07	4.80773e+06	5.88262e+07	41	17	127.25
17.25	2.16694e+07	4.60001e+06	5.70453e+07	41	17	127.25
17.26	2.13461e+07	4.78071e+06	6.15441e+07	41	17	127.25
17.27	2.04979e+07	4.66194e+06	6.25692e+07	41	17	127.25
17.28	2.01553e+07	4.67901e+06	5.97448e+07	41	17	127.25
17.29	1.99223e+07	5.02317e+06	6.24017e+07	41	17	127.25
17.3	1.92714e+07	5.12181e+06	6.23577e+07	41	17	127.25
17.31	1.98161e+07	5.1476e+06	6.04991e+07	41	17	127.25
17.32	1.98767e+07	5.31282e+06	6.18992e+07	41	17	127.25
17.33	2.00621e+07	5.42513e+06	6.54178e+07	41	17	127.25
17.34	2.21289e+07	5.45706e+06	6.51011e+07	41	17	127.25
17.35	2.46562e+07	5.6329e+06	6.57312e+07	41	17	127.25
17.36	2.49911e+07	5.35187e+06	6.85434e+07	41	17	127.25
17.37	2.64774e+07	5.63842e+06	6.86793e+07	41	17	127.25
17.38	2.51586e+07	6.20231e+06	6.90933e+07	41	17	127.25
17.39	2.68965e+07	6.03301e+06	6.76503e+07	41	17	127.25
17.4	2.91634e+07	5.79148e+06	6.68286e+07	41	17	127.25
17.41	3.1008e+07	5.63362e+06	6.96508e+07	41	17	127.25
17.42	2.74286e+07	5.55515e+06	6.77928e+07	41	17	127.25
17.43	3.11289e+07	5.43033e+06	6.50248e+07	41	17	127.25
17.44	3.46559e+07	5.65515e+06	6.68995e+07	41	17	127.25
17.45	3.17671e+07	5.53454e+06	6.59789e+07	41	17	127.25
17.46	2.89135e+07	5.65808e+06	6.83586e+07	41	17	127.25
17.47	3.09074e+07	5.76959e+06	6.92922e+07	41	17	127.25
17.48	2.53726e+07	5.79841e+06	6.44504e+07	41	17	127.25
17.49	2.32206e+07	6.07471e+06	6.46501e+07	41	17	127.25
17.5	2.51343e+07	5.61492e+06	6.60904e+07	41	17	127.25
17.51	2.86502e+07	6.05254e+06	6.95933e+07	41	17	127.25
17.52	2.78536e+07	5.97759e+06	7.22598e+07	41	17	127.25
17.53	2.34971e+07	6.22693e+06	7.11901e+07	41	17	127.25
17.54	2.32148e+07	6.07563e+06	7.55409e+07	41	17	127.25
17.55	2.1664e+07	6.00631e+06	7.53608e+07	41	17	127.25
17.56	2.15796e+07	5.54482e+06	7.47864e+07	41	17	127.25
17.57	2.13375e+07	5.84634e+06	7.30575e+07	41	17	127.25
17.58	2.09822e+07	5.5593e+06	7.52278e+07	41	17	127.25
17.59	2.04426e+07	5.53233e+06	7.36117e+07	41	17	127.25
17.6	2.07777e+07	5.79418e+06	7.46935e+07	41	17	127.25
17.61	2.29981e+07	5.86286e+06	7.27823e+07	41	17	127.25
17.62	2.25737e+07	5.88874e+06	7.34122e+07	41	17	127.25
17.63	2.09951e+07	5.9052e+06	7.36777e+07	41	17	127.25
17.64	2.03206e+07	5.9045e+06	7.66516e+07	41	17	127.25
17.65	1.93452e+07	5.76206e+06	7.68947e+07	41	17	127.25
17.66	2.49685e+07	5.74245e+06	7.96119e+07	41	17	127.25
17.67	2.49737e+07	5.32175e+06	7.6237e+07	41	17	127.25
17.68	2.36016e+07	5.23821e+06	7.83289e+07	41	17	127.25
17.69	2.21495e+07	5.22994e+06	7.51715e+07	41	17	127.25
17.7	2.18293e+07	5.23439e+06	7.69706e+07	41	17	127.25
17.71	2.15852e+07	5.24617e+06	8.00025e+07	41	17	127.25
17.72	2.12992e+07	5.67524e+06	7.51527e+07	41	17	127.25
17.73	2.02778e+07	6.11175e+06	7.97198e+07	41	17	127.25
17.74	1.96079e+07	6.08023e+06	7.9186e+07	41	17	127.25
17.75	1.90649e+07	6.16975e+06	7.79089e+07	41	17	127.25
17.76	2.07809e+07	6.05157e+06	8.06901e+07	41	17	127.25
17.77	2.08243e+07	6.36797e+06	7.82543e+07	41	17	127.25
17.78	2.40751e+07	6.46641e+06	7.87714e+07	41	17	127.25
17.79	2.54399e+07	6.59815e+06	8.77501e+07	41	17	127.25
17.8	2.98698e+07	6.82243e+06	8.39142e+07	41	17	127.25
17.81	2.73821e+07	6.97545e+06	9.05642e+07	41	17	127.25
17.82	2.80092e+07	6.50841e+06	8.89833e+07	41	17	127.25
17.83	2.96217e+07	6.87316e+06	8.3586e+07	41	17	127.25
17.84	2.87466e+07	7.51987e+06	8.62287e+07	41	17	127.25
17.85	2.86826e+07	7.97406e+06	8.91387e+07	41	17	127.25
17.86	2.8537e+07	8.39964e+06	8.68749e+07	41	17	127.25
17.87	2.8704e+07	8.7681e+06	8.85088e+07	41	17	127.25
17.88	2.81847e+07	8.14225e+06	8.00619e+07	41	17	127.25
17.89	3.14064e+07	7.84044e+06	7.73341e+07	41	17	127.25
17.9	3.18941e+07	7.43799e+06	7.8898e+07	41	17	127.25
17.91	2.95434e+07	8.10987e+06	8.69213e+07	41	17	127.25
17.92	3.02568e+07	8.21169e+06	7.53468e+07	41	17	127.25
17.93	3.41601e+07	7.9031e+06	7.70319e+07	41	17	127.25
17.94	3.33915e+07	7.61489e+06	7.61381e+07	41	17	127.25
17.95	3.55543e+07	7.60313e+06	7.6153e+07	41	17	127.25
17.96	3.07326e+07	7.696e+06	7.86685e+07	41	17	127.25
17.97	3.18236e+07	7.13858e+06	7.73037e+07	41	17	127.25
17.98	3.00088e+07	7.07966e+06	7.87925e+07	41	17	127.25
17.99	2.94176e+07	6.7838e+06	8.04353e+07	41	17	127.25
18	3.11292e+07	7.04731e+06	7.97766e+07	41	17	127.25
18.01	3.23227e+07	7.27839e+06	8.10326e+07	41	17	127.25
18.02	2.93541e+07	7.04569e+06	8.67945e+07	41	17	127.25
18.03	2.82511e+07	7.09676e+06	9.03477e+07	41	17	127.25
18.04	3.54638e+07	6.25443e+06	8.32698e+07	41	17	127.25
18.05	3.55163e+07	6.06117e+06	8.05687e+07	41	17	127.25
18.06	3.67997e+07	6.00208e+06	7.92693e+07	41	17	127.25
18.07	4.23361e+07	6.80616e+06	8.24622e+07	41	17	127.25
18.08	4.23862e+07	6.80402e+06	7.83408e+07	41	17	127.25
18.09	4.16682e+07	6.57476e+06	7.88479e+07	41	17	127.25
18.1	3.94334e+07	6.48577e+06	7.89606e+07	41	17	127.25
18.11	3.53183e+07	6.01353e+06	8.11156e+07	41	17	127.25
18.12	3.66666e+07	5.98391e+06	8.44171e+07	41	17	127.25
18.13	4.15752e+07	6.3482e+06	8.9324e+07	41	17	127.25
18.14	3.89533e+07	6.44949e+06	8.96482e+07	41	17	127.25
18.15	3.72161e+07	6.48645e+06	9.27488e+07	41	17	127.25
18.16	3.92302e+07	7.59588e+06	9.11718e+07	41	17	127.25
18.17	3.98919e+07	7.51826e+06	9.05022e+07	41	17	127.25
18.18	3.90182e+07	7.48038e+06	9.10635e+07	41	17	127.25
18.19	4.01918e+07	7.54083e+06	9.42935e+07	41	17	127.25
18.2	4.02816e+07	7.80115e+06	9.19937e+07	41	17	127.25
18.21	4.09705e+07	7.40075e+06	9.07959e+07	41	17	127.25
18.22	3.91981e+07	7.86551e+06	9.31964e+07	41	17	127.25
18.23	3.79134e+07	7.69572e+06	9.94821e+07	41	17	127.25
18.24	3.76951e+07	7.76088e+06	1.00665e+08	41	17	127.25
18.25	3.5759e+07	7.64538e+06	1.00591e+08	41	17	127.25
18.26	3.40504e+07	8.54973e+06	1.00131e+08	41	17	127.25
18.27	3.20727e+07	8.34801e+06	9.95198e+07	41	17	127.25
18.28	2.99743e+07	8.86054e+06	1.00127e+08	41	17	127.25
18.29	2.813e+07	8.69774e+06	1.02726e+08	41	17	127.25
18.3	2.98268e+07	8.02139e+06	1.0327e+08	41	17	127.25
18.31	2.6227e+07	8.70512e+06	9.71983e+07	41	17	127.25
18.32	2.60039e+07	8.99026e+06	9.74542e+07	41	17	127.25
18.33	2.75061e+07	9.55852e+06	9.64069e+07	41	17	127.25
18.34	2.64411e+07	8.91436e+06	1.01767e+08	41	17	127.25
18.35	2.69409e+07	9.22891e+06	9.82945e+07	41	17	127.25
18.36	2.63592e+07	9.12083e+06	1.04255e+08	41	17	127.25
18.37	2.93454e+07	9.21971e+06	1.08968e+08	41	17	127.25
18.38	3.59816e+07	9.07882e+06	1.11179e+08	41	17	127.25
18.39	3.41773e+07	8.54882e+06	1.09868e+08	41	17	127.25
18.4	3.43226e+07	8.8327e+06	1.10816e+08	41	17	127.25
18.41	2.99889e+07	8.91846e+06	1.09949e+08	41	17	127.25
18.42	3.00088e+07	9.18948e+06	1.12945e+08	41	17	127.25
18.43	2.76499e+07	9.05813e+06	1.13556e+08	41	17	127.25
18.44	2.56695e+07	9.6969e+06	1.19358e+08	41	17	127.25
18.45	2.4961e+07	9.34009e+06	1.19096e+08	41	17	127.25
18.46	2.6308e+07	9.85758e+06	1.27119e+08	41	17	127.25
18.47	2.38312e+07	1.05201e+07	1.27454e+08	41	17	127.25
18.48	2.37693e+07	1.08298e+07	1.25186e+08	41	17	127.25
18.49	2.3777e+07	1.10039e+07	1.26528e+08	41	17	127.25
18.5	2.85156e+07	1.11344e+07	1.27366e+08	41	17	127.25
18.51	2.72664e+07	1.11718e+07	1.27669e+08	41	17	127.25
18.52	3.14965e+07	1.14718e+07	1.3017e+08	41	17	127.25
18.53	3.38438e+07	1.13859e+07	1.27042e+08	41	17	127.25
18.54	3.16928e+07	1.09162e+07	1.27165e+08	41	17	127.25
18.55	2.88982e+07	1.08229e+07	1.28805e+08	41	17	127.25
18.56	2.98025e+07	1.06903e+07	1.25144e+08	41	17	127.25
18.57	3.12684e+07	1.08822e+07	1.24585e+08	41	17	127.25
18.58	3.07142e+07	1.13584e+07	1.26449e+08	41	17	127.25
18.59	2.93304e+07	1.02752e+07	1.26034e+08	41	17	127.25
18.6	2.80767e+07	1.095e+07	1.28495e+08	41	17	127.25
18.61	2.903e+07	1.14191e+07	1.26429e+08	41	17	127.25
18.62	2.84886e+07	1.08906e+07	1.25542e+08	41	17	127.25
18.63	2.75177e+07	1.06361e+07	1.22207e+08	41	17	127.25
18.64	2.62422e+07	1.11583e+07	1.1994e+08	41	17	127.25
18.65	2.48682e+07	1.04425e+07	1.21603e+08	41	17	127.25
18.66	2.31486e+07	1.01769e+07	1.21763e+08	41	17	127.25
18.67	2.04627e+07	1.09293e+07	1.25297e+08	41	17	127.25
18.68	2.22196e+07	1.04291e+07	1.27435e+08	41	17	127.25
18.69	2.26649e+07	1.13717e+07	1.31105e+08	41	17	127.25
18.7	2.40363e+07	1.11017e+07	1.30814e+08	41	17	127.25
18.71	2.37527e+07	1.23481e+07	1.31156e+08	41	17	127.25
18.72	2.29075e+07	1.32898e+07	1.32656e+08	41	17	127.25
18.73	2.28028e+07	1.25796e+07	1.36634e+08	41	17	127.25
18.74	2.27347e+07	1.27145e+07	1.36548e+08	41	17	127.25
18.75	2.21066e+07	1.27959e+07	1.40983e+08	41	17	127.25
18.76	2.20956e+07	1.26858e+07	1.46878e+08	41	17	127.25
18.77	2.29163e+07	1.32558e+07	1.49912e+08	41	17	127.25
18.78	2.20302e+07	1.4098e+07	1.47562e+08	41	17	127.25
18.79	2.1235e+07	1.27203e+07	1.48501e+08	41	17	127.25
18.8	2.21285e+07	1.20917e+07	1.49362e+08	41	17	127.25
18.81	2.3048e+07	1.19144e+07	1.48696e+08	41	17	127.25
18.82	2.61991e+07	1.15474e+07	1.49519e+08	41	17	127.25
18.83	2.66456e+07	1.19809e+07	1.51107e+08	41	17	127.25
18.84	2.536e+07	1.21154e+07	1.45741e+08	41	17	127.25
18.85	2.43914e+07	1.35498e+07	1.48544e+08	41	17	127.25
18.86	2.2973e+07	1.28685e+07	1.45492e+08	41	17	127.25
18.87	2.44354e+07	1.34908e+07	1.45142e+08	41	17	127.25
18.88	2.36256e+07	1.17194e+07	1.47953e+08	41	17	127.25
18.89	2.49542e+07	1.13634e+07	1.48055e+08	41	17	127.25
18.9	2.27604e+07	1.17813e+07	1.54089e+08	41	17	127.25
18.91	2.20657e+07	1.28943e+07	1.54844e+08	41	17	127.25
18.92	2.3697e+07	1.2364e+07	1.46296e+08	41	17	127.25
18.93	2.42234e+07	1.17304e+07	1.4632e+08	41	17	127.25
18.94	2.2099e+07	1.11773e+07	1.50365e+08	41	17	127.25
18.95	2.28491e+07	1.18723e+07	1.60167e+08	41	17	127.25
18.96	2.28206e+07	1.26392e+07	1.54472e+08	41	17	127.25
18.97	2.25422e+07	1.38422e+07	1.67063e+08	41	17	127.25
18.98	2.13913e+07	1.406e+07	1.65704e+08	41	17	127.25
18.99	2.17345e+07	1.2879e+07	1.66651e+08	41	17	127.25
19	2.04534e+07	1.39675e+07	1.72205e+08	41	17	127.25
19.01	2.10212e+07	1.37402e+07	1.66371e+08	41	17	127.25
19.02	2.13585e+07	1.37112e+07	1.68471e+08	41	17	127.25
19.03	2.06396e+07	1.32069e+07	1.64632e+08	41	17	127.25
19.04	2.04423e+07	1.27496e+07	1.67211e+08	41	17	127.25
19.05	1.95208e+07	1.29121e+07	1.71274e+08	41	17	127.25
19.06	1.86903e+07	1.30738e+07	1.75576e+08	41	17	127.25
19.07	1.94363e+07	1.28681e+07	1.67869e+08	41	17	127.25
19.08	1.92459e+07	1.36117e+07	1.59545e+08	41	17	127.25
19.09	1.94246e+07	1.37558e+07	1.49861e+08	41	17	127.25
19.1	1.94865e+07	1.27769e+07	1.54482e+08	41	17	127.25
19.11	1.96733e+07	1.25205e+07	1.57852e+08	41	17	127.25
19.12	2.03027e+07	1.29393e+07	1.46985e+08	41	17	127.25
19.13	1.90849e+07	1.3181e+07	1.41969e+08	41	17	127.25
19.14	1.99243e+07	1.35228e+07	1.45767e+08	41	17	127.25
19.15	2.07292e+07	1.28754e+07	1.44827e+08	41	17	127.25
19.16	2.10977e+07	1.34679e+07	1.45908e+08	41	17	127.25
19.17	2.05854e+07	1.35338e+07	1.51455e+08	41	17	127.25
19.18	2.01602e+07	1.35263e+07	1.46491e+08	41	17	127.25
19.19	2.07848e+07	1.34903e+07	1.4715e+08	41	17	127.25
19.2	2.02841e+07	1.29978e+07	1.44187e+08	41	17	127.25
19.21	2.21905e+07	1.3374e+07	1.42938e+08	41	17	127.25
19.22	2.14754e+07	1.23451e+07	1.42822e+08	41	17	127.25
19.23	2.07843e+07	1.24207e+07	1.47644e+08	41	17	127.25
19.24	2.0691e+07	1.28992e+07	1.53674e+08	41	17	127.25
19.25	2.05803e+07	1.32528e+07	1.48638e+08	41	17	127.25
19.26	2.27534e+07	1.35311e+07	1.44697e+08	41	17	127.25
19.27	2.26695e+07	1.33302e+07	1.47632e+08	41	17	127.25
19.28	2.12841e+07	1.31484e+07	1.57684e+08	41	17	127.25
19.29	2.14518e+07	1.21011e+07	1.53902e+08	41	17	127.25
19.3	2.13193e+07	1.25747e+07	1.58931e+08	41	17	127.25
19.31	2.11258e+07	1.20582e+07	1.63556e+08	41	17	127.25
19.32	2.29456e+07	1.30633e+07	1.54794e+08	41	17	127.25
19.33	2.33273e+07	1.30484e+07	1.5502e+08	41	17	127.25
19.34	2.41054e+07	1.41459e+07	1.58037e+08	41	17	127.25
19.35	2.45674e+07	1.47253e+07	1.55591e+08	41	17	127.25
19.36	2.63366e+07	1.48634e+07	1.63292e+08	41	17	127.25
19.37	2.23892e+07	1.50564e+07	1.76295e+08	41	17	127.25
19.38	2.20791e+07	1.45746e+07	1.63118e+08	41	17	127.25
19.39	2.22474e+07	1.43763e+07	1.65032e+08	41	17	127.25
19.4	2.24162e+07	1.48126e+07	1.50293e+08	41	17	127.25
19.41	2.41535e+07	1.26886e+07	1.48312e+08	41	17	127.25
19.42	2.59675e+07	1.21718e+07	1.50335e+08	41	17	127.25
19.43	2.79724e+07	1.18423e+07	1.50475e+08	41	17	127.25
19.44	2.4648e+07	1.2299e+07	1.49954e+08	41	17	127.25
19.45	2.4886e+07	1.28559e+07	1.4664e+08	41	17	127.25
19.46	2.54119e+07	1.26907e+07	1.50832e+08	41	17	127.25
19.47	2.58385e+07	1.37592e+07	1.52416e+08	41	17	127.25
19.48	2.68087e+07	1.3111e+07	1.60506e+08	41	17	127.25
19.49	2.66494e+07	1.27399e+07	1.67114e+08	41	17	127.25
19.5	2.91144e+07	1.33276e+07	1.54538e+08	41	17	127.25
19.51	2.94235e+07	1.43884e+07	1.5474e+08	41	17	127.25
19.52	3.36562e+07	1.3846e+07	1.64886e+08	41	17	127.25
19.53	3.34027e+07	1.40921e+07	1.53506e+08	41	17	127.25
19.54	3.26426e+07	1.34532e+07	1.57693e+08	41	17	127.25
19.55	3.28397e+07	1.60175e+07	1.6007e+08	41	17	127.25
19.56	3.57953e+07	1.6016e+07	1.60037e+08	41	17	127.25
19.57	3.54852e+07	1.62147e+07	1.69189e+08	41	17	127.25
19.58	3.58757e+07	1.58322e+07	1.5142e+08	41	17	127.25
19.59	3.84897e+07	1.63972e+07	1.61798e+08	41	17	127.25
19.6	3.88561e+07	1.74455e+07	1.55519e+08	41	17	127.25
19.61	3.90138e+07	1.72324e+07	1.53813e+08	41	17	127.25
19.62	3.64162e+07	1.75881e+07	1.53349e+08	41	17	127.25
19.63	3.45644e+07	1.78851e+07	1.52216e+08	41	17	127.25
19.64	3.3283e+07	1.84742e+07	1.57697e+08	41	17	127.25
19.65	3.28178e+07	1.95544e+07	1.56358e+08	41	17	127.25
19.66	3.13192e+07	2.06599e+07	1.60629e+08	41	17	127.25
19.67	3.16092e+07	1.91181e+07	1.64348e+08	41	17	127.25
19.68	3.34418e+07	1.87821e+07	1.67479e+08	41	17	127.25
19.69	3.4557e+07	1.96541e+07	1.64114e+08	41	17	127.25
19.7	3.17458e+07	2.03985e+07	1.58228e+08	41	17	127.25
19.71	3.05283e+07	2.16422e+07	1.57332e+08	41	17	127.25
19.72	3.15901e+07	2.18726e+07	1.59131e+08	41	17	127.25
19.73	3.21483e+07	2.07243e+07	1.68611e+08	41	17	127.25
19.74	3.24957e+07	2.04289e+07	1.61265e+08	41	17	127.25
19.75	3.04954e+07	2.00038e+07	1.58792e+08	41	17	127.25
19.76	3.17394e+07	1.92301e+07	1.63245e+08	41	17	127.25
19.77	3.18588e+07	2.14134e+07	1.69022e+08	41	17	127.25
19.78	3.92871e+07	2.1446e+07	1.65638e+08	41	17	127.25
19.79	4.41384e+07	2.17904e+07	1.69772e+08	41	17	127.25
19.8	4.1302e+07	2.04806e+07	1.66577e+08	41	17	127.25
19.81	3.7973e+07	2.00368e+07	1.7154e+08	41	17	127.25
19.82	3.68368e+07	1.98419e+07	1.696e+08	41	17	127.25
19.83	4.25634e+07	2.04947e+07	1.8205e+08	41	17	127.25
19.84	3.80882e+07	2.00968e+07	1.80524e+08	41	17	127.25
19.85	3.92345e+07	1.97964e+07	1.63173e+08	41	17	127.25
19.86	3.91489e+07	2.065e+07	1.58217e+08	41	17	127.25
19.87	3.81762e+07	2.08435e+07	1.61472e+08	41	17	127.25
19.88	3.55845e+07	2.10142e+07	1.56298e+08	41	17	127.25
19.89	3.80991e+07	2.30935e+07	1.51518e+08	41	17	127.25
19.9	3.82312e+07	2.39002e+07	1.47499e+08	41	17	127.25
19.91	3.92636e+07	2.33553e+07	1.44204e+08	41	17	127.25
19.92	3.78351e+07	2.30716e+07	1.52177e+08	41	17	127.25
19.93	3.43581e+07	2.24746e+07	1.52332e+08	41	17	127.25
19.94	3.2389e+07	2.19827e+07	1.4556e+08	41	17	127.25
19.95	3.10699e+07	2.10629e+07	1.41604e+08	41	17	127.25
19.96	3.11782e+07	2.03087e+07	1.45765e+08	41	17	127.25
19.97	3.08158e+07	2.21901e+07	1.56813e+08	41	17	127.25
19.98	3.67277e+07	2.13737e+07	1.52402e+08	41	17	127.25
[truncated: 31,602 more rows]
