# Supplementary material for: Bacterial population dynamics during colonization of solid tumors
Source: Mol Syst Biol. 2025 Dec 15;22(3):412–34. doi: 10.1038/s44320-025-00175-5 (PMC12953616; doi:10.1038/s44320-025-00175-5)
Supplement: Supplementary file 10 — Source data Fig. 5 [file 44320_2025_175_MOESM10_ESM.zip › Figure 5/5E/Fig5E.xlsx]

## Sheet: Sheet1
rank	barcode frequency simulation (day 1, IT)											barcode frequency simulation (day 3, IT)											barcode frequency simulation (day 7, IT)											barcode frequency data (day 1, IT)											barcode frequency data (day 3, IT)
1	0.207018	0.189382	0.250529	0.170336	0.146814	0.0756456	0.188686	0.356415	0.0920434	0.35441		0.0887914	0.325981	0.145444	0.360722	0.0848537	0.496465	0.937792	0.0812565	0.525167	0.22277		0.256554	0.340688	0.349965	0.0530367	0.110708	0.0510357	0.123447	0.346356	0.101622	0.373267		0.0650155	0.0949861	0.0782023	0.0596881	0.444353	0.0699035	0.0211769	0.128707	0.0580667	0.621345		0.181426	0.151066	0.141015	0.0126892	0.176307
2	0.0287067	0.103467	0.0811633	0.0793789	0.0655313	0.0685594	0.13644	0.0770844	0.0842382	0.132822		0.0591953	0.0755418	0.126641	0.0341704	0.0430784	0.0487886	0.00407817	0.074997	0.0807191	0.0483809		0.243884	0.225304	0.0846722	0.0290644	0.0719624	0.0474199	0.0889466	0.104972	0.0836819	0.0906841		0.0618723	0.0940405	0.0767758	0.0331242	0.0414124	0.0247613	0.0115568	0.0907143	0.0321603	0.22377		0.180704	0.0870763	0.09167	0.0123144	0.129757
3	0.0272809	0.0782457	0.0367051	0.0494824	0.0643915	0.0318468	0.050769	0.031787	0.0628341	0.0378179		0.0458997	0.0227413	0.0633752	0.0251525	0.0412959	0.0366719	0.00310073	0.0315286	0.0339191	0.0384414		0.180487	0.0391924	0.0178563	0.023426	0.0409001	0.0405285	0.0664539	0.078435	0.0541538	0.0792192		0.0216313	0.0556801	0.042251	0.0258124	0.0159691	0.0234167	0.00597344	0.0315725	0.0186611	0.0505194		0.164996	0.0824084	0.0817648	0.0110684	0.0750646
4	0.0129179	0.016432	0.0278613	0.0346662	0.0246807	0.0307325	0.0289792	0.0260637	0.0542183	0.0294051		0.032825	0.0154069	0.0505177	0.0153147	0.0263312	0.0199586	0.00219703	0.0312193	0.0280776	0.0263427		0.0248821	0.0199447	0.0174861	0.0222669	0.0310691	0.0364303	0.0432134	0.0447992	0.0438252	0.0529457		0.0213296	0.0554774	0.0335786	0.0186901	0.0117929	0.021434	0.00574924	0.0282225	0.0166797	0.0261286		0.120663	0.034205	0.0780991	0.0104659	0.0485792
5	0.0126471	0.0157528	0.0134997	0.0238335	0.022672	0.0284526	0.0202162	0.0122634	0.0307003	0.0285187		0.0319949	0.013873	0.0314564	0.0132024	0.0251876	0.0195304	0.00173626	0.0254224	0.0212763	0.0246419		0.0119871	0.0195728	0.0158849	0.020906	0.0244431	0.0344374	0.0316123	0.0388176	0.0391245	0.0471362		0.0192525	0.0358071	0.0283513	0.011492	0.0109377	0.0179359	0.00470304	0.0267949	0.014932	0.0133522		0.0693752	0.0298591	0.0504063	0.0103493	0.0373672
6	0.0122994	0.0148222	0.00948719	0.0213689	0.0199122	0.0270149	0.0193833	0.0104112	0.0199838	0.0203087		0.0311835	0.0133672	0.0255685	0.0122691	0.0212489	0.018506	0.00166472	0.0241056	0.0189489	0.0227205		0.00945079	0.0185738	0.0134792	0.0171065	0.0214946	0.0234027	0.0246016	0.0153316	0.0369607	0.0470013		0.0135554	0.0339665	0.0262097	0.00746427	0.00827785	0.0114222	0.00443624	0.0185746	0.0114976	0.0130913		0.036742	0.0254284	0.0459619	0.0101599	0.030278
7	0.0121027	0.0119327	0.00805538	0.0192745	0.015905	0.0231738	0.0146194	0.00957061	0.0142093	0.0169307		0.0246045	0.0120905	0.0197357	0.0104281	0.0210001	0.0184207	0.00164721	0.0148483	0.0150374	0.0201622		0.00887649	0.0124429	0.0122718	0.0141595	0.021352	0.0142972	0.0207675	0.0124758	0.0314275	0.032049		0.0129735	0.0245144	0.0239583	0.00632438	0.00797472	0.0089801	0.00363799	0.0170335	0.0102399	0.0112398		0.0140519	0.0239951	0.0449297	0.00968079	0.0217418
8	0.0107668	0.011555	0.00729377	0.0177385	0.0133973	0.0225185	0.0108294	0.00910791	0.0121359	0.0134026		0.0219698	0.00993934	0.0186833	0.00942392	0.0206126	0.0158269	0.0012046	0.0122273	0.0099224	0.0190245		0.00810976	0.00885155	0.0115646	0.0137633	0.0182807	0.0133209	0.0155425	0.00964331	0.0267735	0.0239335		0.0122715	0.0178817	0.0183283	0.00578968	0.00755811	0.00854591	0.00360257	0.0168624	0.00976224	0.0092058		0.00960099	0.0233611	0.0444107	0.00843934	0.0215188
9	0.00876217	0.0103596	0.00701898	0.0169601	0.0131993	0.0197328	0.0102787	0.00837049	0.00998138	0.013027		0.0210487	0.00966754	0.0151277	0.00897004	0.0194871	0.0127263	0.00100536	0.0117971	0.0090982	0.018186		0.00655747	0.00801286	0.00966041	0.0116134	0.0150626	0.0114622	0.0148888	0.00798669	0.0252481	0.0225327		0.0119835	0.0123669	0.0178249	0.00533928	0.00520813	0.00780302	0.00357926	0.0148387	0.0097496	0.00635386		0.00936041	0.0213859	0.0397949	0.00793075	0.0166259
10	0.00760983	0.00980776	0.00681907	0.015694	0.0127025	0.0162168	0.00857918	0.00802587	0.00921428	0.0121516		0.0181041	0.00942389	0.0123858	0.00896762	0.0158014	0.01032	0.000830681	0.0112107	0.00826902	0.0125987		0.00463797	0.00591034	0.00942241	0.0116099	0.0142763	0.0114167	0.0131687	0.00782751	0.0245498	0.0158427		0.0119051	0.0115065	0.0170375	0.00482075	0.00389874	0.00720884	0.00355747	0.0118008	0.00969763	0.00229509		0.00913667	0.0190023	0.0388654	0.00745242	0.0114572
11	0.00657289	0.0093967	0.00677574	0.0149239	0.011133	0.016094	0.0079327	0.0065166	0.00901207	0.0112722		0.017612	0.00875966	0.0119648	0.00891676	0.0135998	0.00976898	0.000826413	0.0107426	0.00749882	0.010368		0.0032334	0.00577251	0.00815822	0.0103912	0.0129303	0.00880069	0.012921	0.00691554	0.0177659	0.0140922		0.011609	0.0111444	0.0152771	0.00437491	0.00346454	0.00719536	0.00322719	0.0117194	0.00950098	0.00200353		0.00800822	0.0183672	0.033648	0.00641555	0.0110273
12	0.00655686	0.00920078	0.00677426	0.0111986	0.00923539	0.011448	0.00774095	0.00651471	0.00844274	0.011189		0.0150131	0.00860753	0.0114167	0.00782204	0.0122612	0.00975415	0.00080717	0.0094299	0.0065013	0.00985579		0.00307068	0.00492804	0.00764928	0.010295	0.0106535	0.00829461	0.0123527	0.00539517	0.015567	0.0135805		0.00971078	0.00978668	0.0130122	0.00418695	0.00343887	0.00653214	0.003036	0.0114052	0.00942878	0.00197682		0.00693498	0.0182609	0.0297523	0.00604272	0.010982
13	0.0064442	0.00866329	0.00596661	0.0101247	0.00762251	0.0112315	0.00737306	0.00640847	0.00834676	0.0109323		0.014874	0.0084534	0.0111407	0.00695757	0.0115696	0.00959774	0.000499853	0.00866053	0.00543626	0.00981148		0.00302468	0.00486227	0.00719436	0.00993661	0.00968865	0.00759301	0.0120807	0.00531216	0.0149592	0.0126267		0.00959474	0.00950178	0.0126036	0.00379036	0.0030357	0.0063377	0.00263531	0.0113033	0.00898226	0.0014986		0.00576884	0.0182441	0.0264964	0.00552181	0.0106127
14	0.00608172	0.00793349	0.00577196	0.00984869	0.00695332	0.0105188	0.00695379	0.00547473	0.00802898	0.010002		0.0147861	0.00797277	0.0106522	0.00659438	0.0109748	0.00863086	0.00047053	0.00862127	0.00461507	0.0076027		0.00294974	0.00476861	0.00662691	0.00978503	0.00961735	0.00681917	0.0112491	0.00450666	0.0113604	0.0119085		0.00922885	0.00885201	0.0125886	0.00361657	0.00288211	0.00624776	0.00255657	0.0109352	0.00865157	0.00138938		0.00492994	0.0182424	0.017838	0.00502937	0.0103719
15	0.00602299	0.00761535	0.00557033	0.0098311	0.00564651	0.00955788	0.00580596	0.00525444	0.00798179	0.00982439		0.0143593	0.00573251	0.0106036	0.00643824	0.0106656	0.00796571	0.00043398	0.00839443	0.00385879	0.00745898		0.0027007	0.00450054	0.00602527	0.00918042	0.00810145	0.0062142	0.00931731	0.00422324	0.00996279	0.0118342		0.00863566	0.00876193	0.0108086	0.0034338	0.00262248	0.00556988	0.00252844	0.00855437	0.00837923	0.000530133		0.00376391	0.0155314	0.0143522	0.00498173	0.0097871
16	0.00600928	0.00761101	0.00546978	0.00899485	0.00551576	0.00863974	0.00563665	0.0047413	0.00695468	0.00978385		0.0139239	0.00556848	0.00962505	0.00596136	0.0101889	0.00713406	0.000430732	0.0083112	0.00378438	0.00744044		0.00260987	0.00438513	0.00591952	0.009071	0.00786694	0.00602456	0.0092054	0.00401864	0.00944783	0.0116832		0.00829438	0.00800005	0.0104115	0.0034243	0.00253733	0.00536422	0.00252175	0.00824528	0.00834925	9.35038e-05		0.00364171	0.00901253	0.0140098	0.00492657	0.00868024
17	0.00563729	0.00752508	0.00506372	0.00824628	0.00548231	0.00859025	0.00543758	0.00469447	0.00640427	0.00896844		0.0138164	0.00547733	0.00901826	0.00509231	0.00978133	0.00699489	0.000427492	0.00796064	0.00356317	0.00454458		0.00250172	0.00357878	0.00581907	0.00881297	0.00728864	0.00573143	0.00861702	0.00387669	0.00736913	0.0088733		0.00791834	0.00794272	0.00963594	0.00320337	0.00247388	0.00535829	0.00217021	0.00806059	0.00813203	9.18239e-05		0.00292796	0.00876929	0.0115468	0.00490192	0.00796069
18	0.00538988	0.00692194	0.00499699	0.0070731	0.0050114	0.00823298	0.00540182	0.0044341	0.00606927	0.0087345		0.011609	0.00545344	0.00786572	0.00489889	0.00967236	0.006864	0.000406502	0.00768781	0.00296868	0.00448579		0.00244198	0.00347436	0.00572839	0.00877749	0.0069313	0.00533737	0.00788867	0.00366771	0.00713472	0.00822967		0.00789455	0.00758778	0.00858614	0.00301344	0.00235781	0.00520664	0.00209724	0.00801959	0.00740234	8.89128e-05		0.00279722	0.00781019	0.00906296	0.00482196	0.00789876
19	0.00477409	0.00665863	0.00483958	0.00698658	0.00491892	0.00790885	0.00530138	0.00440516	0.00578387	0.00773873		0.010713	0.00539844	0.00781445	0.00476029	0.00793406	0.00667794	0.000386467	0.00763479	0.00292733	0.00448505		0.00243911	0.00320657	0.00534184	0.00864189	0.00619602	0.0049441	0.00698231	0.00359057	0.00704152	0.00811366		0.00719563	0.00669264	0.00831164	0.00300875	0.00224294	0.00446628	0.00182716	0.00778392	0.0070834	8.76054e-05		0.00261551	0.0076489	0.00744772	0.00472969	0.00755077
20	0.00450587	0.00603076	0.00461849	0.00595943	0.0048813	0.00786972	0.00512729	0.00406931	0.00533001	0.00691695		0.00982421	0.00529632	0.00780938	0.00467346	0.00776967	0.00591121	0.000377161	0.00763304	0.00240895	0.00398649		0.00237664	0.00314116	0.0048299	0.00816588	0.00504658	0.00491253	0.00617219	0.00357725	0.00688244	0.00712824		0.00715338	0.0063175	0.00783797	0.00291155	0.00202171	0.00444614	0.00180129	0.00654262	0.00675615	8.66432e-05		0.00251307	0.00757411	0.00665321	0.00446681	0.00676328
21	0.00436012	0.00539033	0.00457285	0.00511381	0.00478279	0.00775698	0.00416347	0.00368938	0.00504716	0.00617385		0.00929367	0.00529395	0.00765943	0.00465671	0.00732441	0.00571816	0.00035841	0.00715269	0.00234733	0.00397705		0.00234302	0.00292361	0.00468756	0.0078612	0.00501688	0.00448709	0.00604818	0.00356096	0.00562463	0.00604308		0.00678045	0.00606728	0.00757134	0.00286369	0.00200907	0.00418154	0.00175451	0.00623787	0.00608312	8.16779e-05		0.00249921	0.00754156	0.00534679	0.00442173	0.00663717
22	0.00422556	0.0051099	0.00442331	0.00498919	0.00458568	0.00746156	0.00412319	0.00365393	0.00495111	0.00575662		0.00894335	0.00492297	0.00673741	0.0045782	0.00726559	0.00571147	0.000345964	0.00693816	0.0023072	0.00386996		0.00234197	0.00291477	0.0043463	0.00769079	0.0049553	0.00444005	0.0060184	0.00345458	0.00515355	0.00577547		0.00664827	0.0059827	0.00606238	0.00286128	0.00197404	0.00377453	0.00159991	0.00583846	0.00605535	8.15007e-05		0.00215042	0.00736206	0.00500122	0.00440519	0.00576042
23	0.00400484	0.00507329	0.00439755	0.00494698	0.00403034	0.00702765	0.00388649	0.00356736	0.00456757	0.00531348		0.00866689	0.00487106	0.00616013	0.00449671	0.00697814	0.00521624	0.000331683	0.0069165	0.00222038	0.00385		0.0022032	0.00256183	0.00399647	0.00749422	0.00479144	0.00426725	0.00580264	0.00343018	0.00497496	0.0055955		0.00601137	0.00583872	0.00537553	0.00283557	0.00194888	0.00360239	0.00156292	0.00570505	0.00551994	8.02696e-05		0.00212142	0.00665863	0.00412503	0.00407984	0.00535197
24	0.00372582	0.0050192	0.00424886	0.00426534	0.00393292	0.00620134	0.00381713	0.00344489	0.00440825	0.00528431		0.00828741	0.00466348	0.00609097	0.00426635	0.00678726	0.00517238	0.000325092	0.00651633	0.00219888	0.00376502		0.00212022	0.00252717	0.00389631	0.00707206	0.00478304	0.00402868	0.00577394	0.00327274	0.00473253	0.00554582		0.0055397	0.0056889	0.00523911	0.00281285	0.00194358	0.00358163	0.00152792	0.00540547	0.00549477	8.0265e-05		0.00188736	0.00639067	0.00320556	0.00371181	0.00460547
25	0.00363789	0.00472473	0.00399605	0.00398385	0.00388789	0.00572751	0.003698	0.0032607	0.00436009	0.00514809		0.00787201	0.00460942	0.00607266	0.00395521	0.00648751	0.00467424	0.000322524	0.00600793	0.00218156	0.00364004		0.00203017	0.00250289	0.00336854	0.00696455	0.00473646	0.00401694	0.00576202	0.00319999	0.00461982	0.00550109		0.00502393	0.00546376	0.00489368	0.00262001	0.00190357	0.00356871	0.00147831	0.0053555	0.00546746	7.90112e-05		0.0018445	0.00612925	0.00292502	0.00363157	0.00448903
26	0.00357306	0.00455043	0.00389133	0.00397297	0.00385888	0.00548692	0.00362733	0.002927	0.00395167	0.00481898		0.00771803	0.00437828	0.00561641	0.00387481	0.00592756	0.00453396	0.000298731	0.00598953	0.00215302	0.00362697		0.00201449	0.0025005	0.00333726	0.00695733	0.00464894	0.00391612	0.0046051	0.00314918	0.00445217	0.00533595		0.00487359	0.00516885	0.00483321	0.00259239	0.00186083	0.00356263	0.00145425	0.00495972	0.00536203	7.87087e-05		0.00163497	0.00608462	0.00287217	0.00352808	0.00436107
27	0.00352015	0.00424149	0.00375916	0.00392364	0.00384416	0.00535918	0.0034074	0.00290406	0.00383307	0.00475977		0.00736823	0.00435778	0.00542838	0.00378083	0.0057918	0.00423512	0.000286315	0.0051696	0.00211755	0.00357341		0.00200366	0.0023823	0.00330125	0.00623477	0.00464138	0.00383385	0.00446968	0.00285181	0.0040641	0.00499209		0.00481273	0.00503221	0.00427842	0.00253633	0.00183707	0.00354087	0.0013728	0.00478398	0.0053222	7.84034e-05		0.00157696	0.00558853	0.00251224	0.00343375	0.00424498
28	0.00351576	0.00409984	0.00375613	0.00379587	0.00378818	0.00462212	0.00318707	0.00287878	0.0035846	0.00452798		0.00699325	0.00431299	0.00510997	0.00336114	0.00566007	0.00419234	0.000272077	0.0049733	0.00198901	0.00355896		0.00200225	0.00226181	0.00320813	0.00619349	0.00441369	0.00382632	0.0042062	0.00264204	0.00385687	0.00492087		0.00458797	0.00468177	0.00398154	0.00239139	0.00180404	0.00352223	0.00128775	0.00424553	0.00508759	7.77038e-05		0.00145211	0.00556792	0.00248301	0.00333086	0.00381074
29	0.00345945	0.00408444	0.0035324	0.0036302	0.00364499	0.00444552	0.00312162	0.00283731	0.00357994	0.00452549		0.00686866	0.00418997	0.00504654	0.00309129	0.00556888	0.00418911	0.000259782	0.00494903	0.00197198	0.00340979		0.00199672	0.00225663	0.00311431	0.0061644	0.00432036	0.00374905	0.00400314	0.00262177	0.0037843	0.00467981		0.00410435	0.00454094	0.00378229	0.00238015	0.00180204	0.0032098	0.00127795	0.00414683	0.00475754	7.74885e-05		0.00144728	0.00511581	0.00245813	0.00321148	0.00367245
30	0.00340372	0.00400745	0.00345868	0.00353269	0.00362267	0.00435079	0.00259466	0.00274093	0.00344344	0.00430404		0.00644927	0.00411312	0.00495757	0.00307943	0.00547848	0.00360278	0.000256874	0.00490803	0.00195031	0.00336046		0.00195447	0.00212969	0.00310863	0.00606781	0.00416606	0.00370065	0.00396224	0.0024931	0.00371927	0.00420007		0.00406468	0.00451902	0.00348326	0.00218075	0.00179577	0.00314992	0.00123516	0.00402131	0.00449039	7.63782e-05		0.00144214	0.00480642	0.00242237	0.00309921	0.00348158
31	0.00323213	0.00397661	0.00330256	0.0031904	0.00348135	0.00434173	0.00253544	0.00253326	0.00334689	0.00428501		0.0061308	0.00396253	0.00482198	0.00294301	0.00528095	0.00358166	0.00025181	0.00488614	0.00180619	0.00304724		0.00176075	0.00201771	0.00305076	0.00604492	0.00415055	0.00369652	0.00392872	0.00248778	0.00351422	0.00386159		0.00392088	0.00435275	0.00346602	0.00216935	0.00178837	0.002924	0.00121666	0.00378096	0.00437436	7.49654e-05		0.00141311	0.00472502	0.0023983	0.00309673	0.00320704
32	0.00320658	0.0038554	0.00304344	0.00317723	0.00344329	0.00433317	0.0025307	0.00247605	0.00277847	0.00428004		0.0059452	0.00390814	0.00469832	0.0027662	0.00527895	0.00339905	0.000251471	0.00485265	0.00174051	0.00300397		0.00171816	0.00194082	0.00282041	0.00597346	0.00397542	0.00367374	0.00379005	0.00243457	0.00350332	0.00357966		0.00391446	0.0038734	0.00329521	0.00212067	0.00178066	0.00284877	0.00115832	0.00373991	0.00401933	7.47009e-05		0.0014057	0.00454209	0.00228424	0.00302366	0.00309643
33	0.00306736	0.00378988	0.00290069	0.00316732	0.00338752	0.00410095	0.00248071	0.00233185	0.00274996	0.00406278		0.00578801	0.00369826	0.00421994	0.00263417	0.00515763	0.00319782	0.000247073	0.00461029	0.0016422	0.00284233		0.00156449	0.00184475	0.0028101	0.00579092	0.00395124	0.00367319	0.00378151	0.00237423	0.00340688	0.00337605		0.00389103	0.00382973	0.003218	0.0021169	0.00177186	0.00278555	0.00114597	0.00369731	0.003941	7.44811e-05		0.00137083	0.00437044	0.00214486	0.00291926	0.00292811
34	0.00305319	0.0035886	0.00288375	0.00301259	0.0033139	0.00368236	0.00244046	0.00217942	0.00271763	0.00365731		0.0055869	0.00353915	0.00413203	0.0024164	0.00504175	0.00305783	0.000231318	0.0045388	0.00164185	0.00282983		0.00153061	0.00183597	0.00271949	0.00536024	0.00392918	0.00361343	0.00377852	0.00228964	0.00335241	0.00320875		0.00374562	0.00369733	0.0030639	0.00210899	0.00163087	0.00255339	0.00104487	0.00360239	0.00392639	7.41513e-05		0.00132991	0.00434655	0.00196979	0.00282976	0.00276354
35	0.00303424	0.00354098	0.00287913	0.00300585	0.00329059	0.00344439	0.00237581	0.00214553	0.00267565	0.00359159		0.00530089	0.00309651	0.00411713	0.00233193	0.00483854	0.002776	0.000229293	0.00443611	0.00156912	0.00269418		0.00152492	0.00181526	0.00269435	0.00520965	0.00373622	0.00344223	0.00374604	0.00228634	0.00295292	0.00309914		0.00371545	0.00367001	0.00300701	0.00210547	0.00160996	0.00253646	0.0010383	0.00345032	0.00389967	7.37542e-05		0.00128745	0.00432687	0.00183756	0.00281408	0.00273712
36	0.00300807	0.00351793	0.00273285	0.00290466	0.00325569	0.00310634	0.00233496	0.00210355	0.00262255	0.00352287		0.00518777	0.00303536	0.00402264	0.00232754	0.00474008	0.00264965	0.000225719	0.00443426	0.00154419	0.00265383		0.00150296	0.00180869	0.00262145	0.00486	0.00359758	0.0033907	0.00371647	0.00220426	0.00285385	0.00301619		0.00367811	0.00336521	0.00298948	0.00202436	0.00160746	0.00239322	0.000980428	0.00344378	0.00387744	7.31646e-05		0.00123017	0.00412531	0.0018066	0.00273832	0.00262228
37	0.00297585	0.00343139	0.00270804	0.0028173	0.00324721	0.00307462	0.00229878	0.00197051	0.00248038	0.0033939		0.00481551	0.00295261	0.00397969	0.00231041	0.00422701	0.00255659	0.000224514	0.004176	0.00150947	0.00260594		0.00148854	0.00172509	0.00225669	0.00478891	0.00356928	0.00330746	0.00370754	0.00217419	0.00281542	0.00298143		0.00347922	0.00318469	0.00298883	0.00192436	0.00158329	0.00239015	0.000975205	0.00295284	0.00382846	7.1868e-05		0.0012266	0.00404447	0.00167088	0.00261252	0.00259067
38	0.0029589	0.00332684	0.00269907	0.00280514	0.00322929	0.00301788	0.00226142	0.00196774	0.00247659	0.00325223		0.00469018	0.00283371	0.00385499	0.00228615	0.00414818	0.00251191	0.000220248	0.00414346	0.00146123	0.00258468		0.00146142	0.00170056	0.00217578	0.00466174	0.00345026	0.00323032	0.00364075	0.00216161	0.00262478	0.00289467		0.0033199	0.00307876	0.00294719	0.00188869	0.00157323	0.00238619	0.000969414	0.00290702	0.0036796	7.15273e-05		0.00120498	0.00389856	0.00163145	0.0025764	0.00246938
39	0.002881	0.0029596	0.0026609	0.00270877	0.00309396	0.00285211	0.00222553	0.00191468	0.00243134	0.00321222		0.00468152	0.00281611	0.00380045	0.00225261	0.00407569	0.00243385	0.000218303	0.00410042	0.00145739	0.00256798		0.00142132	0.00169575	0.00212204	0.00438536	0.00335541	0.0032285	0.00347053	0.00212219	0.00260933	0.00271694		0.00305348	0.00294786	0.00291771	0.00188715	0.00144447	0.00238488	0.000962137	0.00270928	0.0036514	7.01772e-05		0.00114107	0.00384771	0.00140178	0.00256959	0.00237031
40	0.00274245	0.00291342	0.00252754	0.00242844	0.00277182	0.00274305	0.00212426	0.00189142	0.00241896	0.00278706		0.00434428	0.0028151	0.00372131	0.00222421	0.0040622	0.00234821	0.000218163	0.00404165	0.00144749	0.00253089		0.00141977	0.00165918	0.00182142	0.00430362	0.00332973	0.00322497	0.00337675	0.00206862	0.00253927	0.00265681		0.00304449	0.00290552	0.00286861	0.0018766	0.00143211	0.00226656	0.000951992	0.00266252	0.00358802	6.97038e-05		0.00110026	0.00375521	0.00137313	0.00256831	0.00230074
41	0.0025069	0.00278173	0.00243435	0.0023051	0.00274083	0.00271958	0.00198376	0.00183021	0.00240611	0.00265174		0.00430915	0.00264354	0.00363583	0.00219726	0.00402835	0.00228438	0.000212832	0.00402534	0.00143927	0.00244655		0.0013665	0.00156198	0.00177116	0.00379269	0.00319383	0.00321484	0.00336932	0.00205734	0.00249789	0.00248751		0.00295161	0.00282176	0.00276229	0.00183509	0.00142545	0.00216917	0.000942085	0.00262928	0.00353914	6.95693e-05		0.00102222	0.00360854	0.0013459	0.00256266	0.00229768
42	0.00243059	0.00276559	0.00234135	0.00219715	0.0027345	0.00267771	0.00186825	0.00180454	0.00240565	0.002623		0.00398377	0.00254916	0.00361548	0.00219639	0.00392596	0.00226715	0.0002021	0.00384542	0.00134492	0.0024334		0.00134765	0.00149904	0.00176768	0.00376725	0.0031832	0.00319448	0.00332589	0.00205383	0.00240232	0.00239024		0.00293838	0.00271376	0.00274653	0.00182983	0.00137791	0.0020423	0.000933879	0.00245993	0.00336715	6.89324e-05		0.00101715	0.00353426	0.00132689	0.00254343	0.00227568
43	0.00241726	0.00276423	0.00232166	0.00205415	0.00264109	0.00267591	0.00183407	0.00178402	0.00231846	0.00254353		0.00379702	0.00245896	0.00360723	0.00216192	0.00386307	0.00220328	0.000196126	0.00377624	0.00130693	0.00242644		0.00129393	0.00146537	0.00176634	0.00355064	0.00314754	0.00303593	0.00324807	0.00198911	0.00235811	0.00158941		0.00288064	0.00266891	0.00273747	0.00181596	0.00132566	0.0019765	0.000883859	0.00239938	0.00334814	6.87307e-05		0.00101384	0.00343722	0.00129785	0.00244783	0.00208355
44	0.00241177	0.00259648	0.00228332	0.00200351	0.00256312	0.00247931	0.00173408	0.00168428	0.00231705	0.00249793		0.00358006	0.0024423	0.00357064	0.00214503	0.00359038	0.00219471	0.000193303	0.0037106	0.0012853	0.00234663		0.00125994	0.00142386	0.00165219	0.00354637	0.00313947	0.00302468	0.00305077	0.00194863	0.00228697	0.00153994		0.00280192	0.00257352	0.00271655	0.00179078	0.00130697	0.00196151	0.000880809	0.00238712	0.00322776	6.8152e-05		0.00100574	0.00334355	0.00125379	0.00238641	0.0020528
45	0.00237095	0.00242082	0.00225307	0.00198447	0.00247148	0.00245342	0.00171842	0.00168094	0.00223904	0.00248504		0.00355472	0.00243436	0.00347706	0.00211439	0.00355654	0.00212355	0.000190432	0.00368262	0.00124998	0.00212498		0.00125337	0.00140229	0.00159204	0.00324433	0.00312941	0.00285629	0.0028736	0.00193943	0.00220636	0.00152224		0.00279603	0.0025179	0.00267915	0.00178829	0.0012795	0.00195624	0.000880603	0.00230088	0.00317235	6.80375e-05		0.000973134	0.00333073	0.00123629	0.00235724	0.00197781
46	0.00234733	0.00239387	0.00220619	0.00190205	0.00241847	0.00240687	0.00171315	0.00166151	0.00220256	0.00246854		0.0034505	0.0024334	0.0034313	0.00201644	0.0035523	0.00209296	0.000185815	0.00365949	0.00121872	0.00209763		0.00124745	0.00137249	0.00158684	0.00323469	0.00304656	0.00274497	0.00285075	0.00190229	0.00210699	0.00144473		0.00276439	0.00248337	0.00267804	0.00177883	0.00125309	0.00193837	0.000877278	0.00222699	0.00315074	6.73334e-05		0.000960494	0.00324279	0.00123254	0.00228344	0.00194982
47	0.00233856	0.00235919	0.00204937	0.00187176	0.00233392	0.00238393	0.00171	0.00164913	0.00218761	0.00246374		0.00332942	0.00227796	0.00315817	0.0019915	0.00353306	0.00205419	0.00018435	0.00339861	0.00117964	0.00209109		0.00122146	0.00136007	0.00153035	0.00311893	0.00304323	0.0026636	0.00277127	0.00187475	0.00206958	0.00129671		0.00270576	0.00236487	0.00261901	0.00173969	0.00122619	0.00189354	0.000869813	0.00222118	0.00314189	6.73243e-05		0.000958839	0.00317296	0.00123216	0.00223157	0.00193505
48	0.00232925	0.00234816	0.00202627	0.00185162	0.00227124	0.00237618	0.00170261	0.00161084	0.00207692	0.00243372		0.00319296	0.00226134	0.00305671	0.00198698	0.00350952	0.00184092	0.000178879	0.00337981	0.00116062	0.00202929		0.00121819	0.00135463	0.00152203	0.00310693	0.00298057	0.00264822	0.00274349	0.0018727	0.00196094	0.00127894		0.00269052	0.0023079	0.00260675	0.00172038	0.00121636	0.0018735	0.000862433	0.0021792	0.00305998	6.69881e-05		0.000958072	0.00310053	0.00111098	0.00221726	0.0019271
49	0.00229426	0.00230539	0.00195424	0.00180019	0.00225388	0.00222411	0.00169515	0.00160923	0.00207457	0.00243069		0.0031072	0.00223219	0.00288919	0.00191731	0.00340317	0.00173692	0.00017819	0.00332639	0.0011488	0.00202681		0.00121633	0.00131926	0.00146528	0.00307832	0.00284634	0.00255793	0.00273866	0.00183796	0.00195503	0.00127144		0.00253285	0.00221669	0.00246468	0.00165816	0.00118297	0.00183095	0.000857809	0.00216697	0.0029892	6.55707e-05		0.00091319	0.00294646	0.00109178	0.00214753	0.00181752
50	0.00221467	0.00227941	0.00191297	0.0017811	0.00218678	0.00217854	0.00163151	0.00160493	0.00206515	0.0023741		0.00308616	0.00221653	0.00282758	0.001904	0.00330471	0.00170416	0.000177173	0.00326442	0.0010848	0.00200269		0.00118673	0.00127149	0.00146264	0.0030494	0.0028439	0.00252448	0.00267195	0.00180265	0.00194668	0.00114094		0.00252949	0.00221585	0.00246019	0.00164473	0.00115367	0.00178213	0.00084148	0.0021271	0.00296655	6.47094e-05		0.000888378	0.00292197	0.00109047	0.00210579	0.0017987
51	0.00219073	0.00214046	0.00180062	0.00175609	0.00217642	0.00217427	0.00154575	0.00158661	0.00203467	0.00237263		0.0030415	0.00216658	0.00280527	0.00188898	0.00323725	0.00167996	0.000174497	0.0032381	0.00107642	0.00193166		0.001185	0.00126382	0.00145831	0.00298453	0.00272407	0.00247048	0.00260235	0.00178343	0.00190335	0.00109118		0.00252836	0.00221164	0.00237385	0.00162039	0.00114708	0.00177807	0.000836005	0.00209007	0.0029614	6.4445e-05		0.000887251	0.0028954	0.0010884	0.00209876	0.00176882
52	0.0021703	0.00211396	0.0017977	0.00173251	0.00214017	0.00216187	0.00145052	0.00141056	0.00202967	0.00237134		0.00297043	0.00214766	0.0027785	0.00186974	0.00318903	0.00167306	0.000171216	0.00320356	0.00101753	0.00189931		0.0011796	0.00121216	0.00144073	0.00287813	0.00272021	0.00236222	0.00259844	0.00172338	0.00189571	0.000970551		0.00248533	0.0022044	0.00228159	0.00158128	0.00113218	0.00177052	0.000817691	0.00203615	0.00285665	6.42587e-05		0.000849994	0.00282847	0.00108457	0.00209651	0.00169326
53	0.00214699	0.00200177	0.00174919	0.00169602	0.00213156	0.00216106	0.00144187	0.0014061	0.0019969	0.00234232		0.00291711	0.00214624	0.00264591	0.00179445	0.00314253	0.00163661	0.000162501	0.00318798	0.00101036	0.00189069		0.00115656	0.00119887	0.00139917	0.00287155	0.00263036	0.00232704	0.00259827	0.00172153	0.00186793	0.000721011		0.00247123	0.00218835	0.00224941	0.00157235	0.00111718	0.00170699	0.000807466	0.0019845	0.00285024	6.31394e-05		0.000849837	0.00278808	0.0010615	0.00205391	0.0016929
54	0.00214195	0.00195266	0.00173456	0.00162102	0.0021262	0.00214881	0.0014144	0.00138158	0.00198125	0.00230427		0.00290682	0.0021003	0.00262347	0.00177263	0.00292845	0.0016348	0.000161979	0.00317359	0.000991779	0.00183626		0.00110103	0.00118631	0.0013726	0.00269132	0.0025158	0.00232244	0.00257779	0.00171203	0.00182031	0.000689115		0.00239932	0.00215026	0.0022488	0.00152005	0.00111018	0.0017011	0.000797606	0.0019395	0.0028213	6.28904e-05		0.000837754	0.00272118	0.00105927	0.00198802	0.00160327
55	0.00205951	0.00194065	0.00173294	0.00158634	0.00209439	0.0021034	0.00138089	0.00137226	0.00194796	0.00228929		0.00286732	0.00208724	0.00252713	0.00172325	0.00287694	0.00162159	0.000155506	0.00316346	0.000935794	0.00174024		0.00107406	0.00117637	0.00136652	0.00266434	0.00241448	0.0023156	0.0025344	0.00167499	0.00175066	0.000564081		0.00239878	0.00207359	0.0022387	0.00151411	0.00106028	0.00168332	0.000785925	0.00193488	0.00275516	6.28232e-05		0.00083123	0.00254851	0.00104297	0.00198613	0.00160274
56	0.00203585	0.00192468	0.00172915	0.0015776	0.00198808	0.00208307	0.00137913	0.0013708	0.00190837	0.00213403		0.00278108	0.00208709	0.00225007	0.00159574	0.00285753	0.00160267	0.000154728	0.0030254	0.000927757	0.00173825		0.00106908	0.00116811	0.00136192	0.00254525	0.00237006	0.00227793	0.00249245	0.0016075	0.00170193	0.000559945		0.0023443	0.00207031	0.00219635	0.00149939	0.00104451	0.00168205	0.000762715	0.00183868	0.00275243	6.27223e-05		0.000827188	0.00254431	0.000978238	0.00198256	0.00159453
57	0.0019911	0.00190227	0.00169606	0.0015771	0.00194228	0.00200625	0.00135111	0.0013267	0.0018306	0.00206677		0.00271636	0.0020292	0.00222671	0.00153633	0.00284359	0.00151019	0.0001513	0.00302073	0.000915167	0.00165123		0.00106857	0.00116036	0.00135194	0.00249945	0.00230436	0.00225669	0.00230781	0.00150002	0.00166692	0.000426826		0.00226389	0.00204895	0.00210272	0.0014947	0.000997967	0.00168202	0.000757	0.00182509	0.00270774	6.15539e-05		0.000812434	0.00241955	0.00096451	0.00195595	0.00155824
58	0.00199046	0.00189815	0.0016613	0.00155751	0.00193363	0.00199651	0.0013178	0.00131176	0.00182493	0.00205959		0.00270315	0.0020186	0.00215277	0.00149869	0.0028413	0.00138849	0.000150636	0.0030109	0.000897786	0.00161716		0.00105582	0.00114873	0.0013267	0.00244825	0.00225809	0.00223789	0.00227848	0.00148543	0.00165097	0.000353642		0.00225071	0.00201901	0.00207945	0.00149184	0.00097907	0.00168176	0.000755489	0.00180531	0.00260212	6.12287e-05		0.000806276	0.00238683	0.000936531	0.00194084	0.00153896
59	0.00197519	0.00189692	0.00161167	0.00154065	0.00188149	0.00193493	0.00131058	0.00127735	0.00179819	0.00200352		0.0026833	0.00193441	0.00214175	0.00139811	0.00283436	0.00126198	0.00014597	0.00290482	0.000890073	0.00159508		0.0010262	0.00114221	0.00132624	0.00233248	0.00223875	0.00213671	0.00224281	0.00146199	0.00163971	0.0003159		0.0022285	0.00188035	0.00207334	0.0014907	0.000973989	0.00168143	0.000746477	0.00179922	0.00256823	6.10515e-05		0.000805867	0.00232733	0.000928725	0.00190816	0.00150833
60	0.00188637	0.00186068	0.001594	0.00151794	0.00186353	0.00180901	0.00129567	0.00127243	0.0017309	0.00197142		0.00256163	0.0018815	0.00207009	0.00138514	0.00280614	0.00122652	0.000142447	0.00287391	0.000879177	0.0015842		0.00102014	0.00113125	0.00129415	0.00228943	0.00217881	0.00212507	0.002242	0.00141087	0.00162889	0.000308637		0.00219247	0.00187876	0.00197949	0.00146725	0.000968944	0.00166836	0.000745079	0.00177353	0.00255793	6.09706e-05		0.000804084	0.00224082	0.00089582	0.00190348	0.00149648
61	0.00185095	0.00184648	0.00159273	0.00150208	0.00185814	0.00180133	0.00122374	0.00125709	0.00171456	0.0019033		0.00254208	0.00187689	0.00204271	0.00136215	0.00278852	0.00109214	0.000142389	0.00285188	0.00086992	0.00157022		0.000991282	0.00112935	0.00124876	0.00228592	0.00209482	0.0021047	0.00221518	0.00135442	0.00161861	0.000308259		0.00218987	0.0018737	0.00195422	0.00145667	0.000966467	0.00164408	0.000740422	0.00176656	0.00253133	6.07308e-05		0.000791656	0.00214371	0.000882543	0.0018881	0.00144119
62	0.00180808	0.00183661	0.00157443	0.00147645	0.00171879	0.00177307	0.00121919	0.00125441	0.00170749	0.00187198		0.00253721	0.00186236	0.00203667	0.00135372	0.00271821	0.00104323	0.000137975	0.00281812	0.000862815	0.00156026		0.000970885	0.00109295	0.00121077	0.00220318	0.00206436	0.00207677	0.00218579	0.00135218	0.00160032	0.000274823		0.00209288	0.00186456	0.00190171	0.00145431	0.00093914	0.00158609	0.000723386	0.00175723	0.0025109	6.02329e-05		0.000748832	0.00210882	0.000875908	0.00182828	0.00137231
63	0.00180692	0.00180581	0.00154912	0.00144273	0.00171783	0.00176222	0.00121815	0.00121866	0.00164163	0.001844		0.00248115	0.00185098	0.00197814	0.00134345	0.00263246	0.00104202	0.000132223	0.00280878	0.000851052	0.00147517		0.0009185	0.00109031	0.00120002	0.00220122	0.00189273	0.00203797	0.00207263	0.0013312	0.00157265	0.000198658		0.0020399	0.00185805	0.00189156	0.0014196	0.000912103	0.00157682	0.000723036	0.00169481	0.00248593	5.92707e-05		0.00074722	0.0020446	0.000875509	0.00181098	0.00136824
64	0.00179156	0.0017934	0.00153535	0.00142197	0.00168024	0.00174152	0.00119883	0.00120454	0.00162982	0.00182475		0.00244274	0.00169802	0.0019574	0.00132325	0.00262905	0.00102236	0.000131923	0.00279017	0.000844678	0.00146306		0.000896126	0.00107451	0.00119137	0.0021779	0.00189046	0.0020264	0.00202428	0.0012908	0.00153755	0.00018838		0.0020314	0.00185712	0.00181483	0.00136352	0.000895031	0.00156299	0.000722583	0.00167575	0.0024699	5.92125e-05		0.000742334	0.00202287	0.000857985	0.0017999	0.00136011
65	0.00177516	0.00178439	0.00152816	0.00139785	0.0016723	0.0017271	0.00117618	0.00119873	0.00162538	0.00180744		0.00242276	0.00169456	0.00191933	0.00131421	0.00261699	0.000980725	0.000130809	0.00269376	0.000844065	0.00146144		0.000855209	0.00105495	0.00118463	0.00216921	0.00189045	0.00200388	0.00201989	0.00128844	0.00151693	0.000185313		0.00202352	0.00181883	0.00180364	0.00135988	0.000886818	0.00151806	0.000721551	0.00163881	0.00238004	5.77479e-05		0.000724732	0.00192829	0.000849079	0.00177292	0.00135749
66	0.00176322	0.00174008	0.00152044	0.00135821	0.00164392	0.0017025	0.00114841	0.00116793	0.00161778	0.00180435		0.00239747	0.00168541	0.00185783	0.00128271	0.00258794	0.000979766	0.000129981	0.00266913	0.00081441	0.00146043		0.00085268	0.00105492	0.001169	0.00216526	0.00186859	0.00196821	0.0019698	0.00127898	0.00151522	0.000153493		0.00198352	0.00178261	0.00180275	0.00131431	0.0008714	0.00149885	0.000709473	0.00163537	0.00237333	5.70347e-05		0.000718548	0.00183286	0.000842885	0.0017633	0.00132218
67	0.00175829	0.00168079	0.00149501	0.00133705	0.00161926	0.00168703	0.00114667	0.00113799	0.00161114	0.00178171		0.00237218	0.00167935	0.00184189	0.00122791	0.00252612	0.000938749	0.000126389	0.00265802	0.000753478	0.00143569		0.000851772	0.00105275	0.00116824	0.00216155	0.00185615	0.00193535	0.00195036	0.00124031	0.00144576	4.62535e-05		0.00196518	0.00168771	0.00179216	0.00128429	0.00086779	0.00147943	0.000707795	0.00163431	0.00233148	5.65077e-05		0.000711739	0.00179673	0.00083537	0.00171915	0.00131515
68	0.00174374	0.00167245	0.00148693	0.00124695	0.00159171	0.00165875	0.001136	0.00113322	0.00155711	0.00175606		0.00231475	0.00160704	0.00178657	0.00120988	0.00248247	0.000929419	0.000122303	0.00260938	0.000749769	0.00142692		0.00082961	0.00103908	0.00115733	0.00212095	0.00177654	0.0018849	0.00189935	0.00123616	0.0013915	9.70985e-06		0.00194782	0.00166594	0.00178617	0.0012729	0.000856805	0.00144682	0.000704353	0.00163117	0.00224872	5.55792e-05		0.000703545	0.00175646	0.000831905	0.00170997	0.00130082
69	0.00171927	0.00166208	0.00148665	0.00124562	0.00155032	0.00164388	0.00110019	0.00110181	0.00151424	0.00172066		0.00230077	0.001559	0.00176459	0.00119605	0.00246961	0.000906865	0.000120974	0.00256653	0.000720066	0.00141146		0.000826509	0.000982796	0.00115324	0.00207437	0.00174253	0.00183996	0.00188127	0.00122101	0.00138889	9.61297e-06		0.00186405	0.00160507	0.00177886	0.00127146	0.000847317	0.00140921	0.000702051	0.0016033	0.00223511	5.55592e-05		0.000698313	0.0016886	0.000824892	0.00170187	0.0012136
70	0.00169412	0.00165848	0.00145577	0.00120841	0.00154418	0.00164124	0.00109006	0.00109089	0.00147465	0.00170673		0.00228841	0.00155474	0.00172277	0.00119278	0.0024078	0.000899988	0.000120151	0.00243913	0.000718287	0.00138812		0.000802148	0.000955771	0.00115165	0.00206117	0.0016819	0.00179333	0.00174197	0.00120862	0.00137747	0		0.00185329	0.00158804	0.00175821	0.00125945	0.000844961	0.00140608	0.000695348	0.0015569	0.00221977	5.55455e-05		0.000686611	0.00167673	0.000819842	0.00165513	0.00119136
71	0.00168368	0.00165086	0.00145292	0.00119876	0.00153262	0.00159636	0.00107836	0.00107711	0.00147393	0.00170586		0.00223462	0.00155206	0.00168552	0.00117577	0.00238803	0.000874084	0.000119051	0.00243835	0.000710784	0.00138209		0.00075672	0.000932143	0.00113599	0.00203989	0.00168151	0.00174214	0.00169375	0.0012073	0.00136202	0		0.00184466	0.00158118	0.00172455	0.0012576	0.000839225	0.00137353	0.000661376	0.0014549	0.00221429	5.50903e-05		0.000686481	0.00161327	0.000819349	0.00163905	0.00118525
72	0.00166383	0.00162947	0.00143715	0.00116819	0.0015106	0.00154943	0.00105894	0.00106983	0.00145174	0.00167464		0.00221559	0.00154531	0.00163895	0.00114845	0.00236831	0.00086264	0.000118308	0.00239365	0.000699966	0.0013778		0.000751448	0.000913972	0.00112737	0.00200793	0.00161835	0.00173726	0.00168335	0.00119576	0.00131522	0		0.00176232	0.0015745	0.00168056	0.00125132	0.000789213	0.00136746	0.000644291	0.00143377	0.00218521	5.45298e-05		0.000673362	0.0015604	0.000814392	0.00163658	0.0011789
73	0.00166159	0.00161662	0.00142049	0.00116048	0.0014807	0.00147112	0.00104142	0.00106453	0.0014469	0.00164168		0.00219254	0.00153762	0.00160227	0.00113425	0.00229967	0.000854257	0.000117384	0.0023552	0.000685549	0.00137434		0.000738407	0.000893603	0.00112301	0.00193393	0.00159569	0.00171329	0.00165758	0.00118658	0.00130845	0		0.00173997	0.00155485	0.00165761	0.00124138	0.000776968	0.00135961	0.000643665	0.00141524	0.00217501	5.28834e-05		0.000641585	0.00154864	0.00075097	0.00163288	0.00117355
74	0.00166111	0.00159203	0.00138423	0.00115054	0.00147848	0.00146894	0.00103588	0.00105831	0.00140455	0.00161886		0.00218726	0.00151076	0.00159023	0.00109554	0.00228431	0.000850252	0.000116691	0.00232045	0.00067232	0.0013694		0.000734036	0.000869216	0.00112194	0.00192591	0.00158787	0.00170736	0.00159904	0.00118284	0.0012575	0		0.00173955	0.00152105	0.00164475	0.00124084	0.000771046	0.00135297	0.000635934	0.00141194	0.00212191	5.19349e-05		0.000620383	0.00154104	0.000736417	0.00162597	0.00111812
75	0.0016547	0.00158974	0.00137429	0.00114934	0.00145968	0.00144912	0.00102667	0.00105712	0.00139835	0.00159557		0.00215518	0.00145207	0.00156508	0.00109388	0.00226524	0.000831439	0.000113379	0.00230336	0.000657295	0.00136457		0.00073207	0.000846492	0.00110718	0.00191321	0.00156682	0.00170028	0.00159791	0.00118077	0.001233	0		0.00171068	0.00150468	0.00161746	0.00122939	0.000767292	0.00129933	0.00061337	0.00140731	0.00210437	5.06565e-05		0.000607616	0.0015169	0.000714077	0.00161477	0.00110679
76	0.00165061	0.00155425	0.0013655	0.00112322	0.00141993	0.00144392	0.00100687	0.00104919	0.00138026	0.00157329		0.00208971	0.00142166	0.00155235	0.0010914	0.00222396	0.000829838	0.000111866	0.00230185	0.000644408	0.0013487		0.000712584	0.000843905	0.00109018	0.00189218	0.00155991	0.00166084	0.00158012	0.00118033	0.00118682	0		0.00170342	0.00149495	0.00160719	0.00122118	0.000756002	0.00128718	0.000609965	0.0013945	0.00206067	5.02013e-05		0.000606745	0.00146893	0.000696575	0.00161362	0.00109972
77	0.00165018	0.00154653	0.00136187	0.00109709	0.00137609	0.00139728	0.000967386	0.00104742	0.00134786	0.00155436		0.00204773	0.00141163	0.00154948	0.00107352	0.00214467	0.000819626	0.000111747	0.00228306	0.000639499	0.00134729		0.000710644	0.000840946	0.00108944	0.00185745	0.00153744	0.00164721	0.00156752	0.00117574	0.00118476	0		0.0016473	0.00148832	0.00160516	0.00118629	0.000742964	0.00128366	0.000608601	0.00133045	0.00205978	4.96135e-05		0.000606539	0.0014632	0.00069504	0.00159239	0.00109818
78	0.00163575	0.00152671	0.00135198	0.00108865	0.00136474	0.00137326	0.000967259	0.00104197	0.00133016	0.00151876		0.0020425	0.00137938	0.00154377	0.00107272	0.00210147	0.00081113	0.000110948	0.00227347	0.000636758	0.00132978		0.000709516	0.000840436	0.00107233	0.00185257	0.00152935	0.00163565	0.00155274	0.00116452	0.00117803	0		0.00156636	0.00147626	0.00157814	0.00118285	0.000730877	0.00126128	0.000605336	0.0013251	0.0020482	4.95217e-05		0.000603348	0.00137107	0.000675356	0.00157695	0.00108574
79	0.00163318	0.00150188	0.00133507	0.00108633	0.00135112	0.00136302	0.000958186	0.00104085	0.0012976	0.00151857		0.00203315	0.00136584	0.00153023	0.00106097	0.00209675	0.000810457	0.000110731	0.00225216	0.000624004	0.0013281		0.000705636	0.000816552	0.00104984	0.00182702	0.0015248	0.00159844	0.00155219	0.00113267	0.00116344	0		0.00156385	0.00147195	0.00157407	0.0011773	0.000718682	0.00125969	0.000605168	0.00129305	0.0019972	4.8923e-05		0.000595124	0.00134569	0.000664901	0.00155829	0.0010621
80	0.0016103	0.00149284	0.00131462	0.00107895	0.00132963	0.00130054	0.000935167	0.0010251	0.00129216	0.00149469		0.00197375	0.00132279	0.00152786	0.00105997	0.00206047	0.000805937	0.000109041	0.00222635	0.000612544	0.00127565		0.000703814	0.000804648	0.00103623	0.00181689	0.00149893	0.00159028	0.0015415	0.0011297	0.00115174	0		0.00152374	0.00147159	0.00151119	0.00116173	0.000716908	0.00123576	0.000591432	0.00128268	0.00198109	4.86649e-05		0.000594657	0.00131665	0.000663457	0.00155614	0.00105382
81	0.00155428	0.00147132	0.00128925	0.00106522	0.00131568	0.00129631	0.000916579	0.00101973	0.00128205	0.00143794		0.0019653	0.00131161	0.0015138	0.00105576	0.00202709	0.00080225	0.000108199	0.00222604	0.000611097	0.00127328		0.00070201	0.000801189	0.00102749	0.00178988	0.00148324	0.00158925	0.0015404	0.00112374	0.00111851	0		0.00149419	0.0014057	0.00147296	0.00115644	0.000708973	0.00123419	0.000586807	0.00126254	0.00192848	4.84632e-05		0.000577361	0.00130184	0.000654603	0.00149296	0.00105035
82	0.00154354	0.00145495	0.00127907	0.001062	0.00129153	0.00127727	0.00088981	0.00101246	0.00127742	0.00143578		0.00187908	0.0013046	0.00150786	0.00104112	0.00198959	0.000802169	0.000106625	0.00220828	0.000606562	0.0012481		0.000699168	0.000794427	0.00102291	0.00178198	0.00147836	0.00158461	0.00153793	0.00111932	0.0011185	0		0.00149356	0.00140559	0.00145616	0.00115338	0.000689225	0.00123123	0.000578816	0.00122275	0.00190675	4.81625e-05		0.000563376	0.00128851	0.00064354	0.00148679	0.00102762
83	0.00153859	0.00144613	0.00124852	0.00102665	0.00129059	0.00127701	0.000856773	0.00100834	0.00126476	0.001395		0.00186234	0.00130407	0.00149347	0.00103891	0.00198685	0.000787648	0.000106595	0.00215428	0.000605179	0.00124143		0.000681633	0.000783128	0.00102237	0.0017732	0.00147413	0.00157255	0.00152648	0.00109848	0.00111389	0		0.0014653	0.0013862	0.00140662	0.00115118	0.00068328	0.00121627	0.000572542	0.00117832	0.00185661	4.80953e-05		0.000561732	0.00127545	0.000642087	0.00148366	0.000992529
84	0.00153087	0.00143762	0.00124338	0.00100986	0.0012633	0.00124515	0.000847736	0.000997596	0.00126106	0.00135285		0.00183393	0.00130338	0.00148502	0.0010381	0.00194588	0.000772029	0.000106533	0.00210791	0.000600746	0.00124054		0.000680305	0.000778229	0.000979366	0.00174902	0.00146497	0.00154672	0.00151911	0.00109114	0.00111041	0		0.00145466	0.00136828	0.00139153	0.00114885	0.000676419	0.00120801	0.000566783	0.00113687	0.00185638	4.79653e-05		0.000559378	0.00127105	0.000635434	0.00147711	0.000969824
85	0.00149974	0.00142102	0.00122648	0.0010093	0.00123272	0.00119439	0.000847678	0.0009856	0.00125584	0.00133124		0.00182267	0.00127524	0.00147341	0.00103241	0.00192197	0.000762215	0.000104825	0.00210515	0.00059373	0.00122834		0.000679539	0.00075528	0.00094756	0.00174135	0.0014481	0.00153075	0.00150982	0.00107569	0.00109938	0		0.00140774	0.00136055	0.00136055	0.00114546	0.000663662	0.00120738	0.000559221	0.00109399	0.00184425	4.74583e-05		0.000555817	0.00125404	0.000635276	0.00147274	0.000953944
86	0.00149942	0.00139455	0.00120647	0.00100638	0.00122844	0.00119192	0.000837357	0.000981716	0.0012525	0.00131888		0.00180458	0.00126914	0.00147187	0.00103054	0.00191608	0.00074505	0.000101919	0.00207249	0.000590651	0.00121249		0.000674908	0.000754241	0.000929244	0.00172446	0.00144771	0.00151352	0.00149805	0.00106211	0.00109313	0		0.00140222	0.00136023	0.00131222	0.00113039	0.00065057	0.00119727	0.00055731	0.00108508	0.0018342	4.71467e-05		0.000555015	0.00122663	0.000627195	0.00146899	0.000951882
87	0.00149124	0.0013774	0.00120251	0.000972141	0.00117884	0.00117641	0.000822382	0.000961655	0.0012391	0.00128095		0.00177475	0.00125974	0.00146993	0.00102607	0.00181134	0.000740838	0.000101747	0.00204202	0.000582086	0.00120988		0.000672529	0.000752757	0.000928554	0.00171809	0.00142693	0.00150925	0.0014921	0.00103045	0.0010905	0		0.0013862	0.00135795	0.00131107	0.00111515	0.000647531	0.00119496	0.00055724	0.0010808	0.00183203	4.65007e-05		0.000554422	0.0012256	0.000625669	0.00144248	0.000945004
88	0.00148071	0.00136335	0.00119622	0.000967129	0.00117442	0.00117462	0.000820948	0.000946523	0.00123851	0.00121156		0.00177425	0.00120614	0.00145308	0.00101316	0.00180678	0.000680189	9.96284e-05	0.00203553	0.000572018	0.0011843		0.000662947	0.000745832	0.000921237	0.00171142	0.00140081	0.00149299	0.00148722	0.00101848	0.00106576	0		0.00138285	0.00135655	0.00128246	0.00111007	0.000645401	0.00119348	0.000552891	0.00106846	0.00183174	4.54758e-05		0.000551803	0.00121651	0.000621559	0.00143709	0.000944785
89	0.00148024	0.00135233	0.00117652	0.000941072	0.00116963	0.00117376	0.000809976	0.000942279	0.00123301	0.00120997		0.00177386	0.00119706	0.00142489	0.00101068	0.0017873	0.000652905	9.8834e-05	0.00200776	0.000569074	0.00116076		0.000659906	0.000744922	0.000899344	0.00170748	0.00139259	0.00145766	0.00141478	0.00101234	0.00105248	0		0.00137109	0.00135321	0.00126576	0.00110939	0.000644769	0.00118611	0.000551902	0.00105044	0.0018186	4.52314e-05		0.00054797	0.00121052	0.000608135	0.00142614	0.000939423
90	0.00147068	0.00131604	0.00116505	0.00091584	0.00116763	0.001168	0.00080905	0.000917987	0.00119141	0.00115826		0.00169925	0.00118385	0.00141102	0.00101043	0.0017366	0.000640709	9.86196e-05	0.00196947	0.000567153	0.00115861		0.000649343	0.000735878	0.00089664	0.00167634	0.00139164	0.00145364	0.00140249	0.00100409	0.0010372	0		0.00134168	0.00135179	0.00125583	0.00110527	0.000638536	0.00115781	0.000544699	0.00102871	0.00177249	4.51842e-05		0.000544327	0.00120751	0.00060609	0.00142089	0.000937707
91	0.00146914	0.00128835	0.00116473	0.000915819	0.00114956	0.00114061	0.000797362	0.000906058	0.00118285	0.00112671		0.00166556	0.00118048	0.00138626	0.0010044	0.00173441	0.00063823	9.79984e-05	0.00194755	0.0005633	0.0011506		0.000644626	0.000726829	0.000895461	0.00167595	0.00137621	0.00144873	0.00139481	0.00100098	0.00101759	0		0.00134084	0.00133708	0.00125489	0.00108663	0.00063678	0.00115657	0.00054199	0.00101825	0.00177194	4.49689e-05		0.000535681	0.00120239	0.000602575	0.0013916	0.000917921
92	0.00145667	0.0012808	0.00112682	0.000898261	0.00113118	0.00113919	0.000796869	0.000893612	0.00117803	0.00110032		0.00164592	0.00117187	0.00137719	0.00100177	0.00168931	0.000609476	9.67777e-05	0.00190055	0.000559238	0.00114866		0.000643109	0.000719007	0.00089393	0.00164253	0.00136101	0.00144475	0.00137662	0.000989868	0.00100442	0		0.00133741	0.00132644	0.00124703	0.0010805	0.000635988	0.00114742	0.000538613	0.00101796	0.00176769	4.49062e-05		0.000527808	0.00118753	0.000594062	0.00139071	0.00091683
93	0.00142582	0.00127927	0.00111806	0.000897514	0.00110637	0.00112035	0.000796219	0.000887377	0.0011685	0.0010919		0.00160914	0.00116413	0.00134536	0.000990489	0.00166621	0.000608707	9.41585e-05	0.00188941	0.000548405	0.00111872		0.000633977	0.00071254	0.000890597	0.00161343	0.00134755	0.00143523	0.00136697	0.000987251	0.000985896	0		0.00131954	0.00132477	0.00123726	0.00108024	0.000634853	0.0011451	0.000535039	0.00100363	0.00174861	4.47199e-05		0.000525914	0.00118713	0.000584632	0.00138347	0.000902363
94	0.00141999	0.00126841	0.00109692	0.000896112	0.00110355	0.00111777	0.00079083	0.00087506	0.00116365	0.00108752		0.00151845	0.00116252	0.00132075	0.000966876	0.00166297	0.00060867	9.41264e-05	0.00188859	0.000545157	0.00109637		0.000628914	0.000710986	0.000886071	0.00158877	0.0013337	0.00143012	0.0013498	0.000955887	0.000977025	0		0.00127109	0.00132051	0.00122847	0.00107683	0.00062429	0.00113966	0.00052915	0.000991696	0.00173764	4.44373e-05		0.00052469	0.0011487	0.000564796	0.00137961	0.00089452
95	0.00141956	0.00123073	0.00107583	0.000885307	0.00108414	0.00109237	0.000788639	0.000863643	0.00116298	0.00106147		0.00151555	0.00112384	0.00129876	0.000966646	0.0016609	0.000606942	9.26921e-05	0.00187092	0.000537437	0.00107643		0.00062866	0.000710169	0.000879873	0.00156686	0.00133274	0.0014189	0.00133871	0.000948923	0.000971397	0		0.0012604	0.0013037	0.00121957	0.0010761	0.000618065	0.00113436	0.000523432	0.00097887	0.00172847	4.43701e-05		0.000516762	0.00114559	0.000564227	0.00137746	0.000870247
96	0.00139546	0.00120618	0.00106248	0.000884819	0.00108246	0.00106152	0.000786245	0.000858177	0.00115395	0.00102821		0.00150147	0.00111766	0.00128536	0.000964718	0.00165429	0.000601825	9.24313e-05	0.00177187	0.000531698	0.00105601		0.000626901	0.000707958	0.000872027	0.00156228	0.00132115	0.00141237	0.00131521	0.000944378	0.000965886	0		0.00123971	0.00125824	0.00121216	0.00107489	0.000594168	0.00112855	0.000521948	0.00095551	0.00172817	4.43656e-05		0.000480317	0.00113954	0.000556928	0.00137139	0.000865147
97	0.00135609	0.00119366	0.00105322	0.000875237	0.00106022	0.0010537	0.00078435	0.000852698	0.00114759	0.0010176		0.00147642	0.00110233	0.00126035	0.000957299	0.00164436	0.00059723	9.09649e-05	0.0017686	0.000530099	0.00105196		0.00061237	0.000692705	0.000858444	0.0015515	0.0012968	0.00139764	0.00131124	0.00093982	0.000962718	0		0.00123315	0.00125484	0.00118882	0.00106395	0.000590549	0.00112635	0.000519724	0.000950428	0.00172669	4.43365e-05		0.000458493	0.0011376	0.000529921	0.00136396	0.000858181
98	0.00135131	0.00118895	0.00104714	0.000874298	0.00104525	0.00104538	0.000771658	0.000845444	0.00114658	0.000985239		0.0014633	0.00107065	0.00125435	0.00095036	0.00158125	0.000574286	8.92019e-05	0.00176841	0.000526209	0.00100219		0.000610159	0.000692063	0.000837499	0.00153005	0.00129654	0.001394	0.00127214	0.000934988	0.000946515	0		0.00122703	0.0012439	0.00118471	0.00104372	0.000585232	0.00112452	0.000518659	0.000949037	0.00168306	4.43365e-05		0.000452999	0.00109333	0.000528881	0.0013594	0.000851879
99	0.00133247	0.00118739	0.00103598	0.00086841	0.00103523	0.00104349	0.000757158	0.000831472	0.00112915	0.000980805		0.00144031	0.00106584	0.00125234	0.000933851	0.00157629	0.000569245	8.86575e-05	0.00175987	0.000520314	0.000991075		0.000606461	0.000678021	0.000835347	0.00152081	0.00128399	0.00139361	0.00126669	0.000932796	0.000941737	0		0.00122501	0.00124022	0.00118415	0.00103554	0.000571772	0.00110338	0.000514475	0.000940607	0.00165658	4.38477e-05		0.000437963	0.00108974	0.000520949	0.00134891	0.000846234
100	0.00131165	0.00117984	0.00103576	0.000856637	0.00098941	0.0010393	0.000732015	0.000827939	0.00111078	0.000930201		0.00138918	0.00106362	0.00124058	0.000923873	0.00155814	0.00055591	8.8291e-05	0.00175536	0.000518899	0.000988477		0.000605657	0.000670589	0.000817048	0.00150234	0.00127379	0.00138548	0.00126353	0.000928124	0.000909166	0		0.00121776	0.00122607	0.00116658	0.00103386	0.000569483	0.00110004	0.000512279	0.00093834	0.00165395	4.38386e-05		0.000437594	0.00107064	0.00051477	0.00132882	0.000837393
101	0.00130756	0.00117729	0.00101187	0.000854875	0.00098091	0.00103364	0.000724006	0.000805494	0.00110821	0.000920304		0.00136931	0.00103649	0.00123743	0.000905294	0.00155415	0.000545361	8.81812e-05	0.00173313	0.00051685	0.000975175		0.000600044	0.000665435	0.000804081	0.00149899	0.00126655	0.00138057	0.00125544	0.000926936	0.000879101	0		0.00119815	0.0012252	0.0011266	0.00102173	0.000566531	0.00109882	0.000511121	0.000928058	0.00164121	4.36905e-05		0.000436624	0.00105928	0.000505748	0.00130631	0.000836912
102	0.00130254	0.00115884	0.000990194	0.000853717	0.00096895	0.00100613	0.000723379	0.000798972	0.00110223	0.000914955		0.00132101	0.00103616	0.00123668	0.000903903	0.00154875	0.000544905	8.78158e-05	0.00172132	0.000500136	0.000969308		0.000570808	0.000664114	0.000798671	0.00148647	0.00125008	0.0013757	0.0012529	0.000920899	0.00087805	0		0.00118495	0.00121868	0.00111764	0.00101997	0.000563557	0.00108931	0.000510387	0.000920065	0.00163535	4.3556e-05		0.00042738	0.00103234	0.000501443	0.00130583	0.000830912
103	0.00129548	0.00113711	0.000986903	0.000849156	0.000952926	0.00100401	0.000711212	0.000797347	0.00109664	0.000899906		0.00131907	0.00103049	0.00118824	0.000899674	0.00154676	0.000537597	8.6842e-05	0.00169813	0.000498749	0.000951651		0.000560366	0.000662158	0.000793693	0.00148098	0.0012449	0.00135265	0.00124075	0.000913041	0.000873703	0		0.00116783	0.00120989	0.00111391	0.00101238	0.000562651	0.00107162	0.000509757	0.000919649	0.00156344	4.33452e-05		0.000424916	0.00102874	0.000497665	0.0013011	0.000823937
104	0.00127854	0.00113507	0.000980298	0.000846373	0.000949429	0.000995164	0.000692021	0.000796201	0.00108321	0.00089654		0.00130603	0.00101811	0.00117127	0.000897694	0.00153506	0.000529572	8.50399e-05	0.00169405	0.000488653	0.000936103		0.000556483	0.000657637	0.000792203	0.00147075	0.00123969	0.00133519	0.00120876	0.000906629	0.000871268	0		0.00116614	0.00118815	0.00108013	0.00100526	0.000551414	0.00106984	0.000507655	0.000901746	0.00156197	4.33116e-05		0.000420134	0.00101024	0.000476923	0.00128563	0.000822994
105	0.00127803	0.00112587	0.000962426	0.000832523	0.000930242	0.000989256	0.000688532	0.000794082	0.00107876	0.000887372		0.00130589	0.00100524	0.0011574	0.000890609	0.0015334	0.00052507	8.39586e-05	0.0016919	0.000481787	0.000926807		0.000550914	0.000657542	0.000788883	0.00147005	0.00122081	0.00129564	0.00119374	0.000905052	0.000870586	0		0.00115136	0.00118585	0.00105383	0.00100449	0.0005511	0.00106934	0.000504993	0.000886074	0.00154958	4.32689e-05		0.000419276	0.00100546	0.000476053	0.00128423	0.000821005
106	0.0012676	0.00111525	0.000958886	0.000821028	0.000921002	0.000988014	0.00068767	0.000781622	0.00107274	0.000881857		0.00129642	0.000994471	0.00114858	0.000876271	0.0015298	0.000523443	8.35563e-05	0.00167919	0.000478912	0.000926508		0.000546563	0.00065431	0.000778473	0.00145593	0.00120025	0.00128762	0.00117122	0.000888284	0.000860048	0		0.00114861	0.0011815	0.00105015	0.000990683	0.00054865	0.0010571	0.000499943	0.000877656	0.00153742	4.3159e-05		0.000416477	0.0010013	0.000467625	0.0012731	0.000819824
107	0.00126713	0.00108303	0.000953863	0.000817801	0.000920895	0.000941265	0.000680305	0.0007742	0.00105405	0.000870347		0.00126392	0.000973509	0.00113489	0.000868886	0.00152734	0.000521346	8.16081e-05	0.00161829	0.000470926	0.00092628		0.000544671	0.000641253	0.00076771	0.00144978	0.00119145	0.00121847	0.00116927	0.000887318	0.000857276	0		0.00108864	0.00117023	0.00104763	0.000985124	0.000542768	0.00105041	0.000491774	0.000871998	0.00153192	4.31254e-05		0.000413693	0.000968904	0.000467369	0.00125208	0.000814964
108	0.00126002	0.00107353	0.000935017	0.000805527	0.000914036	0.000936026	0.000665709	0.000747695	0.00104635	0.000869879		0.00124173	0.00096763	0.0011329	0.000852441	0.0015212	0.000520667	8.07939e-05	0.00160236	0.000464885	0.000919574		0.000531131	0.000629412	0.000762382	0.00142342	0.0011622	0.00118907	0.00116528	0.000877381	0.000835586	0		0.00108695	0.0011695	0.00103631	0.000982749	0.000538934	0.00104772	0.000489009	0.000854315	0.00152859	4.31008e-05		0.000413242	0.000922151	0.000464201	0.00124983	0.000810109
109	0.00125953	0.00104901	0.000930643	0.000805014	0.000904679	0.000918059	0.000660695	0.000746216	0.00103305	0.000867277		0.00123081	0.000960604	0.00113278	0.000840207	0.0014901	0.000519211	8.02912e-05	0.00160206	0.000461681	0.00089201		0.000526937	0.000625047	0.000761006	0.00141322	0.00111912	0.00118014	0.00116421	0.000844623	0.000806045	0		0.00108299	0.00116512	0.00103532	0.000982109	0.000520537	0.00103706	0.000479719	0.0008517	0.00152745	4.29573e-05		0.000413173	0.000916923	0.000459379	0.00123123	0.000809751
110	0.00125613	0.00103961	0.000930357	0.000799473	0.000904198	0.00091577	0.000652565	0.000742782	0.00103228	0.000845925		0.00122304	0.000957865	0.00112899	0.000813281	0.00147448	0.000515768	7.96743e-05	0.00158657	0.00045783	0.000884393		0.00051844	0.000619971	0.000750818	0.00137465	0.00110721	0.00116959	0.00115631	0.000837338	0.00080347	0		0.00107439	0.00113332	0.00103169	0.000975642	0.000517671	0.00103257	0.000479135	0.000851123	0.00147336	4.2881e-05		0.000411968	0.000908803	0.000443668	0.00123049	0.000806691
111	0.00124749	0.00103354	0.000925217	0.000790937	0.000899567	0.000904434	0.000646788	0.000723255	0.00102147	0.000825856		0.00122152	0.000953359	0.00112325	0.000807349	0.00146508	0.000515637	7.93582e-05	0.00157474	0.000454021	0.000858139		0.000518314	0.000604992	0.000744293	0.00134733	0.00110711	0.00116306	0.00115043	0.000831991	0.000799583	0		0.00107106	0.00112205	0.0010305	0.000974441	0.000516089	0.00102592	0.000477346	0.000845273	0.0014696	4.27038e-05		0.000407957	0.000884254	0.00043215	0.00122266	0.000805463
112	0.00122529	0.00103066	0.000921564	0.000768621	0.0008965	0.000898406	0.000641551	0.000722367	0.00102093	0.000825811		0.0011918	0.000920521	0.00109654	0.000803477	0.00146302	0.000512397	7.89161e-05	0.0015663	0.000448606	0.000857501		0.000510672	0.000599565	0.000743552	0.00132159	0.00107102	0.00115709	0.00114791	0.000827779	0.000795855	0		0.00104863	0.00112049	0.000994135	0.000973516	0.000508913	0.00102315	0.000476585	0.000837181	0.00144653	4.26992e-05		0.000406781	0.000882321	0.000425408	0.00118902	0.000799638
113	0.00121447	0.00101892	0.000914921	0.000764911	0.000885385	0.000889621	0.000639237	0.000704897	0.0010209	0.000823227		0.00118921	0.000915312	0.00106317	0.000801749	0.00145471	0.000500929	7.81372e-05	0.00155414	0.00043586	0.000841872		0.000505101	0.000596819	0.000743364	0.00131982	0.00104448	0.00115402	0.001147	0.000817308	0.00078364	0		0.00104769	0.00111826	0.000992982	0.000973438	0.00050667	0.00101731	0.000467575	0.000834764	0.00144162	4.26992e-05		0.000404297	0.000880731	0.000418899	0.00118791	0.000798297
114	0.00118811	0.00101018	0.000911424	0.000759904	0.000883299	0.000882371	0.000635987	0.00069897	0.00100163	0.000810943		0.00118909	0.000908374	0.00106016	0.00079301	0.00145379	0.000495305	7.78286e-05	0.00154262	0.000435799	0.000839403		0.000502617	0.000596617	0.000731937	0.00131965	0.00103217	0.00113927	0.00111608	0.000816007	0.00076451	0		0.00104664	0.001111	0.000992376	0.00096467	0.000500683	0.00100798	0.00046685	0.000831012	0.00144025	4.25602e-05		0.000402058	0.000857543	0.000406258	0.00118625	0.000790483
115	0.00118513	0.00100486	0.000904515	0.00075284	0.000874511	0.000874691	0.000634729	0.000691072	0.000992517	0.000809322		0.00117426	0.000880478	0.0010482	0.00079046	0.00144968	0.00049362	7.77855e-05	0.00154157	0.00043176	0.000814963		0.000498041	0.000588964	0.000726292	0.00129234	0.00102698	0.00112612	0.00109808	0.000814905	0.000762778	0		0.0010342	0.00111033	0.000986997	0.000963925	0.000498975	0.00100465	0.000465487	0.000818076	0.00144	4.25557e-05		0.000400277	0.000850815	0.000403114	0.00118351	0.000788079
116	0.00117311	0.000990162	0.000891284	0.000739135	0.000866737	0.000862769	0.00062724	0.000675991	0.000990637	0.000785223		0.00115682	0.000876591	0.0010443	0.000765673	0.00144086	0.000489731	7.6571e-05	0.00153941	0.000421638	0.00080402		0.000486676	0.000585942	0.000722157	0.00129114	0.00102061	0.00109924	0.00109553	0.00080445	0.000762599	0		0.00102852	0.00109126	0.000975624	0.000960844	0.000495394	0.00100247	0.000461553	0.000799768	0.00143733	4.25221e-05		0.000389989	0.000833036	0.000402883	0.00118091	0.000772569
117	0.00116999	0.000990025	0.000889542	0.000735609	0.000861969	0.00085945	0.00062451	0.000662984	0.000985474	0.000781381		0.00115638	0.000870238	0.00103811	0.000744328	0.0014224	0.000469544	7.63203e-05	0.00153658	0.000417861	0.000796701		0.000480946	0.000555885	0.00071758	0.00128658	0.00100192	0.00109511	0.00106672	0.000799364	0.000754227	0		0.00102756	0.00107247	0.000974367	0.000960575	0.000491356	0.000992552	0.000460862	0.000776672	0.00143326	4.25175e-05		0.000375595	0.00082188	0.000402409	0.00117856	0.000766249
118	0.00116379	0.000989169	0.000872511	0.000727202	0.000854532	0.000854742	0.00061941	0.000657691	0.000983247	0.000757095		0.00114776	0.000860831	0.00102414	0.000741958	0.00138806	0.000469221	7.60121e-05	0.00147603	0.000417271	0.000794897		0.000479982	0.000554485	0.000716082	0.00127845	0.0009976	0.00108895	0.00105342	0.000790851	0.000746221	0		0.00101655	0.00101328	0.000969806	0.000958709	0.0004903	0.000988689	0.000459111	0.000774847	0.00142675	4.24503e-05		0.00036639	0.000808864	0.000391923	0.00117423	0.000759333
119	0.00115885	0.000984865	0.000872316	0.000725933	0.000853381	0.000840404	0.000616554	0.000651869	0.000982531	0.000755342		0.00113573	0.00086012	0.00101606	0.000734478	0.0013614	0.000458539	7.34722e-05	0.00147432	0.00041708	0.000793542		0.000477542	0.00055062	0.000703297	0.00127654	0.000981316	0.00107519	0.00105318	0.00077922	0.000740871	0		0.0010069	0.000969114	0.000964701	0.000953352	0.000489671	0.000981579	0.000458079	0.000772253	0.00141961	4.23449e-05		0.000366344	0.000795809	0.000380689	0.00116218	0.000756856
120	0.00112845	0.000965684	0.000871995	0.000721953	0.000833295	0.000835711	0.000612689	0.000645807	0.000955641	0.000741353		0.00112352	0.000858556	0.00100622	0.00072185	0.00135086	0.000456866	7.29817e-05	0.00144985	0.000414284	0.000791786		0.000477277	0.000549928	0.000698775	0.00127121	0.000975048	0.00106077	0.00105188	0.000767174	0.00074019	0		0.000986849	0.000961891	0.000957283	0.000952331	0.000488716	0.000977567	0.000455411	0.000763491	0.00141526	4.23067e-05		0.000363857	0.000791413	0.000379736	0.0011573	0.000754886
121	0.00112695	0.000957171	0.000867662	0.000713383	0.000820046	0.000817787	0.000608042	0.000643595	0.000949242	0.000730433		0.0011137	0.000855454	0.0010034	0.000705483	0.00134663	0.000456772	7.23775e-05	0.00144811	0.000410754	0.000780032		0.000476121	0.000548055	0.000696687	0.00126928	0.000966947	0.00105917	0.00104609	0.000762786	0.000733764	0		0.00098647	0.000951295	0.000953881	0.000952133	0.000485983	0.000963236	0.000449834	0.000763418	0.00141174	4.22777e-05		0.000353351	0.000790725	0.000366757	0.00115691	0.000750743
122	0.00107285	0.000947515	0.0008652	0.000704104	0.00081377	0.000813814	0.00059876	0.000643397	0.000946616	0.000717505		0.00107038	0.000854407	0.000988551	0.000696196	0.0013424	0.000447754	7.13634e-05	0.00141867	0.000408978	0.000779492		0.000468861	0.000537856	0.000690762	0.00126686	0.000965023	0.00105862	0.00103808	0.000756125	0.000729977	0		0.00098559	0.000948389	0.000951796	0.000946081	0.000484802	0.000954461	0.000444837	0.000745052	0.00141127	4.2244e-05		0.000352881	0.000778691	0.000359283	0.00114992	0.000738221
123	0.0010676	0.00094279	0.000863187	0.000695713	0.000809215	0.000811361	0.000588497	0.000642371	0.000946567	0.000711634		0.0010656	0.000848902	0.000984347	0.000683211	0.00132885	0.000439526	6.97001e-05	0.00141619	0.000408341	0.000778969		0.000464152	0.000536129	0.000682975	0.00125167	0.000953917	0.00105855	0.00103217	0.000754932	0.000726841	0		0.000985425	0.000941351	0.000945422	0.000945005	0.000481123	0.000950079	0.000443576	0.000738131	0.00140211	4.21432e-05		0.00035119	0.000770029	0.000354697	0.00114945	0.000735482
124	0.00106407	0.000916131	0.000860957	0.00068821	0.000806042	0.000808003	0.000587796	0.000640307	0.000942293	0.000704315		0.00106012	0.000848882	0.000977885	0.00066934	0.00132076	0.00043672	6.92605e-05	0.00141229	0.000406547	0.000777269		0.000453035	0.00053353	0.000677713	0.00124365	0.000951387	0.00105801	0.00101318	0.000744346	0.000718849	0		0.000977183	0.000925654	0.000944486	0.000941759	0.000479723	0.00094678	0.00044273	0.000725292	0.00138204	4.2096e-05		0.000335016	0.000765982	0.000341066	0.00113914	0.000727817
125	0.00105245	0.000914039	0.000859864	0.000671918	0.000796035	0.000804864	0.000576707	0.00064009	0.000938028	0.00069568		0.00104594	0.000847501	0.000977453	0.000663092	0.00131775	0.000434088	6.87984e-05	0.00140373	0.000406039	0.000775788		0.000451343	0.000533071	0.000664738	0.00124028	0.000949552	0.00105275	0.00100069	0.000741142	0.000717102	0		0.000968349	0.00092235	0.000936471	0.000938272	0.000474643	0.00093104	0.000439007	0.000721153	0.00138066	4.17416e-05		0.00033426	0.000757862	0.000333062	0.00113645	0.000726535
126	0.00104704	0.000892088	0.000855177	0.00067117	0.000793182	0.000802528	0.000572604	0.000638455	0.000903935	0.000674095		0.00102579	0.000841804	0.000972774	0.000657331	0.00131603	0.000425122	6.82557e-05	0.00137703	0.000402582	0.000764149		0.000451223	0.000528841	0.000662425	0.00122043	0.000945963	0.00105097	0.00100005	0.000735462	0.000715533	0		0.00094625	0.000922014	0.000933994	0.000929782	0.000467291	0.000922015	0.000438564	0.000714763	0.00137784	4.16071e-05		0.000324342	0.000731412	0.000324165	0.00113472	0.000710563
127	0.00104041	0.000887962	0.00085025	0.000666851	0.000781734	0.000797091	0.000571474	0.000638175	0.000892329	0.000655108		0.00102184	0.000838688	0.000949115	0.000656704	0.0013135	0.000422287	6.82244e-05	0.00137634	0.000392266	0.000724579		0.000451175	0.000527569	0.00066111	0.0012111	0.000919513	0.00104934	0.000997149	0.000735026	0.000715528	0		0.000937934	0.000918187	0.000919828	0.000928555	0.000462594	0.000919204	0.000432254	0.000701763	0.00136846	4.15308e-05		0.000323033	0.000730258	0.000323806	0.00112099	0.000709876
128	0.00103592	0.000880961	0.000847191	0.00065481	0.000773465	0.00078673	0.000565818	0.000630075	0.000890267	0.000636111		0.00101761	0.000838527	0.000939471	0.000638969	0.00128832	0.000418206	6.8109e-05	0.0013675	0.000382742	0.000720399		0.000445609	0.000521269	0.000650932	0.00117324	0.000916998	0.00104813	0.000990465	0.000730028	0.000712186	0		0.000937024	0.000901148	0.000904614	0.000908866	0.000460713	0.000910096	0.000431202	0.00068443	0.00136818	4.15308e-05		0.000314757	0.000725072	0.000313086	0.00112026	0.00070554
129	0.0010244	0.000879273	0.000842825	0.000652171	0.000766584	0.000779014	0.000548241	0.000616487	0.000889522	0.00062301		0.00100869	0.000830543	0.000935543	0.000635071	0.00127443	0.000416066	6.79736e-05	0.00136182	0.000380016	0.000713404		0.000442429	0.00051339	0.000649547	0.00116304	0.00090084	0.00104616	0.000986289	0.000719958	0.000703183	0		0.000929776	0.000884993	0.000900499	0.000902007	0.000457722	0.000896564	0.000428082	0.000677055	0.00132609	4.15063e-05		0.000306242	0.000706531	0.000312242	0.00111386	0.000700351
130	0.00101467	0.000875897	0.000840142	0.000650428	0.000765796	0.000760284	0.000544289	0.000614463	0.000883447	0.000620047		0.00100288	0.000826673	0.000935433	0.000634876	0.00127074	0.000409806	6.74961e-05	0.00132089	0.000376435	0.000712396		0.000441416	0.000496962	0.000643205	0.00115587	0.000900326	0.00102105	0.000981327	0.000717119	0.000702972	0		0.000929634	0.000868229	0.000894568	0.000899261	0.000456875	0.000886536	0.000427456	0.000673836	0.00132135	4.14254e-05		0.00030506	0.000698825	0.000311349	0.00110771	0.000694245
131	0.00100868	0.00087153	0.000839257	0.000630649	0.000764857	0.000758807	0.000538913	0.000608353	0.000855849	0.000611856		0.000998078	0.000818356	0.000931184	0.000632151	0.00127032	0.000407137	6.63601e-05	0.00131345	0.000374238	0.000710983		0.000438925	0.000496184	0.000633618	0.00114778	0.000899549	0.00102046	0.000970882	0.000713493	0.000687329	0		0.000928056	0.000867087	0.000893029	0.000898169	0.000456597	0.000884034	0.000427017	0.000648491	0.00130701	4.14254e-05		0.000299862	0.0006967	0.000310925	0.00110706	0.000681075
132	0.00100697	0.000871364	0.000839187	0.000628516	0.000756406	0.000753919	0.000538766	0.000607536	0.00084517	0.000603471		0.000991955	0.000815768	0.000925353	0.00063184	0.00126259	0.000405784	6.59632e-05	0.00128777	0.000374191	0.00070817		0.000433092	0.000488288	0.000632325	0.00114494	0.000898413	0.00102006	0.000968639	0.000706008	0.000685813	0		0.000927761	0.000864881	0.000884407	0.000895076	0.000456384	0.000882852	0.00042549	0.00064204	0.00129749	4.14254e-05		0.000294051	0.000683373	0.000310261	0.00110102	0.000669367
133	0.00099621	0.000858455	0.000837769	0.00062301	0.000752544	0.00075326	0.000535222	0.00060397	0.000824382	0.000599806		0.000961337	0.000807288	0.000923359	0.000631303	0.00125197	0.000403196	6.53842e-05	0.00127718	0.000372894	0.00070364		0.000431768	0.000473197	0.000631997	0.00114397	0.000897168	0.00100704	0.000964643	0.000703639	0.000682965	0		0.000916965	0.000851855	0.000876994	0.000892493	0.000455119	0.000880952	0.000423874	0.000641885	0.00129293	4.12909e-05		0.000292326	0.000682893	0.000305803	0.00109323	0.000667877
134	0.000996044	0.000854348	0.00083196	0.000619928	0.000746783	0.00074732	0.000534869	0.000599668	0.000818903	0.000585912		0.000957356	0.000803817	0.000914579	0.000629799	0.0012511	0.000397437	6.44751e-05	0.00126219	0.000370426	0.000700342		0.000431552	0.000472481	0.000630173	0.00114244	0.000896417	0.000995827	0.000963511	0.000696714	0.000682073	0		0.000915523	0.000841565	0.000856127	0.000890359	0.000454676	0.000878138	0.000423467	0.000637807	0.00126629	4.12773e-05		0.000290378	0.000681971	0.000303948	0.00109114	0.000664998
135	0.000994804	0.000852769	0.000829185	0.000619908	0.00074446	0.000731847	0.000534251	0.00058949	0.000805058	0.000565763		0.000951802	0.000799709	0.000896322	0.00062933	0.00124471	0.000391041	6.43508e-05	0.00125688	0.000369807	0.000699731		0.000429105	0.00046956	0.000629532	0.00114203	0.000894002	0.000987831	0.000950254	0.000693441	0.000680271	0		0.000910627	0.000837058	0.000845855	0.000890055	0.00045273	0.000874764	0.000423356	0.000636573	0.00126363	4.12728e-05		0.000286832	0.000676268	0.000299078	0.00109025	0.000664238
136	0.000991587	0.000847423	0.000819415	0.000619569	0.000744129	0.000721799	0.000533269	0.000584332	0.000794951	0.000549177		0.000899981	0.00079569	0.000883096	0.000625958	0.00123804	0.000388932	6.38574e-05	0.00122378	0.000368801	0.000695473		0.000428401	0.000464477	0.000625188	0.0011351	0.000878628	0.000987692	0.000947924	0.000693293	0.000679412	0		0.000889118	0.000832038	0.000838887	0.000884754	0.000452684	0.000866039	0.00042266	0.000634452	0.00125723	4.11519e-05		0.000283623	0.000657998	0.000297965	0.00108979	0.000662496
137	0.00098926	0.000839485	0.000818258	0.000614888	0.000743963	0.000714028	0.000531985	0.000583093	0.000793008	0.000538024		0.000893298	0.000789787	0.000877537	0.000622733	0.00120356	0.000388168	6.36482e-05	0.00121719	0.000365609	0.000664154		0.000426753	0.00046276	0.000619713	0.00113369	0.000870796	0.000986244	0.000946447	0.000682606	0.000674279	0		0.000883812	0.00083147	0.00083558	0.000883137	0.000452448	0.000848642	0.000421875	0.000633075	0.00125335	4.11474e-05		0.000283168	0.000650513	0.000293583	0.00107887	0.000661937
138	0.000985139	0.000835914	0.000815365	0.000610134	0.000737946	0.000708417	0.000529049	0.000580054	0.000791786	0.000534979		0.00089261	0.000778761	0.000875051	0.000621245	0.00120002	0.000388158	6.3422e-05	0.0012003	0.000364205	0.000653718		0.000424346	0.000438223	0.000608887	0.00112565	0.000864525	0.000977782	0.00094114	0.000679287	0.000673011	0		0.000881764	0.000829285	0.000835143	0.000881858	0.000435227	0.000848567	0.000421165	0.000631202	0.00125331	4.11338e-05		0.00027974	0.000641251	0.000287077	0.00107537	0.00065769
139	0.000980489	0.000830404	0.000815127	0.000603096	0.000737921	0.000708187	0.000527772	0.000578698	0.00078541	0.000534905		0.000889774	0.000776992	0.000864282	0.000620831	0.00119282	0.000383291	6.30764e-05	0.00118689	0.000357457	0.00065254		0.000423425	0.00043759	0.000606765	0.00111731	0.000861709	0.000970476	0.000937697	0.000678743	0.000671503	0		0.00087949	0.000807804	0.000824656	0.000870078	0.000435202	0.000831607	0.000414271	0.000626295	0.00125051	4.11092e-05		0.000279469	0.000640048	0.000286873	0.00107279	0.0006563
140	0.000973112	0.000826335	0.000809289	0.00059919	0.000737547	0.000701593	0.000527643	0.000565018	0.000782694	0.000534887		0.000876688	0.000768014	0.000845793	0.000610438	0.00118367	0.000381626	6.2528e-05	0.00118487	0.000357225	0.000651177		0.000411407	0.00043742	0.000603237	0.00110732	0.000860734	0.000958598	0.000936287	0.000674326	0.000668981	0		0.000879262	0.000806597	0.000824327	0.000858708	0.000435	0.000830476	0.000413257	0.000625381	0.00124538	4.08267e-05		0.000278261	0.000623001	0.000283927	0.00105286	0.000655751
141	0.000960503	0.000817878	0.000802357	0.000597903	0.00073458	0.000698238	0.000526884	0.000564299	0.000778484	0.000527202		0.000873828	0.000762024	0.000831088	0.000608873	0.00117334	0.00037836	6.19455e-05	0.00117095	0.000357208	0.000635517		0.00040599	0.000433153	0.00060025	0.00109598	0.000846842	0.00095131	0.000929946	0.000664238	0.000661321	0		0.000875352	0.000803462	0.000820647	0.000851625	0.000434891	0.000822014	0.000411889	0.00061858	0.00124165	4.06495e-05		0.000278201	0.000621513	0.000281214	0.00103526	0.000644318
142	0.000959415	0.000817312	0.000797957	0.000597853	0.000730116	0.00069211	0.000525737	0.000564219	0.00077544	0.000512508		0.000853127	0.000755014	0.000827472	0.000599166	0.00116934	0.000375002	6.13791e-05	0.00116493	0.000352335	0.000630479		0.000398297	0.000429395	0.000599017	0.00109554	0.000842016	0.000945473	0.000925006	0.000662976	0.00066055	0		0.000869566	0.0007833	0.000818777	0.000850446	0.000434055	0.00078884	0.000409165	0.000614808	0.00124062	4.04587e-05		0.000275975	0.000614609	0.000276872	0.00103373	0.000642852
143	0.000956019	0.000797732	0.000792743	0.000594734	0.000725688	0.000685922	0.000515466	0.000563451	0.000775411	0.000502966		0.00084145	0.000747522	0.000819338	0.000597563	0.00116709	0.000374255	6.11944e-05	0.00115335	0.000344586	0.000629986		0.000392668	0.000426892	0.000597838	0.00109327	0.000841597	0.000944819	0.000923725	0.00064954	0.00065877	0		0.000866715	0.000782755	0.000804659	0.00084795	0.000432103	0.000786862	0.000408073	0.000613487	0.00122536	4.04251e-05		0.000274265	0.000595038	0.000274325	0.00102607	0.000636626
144	0.000952277	0.000792328	0.000791272	0.000590468	0.000710264	0.000681675	0.000506225	0.000562788	0.000773784	0.000495827		0.000835228	0.000744269	0.00081544	0.000595302	0.00114126	0.000372077	6.09465e-05	0.00114556	0.000338572	0.000628655		0.000388699	0.000424302	0.000596736	0.00108791	0.000840451	0.000944233	0.000919042	0.000644338	0.000658108	0		0.000858898	0.000781472	0.000802244	0.000841721	0.000430526	0.0007863	0.000407773	0.000610029	0.00122146	4.00753e-05		0.000273624	0.000594164	0.000271243	0.00101922	0.000633418
145	0.000946711	0.000787772	0.000778328	0.000588161	0.000708037	0.000681524	0.000498319	0.000561021	0.000773724	0.000494178		0.000809549	0.000733298	0.00079231	0.000589739	0.001133	0.000365107	6.05782e-05	0.0011435	0.000337847	0.000620228		0.00038337	0.00042409	0.000581184	0.00106852	0.00083729	0.000938147	0.000913472	0.000626238	0.000653142	0		0.000855222	0.0007711	0.000798245	0.00083896	0.000429736	0.00078177	0.000405368	0.000605252	0.00121887	3.9979e-05		0.000269604	0.000591943	0.000271218	0.00101578	0.000628249
146	0.000939576	0.000787582	0.000777258	0.000587184	0.000707809	0.000679945	0.000494796	0.000554871	0.000768681	0.000492162		0.000809192	0.000727886	0.000763157	0.000586104	0.00113108	0.000359361	6.02728e-05	0.00114048	0.000326871	0.000619596		0.000380463	0.00042158	0.000570836	0.00106511	0.000837058	0.000936057	0.000906233	0.000625599	0.00065207	0		0.000847633	0.000766215	0.000775065	0.00083775	0.000426759	0.000780451	0.000403626	0.000600653	0.001205	3.98981e-05		0.000269501	0.000587895	0.000269589	0.00101491	0.00061468
147	0.000925722	0.000770098	0.000776391	0.00058478	0.000704304	0.000679722	0.000494294	0.000552047	0.000760516	0.000484926		0.000808768	0.000726507	0.000750497	0.00058022	0.00112983	0.00035892	6.00348e-05	0.00112524	0.000326356	0.000603571		0.000380311	0.000420905	0.000568526	0.00106259	0.000826833	0.000927055	0.000899223	0.000610805	0.000646211	0		0.000845358	0.000763191	0.000763588	0.000836195	0.000426454	0.000775849	0.000402322	0.000596725	0.00120017	3.98554e-05		0.000265897	0.000582679	0.000265903	0.001008	0.000606633
148	0.000923157	0.000765554	0.000771665	0.000584377	0.000696555	0.00067523	0.000494147	0.000551886	0.000753765	0.000480129		0.000806656	0.000719828	0.000741502	0.000577721	0.00112093	0.000358516	5.9872e-05	0.00110292	0.000311783	0.000600571		0.00038022	0.000420178	0.000567652	0.00104585	0.000817703	0.000914985	0.000892373	0.000609132	0.000644749	0		0.000843554	0.000761047	0.000762429	0.000831877	0.000415635	0.00077501	0.000401393	0.000595578	0.00119586	3.98309e-05		0.000265092	0.000570612	0.000264678	0.00100591	0.000605981
149	0.000914966	0.000757031	0.000770932	0.000583979	0.000694254	0.000669883	0.000493568	0.000543867	0.000753052	0.000478269		0.000805392	0.000719479	0.000735015	0.000577593	0.00111514	0.000358493	5.87054e-05	0.00108664	0.000311661	0.000598125		0.000380051	0.0004168	0.000567563	0.0010437	0.000804182	0.000913046	0.000881178	0.000608338	0.000642762	0		0.000843381	0.000756074	0.000760568	0.000830664	0.000414583	0.000762964	0.000400015	0.000592225	0.00119313	3.973e-05		0.000262518	0.000565161	0.000264613	0.00100316	0.000600954
150	0.000912894	0.000753656	0.000764222	0.000577184	0.000694194	0.000664904	0.000492321	0.000542698	0.000752578	0.000476463		0.000802944	0.000716966	0.000729033	0.000576928	0.00111295	0.000354416	5.85641e-05	0.00107476	0.000311389	0.000597446		0.000374236	0.000415758	0.000565088	0.00104236	0.000798425	0.000890552	0.000879337	0.000608082	0.000618583	0		0.000828764	0.000754138	0.000760129	0.000828281	0.0004133	0.00075134	0.000399665	0.000592103	0.0011644	3.96492e-05		0.00026006	0.00056105	0.000263054	0.00100159	0.000592387
151	0.000912434	0.000751653	0.000758563	0.000571977	0.000689098	0.00065719	0.00048688	0.000541949	0.000748927	0.000474949		0.000802221	0.000716463	0.000727863	0.000570722	0.00111145	0.000346127	5.7092e-05	0.00106948	0.000310448	0.000593061		0.000372534	0.000412559	0.000564805	0.00102176	0.000775906	0.00088589	0.000878529	0.000602942	0.000607659	0		0.000828467	0.000752866	0.000759634	0.000819741	0.000403479	0.000749387	0.000398848	0.000592051	0.0011584	3.96201e-05		0.000258882	0.000543147	0.000263005	0.000996003	0.000577997
152	0.000911784	0.000745989	0.000752281	0.000571322	0.000685983	0.000649949	0.000483907	0.000539403	0.000743043	0.0004736		0.000800128	0.000714492	0.00072374	0.000565856	0.00110181	0.000344791	5.67315e-05	0.00106676	0.000307589	0.000589639		0.000372097	0.000410336	0.00055796	0.00101801	0.000772428	0.000885004	0.000868002	0.000596855	0.000597897	0		0.000818021	0.000751887	0.000754139	0.000818181	0.000403049	0.000746857	0.000396321	0.000583576	0.00114989	3.94384e-05		0.000257976	0.000509406	0.000262901	0.000993392	0.000577557
153	0.000911075	0.000742527	0.00075188	0.00057091	0.00067112	0.000643141	0.000472994	0.000537161	0.000730322	0.000472653		0.000798591	0.000705321	0.000723095	0.000562944	0.00109534	0.000344603	5.61822e-05	0.00106267	0.000305562	0.000588382		0.000366183	0.000408526	0.000554845	0.0010171	0.000767696	0.000882532	0.00086421	0.000595382	0.00059765	0		0.000817899	0.000749531	0.000750904	0.000817362	0.000400435	0.000742986	0.000396199	0.000583576	0.00110963	3.94048e-05		0.000254714	0.000509176	0.00026182	0.000992814	0.000569898
154	0.000909833	0.000740652	0.000747095	0.00056421	0.000669358	0.00063458	0.000461313	0.000533693	0.00072914	0.000470601		0.000797018	0.000702981	0.000718869	0.000553094	0.00108597	0.000341612	5.61759e-05	0.00105768	0.000305037	0.000587219		0.000365523	0.000407462	0.00055286	0.00101065	0.000767243	0.000881878	0.000837546	0.000585576	0.00059178	0		0.000802879	0.000739872	0.000736952	0.000815307	0.000399568	0.000729356	0.000395709	0.000577046	0.0011056	3.93575e-05		0.000254192	0.000507677	0.00026011	0.000969562	0.00056585
155	0.00089611	0.000738627	0.000740402	0.000558162	0.000668486	0.000632081	0.000460713	0.000529687	0.000721004	0.000460227		0.00079042	0.000697981	0.000708023	0.000543409	0.00108039	0.000339655	5.61086e-05	0.00105033	0.000304884	0.000585765		0.000360725	0.000406373	0.000548136	0.00100898	0.000765579	0.000874401	0.00083556	0.000579999	0.0005887	0		0.000794156	0.000735861	0.000727123	0.000814056	0.000396955	0.000721059	0.000391691	0.000576321	0.00110259	3.9223e-05		0.000247589	0.000497818	0.000257644	0.000969208	0.000564434
156	0.000895935	0.000726422	0.000732295	0.000549635	0.000665835	0.000627972	0.000456734	0.000528758	0.000717475	0.000460131		0.000788807	0.000695846	0.000705726	0.000542519	0.00107711	0.000330728	5.583e-05	0.0010473	0.000301985	0.000579733		0.000358416	0.000399881	0.000541671	0.0010078	0.000759268	0.000871423	0.000833917	0.000579834	0.000585054	0		0.000794009	0.00072088	0.000718279	0.000812452	0.00039271	0.000719123	0.000391599	0.000568851	0.00110126	3.91222e-05		0.000247135	0.000495948	0.000253923	0.000950021	0.000560261
157	0.000877732	0.000724484	0.000730799	0.000539134	0.000664565	0.000624224	0.000451258	0.000519113	0.000715575	0.000454231		0.00078783	0.000692428	0.000703488	0.000541806	0.00105848	0.000326134	5.56292e-05	0.00104168	0.000294413	0.000579255		0.000344678	0.000396849	0.000535056	0.0010034	0.000756542	0.000856489	0.000822941	0.000576154	0.000584286	0		0.000788378	0.000716411	0.000712841	0.000806467	0.000391656	0.000717709	0.000391277	0.000559493	0.00109585	3.90704e-05		0.000246414	0.000477839	0.000247112	0.000943314	0.000559496
158	0.000871772	0.000714913	0.000726356	0.000535017	0.000660778	0.000619373	0.000450696	0.000515526	0.000713223	0.000426066		0.00078614	0.000687991	0.00070116	0.000540769	0.00105473	0.000317582	5.52459e-05	0.00103511	0.000293259	0.000577463		0.000341499	0.000395984	0.000534392	0.000994204	0.000752197	0.000854257	0.000822617	0.000559911	0.000582586	0		0.000782653	0.000715888	0.000708172	0.000795014	0.000389963	0.000716841	0.000390973	0.000552423	0.00106502	3.89786e-05		0.000245717	0.000471061	0.000245833	0.000943007	0.000558733
159	0.000862961	0.00070676	0.00071696	0.000534358	0.000647568	0.000612794	0.000446546	0.000512608	0.000711893	0.000423292		0.00078494	0.000680722	0.000698198	0.000538814	0.00104418	0.000313644	5.52277e-05	0.00102639	0.000291806	0.000569614		0.000339985	0.000393868	0.000527071	0.00098849	0.000746625	0.000845897	0.000820189	0.000558056	0.00057962	0		0.000782563	0.000712313	0.00070554	0.00079239	0.000385728	0.00071481	0.000389833	0.000539597	0.00104765	3.89405e-05		0.000243875	0.000460829	0.000243421	0.000938601	0.00055162
160	0.000858354	0.000697306	0.000710637	0.000533353	0.000642152	0.000605563	0.000440651	0.000510582	0.000695393	0.000415818		0.000783084	0.000677545	0.000691274	0.000535137	0.00103547	0.00031353	5.46153e-05	0.00102079	0.000289608	0.000567465		0.000334135	0.000384123	0.000524093	0.000977454	0.000744678	0.000833642	0.000818211	0.000554678	0.000578886	0		0.000774055	0.000698341	0.000703621	0.000784489	0.000384147	0.000701943	0.000389347	0.00053659	0.00103296	3.88351e-05		0.000243202	0.000457874	0.000240735	0.000934966	0.000550658
161	0.000856012	0.000694968	0.000708067	0.000532339	0.000641186	0.000603044	0.000440063	0.000504649	0.000683148	0.000415029		0.000782821	0.000672214	0.000690767	0.000533366	0.00102654	0.000313067	5.44247e-05	0.00101906	0.000289307	0.000561405		0.000330147	0.000383676	0.000520339	0.000971021	0.00074297	0.000828982	0.000796167	0.000542627	0.0005764	0		0.000768431	0.000692962	0.000700976	0.000784453	0.000371354	0.000700057	0.000387105	0.000534516	0.00100507	3.87633e-05		0.000242911	0.000448266	0.000240504	0.000933613	0.000549406
162	0.000851046	0.000694758	0.000701758	0.000530267	0.00063906	0.000602588	0.000437407	0.0005008	0.000682157	0.000410264		0.000774371	0.000669682	0.000688084	0.0005324	0.00102317	0.000312377	5.4074e-05	0.00101682	0.000289212	0.000560604		0.000328467	0.000381444	0.00051952	0.000946875	0.000739796	0.000817399	0.000794658	0.00053991	0.000570812	0		0.000757665	0.00068982	0.000692247	0.000782988	0.000371106	0.00069863	0.000384924	0.000534355	0.000988469	3.86915e-05		0.000242455	0.000447313	0.000240201	0.000928196	0.000549217
163	0.000849717	0.00069274	0.000692919	0.000523117	0.000632742	0.000596401	0.00043584	0.000499851	0.000681594	0.000394471		0.000772669	0.000657775	0.00068747	0.000532024	0.00100976	0.000310892	5.38528e-05	0.00101535	0.000288691	0.00054389		0.000327591	0.000380847	0.000519343	0.000944042	0.000723852	0.000816096	0.000792594	0.000535141	0.000561416	0		0.000751448	0.000682427	0.000690325	0.000781503	0.000370397	0.000697409	0.000384443	0.000531903	0.000987269	3.84807e-05		0.000238891	0.000447009	0.000240124	0.000923517	0.00054461
164	0.000825809	0.000691447	0.000688965	0.000518647	0.000630049	0.000589864	0.000434137	0.000499624	0.000678985	0.000387359		0.000771255	0.000656723	0.000677876	0.000528961	0.00100025	0.000308684	5.337e-05	0.00101519	0.000288134	0.000543483		0.000326786	0.000380262	0.000516021	0.000936109	0.000722571	0.000816088	0.000785337	0.00053309	0.000560596	0		0.000747747	0.000682097	0.00069027	0.000778451	0.000369874	0.000696164	0.000381996	0.000531064	0.000976796	3.84807e-05		0.000238107	0.000446918	0.00023802	0.000922614	0.000541641
165	0.000825273	0.000689614	0.000686489	0.000515421	0.000623569	0.000588006	0.000429275	0.000497225	0.000676044	0.000384859		0.000765513	0.000653764	0.000670959	0.00052799	0.000994734	0.000306413	5.33161e-05	0.00100959	0.00028726	0.000543008		0.000322527	0.000373294	0.000515236	0.000908329	0.000722058	0.000814143	0.000776084	0.000532631	0.000560452	0		0.000739463	0.000681521	0.00068917	0.000777958	0.000367861	0.000695772	0.0003786	0.000529648	0.00097308	3.8438e-05		0.00023541	0.000446282	0.000237947	0.000921279	0.000535314
166	0.000825179	0.000687386	0.000683817	0.000513777	0.000622909	0.000584798	0.000427694	0.000495674	0.000673717	0.000376475		0.000762002	0.000653625	0.000662887	0.000517959	0.000994118	0.000304584	5.26617e-05	0.000995784	0.000287252	0.000538337		0.000321685	0.000372904	0.000514624	0.000907592	0.000719772	0.00081212	0.000769325	0.000532191	0.00056031	0		0.000730214	0.000681505	0.000686861	0.000777788	0.000367822	0.000683922	0.000374783	0.000518819	0.000967318	3.83708e-05		0.000230545	0.00044466	0.000236893	0.000920826	0.000531529
167	0.000817682	0.000686132	0.000682495	0.000512843	0.000622868	0.000582363	0.000426683	0.000493372	0.00067172	0.000375601		0.000757964	0.000652874	0.000661797	0.000513811	0.000993317	0.000302332	5.24028e-05	0.00098782	0.000285219	0.000536224		0.000319075	0.000359616	0.000510843	0.000905585	0.000716259	0.000810519	0.000766446	0.000528232	0.000552737	0		0.000724936	0.000673665	0.000677476	0.000776476	0.000366478	0.000683746	0.000374396	0.000513987	0.000966105	3.82609e-05		0.000229573	0.0004442	0.000235269	0.00091473	0.000528248
168	0.000816321	0.000677693	0.00068189	0.000512374	0.000622595	0.000577201	0.000425685	0.000489343	0.000670932	0.00036674		0.000756876	0.000652251	0.000657776	0.00051329	0.000989183	0.000300957	5.18688e-05	0.000983831	0.000285119	0.000529563		0.000318768	0.00035846	0.000510523	0.000903673	0.000704395	0.00080855	0.000765306	0.00052456	0.000548191	0		0.000723391	0.000669145	0.000675882	0.000774943	0.000364239	0.000682091	0.000372084	0.00050556	0.000959481	3.81509e-05		0.000228373	0.00044162	0.000232079	0.000913975	0.000525135
169	0.000813871	0.000667411	0.000679833	0.000511972	0.000622341	0.000577088	0.000424955	0.000489202	0.000664823	0.000350803		0.000756795	0.000643346	0.000657661	0.000509553	0.000988185	0.000297289	5.18368e-05	0.000982239	0.000282607	0.000518281		0.000318594	0.000357283	0.000507199	0.000889925	0.000703389	0.000804577	0.000758622	0.000520562	0.000547029	0		0.000721443	0.000669107	0.000673521	0.000771092	0.000361392	0.000677368	0.000371799	0.000499493	0.000951929	3.80973e-05		0.000228157	0.000440513	0.000229479	0.000909558	0.000524823
170	0.000806767	0.000663129	0.00066563	0.000508933	0.000617628	0.000573139	0.000419595	0.000481549	0.000659148	0.000350778		0.000753471	0.000643149	0.000652733	0.00050917	0.000969304	0.00029685	5.13176e-05	0.00098068	0.000278549	0.000517894		0.000318286	0.000355991	0.000507037	0.000879808	0.000686192	0.000802675	0.000747628	0.000513694	0.000543854	0		0.000718484	0.000666574	0.000672643	0.000767866	0.000361107	0.000672809	0.00037136	0.000498759	0.000946361	3.80882e-05		0.000227433	0.000439702	0.000229356	0.000898424	0.000520232
171	0.000802115	0.000656446	0.000661269	0.000502377	0.000613229	0.000571545	0.000413168	0.000478785	0.000658769	0.000346656		0.00074841	0.00064171	0.000643277	0.000497693	0.000962908	0.000296839	5.12417e-05	0.00096494	0.000273021	0.000515077		0.000315362	0.000354204	0.000505531	0.000870759	0.000683211	0.000794243	0.000745621	0.000512752	0.0005417	0		0.000717825	0.000666054	0.000669835	0.000758245	0.000360016	0.000671694	0.000371033	0.000493788	0.000941581	3.80882e-05		0.000225111	0.000429063	0.000229069	0.000891498	0.000518185
172	0.000800459	0.000650877	0.000659997	0.000501162	0.000612384	0.000569144	0.00041277	0.000470661	0.000658092	0.000339001		0.000737599	0.000636862	0.000639019	0.000495481	0.000951227	0.000287905	5.09352e-05	0.00096413	0.000272226	0.000512833		0.000315269	0.000354156	0.000504969	0.000861284	0.000682329	0.000791159	0.000740732	0.000512183	0.000541571	0		0.000705445	0.00065932	0.000668526	0.000755043	0.00035621	0.000669653	0.00036944	0.000485185	0.000934176	3.79065e-05		0.000224429	0.000426521	0.000226606	0.000888764	0.000516597
173	0.000799006	0.000650382	0.000659641	0.000497749	0.000612291	0.000567455	0.0004098	0.000469491	0.000654495	0.000337251		0.00072023	0.000635257	0.000638107	0.000488464	0.000932474	0.00028711	5.07531e-05	0.00096055	0.000272204	0.000509875		0.000314978	0.000353973	0.000504957	0.000859828	0.00067916	0.000783225	0.00071905	0.000511803	0.000536357	0		0.000704968	0.000659139	0.000665503	0.000743444	0.000355905	0.000666936	0.000368455	0.000484006	0.000933649	3.78102e-05		0.000222437	0.000420705	0.000224212	0.000888348	0.000513077
174	0.00079746	0.00064008	0.000658605	0.000495548	0.000610481	0.000559309	0.000407547	0.000468822	0.000653226	0.000332471		0.000717579	0.000631863	0.000623355	0.0004864	0.00092728	0.000284985	5.07421e-05	0.000941859	0.000271101	0.000508195		0.000314869	0.000351118	0.000488985	0.000858036	0.000673149	0.000782144	0.000713003	0.000509214	0.000535212	0		0.000701821	0.000653191	0.000664234	0.000741484	0.000354036	0.000663794	0.000367301	0.000483279	0.000929848	3.78057e-05		0.000220122	0.000414252	0.000223464	0.000888108	0.000504105
175	0.000794621	0.000637731	0.000657422	0.0004915	0.000609696	0.000551061	0.00040734	0.000459383	0.000651218	0.000321346		0.000712239	0.000625438	0.000616192	0.000485289	0.000920817	0.000278919	5.0159e-05	0.000938024	0.000270891	0.00050358		0.000313192	0.000350761	0.000488552	0.000856752	0.000671669	0.000780595	0.000709543	0.000507496	0.000529668	0		0.000699455	0.000632232	0.000663856	0.000740545	0.000354019	0.000660478	0.000365032	0.000468225	0.000928264	3.77584e-05		0.000219844	0.000401911	0.000221349	0.0008856	0.000501502
176	0.000794539	0.00063113	0.000657152	0.00048909	0.000608655	0.000550665	0.000405985	0.000456367	0.000643068	0.000317243		0.00070783	0.000622802	0.000607987	0.000482503	0.000914355	0.000278385	5.01311e-05	0.000924994	0.000269873	0.000499914		0.000312802	0.00034897	0.000484686	0.000847119	0.000665534	0.000774286	0.000689528	0.000504288	0.000528006	0		0.000697599	0.000627995	0.000656662	0.000739281	0.000348937	0.000656241	0.000364036	0.000464109	0.000917037	3.77384e-05		0.000217118	0.000397958	0.000221084	0.00088041	0.000495916
177	0.000794338	0.00063036	0.000653713	0.000488478	0.000601761	0.000545506	0.000403702	0.00045605	0.000635408	0.000315427		0.000702459	0.000617389	0.000607296	0.000480717	0.000912336	0.000277005	5.00074e-05	0.000912069	0.000267336	0.000496575		0.000307285	0.000348738	0.000483308	0.000843055	0.000665137	0.000769081	0.000685563	0.00048542	0.000527069	0		0.000697212	0.000619743	0.00065282	0.000737785	0.000348202	0.000655893	0.000361243	0.000458591	0.000916432	3.77003e-05		0.000216487	0.000397142	0.000219574	0.000872423	0.000494578
178	0.000791814	0.000630308	0.000652654	0.000486313	0.000599184	0.000540535	0.00040305	0.000451753	0.000634434	0.000305019		0.000699248	0.000611972	0.0006059	0.000479656	0.000901716	0.000273282	4.95185e-05	0.00090042	0.000266452	0.000496563		0.000303556	0.000343049	0.000481329	0.000840451	0.00066491	0.0007689	0.000672654	0.000484631	0.000526482	0		0.000695908	0.000617736	0.000644855	0.000737067	0.000347986	0.000654102	0.000360594	0.000441488	0.000910718	3.76912e-05		0.000213832	0.000393034	0.000218194	0.000871494	0.000489233
179	0.000786085	0.000629932	0.000645535	0.000480555	0.000598084	0.000538727	0.000399719	0.000448016	0.000633257	0.000294421		0.000695731	0.000609769	0.000604538	0.000477682	0.000890973	0.000271652	4.89085e-05	0.000894322	0.000264161	0.000492864		0.000303404	0.000342543	0.00048078	0.000837491	0.000664412	0.000763875	0.000672221	0.000483746	0.000525128	0		0.000693345	0.000617322	0.00063261	0.000735753	0.000344163	0.000651559	0.00035922	0.000440264	0.000903051	3.76576e-05		0.000213218	0.000389845	0.0002145	0.000868773	0.000484608
180	0.000785796	0.000629603	0.000642687	0.000476178	0.000596973	0.000533559	0.000399257	0.000446708	0.000631249	0.00027676		0.000695237	0.000602834	0.00060318	0.000477384	0.000890538	0.000271203	4.8704e-05	0.000891081	0.000263902	0.000489068		0.000303315	0.000339665	0.000480771	0.000836846	0.000653639	0.000762279	0.000671214	0.000467712	0.000523786	0		0.000686158	0.000616482	0.000631511	0.000731693	0.000343663	0.000639089	0.000357894	0.000437759	0.00090159	3.75903e-05		0.000211984	0.000388734	0.000214023	0.00085975	0.00048171
181	0.000785038	0.000627484	0.000633907	0.000475594	0.000594883	0.000532106	0.000399206	0.000445369	0.000631025	0.000275598		0.000691641	0.000596841	0.000602033	0.000474744	0.000890018	0.000270649	4.84512e-05	0.000867386	0.000261441	0.000488313		0.000301436	0.000338411	0.000479608	0.000835224	0.000653415	0.000756318	0.00066927	0.00046376	0.000522227	0		0.000679636	0.000610483	0.000629807	0.000728389	0.000341861	0.000637833	0.000356194	0.000437135	0.000899008	3.75858e-05		0.000209024	0.000385139	0.000213184	0.000857251	0.000479797
182	0.000783192	0.000625515	0.000631893	0.000467855	0.000591969	0.000527514	0.000397962	0.000444419	0.000602974	0.000275141		0.000688047	0.000593205	0.000601613	0.000473519	0.00088995	0.00027039	4.81868e-05	0.000864019	0.000261038	0.000483982		0.000299174	0.000337888	0.000477893	0.000834906	0.000652894	0.000754245	0.000669052	0.000461059	0.00052128	0		0.000674635	0.000608385	0.000629531	0.000724959	0.000341542	0.000633086	0.000355377	0.000431455	0.000897809	3.73796e-05		0.00020866	0.00038387	0.000211511	0.000849217	0.000479563
183	0.000781588	0.000621671	0.000624803	0.000467085	0.000590115	0.000527103	0.00039536	0.0004433	0.000600638	0.000271707		0.000682376	0.00059285	0.000601393	0.000471453	0.000882002	0.000270008	4.81609e-05	0.000863008	0.000260534	0.000483605		0.000298895	0.000335486	0.000475407	0.000815569	0.000650795	0.000749708	0.000665828	0.000460764	0.000519723	0		0.000674347	0.000603977	0.00062739	0.000723418	0.000339821	0.000632496	0.000353111	0.000429092	0.000897599	3.73169e-05		0.000205453	0.00038188	0.000211428	0.000847807	0.000479085
184	0.000776674	0.000621607	0.00062372	0.0004642	0.000588997	0.000520823	0.000394147	0.000441446	0.00059863	0.000270769		0.000681896	0.000586446	0.000596966	0.000469708	0.000881123	0.000269396	4.81234e-05	0.000857086	0.000256026	0.000483193		0.00029782	0.000326384	0.000472344	0.000802355	0.000647163	0.000737577	0.000665183	0.00045881	0.000519384	0		0.00067139	0.000603235	0.000619373	0.000721156	0.000336161	0.000624187	0.000353055	0.000425307	0.000887754	3.73123e-05		0.000204126	0.00037527	0.000203807	0.000845098	0.000473411
185	0.000770861	0.000620678	0.000623672	0.000462027	0.00058157	0.000517394	0.000392351	0.000439258	0.000596415	0.000264042		0.000677189	0.000580996	0.000593317	0.000469128	0.000870106	0.000269263	4.75822e-05	0.000856576	0.000255043	0.000478741		0.000297727	0.00032061	0.000470768	0.000799265	0.000645211	0.000737132	0.00066105	0.000456884	0.000514383	0		0.00067104	0.000597475	0.000606517	0.000720115	0.000331165	0.00062351	0.000351261	0.000425152	0.000887659	3.72024e-05		0.000202948	0.000375004	0.000198768	0.000832832	0.000468523
186	0.000765226	0.000618751	0.000621461	0.000460751	0.000574082	0.000516004	0.000391777	0.000439181	0.000596147	0.000250013		0.000669135	0.000579987	0.000585624	0.000466024	0.000836423	0.000268557	4.70918e-05	0.000853096	0.000253341	0.000478526		0.000297671	0.000318476	0.00046488	0.000795148	0.000644111	0.000737046	0.000660586	0.000452799	0.000511139	0		0.000667583	0.000589379	0.000602016	0.000712721	0.00033063	0.000623331	0.000351205	0.000422653	0.000884683	3.71597e-05		0.000201159	0.000373821	0.000197594	0.000829343	0.000467616
187	0.000765126	0.0006117	0.000619528	0.000459199	0.00057382	0.00050984	0.000391149	0.000437347	0.000595398	0.000246779		0.000665943	0.000578792	0.0005835	0.000464135	0.000833396	0.000267138	4.607e-05	0.000840631	0.000248787	0.000477041		0.000295251	0.000315126	0.000459221	0.00078329	0.000642763	0.000732492	0.000651065	0.000450065	0.000510432	0		0.000662004	0.000589191	0.000599054	0.000710722	0.000330456	0.00062067	0.000350248	0.000421527	0.000884336	3.69489e-05		0.000200858	0.000371352	0.000195417	0.000820744	0.000467459
188	0.000765082	0.00060752	0.000616814	0.000458347	0.000567863	0.000509826	0.000389341	0.000437199	0.000593632	0.000241395		0.000655888	0.000578741	0.000580801	0.000457304	0.000830649	0.000266523	4.59936e-05	0.000837458	0.000248778	0.000476491		0.000293948	0.000314157	0.000454259	0.000782198	0.000641907	0.000729183	0.000647687	0.000450047	0.000504136	0		0.000652337	0.000583827	0.000592568	0.00070249	0.000329365	0.00062013	0.00034985	0.000419897	0.000882661	3.69153e-05		0.000200251	0.000371252	0.000195323	0.000819521	0.00046389
189	0.000763771	0.000605878	0.000614769	0.000455765	0.000559981	0.00050548	0.000383659	0.000435905	0.000591761	0.00023931		0.000650775	0.000578288	0.000577614	0.000456535	0.000821142	0.000266006	4.5286e-05	0.000837346	0.000247706	0.000475416		0.000292778	0.000313123	0.000450781	0.000779316	0.000639004	0.000726462	0.000646005	0.000448525	0.00049658	0		0.000650131	0.000582865	0.000590428	0.000697045	0.000327367	0.000616175	0.000348066	0.00041948	0.000864419	3.68144e-05		0.000200049	0.00036953	0.00019502	0.000815052	0.000463328
190	0.000756024	0.000603457	0.00061349	0.000449724	0.000559329	0.000504963	0.000380523	0.000435753	0.000589704	0.00023652		0.000644906	0.00057812	0.000576877	0.000448861	0.000817091	0.000264266	4.49104e-05	0.000833457	0.000246388	0.000470539		0.000291573	0.000312606	0.000450165	0.000778564	0.000627731	0.000723979	0.000644342	0.000445893	0.000492928	0		0.000648493	0.000582695	0.000590213	0.000696488	0.0003243	0.000612493	0.00034404	0.00041208	0.00084744	3.67763e-05		0.00019837	0.000362325	0.000193586	0.000811475	0.000462247
191	0.000752201	0.000593588	0.000612792	0.000447132	0.000558065	0.000504064	0.000377437	0.000430807	0.000585131	0.000233513		0.00064259	0.000577856	0.000576582	0.000444964	0.000814785	0.000260116	4.47807e-05	0.000828142	0.000245907	0.000469919		0.000287643	0.000312471	0.000440378	0.000776597	0.000623292	0.000722796	0.000634483	0.000445259	0.000486926	0		0.000648228	0.000575593	0.000588341	0.0006949	0.000323675	0.000608626	0.000343951	0.000408725	0.000843941	3.6709e-05		0.000198145	0.000361523	0.000193227	0.000811205	0.000455612
192	0.000749291	0.000588626	0.000611149	0.000446412	0.000555153	0.000502755	0.000376154	0.000426257	0.00058493	0.000225091		0.000640755	0.000570069	0.000575294	0.000439961	0.000813821	0.000260086	4.47625e-05	0.00082711	0.000245165	0.000468108		0.000281479	0.000310803	0.000434749	0.000771281	0.000619968	0.000721847	0.000633283	0.000444022	0.000484543	0		0.000645476	0.000572781	0.000588012	0.000692496	0.000321658	0.000607252	0.000343811	0.000407946	0.000839409	3.65564e-05		0.000196038	0.000354794	0.000193176	0.000810488	0.000453918
193	0.000748856	0.000588328	0.000605845	0.000446051	0.000555079	0.000498061	0.000375806	0.000424764	0.00058442	0.000204584		0.000631516	0.000565998	0.000574742	0.000436502	0.000797878	0.000259113	4.47584e-05	0.00082609	0.000243977	0.000467605		0.0002798	0.000310733	0.000433388	0.000770279	0.000619548	0.000718053	0.000629255	0.000443076	0.000475719	0		0.000637386	0.000571464	0.000583564	0.000689306	0.000317925	0.000605175	0.000342905	0.00040783	0.000836671	3.65319e-05		0.000195079	0.000354489	0.000192927	0.000806163	0.000450626
194	0.00074207	0.000585822	0.000604989	0.000444136	0.00054982	0.000496327	0.000374628	0.00042201	0.000579931	0.000202581		0.000629692	0.000562077	0.000570332	0.000435069	0.000794732	0.000255805	4.41682e-05	0.000824414	0.000242678	0.000462345		0.000277745	0.000310239	0.000430485	0.000763727	0.000619013	0.000715322	0.000619202	0.000440502	0.000467238	0		0.000636173	0.000566925	0.000575382	0.000688541	0.00031744	0.000601088	0.000342181	0.000405996	0.000829167	3.65273e-05		0.000191613	0.000349574	0.000190016	0.000804651	0.000450443
195	0.000740953	0.000583386	0.000604283	0.000443972	0.000549197	0.000495537	0.000373241	0.000418984	0.000578182	0.000199967		0.000625287	0.000552189	0.000564268	0.000427343	0.000785219	0.000255132	4.37113e-05	0.000824231	0.000242351	0.000462037		0.000275189	0.000308104	0.000429352	0.000763648	0.00061381	0.000710835	0.000614857	0.000437843	0.000465932	0		0.000635651	0.000566773	0.000574937	0.000686769	0.000317321	0.000600967	0.00034207	0.000403328	0.000823517	3.63883e-05		0.000191448	0.000335397	0.000189085	0.000802649	0.000442706
196	0.000735081	0.000577886	0.000603905	0.000441345	0.000548607	0.000493726	0.000371493	0.000418344	0.00057281	0.000199389		0.000618299	0.000548645	0.000560632	0.000424133	0.000783206	0.000254266	4.34608e-05	0.00081905	0.0002397	0.000458719		0.000274907	0.000305537	0.000425725	0.000760227	0.00061294	0.000710038	0.000613237	0.000436241	0.000460268	0		0.000635317	0.000566768	0.000573237	0.000685887	0.000316873	0.000599764	0.000338556	0.000399163	0.00082064	3.63547e-05		0.000189245	0.000325181	0.000189067	0.000802559	0.000440574
197	0.000733401	0.000573721	0.000603289	0.000437018	0.000548034	0.000491838	0.000367665	0.000415804	0.000570377	0.000195959		0.000617787	0.000543458	0.000551165	0.000423035	0.00078224	0.000248525	4.33796e-05	0.000816418	0.000238797	0.00045842		0.000274788	0.00030406	0.000423888	0.000759701	0.000608587	0.000702489	0.000612229	0.000434972	0.00045487	0		0.00063502	0.000563986	0.000571425	0.000680987	0.000315301	0.000596303	0.000336981	0.000397096	0.00081672	3.63165e-05		0.000188051	0.000324034	0.000188558	0.000791014	0.000439448
198	0.000727386	0.000571392	0.000601316	0.000436174	0.00054346	0.000490365	0.00036661	0.000413465	0.000570219	0.000192732		0.000614347	0.000540959	0.000550356	0.000421858	0.000778357	0.000247323	4.33469e-05	0.000815909	0.000238739	0.000455177		0.000273712	0.000303166	0.000423464	0.000752102	0.000608399	0.000691976	0.000611137	0.000434304	0.000451635	0		0.000632489	0.0005576	0.000565331	0.000680489	0.000311744	0.000592038	0.000336449	0.000391545	0.000814749	3.62402e-05		0.000187945	0.000323513	0.000186075	0.0007879	0.00043906
199	0.00072715	0.000570268	0.000601183	0.000433086	0.000536148	0.000490293	0.000359706	0.000411035	0.000569859	0.000186981		0.000610493	0.000525722	0.000550266	0.0004187	0.000774291	0.000247214	4.31753e-05	0.000811552	0.000236583	0.000452448		0.000273291	0.000300753	0.00042183	0.000749619	0.000603035	0.000687388	0.000609844	0.000432947	0.000448178	0		0.000631837	0.000556705	0.000560555	0.000679284	0.000311491	0.000591743	0.000335174	0.000390084	0.000813577	3.62357e-05		0.000187848	0.000323212	0.000182912	0.00078293	0.000437715
200	0.000722478	0.00057009	0.000600696	0.000431829	0.000534018	0.000490225	0.000358445	0.000409754	0.000564905	0.000184873		0.000608367	0.000522662	0.000549693	0.00041437	0.00077146	0.000245667	4.27708e-05	0.00080772	0.000236372	0.000450278		0.00027237	0.000299924	0.00042065	0.000749468	0.000600088	0.00068492	0.000609725	0.000427701	0.000440115	0		0.000630883	0.000554688	0.000560446	0.000676582	0.000309484	0.000590774	0.000332844	0.000388056	0.000811304	3.62311e-05		0.000187203	0.000320862	0.000182033	0.000780169	0.000434633
201	0.000709321	0.000566949	0.000598858	0.000426549	0.00052583	0.00048903	0.000358261	0.000407141	0.000558033	0.000177714		0.000602864	0.00052021	0.000544685	0.000413188	0.000768846	0.000244487	4.27501e-05	0.000802219	0.000234883	0.000449993		0.000271015	0.000299328	0.000415462	0.000745629	0.000589326	0.000683249	0.000605292	0.000422656	0.000439793	0		0.000630269	0.000554535	0.000559178	0.000671335	0.000309158	0.000589451	0.000332475	0.000386684	0.000810978	3.61684e-05		0.00018624	0.000314989	0.000180114	0.000778615	0.000430909
202	0.000705476	0.000565711	0.000597048	0.000422874	0.000524534	0.000487366	0.000357558	0.000403223	0.000553491	0.000175228		0.000598274	0.000519305	0.000542149	0.000412507	0.000768468	0.000241308	4.18158e-05	0.000801697	0.000231556	0.000448619		0.000270598	0.000299142	0.000415138	0.000741154	0.000585426	0.00067752	0.000597372	0.000420748	0.000438797	0		0.000629754	0.000554446	0.000556489	0.000670563	0.000307356	0.000589107	0.000331415	0.000382595	0.000809572	3.61394e-05		0.00018518	0.000313853	0.000179208	0.00077321	0.00043075
203	0.000702889	0.000564851	0.000596491	0.000420131	0.000521979	0.000486251	0.000355545	0.000402815	0.000549428	0.000163027		0.000597799	0.000516692	0.000539662	0.000410383	0.000763697	0.000240859	4.17816e-05	0.000791723	0.000230197	0.000444611		0.000270102	0.000295958	0.000414785	0.000739176	0.000584235	0.000673038	0.000597371	0.000417366	0.000431337	0		0.000621732	0.000553631	0.000554183	0.00066591	0.000305596	0.000587623	0.000331382	0.000379728	0.000805563	3.61257e-05		0.000184831	0.000313016	0.000179047	0.000771182	0.000428906
204	0.000699546	0.000557184	0.000595921	0.000416547	0.000521139	0.000484424	0.00035435	0.000397457	0.000543344	0.00016031		0.000597274	0.000515094	0.000537713	0.000410229	0.000759804	0.00023823	4.1632e-05	0.000788423	0.000229874	0.000444417		0.000268463	0.000295234	0.000413663	0.00073628	0.000576378	0.000670469	0.000593021	0.000414027	0.000430943	0		0.00061879	0.000551387	0.000553583	0.000665039	0.00030559	0.000586919	0.00033013	0.000371622	0.000800637	3.6063e-05		0.000184109	0.000307234	0.000179009	0.000769822	0.000427661
205	0.000699079	0.000556587	0.000584558	0.000412586	0.000520919	0.000482645	0.000352841	0.000394616	0.00053549	0.000159477		0.000592381	0.000515043	0.000536832	0.000406506	0.000750252	0.000238211	4.1506e-05	0.000787345	0.000229035	0.000442461		0.000267616	0.000291314	0.000412944	0.000723734	0.000575302	0.000667091	0.000591772	0.00041381	0.000430693	0		0.000618145	0.000546407	0.000552807	0.000660585	0.000302943	0.000583556	0.000326356	0.000370798	0.000799007	3.6034e-05		0.000184093	0.000306774	0.000178063	0.000769362	0.000422897
206	0.00068711	0.000550564	0.000579215	0.000409685	0.000517208	0.000482283	0.000350004	0.000394443	0.000534823	0.000157369		0.000589604	0.000513995	0.000536706	0.000404929	0.000748657	0.00023803	4.11443e-05	0.000779778	0.000227329	0.000442344		0.00026659	0.000289776	0.000412451	0.000722813	0.000575077	0.000654716	0.000567539	0.000409057	0.000420807	0		0.000617714	0.000546115	0.000548031	0.000657591	0.000302375	0.000583527	0.000325959	0.000368628	0.000797104	3.60203e-05		0.000182907	0.000304669	0.000176085	0.000767202	0.000421654
207	0.000684876	0.000539938	0.000578029	0.000409293	0.000515205	0.000476964	0.00034962	0.000393784	0.000533892	0.000153347		0.000589461	0.000510574	0.000529954	0.000403719	0.000748149	0.000236906	4.11229e-05	0.000776952	0.000224653	0.0004418		0.000265353	0.000288179	0.00041139	0.000715606	0.000573992	0.000654169	0.000565723	0.000408623	0.000420419	0		0.000615121	0.000544948	0.000542484	0.000655821	0.000301793	0.000580082	0.000325633	0.000365787	0.000787188	3.59622e-05		0.000182391	0.000302459	0.000172509	0.000764922	0.000421423
208	0.0006835	0.000539721	0.000574047	0.000409025	0.000510839	0.000475921	0.000349133	0.000390752	0.000533869	0.000151244		0.000587079	0.000504966	0.000529792	0.000398757	0.000740846	0.000236858	4.11012e-05	0.000774551	0.000224487	0.000439563		0.000265261	0.00028634	0.000410338	0.000715104	0.000571025	0.00064851	0.000557745	0.000408432	0.000418721	0		0.000613968	0.000544062	0.000541115	0.000655395	0.00030111	0.000576224	0.000325403	0.000365556	0.000785204	3.59486e-05		0.000182239	0.000302203	0.000167906	0.000759345	0.000420701
209	0.00068197	0.000535885	0.000573445	0.000407347	0.000509427	0.000472477	0.000349027	0.000384321	0.000526885	0.000150587		0.000579346	0.000503456	0.000528787	0.000391486	0.000728172	0.000234865	4.1086e-05	0.00077184	0.000222898	0.000439124		0.000264716	0.000285398	0.000408523	0.000713687	0.000569577	0.00064693	0.000557098	0.000405572	0.000418295	0		0.000606486	0.000534446	0.000539411	0.000654621	0.000297891	0.000572977	0.000320527	0.000362916	0.000779314	3.59195e-05		0.000181284	0.000296094	0.000167174	0.000758152	0.000420486
210	0.000679202	0.000531581	0.000572693	0.000407335	0.000507903	0.000471434	0.000347321	0.000384077	0.00052181	0.000147795		0.000578563	0.000502531	0.000528189	0.000391092	0.000721435	0.00023485	4.03732e-05	0.000756206	0.000222181	0.000433836		0.00026352	0.000283623	0.000408068	0.000705959	0.000569484	0.000646897	0.000551888	0.000395847	0.000418164	0		0.000604545	0.000530211	0.000538637	0.000654354	0.000297884	0.000572199	0.00031892	0.000360411	0.000778899	3.58995e-05		0.000181114	0.000294832	0.000164111	0.000752307	0.00042008
211	0.000677685	0.000525569	0.000570131	0.00040524	0.000507302	0.000468363	0.000346348	0.00038382	0.000519434	0.00014512		0.000574375	0.00050139	0.000521322	0.000390989	0.000719779	0.000233942	4.01734e-05	0.000748061	0.000222009	0.000430762		0.000262938	0.000282514	0.000405679	0.000705047	0.000568735	0.000638617	0.000546945	0.000393314	0.000415594	0		0.000597144	0.000529116	0.000536722	0.000653734	0.000297228	0.000565813	0.000318523	0.000355292	0.000777792	3.58813e-05		0.000180493	0.00029279	0.000163298	0.000750388	0.000418299
212	0.000676936	0.000520771	0.000569742	0.000404438	0.000503999	0.000467988	0.00034518	0.000378668	0.000515605	0.000143402		0.000565673	0.000499635	0.000513642	0.000390171	0.000719514	0.000231362	3.95648e-05	0.000740754	0.000219608	0.00042905		0.000262477	0.00028195	0.000402569	0.000701424	0.000563907	0.000634477	0.000543335	0.00038888	0.000415186	0		0.000596638	0.000528042	0.00053447	0.000645683	0.000296273	0.000564437	0.000317935	0.000354056	0.000776803	3.57468e-05		0.000179739	0.000291088	0.000162416	0.000749324	0.000414139
213	0.000676355	0.000519078	0.000569249	0.000403682	0.000500926	0.000455633	0.00034414	0.000374957	0.000511282	0.000143153		0.000564937	0.0004972	0.000513012	0.000389604	0.00071727	0.000231039	3.90931e-05	0.000733157	0.000219196	0.000427288		0.000261789	0.000279028	0.000400699	0.000697115	0.000561504	0.000633057	0.000535847	0.000386365	0.000413843	0		0.000594423	0.000524149	0.000530403	0.000644954	0.000294266	0.000564281	0.000315772	0.000352587	0.000776742	3.57468e-05		0.000179271	0.000290611	0.000162312	0.000744503	0.000412236
214	0.000674896	0.000513975	0.000569234	0.000403571	0.000500385	0.000449888	0.000343299	0.000369606	0.000509027	0.000140355		0.000560814	0.000496673	0.000507579	0.000386029	0.000716029	0.000227936	3.89742e-05	0.000731931	0.000218536	0.000425198		0.000261469	0.000277498	0.000399365	0.000692849	0.000559689	0.000632533	0.000535504	0.000384967	0.000404683	0		0.000594166	0.000521618	0.000528096	0.000642517	0.000293957	0.000559079	0.000315361	0.000344957	0.000771959	3.57468e-05		0.000178498	0.000285537	0.00015951	0.00074372	0.000407461
215	0.000665541	0.00050999	0.000567117	0.000389602	0.000497182	0.000449857	0.00034228	0.000368219	0.000501922	0.000138848		0.0005541	0.000496357	0.000499557	0.000384953	0.000711723	0.000227828	3.89505e-05	0.000730331	0.000212825	0.000418731		0.000259032	0.000276957	0.000398781	0.000691082	0.000559232	0.000629542	0.000530664	0.000383547	0.000404284	0		0.000592968	0.000519997	0.000527545	0.000641522	0.000291845	0.000557274	0.000314165	0.000343173	0.000769696	3.57423e-05		0.000178147	0.000284399	0.000158127	0.000739735	0.000404446
216	0.000661259	0.000505081	0.000566911	0.000388216	0.000494653	0.000449828	0.000335352	0.000366372	0.000496074	0.00012807		0.000552742	0.000494616	0.000498598	0.000384442	0.000710807	0.000226671	3.88505e-05	0.000728289	0.000212465	0.000416426		0.000257751	0.000276303	0.000397264	0.000690958	0.00055131	0.000621544	0.000530591	0.000377296	0.000403243	0		0.000587995	0.000519247	0.000525297	0.000639943	0.000289709	0.000555313	0.000314095	0.000341621	0.00076831	3.57087e-05		0.000177817	0.000281128	0.000158125	0.000736494	0.000403594
217	0.000660648	0.000502581	0.000566118	0.000381043	0.000491419	0.00044305	0.000333489	0.000365952	0.000490769	0.00011145		0.000550673	0.000489128	0.000496333	0.000380805	0.000706146	0.000226411	3.88221e-05	0.000725881	0.000212144	0.000416106		0.000250436	0.00027491	0.000391606	0.000690376	0.000551214	0.00061895	0.000529378	0.000376523	0.000401991	0		0.000586781	0.000518417	0.000524692	0.000639235	0.000289433	0.000552251	0.000310312	0.000336972	0.000756461	3.56751e-05		0.000177383	0.000280491	0.000155514	0.000735825	0.0004021
218	0.000658993	0.000500058	0.000564155	0.000380666	0.000489554	0.000442542	0.000332837	0.000365796	0.000488539	0.000105981		0.000542766	0.000486536	0.000478252	0.000380398	0.000700589	0.000224227	3.87862e-05	0.000723136	0.000209944	0.000415652		0.000247649	0.000272867	0.000391512	0.000684591	0.000540615	0.000616638	0.000527217	0.0003668	0.000398357	0		0.000582272	0.000516955	0.000524527	0.000638779	0.000288035	0.000550602	0.000308668	0.000333567	0.00075483	3.56705e-05		0.000177023	0.000279058	0.00015434	0.000735775	0.000399759
219	0.000656362	0.000497376	0.000557921	0.000380332	0.000484044	0.000441512	0.000331783	0.000363387	0.000486465	0.000101038		0.000535359	0.000484907	0.000476755	0.000380107	0.00068847	0.000224208	3.87112e-05	0.000719344	0.000209702	0.000411761		0.00024703	0.000270673	0.000388806	0.000683087	0.000537057	0.000616609	0.000524443	0.000366653	0.000398218	0		0.000580518	0.000512756	0.000520628	0.000635889	0.000285493	0.000547253	0.000308621	0.000332124	0.00075407	3.55942e-05		0.000176669	0.000277153	0.00015308	0.000734378	0.000399096
220	0.00065501	0.000495489	0.000555761	0.000380188	0.000483788	0.000441466	0.00032987	0.000359462	0.000485599	9.87017e-05		0.000534552	0.000480123	0.000469134	0.000378663	0.000687295	0.000224115	3.8486e-05	0.000717991	0.000209121	0.00040958		0.000245546	0.000270358	0.000385615	0.000681533	0.000536671	0.000614379	0.000521594	0.000363492	0.000395268	0		0.000579458	0.000511508	0.000516893	0.000635526	0.000284128	0.000547102	0.000308467	0.000330527	0.000749643	3.5527e-05		0.000175495	0.000275807	0.000151099	0.00073391	0.000395128
221	0.000647615	0.000494128	0.000554297	0.000376374	0.000483472	0.000440291	0.000328973	0.000359433	0.000483708	9.8005e-05		0.000525485	0.0004755	0.000468193	0.000378258	0.000686181	0.00022389	3.83396e-05	0.000713001	0.000208933	0.000408545		0.000244045	0.000267951	0.000382211	0.000681399	0.000529807	0.000609757	0.000519011	0.00036274	0.000390022	0		0.000577654	0.000509529	0.000516398	0.000634301	0.000283574	0.000544796	0.000307921	0.00032792	0.000746609	3.54597e-05		0.000173855	0.000272392	0.000147357	0.000732756	0.000393883
222	0.000647148	0.000489858	0.000549165	0.00037396	0.000479239	0.000439155	0.0003264	0.000357935	0.000482838	9.50881e-05		0.000523919	0.000471551	0.000466019	0.000371918	0.000684268	0.000222621	3.82445e-05	0.000709771	0.000208733	0.000404652		0.000242539	0.000267706	0.000382031	0.000679153	0.000527923	0.000606023	0.000515522	0.000362566	0.000389046	0		0.000577162	0.00050211	0.000513761	0.000633523	0.000281994	0.000543821	0.000307921	0.000326361	0.000745006	3.5388e-05		0.000173639	0.000272094	0.000147351	0.000730729	0.000390533
223	0.00064077	0.000489331	0.000545747	0.000373613	0.000477203	0.000438838	0.00032297	0.000354938	0.000482306	9.39389e-05		0.000523365	0.000471064	0.00045515	0.000371535	0.000679332	0.000222086	3.80073e-05	0.000708691	0.000207722	0.000401712		0.000242473	0.000261258	0.000380472	0.00067396	0.000525512	0.000601634	0.000512756	0.000361935	0.000387933	0		0.000573931	0.000495255	0.000513543	0.000632497	0.000281691	0.000541116	0.000307449	0.000321196	0.000737624	3.53634e-05		0.000173306	0.000269829	0.000146839	0.000730316	0.000389292
224	0.000633744	0.000486199	0.000545631	0.000371941	0.000477093	0.000438513	0.000319841	0.000352694	0.000480994	9.33136e-05		0.000523363	0.000469952	0.000450249	0.000370371	0.000674822	0.000221522	3.79668e-05	0.000699248	0.000206201	0.000397516		0.000238377	0.000260205	0.000372826	0.000672937	0.000524768	0.000596967	0.000509188	0.000357782	0.00038668	0		0.00057306	0.000490339	0.000510962	0.000629769	0.000281691	0.000539877	0.000306291	0.000320199	0.00073721	3.53589e-05		0.00017291	0.000268202	0.000145411	0.000723171	0.000388834
225	0.000631367	0.000482117	0.000543167	0.000368795	0.000474733	0.00043824	0.000319678	0.000351008	0.00047934	9.24944e-05		0.000518684	0.000463609	0.000448038	0.000369726	0.0006726	0.000221395	3.79042e-05	0.000697658	0.000203758	0.000397358		0.000234808	0.000257675	0.000370553	0.00067253	0.000524218	0.000594633	0.000508989	0.000351911	0.000385616	0		0.000569989	0.000489193	0.000509863	0.000629111	0.000281252	0.000539114	0.000304828	0.000317938	0.00072943	3.53253e-05		0.000172462	0.00026441	0.00014466	0.000722266	0.000386109
226	0.000626258	0.000479496	0.000543023	0.000365404	0.000473325	0.000437813	0.000318392	0.000349363	0.000478437	8.9527e-05		0.000518027	0.00046043	0.00044417	0.000369368	0.000658463	0.000221012	3.77047e-05	0.000691843	0.000203388	0.000395998		0.000233136	0.000256041	0.000369841	0.000658043	0.000523761	0.000593033	0.000503932	0.000351399	0.000385567	0		0.000568944	0.000485986	0.000508603	0.000626438	0.000280526	0.00053754	0.000304156	0.000309432	0.00072818	3.52871e-05		0.000171007	0.00026311	0.000143129	0.00072131	0.000379992
227	0.000616431	0.000478004	0.000541876	0.000364498	0.000467658	0.000433742	0.000318092	0.000348233	0.000478087	8.32716e-05		0.000515834	0.000457971	0.000441893	0.00036893	0.00065677	0.000220141	3.75076e-05	0.000691831	0.000202277	0.000393435		0.000231547	0.000254785	0.000364435	0.000657465	0.000521758	0.000590588	0.00050367	0.000340913	0.000385371	0		0.000568929	0.000485257	0.000504094	0.000624359	0.000280524	0.000533217	0.000303193	0.000308086	0.000727521	3.5278e-05		0.000170678	0.000261893	0.000143119	0.000720743	0.000374094
228	0.000612052	0.000477949	0.000538161	0.000362798	0.000465361	0.000427509	0.00031624	0.000348116	0.00047687	8.29969e-05		0.000515102	0.000457605	0.000441391	0.000368485	0.000651501	0.000216859	3.73249e-05	0.000689792	0.000200095	0.000389526		0.000231133	0.000254168	0.000364317	0.000656875	0.000521606	0.000589804	0.000499661	0.000340839	0.000382682	0		0.000567941	0.000482892	0.000495584	0.000623474	0.000279682	0.000532752	0.0003031	0.000307384	0.000720655	3.48228e-05		0.000170561	0.000261518	0.00014303	0.000716356	0.000372965
229	0.000611729	0.000477269	0.000537692	0.000361457	0.000464449	0.000425534	0.00031601	0.000345587	0.000470319	8.10382e-05		0.000512632	0.00045509	0.000437469	0.000368123	0.000651259	0.00021471	3.7211e-05	0.000688506	0.000199473	0.000387168		0.000229966	0.000253017	0.000364261	0.000656138	0.000520383	0.000589678	0.000499164	0.000338317	0.000381594	0		0.000567821	0.000475921	0.000492291	0.000621323	0.000277363	0.000530575	0.000302946	0.000305568	0.000719106	3.47801e-05		0.000167318	0.000258435	0.000141822	0.000714396	0.000371833
230	0.000607704	0.000474739	0.00053701	0.00036061	0.000463837	0.000425177	0.000314429	0.000345543	0.000465143	8.0391e-05		0.000506092	0.000454898	0.000436022	0.000367876	0.000650858	0.000214666	3.71663e-05	0.000687881	0.000197942	0.000386673		0.00022974	0.000252086	0.000363903	0.00064167	0.000515651	0.000585483	0.000496382	0.00033802	0.000381338	0		0.000566161	0.000472222	0.000491356	0.000620202	0.000275033	0.000528478	0.000302437	0.000300475	0.000716232	3.47465e-05		0.000167136	0.000247342	0.000140835	0.000714125	0.000369459
231	0.000604191	0.0004731	0.000533071	0.000358821	0.000461365	0.000424541	0.000311946	0.000344632	0.000463984	6.95908e-05		0.000503428	0.000454815	0.000435803	0.000366244	0.000643187	0.000214649	3.71237e-05	0.000687691	0.000197631	0.00038615		0.000229579	0.000250155	0.000363429	0.000641274	0.000512245	0.000581407	0.000488778	0.000337999	0.000380707	0		0.000558404	0.00047011	0.000488501	0.000619088	0.000273421	0.000525582	0.00030233	0.000298247	0.000711616	3.47174e-05		0.000165325	0.00024624	0.000140578	0.00071337	0.000368639
232	0.000603128	0.0004722	0.000530879	0.000358647	0.000459192	0.000423774	0.000307104	0.000344559	0.000462387	6.43438e-05		0.000502909	0.000453297	0.000434152	0.000366145	0.000641448	0.00021332	3.71127e-05	0.000679507	0.000196144	0.000385539		0.000229127	0.000249984	0.000362753	0.000639713	0.000501646	0.000571029	0.000481319	0.000337563	0.000380453	0		0.000555439	0.000469645	0.000487729	0.000617481	0.000268791	0.000524551	0.0002992	0.000297371	0.000710664	3.46793e-05		0.00016434	0.000244928	0.000139658	0.000711873	0.000367584
233	0.000599014	0.000470407	0.000528896	0.000350441	0.000454364	0.000421827	0.000304202	0.000343997	0.000461142	6.28334e-05		0.000497321	0.000451283	0.000425	0.00036409	0.00063855	0.000212873	3.67548e-05	0.000677293	0.000195544	0.000384175		0.00022697	0.000248528	0.000359539	0.000639435	0.000500014	0.000569732	0.000481313	0.000336099	0.000380282	0		0.00055381	0.000469576	0.000487569	0.000617434	0.000267735	0.000523717	0.000298551	0.000292354	0.000703133	3.46075e-05		0.000163133	0.00024135	0.000138219	0.000707801	0.000364667
234	0.000598588	0.000468294	0.000520638	0.000347332	0.000449289	0.000419761	0.000303458	0.000343687	0.000456287	6.16959e-05		0.000490037	0.000450505	0.000424763	0.000361683	0.000636447	0.000211184	3.66887e-05	0.000677281	0.000194884	0.000380514		0.0002257	0.000248001	0.000359428	0.000635044	0.000499784	0.000569168	0.000474722	0.000333572	0.000378907	0		0.000553128	0.000468421	0.000487511	0.000616028	0.000266243	0.000520964	0.00029813	0.00028842	0.00069163	3.4583e-05		0.000161746	0.00023994	0.000137918	0.000705025	0.000361992
235	0.000596281	0.000468081	0.000517717	0.000345723	0.000447047	0.000413958	0.000303284	0.000340501	0.000453888	6.13303e-05		0.000489529	0.000443001	0.000411012	0.000360242	0.0006356	0.000210955	3.62522e-05	0.00067187	0.000192061	0.000370683		0.00022498	0.000247841	0.000357472	0.000634781	0.000497018	0.000568665	0.000468689	0.000333505	0.000378594	0		0.000552574	0.000468418	0.000486028	0.00061599	0.000265935	0.0005201	0.000296747	0.000287358	0.000691318	3.45448e-05		0.000160646	0.000231851	0.00013645	0.000703609	0.000360758
236	0.000591516	0.000463272	0.00051555	0.000343677	0.000444957	0.000410863	0.000302072	0.000340238	0.000450681	5.69375e-05		0.000486867	0.000442464	0.000406047	0.000356513	0.000632536	0.000209824	3.57844e-05	0.000669717	0.000191935	0.000368791		0.000224257	0.000246852	0.00035738	0.000633046	0.000496688	0.000566828	0.000467186	0.000333236	0.000377	0		0.000552134	0.000467511	0.000482515	0.000615212	0.000264767	0.000515177	0.00029643	0.000283186	0.000690625	3.45021e-05		0.000160274	0.000227505	0.000135793	0.000702088	0.000357876
237	0.000591375	0.000462968	0.000514567	0.000343556	0.000443128	0.000410768	0.000299654	0.000339352	0.000449108	5.35977e-05		0.000485785	0.000437447	0.000404377	0.000355915	0.000624384	0.000208035	3.56522e-05	0.000665612	0.000191811	0.000367528		0.000224217	0.00024666	0.000356633	0.000632811	0.000491792	0.00056286	0.00046344	0.00032887	0.000376608	0		0.000552028	0.000464027	0.000479657	0.000612965	0.000264242	0.00051461	0.000295673	0.000281286	0.000690197	3.4473e-05		0.00015902	0.00022598	0.000134833	0.000700496	0.000357776
238	0.000588537	0.000462356	0.000513099	0.000343478	0.00044093	0.000408872	0.000299084	0.000338538	0.000448601	4.62279e-05		0.000483986	0.000435029	0.000404262	0.000354718	0.000619954	0.000207746	3.53177e-05	0.000663837	0.000191232	0.000363939		0.000222727	0.000244307	0.00035303	0.000630131	0.000489189	0.000562616	0.000462127	0.000328006	0.000376409	0		0.000545396	0.000461301	0.000477406	0.000612359	0.000263713	0.000511958	0.000295542	0.000276238	0.000689065	3.44303e-05		0.000158544	0.000224477	0.000133592	0.000696349	0.000355027
239	0.000585676	0.000461501	0.000511115	0.00034313	0.000440825	0.00040854	0.000299076	0.000338026	0.000448506	4.4873e-05		0.000481809	0.000434384	0.000404037	0.000354524	0.000618509	0.000205811	3.52891e-05	0.000659581	0.000190337	0.000362199		0.000220503	0.000243944	0.000351425	0.000627544	0.000488856	0.000558626	0.000457587	0.00032659	0.000374568	0		0.000544933	0.000459877	0.00047532	0.000608848	0.00026285	0.000509463	0.000295534	0.000274847	0.000687333	3.44303e-05		0.000155959	0.00022283	0.00013342	0.000693149	0.000353808
240	0.000583295	0.000457814	0.000507184	0.000342453	0.000440316	0.00040818	0.000298202	0.000337162	0.000446406	4.35345e-05		0.000481256	0.000433301	0.000403326	0.000350915	0.000615578	0.000203117	3.52802e-05	0.000659238	0.000189772	0.000361033		0.000220241	0.000242524	0.000351194	0.000623537	0.0004871	0.000554716	0.000454634	0.000325268	0.000372901	0		0.000544743	0.000457577	0.00047521	0.000608195	0.000262618	0.000507188	0.000295406	0.000273287	0.000686945	3.4354e-05		0.000154223	0.000220253	0.000132919	0.000687832	0.000352223
241	0.000583074	0.000456082	0.000506457	0.000341782	0.000438026	0.000407954	0.000291477	0.000336765	0.000443871	3.95545e-05		0.000479656	0.000425533	0.000402012	0.000347973	0.000614612	0.000200971	3.51321e-05	0.000655822	0.000187281	0.000358151		0.00021946	0.000239977	0.000347915	0.000621207	0.000484748	0.000553382	0.000454486	0.000325064	0.000371349	0		0.000539746	0.000454097	0.000475209	0.00060504	0.000261899	0.000505881	0.000294865	0.000267854	0.00068047	3.42868e-05		0.000153516	0.000220191	0.000132729	0.000684498	0.000351135
242	0.000581287	0.000455215	0.000504566	0.000340211	0.000437798	0.000405562	0.000290036	0.000336244	0.000440622	3.74351e-05		0.000479523	0.000424518	0.000398559	0.00034674	0.000613195	0.000198944	3.45663e-05	0.000650292	0.000187216	0.000353604		0.000217109	0.000239539	0.00034207	0.000608895	0.000482606	0.000552702	0.000454298	0.000323148	0.000368071	0		0.000531186	0.000450575	0.000463458	0.000604014	0.000261897	0.000504843	0.000294599	0.000265601	0.000680338	3.42532e-05		0.000152574	0.000219948	0.000132464	0.000677634	0.000350058
243	0.000580089	0.000449609	0.000504251	0.000340123	0.000436446	0.000402516	0.000289552	0.000334045	0.000437525	3.54396e-05		0.000475324	0.000423808	0.000396637	0.000345779	0.000611976	0.000198609	3.45126e-05	0.000646365	0.000186804	0.000353212		0.000214358	0.000239162	0.000337381	0.000608418	0.00047987	0.00054975	0.000453662	0.000321791	0.000366938	0		0.000530725	0.000443285	0.000461314	0.000602162	0.000261052	0.000504154	0.00029388	0.000263088	0.000677715	3.42195e-05		0.00015251	0.00021965	0.000130941	0.000674841	0.00035001
244	0.000578405	0.000448307	0.000503969	0.000339964	0.000435373	0.000399868	0.000289181	0.000333124	0.000431862	3.44419e-05		0.00046959	0.000423636	0.000393247	0.000345046	0.000603533	0.000197095	3.44663e-05	0.00064249	0.000186553	0.000350367		0.000213261	0.000237769	0.000336853	0.000608	0.000475611	0.000547801	0.000453073	0.000321611	0.000366824	0		0.000529474	0.000442878	0.000461261	0.000598672	0.000260971	0.000503975	0.00029281	0.00026278	0.000676384	3.41432e-05		0.000151693	0.000218956	0.000130901	0.000671181	0.000348787
245	0.000577642	0.000446501	0.000501791	0.00033722	0.000427344	0.000399339	0.000288832	0.00032961	0.000431818	3.17462e-05		0.00046848	0.000412431	0.000392535	0.000343674	0.000599775	0.00019638	3.42593e-05	0.000642466	0.000183329	0.000350056		0.000212627	0.000237429	0.00033366	0.000607365	0.00047513	0.000546205	0.000453066	0.00032124	0.000365922	0		0.000528216	0.000442854	0.000461206	0.000596907	0.000260522	0.000502167	0.000292031	0.000260841	0.000674393	3.38897e-05		0.00015087	0.000215718	0.000130199	0.000670208	0.000345133
246	0.000577374	0.000443955	0.000498277	0.00033577	0.000423032	0.000396016	0.000288474	0.000328408	0.000430657	2.29023e-05		0.000465237	0.000412357	0.0003921	0.000343568	0.000597137	0.000196012	3.4173e-05	0.000631543	0.000182831	0.000350017		0.000212266	0.00023735	0.00033301	0.000606545	0.000474636	0.000543965	0.000451585	0.000320171	0.000364583	0		0.000528124	0.000442338	0.000456316	0.000596478	0.000260436	0.000501934	0.000291138	0.000260622	0.000674322	3.38697e-05		0.000150414	0.00021507	0.000129067	0.000666328	0.000344455
247	0.000576839	0.000442724	0.00049739	0.000334601	0.000422836	0.000394791	0.000287991	0.000327741	0.000430591	2.22418e-05		0.000463194	0.000408216	0.000391713	0.000343211	0.000596761	0.000195073	3.41535e-05	0.00063094	0.000181451	0.000349187		0.000212021	0.000236768	0.000332374	0.000602595	0.000474229	0.000543186	0.000447525	0.00031962	0.000363391	0		0.000528118	0.000440238	0.000451649	0.000590782	0.000260333	0.000501694	0.000290914	0.000259509	0.000674125	3.38225e-05		0.000150222	0.000214987	0.000129057	0.000666097	0.000343009
248	0.000571331	0.000441064	0.000496489	0.000332095	0.000422836	0.000391949	0.000286852	0.000325796	0.000429557	1.86045e-05		0.000459279	0.00040631	0.000391495	0.000342136	0.000594579	0.000194114	3.40698e-05	0.000625692	0.000181029	0.000346476		0.00021094	0.000233556	0.000329329	0.000600087	0.000473079	0.000542106	0.000445859	0.000317981	0.000363323	0		0.00052761	0.000438556	0.000448521	0.000590638	0.000260237	0.000499099	0.000289639	0.000258916	0.000669994	3.36835e-05		0.000149838	0.000213478	0.000128775	0.000665432	0.000342378
249	0.000562478	0.000440563	0.000496001	0.000332039	0.000419546	0.00039089	0.000286233	0.000325285	0.000429351	1.08363e-05		0.00045865	0.00040255	0.000390476	0.000341638	0.000593086	0.000193825	3.39141e-05	0.000621435	0.000180997	0.00034563		0.0002109	0.000231615	0.000324063	0.000599069	0.000472435	0.000538084	0.00044585	0.000317599	0.000361138	0		0.000524448	0.000437179	0.000448467	0.000587777	0.000258665	0.000497394	0.000289513	0.000257815	0.00064994	3.36699e-05		0.000149325	0.000208772	0.000127394	0.000663237	0.000337636
250	0.000560717	0.000439552	0.00049471	0.000330758	0.000418734	0.000390498	0.000285866	0.000324269	0.00042935	4.80421e-06		0.000456511	0.000397142	0.00038936	0.000340561	0.000591227	0.000192905	3.39094e-05	0.000618836	0.00017896	0.000344707		0.000210007	0.000230741	0.000315072	0.00059528	0.000470464	0.000537122	0.000444107	0.000316069	0.00036025	0		0.000524137	0.000436569	0.000437978	0.00058739	0.000258626	0.00049706	0.000288126	0.000257796	0.000647488	3.36162e-05		0.000149087	0.000207032	0.000126499	0.000660593	0.000336855
251	0.000558711	0.00043955	0.000492033	0.000329492	0.000416551	0.000387779	0.00028478	0.000322615	0.000429333	4.8034e-06		0.000452475	0.000396655	0.000388575	0.0003384	0.000586631	0.000192411	3.36363e-05	0.000616901	0.000178825	0.000344378		0.000208891	0.000229714	0.000313556	0.00058911	0.000470192	0.000536777	0.00043968	0.000314883	0.000359035	0		0.000524129	0.000435293	0.00043413	0.00058676	0.000257775	0.000496754	0.000287766	0.000257126	0.00064549	3.35826e-05		0.000148881	0.000206664	0.000126057	0.00065715	0.000336838
252	0.000555847	0.000439142	0.000489482	0.000328976	0.000415838	0.000386535	0.000283574	0.000322342	0.000428307	1.1853e-06		0.00045133	0.00039586	0.000388072	0.000337209	0.000585216	0.000192304	3.34825e-05	0.000612518	0.000178202	0.000343083		0.000208679	0.000229589	0.000313432	0.000585268	0.000468128	0.000536565	0.000436543	0.000312202	0.000358935	0		0.000521203	0.000434299	0.000430834	0.000586746	0.000257679	0.000496738	0.00028713	0.000256721	0.000638964	3.35109e-05		0.000148529	0.000204366	0.00012566	0.000654346	0.000336663
253	0.000555672	0.000437042	0.000486552	0.00032793	0.00041436	0.000384539	0.000282226	0.000322295	0.000423909	0		0.000442308	0.000395147	0.000386639	0.000336581	0.000582365	0.000188127	3.33219e-05	0.000610069	0.000177789	0.00034206		0.000207024	0.000228336	0.000312356	0.000585265	0.000466032	0.000528618	0.000436379	0.000310351	0.00035744	0		0.000520991	0.000432754	0.000430779	0.000582774	0.000256209	0.000495523	0.000286467	0.000250454	0.000634242	3.34391e-05		0.000147601	0.000204126	0.000124521	0.000653318	0.000336334
254	0.000554178	0.000436488	0.000483312	0.000327495	0.000412051	0.000383871	0.000281715	0.000321602	0.000422082	0		0.000438195	0.00039492	0.000383743	0.000336427	0.000580688	0.000185742	3.3246e-05	0.000608399	0.000176475	0.000341186		0.00020516	0.000227152	0.000311188	0.000583673	0.000464486	0.000528431	0.000432343	0.000305326	0.00035406	0		0.000515085	0.000432389	0.000429081	0.000579769	0.000253686	0.000491917	0.00028586	0.000249327	0.000619808	3.341e-05		0.000147594	0.000198206	0.000123733	0.0006504	0.000334176
255	0.000552965	0.000435139	0.00048198	0.000327261	0.000410399	0.000383351	0.00028082	0.000321085	0.000421346	0		0.000435882	0.000394628	0.000383595	0.000336107	0.000579727	0.000185552	3.31053e-05	0.000607859	0.00017646	0.00034013		0.000204974	0.000224035	0.000309565	0.000582275	0.000463548	0.000527705	0.000431086	0.000302551	0.000350684	0		0.000513288	0.000431884	0.000428585	0.000576116	0.000252411	0.00049069	0.000285589	0.000246617	0.00060788	3.33673e-05		0.000144955	0.000197856	0.000122548	0.000648797	0.000331614
256	0.000549626	0.00043486	0.000481687	0.00032633	0.000410317	0.000382571	0.000280286	0.000321052	0.000419622	0		0.000435813	0.000394247	0.000380955	0.000334804	0.00057942	0.000184686	3.29733e-05	0.000607796	0.00017556	0.000339681		0.000201769	0.000223964	0.000308185	0.000578676	0.000463485	0.000524338	0.000429709	0.000300169	0.00034795	0		0.000511111	0.000431259	0.000427102	0.000575949	0.000251765	0.000490467	0.000284818	0.000245896	0.000607469	3.33673e-05		0.000144229	0.000195172	0.000122395	0.000645345	0.000328418
257	0.000545136	0.000434121	0.00048159	0.000326322	0.000408308	0.000381522	0.00027983	0.000320997	0.000417236	0		0.000430509	0.000392214	0.000380428	0.000332503	0.000574169	0.000183918	3.29346e-05	0.000605928	0.000175427	0.000339234		0.000200672	0.000222687	0.000307357	0.000577651	0.000461121	0.000523258	0.000418219	0.000300093	0.000347466	0		0.000510679	0.000428955	0.00042562	0.000575678	0.000251441	0.0004864	0.000284721	0.000244434	0.000603519	3.32037e-05		0.00014316	0.000194417	0.00012023	0.000644451	0.000327605
258	0.00054498	0.000433128	0.000477185	0.000322511	0.000406084	0.000380556	0.000279601	0.00032061	0.000416083	0		0.000430439	0.000390697	0.000380273	0.000327922	0.00057164	0.000183819	3.27856e-05	0.000603222	0.000174929	0.000338345		0.000199782	0.000221598	0.000306588	0.000577526	0.000460178	0.000522504	0.000412711	0.000299841	0.000347418	0		0.000504153	0.000424897	0.0004243	0.000572592	0.000250931	0.000485766	0.000284525	0.000242818	0.000601287	3.31947e-05		0.000142621	0.000193513	0.000119894	0.000642003	0.000326327
259	0.00054304	0.000432851	0.00047455	0.000321236	0.000405655	0.000380377	0.0002792	0.000320122	0.000414696	0		0.000426594	0.000390586	0.000378226	0.000327156	0.000555901	0.000183744	3.25632e-05	0.000590463	0.000174084	0.000337761		0.000199404	0.000219643	0.00030619	0.000576258	0.000459784	0.000522381	0.00041126	0.000298909	0.000346832	0		0.000501324	0.000423912	0.000423533	0.000567337	0.000250055	0.000485369	0.000283459	0.000240866	0.000590871	3.31901e-05		0.000140686	0.000191462	0.000119669	0.000635794	0.000324868
260	0.000542167	0.000429722	0.000473325	0.000321154	0.000403032	0.000380286	0.000278161	0.000319898	0.000413048	0		0.000422487	0.000390229	0.000374897	0.000326099	0.0005493	0.000181471	3.2555e-05	0.000584425	0.000174072	0.000337129		0.000199144	0.000219489	0.000305254	0.000573426	0.000454813	0.00051787	0.000410924	0.000298904	0.000346664	0		0.00049845	0.000422704	0.000422158	0.000564999	0.000249861	0.000485363	0.000283319	0.000239089	0.000588153	3.28603e-05		0.000140558	0.000190923	0.000119211	0.000631704	0.000324782
261	0.000540268	0.000427326	0.000472034	0.000317013	0.000402504	0.000379546	0.000277865	0.000312908	0.00041161	0		0.00042142	0.000389054	0.000374378	0.000323367	0.000543641	0.000180487	3.23655e-05	0.00058096	0.000173124	0.00033446		0.000198695	0.000218932	0.000304654	0.000572135	0.000454194	0.000512595	0.000409774	0.000297671	0.000344375	0		0.000496715	0.000417511	0.000420952	0.000563933	0.000249397	0.000485097	0.000283249	0.000236058	0.00058795	3.27976e-05		0.000140221	0.000190336	0.000119133	0.000628831	0.000319926
262	0.000538934	0.000427164	0.000470002	0.000315893	0.00040008	0.000379035	0.000277343	0.000311891	0.000411587	0		0.000419466	0.000385791	0.000370628	0.000322823	0.000538046	0.000178609	3.21877e-05	0.000579539	0.000172987	0.0003329		0.000196868	0.000216819	0.000304535	0.00057046	0.000451529	0.000511179	0.000408838	0.000296154	0.000342792	0		0.000496542	0.000414825	0.00042062	0.000561278	0.000248383	0.000482625	0.000283245	0.000230074	0.00058619	3.2784e-05		0.000139851	0.000189145	0.000118361	0.000628195	0.000315311
263	0.00053745	0.000425903	0.000469805	0.000314483	0.000399036	0.000378579	0.000276299	0.000309827	0.000410357	0		0.000413721	0.000385066	0.000368092	0.000321859	0.000537253	0.000176803	3.21262e-05	0.000579229	0.000172016	0.000331937		0.000196061	0.000216394	0.000301859	0.000568677	0.000450847	0.000510873	0.00040639	0.000294853	0.000341233	0		0.000495426	0.000413819	0.000419139	0.000560167	0.000248358	0.000481228	0.000282964	0.000228149	0.00057895	3.2764e-05		0.000139439	0.000188848	0.000118077	0.000622961	0.000314192
264	0.000537121	0.00042332	0.00046896	0.000311566	0.000392831	0.000372014	0.000275766	0.000304444	0.000410215	0		0.000406971	0.000384402	0.000366766	0.000321019	0.000530021	0.000176698	3.21094e-05	0.000576721	0.000171513	0.00033138		0.000195676	0.000215126	0.000300772	0.000566663	0.000449191	0.000510151	0.000406305	0.000294623	0.000341185	0		0.000494864	0.000413406	0.000416883	0.000560084	0.000246288	0.000477588	0.000282367	0.000227854	0.000577034	3.27304e-05		0.000138901	0.000187874	0.000114573	0.000621495	0.000313189
265	0.000536983	0.000423109	0.00046702	0.000311564	0.000392408	0.000370927	0.000275546	0.000304107	0.00040787	0		0.000403726	0.000382949	0.000365078	0.000320852	0.000526055	0.000175399	3.20022e-05	0.000565234	0.000171053	0.000328349		0.000192133	0.00021284	0.00030069	0.000563812	0.000446184	0.000503707	0.000401974	0.00029139	0.000339527	0		0.000493863	0.000412566	0.000412492	0.000558945	0.000245941	0.000476032	0.000281521	0.000227422	0.000576525	3.26922e-05		0.000138893	0.00018669	0.000112359	0.000621332	0.0003109
266	0.000533739	0.000420536	0.000466322	0.000311184	0.000391894	0.000370059	0.000274901	0.000302112	0.000406937	0		0.000403352	0.000382593	0.000360374	0.000319708	0.000525794	0.000173079	3.19971e-05	0.000562552	0.000169476	0.000327467		0.000192088	0.000212058	0.000300431	0.000563809	0.000444245	0.000501982	0.000400648	0.000291244	0.000339264	0		0.000492924	0.000412116	0.000411559	0.000555453	0.000245634	0.000475659	0.000281413	0.00022605	0.000576056	3.25959e-05		0.000137783	0.00018638	0.000111724	0.000621044	0.00030944
267	0.000531357	0.000419388	0.000462436	0.000309752	0.000391209	0.000370015	0.000272428	0.000301582	0.000406813	0		0.000402864	0.000382367	0.000359679	0.000318685	0.000521327	0.000171711	3.17389e-05	0.000558809	0.000168887	0.000327367		0.000191187	0.000210932	0.000300087	0.000561476	0.000443049	0.00050082	0.000400182	0.000289499	0.000337415	0		0.000491643	0.000410365	0.000410738	0.000552478	0.000245628	0.000475209	0.000281091	0.00022522	0.000575805	3.25732e-05		0.000137491	0.000186361	0.000111724	0.00061895	0.000309213
268	0.000530867	0.000418881	0.000460714	0.000306018	0.000386405	0.000369653	0.00027089	0.000298588	0.000404559	0		0.000399674	0.000382356	0.000358781	0.000317667	0.000519743	0.000171705	3.16609e-05	0.000557882	0.000168851	0.000327052		0.00019112	0.000210581	0.000294602	0.000561369	0.00044147	0.000499762	0.0003996	0.000289246	0.000334763	0		0.000491463	0.000408016	0.000405517	0.000550444	0.00024415	0.000474201	0.000280302	0.00022522	0.00057482	3.24678e-05		0.000137249	0.000186267	0.000110687	0.000617555	0.000308832
269	0.000526282	0.000412606	0.000457058	0.000304868	0.000383974	0.000367959	0.000270555	0.000296125	0.000403982	0		0.000393959	0.000381304	0.000358205	0.000315344	0.000519635	0.000169624	3.16177e-05	0.000544611	0.000166228	0.000325766		0.000190044	0.000210258	0.000293269	0.00056074	0.000441008	0.00049903	0.000391419	0.000288359	0.000334004	0		0.000484735	0.000406925	0.000395961	0.000549764	0.000243508	0.000474008	0.000279536	0.000223732	0.000573148	3.24051e-05		0.000137055	0.000186182	0.000109944	0.000615396	0.000308784
270	0.000526224	0.000412335	0.000456518	0.000304256	0.00038236	0.00036725	0.00026933	0.00029596	0.00040203	0		0.000393859	0.000380883	0.000355709	0.000313601	0.000516375	0.000167891	3.15974e-05	0.000544451	0.00016535	0.000321593		0.000190017	0.000210212	0.000292965	0.000559085	0.000439801	0.000497678	0.000391084	0.000286985	0.00033367	0		0.000483008	0.000405258	0.000391404	0.00054888	0.000243197	0.000472733	0.0002794	0.000223668	0.000572302	3.20889e-05		0.000136587	0.000183984	0.000109365	0.000613719	0.00030799
271	0.000521313	0.000410728	0.000456213	0.000303801	0.000381751	0.000362681	0.000268324	0.000294888	0.000401625	0		0.000392572	0.000380881	0.000351919	0.000313505	0.000515723	0.000167725	3.15737e-05	0.000544147	0.000163296	0.000320863		0.000188724	0.000210017	0.000292139	0.000558212	0.000438499	0.000497424	0.0003895	0.000285037	0.000333311	0		0.000480127	0.000404443	0.000391185	0.000547132	0.000242557	0.000471535	0.000278564	0.000222019	0.000567764	3.20553e-05		0.000136333	0.000181699	0.000108451	0.000612148	0.000301994
272	0.000519772	0.000410222	0.000455254	0.000303764	0.00038072	0.000362359	0.000266057	0.000294075	0.000397111	0		0.00039075	0.000378655	0.000346553	0.00031324	0.000515696	0.000164652	3.14997e-05	0.000537831	0.000162439	0.000319903		0.000188318	0.000207634	0.000292076	0.000555628	0.000438189	0.000496151	0.000387513	0.000283842	0.000332542	0		0.000477973	0.00040369	0.000390248	0.00054552	0.000242032	0.000469136	0.000278364	0.000220789	0.000566728	3.20217e-05		0.000136261	0.000181251	0.000106977	0.00061086	0.000301146
273	0.000516956	0.000409692	0.000453601	0.000303405	0.000377438	0.000361579	0.000265874	0.000294017	0.000396656	0		0.000390438	0.000377289	0.000343524	0.000312604	0.000514614	0.000163726	3.14328e-05	0.000537757	0.000162012	0.00031818		0.000184294	0.000207406	0.000290942	0.000554344	0.000437427	0.000494104	0.000386161	0.000283241	0.000331278	0		0.000475208	0.000400703	0.000389921	0.000544739	0.000240943	0.00046587	0.000278358	0.00022077	0.000558975	3.19835e-05		0.000135991	0.000179276	0.000106754	0.000610271	0.000300264
274	0.000516432	0.00040889	0.000452811	0.000303318	0.000376356	0.000360884	0.00026368	0.000292562	0.000394854	0		0.000388758	0.00037681	0.000340216	0.000312272	0.000513711	0.000163309	3.12731e-05	0.000534161	0.000161828	0.000315849		0.000184095	0.000204238	0.000289224	0.000552503	0.000437279	0.000491241	0.000385699	0.000282474	0.000329806	0		0.000468671	0.000397404	0.000388601	0.000543245	0.000238006	0.000464565	0.000277565	0.000219019	0.000558201	3.19163e-05		0.000135731	0.000179133	0.00010643	0.000609179	0.000298637
275	0.000515932	0.000407355	0.000450536	0.000300865	0.00037546	0.000357018	0.000263677	0.000291534	0.000394687	0		0.000387851	0.000376079	0.00033843	0.000310236	0.000513143	0.000163299	3.11999e-05	0.000532142	0.000161465	0.000314816		0.000183249	0.00020298	0.000287992	0.000549421	0.000437084	0.000486771	0.000383262	0.000282362	0.000329347	0		0.000467519	0.000397225	0.000387339	0.000541169	0.000235489	0.000464096	0.000277186	0.000214955	0.00055107	3.19118e-05		0.000135624	0.000178948	0.000105405	0.00060645	0.000297961
276	0.000514423	0.000403869	0.00044989	0.000300129	0.000375171	0.000356188	0.000263356	0.000290181	0.000394023	0		0.000386067	0.000373527	0.00033682	0.000309012	0.000509867	0.000162422	3.11816e-05	0.000529817	0.000160785	0.0003141		0.000183066	0.000201768	0.000286989	0.000548319	0.00043527	0.000486069	0.000382742	0.000282031	0.000328599	0		0.000461515	0.000394299	0.000387232	0.000539515	0.000235266	0.000463794	0.000276364	0.000214589	0.000549416	3.18781e-05		0.000135563	0.000178661	0.000103736	0.000606428	0.000296758
277	0.000509229	0.00040203	0.000447341	0.000296889	0.000374926	0.00035446	0.000263315	0.000288495	0.000390739	0		0.000382297	0.000371708	0.000336673	0.000308571	0.000507374	0.000162377	3.11472e-05	0.000528656	0.000159955	0.000312239		0.000182005	0.000200652	0.000286681	0.000546104	0.000432826	0.000485613	0.000382074	0.000281657	0.000327945	0		0.000460461	0.00039425	0.000384486	0.000539485	0.000233989	0.000460412	0.000276154	0.000213699	0.000546188	3.15193e-05		0.000135367	0.000178563	0.000103537	0.00060586	0.000293984
278	0.000508261	0.000401501	0.000433881	0.000293784	0.000373573	0.000353238	0.000262641	0.00028766	0.000389354	0		0.000380557	0.000368993	0.000335542	0.000307396	0.00050618	0.000162088	3.08584e-05	0.000527032	0.000159802	0.000310433		0.00018043	0.00020041	0.00028481	0.000544354	0.000432235	0.000482396	0.00037765	0.000281639	0.000327831	0		0.000459764	0.000392548	0.000384043	0.000539069	0.000233217	0.000458808	0.00027614	0.000213583	0.000546001	3.14856e-05		0.00013398	0.000175584	0.00010295	0.000605318	0.000290756
279	0.000506639	0.000395695	0.000433381	0.000293392	0.000373476	0.000353017	0.000262164	0.00028654	0.000388181	0		0.000379846	0.000366626	0.000335525	0.000306426	0.000505338	0.000161665	3.0609e-05	0.000525356	0.00015974	0.000310123		0.000179648	0.000199874	0.000284021	0.000544263	0.000430683	0.00048021	0.000376716	0.000280593	0.000327577	0		0.000458004	0.000391881	0.00037943	0.000538371	0.000233065	0.000458716	0.000275948	0.000211774	0.000545149	3.13421e-05		0.000133919	0.00017546	0.0001029	0.000604934	0.000290248
280	0.000505057	0.000394433	0.00043208	0.000293216	0.000371875	0.000351842	0.000260981	0.000285979	0.000388159	0		0.000379615	0.000364768	0.000334927	0.000305796	0.00050203	0.000159218	3.05023e-05	0.000525073	0.000159432	0.000310031		0.000179254	0.000199844	0.000274752	0.000544005	0.000429472	0.000479633	0.000374136	0.000278724	0.000327276	0		0.000456677	0.000391812	0.000379049	0.000534112	0.000231785	0.000456592	0.000275229	0.000210879	0.000541361	3.12031e-05		0.000133841	0.000175237	0.000101739	0.000603484	0.000287463
281	0.000505044	0.000394046	0.000431647	0.000292943	0.000368955	0.000349857	0.000260368	0.000282572	0.000387977	0		0.000371918	0.000362191	0.000333997	0.000303112	0.000501096	0.00015815	3.04977e-05	0.000520759	0.000159057	0.000309581		0.000178967	0.00019888	0.000274156	0.000543348	0.000426438	0.000476934	0.000372908	0.000272105	0.000326141	0		0.000454009	0.000391765	0.000378992	0.000533487	0.000231353	0.0004548	0.000275159	0.000207196	0.000539846	3.11985e-05		0.000133749	0.000174598	0.000101334	0.000602936	0.000286897
282	0.000494983	0.000392802	0.000427467	0.000292671	0.000368928	0.000349565	0.000259849	0.00028215	0.000387658	0		0.000370288	0.000361842	0.000330298	0.000302616	0.000500719	0.000158093	3.04877e-05	0.000519106	0.000158755	0.000309284		0.000178838	0.000198697	0.000269133	0.000537568	0.000421985	0.000476393	0.000372334	0.00026579	0.000325924	0		0.000451454	0.000391289	0.000372401	0.000530908	0.000231259	0.00045477	0.000274435	0.000205695	0.000534733	3.1194e-05		0.000133561	0.000174346	0.000101251	0.000602888	0.00028546
283	0.000493079	0.000391461	0.000426361	0.000292572	0.000368899	0.000346631	0.000259144	0.000282079	0.000387059	0		0.00037001	0.000360698	0.000328848	0.000302159	0.000499145	0.000157976	3.04593e-05	0.000515269	0.000157828	0.000308755		0.0001788	0.000197734	0.000267906	0.000535594	0.000421727	0.000475452	0.000371232	0.000265531	0.000324881	0		0.000450864	0.000390685	0.00037235	0.000524453	0.000230498	0.000454523	0.000273249	0.000204981	0.000534536	3.1055e-05		0.000133461	0.000173146	0.000100953	0.000602773	0.00028517
284	0.000490478	0.000391389	0.000426356	0.000291985	0.000368836	0.00034513	0.000258504	0.000279774	0.000382864	0		0.000369346	0.000359913	0.000328106	0.000300501	0.000498722	0.000157838	3.03853e-05	0.00051454	0.000157353	0.000308092		0.000178567	0.00019678	0.000267402	0.000532856	0.000421022	0.000472261	0.000367393	0.000265321	0.000323196	0		0.00045081	0.000385862	0.000370809	0.000523729	0.000230069	0.000454411	0.000272767	0.000203995	0.000533884	3.09541e-05		0.000132688	0.000172523	0.000100444	0.000599191	0.000284392
285	0.000490396	0.000390983	0.000421054	0.000291213	0.000367041	0.000343354	0.000257834	0.000279589	0.000382745	0		0.000368138	0.00035835	0.000327823	0.000300286	0.000496228	0.000157762	3.03464e-05	0.00051295	0.000157335	0.000307371		0.00017794	0.000195396	0.000265533	0.000532185	0.000416601	0.000470927	0.000366673	0.000263695	0.000323023	0		0.000448505	0.000384941	0.000368286	0.000523033	0.000229881	0.000454315	0.000272529	0.000199874	0.000532535	3.07052e-05		0.000132482	0.000172218	9.979e-05	0.000596884	0.000283162
286	0.000488339	0.000387453	0.000418076	0.000289554	0.000365876	0.000342667	0.000257563	0.000278093	0.000381065	0		0.000366963	0.000358188	0.000325987	0.000300233	0.000495603	0.000157604	3.02306e-05	0.000505393	0.000157049	0.000306681		0.000177122	0.000195015	0.000261309	0.000531103	0.000413359	0.000467032	0.000364616	0.000262776	0.000319392	0		0.000447435	0.000383499	0.00036735	0.000519684	0.000229335	0.000454274	0.000272483	0.000199855	0.00053191	3.07006e-05		0.000132062	0.000172078	9.97309e-05	0.000596186	0.000278763
287	0.000486511	0.00038682	0.000417718	0.000288637	0.000360804	0.000339378	0.000256898	0.000276821	0.000380913	0		0.000366958	0.000356924	0.000324981	0.000299112	0.000495323	0.00015748	3.01283e-05	0.000504822	0.00015681	0.000306086		0.000176989	0.000194457	0.000259537	0.000530412	0.00041029	0.000466161	0.000360594	0.000262038	0.00031913	0		0.000447013	0.000381394	0.000363945	0.000515471	0.000228522	0.000448008	0.000271847	0.000195593	0.000531737	3.06243e-05		0.000131949	0.000171792	9.95941e-05	0.000594832	0.000276068
288	0.000482606	0.000385248	0.000416847	0.000288324	0.000360574	0.000339332	0.000256664	0.000276388	0.000380342	0		0.000364141	0.000355504	0.000322604	0.000298794	0.000493394	0.000156708	3.00494e-05	0.000503541	0.000156554	0.000305984		0.000176558	0.000193211	0.000256112	0.000529224	0.000408272	0.000462082	0.000359767	0.000260699	0.000318762	0		0.000445534	0.000379207	0.00036268	0.000514888	0.000228374	0.000445532	0.000271287	0.000194485	0.000531085	3.05707e-05		0.000131481	0.000171692	9.89831e-05	0.000591764	0.000273363
289	0.000479547	0.00038299	0.000416155	0.000286084	0.00036023	0.000339277	0.000256025	0.000276135	0.000378811	0		0.000362283	0.000354785	0.000320743	0.000297452	0.000492795	0.000156581	2.99423e-05	0.000503486	0.00015588	0.000305269		0.000176465	0.000192671	0.000256049	0.000526941	0.000407913	0.000461276	0.000359722	0.000260607	0.000318025	0		0.000445208	0.000378929	0.000362187	0.000514815	0.000228175	0.000445486	0.000271245	0.000187575	0.000527046	3.04944e-05		0.000131185	0.000170161	9.8774e-05	0.000586766	0.000271876
290	0.000478091	0.000382479	0.000414795	0.000285618	0.000355887	0.000338096	0.000254049	0.00027483	0.000377644	0		0.000362027	0.000352392	0.000320439	0.000297086	0.000489185	0.000156147	2.99242e-05	0.000502422	0.000155413	0.00030507		0.000175847	0.00019262	0.000255851	0.000525382	0.000404785	0.000459178	0.000358674	0.000257818	0.000317161	0		0.000444449	0.000378854	0.00036087	0.000513673	0.00022745	0.000443979	0.000270685	0.000186539	0.000526329	3.04226e-05		0.000131096	0.000170155	9.87686e-05	0.000583574	0.000271306
291	0.000477733	0.000381654	0.000413711	0.000283144	0.000354946	0.000332806	0.00025219	0.000274276	0.000376447	0		0.000359064	0.000352151	0.000319726	0.000297077	0.000479755	0.000152451	2.98407e-05	0.000502062	0.000154402	0.00030445		0.000175059	0.000192368	0.000255322	0.000520285	0.000404227	0.000458338	0.000357526	0.000257106	0.000315003	0		0.000443843	0.000378331	0.000360647	0.000512916	0.000227128	0.000443398	0.000269909	0.000186462	0.000524933	3.03508e-05		0.000130931	0.000168384	9.85542e-05	0.000582068	0.000269695
292	0.000477559	0.000380748	0.00041118	0.0002799	0.000354942	0.000328267	0.000251971	0.000274064	0.000376429	0		0.00035858	0.000349496	0.000316747	0.000296555	0.000477079	0.000150082	2.95531e-05	0.000501541	0.000154132	0.000300561		0.000174662	0.000191311	0.000254749	0.000515195	0.000403919	0.000457344	0.00035643	0.000256179	0.000314473	0		0.000442539	0.000376708	0.000360155	0.000512903	0.000227113	0.000442512	0.000269158	0.000185786	0.000524746	3.01737e-05		0.000130729	0.000166767	9.78437e-05	0.000580053	0.000268377
293	0.000477478	0.000374922	0.000410972	0.000278053	0.000352459	0.000327679	0.000251618	0.000271278	0.00037393	0		0.000358346	0.000340857	0.000313734	0.000295328	0.000475384	0.000149867	2.95262e-05	0.000499287	0.000153775	0.000300372		0.000173577	0.000190729	0.000254377	0.00051379	0.000394579	0.000457306	0.000356251	0.000255724	0.000313335	0		0.000442007	0.00037615	0.000360104	0.000512182	0.000226699	0.000441749	0.000268475	0.000185148	0.000522809	3.01691e-05		0.00013069	0.000164966	9.77957e-05	0.000579932	0.000268293
294	0.000477078	0.000373047	0.000406229	0.00027735	0.000351085	0.000326821	0.000251575	0.000269218	0.000372923	0		0.000358168	0.000338997	0.000312892	0.000294399	0.000472465	0.000147929	2.95114e-05	0.000496748	0.000153223	0.000299463		0.000173283	0.000190411	0.000252511	0.000513455	0.000393936	0.000455198	0.000356248	0.000255104	0.000313081	0		0.000441524	0.000374744	0.000359222	0.000511823	0.000225543	0.0004375	0.000268172	0.000184685	0.00051718	3.01019e-05		0.000129629	0.000163225	9.65812e-05	0.000579281	0.000267489
295	0.000476481	0.000372858	0.000405915	0.000276044	0.000350578	0.000326709	0.000251566	0.000267315	0.000372211	0		0.000357295	0.000336727	0.000312561	0.000294377	0.000472375	0.000147735	2.93586e-05	0.000496458	0.000153156	0.000299108		0.000173217	0.000189286	0.000250781	0.000511709	0.000393836	0.000454943	0.000354328	0.000254788	0.000311205	0		0.000438604	0.000371855	0.000357685	0.000509915	0.000224699	0.000436493	0.000268129	0.00018455	0.000516966	3.00637e-05		0.000129461	0.000162261	9.65759e-05	0.0005713	0.000267228
296	0.000475824	0.00037208	0.000405527	0.000271652	0.000349795	0.000326277	0.000250696	0.000267312	0.000370891	0		0.000355635	0.000336492	0.000308539	0.000292786	0.000467721	0.000147117	2.9259e-05	0.000494558	0.000152844	0.000298788		0.000173101	0.000189076	0.000250414	0.000510176	0.000393665	0.000454531	0.000348561	0.000254557	0.000307067	0		0.000437451	0.000370922	0.000355761	0.000508487	0.000222255	0.000435609	0.000268068	0.000184389	0.000512275	2.98866e-05		0.000128766	0.000161941	9.65546e-05	0.000568922	0.000266392
297	0.000475104	0.000370248	0.000404076	0.000270637	0.000348373	0.000323982	0.000250346	0.00026728	0.000368894	0		0.000353609	0.000336322	0.000306553	0.000292577	0.00046681	0.000146734	2.91863e-05	0.000494173	0.000151699	0.000296179		0.000172186	0.000188357	0.000247823	0.000508597	0.000392573	0.000450522	0.000347537	0.000254352	0.00030666	0		0.000434191	0.000369531	0.000354939	0.000508036	0.000221831	0.000434694	0.000267588	0.000183937	0.000511368	2.96376e-05		0.000126769	0.000160842	9.64902e-05	0.000567775	0.000263033
298	0.000473578	0.000366728	0.00040313	0.000270513	0.000348284	0.000323871	0.00025006	0.000266038	0.000368664	0		0.000349205	0.000334479	0.000304135	0.000292112	0.000461913	0.000146475	2.90406e-05	0.0004941	0.000151241	0.000294295		0.000172052	0.000187905	0.000247631	0.000507047	0.00039223	0.000449904	0.000347387	0.00025385	0.000306576	0		0.000430439	0.000369282	0.000354501	0.000507085	0.000221743	0.000434326	0.000267028	0.000183048	0.000510974	2.94986e-05		0.000126752	0.000160191	9.63428e-05	0.000567539	0.000262139
299	0.000471683	0.000365674	0.000402098	0.000270273	0.000346296	0.000319588	0.00024994	0.000264424	0.000367042	0		0.000347518	0.000334393	0.000302581	0.000291733	0.000460815	0.000142816	2.8819e-05	0.000493896	0.000150603	0.000293916		0.000170959	0.000187446	0.000246262	0.000504478	0.000392007	0.00044719	0.000340776	0.000253442	0.000306349	0		0.000430241	0.000368502	0.000353455	0.000507012	0.000220884	0.000431742	0.000266453	0.000181702	0.000510416	2.94023e-05		0.00012675	0.000159962	9.62971e-05	0.000567177	0.000260637
300	0.000471247	0.000365223	0.000400489	0.000268063	0.000345483	0.000318512	0.000244714	0.000264348	0.0003664	0		0.000345576	0.000334275	0.000301616	0.000290534	0.000459378	0.000142593	2.87221e-05	0.000493817	0.000150156	0.000293096		0.000166548	0.00018689	0.000245787	0.000502263	0.000391269	0.000447142	0.000340391	0.000251745	0.000306192	0		0.000430204	0.000368268	0.000347581	0.000505599	0.000220343	0.000430614	0.000266415	0.000181156	0.000509126	2.93977e-05		0.000125915	0.000157019	9.52224e-05	0.000562665	0.000258426
301	0.000470999	0.000365196	0.000400129	0.000267286	0.000345395	0.000318451	0.000244534	0.000264135	0.000365606	0		0.000340612	0.00033291	0.00029163	0.000290289	0.000457992	0.000141612	2.85547e-05	0.000492275	0.000150129	0.000292149		0.00016496	0.000186132	0.000245209	0.000501043	0.000390744	0.000445696	0.000338506	0.000251538	0.000302981	0		0.00042955	0.000362843	0.000342854	0.000504637	0.000220253	0.000430127	0.000265701	0.000179341	0.000503442	2.93932e-05		0.000125847	0.000156076	9.46487e-05	0.000562149	0.000258047
302	0.000469644	0.00036428	0.00039853	0.00026725	0.000344977	0.000317419	0.000243636	0.000263182	0.000360517	0		0.000339916	0.000331341	0.000288898	0.000289224	0.000456578	0.000141552	2.82672e-05	0.000491627	0.000149769	0.000291723		0.000163564	0.000185105	0.00024456	0.000500989	0.000390165	0.000444319	0.000336475	0.000250495	0.000302077	0		0.000427232	0.000362046	0.000341156	0.000503327	0.000220031	0.000428484	0.00026563	0.000179172	0.000499559	2.93932e-05		0.00012566	0.000155674	9.42384e-05	0.000561586	0.000257173
303	0.000466126	0.000364008	0.000398502	0.000267211	0.000342938	0.000316211	0.00024252	0.000262286	0.0003579	0		0.000338435	0.000330591	0.000288081	0.000287261	0.000453467	0.000141099	2.81941e-05	0.000487858	0.000148205	0.0002895		0.00016186	0.000184744	0.000244538	0.000498931	0.000388927	0.000443182	0.000336131	0.000249751	0.000297911	0		0.000426906	0.000358471	0.000340494	0.000502546	0.000219937	0.000426741	0.000265369	0.000177737	0.000497243	2.89335e-05		0.00012469	0.000155458	9.2563e-05	0.000559736	0.000257121
304	0.00046164	0.000363044	0.000397282	0.000266687	0.000340307	0.000315449	0.000242099	0.000262244	0.000357732	0		0.000335266	0.000326899	0.000287723	0.000287049	0.000451555	0.000140212	2.79954e-05	0.00048328	0.000147839	0.000287221		0.00016125	0.000183922	0.000244033	0.000498772	0.000387547	0.00044135	0.000335115	0.000249266	0.000297498	0		0.00042686	0.000353869	0.000340166	0.000500505	0.000219822	0.000426543	0.000265365	0.000174246	0.000496502	2.87899e-05		0.000124072	0.000155166	9.22144e-05	0.00055879	0.000256054
305	0.000459129	0.000361452	0.000397152	0.00026424	0.000340272	0.000314184	0.000241688	0.000260233	0.000357021	0		0.000334799	0.000324347	0.000286775	0.000285513	0.000446868	0.000139692	2.79578e-05	0.000481245	0.000147092	0.000284985		0.000160998	0.000183508	0.000243605	0.000497844	0.000385664	0.000440472	0.000334318	0.000245964	0.000294525	0		0.000425381	0.000353401	0.000340107	0.00050047	0.000219517	0.000425838	0.00026464	0.000172481	0.000496149	2.87136e-05		0.000123594	0.000155144	9.18823e-05	0.000555693	0.000255638
306	0.000458991	0.000361079	0.000395923	0.000263851	0.000339381	0.00031298	0.000240576	0.000259391	0.000355081	0		0.000333066	0.000324119	0.000286585	0.000282847	0.000446276	0.000139657	2.78298e-05	0.000480745	0.000146036	0.000284454		0.000160788	0.000181691	0.0002429	0.000496582	0.00038484	0.000437657	0.000334297	0.000244781	0.000293005	0		0.000424442	0.000353143	0.00033989	0.000500432	0.000218875	0.00042307	0.00026415	0.000172199	0.000495772	2.86373e-05		0.000123176	0.000154533	9.16865e-05	0.000554008	0.000254801
307	0.000455486	0.000357405	0.000395923	0.000263599	0.000338511	0.000311102	0.000240482	0.000259065	0.000354646	0		0.000332244	0.000323201	0.00028588	0.000282232	0.000445027	0.000138862	2.77648e-05	0.000477878	0.000145698	0.000284222		0.000160079	0.000181328	0.000242539	0.000494119	0.000384775	0.000437652	0.000333715	0.00024458	0.000292323	0		0.000423738	0.00035115	0.000337913	0.000500083	0.000217928	0.000422523	0.00026409	0.000172082	0.000490309	2.86127e-05		0.000122896	0.000154223	9.13006e-05	0.000553165	0.000254763
308	0.000453652	0.000352774	0.000392487	0.000262383	0.000337078	0.000310036	0.00023942	0.000257392	0.000354204	0		0.000332175	0.000320294	0.000285439	0.000280434	0.000444398	0.000138341	2.77558e-05	0.000476215	0.0001455	0.000284213		0.000159686	0.000181242	0.0002425	0.000492642	0.000382637	0.000436445	0.000333703	0.000243651	0.000291652	0		0.000422813	0.0003499	0.000337478	0.000499776	0.000217297	0.000421907	0.000262352	0.000170846	0.00049021	2.84737e-05		0.00012213	0.000154155	9.12926e-05	0.000552642	0.000254646
309	0.000453309	0.000350945	0.000391003	0.000261301	0.000335281	0.000309224	0.000239157	0.000255665	0.000346427	0		0.000331026	0.000318331	0.00028483	0.000280036	0.000442621	0.00013806	2.77027e-05	0.000471777	0.000145155	0.000281635		0.00015951	0.000180589	0.000242461	0.000492283	0.00038166	0.000435941	0.000333417	0.00024363	0.000290376	0		0.000422562	0.000349695	0.000336102	0.000499601	0.000217276	0.000420401	0.000262347	0.000170331	0.000488648	2.84692e-05		0.000122008	0.000153918	9.07055e-05	0.00055211	0.000254142
310	0.000453073	0.000347959	0.000390906	0.000261283	0.000335251	0.000308198	0.000237607	0.000255489	0.000346	0		0.000328952	0.000316733	0.000282392	0.000278212	0.000442365	0.000134864	2.76926e-05	0.000471722	0.000144941	0.000279764		0.000159479	0.000179827	0.000241577	0.000492168	0.000380999	0.000434988	0.000330379	0.000242051	0.000289739	0		0.000422093	0.000349677	0.000335443	0.000497841	0.000216967	0.000420226	0.000262109	0.000169957	0.000486599	2.8431e-05		0.000121985	0.000153815	9.06651e-05	0.000550432	0.000253615
311	0.000450609	0.00034504	0.000386782	0.00025926	0.000332072	0.000307901	0.000237218	0.000254661	0.000345192	0		0.000328493	0.000316607	0.000280095	0.000278032	0.000435719	0.000134485	2.74043e-05	0.000468841	0.000144786	0.000278716		0.000159055	0.000179808	0.000240573	0.000489872	0.000379659	0.000434265	0.000329634	0.000241522	0.000288315	0		0.000417498	0.000348638	0.000331652	0.000497313	0.000216965	0.000419241	0.000260581	0.000168495	0.000481045	2.83638e-05		0.000121757	0.000153051	9.05714e-05	0.000548517	0.000253126
312	0.000450421	0.000343246	0.00038618	0.000258888	0.000331349	0.000306474	0.000236677	0.000254359	0.000343486	0		0.000327067	0.000315597	0.000278049	0.000275412	0.000433729	0.000134081	2.73391e-05	0.000467909	0.000144224	0.000278526		0.000158038	0.000179416	0.000240093	0.0004869	0.000376477	0.000433647	0.000329583	0.000240393	0.000286871	0		0.000412973	0.000348361	0.000331049	0.000497101	0.000216733	0.000419192	0.000260554	0.000167594	0.000479499	2.82966e-05		0.000121424	0.000152506	9.0333e-05	0.000547647	0.000247384
313	0.00044028	0.000342317	0.0003857	0.000258182	0.000330872	0.000305757	0.000236281	0.000254143	0.000343395	0		0.000324739	0.000314389	0.000277521	0.000271238	0.00042979	0.000133873	2.72927e-05	0.0004676	0.000144018	0.000277044		0.00015729	0.000179022	0.000239996	0.000483528	0.000375725	0.000433585	0.000329575	0.000240292	0.000283834	0		0.000411637	0.000348251	0.000329619	0.000496996	0.000216133	0.000416344	0.000259166	0.000166255	0.000479261	2.82829e-05		0.000121364	0.000152351	9.0325e-05	0.000546067	0.000247329
314	0.000439003	0.00034192	0.000384024	0.000257355	0.000330624	0.000304659	0.000236261	0.000253914	0.000341872	0		0.000324561	0.000313892	0.000276249	0.000270771	0.000429083	0.000133202	2.71891e-05	0.000467539	0.000143716	0.000276611		0.000157114	0.000177906	0.000239244	0.000481142	0.000375629	0.000432602	0.000325936	0.000239637	0.000280963	0		0.000411561	0.000340981	0.000328856	0.000496296	0.000215702	0.000411129	0.000258704	0.000165779	0.000476439	2.82539e-05		0.000121112	0.000151505	8.85155e-05	0.000541055	0.00024455
315	0.000437241	0.000339438	0.000383906	0.000256913	0.000330486	0.000303281	0.000235706	0.000253801	0.000341805	0		0.000324473	0.000313765	0.000271839	0.000270379	0.000427679	0.000133001	2.7144e-05	0.00046383	0.000143241	0.00027641		0.000156584	0.000177883	0.00023858	0.000480851	0.000375325	0.00043222	0.000325359	0.000238736	0.000280899	0		0.000411296	0.00034005	0.000328798	0.000494977	0.000214956	0.00040982	0.0002587	0.000165089	0.000475538	2.82202e-05		0.000120895	0.00015093	8.84244e-05	0.000540214	0.000244188
316	0.000434424	0.000337888	0.000383377	0.000256044	0.000327257	0.000299916	0.00023491	0.000253758	0.000338828	0		0.000321358	0.000312769	0.00026743	0.000269774	0.000427499	0.000132771	2.71384e-05	0.00045974	0.000143054	0.00027628		0.000156022	0.000177154	0.000238069	0.000480715	0.000375225	0.000432161	0.000324667	0.000236447	0.00028079	0		0.000410266	0.000339848	0.000326654	0.000494015	0.000213677	0.000408923	0.000258437	0.000163441	0.000474305	2.81866e-05		0.000120691	0.000149301	8.79604e-05	0.00053716	0.000244024
317	0.000433779	0.000335835	0.00038303	0.000255408	0.000326855	0.000299756	0.000234141	0.00025217	0.000337512	0		0.000318772	0.000312535	0.000265649	0.000268449	0.000427256	0.000131809	2.69211e-05	0.000458983	0.000141556	0.000274088		0.00015601	0.000174974	0.000237089	0.000478327	0.000375221	0.000432143	0.000322185	0.000234022	0.000279293	0		0.000409385	0.000338667	0.000326052	0.000492997	0.000212544	0.000407755	0.000256406	0.000163003	0.000472467	2.81485e-05		0.000119706	0.000149137	8.70492e-05	0.000534357	0.00024381
318	0.000431827	0.000332255	0.000381928	0.000255032	0.000325991	0.000299434	0.000233554	0.000251958	0.000336487	0		0.000318287	0.000312288	0.000265378	0.000266596	0.000426617	0.000131267	2.68849e-05	0.000458846	0.000141458	0.00027278		0.000155926	0.000174486	0.000235914	0.000476824	0.000371684	0.000431739	0.000321074	0.000233876	0.00027864	0		0.00040887	0.000338387	0.000325229	0.000490565	0.000212439	0.000406897	0.000256392	0.000162823	0.00047068	2.81103e-05		0.000119703	0.000148255	8.67273e-05	0.000534095	0.000243263
319	0.000431645	0.000329664	0.000381577	0.000254687	0.000324881	0.000297986	0.00023321	0.000249495	0.000335613	0		0.000317317	0.000311974	0.000260928	0.000266116	0.000425764	0.000131121	2.67511e-05	0.000458714	0.00014123	0.000272303		0.000155418	0.000174325	0.00023548	0.000473567	0.000370649	0.000428471	0.00032006	0.000232239	0.000276665	0		0.000407906	0.000338028	0.000323854	0.000489607	0.000211781	0.000405403	0.000256074	0.000162501	0.000470561	2.80431e-05		0.000118033	0.000147725	8.64542e-05	0.000528954	0.000241576
320	0.000429456	0.000327937	0.000379259	0.000254665	0.000322814	0.000297748	0.000232088	0.000249399	0.000335252	0		0.000313999	0.00031197	0.000259238	0.000262545	0.000425529	0.000130684	2.67185e-05	0.000457294	0.000141184	0.000270335		0.000154245	0.00017422	0.000235465	0.000473247	0.000369598	0.000428124	0.000319926	0.000231425	0.000276345	0		0.000404199	0.000336951	0.000323249	0.000487507	0.000210194	0.000405162	0.000255803	0.000162025	0.000466597	2.75452e-05		0.000116648	0.000145074	8.58938e-05	0.00052816	0.000239777
321	0.000428803	0.000327147	0.000378768	0.000253553	0.00032237	0.000296162	0.000231388	0.000246632	0.000333821	0		0.000312966	0.000311414	0.000259193	0.000262084	0.000424898	0.000130426	2.66793e-05	0.000456094	0.000140835	0.000268235		0.000153187	0.000174027	0.000233604	0.000468493	0.000368595	0.000427882	0.000319896	0.000231296	0.000275491	0		0.000402836	0.000333386	0.000323249	0.000487444	0.000209983	0.000403902	0.000255537	0.000160556	0.000461151	2.75116e-05		0.000116582	0.000144554	8.5642e-05	0.000527906	0.000239099
322	0.000428566	0.00032693	0.000373909	0.00025316	0.000322338	0.000295799	0.000229771	0.000246442	0.000333061	0		0.000312607	0.000311369	0.000258659	0.000261556	0.000423989	0.000129631	2.6227e-05	0.000456012	0.000140381	0.000267912		0.000152978	0.000173443	0.000233124	0.000468297	0.00036704	0.000426401	0.000317398	0.000231044	0.000274407	0		0.000402813	0.00033124	0.000322868	0.000485652	0.00020955	0.000401313	0.00025549	0.000159997	0.000460669	2.7507e-05		0.000116358	0.0001441	8.55212e-05	0.000527738	0.000238192
323	0.00042855	0.000326722	0.000371531	0.000252509	0.000322316	0.000295407	0.000229486	0.000245077	0.000332975	0		0.000312389	0.000310482	0.000257753	0.000260385	0.000418221	0.000125466	2.61009e-05	0.000454733	0.000139868	0.000266017		0.000152929	0.000173025	0.000233053	0.000466403	0.00036332	0.000424056	0.000317101	0.000230639	0.000274001	0		0.000401993	0.000330463	0.000322535	0.000484154	0.000208934	0.000401022	0.000255261	0.00015878	0.000459035	2.74734e-05		0.000115719	0.000143583	8.51807e-05	0.000523222	0.000238033
324	0.000427681	0.00032617	0.000370984	0.000252123	0.000321854	0.000295279	0.000228393	0.000245067	0.000332741	0		0.000305201	0.000310042	0.000255937	0.000260166	0.00041363	0.000125195	2.60903e-05	0.000451597	0.000139458	0.000265955		0.000152833	0.000173009	0.000233014	0.000464515	0.000362644	0.000423221	0.000315243	0.000229745	0.000273777	0		0.000399872	0.000330336	0.000322481	0.000482697	0.000208724	0.000400164	0.000255238	0.000158766	0.000458875	2.71908e-05		0.000114836	0.000143114	8.49826e-05	0.000522131	0.000237798
325	0.000422852	0.000324735	0.000370316	0.000252017	0.000320017	0.000294977	0.000228025	0.000244872	0.000330715	0		0.000304672	0.000309697	0.0002511	0.000259632	0.000409943	0.00012485	2.60542e-05	0.000448965	0.000139327	0.000264579		0.000152684	0.000172997	0.00023269	0.00046396	0.000362415	0.000422948	0.000313898	0.000225126	0.000273738	0		0.000399643	0.000328586	0.000322318	0.00048234	0.000208323	0.000399927	0.000255014	0.000158199	0.000458529	2.71572e-05		0.000114648	0.000143108	8.47734e-05	0.00052067	0.000235031
326	0.000420103	0.000323771	0.000369393	0.000251344	0.000319063	0.000293931	0.000227725	0.000243278	0.000329056	0		0.000302526	0.000309076	0.000251043	0.000259281	0.000408815	0.00012476	2.59236e-05	0.000447372	0.00013896	0.000264423		0.000152381	0.00017242	0.000232555	0.000461751	0.000362016	0.000421744	0.000313748	0.000223301	0.000272949	0		0.000398839	0.000328482	0.000321714	0.000476552	0.000207778	0.000398498	0.000253216	0.000156242	0.000452478	2.70609e-05		0.000114132	0.00014141	8.45616e-05	0.000519634	0.000234503
327	0.000418637	0.000322265	0.000368734	0.000250889	0.000317179	0.000293913	0.000227508	0.000243076	0.000327744	0		0.000301709	0.000308548	0.000249441	0.000259256	0.000406882	0.000124681	2.57049e-05	0.000443089	0.000138905	0.000262963		0.000151938	0.000172167	0.000232074	0.00046128	0.000361937	0.000420006	0.000313652	0.000221893	0.000272852	0		0.000395451	0.000327792	0.000321273	0.000475774	0.000206383	0.000398235	0.000252515	0.000155849	0.000449944	2.70091e-05		0.000113812	0.00014042	8.42668e-05	0.000519611	0.000231732
328	0.000417125	0.00032217	0.000368217	0.000250783	0.000316622	0.000293898	0.000226845	0.000242598	0.000327598	0		0.000301255	0.000308297	0.000248239	0.000258531	0.000405957	0.000124474	2.5657e-05	0.000442266	0.000137838	0.000260828		0.000150624	0.000171984	0.000232032	0.000460378	0.000361073	0.000419882	0.000312135	0.000221878	0.000272606	0		0.000394586	0.000327066	0.000320945	0.000473764	0.000206298	0.000397252	0.000252281	0.000154265	0.000448738	2.69373e-05		0.000113237	0.000140186	8.42157e-05	0.000518002	0.000231523
329	0.000416608	0.000320796	0.000368054	0.000248027	0.000316071	0.000293707	0.000225658	0.000242333	0.000327369	0		0.00029908	0.000308058	0.00024657	0.000258082	0.00040518	0.00012148	2.56216e-05	0.000433965	0.000137742	0.000259909		0.000150591	0.000171395	0.000231692	0.000457331	0.000361013	0.000418612	0.000310655	0.000221676	0.000272104	0		0.000394473	0.000324299	0.000320833	0.000471994	0.000206086	0.000396859	0.000252015	0.000154259	0.000447838	2.69128e-05		0.00011282	0.000139979	8.42024e-05	0.000517304	0.000231349
330	0.000413961	0.000320307	0.000367877	0.000247688	0.000315726	0.00029344	0.000225629	0.000241647	0.000326829	0		0.000295957	0.000307731	0.000246168	0.000256914	0.000403765	0.000121337	2.55468e-05	0.000433953	0.000136	0.000259371		0.00015034	0.000170863	0.000231567	0.000456619	0.000360959	0.000418496	0.00031044	0.000221665	0.000272035	0		0.00039439	0.000324134	0.000320449	0.000470824	0.000203994	0.00039317	0.000251772	0.000153383	0.00044778	2.66548e-05		0.000112758	0.000139778	8.4079e-05	0.000512025	0.000231107
331	0.000413208	0.000317627	0.000367622	0.000247576	0.000315611	0.000292967	0.000223792	0.000241467	0.00032578	0		0.000295669	0.000307154	0.000245022	0.000256661	0.000401266	0.000121045	2.54662e-05	0.000433336	0.000135545	0.000259043		0.000150257	0.000170511	0.000231026	0.000451961	0.000360055	0.000416879	0.000310329	0.000221099	0.000271427	0		0.000394026	0.000322939	0.000319627	0.000470697	0.00020344	0.000390189	0.000251731	0.000152597	0.000447488	2.65875e-05		0.000112532	0.00013962	8.39289e-05	0.000511147	0.000230193
332	0.000413045	0.000314848	0.000366776	0.000247194	0.000315303	0.000292901	0.000223254	0.000241086	0.000325446	0		0.000295563	0.000303354	0.000243686	0.000256422	0.000400013	0.000120932	2.54576e-05	0.000431907	0.000135166	0.000258858		0.000149839	0.000170142	0.000230436	0.000449257	0.000359631	0.000412922	0.000310002	0.000220626	0.000271028	0		0.000392562	0.00032146	0.000315837	0.000469778	0.000203356	0.000389357	0.000250861	0.000152597	0.0004458	2.64149e-05		0.000112347	0.000138199	8.39235e-05	0.00051076	0.00022972
333	0.00041282	0.000313967	0.000366182	0.000246997	0.000312834	0.000292011	0.000223037	0.000240861	0.000324396	0		0.000295343	0.000302905	0.000242374	0.000256415	0.000398236	0.000120522	2.54481e-05	0.000431902	0.000135095	0.000255981		0.000149406	0.000169476	0.000230196	0.000448019	0.000358372	0.000412758	0.000309298	0.000220425	0.000270597	0		0.000392183	0.000318615	0.000315177	0.000469014	0.000203012	0.00038468	0.000250707	0.000150782	0.000444461	2.63095e-05		0.000112116	0.000137773	8.37921e-05	0.000510336	0.000228872
334	0.000412618	0.000313514	0.000366069	0.000244209	0.000312643	0.000291423	0.000221922	0.000240364	0.000324075	0		0.000294391	0.000302818	0.000242313	0.000256042	0.000395405	0.00011964	2.5324e-05	0.000431425	0.000134806	0.00025597		0.00014934	0.000168348	0.000230086	0.000445875	0.000357437	0.000412587	0.000307925	0.000220283	0.000270393	0		0.0003894	0.00031843	0.000314187	0.000468144	0.000202056	0.000383955	0.000250656	0.000150034	0.000442786	2.6195e-05		0.000111946	0.000137395	8.3586e-05	0.000506931	0.000228039
335	0.0004105	0.000313115	0.000364172	0.000243032	0.000311865	0.000288363	0.000221169	0.000240148	0.000323787	0		0.000292563	0.00029988	0.000240457	0.000255803	0.000394545	0.000119107	2.52667e-05	0.000430941	0.00013477	0.00025504		0.00014757	0.000166895	0.000229322	0.000445422	0.000354509	0.000411854	0.000306025	0.000219284	0.000269695	0		0.000388057	0.000318193	0.000313419	0.000468115	0.000201116	0.000382487	0.000250175	0.000149648	0.000437633	2.59797e-05		0.00011148	0.000137304	8.33019e-05	0.00050442	0.000226701
336	0.000410376	0.000312908	0.000363594	0.000240927	0.000311092	0.000287627	0.000221043	0.000239316	0.000321541	0		0.000291077	0.000299257	0.000239448	0.000254447	0.000389238	0.000118341	2.5024e-05	0.00042991	0.000133144	0.000254742		0.000147347	0.000165991	0.000229022	0.000445339	0.000354398	0.000408794	0.000305874	0.000219188	0.000268243	0		0.000384951	0.000317262	0.000313417	0.000467455	0.000201107	0.000382289	0.000249151	0.000149397	0.00043659	2.54909e-05		0.000111155	0.000137176	8.32157e-05	0.00050364	0.000225863
337	0.000406868	0.000312487	0.00036152	0.000240155	0.000310575	0.000286933	0.000219904	0.000238908	0.000320982	0		0.00029028	0.000298875	0.000238056	0.000254344	0.000386732	0.000116208	2.49907e-05	0.000427387	0.000132613	0.000254061		0.000147218	0.000165945	0.000228488	0.000444469	0.000354068	0.00040874	0.000305767	0.000219156	0.000267966	0		0.000384754	0.000316893	0.000313034	0.00046716	0.000200486	0.000380224	0.000248652	0.000148695	0.000435833	2.51656e-05		0.000110179	0.000134842	8.29826e-05	0.000502788	0.000223832
338	0.000406579	0.000312282	0.000354522	0.000239728	0.000309751	0.000286807	0.000218556	0.000237856	0.000320708	0		0.000290063	0.000298487	0.00023682	0.00025403	0.000386092	0.0001162	2.49497e-05	0.000427269	0.000132604	0.000253171		0.00014706	0.000165716	0.000227675	0.00044408	0.00035403	0.000405753	0.000303955	0.000217591	0.000267636	0		0.000382525	0.000316682	0.00031007	0.000466735	0.000199928	0.000379668	0.000248339	0.000148335	0.000435652	2.48494e-05		0.000108807	0.000134812	8.28889e-05	0.000501694	0.000223461
339	0.000403491	0.000311988	0.000353626	0.000238348	0.000308545	0.000286383	0.00021807	0.000237795	0.000320547	0		0.000289146	0.000298198	0.000234868	0.000252876	0.000383949	0.000116172	2.49205e-05	0.000426164	0.000132401	0.000251917		0.000146983	0.000164433	0.000227206	0.000441775	0.000353191	0.000404688	0.000303651	0.000216179	0.000267473	0		0.000382509	0.000314215	0.000308862	0.000466379	0.000199521	0.000379488	0.000248241	0.000147845	0.000433003	2.48449e-05		0.000108641	0.00013452	8.28192e-05	0.000499328	0.000222997
340	0.000402892	0.000311908	0.000353341	0.000236743	0.000308328	0.000285579	0.000217726	0.000236636	0.00031784	0		0.000288855	0.000296114	0.000234163	0.000252775	0.000383492	0.000115321	2.48844e-05	0.000425606	0.000132256	0.000250405		0.000145522	0.000163391	0.000225743	0.000441083	0.000351803	0.000404588	0.000302655	0.000215373	0.000267223	0		0.000381175	0.000313699	0.000308039	0.000464904	0.000199318	0.000375309	0.000248175	0.000146905	0.000432211	2.48113e-05		0.000108317	0.000133239	8.28139e-05	0.000497952	0.000222574
341	0.000402886	0.000311645	0.000352386	0.000233766	0.000307243	0.000285493	0.00021719	0.000235823	0.000317696	0		0.000288543	0.000294521	0.000233288	0.000252512	0.000380972	0.000115195	2.48694e-05	0.000423561	0.000131104	0.000250066		0.000145021	0.000162912	0.000225181	0.00043974	0.00035178	0.000404578	0.000302534	0.000213227	0.000265697	0		0.00038109	0.000312691	0.00030639	0.000464753	0.000198973	0.000372508	0.000247853	0.000146532	0.000431848	2.45242e-05		0.000108251	0.000133232	8.27655e-05	0.000496758	0.000222556
342	0.000402885	0.000311215	0.00035212	0.000233649	0.00030586	0.000284857	0.000216522	0.000234531	0.000317268	0		0.000288445	0.000294396	0.000233128	0.000252071	0.000380034	0.000115099	2.47149e-05	0.000418693	0.000130496	0.000249679		0.000144726	0.000162552	0.000225009	0.000439721	0.000351473	0.000403248	0.000301961	0.0002132	0.000265525	0		0.000377938	0.000310781	0.000304961	0.000463382	0.000198051	0.000372058	0.000247391	0.000146183	0.000427295	2.44951e-05		0.000107579	0.000131141	8.27175e-05	0.000496131	0.000222515
343	0.00040234	0.000309884	0.000351639	0.00023306	0.000305224	0.000284416	0.000215345	0.000233947	0.000315957	0		0.000286668	0.000294327	0.000233092	0.000250594	0.000379898	0.000114561	2.4656e-05	0.000417695	0.00012992	0.000249504		0.000144284	0.0001624	0.000224587	0.000439116	0.000350758	0.000402661	0.000301914	0.000213181	0.000265125	0		0.000377598	0.000310126	0.000304361	0.000460242	0.000197625	0.000371572	0.000247279	0.000145875	0.000425189	2.43088e-05		0.000107489	0.000130755	8.26744e-05	0.000494376	0.000221913
344	0.000401902	0.000309205	0.000351019	0.000232664	0.000305208	0.000284318	0.000215274	0.000232853	0.00031558	0		0.000283502	0.000294291	0.000228589	0.000250305	0.000377221	0.000113728	2.46443e-05	0.000417313	0.000129916	0.000249217		0.000143898	0.00016175	0.000224035	0.000436553	0.00035043	0.000401685	0.000301379	0.000212456	0.0002612	0		0.00037492	0.000310094	0.000304357	0.000460081	0.00019762	0.000371495	0.000246751	0.000145875	0.000423158	2.42798e-05		0.000106796	0.000130332	8.26154e-05	0.000494313	0.000221876
345	0.000401895	0.000308869	0.000350694	0.000232051	0.000304465	0.000283738	0.000215027	0.00023211	0.000315198	0		0.000282873	0.000293269	0.000227068	0.000248249	0.000375979	0.000113063	2.46418e-05	0.00041677	0.000129054	0.000248845		0.000143842	0.00016119	0.000222788	0.000436307	0.000349541	0.000401017	0.000299153	0.000211507	0.000261177	0		0.000373768	0.000309643	0.000303647	0.000459357	0.000197418	0.00037133	0.000245541	0.000145817	0.000422203	2.4208e-05		0.000106316	0.000128274	8.25003e-05	0.000493053	0.000221229
346	0.000399958	0.000307089	0.000350317	0.000230017	0.000304082	0.000282431	0.000213831	0.000231185	0.000313969	0		0.000281505	0.00029253	0.000226084	0.000248174	0.000374746	0.000112364	2.44939e-05	0.000416418	0.000128938	0.000247326		0.000143536	0.000161188	0.000222548	0.000435824	0.00034926	0.000400643	0.00029798	0.000208289	0.000260739	0		0.00037304	0.00030904	0.000302768	0.000459081	0.000197297	0.000370879	0.000245448	0.000145585	0.000418582	2.40354e-05		0.000105853	0.000128259	8.20177e-05	0.000492564	0.000220679
347	0.000398708	0.000303599	0.000349264	0.000229978	0.00030254	0.000281449	0.00021319	0.00023044	0.000313087	0		0.000277923	0.000292522	0.00022591	0.000248084	0.000374508	0.000111665	2.43594e-05	0.000415463	0.000128643	0.000247299		0.000143377	0.000160481	0.000222494	0.000435294	0.000348363	0.000397675	0.00029781	0.000207694	0.000258179	0		0.000372549	0.000306945	0.000302765	0.000458097	0.000196776	0.000369228	0.000245341	0.000145546	0.000417182	2.37819e-05		0.000105793	0.000124774	8.16318e-05	0.000492402	0.000220357
348	0.000398424	0.000303456	0.000348239	0.000229351	0.000300858	0.000281086	0.000211452	0.000228812	0.000312697	0		0.00027789	0.000291829	0.000225749	0.000247904	0.000374005	0.000111416	2.43296e-05	0.000414232	0.000128243	0.000247255		0.000143205	0.00016025	0.000221858	0.000435195	0.000347991	0.000397636	0.000297697	0.00020511	0.000257818	0		0.000372009	0.000306113	0.000302001	0.000456203	0.00019636	0.000368578	0.000245023	0.000144626	0.000417022	2.37728e-05		0.000105262	0.000123992	8.0924e-05	0.000491738	0.000220099
349	0.000398165	0.00030144	0.000345431	0.000228513	0.000299845	0.000280745	0.000210375	0.000228636	0.000311792	0		0.000276753	0.000291248	0.000225313	0.000247716	0.000370182	0.000110923	2.43112e-05	0.00041233	0.000128197	0.000246708		0.000143187	0.000159429	0.000221456	0.000434762	0.000346299	0.00039657	0.000297157	0.000203687	0.000257499	0		0.000371449	0.000305469	0.000301558	0.000455636	0.000195931	0.000367497	0.000244925	0.000144562	0.00041386	2.34611e-05		0.000104593	0.000123847	8.03343e-05	0.000489425	0.00021955
350	0.000397529	0.000298648	0.000345228	0.000228171	0.000299187	0.000280413	0.000209886	0.000228188	0.000308955	0		0.000276507	0.000290639	0.000225204	0.000247447	0.000368127	0.000110901	2.42735e-05	0.000411067	0.000127387	0.000246556		0.000142851	0.000159406	0.000220826	0.000432275	0.000345419	0.000395542	0.000296791	0.000203474	0.00025725	0		0.000370751	0.000304958	0.000300571	0.000454967	0.000195819	0.000367124	0.000243627	0.00014453	0.000410218	2.34275e-05		0.000104098	0.00012374	8.00634e-05	0.000489107	0.000218164
351	0.000396589	0.000297039	0.000344918	0.000227455	0.000299156	0.000279926	0.000209556	0.000226982	0.000308518	0		0.000275754	0.000288664	0.00022509	0.000247136	0.000367933	0.000110879	2.4175e-05	0.000410587	0.000126602	0.00024491		0.000142511	0.000159229	0.000217893	0.000431166	0.000345159	0.000395118	0.00029669	0.000202373	0.000256822	0		0.000370197	0.000303208	0.000299471	0.000454879	0.000195735	0.000366957	0.00024351	0.000143814	0.00040998	2.33939e-05		0.000103661	0.000123688	7.97286e-05	0.000487473	0.000217766
352	0.000396487	0.00029569	0.000343976	0.000227381	0.000298999	0.000278527	0.000209276	0.000226164	0.000306613	0		0.000275748	0.000288332	0.000225032	0.000242716	0.000367257	0.000110442	2.41602e-05	0.000409108	0.000126296	0.000244326		0.000142474	0.000158838	0.000217756	0.000429998	0.000340062	0.000393963	0.00029525	0.000202139	0.000255038	0		0.000370007	0.000302569	0.000297934	0.000452444	0.000194345	0.000366405	0.000243276	0.000143454	0.000408234	2.33557e-05		0.000103441	0.000123396	7.95328e-05	0.000485091	0.000216894
353	0.000394635	0.000295642	0.000343865	0.000227222	0.000297616	0.000278456	0.000209065	0.000226134	0.000305214	0		0.000274903	0.000285358	0.000224468	0.000242296	0.000366824	0.000110424	2.39604e-05	0.000409075	0.000125983	0.00024431		0.000141486	0.000158423	0.000216416	0.00042912	0.000338578	0.000393553	0.000293745	0.000201667	0.0002531	0		0.000369683	0.000302078	0.000297767	0.000451347	0.000194048	0.00036614	0.000243229	0.000143415	0.000406457	2.32794e-05		0.000103187	0.000122693	7.91922e-05	0.000484761	0.000215846
354	0.000393431	0.000295517	0.000343637	0.000227187	0.000297511	0.000278307	0.000208735	0.000224868	0.00030486	0		0.000274449	0.000284383	0.000223959	0.000241462	0.000363732	0.000110335	2.36296e-05	0.000408809	0.000124812	0.000243679		0.000140733	0.00015768	0.000216332	0.000426011	0.000337915	0.000391466	0.000291377	0.000201221	0.000253065	0		0.000369598	0.000301971	0.000297714	0.000450699	0.000193701	0.000366129	0.000242931	0.000142675	0.000404198	2.24608e-05		0.00010273	0.000122519	7.8884e-05	0.000481869	0.000214771
355	0.000389932	0.000295135	0.000341479	0.000227133	0.000296926	0.00027686	0.000208495	0.00022367	0.000304829	0		0.000273463	0.000283399	0.000221378	0.000240074	0.000362547	0.000110326	2.34462e-05	0.00040793	0.000124237	0.000243448		0.00014065	0.000157549	0.000214397	0.000420674	0.000337735	0.000389763	0.000290988	0.000200488	0.000252796	0		0.000366991	0.000300287	0.000296505	0.000448273	0.000193611	0.000364888	0.000242748	0.000142237	0.00040324	2.23218e-05		0.000102275	0.000121639	7.87046e-05	0.000480749	0.000213932
356	0.000388917	0.000294194	0.000340105	0.000226611	0.000295635	0.000276605	0.000208037	0.000223141	0.000304601	0		0.000270922	0.000283137	0.000220504	0.000239295	0.000362465	0.000109906	2.34444e-05	0.00040641	0.000122773	0.000243066		0.000140549	0.000157489	0.000214319	0.000419449	0.000336718	0.000386046	0.000290377	0.00020041	0.000252697	0		0.000364785	0.000299932	0.000296285	0.000447879	0.000193394	0.000364287	0.000242295	0.000142005	0.000403087	2.22164e-05		0.000101745	0.000121582	7.79808e-05	0.000480378	0.000213781
357	0.000388915	0.000294162	0.000338779	0.000226579	0.000294885	0.00027573	0.000207256	0.000222379	0.000304015	0		0.000269963	0.00028303	0.00022033	0.000239151	0.00036145	0.000109609	2.34314e-05	0.000406047	0.000122578	0.000242935		0.000139857	0.000157389	0.000214292	0.000418519	0.000335062	0.000385743	0.00028982	0.000199932	0.000249862	0		0.000364753	0.000296835	0.000294527	0.000447199	0.000192639	0.000358617	0.000242043	0.000141522	0.000402945	2.21155e-05		0.000101474	0.00012157	7.71953e-05	0.000480253	0.000213685
358	0.000387423	0.000293244	0.000336713	0.000224273	0.00029139	0.000275638	0.00020688	0.000222226	0.000303643	0		0.000267053	0.000282611	0.000219849	0.000238794	0.000361412	0.000109348	2.32886e-05	0.000405668	0.000122134	0.000242815		0.00013918	0.00015587	0.000213071	0.000417552	0.000334518	0.000385179	0.000289262	0.000199749	0.000248979	0		0.000363655	0.000295273	0.000294033	0.000446926	0.000192453	0.000356689	0.000241664	0.000140943	0.000402167	2.19675e-05		0.000101438	0.000121192	7.69781e-05	0.000477883	0.000211956
359	0.000386327	0.000292458	0.0003364	0.000224092	0.000290981	0.000274731	0.000206835	0.000221409	0.000303179	0		0.00026681	0.000280403	0.000218088	0.000238694	0.000361304	0.00010889	2.32261e-05	0.000403844	0.0001221	0.000241416		0.000139135	0.000155429	0.000212659	0.000417387	0.00033335	0.000383013	0.000289233	0.000199054	0.000248087	0		0.000363063	0.000294663	0.000293321	0.000445946	0.00019225	0.000356544	0.000241323	0.000140736	0.000401304	2.18621e-05		0.000101072	0.000120234	7.65279e-05	0.000476823	0.000209159
360	0.000385885	0.00029096	0.000333913	0.000223245	0.0002907	0.000274377	0.000206607	0.000219253	0.000302575	0		0.0002667	0.000279516	0.000218015	0.00023798	0.000360095	0.000108404	2.32099e-05	0.000401894	0.000121601	0.000240711		0.000138641	0.000154835	0.000212624	0.000417252	0.000333196	0.000382663	0.000288395	0.000198701	0.00024788	0		0.000363054	0.000293895	0.000292109	0.000444139	0.000192033	0.000356542	0.000240736	0.000140633	0.000397292	2.16513e-05		0.000101059	0.00012009	7.63081e-05	0.000475992	0.000207997
361	0.000382517	0.000289763	0.000333453	0.000223238	0.000290094	0.000273365	0.000205328	0.000218485	0.000302286	0		0.000265088	0.000279078	0.000217641	0.000237599	0.000358791	0.000106856	2.32006e-05	0.000400466	0.000121022	0.000240501		0.000138368	0.000154664	0.000211523	0.000416154	0.00033124	0.00038156	0.000286295	0.000198158	0.00024783	0		0.000361569	0.000292271	0.000290792	0.000444014	0.000192031	0.000355013	0.000240235	0.000140356	0.000395359	2.1584e-05		0.000100933	0.00011964	7.61393e-05	0.000475293	0.000206007
362	0.000382022	0.000289193	0.0003319	0.000222906	0.000289605	0.000272725	0.000204779	0.000218355	0.00030191	0		0.000263929	0.000278468	0.000217455	0.000236518	0.000358567	0.00010658	2.30524e-05	0.000399191	0.00012079	0.000240281		0.000138338	0.000154588	0.000211274	0.00041532	0.000327274	0.000381058	0.000284873	0.000196968	0.000247721	0		0.000360676	0.000292047	0.000288763	0.000442634	0.00019191	0.000354836	0.000239894	0.000139641	0.000393599	2.15032e-05		0.000100529	0.000119172	7.59865e-05	0.000472485	0.00020568
363	0.000381611	0.000288795	0.000329411	0.000222664	0.00028828	0.000272482	0.000204702	0.000218234	0.000301736	0		0.00026211	0.000277682	0.000217421	0.000236325	0.00035733	0.000106498	2.30455e-05	0.000398172	0.000120539	0.000239549		0.000137744	0.000154561	0.000210947	0.000414489	0.000327075	0.000380038	0.000284539	0.000196576	0.000247452	0		0.000359901	0.000291783	0.000288596	0.000441969	0.000190208	0.000352893	0.000239801	0.000138458	0.000393419	2.14069e-05		0.00010024	0.000119062	7.58978e-05	0.000472209	0.000204644
364	0.00038061	0.000288468	0.000329114	0.000222191	0.000287043	0.000270442	0.000204515	0.000217754	0.000300202	0		0.00026124	0.000275916	0.000216998	0.000235547	0.000356256	0.000105997	2.30436e-05	0.000397707	0.000120349	0.000239367		0.000137563	0.000154169	0.000210086	0.000412386	0.000325718	0.000379882	0.000283737	0.000196403	0.000247388	0		0.000359811	0.000291679	0.000287991	0.000439869	0.000189485	0.000352752	0.000239712	0.000138251	0.000391259	2.12297e-05		0.000100105	0.000119056	7.50749e-05	0.00047053	0.000204437
365	0.00038029	0.000288335	0.000328589	0.000221724	0.000286658	0.000270079	0.000203896	0.000217744	0.000299876	0		0.000261099	0.000274733	0.000215749	0.000234899	0.000345623	0.000104984	2.29981e-05	0.000394911	0.000119876	0.000238324		0.000137401	0.00015393	0.000210049	0.000411795	0.000323452	0.000379812	0.000282791	0.000196374	0.000246841	0		0.000359279	0.000291188	0.000287824	0.000439406	0.000188943	0.000352656	0.000239035	0.00013807	0.000390477	2.11961e-05		9.96471e-05	0.00011849	7.39732e-05	0.000467852	0.000203792
366	0.000378844	0.000287923	0.000328036	0.000220163	0.000285347	0.000269214	0.000203502	0.000217062	0.000299709	0		0.000260612	0.00027429	0.000215578	0.000234752	0.000344142	0.000104909	2.29257e-05	0.00039212	0.000119459	0.000237483		0.000136871	0.000153403	0.000209602	0.000411275	0.000321492	0.000378671	0.000280803	0.000194703	0.00024642	0		0.000358955	0.000291077	0.000287279	0.000439397	0.000188536	0.000352412	0.000238615	0.000137832	0.000389309	2.10816e-05		9.87862e-05	0.000117285	7.38502e-05	0.000466183	0.000202772
367	0.000377969	0.000282183	0.000323838	0.0002178	0.000285116	0.000267957	0.000203324	0.000217022	0.000299484	0		0.000259324	0.00027371	0.000214909	0.000234624	0.00034187	0.000103866	2.28977e-05	0.000391717	0.000118549	0.000237131		0.000136227	0.000152996	0.000209257	0.000409569	0.000321487	0.000377771	0.000280542	0.000194486	0.000245655	0		0.000358749	0.000288459	0.00028464	0.000439335	0.000185785	0.000351531	0.000238549	0.000137762	0.000386656	2.07654e-05		9.80128e-05	0.000117263	7.35927e-05	0.000464847	0.000201858
368	0.000377256	0.000282095	0.000323632	0.000217286	0.000284332	0.000267902	0.000203185	0.000216914	0.000299096	0		0.000259138	0.000272845	0.000214573	0.00023462	0.000339955	0.000103412	2.28163e-05	0.000391358	0.000118455	0.000235962		0.00013577	0.000152816	0.000208475	0.000406043	0.000319996	0.000375089	0.000278681	0.000194166	0.000244838	0		0.000358234	0.000288413	0.000284587	0.000438984	0.000185361	0.000350514	0.00023797	0.000137762	0.000385467	2.05165e-05		9.79853e-05	0.000117251	7.34049e-05	0.000460871	0.000201583
369	0.000374663	0.000282081	0.000322284	0.000216965	0.000283803	0.000267398	0.000202953	0.000214903	0.000297515	0		0.00025836	0.000272547	0.000213914	0.00023358	0.000339754	0.000102648	2.27197e-05	0.000389231	0.000118179	0.000233047		0.000134252	0.000152612	0.000208311	0.000404998	0.000319962	0.000369978	0.000277742	0.000192728	0.000244734	0		0.000357112	0.000286801	0.00028272	0.000438673	0.000185248	0.000350073	0.000237806	0.000137646	0.000384468	2.02966e-05		9.7527e-05	0.000116849	7.32601e-05	0.000460843	0.000199645
370	0.000373153	0.000279627	0.000321696	0.000216769	0.000283661	0.00026652	0.000202934	0.000213809	0.000296207	0		0.000257306	0.000271104	0.000213341	0.000233294	0.000337066	0.000102345	2.26913e-05	0.000385761	0.000117876	0.000232756		0.00013401	0.000152487	0.000207636	0.000404776	0.000319124	0.000368948	0.00027719	0.000192668	0.000239831	0		0.000353594	0.000284658	0.000281458	0.000438528	0.000185045	0.000349918	0.000237783	0.000137478	0.000383754	2.00186e-05		9.6945e-05	0.000116365	7.29763e-05	0.000457334	0.00019936
371	0.000372856	0.000279276	0.000320485	0.000216276	0.000282613	0.000264546	0.000202804	0.000213067	0.00029434	0		0.000256611	0.00027073	0.000212737	0.000233158	0.000336578	0.000101531	2.26441e-05	0.000383717	0.000117201	0.000232304		0.000133954	0.000151595	0.000206375	0.000403484	0.000319121	0.000368078	0.000276421	0.000192534	0.000239358	0		0.000353276	0.000282142	0.00028047	0.000438526	0.00018493	0.000349858	0.000237699	0.000137156	0.000382728	1.99849e-05		9.60257e-05	0.000116234	7.27428e-05	0.000456839	0.000198808
372	0.000371833	0.00027924	0.00031909	0.000216221	0.000281222	0.000264285	0.000202636	0.000212532	0.000294089	0		0.000256542	0.000270674	0.000212371	0.000231425	0.000334468	0.000101079	2.262e-05	0.000377	0.000116477	0.000232096		0.000133677	0.000150467	0.000206173	0.000401863	0.000318377	0.000367211	0.000276323	0.000191206	0.000239044	0		0.000353017	0.000280519	0.00028036	0.000435936	0.000184915	0.000348977	0.000237395	0.000136403	0.000381088	1.99468e-05		9.53494e-05	0.000115568	7.27215e-05	0.000456607	0.000198725
373	0.000371484	0.000277437	0.000318634	0.000215617	0.00028061	0.000263899	0.000202342	0.000212185	0.00029236	0		0.000254546	0.000268346	0.000211452	0.000231094	0.000333556	0.000100847	2.25793e-05	0.00037556	0.000116148	0.000231983		0.000133029	0.000150067	0.000205207	0.000401276	0.000316859	0.000366708	0.000275686	0.000188084	0.000238992	0		0.000352631	0.000278356	0.00027937	0.000435369	0.000184301	0.000348753	0.000236475	0.000136255	0.000380581	1.98796e-05		9.51177e-05	0.000115105	7.19306e-05	0.00045448	0.000197487
374	0.000369988	0.000276804	0.000315754	0.000215237	0.000280542	0.000263537	0.00020117	0.000212111	0.000292267	0		0.00025342	0.000267898	0.000211044	0.000229673	0.000332956	9.99505e-05	2.25256e-05	0.000371547	0.000116133	0.000231828		0.000131684	0.000147778	0.000204502	0.000400029	0.000315364	0.000365017	0.000275578	0.000187579	0.000238815	0		0.000351866	0.000277465	0.000275307	0.000434169	0.000183452	0.000347503	0.000236368	0.00013612	0.000379185	1.98459e-05		9.50695e-05	0.000114956	7.14186e-05	0.000454359	0.000196865
375	0.000367869	0.000276772	0.000313288	0.0002144	0.000279713	0.000263302	0.000200494	0.000211988	0.000291104	0		0.000253403	0.000267388	0.000210496	0.000229453	0.000331297	9.88237e-05	2.25244e-05	0.000371323	0.00011606	0.000230804		0.000131084	0.000147318	0.000204245	0.000399849	0.000314823	0.000362287	0.000274959	0.000187229	0.000238677	0		0.000351455	0.000276455	0.000274043	0.000432611	0.000183335	0.000347309	0.00023527	0.000135965	0.000378954	1.91663e-05		9.49047e-05	0.000113854	7.11184e-05	0.000452856	0.000196811
376	0.000365378	0.000274783	0.000311274	0.000214242	0.000277796	0.000261452	0.000200151	0.000211928	0.000290549	0		0.000252704	0.000266726	0.000209527	0.000229316	0.000331002	9.83803e-05	2.24771e-05	0.000370971	0.000115835	0.000229875		0.000130725	0.000146864	0.000203965	0.000392673	0.000314175	0.000361808	0.00027495	0.000186247	0.000238579	0		0.000348273	0.000275388	0.000272613	0.000430632	0.000183034	0.000346704	0.000235144	0.000135713	0.000378913	1.91618e-05		9.47622e-05	0.000113346	7.03356e-05	0.000451941	0.000196536
377	0.000363815	0.000274496	0.000309422	0.000214011	0.000277357	0.00026026	0.000199637	0.000208532	0.000289053	0		0.000252255	0.000266074	0.000209145	0.000229194	0.000330808	9.82611e-05	2.24611e-05	0.000370257	0.000115653	0.000229646		0.000129042	0.000146785	0.00020372	0.000391279	0.000309183	0.000361758	0.00027435	0.000186085	0.00023819	0		0.000346635	0.000275238	0.000271628	0.000428777	0.000182505	0.0003465	0.000234999	0.000135283	0.000378122	1.91372e-05		9.47415e-05	0.000113176	7.01508e-05	0.000451663	0.000195405
378	0.000363261	0.000273381	0.00030926	0.000213951	0.000277196	0.00025982	0.000199069	0.000208064	0.00028903	0		0.000251856	0.000265718	0.000208876	0.000228715	0.000329628	9.7988e-05	2.24518e-05	0.000369623	0.000114775	0.000229534		0.000128989	0.00014663	0.000201986	0.000390102	0.000308975	0.000359358	0.000274321	0.000184984	0.000238088	0		0.000346635	0.000273009	0.000271242	0.000427873	0.00018229	0.000345515	0.000233962	0.000135031	0.000377813	1.88792e-05		9.44661e-05	0.000113106	6.91992e-05	0.000450374	0.000195381
379	0.000362036	0.000272829	0.000309099	0.000213899	0.000275982	0.000259444	0.000198908	0.000207536	0.000288692	0		0.000251033	0.000265194	0.000208571	0.000228626	0.000328156	9.63408e-05	2.2382e-05	0.000368872	0.000114413	0.000229354		0.000128481	0.000146537	0.000201545	0.0003884	0.000308955	0.000358334	0.000274098	0.000183695	0.000237013	0		0.00034602	0.00027224	0.000269924	0.000426856	0.000182083	0.000344145	0.000233888	0.000134845	0.000376627	1.87402e-05		9.43219e-05	0.000112887	6.88373e-05	0.000450346	0.000194352
380	0.000361932	0.000272397	0.000308639	0.000213893	0.000274969	0.000257701	0.000198849	0.000207428	0.000288676	0		0.000250735	0.000263505	0.000207018	0.000228177	0.000328057	9.61247e-05	2.23197e-05	0.000364201	0.00011429	0.000228829		0.000128049	0.000145883	0.000200909	0.000388247	0.000307598	0.000357889	0.000268958	0.000183578	0.000236819	0		0.000345572	0.000271703	0.000269047	0.000424553	0.000181249	0.000343384	0.000233598	0.000134001	0.000376613	1.87111e-05		9.39922e-05	0.00011278	6.86149e-05	0.000447959	0.000194214
381	0.000360104	0.000271323	0.000308119	0.000213724	0.000274316	0.000257552	0.000198132	0.0002073	0.000288422	0		0.00025054	0.000262407	0.000206918	0.000227876	0.00032679	9.56661e-05	2.22635e-05	0.000363883	0.000114242	0.00022862		0.000127845	0.000145879	0.000200168	0.000387975	0.000306139	0.000357773	0.000268872	0.000182367	0.000236575	0		0.000344959	0.000271379	0.000267175	0.000423162	0.000180712	0.000343128	0.000233303	0.000133518	0.000375448	1.84958e-05		9.37836e-05	0.000112613	6.85101e-05	0.000447372	0.000193916
382	0.000359704	0.000271171	0.000307082	0.000213716	0.000272417	0.000256847	0.000197227	0.000207102	0.000287578	0		0.000248403	0.000262253	0.000206897	0.000227848	0.000326686	9.56356e-05	2.21422e-05	0.000363114	0.000113861	0.000228319		0.000127512	0.000145201	0.000198978	0.000386431	0.000304095	0.000356423	0.000268176	0.000180968	0.000236234	0		0.000344261	0.000270686	0.000265365	0.000420793	0.000180185	0.000341701	0.000233037	0.000133505	0.000375204	1.83477e-05		9.35038e-05	0.000112378	6.84941e-05	0.000446449	0.000193571
383	0.00035893	0.000271071	0.000307014	0.000213611	0.000272198	0.000256439	0.000197009	0.000206793	0.000286927	0		0.000247465	0.000261783	0.000206648	0.000227789	0.000324329	9.50512e-05	2.20077e-05	0.000363045	0.000113813	0.000228262		0.000127145	0.000145162	0.000198415	0.000386075	0.000303833	0.000354682	0.000266768	0.000180527	0.000236134	0		0.000340138	0.000267662	0.000263773	0.000419264	0.000180151	0.000339705	0.000232892	0.000133067	0.000374759	1.82759e-05		9.31734e-05	0.000111578	6.81459e-05	0.000445266	0.000193482
384	0.00035885	0.000270458	0.000305963	0.000213591	0.00027101	0.00025493	0.000195178	0.000205167	0.000286821	0		0.000245938	0.000260996	0.000205915	0.000227752	0.000323356	9.49123e-05	2.19929e-05	0.000361571	0.000113204	0.000226756		0.000127136	0.000144217	0.000197401	0.000385745	0.000302005	0.000352222	0.000266588	0.000180342	0.000236048	0		0.000338378	0.000266871	0.000262893	0.00041904	0.000179857	0.000339473	0.000232608	0.000132939	0.000374552	1.79979e-05		9.28267e-05	0.000111256	6.79714e-05	0.000444774	0.000192887
385	0.000358698	0.000269395	0.000305218	0.000212183	0.00027008	0.000253476	0.000194187	0.000203497	0.000286097	0		0.000245314	0.000257762	0.00020405	0.000227476	0.000323221	9.3167e-05	2.19745e-05	0.000358031	0.000113091	0.00022675		0.000126586	0.000144059	0.000197031	0.000382462	0.000301861	0.000351726	0.000266325	0.000178584	0.000234729	0		0.000337484	0.00026683	0.000262676	0.000418778	0.000179654	0.000337813	0.000232519	0.000131889	0.000374552	1.77489e-05		9.27623e-05	0.000111091	6.77463e-05	0.000444369	0.000192603
386	0.000358331	0.000268552	0.000303093	0.000212161	0.000268825	0.000253208	0.00019376	0.00020333	0.000285575	0		0.000244107	0.000256356	0.000203765	0.000226927	0.000322956	9.24026e-05	2.1971e-05	0.000356917	0.000112806	0.00022634		0.000126507	0.000143974	0.000196904	0.000379258	0.000299954	0.000351546	0.000265818	0.000177084	0.000234703	0		0.000335399	0.000266752	0.000261795	0.000417914	0.000179533	0.00033731	0.000232286	0.000131792	0.000372296	1.76772e-05		9.25761e-05	0.000110376	6.73173e-05	0.000441215	0.000191646
387	0.000358158	0.000268317	0.000302334	0.000212124	0.000268772	0.000253043	0.000192402	0.000202805	0.000284802	0		0.000243888	0.000255099	0.000202323	0.000226276	0.000321888	9.17315e-05	2.18267e-05	0.000355312	0.000112788	0.000224145		0.000126472	0.000143596	0.000196696	0.000378519	0.000299115	0.000350903	0.000265756	0.000177009	0.000233457	0		0.000332624	0.000264441	0.000261632	0.00041733	0.000179526	0.000337136	0.000230964	0.000131773	0.000371042	1.70739e-05		9.24017e-05	0.000110261	6.70118e-05	0.000439463	0.000190384
388	0.000356752	0.000266075	0.000302213	0.00021196	0.00026812	0.000252579	0.000192378	0.00020274	0.000283814	0		0.000242977	0.000254663	0.000201674	0.000226059	0.00032117	9.12322e-05	2.17806e-05	0.000353557	0.000111993	0.000223847		0.000126436	0.000143327	0.000196258	0.000375952	0.000297883	0.000350831	0.00026539	0.000176989	0.000233027	0		0.000332533	0.00026419	0.000261412	0.000416763	0.000179447	0.000336429	0.000230917	0.000131213	0.000369758	1.6973e-05		9.23983e-05	0.000110081	6.69985e-05	0.000438652	0.000189863
389	0.000356689	0.000265788	0.000301778	0.000211344	0.000267595	0.000252209	0.000192089	0.000202036	0.000278551	0		0.000242834	0.00025426	0.000201673	0.000225694	0.000320467	9.12226e-05	2.16652e-05	0.000351611	0.000111755	0.0002236		0.000126386	0.000143072	0.000195599	0.000375697	0.000296217	0.00035062	0.000264435	0.000174678	0.000232302	0		0.000331526	0.000259088	0.000260536	0.00041563	0.000179416	0.000335265	0.000230693	0.000130742	0.000368688	1.68967e-05		9.23983e-05	0.000110011	6.68431e-05	0.000437866	0.000189416
390	0.000356224	0.000265318	0.000301731	0.000210025	0.000266161	0.000252193	0.000190994	0.000200985	0.000277887	0		0.000242044	0.000252539	0.000198563	0.000225104	0.000318555	9.12141e-05	2.15888e-05	0.000351016	0.000110936	0.000223397		0.000125896	0.00014234	0.000195483	0.000373605	0.000295598	0.000350611	0.000264145	0.000174648	0.000231332	0		0.000331123	0.000258659	0.000259817	0.000414821	0.000178903	0.00033428	0.000230683	0.000130473	0.000364224	1.68295e-05		9.19777e-05	0.000109998	6.6741e-05	0.00043759	0.000189117
391	0.000356022	0.000264961	0.000300859	0.000209111	0.000265566	0.000252156	0.000190936	0.00020055	0.000275445	0		0.000241125	0.000252289	0.000198471	0.000224583	0.000318249	9.07879e-05	2.1131e-05	0.000350761	0.00011063	0.000223382		0.000125751	0.000142264	0.000195098	0.000372664	0.000295278	0.000349654	0.000259426	0.000174546	0.000230922	0		0.00032972	0.000258153	0.00025905	0.000412476	0.000178809	0.000334238	0.000230628	0.000130453	0.000363715	1.67577e-05		9.18241e-05	0.000109968	6.66739e-05	0.000437315	0.000187578
392	0.000355419	0.000262764	0.000299137	0.000208441	0.000265172	0.000251737	0.000190282	0.000200513	0.000274876	0		0.000240233	0.000251428	0.000197536	0.000223736	0.000318077	9.07048e-05	2.10802e-05	0.000350035	0.000110249	0.000223276		0.000125368	0.00014207	0.000193523	0.00037075	0.000294831	0.000349534	0.000258599	0.000174156	0.000230405	0		0.000329645	0.0002578	0.000258939	0.00041241	0.000178707	0.00033417	0.000230585	0.000129983	0.000358473	1.66859e-05		9.15425e-05	0.00010978	6.62103e-05	0.000436334	0.000187172
393	0.000354431	0.000262164	0.000298824	0.000208417	0.000264646	0.000251675	0.000189665	0.000200163	0.00027454	0		0.000239519	0.000249416	0.000197004	0.000222718	0.000316502	8.91539e-05	2.09886e-05	0.00034987	0.000109831	0.000222882		0.000124299	0.000141932	0.000193021	0.000370545	0.000294714	0.000347923	0.000258309	0.000174141	0.000229734	0		0.000329137	0.00025549	0.000257952	0.000411476	0.000177963	0.000334071	0.000230249	0.000129429	0.000358374	1.65805e-05		9.14842e-05	0.000109667	6.56206e-05	0.00043594	0.000185954
394	0.000354109	0.000260722	0.000297339	0.000208305	0.000264249	0.000250834	0.000188967	0.00019934	0.000271989	0		0.000238983	0.000247663	0.000196397	0.000222527	0.000316295	8.83949e-05	2.09868e-05	0.000349572	0.000109275	0.000222333		0.000124084	0.000141874	0.000192565	0.000370344	0.000292938	0.000347728	0.000257996	0.000173463	0.00022876	0		0.000329061	0.000254196	0.000253064	0.000411306	0.000177733	0.000332876	0.000229665	0.000128863	0.000358035	1.6576e-05		9.12885e-05	0.00010922	6.54088e-05	0.000435754	0.000184242
395	0.000353962	0.000256245	0.00029654	0.000208117	0.000263036	0.000250151	0.000188393	0.00019807	0.000269827	0		0.000233859	0.000247436	0.000195669	0.000222302	0.000315491	8.82602e-05	2.09433e-05	0.00034893	0.000109257	0.000221954		0.00012378	0.000141728	0.00019233	0.000370171	0.000291969	0.000346118	0.00025773	0.000172846	0.000226828	0		0.000328788	0.000253488	0.000252791	0.00041077	0.000177327	0.000332468	0.000229268	0.000128431	0.00035727	1.62934e-05		9.10069e-05	0.000108163	6.51837e-05	0.000434322	0.000183575
396	0.000351626	0.00025598	0.000296101	0.000207878	0.000262522	0.000249799	0.000188187	0.000196928	0.000269665	0		0.000233668	0.00024571	0.000194741	0.000221962	0.000314969	8.76743e-05	2.09282e-05	0.000348781	0.000107859	0.00022117		0.00012329	0.000141695	0.000191381	0.000368976	0.00029076	0.000345693	0.000257668	0.000171841	0.00022657	0		0.000328736	0.000253438	0.000252623	0.000410332	0.000176809	0.000331818	0.000229012	0.000128412	0.000354508	1.60826e-05		9.05477e-05	0.000107956	6.47951e-05	0.000433703	0.000183482
397	0.000351284	0.000251597	0.000295627	0.000207477	0.00026193	0.000249174	0.000187949	0.000196617	0.000269053	0		0.000233295	0.00024512	0.000194681	0.000221666	0.000314171	8.74361e-05	2.08909e-05	0.000347899	0.000107807	0.000221054		0.000122463	0.000141337	0.000191298	0.000366753	0.000289547	0.000343811	0.0002571	0.000171275	0.000225775	0		0.000328098	0.000252465	0.000252571	0.000409475	0.000176466	0.000331775	0.000228974	0.000128212	0.000352008	1.57574e-05		9.01013e-05	0.00010743	6.47547e-05	0.000432394	0.000182671
398	0.000351075	0.00024976	0.000293411	0.000207409	0.000261353	0.000248781	0.00018792	0.000195953	0.000268634	0		0.000233281	0.000244888	0.000192336	0.000221074	0.000313985	8.6462e-05	2.08813e-05	0.000346742	0.000107438	0.000220734		0.00012196	0.000141225	0.000191268	0.000365902	0.000289428	0.000343136	0.000256968	0.000170926	0.000224239	0		0.000327872	0.000252405	0.00025153	0.000408385	0.000176391	0.000331121	0.000228755	0.000127922	0.000351743	1.5403e-05		9.00541e-05	0.000107314	6.47281e-05	0.000431868	0.000182551
399	0.000349754	0.000248834	0.000293342	0.000207393	0.00026096	0.000247881	0.000187501	0.000195512	0.000267975	0		0.000233192	0.000244618	0.000191385	0.000220313	0.000313672	8.6288e-05	2.07907e-05	0.000346049	0.000107404	0.000220545		0.000121717	0.00014064	0.000190523	0.000363263	0.000286612	0.000343094	0.00025611	0.00017012	0.000224119	0		0.000326968	0.000251735	0.00025136	0.000407222	0.000176378	0.000328891	0.000228436	0.000127722	0.00035067	1.53022e-05		8.99083e-05	0.000106867	6.45482e-05	0.000430309	0.000181345
400	0.000349254	0.000248111	0.000292428	0.000206511	0.000258354	0.000246786	0.00018654	0.000194196	0.000267625	0		0.000232426	0.000243161	0.000189037	0.000220054	0.000313072	8.61147e-05	2.07014e-05	0.00034472	0.000107048	0.000220516		0.000121573	0.000139895	0.000190127	0.000363071	0.000286544	0.000338731	0.00025576	0.000169238	0.000223274	0		0.000326059	0.000251729	0.000249604	0.00040637	0.000175849	0.000327834	0.000227983	0.0001276	0.000346257	1.52685e-05		8.91417e-05	0.00010656	6.45163e-05	0.000429944	0.000180939
401	0.00034874	0.000248008	0.000291874	0.000206032	0.000258138	0.000246776	0.000186435	0.000193398	0.000267231	0		0.000232154	0.000242812	0.000188021	0.000219829	0.00031206	8.55934e-05	2.07011e-05	0.000343554	0.000106861	0.00021995		0.000121045	0.000139377	0.000189169	0.000360728	0.000285727	0.000338352	0.000255402	0.000168926	0.000222459	0		0.000325179	0.000250866	0.000249166	0.000406288	0.000175843	0.000327078	0.000227918	0.00012722	0.000346124	1.51205e-05		8.86997e-05	0.00010624	6.39959e-05	0.000429004	0.000180835
402	0.000348717	0.000246595	0.000289725	0.000205816	0.000257109	0.000245828	0.000185109	0.000193345	0.00026681	0		0.000232009	0.000242449	0.000187757	0.000219528	0.000310221	8.55175e-05	2.06945e-05	0.000342237	0.000106574	0.000219025		0.00012101	0.0001393	0.000188764	0.000358343	0.000285363	0.0003369	0.000254926	0.000168722	0.000222274	0		0.00032317	0.000250782	0.000249054	0.000404334	0.00017532	0.000325411	0.000227741	0.000126976	0.000345564	1.50914e-05		8.86824e-05	0.000105887	6.37014e-05	0.000428773	0.000178556
403	0.000347671	0.000246144	0.000288897	0.000204899	0.000256588	0.000245405	0.00018475	0.00019273	0.000266152	0		0.000231953	0.000242003	0.000187676	0.000219276	0.000310131	8.54067e-05	2.06656e-05	0.000342157	0.000106403	0.000218341		0.000120947	0.000139266	0.000188611	0.000358269	0.000283643	0.000336894	0.000253954	0.000167237	0.000221533	0		0.000321609	0.000250105	0.000249002	0.000403855	0.000174591	0.000324974	0.000227227	0.000126943	0.000345193	1.50868e-05		8.86593e-05	0.000105872	6.35433e-05	0.000428538	0.000177787
404	0.000347326	0.000245336	0.00028824	0.000204488	0.000256365	0.000242359	0.00018417	0.000191551	0.000265998	0		0.000230725	0.000241189	0.000187531	0.000218281	0.000309271	8.49538e-05	2.05715e-05	0.000340671	0.00010614	0.000218173		0.000120765	0.000139137	0.00018809	0.000358198	0.000282036	0.000336635	0.000253231	0.000167188	0.000219832	0		0.000321025	0.000247921	0.00024889	0.000403175	0.000174261	0.000324632	0.000227124	0.000126763	0.000344976	1.50151e-05		8.83615e-05	0.000105616	6.34816e-05	0.000428328	0.000177468
405	0.000347197	0.000245312	0.000288207	0.000204006	0.000256259	0.000242236	0.000184092	0.00019108	0.00026563	0		0.000230052	0.000240221	0.000186637	0.00021823	0.000308221	8.45843e-05	2.05314e-05	0.00033738	0.000106074	0.000216624		0.000120301	0.000138909	0.000188066	0.000358179	0.000280729	0.00033508	0.000252955	0.000164787	0.000219142	0		0.000320995	0.000247209	0.000248342	0.000400526	0.000174259	0.000324524	0.000226928	0.000126531	0.000342387	1.49387e-05		8.82825e-05	0.000104715	6.34306e-05	0.000426659	0.000175777
406	0.000345685	0.000245286	0.000287774	0.000202811	0.000256206	0.000240964	0.000183932	0.00019101	0.000265384	0		0.000228702	0.000239046	0.000186181	0.000218	0.000306791	8.44142e-05	2.04808e-05	0.000337285	0.000105837	0.000216447		0.000120087	0.000138438	0.000187819	0.000358069	0.000279356	0.000334855	0.000252358	0.000164619	0.000218232	0		0.000320736	0.000246054	0.000247353	0.000397185	0.000174043	0.000323535	0.000226502	0.000126364	0.000342109	1.47616e-05		8.7886e-05	0.000104368	6.32401e-05	0.000426547	0.000175768
407	0.000344362	0.000245186	0.000287663	0.000202565	0.000255035	0.000240125	0.000183829	0.000190764	0.000265041	0		0.000228524	0.000238767	0.000184615	0.000216577	0.000306326	8.38918e-05	2.03012e-05	0.00033724	0.000104984	0.000216131		0.000119686	0.000138254	0.000186674	0.000357603	0.000279051	0.000334106	0.000251184	0.000164323	0.000217893	0		0.000320175	0.000245236	0.000246419	0.000396961	0.000173623	0.000323399	0.000226176	0.000126351	0.00034163	1.41964e-05		8.74765e-05	0.000103924	6.32001e-05	0.000424207	0.000175753
408	0.000343071	0.000244194	0.000287293	0.000201849	0.000254354	0.000240006	0.000183182	0.000189008	0.000264158	0		0.000228196	0.000238532	0.000183806	0.000215962	0.00030612	8.38746e-05	2.03002e-05	0.000336668	0.000104916	0.000215333		0.000119531	0.000137211	0.000186311	0.000356144	0.00027733	0.000331097	0.00025076	0.000163102	0.000217786	0		0.000320169	0.00024341	0.000245869	0.000396147	0.000173619	0.000323148	0.000225601	0.000125913	0.000339136	1.41674e-05		8.73924e-05	0.000103702	6.31921e-05	0.00042382	0.000174665
409	0.00034242	0.00024285	0.000285516	0.000201664	0.000254247	0.000236158	0.000183132	0.000188837	0.00026399	0		0.000227328	0.000237548	0.000181471	0.000215875	0.000305937	8.37637e-05	2.02764e-05	0.000335901	0.000104421	0.000213572		0.000119442	0.0001372	0.000186127	0.000355813	0.000277057	0.000331	0.000249789	0.000161968	0.000216056	0		0.000319584	0.000243341	0.000244826	0.000395897	0.000173406	0.000320598	0.000225578	0.000125868	0.000337805	1.40193e-05		8.7213e-05	0.000103124	6.28568e-05	0.000422148	0.000174554
410	0.000342372	0.000242508	0.000285347	0.000201389	0.000253761	0.000236039	0.000182188	0.000188727	0.000263831	0		0.000226794	0.000237199	0.000180524	0.000213763	0.000305759	8.37042e-05	2.02332e-05	0.000334015	0.000104081	0.000213194		0.000118766	0.000137155	0.000185617	0.000355399	0.000277023	0.000330996	0.000249721	0.000161882	0.0002156	0		0.000319046	0.000242564	0.000244279	0.000395213	0.000171823	0.00032054	0.000225097	0.000125649	0.000337625	1.39139e-05		8.70997e-05	0.000102898	6.28409e-05	0.000420533	0.000174218
411	0.000339721	0.000242097	0.000285185	0.000201379	0.00025314	0.00023518	0.000181639	0.000188505	0.000263592	0		0.000224467	0.000236655	0.000179729	0.00021311	0.000304993	8.36974e-05	2.02032e-05	0.000333893	0.000103938	0.000212665		0.000118323	0.000136055	0.000185563	0.000354995	0.00027694	0.000330614	0.00024972	0.000161551	0.000214901	0		0.00031847	0.00024218	0.00024395	0.000394559	0.000171067	0.000320151	0.000224962	0.000125295	0.00033471	1.38848e-05		8.70044e-05	0.000102871	6.27228e-05	0.000420448	0.000173852
412	0.000339289	0.000241644	0.000283476	0.000201361	0.000252952	0.000234912	0.00018143	0.000187785	0.000262926	0		0.000224036	0.000236547	0.000173159	0.000212702	0.000304013	8.31091e-05	2.01743e-05	0.000333472	0.000103867	0.000212532		0.000117505	0.000135585	0.000184673	0.00035361	0.00027557	0.000330258	0.000247956	0.000161224	0.000214262	0		0.000317265	0.000242	0.000243014	0.00039362	0.000170669	0.000319385	0.000224827	0.000124638	0.000332471	1.38421e-05		8.69511e-05	0.000102448	6.2629e-05	0.000419104	0.000173775
413	0.000337249	0.0002401	0.000281487	0.000201142	0.00025293	0.000232591	0.000180934	0.000187775	0.000262794	0		0.000220669	0.000236032	0.000172277	0.000212377	0.000303881	8.22628e-05	2.01709e-05	0.000332037	0.000103373	0.000212069		0.000117	0.00013536	0.000184156	0.000351599	0.000274715	0.000328062	0.000246624	0.000160872	0.000213695	0		0.000316983	0.000241437	0.00024296	0.00039287	0.000170649	0.000318848	0.00022463	0.000124477	0.000328639	1.37703e-05		8.66224e-05	0.000102408	6.1967e-05	0.000418618	0.00017153
414	0.000337002	0.00023971	0.000280759	0.000199915	0.000252469	0.000230841	0.000180924	0.000187466	0.000262353	0		0.000220141	0.000235396	0.00017195	0.000212124	0.000303784	8.21201e-05	2.01393e-05	0.000329113	0.000103122	0.000211048		0.000116875	0.000135337	0.000184076	0.000350302	0.000274423	0.000327236	0.000246574	0.000159918	0.00021359	0		0.000316689	0.000239476	0.000242027	0.000392513	0.000170642	0.000318402	0.000224331	0.000124406	0.00032815	1.35931e-05		8.60285e-05	0.000102168	6.18759e-05	0.000415467	0.00017112
415	0.000333941	0.0002385	0.000278409	0.000199762	0.000252166	0.000230609	0.000179312	0.000186296	0.000262234	0		0.000216456	0.000233987	0.000169697	0.000209668	0.000302898	8.16133e-05	1.99295e-05	0.000324582	0.00010211	0.00020925		0.000116705	0.00013532	0.000183338	0.000349246	0.000270779	0.000327167	0.000245712	0.000159806	0.000213222	0		0.000315179	0.000238217	0.000242027	0.000392391	0.000170642	0.000318292	0.000224299	0.000123807	0.000327121	1.33442e-05		8.5885e-05	0.000101593	6.16237e-05	0.000412895	0.000170699
416	0.000333504	0.000237066	0.000277052	0.000199626	0.000250815	0.00023017	0.000179228	0.000186027	0.000261138	0		0.000216392	0.000233949	0.000169013	0.000207895	0.000301986	8.16117e-05	1.99215e-05	0.000321885	0.000101958	0.000208506		0.000116361	0.000135192	0.000182943	0.000349146	0.000269724	0.000326135	0.000245616	0.000159295	0.000213055	0		0.000314089	0.000238012	0.000241258	0.000391765	0.000170458	0.000316981	0.000223967	0.000123602	0.000326696	1.33151e-05		8.57066e-05	0.000100521	6.15567e-05	0.00041244	0.000170514
417	0.000330469	0.000236036	0.000276749	0.00019943	0.000250084	0.000229507	0.000178186	0.000185959	0.000260818	0		0.000214838	0.000233527	0.000168895	0.000207355	0.000301114	8.12684e-05	1.99087e-05	0.000320436	0.000101327	0.000207845		0.000115032	0.000135171	0.000182007	0.00034848	0.000269464	0.000324952	0.00024473	0.000158693	0.000212732	0		0.000313549	0.000237046	0.000240654	0.000390121	0.00017044	0.00031659	0.000223803	0.000123228	0.000325612	1.3167e-05		8.54603e-05	0.000100469	6.15433e-05	0.000412163	0.00017044
418	0.000330434	0.000236	0.000275836	0.00019777	0.000249937	0.000228578	0.000178069	0.000185711	0.000259739	0		0.000214156	0.000233496	0.000167481	0.000206948	0.000300452	8.06296e-05	1.9892e-05	0.000318234	0.000100279	0.000207774		0.000114565	0.000134943	0.00018183	0.000347539	0.000267993	0.000324375	0.000243207	0.000157394	0.000212654	0		0.000313003	0.000236247	0.000240268	0.000386754	0.000170364	0.000316323	0.000223597	0.000123195	0.000324236	1.29899e-05		8.49899e-05	0.000100469	6.13559e-05	0.000410259	0.000169437
419	0.000329465	0.000232193	0.000274679	0.000197648	0.000249934	0.000228222	0.000177702	0.00018561	0.000259534	0		0.000213226	0.000233437	0.000164899	0.000206852	0.000299647	8.01119e-05	1.98223e-05	0.0003177	0.000100042	0.00020777		0.0001142	0.000134838	0.000181735	0.000347223	0.000267587	0.000318418	0.000242143	0.000157065	0.000212604	0		0.000312686	0.000236039	0.000239388	0.000385971	0.000169169	0.000316261	0.000223556	0.000123106	0.000323503	1.27791e-05		8.44723e-05	0.000100126	6.0994e-05	0.000409775	0.000169419
420	0.000329134	0.000229897	0.000273678	0.000197123	0.000248753	0.000228157	0.000177637	0.000184991	0.000257619	0		0.000212399	0.000232328	0.000163173	0.000206683	0.000298316	8.0061e-05	1.9752e-05	0.000314944	9.95739e-05	0.000207581		0.000114083	0.000133945	0.000181078	0.000344657	0.000266959	0.000318316	0.000239705	0.000156823	0.000211736	0		0.00031223	0.00023601	0.000239004	0.000384182	0.000168445	0.000315407	0.000223546	0.000122134	0.000320982	1.24629e-05		8.4438e-05	9.99491e-05	6.07982e-05	0.000408828	0.000169145
421	0.000327648	0.00022966	0.00027348	0.000196868	0.000247184	0.000223825	0.000177224	0.000184624	0.000257361	0		0.00021196	0.000231468	0.000163122	0.000206031	0.000296916	7.97191e-05	1.97437e-05	0.000314883	9.94858e-05	0.00020668		0.000113952	0.000133611	0.000180644	0.000343972	0.000266341	0.000317459	0.000238366	0.000155664	0.000211435	0		0.000311495	0.000235557	0.000237633	0.00038414	0.000168126	0.000314354	0.000223004	0.000121863	0.000320241	1.23148e-05		8.43366e-05	9.97239e-05	6.05167e-05	0.000408052	0.000167597
422	0.000326687	0.000229588	0.000272897	0.00019671	0.000246612	0.000223723	0.00017702	0.000183789	0.000257274	0		0.000211503	0.000230862	0.000161957	0.00020561	0.00029635	7.96651e-05	1.96979e-05	0.000314362	9.94486e-05	0.000206458		0.000113912	0.000133322	0.000180192	0.000343186	0.000266216	0.000317109	0.000238128	0.000155127	0.000210766	0		0.000311375	0.000234993	0.000237248	0.000384029	0.000168	0.000314088	0.000222827	0.00012176	0.000319827	1.22812e-05		8.39512e-05	9.89357e-05	6.03156e-05	0.000407699	0.000167444
423	0.000324407	0.000227432	0.000271743	0.000196536	0.000244343	0.000223621	0.000176608	0.000182779	0.000256835	0		0.000210375	0.000230397	0.000159912	0.000205606	0.000295903	7.96317e-05	1.96307e-05	0.000313854	9.92274e-05	0.000205692		0.000113198	0.000132736	0.000180015	0.000341204	0.000265056	0.000316066	0.00023506	0.000154862	0.000210758	0		0.000309698	0.000234656	0.000237138	0.000383508	0.000166221	0.000313585	0.00022264	0.000121715	0.000317918	1.22475e-05		8.36636e-05	9.87347e-05	6.01495e-05	0.000407484	0.000166302
424	0.000323226	0.000225557	0.000270711	0.000196499	0.000244163	0.000223297	0.000175434	0.00018153	0.000254773	0		0.000209505	0.000229442	0.000159175	0.00020506	0.000295881	7.9532e-05	1.96264e-05	0.000313577	9.88725e-05	0.000204782		0.000112877	0.000132566	0.000179967	0.000340975	0.000264734	0.000314251	0.000234656	0.000154615	0.000210423	0		0.000309684	0.000233647	0.000237085	0.000383156	0.000165678	0.000311428	0.000222229	0.000121638	0.000317425	1.22094e-05		8.35941e-05	9.79891e-05	6.01228e-05	0.00040448	0.0001663
425	0.000321788	0.000224367	0.000270377	0.000195804	0.000243868	0.000223193	0.000175274	0.000180762	0.000254024	0		0.000208685	0.000228253	0.000157279	0.000204461	0.000295248	7.92464e-05	1.96195e-05	0.000312804	9.84902e-05	0.000204183		0.000112398	0.000132255	0.000179117	0.000340419	0.000263448	0.000313728	0.000234319	0.000154242	0.000209653	0		0.000309449	0.000232215	0.000236698	0.000382701	0.000165573	0.000310143	0.000222084	0.000121638	0.000315669	1.21422e-05		8.35822e-05	9.77972e-05	6.00638e-05	0.00040392	0.000164641
426	0.000320966	0.000224332	0.000269782	0.000194801	0.000243299	0.000222852	0.00017451	0.000180536	0.000253499	0		0.000208407	0.000227179	0.000155154	0.000203419	0.000294355	7.80724e-05	1.95969e-05	0.000312706	9.84262e-05	0.000203995		0.000111887	0.000131347	0.000179075	0.000339496	0.000263094	0.000312461	0.000230991	0.000153922	0.000209115	0		0.000309431	0.000232206	0.000236421	0.000382604	0.000164961	0.000308195	0.000220735	0.000120446	0.000312391	1.19986e-05		8.35161e-05	9.77608e-05	5.9895e-05	0.000403915	0.000163701
427	0.000320799	0.000223314	0.000267552	0.000194735	0.000242623	0.000220863	0.000174102	0.000180331	0.000252711	0		0.000207349	0.000227117	0.0001526	0.00020296	0.000294077	7.78826e-05	1.95834e-05	0.000311798	9.79148e-05	0.000203861		0.000111633	0.000130974	0.000178531	0.000337498	0.000262275	0.00031119	0.000230775	0.000153092	0.00020825	0		0.00030869	0.000229514	0.000233735	0.000382451	0.000163909	0.000307768	0.000220697	0.000120117	0.00031129	1.1965e-05		8.34533e-05	9.75325e-05	5.98626e-05	0.000403719	0.000162347
428	0.0003207	0.000222905	0.000267173	0.00019456	0.000242514	0.000220681	0.000173788	0.000179789	0.000252353	0		0.000206972	0.000226937	0.000152188	0.000202775	0.000293885	7.73553e-05	1.9579e-05	0.000310326	9.73093e-05	0.000203741		0.000111243	0.000130436	0.000177824	0.000336065	0.000260465	0.000309434	0.000229379	0.000152669	0.000208165	0		0.000306825	0.00022925	0.000233458	0.000380565	0.000163784	0.000307273	0.000219978	0.000120111	0.000308956	1.18596e-05		8.32766e-05	9.74262e-05	5.97689e-05	0.000403141	0.000161403
429	0.000319215	0.000222026	0.000265559	0.00019444	0.000241998	0.000219807	0.000173366	0.000179384	0.000251961	0		0.000205737	0.000223784	0.000151653	0.000202156	0.000291977	7.72718e-05	1.95221e-05	0.000310023	9.66987e-05	0.000203603		0.000111203	0.000130326	0.000177495	0.000336011	0.00026021	0.000308791	0.000227733	0.000152209	0.000207105	0		0.000306529	0.000227862	0.000233183	0.000379968	0.0001637	0.000306963	0.000219922	0.000119815	0.000308834	1.17878e-05		8.29933e-05	9.7402e-05	5.96805e-05	0.000403103	0.000161392
430	0.000318792	0.000221562	0.00026362	0.000193648	0.000241872	0.000219575	0.000173329	0.000178259	0.000250508	0		0.000204988	0.000223674	0.000151493	0.000201624	0.000290996	7.70004e-05	1.93492e-05	0.000309413	9.65137e-05	0.000203534		0.000111189	0.000130226	0.000177295	0.000336001	0.000260148	0.000306511	0.000227589	0.000152101	0.000207071	0		0.00030521	0.000227679	0.000232688	0.000379638	0.000163692	0.000306706	0.000219562	0.000119557	0.000308684	1.16443e-05		8.27719e-05	9.73072e-05	5.93724e-05	0.000402499	0.000161375
431	0.000318451	0.000220937	0.000262568	0.000191826	0.000240981	0.000219186	0.00017184	0.00017809	0.000249953	0		0.000204247	0.000223604	0.000150788	0.000201067	0.000289605	7.66909e-05	1.92572e-05	0.000306078	9.62397e-05	0.000203277		0.000110455	0.000130212	0.000177077	0.000334701	0.000258387	0.000305393	0.000227575	0.000151372	0.000206865	0		0.000304429	0.000226386	0.000231978	0.000378435	0.000162946	0.000306684	0.00021952	0.000119416	0.000308548	1.12181e-05		8.2008e-05	9.71919e-05	5.88066e-05	0.000401799	0.000161329
432	0.000316503	0.000220767	0.000261763	0.000191822	0.000240617	0.000217685	0.000171538	0.000177542	0.000248832	0		0.000203071	0.000223426	0.000149725	0.000200914	0.000288313	7.61339e-05	1.90806e-05	0.000306025	9.6181e-05	0.000203007		0.000109246	0.000130135	0.000177054	0.000334053	0.000258125	0.000303483	0.000226728	0.000151095	0.000206623	0		0.000304384	0.00022551	0.000231976	0.000376495	0.000162831	0.000306478	0.000219501	0.000119178	0.000306877	0		8.12088e-05	9.70334e-05	5.87933e-05	0.000399688	0.000160226
433	0.000315983	0.000220341	0.000261418	0.000191497	0.000240476	0.000217239	0.000171152	0.000177474	0.000248505	0		0.000203003	0.000221493	0.000149265	0.000200857	0.000287297	7.59295e-05	1.8968e-05	0.000304823	9.5991e-05	0.00020276		0.000109154	0.000129976	0.000177039	0.000332721	0.000257513	0.000301666	0.000225527	0.000150912	0.000205787	0		0.000303968	0.000225357	0.000231867	0.000375162	0.000162743	0.000306246	0.000219314	0.000119056	0.000304295	0		8.09693e-05	9.68324e-05	5.85868e-05	0.000398432	0.000159783
434	0.000314073	0.000219771	0.00026003	0.000191348	0.000239127	0.000217075	0.0001708	0.000177142	0.000248174	0		0.000202622	0.000221107	0.000149044	0.00019912	0.00028581	7.5874e-05	1.89072e-05	0.000304779	9.58655e-05	0.000202421		0.000109138	0.000129625	0.000177015	0.000332302	0.000256826	0.000301533	0.000224701	0.000150876	0.000205534	0		0.000302193	0.000224834	0.000231428	0.000374985	0.000162728	0.00030613	0.000219305	0.000118804	0.000302858	0		8.0965e-05	9.65956e-05	5.85331e-05	0.000398181	0.000159142
435	0.000313632	0.000218948	0.000258713	0.000191324	0.00023891	0.000217009	0.000170544	0.000176885	0.000247961	0		0.000202454	0.00022064	0.000148945	0.0001982	0.00028291	7.53485e-05	1.88512e-05	0.000303493	9.50739e-05	0.000202414		0.000108627	0.000129129	0.000176893	0.000331701	0.000256608	0.000299904	0.000224647	0.000150144	0.000204054	0		0.000300524	0.000224346	0.000231262	0.000373876	0.000162617	0.000305147	0.000218437	0.000118624	0.000302264	0		8.06973e-05	9.65677e-05	5.83804e-05	0.000395259	0.000158346
436	0.000313584	0.000217627	0.000257894	0.000190856	0.000238557	0.000216881	0.000170324	0.00017637	0.000247821	0		0.000201451	0.000220534	0.00014867	0.000197399	0.000282663	7.42848e-05	1.88437e-05	0.000301592	9.45518e-05	0.000202085		0.000108551	0.000129035	0.000176038	0.000330821	0.000255969	0.000299099	0.000224358	0.000150074	0.000203951	0		0.00030032	0.000224251	0.000229999	0.000373719	0.000162074	0.000304502	0.00021825	0.000118341	0.000300681	0		8.05565e-05	9.61693e-05	5.82463e-05	0.000395068	0.000157424
437	0.000311823	0.000217378	0.000257611	0.000190124	0.00023779	0.000216178	0.000169894	0.000176155	0.000246939	0		0.00020043	0.00022017	0.000146815	0.000196888	0.000282632	7.37474e-05	1.87688e-05	0.000301499	9.43837e-05	0.000202055		0.000108366	0.000128932	0.000175798	0.000329992	0.000255235	0.000298245	0.00022312	0.000148926	0.000202519	0		0.000299903	0.000224129	0.000228626	0.000373496	0.000161997	0.000303638	0.000216437	0.000118122	0.000300225	0		8.04483e-05	9.60169e-05	5.69865e-05	0.000394969	0.000157252
438	0.000310703	0.000216899	0.000256722	0.000189735	0.000237737	0.000215539	0.000169874	0.0001761	0.000246623	0		0.000199836	0.000220156	0.000146643	0.000195555	0.000282546	7.24781e-05	1.8738e-05	0.000301325	9.40459e-05	0.000201382		0.000107093	0.000128073	0.000175576	0.000328757	0.000254349	0.000297983	0.000221377	0.000148847	0.000200641	0		0.000299107	0.000223584	0.00022802	0.000373485	0.000161859	0.000303604	0.000216269	0.000118083	0.000299835	0		7.99582e-05	9.59228e-05	5.68524e-05	0.000394654	0.000157078
439	0.000309748	0.000216543	0.000256429	0.000189357	0.000236891	0.000215444	0.000169452	0.000175951	0.000246147	0		0.000199507	0.00021955	0.000144594	0.000194564	0.000281868	7.2349e-05	1.87337e-05	0.000298425	9.39248e-05	0.000201176		0.000106718	0.000128005	0.000174626	0.000327236	0.000253129	0.000297664	0.000220623	0.00014805	0.000200527	0		0.000299008	0.000222899	0.000227584	0.000373341	0.000161785	0.000302397	0.00021625	0.000117781	0.000298833	0		7.94192e-05	9.57309e-05	5.68391e-05	0.000393608	0.000156214
440	0.000309111	0.000214869	0.000255849	0.000188182	0.000236679	0.000214961	0.000169382	0.000175297	0.000245125	0		0.000198595	0.000218979	0.000144243	0.00019377	0.00028061	7.2142e-05	1.8688e-05	0.00029772	9.39227e-05	0.000200942		0.000106503	0.000126398	0.000174624	0.000327041	0.000252541	0.000297296	0.000220055	0.000147948	0.00019911	0		0.000298297	0.000221674	0.000227363	0.000370847	0.000161363	0.000301822	0.000215905	0.000117684	0.000296951	0		7.93402e-05	9.54389e-05	5.63511e-05	0.000393515	0.000156108
441	0.000308769	0.000214537	0.000255796	0.000187464	0.000235526	0.000214822	0.000169341	0.000175249	0.000244359	0		0.00019839	0.000218129	0.000143377	0.000193191	0.000280341	7.14951e-05	1.86326e-05	0.000295963	9.36731e-05	0.000200125		0.000106442	0.000126297	0.000173997	0.000325768	0.000251882	0.000297007	0.000219943	0.000147376	0.000198945	0		0.000297652	0.000221555	0.000226594	0.000370552	0.000161027	0.000299714	0.000215741	0.000117426	0.000296608	0		7.91102e-05	9.50825e-05	5.62467e-05	0.000392913	0.000155641
442	0.000308529	0.000214445	0.000255026	0.000186993	0.000235401	0.000214728	0.000169304	0.000175029	0.000244103	0		0.00019825	0.000217883	0.000143202	0.000192648	0.000280121	7.05439e-05	1.86179e-05	0.000295942	9.36575e-05	0.000199563		0.000106362	0.000125967	0.000173478	0.000324842	0.000250372	0.000295579	0.000219798	0.000146134	0.000198756	0		0.00029609	0.000220059	0.000226539	0.000368756	0.000160738	0.000299039	0.00021491	0.000117266	0.000296071	0		7.89599e-05	9.42943e-05	5.55766e-05	0.00039291	0.000155541
443	0.000308003	0.00021387	0.000255013	0.000186444	0.00023535	0.000212973	0.000169249	0.000174973	0.000243971	0		0.000196343	0.000217105	0.000142739	0.000192127	0.000280028	7.05418e-05	1.85059e-05	0.000294004	9.32166e-05	0.000198858		0.000106125	0.000125885	0.00017342	0.000324057	0.000249841	0.000294412	0.000219329	0.000145931	0.000197448	0		0.000295627	0.000219543	0.000225165	0.000368386	0.000160617	0.000298976	0.000214854	0.000117149	0.000295537	0		7.85213e-05	9.40387e-05	5.5169e-05	0.000391204	0.00015459
444	0.000307384	0.000213605	0.000254989	0.000185869	0.000234522	0.000212731	0.000168699	0.000174659	0.000243828	0		0.000194926	0.000215485	0.000142561	0.000191844	0.000278162	7.03798e-05	1.85046e-05	0.00029335	9.3098e-05	0.000197851		0.0001061	0.000125559	0.000173307	0.000323297	0.000249643	0.000293335	0.000218277	0.000145711	0.000196965	0		0.000295339	0.000217523	0.000224891	0.000366765	0.000160498	0.00029887	0.00021469	0.000117047	0.000295065	0		7.83324e-05	9.39901e-05	5.51663e-05	0.000390911	0.000154398
445	0.000305782	0.00021287	0.000254338	0.000185684	0.000234214	0.000212461	0.000168013	0.000174265	0.000243705	0		0.000194889	0.000215236	0.000142342	0.000191808	0.000275114	6.96974e-05	1.84755e-05	0.000291703	9.27453e-05	0.000197763		0.000106033	0.000125339	0.000172406	0.000322703	0.000249522	0.00029286	0.000218234	0.000145703	0.000195949	0		0.000295248	0.000217079	0.000222911	0.000366699	0.000160188	0.000298432	0.000214327	0.000116989	0.000294678	0		7.82758e-05	9.38657e-05	5.50002e-05	0.000390711	0.000153956
446	0.000305749	0.000212406	0.000252551	0.000184992	0.000233889	0.000212378	0.000167833	0.000174086	0.000243606	0		0.000193669	0.000214815	0.000141381	0.000190485	0.00027378	6.91037e-05	1.84668e-05	0.000289814	9.27266e-05	0.000197573		0.000105963	0.000124696	0.000172184	0.00032267	0.000248716	0.000292413	0.000217997	0.000145302	0.000195539	0		0.000294846	0.000216975	0.000222585	0.000365901	0.00016008	0.000297337	0.000214251	0.000116975	0.000294399	0		7.81951e-05	9.35183e-05	5.49465e-05	0.000390386	0.00015384
447	0.00030441	0.00021227	0.000252451	0.000184497	0.000233786	0.000212318	0.000167706	0.000173285	0.000243495	0		0.000192858	0.000214543	0.000140907	0.000189957	0.000272143	6.86933e-05	1.84113e-05	0.000289371	9.26485e-05	0.00019708		0.00010521	0.00012463	0.000171059	0.000322352	0.00024826	0.000292053	0.000217181	0.000144211	0.000195183	0		0.00029264	0.000216634	0.000222532	0.000365685	0.000159984	0.00029678	0.000214065	0.000116725	0.000294104	0		7.81574e-05	9.32718e-05	5.48928e-05	0.000388193	0.000152994
448	0.000303993	0.000211972	0.000252016	0.000183524	0.000233373	0.000212188	0.000167463	0.000173147	0.000241975	0		0.000189678	0.000214188	0.000140055	0.000189894	0.00027107	6.83204e-05	1.83738e-05	0.00028918	9.24543e-05	0.000196465		0.000104797	0.000124382	0.000170947	0.000321397	0.000247416	0.00029205	0.00021623	0.000144025	0.000194805	0		0.000292262	0.000215285	0.000222038	0.00036451	0.00015977	0.000296674	0.000213481	0.000116377	0.00029069	0		7.80956e-05	9.27636e-05	5.48795e-05	0.000388024	0.000152445
449	0.000303882	0.000210402	0.000251998	0.000183521	0.000233365	0.000211645	0.000166044	0.000172933	0.00024087	0		0.000189572	0.000213604	0.000138928	0.000188507	0.000271068	6.83059e-05	1.82107e-05	0.000287643	9.24033e-05	0.000195781		0.000104444	0.000123877	0.000170711	0.000321048	0.000247019	0.000291632	0.000215974	0.00014391	0.000194465	0		0.00029095	0.000213622	0.000221322	0.000363351	0.000158704	0.000296412	0.000213163	0.000116196	0.000290336	0		7.773e-05	9.27545e-05	5.48395e-05	0.000387869	0.000152031
450	0.000303146	0.000210244	0.000251926	0.000181936	0.000232783	0.000210797	0.000165529	0.000171765	0.000240114	0		0.000189122	0.000212794	0.000138372	0.000187903	0.000269972	6.79104e-05	1.81454e-05	0.000286582	9.23932e-05	0.000195596		0.000103985	0.000123876	0.000169473	0.000320458	0.000245389	0.000291164	0.000213488	0.000143704	0.000193646	0		0.000289956	0.000213428	0.000220499	0.000362622	0.0001586	0.000292282	0.000212855	0.00011608	0.000290221	0		7.76706e-05	9.25292e-05	5.48071e-05	0.000387332	0.000151725
451	0.000302454	0.000210102	0.000251753	0.00018181	0.000232661	0.000209506	0.000165355	0.000171282	0.000239387	0		0.000189046	0.000212491	0.000137887	0.000187165	0.000269675	6.76002e-05	1.80265e-05	0.000286261	9.19455e-05	0.000195562		0.000103913	0.000123457	0.000169136	0.000320041	0.00024523	0.000290225	0.000213079	0.000143192	0.000193044	0		0.000289911	0.000213238	0.000220333	0.000362198	0.000158493	0.000291197	0.000212752	0.000115997	0.000288376	0		7.75685e-05	9.2021e-05	5.4724e-05	0.000386726	0.000151076
452	0.000302353	0.000209492	0.000251505	0.000180996	0.000232334	0.000209298	0.000165026	0.000171171	0.000237556	0		0.000188254	0.000211426	0.000137636	0.000186834	0.000268279	6.70564e-05	1.80156e-05	0.000285531	9.10051e-05	0.000195425		0.000103611	0.000123213	0.00016906	0.00031886	0.000244088	0.00029013	0.000212566	0.000142833	0.000192079	0		0.000289152	0.000212027	0.000219452	0.000360761	0.000158491	0.000290043	0.000212635	0.0001157	0.000287717	0		7.74603e-05	9.19906e-05	5.45713e-05	0.00038616	0.000148458
453	0.000302115	0.000208505	0.000250825	0.000180433	0.000232333	0.000209219	0.000164898	0.000170601	0.000236387	0		0.000187242	0.000208479	0.000136996	0.000186811	0.000266993	6.67624e-05	1.78499e-05	0.000284769	9.0672e-05	0.000194874		0.000103417	0.000123183	0.00016869	0.000318143	0.000244041	0.000289925	0.000212301	0.000142774	0.00019168	0		0.000288516	0.000209981	0.000219343	0.000360492	0.000158079	0.00028968	0.000211971	0.000115662	0.000286392	0		7.72029e-05	9.17775e-05	5.44558e-05	0.000384913	0.000147882
454	0.000301741	0.000208058	0.000250788	0.000180415	0.000231823	0.000206234	0.00016469	0.000169787	0.000234245	0		0.000186111	0.000208034	0.000136464	0.000186509	0.00026679	6.58748e-05	1.77514e-05	0.000284632	9.0447e-05	0.000194489		0.00010339	0.000123171	0.000168657	0.000317478	0.000243964	0.000289172	0.000211816	0.000141816	0.000191486	0		0.000288448	0.000209459	0.00021918	0.000359503	0.00015796	0.00028966	0.000211897	0.000115495	0.000282312	0		7.70879e-05	9.16439e-05	5.43701e-05	0.000384745	0.000147867
455	0.000301472	0.000207262	0.000250545	0.000179633	0.000231254	0.000205391	0.000164448	0.000169674	0.000234188	0		0.000185605	0.000208002	0.000136203	0.000185571	0.000266496	6.38165e-05	1.75319e-05	0.000282862	9.04093e-05	0.000194282		0.000103338	0.000123168	0.000168062	0.000316947	0.000241811	0.000288848	0.000211012	0.000141747	0.000191474	0		0.000288318	0.000208329	0.00021885	0.000359262	0.000157243	0.000289485	0.000211879	0.000115365	0.000282159	0		7.69505e-05	9.1531e-05	5.42951e-05	0.000384297	0.000147832
456	0.000301343	0.000206117	0.000250264	0.000179082	0.00023116	0.000202724	0.000164348	0.000169593	0.000234153	0		0.000185415	0.00020733	0.000135844	0.000184097	0.00026642	6.36155e-05	1.75218e-05	0.000282606	9.01308e-05	0.000194223		0.000102999	0.000122611	0.000167232	0.000315195	0.000240365	0.000287642	0.000211	0.000141417	0.000190733	0		0.00028797	0.000207215	0.000218849	0.000357757	0.000157226	0.000289437	0.000211626	0.000115282	0.000281585	0		7.63454e-05	9.14763e-05	5.42791e-05	0.000383239	0.000147816
457	0.000301218	0.000205838	0.00024951	0.000178322	0.00023106	0.000202382	0.000164085	0.000169485	0.000233335	0		0.000183372	0.000207055	0.00013467	0.000183821	0.000266139	6.34677e-05	1.74885e-05	0.00028181	9.0008e-05	0.0001937		0.000102978	0.000122504	0.00016652	0.000315125	0.000238733	0.000287375	0.000210576	0.000141317	0.000190348	0		0.000287825	0.000206931	0.000218576	0.000357422	0.000157134	0.000289374	0.000211626	0.000115224	0.000281558	0		7.60072e-05	9.14369e-05	5.42147e-05	0.000380153	0.000147214
458	0.000301177	0.000205745	0.000249096	0.000177016	0.000228451	0.000201686	0.000164055	0.000169443	0.000232933	0		0.0001832	0.00020667	0.000134163	0.000183415	0.000265141	6.34452e-05	1.7428e-05	0.00027944	8.94993e-05	0.000193247		0.000102904	0.000121721	0.00016583	0.000314687	0.000238387	0.000287064	0.000210258	0.000139121	0.000189829	0		0.000287706	0.000205663	0.000218466	0.000356884	0.000156919	0.000289238	0.000211187	0.000115179	0.000280678	0		7.58956e-05	9.12055e-05	5.41023e-05	0.000379828	0.00014716
459	0.000301121	0.00020489	0.000248997	0.000176535	0.000228189	0.000200861	0.000164017	0.000169422	0.00023161	0		0.000182331	0.000206618	0.000133211	0.000183146	0.000264857	6.33904e-05	1.74153e-05	0.000277974	8.9489e-05	0.000192354		0.000102259	0.000121623	0.000165687	0.000314681	0.000236468	0.000287057	0.000210195	0.00013878	0.000189504	0		0.000287227	0.000204479	0.000217861	0.000356377	0.000155638	0.000288681	0.000210926	0.000114966	0.000280339	0		7.54811e-05	9.10683e-05	5.40726e-05	0.000379501	0.000147132
460	0.000300134	0.000204253	0.00024879	0.000176306	0.000227587	0.000199965	0.000163206	0.000168949	0.000230388	0		0.000181974	0.000206135	0.000132441	0.000183125	0.0002636	6.28347e-05	1.73683e-05	0.000275575	8.92873e-05	0.000191658		0.0001011	0.00012128	0.000164782	0.000314282	0.0002352	0.000286602	0.000210079	0.000137889	0.000189467	0		0.000287068	0.00020402	0.000217806	0.000356224	0.000155527	0.000288192	0.000210548	0.000114889	0.000280067	0		7.53841e-05	9.09287e-05	5.39709e-05	0.000378317	0.000146785
461	0.000300112	0.000204239	0.000248257	0.000175814	0.000227328	0.000199619	0.000163175	0.000168667	0.000230171	0		0.000181185	0.000205446	0.000131571	0.000183054	0.000263544	6.27237e-05	1.72424e-05	0.000275468	8.92509e-05	0.000191556		0.000101018	0.000121123	0.000164591	0.000313979	0.000235191	0.000286253	0.000209481	0.000135237	0.000189305	0		0.000285909	0.000203705	0.000217094	0.000356202	0.000155345	0.000287446	0.000210211	0.00011485	0.000279897	0		7.50038e-05	9.05297e-05	5.38528e-05	0.000378087	0.000145584
462	0.000300101	0.00020353	0.000248118	0.000175682	0.000226551	0.000199596	0.000163033	0.000168362	0.000228821	0		0.000180429	0.000204154	0.000131512	0.000182476	0.000262515	6.25876e-05	1.72422e-05	0.000274086	8.91854e-05	0.000191422		0.000100603	0.000120782	0.000164542	0.000312899	0.000234288	0.000285805	0.000208711	0.000134783	0.000189002	0		0.000285696	0.000203667	0.000216984	0.000355957	0.000155111	0.000287397	0.000210178	0.000114548	0.000278209	0		7.48037e-05	9.01952e-05	5.38421e-05	0.000377793	0.000145582
463	0.000299778	0.00020288	0.000247071	0.000175463	0.000226166	0.000199432	0.000162787	0.000168183	0.000228645	0		0.000180212	0.000203821	0.000131138	0.000182408	0.000261152	6.23597e-05	1.72036e-05	0.000273371	8.9176e-05	0.000190606		9.98783e-05	0.000120721	0.000164499	0.000312628	0.000233906	0.000285734	0.000207576	0.000134751	0.000188841	0		0.00028559	0.000202682	0.000216544	0.000353625	0.000155	0.000287144	0.000210169	0.000114528	0.000277268	0		7.46416e-05	9.00701e-05	5.3716e-05	0.000377067	0.000145481
464	0.000299669	0.000202844	0.000246169	0.000175323	0.00022612	0.000198482	0.000162452	0.000168172	0.000228111	0		0.000179999	0.000202856	0.000129739	0.000181882	0.000261094	6.2262e-05	1.7032e-05	0.000273361	8.91119e-05	0.000189492		9.97092e-05	0.000119254	0.000164486	0.000312423	0.000233597	0.000284866	0.000207271	0.000134731	0.000188294	0		0.000284278	0.000201767	0.000216542	0.00035356	0.000154808	0.00028713	0.000209898	0.000114445	0.000277101	0		7.4415e-05	8.98448e-05	5.34882e-05	0.000375681	0.000144677
465	0.000298513	0.00020039	0.000245135	0.000175104	0.000225172	0.000197741	0.000161899	0.000168145	0.000228093	0		0.000179762	0.000202755	0.000129335	0.000181742	0.000260796	6.18471e-05	1.69719e-05	0.000272737	8.9074e-05	0.000188787		9.9657e-05	0.000118914	0.000164394	0.000311498	0.000233355	0.000284687	0.000206919	0.000134684	0.000188205	0		0.000284157	0.000201767	0.000216159	0.000353253	0.000154705	0.000286985	0.000209772	0.000114393	0.000276143	0		7.42854e-05	8.98114e-05	5.34563e-05	0.000375115	0.000144553
466	0.000298305	0.000199996	0.000245034	0.000174816	0.000225098	0.000197627	0.000161611	0.000168049	0.000227787	0		0.000179664	0.000202635	0.000129015	0.000181704	0.000260401	6.15596e-05	1.69325e-05	0.000272203	8.90123e-05	0.000188002		9.91516e-05	0.000118896	0.000163826	0.000309154	0.000232682	0.000283957	0.000205889	0.000134318	0.000187682	0		0.000283679	0.000201206	0.000215885	0.000352927	0.000154691	0.00028556	0.000209772	0.000114188	0.000275341	0		7.42647e-05	8.92759e-05	5.33755e-05	0.000374436	0.000144313
467	0.00029509	0.00019941	0.00024444	0.000174717	0.000224793	0.000197447	0.000160203	0.000165835	0.000227234	0		0.000178537	0.000202624	0.000128382	0.000180404	0.000260291	6.04858e-05	1.69069e-05	0.000271522	8.86863e-05	0.000187933		9.90481e-05	0.000118867	0.000163625	0.000308738	0.000232243	0.000283787	0.000205235	0.00013407	0.000186505	0		0.000283618	0.000201036	0.000215666	0.000352024	0.000154494	0.000285511	0.000209356	0.000114124	0.00027316	0		7.42518e-05	8.91605e-05	5.33679e-05	0.000374141	0.000143805
468	0.000294143	0.000199121	0.000244309	0.000174011	0.000224608	0.000196987	0.000160186	0.000165297	0.000227159	0		0.000178295	0.000202035	0.000127579	0.000179614	0.000259795	6.02182e-05	1.68933e-05	0.00027139	8.85947e-05	0.000187901		9.85349e-05	0.000118809	0.000163586	0.000308103	0.000231254	0.000283096	0.000204527	0.000133908	0.000186153	0		0.000283482	0.000199488	0.000214019	0.000352024	0.000154066	0.000285405	0.000209286	0.00011411	0.000272746	0		7.41806e-05	8.90718e-05	5.33115e-05	0.000372341	0.000143801
469	0.000293115	0.000198788	0.000243963	0.000173984	0.000224494	0.0001957	0.000160001	0.000165243	0.000227053	0		0.000177747	0.000201424	0.000127453	0.000179299	0.000259325	6.00404e-05	1.68722e-05	0.000270976	8.85194e-05	0.000187144		9.80309e-05	0.000118762	0.000163373	0.000307266	0.000230949	0.000278981	0.000203773	0.000133637	0.000186082	0		0.000282785	0.000199453	0.000213634	0.000351757	0.000154064	0.000284822	0.000208753	0.000113994	0.00027064	0		7.39428e-05	8.88739e-05	5.27538e-05	0.00037183	0.000143548
470	0.000292106	0.00019782	0.000243702	0.000173835	0.000223511	0.00019516	0.00015972	0.000164777	0.00022679	0		0.000177341	0.000200731	0.000125669	0.00017831	0.000258826	5.98215e-05	1.6819e-05	0.000270726	8.72202e-05	0.000187097		9.77849e-05	0.000118673	0.000163361	0.000306326	0.000230913	0.000278799	0.000203246	0.000133046	0.000186029	0		0.000282035	0.000198911	0.000213466	0.000351717	0.000154062	0.000284614	0.000208585	0.000113653	0.000270198	0		7.38004e-05	8.82837e-05	5.25957e-05	0.000371623	0.000143116
471	0.000290506	0.000196794	0.000242683	0.000173473	0.000222704	0.000194445	0.000159319	0.000164676	0.000226185	0		0.000176904	0.0001999	0.000124726	0.000177727	0.000258724	5.94868e-05	1.68041e-05	0.000270272	8.70181e-05	0.000186791		9.73186e-05	0.000118637	0.000163007	0.000306062	0.000230847	0.000278733	0.000202822	0.000131304	0.000185694	0		0.000281002	0.000198754	0.000213305	0.000350917	0.000154047	0.000283674	0.000208464	0.000113634	0.00026978	0		7.37729e-05	8.81623e-05	5.22928e-05	0.00037122	0.00014198
472	0.000290424	0.00019671	0.000242269	0.000173396	0.000222582	0.000194409	0.000158974	0.00016442	0.000226015	0		0.000175218	0.000199897	0.000123648	0.000177341	0.00025853	5.90659e-05	1.67681e-05	0.00026964	8.69278e-05	0.000186705		9.72607e-05	0.000118012	0.000162954	0.000305756	0.00023056	0.000277735	0.000201954	0.000131119	0.000185552	0		0.000280866	0.000198745	0.000213083	0.000350891	0.000153623	0.000283379	0.000208278	0.000113531	0.000269699	0		7.3742e-05	8.79242e-05	5.22365e-05	0.000370685	0.000141812
473	0.000290333	0.000195985	0.00024154	0.00017302	0.000221852	0.000193909	0.000158744	0.000163663	0.000224899	0		0.000174636	0.000199006	0.000122889	0.000176597	0.000257903	5.89443e-05	1.66966e-05	0.000266784	8.68587e-05	0.000184792		9.71407e-05	0.000117834	0.00016283	0.000304276	0.000230206	0.000277694	0.000201305	0.000130029	0.00018419	0		0.00028007	0.000197411	0.000212645	0.00035016	0.000153428	0.000282938	0.000208072	0.000113112	0.000269566	0		7.36338e-05	8.75806e-05	5.20677e-05	0.000370446	0.000140886
474	0.000289894	0.000195805	0.000241228	0.000172236	0.000221623	0.000193467	0.000158691	0.000163136	0.00022386	0		0.000174225	0.000197838	0.000122792	0.000175634	0.000257862	5.88743e-05	1.66567e-05	0.000266246	8.67419e-05	0.0001842		9.67895e-05	0.000117129	0.000162713	0.000303899	0.000229644	0.000273902	0.000198965	0.000129218	0.000184114	0		0.000279858	0.000196992	0.000212426	0.000349985	0.000153104	0.000282318	0.000207974	0.000112996	0.000268459	0		7.35154e-05	8.73432e-05	5.11401e-05	0.000370033	0.000140774
475	0.000286204	0.000195792	0.000240182	0.000172021	0.000221365	0.000192697	0.000157613	0.00016261	0.000223249	0		0.000174134	0.00019783	0.000122167	0.000175485	0.000257676	5.85958e-05	1.65828e-05	0.000266072	8.65891e-05	0.000184133		9.65943e-05	0.000116674	0.000162396	0.000302603	0.000229471	0.000273641	0.000197771	0.000129167	0.000183888	0		0.000278782	0.000195698	0.000211164	0.000349556	0.000152571	0.000282099	0.000207661	0.000112797	0.000268017	0		7.33506e-05	8.68653e-05	5.10331e-05	0.000369679	0.000140085
476	0.000285555	0.000195653	0.000240103	0.000171664	0.000221079	0.000192687	0.000157584	0.000162527	0.000222936	0		0.000171268	0.000197692	0.000122036	0.000174287	0.000257186	5.81542e-05	1.65814e-05	0.000265766	8.65635e-05	0.000184094		9.64225e-05	0.000116532	0.000162326	0.000302054	0.000229379	0.000273114	0.000194646	0.000129141	0.000183685	0		0.000278721	0.000195418	0.00021094	0.000348938	0.000152473	0.000280093	0.000207006	0.000112622	0.000265989	0		7.33163e-05	8.68015e-05	5.07058e-05	0.000368939	0.000139898
477	0.000285413	0.000195078	0.000240075	0.000171629	0.000221011	0.000189622	0.000157367	0.000162127	0.000222743	0		0.00017022	0.000197564	0.000121376	0.000173781	0.000256948	5.74589e-05	1.65799e-05	0.000265472	8.65268e-05	0.000182933		9.63122e-05	0.000116461	0.000161426	0.000300675	0.000229232	0.000272302	0.000193358	0.000128253	0.000183621	0		0.000278622	0.0001946	0.000206276	0.000348669	0.000152375	0.000279923	0.000206844	0.000112584	0.000265772	0		7.32553e-05	8.62539e-05	5.06228e-05	0.000368814	0.000139582
478	0.000284707	0.000194817	0.000239238	0.000171476	0.000220292	0.000189387	0.000156865	0.000162126	0.00022203	0		0.000170023	0.000197086	0.000120837	0.000173667	0.000256115	5.74552e-05	1.64952e-05	0.000264672	8.61827e-05	0.000182871		9.60433e-05	0.000115594	0.000161395	0.000300146	0.000228856	0.000272093	0.000193226	0.000126135	0.00018353	0		0.000278426	0.00019244	0.00020611	0.000348421	0.000152368	0.000279816	0.00020575	0.000112584	0.000265568	0		7.3124e-05	8.60438e-05	5.05744e-05	0.000367838	0.000139248
479	0.000284592	0.000194813	0.000239057	0.000170939	0.000219946	0.000189344	0.00015645	0.000161966	0.000221684	0		0.000170007	0.000197057	0.00012071	0.000173238	0.000255594	5.74168e-05	1.6495e-05	0.00026422	8.61429e-05	0.000182737		9.5908e-05	0.00011531	0.000161152	0.000299216	0.000227592	0.000271499	0.000190883	0.000126042	0.000182664	0		0.000277553	0.000191969	0.000206055	0.000348032	0.000151957	0.000279089	0.000205162	0.000112526	0.00026531	0		7.31016e-05	8.58124e-05	5.03413e-05	0.00036765	0.000139124
480	0.000284008	0.000194607	0.000239026	0.000170708	0.000219389	0.000188531	0.000156361	0.000161639	0.000221553	0		0.000169925	0.000196949	0.000120598	0.000172635	0.000255566	5.72175e-05	1.64473e-05	0.000263776	8.5926e-05	0.000182592		9.58158e-05	0.000115298	0.000160947	0.000298453	0.000227234	0.000271397	0.000190798	0.000125693	0.000182074	0		0.000277158	0.000191417	0.000206054	0.000347373	0.000151946	0.000278837	0.00020468	0.000112359	0.000262983	0		7.30545e-05	8.55568e-05	5.03333e-05	0.00036763	0.000137945
481	0.000283881	0.000193772	0.000238518	0.000170595	0.00021937	0.000188527	0.000156147	0.000161144	0.00022154	0		0.000169626	0.000196587	0.000120338	0.000172186	0.000255325	5.70666e-05	1.64081e-05	0.00026279	8.56486e-05	0.000182113		9.56379e-05	0.000114855	0.000160461	0.000297695	0.000226661	0.00027134	0.000190633	0.000125189	0.000181948	0		0.000275908	0.000191226	0.00020578	0.000346951	0.000151846	0.000278672	0.000204466	0.000112287	0.000262837	0		7.2991e-05	8.54991e-05	5.02609e-05	0.000365482	0.000136218
482	0.000283523	0.000193585	0.000238424	0.000170496	0.000219252	0.000188341	0.00015446	0.000160093	0.000221408	0		0.000168382	0.000196474	0.00011921	0.000170459	0.000255018	5.61311e-05	1.63543e-05	0.00026141	8.55939e-05	0.000181658		9.53239e-05	0.000114304	0.000159802	0.000297503	0.000226508	0.000269366	0.000190378	0.00012447	0.000181462	0		0.000275855	0.00019088	0.000205067	0.000346906	0.000151622	0.000278256	0.000204358	0.000111824	0.000262701	0		7.27258e-05	8.52799e-05	5.01055e-05	0.000365398	0.000135058
483	0.000282809	0.000193508	0.000238314	0.000169231	0.000219205	0.000188322	0.000154428	0.000159603	0.00022111	0		0.000166955	0.000196334	0.000118447	0.00017044	0.00025495	5.55387e-05	1.62862e-05	0.000260413	8.5032e-05	0.000181601		9.5261e-05	0.000113586	0.000159697	0.000296426	0.000226283	0.000269202	0.000189987	0.000124202	0.000181252	0		0.000275514	0.000190874	0.0002049	0.000346621	0.000151405	0.000277776	0.000204335	0.000111786	0.000262269	0		7.26708e-05	8.49629e-05	5.00357e-05	0.000364786	0.000135002
484	0.000282518	0.000193411	0.000236091	0.000168491	0.000219203	0.000188153	0.0001544	0.000159146	0.000219453	0		0.000166109	0.000196236	0.000118338	0.000170349	0.000254416	5.51246e-05	1.6257e-05	0.000260311	8.49114e-05	0.000181365		9.52538e-05	0.000113342	0.00015966	0.000295525	0.00022563	0.00026908	0.000189858	0.000123785	0.00018082	0		0.000275279	0.000190219	0.000204735	0.000345691	0.000150974	0.000277116	0.000204023	0.000111766	0.000261464	0		7.24476e-05	8.46071e-05	4.9966e-05	0.000363515	0.0001346
485	0.000281675	0.00019296	0.000236048	0.000168303	0.000217839	0.000187708	0.000154097	0.000159115	0.000219076	0		0.000165721	0.000195758	0.000118291	0.000170142	0.000253596	5.50283e-05	1.6257e-05	0.000259473	8.46494e-05	0.00018096		9.46852e-05	0.000113032	0.000159139	0.000295236	0.000223155	0.00026856	0.000189504	0.000122293	0.00018008	0		0.000275158	0.000189973	0.000204298	0.000344759	0.000150915	0.000274843	0.000203812	0.000111747	0.000261209	0		7.23523e-05	8.45312e-05	4.97999e-05	0.000362158	0.000134169
486	0.000280911	0.000192772	0.000236029	0.000168145	0.000217459	0.000187663	0.000153706	0.000159093	0.000217009	0		0.000164029	0.000195576	0.000118169	0.000169969	0.000252999	5.47611e-05	1.62397e-05	0.000258852	8.45221e-05	0.000180504		9.41245e-05	0.000112931	0.000158989	0.000294943	0.000222742	0.000267462	0.000189274	0.000121828	0.000179646	0		0.000274361	0.00018952	0.000203912	0.000343749	0.000150669	0.000273239	0.000203532	0.000111708	0.000260768	0		7.22149e-05	8.41815e-05	4.97058e-05	0.000361435	0.000133979
487	0.000280504	0.000191611	0.00023586	0.000167836	0.00021737	0.000187377	0.000152297	0.000158943	0.000216204	0		0.000163586	0.000195138	0.000117843	0.000169856	0.000251996	5.47118e-05	1.62314e-05	0.000257272	8.44466e-05	0.000180336		9.37768e-05	0.000112069	0.000158692	0.000294565	0.000221881	0.000266965	0.000188304	0.000120851	0.00017952	0		0.000274127	0.000188648	0.000202539	0.000343504	0.000150449	0.000273088	0.000203481	0.000111689	0.000260435	0		7.16064e-05	8.3131e-05	4.96738e-05	0.000361388	0.000133903
488	0.000280401	0.000191472	0.000235631	0.000167814	0.000217239	0.000187366	0.0001511	0.000158901	0.000216197	0		0.000163547	0.000194543	0.000115336	0.000169729	0.000250054	5.46505e-05	1.62234e-05	0.000256692	8.41389e-05	0.000178722		9.36893e-05	0.000111956	0.000158462	0.000294281	0.000221641	0.000265733	0.000187392	0.000120754	0.000178843	0		0.000273846	0.000188245	0.000200891	0.000341708	0.00015015	0.000273002	0.000203205	0.000111567	0.000259504	0		7.14253e-05	8.2757e-05	4.90171e-05	0.000359825	0.000133663
489	0.000279871	0.0001913	0.000235536	0.000167717	0.000217165	0.000187332	0.000150867	0.000158159	0.000215681	0		0.000161442	0.00019432	0.000114604	0.000169701	0.000249008	5.41838e-05	1.61931e-05	0.000255866	8.37342e-05	0.000178705		9.36737e-05	0.000111827	0.00015838	0.000292958	0.000221486	0.000265684	0.000186996	0.000120466	0.000178821	0		0.000273687	0.000188075	0.000200781	0.00034156	0.000149935	0.000272458	0.000203037	0.000111509	0.00025859	0		7.12648e-05	8.26623e-05	4.90144e-05	0.000357142	0.000133249
490	0.000279702	0.000190852	0.000235261	0.000167535	0.000217118	0.000187287	0.000150177	0.000158125	0.00021527	0		0.000161197	0.000193534	0.000114588	0.000169577	0.000247914	5.36852e-05	1.6155e-05	0.00025536	8.35284e-05	0.00017868		9.36182e-05	0.000111487	0.000157966	0.000292864	0.000221451	0.000265662	0.000185871	0.000119217	0.000178611	0		0.000272602	0.000187593	0.000199462	0.000340713	0.000149406	0.000272032	0.000202528	0.000111509	0.000258118	0		7.12296e-05	8.24309e-05	4.8784e-05	0.000356108	0.000133163
491	0.000279687	0.000189282	0.000235038	0.000167199	0.000217028	0.000187215	0.000150034	0.000157079	0.000214561	0		0.000160512	0.00019227	0.000114304	0.000167625	0.000247873	5.28392e-05	1.60714e-05	0.00025517	8.34641e-05	0.000178607		9.35858e-05	0.000111188	0.00015701	0.000290995	0.00022143	0.000265432	0.000185547	0.000118173	0.000178522	0		0.000271761	0.000186741	0.000199187	0.000340529	0.000148875	0.00027054	0.000201822	0.000111483	0.000258111	0		7.09816e-05	8.23277e-05	4.87222e-05	0.000355819	0.000131892
492	0.000279127	0.000189182	0.000234857	0.000167001	0.000216012	0.000185578	0.000150012	0.000156654	0.000213846	0		0.000160245	0.000192162	0.000113423	0.000167304	0.000247489	5.27878e-05	1.6071e-05	0.000254235	8.32798e-05	0.00017838		9.35717e-05	0.000111026	0.000156717	0.000290568	0.000221365	0.000263984	0.000184793	0.000117478	0.000178306	0		0.000269684	0.00018534	0.000198971	0.000338368	0.000148867	0.000270248	0.000200953	0.00011147	0.000257975	0		7.0639e-05	8.23217e-05	4.86818e-05	0.00035578	0.000131579
493	0.000278663	0.000188907	0.000234773	0.000166885	0.00021566	0.000185019	0.00014974	0.000156507	0.000213658	0		0.000159019	0.000192144	0.000112687	0.000166685	0.000247395	5.24356e-05	1.60709e-05	0.00025417	8.31659e-05	0.000178246		9.3321e-05	0.000111008	0.000156445	0.000290495	0.000220938	0.00026312	0.000183953	0.000117171	0.00017815	0		0.00026926	0.00018439	0.000198477	0.000337499	0.000148777	0.000269928	0.000200697	0.000111296	0.00025789	0		7.0621e-05	8.20751e-05	4.86419e-05	0.000355365	0.000131493
494	0.000276403	0.000188821	0.000234023	0.000166812	0.000214396	0.000184675	0.000149632	0.000156015	0.000213432	0		0.000158425	0.000191654	0.000112042	0.000166682	0.000246958	5.23317e-05	1.60207e-05	0.000253407	8.25613e-05	0.000177998		9.27159e-05	0.000110751	0.000156063	0.000290041	0.000219779	0.00026305	0.000183739	0.000117057	0.000177763	0		0.000269062	0.000183948	0.00019798	0.000336791	0.000147805	0.0002699	0.000200678	0.000111154	0.000257554	0		7.02279e-05	8.18317e-05	4.83737e-05	0.000354411	0.00013135
495	0.000275952	0.000187779	0.000233874	0.000166803	0.000214065	0.000184627	0.000149582	0.000155326	0.000213067	0		0.000157943	0.000191643	0.000110989	0.000166156	0.000246402	5.21788e-05	1.60182e-05	0.000252567	8.24697e-05	0.000177967		9.23957e-05	0.00011075	0.000156058	0.000289747	0.000219684	0.000262254	0.000183263	0.000116996	0.000177447	0		0.000268979	0.000183927	0.00019776	0.000336263	0.000147705	0.000268848	0.000200584	0.000110974	0.000257275	0		7.00013e-05	8.16216e-05	4.8371e-05	0.000353542	0.000130816
496	0.000275496	0.000187561	0.000233393	0.000166489	0.000212534	0.000184546	0.000149449	0.000155078	0.000213062	0		0.000157204	0.000191605	0.000110955	0.000166143	0.000245545	5.2024e-05	1.59114e-05	0.000252117	8.22073e-05	0.000177321		9.13461e-05	0.000110514	0.000155866	0.000289698	0.00021967	0.000261427	0.000183006	0.000115738	0.00017699	0		0.00026854	0.000183471	0.00019765	0.000336124	0.000147406	0.00026875	0.00020051	0.000110575	0.000257194	0		6.98622e-05	8.13447e-05	4.82853e-05	0.000353422	0.000130508
497	0.000274042	0.000186911	0.000232889	0.000166386	0.000211813	0.000184009	0.000149394	0.000154921	0.000212191	0		0.000157131	0.000191173	0.000109671	0.000165535	0.000244966	5.19949e-05	1.58907e-05	0.00025074	8.19793e-05	0.000177093		9.04364e-05	0.000110438	0.000155151	0.000288878	0.000219054	0.000261303	0.000182936	0.000114313	0.000176893	0		0.000267516	0.00018302	0.000196774	0.000335404	0.000146979	0.000268746	0.000200234	0.000110491	0.000256898	0		6.98494e-05	8.10891e-05	4.81405e-05	0.000351627	0.000130458
498	0.000273544	0.000186827	0.000232845	0.000166012	0.000211605	0.000183611	0.000148961	0.000154273	0.000211933	0		0.000156452	0.000190661	0.000109647	0.000165423	0.000244208	5.18831e-05	1.58697e-05	0.000250572	8.13465e-05	0.00017666		9.00774e-05	0.00011033	0.000154424	0.000287856	0.000218977	0.000260984	0.00018287	0.000114172	0.000176496	0		0.000267114	0.000182728	0.000196718	0.000334465	0.000146959	0.000267951	0.000200122	0.000110472	0.000256542	0		6.9597e-05	8.0794e-05	4.77786e-05	0.000351556	0.000130458
499	0.000272359	0.000186244	0.000231909	0.000165686	0.000211544	0.000183181	0.000148572	0.000154057	0.000211326	0		0.000156155	0.000189503	0.000108904	0.000165363	0.000242941	5.11043e-05	1.58527e-05	0.000250202	8.11875e-05	0.000176273		8.99693e-05	0.000109276	0.000153723	0.000287075	0.000218556	0.000258291	0.000182755	0.000113961	0.000176387	0		0.000266644	0.000182079	0.000196333	0.000333868	0.000146766	0.000267252	0.000199711	0.000110337	0.000256209	0		6.94494e-05	8.07241e-05	4.77733e-05	0.00035112	0.000130327
500	0.000272119	0.000185977	0.000231479	0.000165396	0.00021076	0.000183059	0.000147151	0.000154019	0.00021114	0		0.000156153	0.000189349	0.00010837	0.000165115	0.000242073	5.07507e-05	1.58429e-05	0.000249977	8.1094e-05	0.000176229		8.93515e-05	0.000108978	0.000153467	0.00028618	0.000218435	0.000256289	0.000181817	0.000113756	0.000175182	0		0.000266523	0.0001819	0.000196112	0.000331681	0.000146446	0.000267113	0.000199118	0.00011022	0.000255067	0		6.83043e-05	8.07023e-05	4.76339e-05	0.000350796	0.000129499
501	0.000271772	0.000185903	0.000230874	0.000164198	0.000210749	0.000183012	0.00014707	0.000153768	0.0002107	0		0.000154726	0.000189218	0.00010826	0.000164714	0.000241798	5.07435e-05	1.57977e-05	0.000248329	8.07761e-05	0.000175738		8.93007e-05	0.000107919	0.000152483	0.000286045	0.000218102	0.000255896	0.000181784	0.000112838	0.000174825	0		0.000265582	0.000181418	0.000196057	0.000330655	0.000146446	0.000267093	0.000198917	0.000109899	0.000252499	0		6.8094e-05	8.02827e-05	4.76099e-05	0.00035071	0.000128991
502	0.000271611	0.000185458	0.000230657	0.000164041	0.000209998	0.000182924	0.000146974	0.000153734	0.000210632	0		0.000154529	0.000189106	0.000107585	0.00016458	0.000239533	5.07004e-05	1.57818e-05	0.000247325	8.05678e-05	0.000175562		8.91006e-05	0.00010771	0.000152234	0.000283849	0.00021781	0.000252166	0.000181308	0.000112583	0.000174541	0		0.000265256	0.00018123	0.000195893	0.000329638	0.000146143	0.000266899	0.000198768	0.000109719	0.000249462	0		6.80451e-05	7.98322e-05	4.73821e-05	0.000350575	0.000128932
503	0.00026961	0.000185308	0.000230434	0.000163926	0.000208835	0.000182566	0.000146749	0.00015361	0.000207892	0		0.00015401	0.000187796	0.000107507	0.000164202	0.00023923	5.05713e-05	1.57778e-05	0.000246696	7.96234e-05	0.000175454		8.89306e-05	0.000107566	0.00015152	0.000283035	0.00021651	0.000252102	0.000180483	0.000112377	0.000173775	0		0.000265135	0.00018123	0.00019584	0.000329426	0.000146127	0.000266497	0.00019831	0.0001095	0.00024866	0		6.75764e-05	7.97957e-05	4.70468e-05	0.000350126	0.000128742
504	0.000269275	0.000184703	0.000230204	0.00016378	0.000208286	0.000181657	0.000146371	0.000153581	0.000207798	0		0.000153272	0.000187104	0.000107261	0.000163743	0.000238204	5.04626e-05	1.57319e-05	0.000246247	7.94443e-05	0.000175417		8.89149e-05	0.000107406	0.000151089	0.000281803	0.000216479	0.000251953	0.000180305	0.000111623	0.000173173	0		0.00026487	0.000180871	0.000194851	0.00032936	0.000145708	0.000266434	0.000198165	0.000109403	0.000248192	0		6.75438e-05	7.97957e-05	4.68861e-05	0.00034941	0.000128662
505	0.00026776	0.000183811	0.0002284	0.000163751	0.000208242	0.000181296	0.000145458	0.000152827	0.000207315	0		0.000153059	0.000186702	0.000106644	0.000162859	0.000236796	5.03166e-05	1.56551e-05	0.000246052	7.94277e-05	0.000174996		8.88524e-05	0.00010722	0.000150777	0.000281635	0.000216237	0.000251221	0.00017891	0.000111318	0.000172887	0		0.000264824	0.000180487	0.000194521	0.000328763	0.000145167	0.000266269	0.000198132	0.000109403	0.000246778	0		6.74872e-05	7.96706e-05	4.68217e-05	0.000347698	0.000127249
506	0.000267296	0.000182654	0.000227406	0.000163639	0.000207706	0.000180565	0.000145119	0.000152555	0.000207263	0		0.000153014	0.000186602	0.00010646	0.000162695	0.000235804	4.9815e-05	1.56337e-05	0.000245243	7.91221e-05	0.000174931		8.88271e-05	0.000107179	0.000150382	0.000281298	0.000215199	0.000251113	0.000178705	0.000111077	0.00017269	0		0.000264673	0.000180118	0.000194247	0.000327956	0.000144971	0.00026624	0.000197637	0.000109345	0.000245817	0		6.74529e-05	7.96585e-05	4.63124e-05	0.000347693	0.000127173
507	0.000267111	0.000182225	0.000227385	0.000163523	0.000207498	0.000180357	0.000145074	0.000152107	0.000206206	0		0.00015295	0.000186583	0.000105296	0.000162598	0.000234834	4.92395e-05	1.5632e-05	0.000244988	7.90747e-05	0.000174903		8.87838e-05	0.000107113	0.000150271	0.000280354	0.000213768	0.000249619	0.000178445	0.000110932	0.000172531	0		0.000264081	0.000180052	0.000193918	0.000327328	0.000144337	0.000266187	0.00019717	0.000109165	0.000245671	0		6.70923e-05	7.96555e-05	4.59989e-05	0.00034754	0.000127157
508	0.000266981	0.000182044	0.000226571	0.000162994	0.000206961	0.000180166	0.000144823	0.000151968	0.000205902	0		0.000152167	0.000185205	0.000104958	0.0001621	0.000233593	4.89765e-05	1.56207e-05	0.000244756	7.90271e-05	0.000174437		8.85007e-05	0.000106995	0.000150261	0.000279881	0.000213664	0.000248711	0.000177235	0.00011088	0.000172474	0		0.000264028	0.000179866	0.000193751	0.000326398	0.000143813	0.000265668	0.000197072	0.000109062	0.00024565	0		6.70391e-05	7.93027e-05	4.58728e-05	0.00034694	0.000126667
509	0.000266905	0.000181569	0.000225828	0.000162514	0.000206839	0.00018004	0.000144134	0.000151851	0.000204458	0		0.000152112	0.000184854	0.000104953	0.000161872	0.000231423	4.89504e-05	1.55991e-05	0.000243235	7.89367e-05	0.000174406		8.80899e-05	0.000106881	0.000149851	0.00027877	0.000213336	0.000247584	0.000175903	0.000110597	0.000171546	0		0.000263816	0.000179747	0.000192435	0.000326247	0.000143695	0.00026484	0.00019674	0.000108746	0.000245548	0		6.69645e-05	7.9211e-05	4.5728e-05	0.000345413	0.000126593
510	0.000265808	0.000181063	0.000225657	0.000162453	0.000205876	0.000179904	0.000144019	0.000151446	0.000204186	0		0.000151995	0.000184512	0.000103865	0.00016182	0.000229572	4.88687e-05	1.5551e-05	0.0002426	7.86165e-05	0.000174023		8.77181e-05	0.00010666	0.000149585	0.000277798	0.000213282	0.000246578	0.000175765	0.000109752	0.00017025	0		0.000263489	0.000179366	0.000192381	0.000326219	0.000143392	0.000264263	0.000196395	0.000108591	0.000244842	0		6.684e-05	7.91806e-05	4.53634e-05	0.000343541	0.00012632
511	0.000265794	0.000180885	0.000224977	0.000162445	0.000205539	0.000179761	0.000143976	0.000151281	0.000203139	0		0.000151632	0.000184428	0.000103808	0.000161643	0.000229327	4.8827e-05	1.55475e-05	0.000242158	7.85593e-05	0.000173951		8.76333e-05	0.000105303	0.000149114	0.000276123	0.000213221	0.000246323	0.000175711	0.000109557	0.000169927	0		0.000260783	0.000178809	0.000192379	0.000326122	0.000143284	0.000263967	0.000195867	0.000108366	0.000242223	0		6.6725e-05	7.90349e-05	4.50872e-05	0.000343223	0.00012627
512	0.00026397	0.000180169	0.000224278	0.000162372	0.000205025	0.000179682	0.000143623	0.000150923	0.000202653	0		0.000151594	0.000184274	0.000103205	0.000160661	0.000226565	4.87778e-05	1.546e-05	0.000242082	7.84736e-05	0.000173532		8.74426e-05	0.000105288	0.000149069	0.000275974	0.000213138	0.000245721	0.000175649	0.000109313	0.000168486	0		0.000260434	0.000177295	0.000192322	0.000326066	0.000143273	0.000263933	0.000195839	0.000108225	0.000241723	0		6.65971e-05	7.88734e-05	4.50792e-05	0.000341889	0.000126085
513	0.00026275	0.000179985	0.000223796	0.000161955	0.000204986	0.00017937	0.000143105	0.000150853	0.000201598	0		0.000151481	0.000184102	0.000101637	0.000160584	0.000225722	4.84802e-05	1.54582e-05	0.00024189	7.75438e-05	0.000173377		8.74147e-05	0.000104783	0.000148979	0.000275121	0.000211867	0.000245033	0.000174625	0.000109202	0.000168459	0		0.000260109	0.000177267	0.00019205	0.000325141	0.000142761	0.000263643	0.00019554	0.000108186	0.000241431	0		6.64485e-05	7.88279e-05	4.49642e-05	0.000341724	0.00012581
514	0.00026273	0.000179529	0.000223414	0.000161754	0.000204874	0.000179039	0.000142961	0.000150829	0.000201522	0		0.000150075	0.000183587	0.000101283	0.000160382	0.000225537	4.8265e-05	1.53911e-05	0.000241019	7.7225e-05	0.000172864		8.72428e-05	0.000104715	0.000148756	0.000274952	0.000211025	0.000244835	0.000174383	0.000108748	0.000168349	0		0.000259889	0.000177087	0.00019205	0.000324985	0.000141783	0.000263064	0.000195442	0.000107929	0.00024086	0		6.64485e-05	7.86481e-05	4.47711e-05	0.000341647	0.000124646
515	0.00026258	0.000179312	0.000223308	0.000161071	0.000204803	0.000179032	0.000142924	0.000150529	0.000201033	0		0.000149877	0.000183215	0.000100914	0.000160298	0.000225065	4.82556e-05	1.53221e-05	0.00024063	7.68968e-05	0.000172852		8.71622e-05	0.000104489	0.000148448	0.000274896	0.000210931	0.000243834	0.000174133	0.000108449	0.000168149	0		0.000259767	0.000176486	0.000191774	0.000324353	0.000141551	0.000262775	0.000195395	0.000107419	0.000240677	0		6.64391e-05	7.84745e-05	4.47684e-05	0.000341347	0.000124458
516	0.000262091	0.000178989	0.0002233	0.000160793	0.000204612	0.000178572	0.000142685	0.000149523	0.000200991	0		0.000149123	0.000181672	9.94334e-05	0.000160248	0.000225003	4.78581e-05	1.53195e-05	0.00024046	7.66616e-05	0.000171953		8.71535e-05	0.000104307	0.000148414	0.00027384	0.000210585	0.000243378	0.00017394	0.000107967	0.000167834	0		0.000259411	0.000175895	0.000191447	0.000324329	0.000140936	0.000262663	0.000195274	0.000107322	0.000239991	0		6.6319e-05	7.81429e-05	4.46934e-05	0.000340338	0.000124129
517	0.000261644	0.000177851	0.000221447	0.000160408	0.000203484	0.000177741	0.000142656	0.000149479	0.000200785	0		0.000149107	0.000181163	9.92789e-05	0.000159933	0.000224657	4.75703e-05	1.52852e-05	0.000239604	7.64292e-05	0.000171354		8.69106e-05	0.000104253	0.000148378	0.000273499	0.000210545	0.000242541	0.000173229	0.000107803	0.00016744	0		0.00025882	0.000175816	0.000190623	0.00032327	0.000140859	0.000262493	0.000194806	0.000107303	0.000239807	0		6.62331e-05	7.80549e-05	4.43985e-05	0.000340187	0.000122481
518	0.000261258	0.000177548	0.000221324	0.000159716	0.000203101	0.000177267	0.0001419	0.000148719	0.000200391	0		0.000148046	0.000180774	9.90602e-05	0.000159729	0.000224516	4.75544e-05	1.5285e-05	0.000239509	7.63373e-05	0.000170303		8.67946e-05	0.000104149	0.000148008	0.00027342	0.000210113	0.000241454	0.000171587	0.000107746	0.000167411	0		0.000258577	0.000175753	0.000190567	0.000322395	0.00014075	0.000261315	0.000194802	0.000107258	0.000239539	0		6.5877e-05	7.79298e-05	4.43554e-05	0.000339973	0.000122084
519	0.000261002	0.000177336	0.000220998	0.000159616	0.000202973	0.000176693	0.000141485	0.000148584	0.000199793	0		0.000147698	0.000180352	9.87722e-05	0.000159564	0.000224209	4.72799e-05	1.52539e-05	0.000238958	7.62302e-05	0.000170209		8.5915e-05	0.000104148	0.000148004	0.000273343	0.000208606	0.000241318	0.000169622	0.000107731	0.000165613	0		0.000258562	0.00017495	0.000190512	0.000321654	0.000140742	0.000260942	0.000194793	0.000107214	0.000239345	0		6.57834e-05	7.7571e-05	4.43341e-05	0.000339363	0.00012199
520	0.000260358	0.000177153	0.000220552	0.000159596	0.000202657	0.00017643	0.000141387	0.000148341	0.000199362	0		0.000146235	0.000179799	9.80786e-05	0.000159434	0.000224092	4.70456e-05	1.52391e-05	0.000238014	7.59997e-05	0.000170194		8.56341e-05	0.000104033	0.000147557	0.00027266	0.000208369	0.000241196	0.000169401	0.000107428	0.000165467	0		0.00025816	0.000174569	0.000190402	0.000321356	0.000140736	0.000260942	0.000194718	0.000107014	0.000237558	0		6.56005e-05	7.74064e-05	4.42e-05	0.000338344	0.000121611
521	0.000259823	0.000177002	0.000220089	0.000159426	0.000202562	0.000176399	0.000141217	0.000148282	0.000199359	0		0.00014615	0.000178134	9.71491e-05	0.000159119	0.000223171	4.69515e-05	1.52241e-05	0.000237772	7.59866e-05	0.000169658		8.5598e-05	0.000103836	0.000147386	0.000272274	0.000208359	0.000240476	0.000168907	0.000106907	0.000165145	0		0.000257978	0.000172807	0.000190295	0.000320844	0.000140623	0.000259527	0.00019462	0.000106976	0.00023604	0		6.52288e-05	7.73518e-05	4.41814e-05	0.000337737	0.000121072
522	0.000259195	0.00017697	0.000219708	0.000158882	0.000202291	0.000175329	0.000140676	0.000148049	0.000199167	0		0.000145872	0.000178113	9.64211e-05	0.00015894	0.00022228	4.6852e-05	1.5216e-05	0.000237625	7.59689e-05	0.00016913		8.54754e-05	0.000103391	0.000146711	0.000272218	0.000207786	0.000240305	0.00016886	0.000106548	0.000164074	0		0.000257425	0.000172096	0.000189795	0.000320304	0.000140232	0.000258869	0.000194321	0.000106962	0.000234606	0		6.46348e-05	7.73457e-05	4.41787e-05	0.000337084	0.000120815
523	0.000258948	0.000176922	0.00021961	0.000158709	0.000202055	0.000174463	0.000140293	0.000147993	0.000199143	0		0.000145197	0.000177906	9.48442e-05	0.00015893	0.00022218	4.6825e-05	1.51712e-05	0.000237271	7.57657e-05	0.000168968		8.51863e-05	0.000103139	0.000145844	0.000271725	0.000207473	0.000239513	0.000168134	0.000105761	0.000163814	0		0.000257121	0.000171963	0.000189138	0.000320007	0.000140219	0.000258693	0.000194274	0.000106943	0.000234185	0		6.45636e-05	7.72085e-05	4.4168e-05	0.000336232	0.000120549
524	0.000258433	0.000176869	0.000219341	0.0001582	0.000201712	0.000174315	0.000140277	0.000147501	0.000198713	0		0.000144998	0.000177192	9.48322e-05	0.000158693	0.000221633	4.67111e-05	1.51583e-05	0.000236636	7.57122e-05	0.000168358		8.51575e-05	0.000103051	0.000145486	0.000271419	0.000207444	0.000239474	0.000168034	0.000104856	0.000163703	0		0.000256712	0.000171721	0.000188535	0.000318646	0.0001401	0.00025862	0.000194167	0.000106795	0.000232643	0		6.44049e-05	7.65151e-05	4.4109e-05	0.000335308	0.000119742
525	0.000258053	0.000176813	0.000218649	0.000158119	0.000200749	0.000174287	0.000140024	0.0001471	0.000198265	0		0.000144153	0.000177162	9.47723e-05	0.000158374	0.000221594	4.64238e-05	1.51362e-05	0.000236557	7.54747e-05	0.000166787		8.50801e-05	0.000102845	0.000145065	0.000271235	0.000206939	0.000239384	0.000168014	0.000104102	0.000163661	0		0.000256584	0.000170981	0.000188369	0.000318379	0.00014	0.000258455	0.000193919	0.000106582	0.000231885	0		6.4125e-05	7.64021e-05	4.40526e-05	0.000334847	0.000119716
526	0.000257975	0.000176222	0.000218399	0.000157623	0.000200662	0.000173822	0.000139421	0.000147025	0.000198217	0		0.000143502	0.000177031	9.4534e-05	0.000158108	0.000221425	4.62843e-05	1.51314e-05	0.000236542	7.52154e-05	0.000166434		8.47517e-05	0.000102278	0.000143867	0.000271183	0.0002064	0.000238285	0.000167064	0.000104025	0.000163589	0		0.000256546	0.000170484	0.000188313	0.000318268	0.000139983	0.000258208	0.000192962	0.000106061	0.00023179	0		6.38581e-05	7.62685e-05	4.3656e-05	0.000334328	0.000119686
527	0.00025772	0.000176087	0.000218234	0.000157309	0.000200377	0.000173813	0.000138634	0.000146901	0.000198123	0		0.000143228	0.000176911	9.38204e-05	0.00015735	0.000217924	4.61393e-05	1.50667e-05	0.000236537	7.51156e-05	0.000166067		8.46699e-05	0.000102147	0.000143733	0.000270986	0.000206042	0.000238163	0.000167048	0.00010397	0.000162968	0		0.000255734	0.000169996	0.000187819	0.000318055	0.000139885	0.000257236	0.000192915	0.000105951	0.000231304	0		6.37902e-05	7.6107e-05	4.32298e-05	0.000334004	0.000118459
528	0.000257369	0.000175063	0.000217804	0.000157065	0.000199843	0.000173661	0.000137833	0.000146496	0.000197529	0		0.000143193	0.000175945	9.2329e-05	0.000156311	0.000217208	4.58933e-05	1.50241e-05	0.000235798	7.48566e-05	0.00016537		8.43355e-05	0.000102095	0.000143584	0.000270645	0.000205599	0.000237192	0.000166801	0.000103712	0.000161855	0		0.000255492	0.000169719	0.000187162	0.000317421	0.000139782	0.000256861	0.000192915	0.000105842	0.000226589	0		6.37285e-05	7.58362e-05	4.31547e-05	0.000333183	0.000118003
529	0.000256823	0.00017505	0.00021682	0.000156963	0.000199366	0.000173389	0.000137748	0.000144993	0.00019737	0		0.000142909	0.000175796	9.20072e-05	0.000156292	0.00021711	4.5751e-05	1.49936e-05	0.00023509	7.46616e-05	0.000164183		8.31648e-05	0.000101857	0.000142856	0.000270601	0.000205323	0.000237018	0.000165949	0.000103403	0.000161746	0		0.000255348	0.000169436	0.000186944	0.000317395	0.000139034	0.000255422	0.000192887	0.000105765	0.00022574	0		6.36478e-05	7.54889e-05	4.3117e-05	0.000332413	0.000117039
530	0.000256144	0.000174839	0.000216656	0.000156827	0.000199276	0.000173067	0.000137706	0.000144566	0.000197059	0		0.000142603	0.000175085	9.18452e-05	0.000156247	0.000216766	4.56619e-05	1.49766e-05	0.000233356	7.43322e-05	0.000164096		8.30731e-05	0.000101757	0.000142775	0.000269609	0.000205293	0.000236276	0.000165763	0.000103283	0.000161478	0		0.000254566	0.000168916	0.000186723	0.000317001	0.00013884	0.000255038	0.0001925	0.000105674	0.000225736	0		6.36444e-05	7.46734e-05	4.27338e-05	0.000332015	0.00011683
531	0.000256058	0.000174798	0.000216554	0.000156211	0.000199143	0.000172858	0.000137463	0.00014446	0.000196826	0		0.00014189	0.000175001	9.13522e-05	0.000156236	0.000215479	4.49903e-05	1.49744e-05	0.000232667	7.41632e-05	0.000164028		8.30007e-05	0.000101218	0.000142681	0.000268173	0.000204553	0.000235681	0.000165014	0.000103166	0.000161178	0		0.000254445	0.000168315	0.000186445	0.000316548	0.000138752	0.000254461	0.000191756	0.000105643	0.000225424	0		6.35653e-05	7.45635e-05	4.2581e-05	0.000331619	0.000116782
532	0.00025592	0.000173371	0.000215641	0.000156128	0.000198905	0.000172422	0.000137374	0.000144425	0.000196118	0		0.000141473	0.000174349	8.88845e-05	0.000155471	0.000215321	4.48958e-05	1.48881e-05	0.000232594	7.4055e-05	0.000163827		8.29014e-05	0.000100976	0.000142634	0.000267481	0.000204301	0.000233668	0.000164796	0.000102739	0.000160895	0		0.000254309	0.000167142	0.000184469	0.000316277	0.00013871	0.000254351	0.00019136	0.000105533	0.000224479	0		6.35602e-05	7.4436e-05	4.25677e-05	0.000331412	0.000115502
533	0.000255607	0.000172789	0.000215106	0.0001561	0.00019836	0.00017196	0.000137109	0.000144409	0.000195787	0		0.00014006	0.000173031	8.82201e-05	0.000155421	0.000213697	4.48024e-05	1.48112e-05	0.0002325	7.3971e-05	0.000163766		8.28553e-05	0.000100925	0.000142482	0.000266825	0.000204287	0.000233551	0.000164674	0.000102203	0.000160518	0		0.000254157	0.000166475	0.000184305	0.000315956	0.000138526	0.000253813	0.000191075	0.00010525	0.000223848	0		6.33293e-05	7.4144e-05	4.25006e-05	0.000330833	0.000114715
534	0.000254885	0.000172712	0.000214922	0.000155801	0.000197975	0.000171956	0.000136971	0.000144358	0.000195066	0		0.000139832	0.000170696	8.77122e-05	0.000155062	0.000212391	4.45866e-05	1.4802e-05	0.000231983	7.39336e-05	0.00016369		8.27264e-05	0.00010074	0.000142328	0.000266802	0.00020386	0.000233395	0.000164258	0.000101976	0.000158941	0		0.000253945	0.00016625	0.000184142	0.000315798	0.000138417	0.000253644	0.000191009	0.000105172	0.000223705	0		6.32855e-05	7.34287e-05	4.22888e-05	0.000330595	0.000113893
535	0.000254522	0.000172625	0.000214237	0.000155615	0.000197089	0.000171769	0.000136035	0.000143742	0.000194943	0		0.000139829	0.000170277	8.65911e-05	0.000154746	0.000211947	4.43498e-05	1.4786e-05	0.000231104	7.37638e-05	0.000163639		8.26068e-05	0.000100737	0.000142183	0.000266124	0.000203644	0.000233308	0.000163757	0.000101775	0.000158591	0		0.000253876	0.000166077	0.000183756	0.000315772	0.000137983	0.000253289	0.00019029	0.000105114	0.000222699	0		6.32821e-05	7.32034e-05	4.22138e-05	0.00032982	0.000113666
536	0.000254307	0.000172449	0.000213858	0.000155075	0.000196721	0.000171701	0.000136003	0.000142074	0.000194548	0		0.000139112	0.000169949	8.59957e-05	0.000154635	0.000209874	4.42394e-05	1.47116e-05	0.000231102	7.36983e-05	0.000163011		8.23296e-05	0.000100697	0.00014213	0.000265298	0.00020312	0.000233048	0.000162792	0.000101739	0.00015834	0		0.000252989	0.000165432	0.000182604	0.000315526	0.000137976	0.000253212	0.000190131	0.000104915	0.000222424	0		6.31525e-05	7.26102e-05	4.19163e-05	0.000329492	0.000113477
537	0.000252962	0.000171869	0.000213533	0.000154867	0.000196713	0.000171558	0.000135643	0.000141972	0.00019454	0		0.000138975	0.000169165	8.52855e-05	0.000154602	0.000209678	4.40908e-05	1.46293e-05	0.000230109	7.35329e-05	0.000162549		8.22523e-05	0.00010061	0.000142106	0.000265251	0.000202619	0.00023249	0.000162732	0.000101639	0.000157451	0		0.000252013	0.000164563	0.000182439	0.000315441	0.000137886	0.000252906	0.000190034	0.000104915	0.000222366	0		6.31396e-05	7.24942e-05	4.18465e-05	0.000328928	0.000113329
538	0.000252945	0.000170741	0.000213145	0.000154426	0.000196562	0.000171432	0.000135434	0.000141391	0.000194453	0		0.000138484	0.000168886	8.52276e-05	0.000153689	0.000208923	4.39904e-05	1.45943e-05	0.000229743	7.33423e-05	0.000162493		8.22175e-05	0.000100329	0.000141926	0.000264754	0.000201107	0.000231731	0.000161281	0.000101303	0.00015696	0		0.000251459	0.00016452	0.000181945	0.000315271	0.000137441	0.00025246	0.000189995	0.000104798	0.000221096	0		6.30589e-05	7.24426e-05	4.16991e-05	0.000327776	0.00011269
539	0.000252841	0.000169915	0.000212887	0.00015427	0.00019651	0.000171273	0.00013523	0.000141011	0.000194427	0		0.000137486	0.000168342	8.49992e-05	0.000153572	0.000208091	4.39748e-05	1.45446e-05	0.000229284	7.32963e-05	0.000162314		8.16639e-05	0.000100264	0.000141573	0.000263927	0.000200752	0.000231434	0.000161177	0.000101215	0.000156457	0		0.000249874	0.000164023	0.000180243	0.000314965	0.000137132	0.000252233	0.000189921	0.000104715	0.000220709	0		6.28211e-05	7.22811e-05	4.11871e-05	0.000327457	0.00011259
540	0.000251942	0.000169528	0.000212763	0.000153784	0.000196112	0.000170776	0.000134915	0.000140861	0.000194281	0		0.000137433	0.000168173	8.48325e-05	0.00015325	0.000207272	4.39724e-05	1.45238e-05	0.000229013	7.32649e-05	0.000162079		8.11786e-05	9.90223e-05	0.000141394	0.000263594	0.000199874	0.00023093	0.000160918	0.000101189	0.000156335	0		0.000249276	0.000163925	0.000180077	0.000314958	0.000137038	0.000252005	0.00018986	0.000104599	0.000219319	0		6.27465e-05	7.21809e-05	4.11174e-05	0.00032695	0.000112435
541	0.000251916	0.000168914	0.00021244	0.000153712	0.000195707	0.000170739	0.000134803	0.000140798	0.000193861	0		0.000137315	0.000168094	8.46979e-05	0.000153209	0.00020583	4.38597e-05	1.45158e-05	0.000228684	7.31865e-05	0.000161518		8.08607e-05	9.90174e-05	0.000140809	0.000263575	0.000198899	0.00023004	0.000160521	0.000100601	0.00015565	0		0.000248374	0.000163575	0.000179911	0.000314516	0.000136933	0.000251685	0.000189262	0.000104554	0.000218005	0		6.26495e-05	7.20194e-05	4.11121e-05	0.000326327	0.000112317
542	0.000251633	0.000168539	0.000212203	0.000153499	0.000195408	0.00017068	0.000134699	0.000140746	0.000193826	0		0.000136458	0.000167404	8.36894e-05	0.000152549	0.000205674	4.38414e-05	1.44612e-05	0.000228491	7.3167e-05	0.00016133		8.07926e-05	9.89303e-05	0.000140599	0.000263345	0.000198818	0.000229672	0.000160504	0.000100256	0.000155157	0		0.000248365	0.000163544	0.000179253	0.000314514	0.000136917	0.00025167	0.000189192	0.000104535	0.000217447	0		6.2428e-05	7.18949e-05	4.09029e-05	0.000326246	0.000112178
543	0.000250695	0.000168531	0.000211555	0.000153205	0.000195399	0.000170081	0.000134617	0.000140511	0.000193704	0		0.000135955	0.000167047	8.34992e-05	0.000151944	0.000205343	4.34184e-05	1.4458e-05	0.000228092	7.29417e-05	0.000160452		8.05774e-05	9.88128e-05	0.000140581	0.000262719	0.000198539	0.000228999	0.000159374	0.000100198	0.000154597	0		0.000248031	0.000163462	0.000178539	0.00031421	0.000136728	0.000249538	0.00018901	0.00010431	0.00021739	0		6.23988e-05	7.16696e-05	4.07502e-05	0.000326074	0.000112073
544	0.000249742	0.000168171	0.000211154	0.00015304	0.000195315	0.000169946	0.000134463	0.000140472	0.000193593	0		0.000134255	0.000166797	8.33608e-05	0.000151754	0.000204692	4.33827e-05	1.4424e-05	0.000227918	7.27492e-05	0.000160373		8.00888e-05	9.8399e-05	0.000139939	0.000261971	0.000198079	0.000228812	0.000158994	9.98694e-05	0.000154015	0		0.000247782	0.000163327	0.000178155	0.000312858	0.000136298	0.000248941	0.000188935	0.000104297	0.000217379	0		6.21302e-05	7.16605e-05	4.06618e-05	0.000326074	0.000111861
545	0.000249703	0.000166678	0.00021081	0.000152678	0.00019481	0.000169924	0.000134373	0.000139526	0.000192624	0		0.000133683	0.000166314	8.27056e-05	0.000151561	0.00020456	4.30982e-05	1.43663e-05	0.000225656	7.26799e-05	0.000160298		7.99897e-05	9.82642e-05	0.000139423	0.00026191	0.000198012	0.000228638	0.00015891	9.96768e-05	0.000153553	0		0.000247288	0.000162867	0.000177553	0.000312744	0.000135882	0.000247769	0.000188777	0.000104219	0.000216598	0		6.19989e-05	7.16211e-05	4.06134e-05	0.000325272	0.000111796
546	0.000248288	0.000166386	0.000210795	0.000152543	0.000194076	0.000169915	0.000134252	0.000139519	0.00019251	0		0.000133411	0.000165848	8.2528e-05	0.000151457	0.000204535	4.29316e-05	1.43538e-05	0.000225551	7.24622e-05	0.000158789		7.92983e-05	9.81733e-05	0.000139355	0.000261006	0.000197584	0.000228	0.000158736	9.92321e-05	0.000153298	0		0.000247107	0.000162272	0.000176947	0.000312565	0.000135558	0.000247375	0.000188636	0.000104122	0.00021633	0		6.19911e-05	7.14413e-05	4.04043e-05	0.000325236	0.000111277
547	0.000248092	0.000166247	0.000209704	0.000151868	0.000193225	0.000169848	0.000134024	0.000139212	0.000192372	0		0.000133311	0.000165723	8.21639e-05	0.000151447	0.000201634	4.29114e-05	1.4326e-05	0.000225408	7.24617e-05	0.000158679		7.92669e-05	9.80525e-05	0.000139133	0.000260886	0.000197436	0.000227922	0.000158494	9.89388e-05	0.000153126	0		0.000246917	0.000161753	0.00017651	0.000312285	0.000135234	0.000247212	0.000188529	0.000104116	0.000216136	0		6.14959e-05	7.1207e-05	4.03723e-05	0.000325227	0.000111037
548	0.000247808	0.00016615	0.000209484	0.000151637	0.000192968	0.000169322	0.000134006	0.000139157	0.000192233	0		0.000133217	0.000165476	8.2059e-05	0.000151318	0.000201139	4.2825e-05	1.42959e-05	0.000225135	7.23683e-05	0.000157559		7.92055e-05	9.78588e-05	0.000139084	0.000260832	0.000197126	0.000227722	0.000157455	9.82847e-05	0.000152831	0		0.000245825	0.000161643	0.000176236	0.000312079	0.000135133	0.000247124	0.00018809	0.00010364	0.000215592	0		6.13097e-05	7.11796e-05	4.03616e-05	0.000324169	0.000110115
549	0.000247156	0.000166108	0.000208582	0.00015157	0.00019183	0.000169059	0.000133498	0.000139145	0.0001913	0		0.000132938	0.00016485	8.20021e-05	0.00015083	0.000200897	4.28029e-05	1.42811e-05	0.000223177	7.22317e-05	0.000157508		7.91457e-05	9.77274e-05	0.000138678	0.000260646	0.000197007	0.000227689	0.000156506	9.80654e-05	0.000152262	0		0.000245824	0.00016164	0.000175136	0.000312044	0.000135127	0.000247037	0.000188001	0.000103588	0.000215341	0		6.11465e-05	7.11462e-05	4.02866e-05	0.000324097	0.000108997
550	0.000246376	0.000165223	0.000207767	0.000151027	0.000191787	0.000168326	0.000133347	0.000139102	0.000191009	0		0.000132784	0.000164687	8.18622e-05	0.000149914	0.000199331	4.23513e-05	1.42314e-05	0.000221199	7.21166e-05	0.000157296		7.90904e-05	9.76578e-05	0.000138649	0.000260306	0.000196498	0.00022708	0.000156427	9.7875e-05	0.000152221	0		0.000245582	0.000161426	0.00017497	0.000311839	0.000135119	0.000246737	0.000187894	0.000103382	0.000215263	0		6.0792e-05	7.07048e-05	4.02329e-05	0.000322748	0.000108853
551	0.000246376	0.000165217	0.00020753	0.000150225	0.000191569	0.000168194	0.000133162	0.000138633	0.00019095	0		0.000132666	0.000164126	8.15737e-05	0.000149696	0.000197394	4.18984e-05	1.41938e-05	0.000221033	7.20492e-05	0.000154752		7.90496e-05	9.75543e-05	0.000138492	0.000259593	0.000195463	0.000226025	0.000156333	9.66586e-05	0.00015158	0		0.00024487	0.000160753	0.000174805	0.000311593	0.00013399	0.000246629	0.000187866	0.000103202	0.000213663	0		6.06075e-05	7.06987e-05	4.01254e-05	0.000322179	0.000108443
552	0.000246323	0.000165033	0.000207291	0.000150159	0.000191142	0.000167342	0.000133135	0.000138563	0.000190754	0		0.000132583	0.000163324	8.14494e-05	0.000149108	0.00019724	4.16019e-05	1.41911e-05	0.000221017	7.16312e-05	0.000154596		7.90235e-05	9.69964e-05	0.000138246	0.000259191	0.000195379	0.000225538	0.000156206	9.65069e-05	0.000150938	0		0.000244544	0.000160554	0.00017453	0.000311079	0.000133762	0.000246391	0.000187857	0.000103189	0.000213092	0		6.03294e-05	7.01935e-05	4.00721e-05	0.000321691	0.000107444
553	0.00024572	0.00016487	0.000206823	0.000149668	0.000190942	0.000167168	0.000132861	0.000138423	0.000190664	0		0.000131399	0.000161478	8.1152e-05	0.000148902	0.000195976	4.09305e-05	1.4165e-05	0.000221008	7.14521e-05	0.00015368		7.89155e-05	9.69679e-05	0.000138085	0.000259174	0.000195373	0.000225388	0.000155389	9.52574e-05	0.000150251	0		0.000243521	0.000160479	0.000174146	0.000310819	0.000133432	0.000246217	0.000187264	0.000103047	0.000213058	0		6.02727e-05	7.01055e-05	3.93616e-05	0.000320713	0.000106921
554	0.000245247	0.000164594	0.00020546	0.000149471	0.000190726	0.000167152	0.000132819	0.000138001	0.000190208	0		0.000131374	0.000161049	8.07513e-05	0.000148876	0.000194874	4.03583e-05	1.41233e-05	0.000220348	7.12713e-05	0.000153561		7.89013e-05	9.65831e-05	0.000137599	0.000257748	0.000194378	0.000224292	0.000154852	9.48545e-05	0.000149984	0		0.000243232	0.000158656	0.000173873	0.000309831	0.000133428	0.000244725	0.000187245	0.000103022	0.000212906	0		6.00187e-05	6.99683e-05	3.93616e-05	0.000320475	0.000106372
555	0.00024502	0.000163944	0.000205105	0.000149438	0.000190082	0.000167038	0.000130997	0.00013779	0.000189929	0		0.000130925	0.000159576	8.0728e-05	0.00014872	0.000194329	4.01702e-05	1.40747e-05	0.000220216	7.1105e-05	0.000153368		7.87127e-05	9.64497e-05	0.000137472	0.000257441	0.000193988	0.000222507	0.000154841	9.43268e-05	0.000149577	0		0.000243118	0.000158624	0.000173653	0.000308205	0.000133323	0.000244187	0.000187128	0.0001029	0.000212029	0		5.99345e-05	6.9856e-05	3.9351e-05	0.000319581	0.000106274
556	0.00024488	0.000163858	0.000203701	0.000149187	0.000189578	0.000167005	0.000130938	0.000137114	0.000189665	0		0.000130645	0.000159052	7.99084e-05	0.00014847	0.00019357	4.00832e-05	1.40592e-05	0.000218921	7.07876e-05	0.000153283		7.86168e-05	9.5331e-05	0.000137114	0.000256565	0.000193885	0.000222219	0.00015474	9.37614e-05	0.00014937	0		0.000242907	0.00015809	0.00017332	0.000307639	0.00013301	0.000244023	0.000187058	0.00010277	0.000211801	0		5.9768e-05	6.98195e-05	3.92892e-05	0.000319416	0.000106106
557	0.000244627	0.000163035	0.000203232	0.000149156	0.00018947	0.000166617	0.000130637	0.000136675	0.000189641	0		0.00013022	0.000158862	7.92296e-05	0.00014835	0.000192995	3.96205e-05	1.40259e-05	0.000217123	7.05787e-05	0.000152604		7.83505e-05	9.50674e-05	0.00013706	0.000256548	0.000193865	0.000221254	0.000154475	9.33552e-05	0.000149052	0		0.000242497	0.000157781	0.000172882	0.000307632	0.000132903	0.000243469	0.000186936	0.000102571	0.000211261	0		5.97276e-05	6.98159e-05	3.91338e-05	0.000319123	0.000105931
558	0.000243811	0.00016303	0.000203046	0.000148789	0.000189272	0.000166297	0.000129804	0.000136605	0.000189603	0		0.000129962	0.000158861	7.86349e-05	0.000148349	0.000192778	3.9579e-05	1.39112e-05	0.000217094	7.04153e-05	0.00015246		7.83113e-05	9.50672e-05	0.000136843	0.000255825	0.000193235	0.0002211	0.000153777	9.26662e-05	0.000148986	0		0.000242451	0.00015768	0.000172664	0.000307186	0.000132801	0.000243212	0.000186749	0.000102545	0.000210922	0		5.96985e-05	6.95578e-05	3.91312e-05	0.000318918	0.000105644
559	0.000242295	0.000162783	0.000201894	0.00014781	0.00018908	0.000166086	0.000129668	0.000135839	0.000189228	0		0.000129428	0.000158608	7.85664e-05	0.000147972	0.000192001	3.94159e-05	1.38639e-05	0.000216963	7.03327e-05	0.000152411		7.81302e-05	9.48867e-05	0.000136557	0.000255761	0.000192648	0.000221079	0.000152674	9.21782e-05	0.000148965	0		0.000241709	0.000157284	0.000172498	0.000307007	0.000132472	0.000243169	0.000186712	0.000102532	0.00021048	0		5.96822e-05	6.92075e-05	3.90854e-05	0.000318629	0.000105624
560	0.000241138	0.000161919	0.000201676	0.000147456	0.000187733	0.000166057	0.000129265	0.000135562	0.000188675	0		0.000128469	0.000158456	7.81098e-05	0.000147177	0.000191637	3.88579e-05	1.38457e-05	0.000216457	7.01683e-05	0.000151587		7.80851e-05	9.47758e-05	0.000136244	0.000254736	0.000192565	0.000220936	0.000151658	9.18192e-05	0.000148772	0		0.000241686	0.000156192	0.000172335	0.00030665	0.000132161	0.000243082	0.000186478	0.000102513	0.000210443	0		5.96418e-05	6.89579e-05	3.89944e-05	0.00031659	0.000105561
561	0.000241036	0.000161105	0.000201227	0.000147427	0.000187544	0.000165835	0.000129216	0.000135178	0.000187547	0		0.000127599	0.000157852	7.8071e-05	0.000146725	0.000191424	3.87675e-05	1.37932e-05	0.000216174	7.00233e-05	0.000151114		7.80204e-05	9.47215e-05	0.00013521	0.000254054	0.000192168	0.000220863	0.000151425	9.1434e-05	0.000148551	0		0.000241641	0.000155987	0.000171014	0.000304933	0.000131956	0.000241176	0.00018617	0.00010239	0.000209923	0		5.96401e-05	6.89518e-05	3.89837e-05	0.00031552	0.000105007
562	0.000240901	0.000161065	0.000200609	0.000147257	0.000187323	0.000164713	0.000129195	0.000135126	0.000187266	0		0.000127586	0.000157696	7.74272e-05	0.000146523	0.000191163	3.84623e-05	1.37824e-05	0.000214798	6.9996e-05	0.000150544		7.76974e-05	9.46735e-05	0.000135099	0.000253959	0.000191541	0.000219978	0.000151297	9.13213e-05	0.000148373	0		0.000241602	0.00015504	0.000170741	0.000304281	0.000131757	0.000240658	0.000186105	0.000102152	0.00020958	0		5.95234e-05	6.89427e-05	3.89194e-05	0.000315204	0.000104944
563	0.000239389	0.00016096	0.000200406	0.000147087	0.000187234	0.000164092	0.000129042	0.000134936	0.00018709	0		0.000126998	0.000156214	7.73812e-05	0.000146132	0.000190935	3.84173e-05	1.37713e-05	0.000214456	6.99858e-05	0.00015044		7.76615e-05	9.46666e-05	0.0001345	0.000252365	0.000191107	0.000219096	0.000150842	9.02156e-05	0.000148089	0		0.000241458	0.0001543	0.000170577	0.000304036	0.000131743	0.000240134	0.000185264	0.000102108	0.00020711	0		5.94444e-05	6.8678e-05	3.88683e-05	0.000314987	0.000104569
564	0.000239089	0.00016095	0.000199652	0.000146961	0.00018658	0.000164058	0.000128664	0.000134868	0.000186808	0		0.000126862	0.000155772	7.65576e-05	0.000145872	0.000190516	3.8368e-05	1.3725e-05	0.000214363	6.97021e-05	0.000150372		7.74657e-05	9.44991e-05	0.000134412	0.000252247	0.000189736	0.000218262	0.000150283	9.00815e-05	0.000148047	0		0.000241429	0.000154274	0.00017036	0.000304005	0.000131634	0.000239209	0.000185171	0.000102108	0.000206634	0		5.92436e-05	6.85438e-05	3.8839e-05	0.00031425	0.000104266
565	0.000238279	0.000160819	0.000199548	0.000146843	0.000186532	0.000163522	0.000128614	0.000134372	0.000186443	0		0.000126313	0.00015572	7.62098e-05	0.00014521	0.000190178	3.8329e-05	1.37208e-05	0.000214259	6.96578e-05	0.000150214		7.74601e-05	9.43562e-05	0.000133488	0.000251797	0.000189231	0.000218133	0.000150096	8.99231e-05	0.000147939	0		0.000241414	0.000154271	0.000169971	0.000303909	0.000131542	0.000238646	0.00018503	0.000102011	0.000206047	0		5.91612e-05	6.85408e-05	3.87773e-05	0.000314248	0.000104039
566	0.000237205	0.000160484	0.000199495	0.000146473	0.000186453	0.000163079	0.000128142	0.000134192	0.000186246	0		0.000125992	0.000155359	7.58335e-05	0.000145151	0.000189792	3.83036e-05	1.37097e-05	0.000213739	6.95841e-05	0.000150147		7.74592e-05	9.40114e-05	0.000132502	0.00025113	0.000189013	0.000217272	0.00014995	8.98307e-05	0.000147761	0		0.000241397	0.000153743	0.000169315	0.000303045	0.000131243	0.000238444	0.000184937	0.000101947	0.000205707	0		5.89397e-05	6.82032e-05	3.87666e-05	0.00031362	0.000103884
567	0.000236859	0.000160118	0.000198868	0.00014643	0.000184669	0.000162958	0.000128079	0.0001341	0.000186068	0		0.00012565	0.00015503	7.50673e-05	0.000144503	0.000189383	3.82167e-05	1.36724e-05	0.00021272	6.9342e-05	0.000149592		7.73888e-05	9.38427e-05	0.000132054	0.000250754	0.000188896	0.000217025	0.000149911	8.95619e-05	0.000147725	0		0.000241315	0.00015294	0.000168764	0.000302535	0.000131216	0.000238434	0.000184816	0.000101933	0.000205568	0		5.89234e-05	6.80659e-05	3.87639e-05	0.000313571	0.000103852
568	0.000236835	0.000160003	0.000197987	0.000146123	0.000184427	0.000162894	0.000127571	0.000134008	0.0001854	0		0.000125305	0.000154944	7.48802e-05	0.00014421	0.000188871	3.79263e-05	1.36677e-05	0.000212535	6.92799e-05	0.00014878		7.70868e-05	9.37912e-05	0.000131987	0.000250745	0.000186903	0.000216927	0.000148988	8.95404e-05	0.00014749	0		0.000241185	0.000152405	0.000168435	0.000302113	0.000130915	0.000238371	0.000184615	0.000101927	0.0002055	0		5.87345e-05	6.79202e-05	3.86378e-05	0.000312972	0.00010369
569	0.000235425	0.000159868	0.000197893	0.000146113	0.00018441	0.000162774	0.000127371	0.000133944	0.000185146	0		0.000125069	0.00015488	7.47734e-05	0.000144143	0.000188707	3.78595e-05	1.36334e-05	0.000211306	6.87067e-05	0.000148764		7.68942e-05	9.37775e-05	0.000131941	0.000250509	0.000186666	0.000216727	0.000147878	8.94936e-05	0.000147293	0		0.000239518	0.000152229	0.000168107	0.000301538	0.000130702	0.000238177	0.000184605	0.000101869	0.000205258	0		5.84461e-05	6.77283e-05	3.85468e-05	0.000312907	0.000103583
570	0.000235213	0.000159322	0.000197455	0.000145609	0.00018431	0.00016251	0.00012711	0.00013386	0.000184372	0		0.000124781	0.000154646	7.36768e-05	0.000144052	0.000188706	3.75833e-05	1.3614e-05	0.000209991	6.86369e-05	0.000148749		7.66859e-05	9.3733e-05	0.000131886	0.000250371	0.000186384	0.000216493	0.000147624	8.81055e-05	0.000146593	0		0.000238335	0.000152197	0.000168052	0.000300563	0.000130681	0.000238153	0.00018433	0.000101753	0.00020498	0		5.82101e-05	6.76251e-05	3.85011e-05	0.000311945	0.000103468
571	0.000234959	0.000159079	0.000197302	0.000145605	0.000183816	0.000162276	0.000126501	0.000133855	0.000184243	0		0.000124658	0.000154048	7.35451e-05	0.000143853	0.000188656	3.72057e-05	1.36012e-05	0.00020973	6.85242e-05	0.000148449		7.66771e-05	9.36642e-05	0.00013156	0.000249897	0.000186118	0.000216439	0.000147416	8.81036e-05	0.000146236	0		0.000238191	0.00015142	0.000167503	0.000299659	0.00013039	0.000237924	0.000183704	0.000101714	0.000204515	0		5.82101e-05	6.74727e-05	3.84877e-05	0.000311817	0.00010282
572	0.000233887	0.000158993	0.000197179	0.000145399	0.000183787	0.000162266	0.000126181	0.000133106	0.00018388	0		0.00012448	0.000152937	7.29462e-05	0.000143636	0.000188368	3.632e-05	1.35772e-05	0.000209488	6.84084e-05	0.000148443		7.65686e-05	9.3017e-05	0.000131489	0.00024944	0.000185981	0.000215691	0.000147198	8.7595e-05	0.000146208	0		0.000238085	0.000151114	0.000167501	0.000299537	0.000130179	0.000237435	0.000183657	0.000101701	0.00020444	0		5.81938e-05	6.72383e-05	3.83376e-05	0.000311574	0.000102369
573	0.000233732	0.000158801	0.000197172	0.000145212	0.000183294	0.000162193	0.000125984	0.000132582	0.000183779	0		0.000123625	0.000152825	7.29284e-05	0.000142996	0.000188004	3.60776e-05	1.35735e-05	0.000209386	6.82487e-05	0.000148338		7.63678e-05	9.29775e-05	0.000130925	0.000249162	0.000183646	0.000215566	0.000147099	8.66448e-05	0.000145794	0		0.000237153	0.000150938	0.000167227	0.000299478	0.00012922	0.00023728	0.000183246	0.000101515	0.000203726	0		5.80805e-05	6.72049e-05	3.81689e-05	0.00031048	0.00010219
574	0.000233606	0.000157595	0.000196938	0.000145109	0.000182714	0.000162115	0.000125896	0.000132559	0.000183392	0		0.000122228	0.000152054	7.23974e-05	0.00014267	0.000187535	3.59724e-05	1.35632e-05	0.000208787	6.81312e-05	0.000148195		7.63612e-05	9.26881e-05	0.000130797	0.000248264	0.00018236	0.000214872	0.000147097	8.65833e-05	0.000145513	0		0.000236902	0.000150831	0.000167062	0.000298841	0.000128919	0.000236994	0.000183205	0.00010149	0.000203641	0		5.79431e-05	6.66997e-05	3.79007e-05	0.000310229	0.000101865
575	0.000232577	0.000156698	0.000196629	0.000144997	0.000182686	0.000161797	0.000125817	0.000132233	0.000182923	0		0.000122164	0.000151903	7.21624e-05	0.000142499	0.000186763	3.58565e-05	1.35573e-05	0.000208524	6.80608e-05	0.000147499		7.63577e-05	9.2675e-05	0.000130674	0.000248139	0.000182203	0.00021438	0.000146857	8.65623e-05	0.000145326	0		0.000236455	0.000150724	0.000167062	0.000297668	0.000128822	0.000236752	0.000183106	0.00010136	0.000203472	0		5.78685e-05	6.64411e-05	3.79007e-05	0.000310155	0.00010147
576	0.000232555	0.00015641	0.00019652	0.000144606	0.000182407	0.000161567	0.000125727	0.000132131	0.000182386	0		0.000121121	0.000151424	7.2043e-05	0.000142379	0.000185634	3.56546e-05	1.3551e-05	0.00020696	6.76684e-05	0.000147205		7.57521e-05	9.22756e-05	0.000130228	0.000247818	0.000182056	0.000213939	0.000146802	8.55065e-05	0.00014494	0		0.000236379	0.000149875	0.000166951	0.000297666	0.000128687	0.000236029	0.000182915	0.000101277	0.000202823	0		5.77698e-05	6.64047e-05	3.7839e-05	0.000309618	0.000101179
577	0.000232388	0.0001563	0.000196402	0.000144263	0.000182033	0.000160881	0.000125595	0.000130287	0.000182255	0		0.00012108	0.000151422	7.15133e-05	0.000142323	0.000182942	3.50424e-05	1.35402e-05	0.000206938	6.7624e-05	0.000147202		7.55312e-05	9.2245e-05	0.000130138	0.000247704	0.000181886	0.000213643	0.000146368	8.55061e-05	0.000144926	0		0.000235977	0.000149632	0.000166404	0.000296868	0.00012857	0.000235676	0.000182653	0.00010118	0.000201831	0		5.76599e-05	6.63312e-05	3.7807e-05	0.000309395	0.000101046
578	0.000230946	0.000156164	0.000195041	0.000144	0.000181661	0.000160742	0.0001254	0.000130189	0.000182167	0		0.00012102	0.000151268	7.11817e-05	0.000142257	0.000182744	3.50221e-05	1.35282e-05	0.000206797	6.75744e-05	0.000146972		7.52413e-05	9.19705e-05	0.000129604	0.000247604	0.000181787	0.000213344	0.000146162	8.51504e-05	0.000144777	0		0.00023578	0.000149557	0.000165964	0.000296378	0.000128467	0.000235549	0.00018255	0.00010118	0.000200825	0		5.7569e-05	6.62644e-05	3.77453e-05	0.00030915	0.000100926
579	0.000230713	0.000156049	0.000194983	0.000143548	0.00018134	0.00016029	0.000125001	0.000130137	0.00018208	0		0.000120397	0.000150917	7.0785e-05	0.000142194	0.000182585	3.42381e-05	1.34939e-05	0.000206374	6.74932e-05	0.000146922		7.51615e-05	9.18333e-05	0.000129501	0.000247431	0.000180723	0.000212187	0.000145987	8.4666e-05	0.000144728	0		0.000235249	0.000149522	0.00016536	0.000295361	0.000128254	0.000235127	0.000182195	0.00010098	0.0002007	0		5.73346e-05	6.61581e-05	3.76298e-05	0.000309099	0.00010078
580	0.000230549	0.000155762	0.000194482	0.000142826	0.000180966	0.000159882	0.00012499	0.000129986	0.000181945	0		0.000119924	0.000150367	7.02434e-05	0.000141883	0.000182283	3.40861e-05	1.34623e-05	0.00020627	6.74869e-05	0.000146734		7.49191e-05	9.15788e-05	0.000129291	0.000246897	0.000180553	0.000211545	0.000145954	8.45729e-05	0.000144712	0		0.00023459	0.000149266	0.000164316	0.000295273	0.000128246	0.000235099	0.000181966	0.000100974	0.000200564	0		5.72376e-05	6.58782e-05	3.76085e-05	0.000308054	0.000100736
581	0.000230366	0.000155429	0.000194387	0.000142805	0.000180814	0.00015937	0.000124918	0.000129531	0.000181187	0		0.000119909	0.000150259	6.99461e-05	0.000141668	0.000182161	3.34643e-05	1.3456e-05	0.000205504	6.70121e-05	0.000146643		7.48549e-05	9.15542e-05	0.000129116	0.00024618	0.00018047	0.000210946	0.000145718	8.43807e-05	0.000144611	0		0.000234582	0.000148842	0.000163875	0.000295271	0.000128135	0.000234783	0.000181775	0.000100961	0.000199996	0		5.71243e-05	6.58563e-05	3.75175e-05	0.000307471	0.000100736
582	0.000230271	0.000155218	0.000193973	0.000142741	0.000179672	0.000159362	0.000124765	0.00012932	0.000181172	0		0.000119313	0.000149705	6.91116e-05	0.000141624	0.000181743	3.30349e-05	1.33947e-05	0.000205083	6.69971e-05	0.000146222		7.47783e-05	9.13241e-05	0.000129076	0.000245063	0.00017963	0.000210171	0.000145585	8.33374e-05	0.000144579	0		0.000234408	0.000148827	0.000163714	0.000294947	0.000128039	0.000234652	0.000181691	0.000100819	0.000199575	0		5.69947e-05	6.54368e-05	3.75148e-05	0.000307031	0.000100736
583	0.000229283	0.000154838	0.000193881	0.000142591	0.000179639	0.000159138	0.000124762	0.000129187	0.000180509	0		0.000118922	0.000149233	6.91109e-05	0.00014157	0.000180826	3.28715e-05	1.33143e-05	0.000204401	6.69719e-05	0.000146064		7.47061e-05	9.06607e-05	0.000128946	0.000244875	0.00017923	0.000209159	0.000145169	8.286e-05	0.000143848	0		0.000234029	0.000148786	0.000163713	0.000294735	0.000127832	0.00023347	0.000181621	0.000100781	0.000198396	0		5.6932e-05	6.53117e-05	3.73807e-05	0.000306989	0.000100671
584	0.00022869	0.000154444	0.000193096	0.000142157	0.000179379	0.000159062	0.000124516	0.000129171	0.00017981	0		0.00011824	0.000148611	6.90987e-05	0.000141516	0.00018002	3.25705e-05	1.33065e-05	0.000203692	6.67936e-05	0.000146063		7.46386e-05	9.05892e-05	0.000128617	0.000244075	0.000178476	0.000209039	0.000145147	8.26111e-05	0.000143841	0		0.000233854	0.000148405	0.000163545	0.000294608	0.000127727	0.000232956	0.000181532	0.000100736	0.000198046	0		5.68865e-05	6.51447e-05	3.73754e-05	0.000306139	0.000100647
585	0.000227999	0.000154248	0.000193049	0.00014215	0.000179379	0.00015868	0.000124508	0.0001291	0.000179768	0		0.000117738	0.000148306	6.88144e-05	0.000140711	0.000179816	3.24553e-05	1.32956e-05	0.000203555	6.64782e-05	0.000145877		7.4333e-05	9.0512e-05	0.000128605	0.000243991	0.000178007	0.000208757	0.000145138	8.23907e-05	0.000143419	0		0.000233809	0.000147738	0.000163491	0.00029456	0.000127439	0.000232816	0.00018149	0.000100729	0.000197761	0		5.68007e-05	6.49771e-05	3.7319e-05	0.000305046	0.00010013
586	0.000227824	0.000154225	0.000192895	0.000141977	0.000179356	0.000158599	0.000124464	0.000128861	0.000179641	0		0.000117005	0.000148238	6.87772e-05	0.000140542	0.000179759	3.2384e-05	1.32921e-05	0.000203292	6.62346e-05	0.00014586		7.43163e-05	9.0368e-05	0.0001284	0.000243885	0.000177689	0.000208674	0.000145106	8.1282e-05	0.000142777	0		0.000233778	0.000147593	0.000162888	0.000294403	0.00012742	0.000232467	0.000181061	0.000100626	0.00019773	0		5.66616e-05	6.47397e-05	3.72977e-05	0.000305	0.00010008
587	0.000227588	0.000153521	0.000192749	0.000141801	0.000179274	0.000157531	0.000124426	0.000128732	0.000178938	0		0.000116611	0.000148157	6.87465e-05	0.000140337	0.00017834	3.2255e-05	1.32659e-05	0.000202595	6.61108e-05	0.000145763		7.42595e-05	9.0367e-05	0.000128293	0.000243617	0.000177311	0.000208648	0.000144484	8.1141e-05	0.000142772	0		0.000233718	0.000147429	0.000162833	0.000292902	0.00012742	0.000232351	0.000180878	0.000100523	0.000197465	0		5.65758e-05	6.47276e-05	3.72599e-05	0.000304752	9.98487e-05
588	0.000227459	0.000153435	0.000192167	0.000141568	0.000179154	0.000157494	0.00012438	0.000128568	0.000178922	0		0.00011642	0.000148058	6.85041e-05	0.000140071	0.000177825	3.22504e-05	1.3265e-05	0.000202188	6.59695e-05	0.000145608		7.42236e-05	9.03179e-05	0.000128155	0.000243409	0.000177236	0.000208261	0.000143886	8.0441e-05	0.000142316	0		0.000233316	0.000147105	0.000162175	0.000292664	0.000127284	0.000231454	0.000180724	0.000100517	0.00019719	0		5.65612e-05	6.46881e-05	3.72306e-05	0.00030442	9.93972e-05
589	0.000225914	0.000152671	0.000191628	0.000141255	0.000178872	0.000157333	0.000124224	0.000128181	0.000177747	0		0.000116357	0.000147324	6.84213e-05	0.00014	0.000177792	3.13504e-05	1.32639e-05	0.000201705	6.59406e-05	0.000145152		7.40868e-05	8.98402e-05	0.000128093	0.000243143	0.000177163	0.000208207	0.000143745	8.01956e-05	0.000141468	0		0.000233157	0.000146614	0.000162119	0.000291578	0.000127092	0.00023145	0.000180659	0.000100426	0.000197177	0		5.6356e-05	6.45995e-05	3.69331e-05	0.000302998	9.77906e-05
590	0.000225373	0.000152435	0.000191416	0.000140563	0.000178315	0.000157234	0.000124165	0.000127218	0.00017733	0		0.000116077	0.00014682	6.82182e-05	0.000139906	0.0001776	3.12703e-05	1.32583e-05	0.000201642	6.55521e-05	0.000143733		7.3839e-05	8.97874e-05	0.00012786	0.00024148	0.000175928	0.000207143	0.000143576	8.00247e-05	0.000141316	0		0.000232414	0.000146602	0.0001619	0.000291489	0.000126879	0.000231293	0.000180589	0.000100343	0.00019648	0		5.6296e-05	6.44993e-05	3.6882e-05	0.000302928	9.7104e-05
591	0.000225094	0.000152116	0.000191339	0.000140548	0.000178165	0.000156932	0.000124124	0.000127076	0.000177146	0		0.000115861	0.000146331	6.76755e-05	0.000139711	0.000176169	3.10687e-05	1.32503e-05	0.000201319	6.54709e-05	0.000143497		7.35188e-05	8.97798e-05	0.000127828	0.000240787	0.000175871	0.00020649	0.000143145	7.99522e-05	0.000141022	0		0.000232346	0.00014651	0.000161296	0.00029134	0.000126569	0.000231264	0.000180126	0.000100324	0.00019558	0		5.61973e-05	6.44355e-05	3.6807e-05	0.000302162	9.70691e-05
592	0.000225087	0.000151451	0.000190863	0.000140367	0.000177727	0.000156216	0.000124106	0.000126661	0.000177006	0		0.000115683	0.00014617	6.74483e-05	0.000139465	0.00017579	3.10214e-05	1.32017e-05	0.000201073	6.53914e-05	0.000143321		7.27322e-05	8.97307e-05	0.000127804	0.00023984	0.000175635	0.000206343	0.000142266	7.90161e-05	0.000140856	0		0.00023233	0.000146438	0.000160364	0.000290833	0.00012617	0.000230465	0.000180122	0.000100324	0.000195342	0		5.60015e-05	6.42072e-05	3.6791e-05	0.000302076	9.69512e-05
593	0.000224431	0.00015107	0.000189933	0.000139916	0.000177666	0.000156104	0.000124017	0.000126597	0.0001769	0		0.00011565	0.000145486	6.72719e-05	0.000138824	0.000174879	3.03854e-05	1.31832e-05	0.000200474	6.4916e-05	0.000143159		7.25514e-05	8.94693e-05	0.000127662	0.000239437	0.00017493	0.000206036	0.000141956	7.89359e-05	0.000140556	0		0.000232233	0.000146261	0.000160196	0.000290568	0.000126141	0.000230257	0.000179977	0.000100285	0.000195101	0		5.59174e-05	6.42011e-05	3.66409e-05	0.000301298	9.67704e-05
594	0.000224166	0.000150939	0.000189642	0.000139795	0.000176648	0.000155992	0.000123999	0.000126596	0.000176644	0		0.000115585	0.000145236	6.7107e-05	0.000138763	0.000174182	3.03816e-05	1.31811e-05	0.000199094	6.48538e-05	0.00014309		7.22887e-05	8.89586e-05	0.000127485	0.000238508	0.000174662	0.000205388	0.00014095	7.87952e-05	0.000140457	0		0.000232095	0.000146019	0.000160143	0.000290222	0.000126042	0.000229937	0.000179832	0.000100143	0.00019503	0		5.566e-05	6.37415e-05	3.65872e-05	0.000300843	9.66374e-05
595	0.000224157	0.000150853	0.000189639	0.000139737	0.000176623	0.000155694	0.000123947	0.000126504	0.000175983	0		0.000115532	0.000145124	6.67262e-05	0.000138697	0.000173489	3.0295e-05	1.31796e-05	0.000197939	6.48354e-05	0.000142568		7.22056e-05	8.88568e-05	0.00012661	0.000238236	0.000173741	0.0002051	0.000140919	7.83505e-05	0.000140361	0		0.00023177	0.00014567	0.000159814	0.000289901	0.000125936	0.000229917	0.000179677	0.000100124	0.000194347	0		5.55775e-05	6.36656e-05	3.63807e-05	0.000300443	9.65283e-05
596	0.000224051	0.000150733	0.000187767	0.000139674	0.000176265	0.000155164	0.000123926	0.000126223	0.000175657	0		0.000114898	0.000144972	6.65349e-05	0.000138695	0.000173084	3.02226e-05	1.31525e-05	0.000197869	6.44578e-05	0.000142266		7.19379e-05	8.85278e-05	0.000126389	0.000237891	0.000173739	0.000204894	0.000139919	7.83328e-05	0.000140353	0		0.000231496	0.00014493	0.000159591	0.00028987	0.000125932	0.000229825	0.000179435	0.000100105	0.000194174	0		5.54917e-05	6.36322e-05	3.63701e-05	0.000299834	9.61293e-05
597	0.000223857	0.000150484	0.000187214	0.000139669	0.000176094	0.000154755	0.000123562	0.000126149	0.000175215	0		0.000114547	0.00014485	6.60397e-05	0.000138594	0.000173077	2.99371e-05	1.31207e-05	0.000197788	6.42858e-05	0.000141426		7.19045e-05	8.84756e-05	0.000126246	0.000237609	0.000173244	0.000204504	0.000139831	7.83273e-05	0.000140341	0		0.000230845	0.000144263	0.000159537	0.000289627	0.000125509	0.000228983	0.000179412	9.99051e-05	0.000193525	0		5.51115e-05	6.35253e-05	3.59171e-05	0.000299789	9.5508e-05
598	0.000222708	0.000150235	0.00018618	0.00013944	0.000176045	0.00015452	0.000123244	0.000125966	0.000174976	0		0.000114022	0.000144677	6.56914e-05	0.000138312	0.000172785	2.98628e-05	1.30825e-05	0.000197594	6.42822e-05	0.000141116		7.1825e-05	8.77534e-05	0.000126216	0.000237596	0.000172451	0.000203367	0.000139583	7.82598e-05	0.000140176	0		0.000229882	0.000144193	0.000159372	0.0002887	0.000125206	0.000228749	0.00017887	9.98664e-05	0.000193236	0		5.49415e-05	6.33699e-05	3.59091e-05	0.00029944	9.52117e-05
599	0.000221461	0.000149835	0.000185754	0.000139143	0.000175922	0.000154	0.000123097	0.000124765	0.000174948	0		0.000113527	0.000144508	6.5384e-05	0.000137604	0.000172485	2.97992e-05	1.30547e-05	0.000197164	6.42416e-05	0.00014061		7.17739e-05	8.77498e-05	0.000126216	0.000236885	0.000172409	0.00020335	0.000139363	7.78863e-05	0.000139966	0		0.000229777	0.000143907	0.000159044	0.000288068	0.0001252	0.000228361	0.000178762	9.9789e-05	0.000193121	0		5.48917e-05	6.33456e-05	3.58421e-05	0.000299359	9.51744e-05
600	0.000221209	0.000149573	0.000185047	0.000138803	0.000175762	0.000153964	0.000123048	0.000124609	0.000174812	0		0.00011348	0.000144412	6.43097e-05	0.000137323	0.000171451	2.95467e-05	1.30485e-05	0.00019632	6.42207e-05	0.000140454		7.1753e-05	8.77465e-05	0.000126204	0.00023688	0.000172365	0.000203211	0.00013936	7.78231e-05	0.000139546	0		0.000229526	0.000143711	0.000158221	0.000287565	0.0001252	0.000227823	0.000178043	9.93764e-05	0.00019275	0		5.48059e-05	6.33243e-05	3.58017e-05	0.000299262	9.5144e-05
601	0.000221201	0.000149515	0.000184677	0.000138657	0.000175559	0.000152658	0.000122953	0.000124506	0.000172539	0		0.000113463	0.000143957	6.41869e-05	0.000137297	0.000171225	2.93613e-05	1.30372e-05	0.000196099	6.42134e-05	0.000140331		7.17219e-05	8.75352e-05	0.000125833	0.000236178	0.000172055	0.00020305	0.000138965	7.77548e-05	0.000139513	0		0.000229435	0.000143671	0.000158164	0.000287287	0.000125085	0.000227509	0.000177842	9.92931e-05	0.000192567	0		5.47604e-05	6.32818e-05	3.56089e-05	0.000299197	9.49673e-05
602	0.000221102	0.000149253	0.000184224	0.000138587	0.000175467	0.000152563	0.000122939	0.000124481	0.00017239	0		0.000112952	0.00014318	6.38318e-05	0.000137267	0.000171033	2.92913e-05	1.30047e-05	0.000195604	6.41951e-05	0.000140323		7.16765e-05	8.75301e-05	0.000125476	0.000234869	0.000171741	0.000202736	0.000138719	7.74266e-05	0.000139502	0		0.000228935	0.000142229	0.000157123	0.000287223	0.000124987	0.00022747	0.000177809	9.91129e-05	0.000192495	0		5.43981e-05	6.30414e-05	3.54908e-05	0.000299196	9.46359e-05
603	0.000221073	0.000149179	0.000184102	0.00013848	0.000175218	0.000152105	0.000122918	0.000124467	0.000172282	0		0.000112851	0.000143126	6.37626e-05	0.000137227	0.000170547	2.89823e-05	1.29979e-05	0.000194303	6.41078e-05	0.00014028		7.16402e-05	8.75124e-05	0.000125123	0.000234715	0.000171535	0.000202295	0.00013868	7.71775e-05	0.000139457	0		0.000228843	0.000141577	0.000157069	0.000287112	0.000124874	0.000227111	0.000177716	9.90682e-05	0.000190787	0		5.39724e-05	6.29564e-05	3.54855e-05	0.00029745	9.42894e-05
604	0.00021985	0.000148361	0.000184018	0.000138051	0.00017512	0.000152045	0.000122721	0.000124381	0.000172229	0		0.000111924	0.000143061	6.34911e-05	0.000137045	0.000170518	2.89689e-05	1.29938e-05	0.000193839	6.40735e-05	0.000140137		7.15936e-05	8.70921e-05	0.000125034	0.000234639	0.000171477	0.000201756	0.000138655	7.70323e-05	0.000138979	0		0.000228715	0.000141464	0.000156956	0.000286291	0.000124855	0.000226912	0.000177365	9.90682e-05	0.000190484	0		5.33449e-05	6.24998e-05	3.54828e-05	0.000297394	9.42696e-05
605	0.000219817	0.000147907	0.000183757	0.000137626	0.000174739	0.00015179	0.000122481	0.00012434	0.000172182	0		0.000111544	0.000142555	6.32523e-05	0.000136843	0.00017026	2.86125e-05	1.29669e-05	0.000193435	6.40227e-05	0.000139834		7.15455e-05	8.69638e-05	0.000124835	0.000234136	0.000171105	0.000201571	0.000138486	7.63437e-05	0.000138459	0		0.000227896	0.00014127	0.000156574	0.000285156	0.000124345	0.000226908	0.000177314	9.89908e-05	0.000190022	0		5.31621e-05	6.24755e-05	3.54051e-05	0.000297328	9.40473e-05
606	0.000218763	0.000146931	0.000183556	0.000137496	0.000174727	0.000151747	0.000122252	0.00012385	0.000172152	0		0.000110227	0.000142472	6.3037e-05	0.000136503	0.000168722	2.85986e-05	1.29579e-05	0.000193357	6.37819e-05	0.00013983		7.14441e-05	8.66854e-05	0.000124807	0.000233379	0.000170798	0.00020147	0.000138447	7.61662e-05	0.000138406	0		0.000227313	0.000141207	0.000156463	0.000285099	0.000124236	0.000226273	0.000177197	9.88746e-05	0.000190009	0		5.31458e-05	6.24421e-05	3.52817e-05	0.000297168	9.345e-05
607	0.000217684	0.000145807	0.000183408	0.000137367	0.000174682	0.000151639	0.000122178	0.000123689	0.000172024	0		0.000110217	0.000141043	6.18667e-05	0.000136456	0.000168718	2.85516e-05	1.29568e-05	0.000192864	6.36645e-05	0.000139794		7.14169e-05	8.66191e-05	0.000124649	0.000232929	0.00017045	0.000201325	0.000138106	7.60985e-05	0.000138362	0		0.000226682	0.000141169	0.000155694	0.0002845	0.000123812	0.000225497	0.000176768	9.87913e-05	0.000189866	0		5.29175e-05	6.232e-05	3.52684e-05	0.000297118	9.34325e-05
608	0.000217156	0.000145734	0.000182376	0.000137171	0.000174293	0.000151227	0.000122098	0.000123264	0.000171837	0		0.000108606	0.000141026	6.18654e-05	0.000136256	0.000167425	2.84121e-05	1.2914e-05	0.000192781	6.35561e-05	0.000139556		7.14161e-05	8.65425e-05	0.000124523	0.000232688	0.000170394	0.000201104	0.000137522	7.58789e-05	0.000137531	0		0.0002255	0.0001411	0.000155253	0.00028387	0.000122957	0.00022493	0.000176749	9.86944e-05	0.000189666	0		5.23612e-05	6.22654e-05	3.51183e-05	0.000296983	9.32931e-05
609	0.000216265	0.000145727	0.000182027	0.000136596	0.00017423	0.000151149	0.00012131	0.000123222	0.000171601	0		0.000108529	0.000140958	6.03034e-05	0.000135687	0.000167238	2.82043e-05	1.29054e-05	0.000192468	6.33661e-05	0.000139396		7.10421e-05	8.62951e-05	0.000124435	0.000232365	0.000170246	0.000200897	0.000137381	7.57618e-05	0.000137469	0		0.000225257	0.000140753	0.000154705	0.000283717	0.000122758	0.000224053	0.000176273	9.86751e-05	0.000188728	0		5.22883e-05	6.2144e-05	3.49682e-05	0.000296185	9.29921e-05
610	0.000215967	0.000145322	0.000181955	0.000136288	0.000174198	0.000151146	0.000121305	0.000123213	0.000171425	0		0.000108437	0.000140655	6.02252e-05	0.000135138	0.000166947	2.81652e-05	1.28935e-05	0.000192295	6.3255e-05	0.000139344		7.09256e-05	8.62264e-05	0.000124261	0.000232355	0.000169952	0.00020087	0.000136438	7.54264e-05	0.000137332	0		0.000224825	0.000140372	0.000154432	0.000282634	0.000122225	0.000223728	0.00017625	9.86557e-05	0.000188578	0		5.21475e-05	6.17572e-05	3.49655e-05	0.000296178	9.29442e-05
611	0.00021506	0.000145114	0.000181274	0.000136069	0.000173354	0.000151082	0.000120977	0.000122827	0.000171366	0		0.000108058	0.000140649	5.94586e-05	0.000135138	0.000166931	2.79408e-05	1.28629e-05	0.000191606	6.32448e-05	0.000139226		7.05592e-05	8.61111e-05	0.000124	0.000231875	0.000169747	0.000200863	0.00013626	7.53317e-05	0.000136329	0		0.000224711	0.000140089	0.000154322	0.000282249	0.000121692	0.000223049	0.000176001	9.86364e-05	0.00018831	0		5.19552e-05	6.15623e-05	3.48101e-05	0.000295981	9.29005e-05
612	0.000214814	0.000144995	0.000180927	0.000136057	0.000173039	0.000151059	0.000120935	0.000122353	0.000171089	0		0.000107873	0.000139864	5.90335e-05	0.000134396	0.000166269	2.73775e-05	1.28563e-05	0.000191202	6.29726e-05	0.000139181		7.01861e-05	8.5826e-05	0.000123962	0.000231679	0.000169683	0.000200242	0.000135336	7.50246e-05	0.000136212	0		0.000224521	0.000139658	0.000154047	0.00028221	0.00012149	0.000222415	0.000175834	9.85143e-05	0.000188113	0		5.17466e-05	6.15228e-05	3.46867e-05	0.00029512	9.28637e-05
613	0.000214771	0.000144962	0.000178201	0.00013555	0.000172931	0.000151044	0.000120382	0.000122218	0.000170933	0		0.000107443	0.000139351	5.78752e-05	0.000133726	0.000166176	2.69742e-05	1.28269e-05	0.000190057	6.28226e-05	0.000139171		6.99746e-05	8.57845e-05	0.00012359	0.00023154	0.000169561	0.000200235	0.000135038	7.48426e-05	0.000135969	0		0.000224424	0.000139633	0.000153934	0.000281645	0.000121389	0.000222017	0.000175754	9.84696e-05	0.000187478	0		5.17124e-05	6.14712e-05	3.45339e-05	0.000294358	9.275e-05
614	0.000214154	0.000144562	0.000177553	0.000135189	0.000172658	0.000151015	0.000120365	0.000121983	0.00017055	0		0.000106821	0.000139253	5.78729e-05	0.0001333	0.000165915	2.69068e-05	1.28249e-05	0.000188239	6.27764e-05	0.000138618		6.99192e-05	8.53444e-05	0.000123177	0.000230899	0.000169521	0.000200227	0.000134774	7.45669e-05	0.000135657	0		0.000223483	0.000139321	0.000153882	0.000280357	0.000120959	0.000221919	0.000175484	9.83787e-05	0.000187029	0		5.15974e-05	6.14287e-05	3.45312e-05	0.000294159	9.26129e-05
615	0.000213535	0.000144543	0.00017745	0.000134922	0.00017245	0.000150926	0.000120202	0.000121841	0.000170142	0		0.000106441	0.000139077	5.73212e-05	0.000132238	0.00016536	2.63003e-05	1.27812e-05	0.000187403	6.26437e-05	0.000138382		6.94407e-05	8.50588e-05	0.000123004	0.000229773	0.000168989	0.000200164	0.000134758	7.39254e-05	0.000135584	0		0.000222551	0.000139173	0.000153881	0.000279622	0.00012076	0.000221697	0.00017546	9.83206e-05	0.000186646	0		5.15862e-05	6.12732e-05	3.45046e-05	0.000293901	9.09819e-05
616	0.000212886	0.000144395	0.000177442	0.000134775	0.000172178	0.000150885	0.000120094	0.000121804	0.000170057	0		0.000106272	0.000139019	5.72648e-05	0.000132081	0.00016462	2.62805e-05	1.27767e-05	0.000186392	6.25895e-05	0.000138333		6.93187e-05	8.48468e-05	0.00012241	0.000228624	0.00016881	0.00019895	0.000134063	7.39099e-05	0.000135341	0		0.000222331	0.00013917	0.000152893	0.000279454	0.00012075	0.000221677	0.0001754	9.80824e-05	0.000186571	0		5.14695e-05	6.12156e-05	3.44589e-05	0.000293626	9.09731e-05
617	0.000212648	0.000144221	0.000177439	0.000134735	0.000170883	0.000150799	0.000119988	0.000121637	0.000169619	0		0.000106103	0.000138651	5.68477e-05	0.000132037	0.000162732	2.61079e-05	1.27738e-05	0.000186193	6.24799e-05	0.000138259		6.89772e-05	8.45519e-05	0.0001219	0.000228026	0.000168538	0.000198217	0.00013395	7.3598e-05	0.000134984	0		0.00022224	0.000138818	0.000152125	0.000279392	0.000120641	0.000221358	0.000175371	9.80377e-05	0.000185986	0		5.14342e-05	6.08318e-05	3.43758e-05	0.000293545	9.07946e-05
618	0.000212071	0.000142971	0.000177284	0.000134436	0.000170842	0.000150658	0.000119908	0.000121621	0.000169468	0		0.000105245	0.000138156	5.67474e-05	0.00013203	0.000162666	2.60167e-05	1.27297e-05	0.000186047	6.20452e-05	0.000137459		6.89445e-05	8.43728e-05	0.000121849	0.000227962	0.000168457	0.000197954	0.000133801	7.35623e-05	0.000134792	0		0.00022224	0.000138364	0.000151905	0.000278727	0.000120639	0.000221169	0.000175343	9.79216e-05	0.000184736	0		5.11673e-05	6.06618e-05	3.40406e-05	0.000293294	9.05373e-05
619	0.000211998	0.000142763	0.000175642	0.000134367	0.00017075	0.000150539	0.000119902	0.000120979	0.000169182	0		0.000103501	0.000137924	5.62512e-05	0.000131736	0.000161962	2.58769e-05	1.27004e-05	0.000183851	6.20066e-05	0.000137362		6.86203e-05	8.42405e-05	0.00012173	0.000227948	0.000168188	0.000197732	0.000132706	7.35442e-05	0.000134656	0		0.000220951	0.000138154	0.000151904	0.000278045	0.000120342	0.000220868	0.000175236	9.77742e-05	0.000183761	0		5.09648e-05	6.06551e-05	3.39469e-05	0.000292202	9.03804e-05
620	0.000211883	0.000142478	0.000175127	0.000133664	0.000170741	0.000150389	0.000119896	0.000120086	0.00016902	0		0.000102612	0.000137565	5.57474e-05	0.000131632	0.000161674	2.58456e-05	1.26945e-05	0.000183519	6.11008e-05	0.000137193		6.86112e-05	8.41521e-05	0.00012168	0.000227608	0.00016814	0.000196793	0.000132615	7.34197e-05	0.000134373	0		0.000220686	0.000137423	0.000151245	0.00027804	0.000119913	0.000220107	0.000174993	9.77414e-05	0.000182902	0		5.07965e-05	6.04912e-05	3.35232e-05	0.000290784	9.02865e-05
621	0.000211041	0.000142441	0.000174745	0.000133625	0.000170484	0.000150314	0.000119726	0.000119998	0.000168063	0		0.000102217	0.000137494	5.50836e-05	0.000131537	0.000161157	2.58105e-05	1.26238e-05	0.000183396	6.1059e-05	0.000137156		6.85962e-05	8.40958e-05	0.000121624	0.000227414	0.000167565	0.000196529	0.000132409	7.32583e-05	0.000134263	0		0.000220565	0.000137278	0.000151245	0.000276304	0.000119263	0.000219832	0.000174507	9.74644e-05	0.000182263	0		5.07236e-05	6.04821e-05	3.34753e-05	0.000289967	9.01798e-05
622	0.000210746	0.000141913	0.000174537	0.000133353	0.000170366	0.000149852	0.000119492	0.000119948	0.000167789	0		0.000101848	0.000137354	5.45807e-05	0.000131141	0.0001611	2.57906e-05	1.25803e-05	0.000183364	6.09847e-05	0.000136617		6.85923e-05	8.4093e-05	0.000121038	0.000227023	0.000167379	0.000196475	0.000131952	7.30064e-05	0.000133938	0		0.000220556	0.000136992	0.000151026	0.000275315	0.000119259	0.000219269	0.000174306	9.74257e-05	0.000181727	0		5.069e-05	6.03084e-05	3.33732e-05	0.000289888	8.99791e-05
623	0.000210177	0.000141879	0.000174505	0.000133204	0.000169942	0.000149672	0.000119347	0.000119846	0.000167471	0		0.000101778	0.000137265	5.44333e-05	0.000130662	0.000160117	2.5682e-05	1.25767e-05	0.000181845	6.0947e-05	0.000136594		6.84196e-05	8.40623e-05	0.000120887	0.000226734	0.000166881	0.000196302	0.000131842	7.29516e-05	0.000133704	0		0.000219609	0.000135947	0.000150643	0.000275202	0.000118956	0.000219075	0.000174302	9.72068e-05	0.000181669	0		5.04875e-05	6.02902e-05	3.33678e-05	0.000289642	8.97982e-05
624	0.000209832	0.000141802	0.000174043	0.00013246	0.000169816	0.000149046	0.000119251	0.000119837	0.000166631	0		0.000100234	0.000136772	5.43983e-05	0.000130381	0.000160106	2.55481e-05	1.25397e-05	0.000181272	6.06402e-05	0.000136467		6.83579e-05	8.40317e-05	0.00012084	0.000226553	0.000166726	0.000195552	0.000131032	7.21431e-05	0.000133396	0		0.000219557	0.000135768	0.000150586	0.000274801	0.000118954	0.000218144	0.000174035	9.70847e-05	0.00018157	0		5.04549e-05	6.02659e-05	3.33088e-05	0.000289394	8.95824e-05
625	0.000209699	0.000141703	0.000173957	0.000132455	0.000169784	0.000148885	0.000118616	0.000119617	0.000166608	0		9.99026e-05	0.000135574	5.29162e-05	0.000130014	0.000159919	2.5491e-05	1.25106e-05	0.000180511	6.03225e-05	0.000135966		6.82039e-05	8.39327e-05	0.000120705	0.000226411	0.000166258	0.000195526	0.000130445	7.20554e-05	0.000133201	0		0.000219351	0.000135239	0.000150421	0.000274763	0.000118856	0.00021765	0.000173718	9.7046e-05	0.00018121	0		5.04e-05	6.00862e-05	3.30436e-05	0.000288585	8.93491e-05
626	0.000208473	0.000141345	0.000173555	0.000132253	0.00016938	0.000148617	0.000118138	0.000119521	0.000166275	0		9.97636e-05	0.0001355	5.2458e-05	0.000129422	0.000159796	2.49813e-05	1.25031e-05	0.000180173	6.02681e-05	0.00013543		6.81983e-05	8.35485e-05	0.000120579	0.000226138	0.00016599	0.000195467	0.000130423	7.19799e-05	0.000133184	0		0.000219124	0.000134789	0.000149542	0.000274107	0.000118538	0.000217314	0.000173667	9.70072e-05	0.000179332	0		5.03338e-05	6.00315e-05	3.29979e-05	0.000287934	8.88935e-05
627	0.000208118	0.000141001	0.000172717	0.000132202	0.000169371	0.000148125	0.000117949	0.000118752	0.000165888	0		9.96912e-05	0.000135422	5.22765e-05	0.000129376	0.00015958	2.49578e-05	1.24927e-05	0.000180002	6.01489e-05	0.000135165		6.79893e-05	8.34921e-05	0.000120186	0.00022574	0.000165816	0.000194905	0.000130162	7.13506e-05	0.000132597	0		0.000219116	0.000134518	0.000149489	0.000273241	0.00011812	0.000216904	0.000172989	9.69879e-05	0.000178394	0		5.00995e-05	5.99556e-05	3.29953e-05	0.000287576	8.88258e-05
628	0.000207425	0.000140709	0.000172483	0.000132126	0.000169238	0.00014801	0.000117943	0.000118661	0.000165734	0		9.84422e-05	0.000134826	5.19834e-05	0.0001293	0.00015932	2.45452e-05	1.24393e-05	0.000179671	6.01351e-05	0.000135156		6.76858e-05	8.33978e-05	0.000120184	0.000225591	0.00016504	0.000194889	0.000130076	7.13098e-05	0.000132474	0		0.00021876	0.000134087	0.000149432	0.00027264	0.000118001	0.000216409	0.000172868	9.69685e-05	0.00017745	0		4.99716e-05	5.98305e-05	3.28962e-05	0.000287324	8.7882e-05
629	0.000207048	0.000140513	0.000172193	0.000132065	0.000168695	0.000147699	0.000117889	0.000118588	0.00016536	0		9.79036e-05	0.000134536	5.19106e-05	0.000128918	0.000159269	2.43697e-05	1.23994e-05	0.000178765	6.00996e-05	0.000134912		6.72263e-05	8.31107e-05	0.000120087	0.000224947	0.000164713	0.000193937	0.000129728	7.11886e-05	0.000132318	0		0.000218123	0.000133867	0.000149376	0.000271646	0.000117696	0.000216248	0.00017283	9.68405e-05	0.000177072	0		4.99356e-05	5.98093e-05	3.28372e-05	0.000287015	8.7616e-05
630	0.000206426	0.000140488	0.000172083	0.00013201	0.000168206	0.000147607	0.000117827	0.000118557	0.000165351	0		9.77194e-05	0.000134502	5.14693e-05	0.0001289	0.000158618	2.41411e-05	1.23707e-05	0.000178684	6.00931e-05	0.000134429		6.72064e-05	8.3001e-05	0.000119601	0.00022486	0.000164702	0.000193787	0.000129345	7.10229e-05	0.000132127	0		0.000218009	0.000133829	0.000149048	0.000271174	0.000117595	0.000216036	0.000172789	9.6705e-05	0.000175744	0		4.96351e-05	5.96113e-05	3.27031e-05	0.000286874	8.74719e-05
631	0.000206006	0.000140033	0.000171098	0.000131913	0.00016752	0.000147601	0.000117554	0.000118366	0.000165112	0		9.76239e-05	0.000134181	5.12989e-05	0.000128868	0.000158507	2.39963e-05	1.23705e-05	0.000178142	6.00881e-05	0.000133997		6.71487e-05	8.29991e-05	0.000119569	0.000224775	0.000164551	0.000193342	0.000129273	7.09905e-05	0.000131857	0		0.000217706	0.000132926	0.00014861	0.00027117	0.000117372	0.000215595	0.000172452	9.6492e-05	0.000175156	0		4.93339e-05	5.95021e-05	3.25556e-05	0.000285939	8.73389e-05
632	0.000205543	0.000139833	0.000170989	0.000131336	0.000167083	0.000147156	0.000117545	0.000117814	0.000165076	0		9.69332e-05	0.000134166	5.08993e-05	0.000128111	0.000157805	2.38531e-05	1.23406e-05	0.000178135	6.00588e-05	0.000133764		6.70816e-05	8.29182e-05	0.000119525	0.000224268	0.000164329	0.000193171	0.000129262	7.09802e-05	0.000131595	0		0.000217159	0.000132917	0.000148555	0.000270721	0.000117041	0.000215473	0.000172443	9.6428e-05	0.000174688	0		4.93339e-05	5.94747e-05	3.25423e-05	0.000285619	8.7049e-05
633	0.000205205	0.000139796	0.000170741	0.000130986	0.000166615	0.000146935	0.000117428	0.000117806	0.000164473	0		9.64956e-05	0.000133968	5.08877e-05	0.000128042	0.000157123	2.38364e-05	1.23045e-05	0.000177924	6.0009e-05	0.000133754		6.69954e-05	8.26926e-05	0.000119514	0.000223544	0.000164293	0.000193001	0.000128891	7.07502e-05	0.000131216	0		0.000217017	0.000132362	0.000148444	0.00026974	0.000116956	0.00021543	0.000172078	9.63446e-05	0.000174392	0		4.91528e-05	5.93588e-05	3.25343e-05	0.000285007	8.69445e-05
634	0.000205164	0.000139651	0.00017056	0.000130885	0.000166428	0.000146489	0.000117237	0.000117788	0.000164456	0		9.60246e-05	0.000133947	5.02812e-05	0.000127586	0.000157009	2.38165e-05	1.22758e-05	0.00017768	5.95583e-05	0.000133268		6.69773e-05	8.2636e-05	0.000119261	0.000222592	0.000163266	0.000192844	0.000128552	7.05513e-05	0.00013098	0		0.000216645	0.000132218	0.000148391	0.000269527	0.000116951	0.000215275	0.000171887	9.62537e-05	0.000174195	0		4.90686e-05	5.92798e-05	3.23305e-05	0.000284974	8.69335e-05
635	0.000205004	0.000139644	0.000170211	0.000130459	0.000166345	0.000146041	0.000116377	0.000117467	0.000164183	0		9.59588e-05	0.000133379	4.98242e-05	0.000127579	0.000156655	2.34822e-05	1.2271e-05	0.000176249	5.95374e-05	0.000132932		6.69028e-05	8.25501e-05	0.000119056	0.00022228	0.000163239	0.000191671	0.000128421	7.03862e-05	0.000130796	0		0.000216167	0.00013194	0.00014817	0.000269405	0.000116935	0.000215251	0.000171845	9.6151e-05	0.000174049	0		4.90395e-05	5.92586e-05	3.23252e-05	0.00028448	8.65193e-05
636	0.000204962	0.000139624	0.00016962	0.000130209	0.000166334	0.000146011	0.000116326	0.000117443	0.000164093	0		9.58527e-05	0.000133142	4.97183e-05	0.000127525	0.00015626	2.33317e-05	1.227e-05	0.000175698	5.95363e-05	0.00013283		6.68959e-05	8.24471e-05	0.00011892	0.000222205	0.000162801	0.000191475	0.000128319	7.01977e-05	0.000129607	0		0.00021569	0.000131632	0.000147346	0.00026936	0.000116836	0.000215115	0.000171681	9.60735e-05	0.000173692	0		4.90266e-05	5.9213e-05	3.22124e-05	0.000284039	8.62445e-05
637	0.000204559	0.000139553	0.000169553	0.000129844	0.000166184	0.000145885	0.000116321	0.000117313	0.000163411	0		9.55021e-05	0.000133118	4.89688e-05	0.000127327	0.000155851	2.32297e-05	1.22293e-05	0.000175558	5.94765e-05	0.000132829		6.67177e-05	8.19653e-05	0.000118912	0.000221424	0.000162269	0.000191312	0.000128046	6.93652e-05	0.000129489	0		0.000215431	0.000131421	0.000146851	0.000268024	0.000116627	0.000214878	0.000171555	9.60095e-05	0.000173553	0		4.87759e-05	5.90637e-05	3.21347e-05	0.000283307	8.60199e-05
638	0.000204106	0.000139455	0.000169314	0.000129686	0.000165927	0.000145819	0.000116292	0.000117279	0.000163077	0		9.5438e-05	0.000133029	4.88942e-05	0.000127253	0.000155562	2.30266e-05	1.22215e-05	0.000174909	5.93661e-05	0.000132489		6.6701e-05	8.18749e-05	0.000118861	0.00022109	0.000161656	0.000191161	0.000128021	6.90502e-05	0.000128927	0		0.000215158	0.000131025	0.00014674	0.000267782	0.000116617	0.000214544	0.000171485	9.5938e-05	0.000173108	0		4.85785e-05	5.87716e-05	3.17755e-05	0.000282857	8.59721e-05
639	0.000204064	0.000139365	0.000169268	0.000129582	0.000165907	0.000145746	0.000116095	0.000117265	0.000162994	0		9.52861e-05	0.000132675	4.86139e-05	0.000127149	0.000155389	2.29742e-05	1.2189e-05	0.000174435	5.93648e-05	0.000132257		6.66869e-05	8.15702e-05	0.000118501	0.000219898	0.000161244	0.000191014	0.000127836	6.88726e-05	0.000128918	0		0.000214621	0.000130996	0.000146522	0.000267713	0.000116115	0.000214281	0.000171004	9.58353e-05	0.000172918	0		4.84343e-05	5.8723e-05	3.17488e-05	0.000282579	8.573e-05
640	0.00020348	0.000138823	0.000168731	0.000129506	0.000165082	0.000145296	0.000116003	0.000117074	0.000162773	0		9.43543e-05	0.000131692	4.83802e-05	0.000126643	0.000154847	2.27763e-05	1.21645e-05	0.000174192	5.93512e-05	0.000132055		6.65393e-05	8.14413e-05	0.000118221	0.000219658	0.000160903	0.000190958	0.000127567	6.79788e-05	0.000128624	0		0.000214605	0.000130955	0.000146082	0.000267663	0.000116092	0.000214213	0.000170967	9.57713e-05	0.000172561	0		4.84214e-05	5.872e-05	3.17461e-05	0.000282054	8.52003e-05
641	0.000203382	0.000138556	0.000168506	0.000129502	0.000164868	0.000143866	0.000115819	0.000117071	0.000162731	0		9.42068e-05	0.000130954	4.77744e-05	0.000126353	0.000154613	2.21488e-05	1.21633e-05	0.000174054	5.92816e-05	0.000132028		6.61878e-05	8.14249e-05	0.000118209	0.000219308	0.000160875	0.00019055	0.000127348	6.79647e-05	0.000128581	0		0.000214514	0.000130464	0.000145645	0.000267029	0.000116078	0.000213957	0.000170897	9.56551e-05	0.000172347	0		4.82807e-05	5.8601e-05	3.16578e-05	0.000282002	8.50889e-05
642	0.00020329	0.000138325	0.000167946	0.000129483	0.000164191	0.000143405	0.000115362	0.00011687	0.000161964	0		9.27516e-05	0.000130731	4.71512e-05	0.000125503	0.000154441	2.14359e-05	1.21516e-05	0.000173302	5.90802e-05	0.000131685		6.59619e-05	8.14089e-05	0.000118038	0.000219253	0.000160571	0.000189778	0.000127019	6.78254e-05	0.000128572	0		0.000213385	0.000130187	0.000145643	0.000265708	0.000115789	0.000213845	0.00017077	9.56105e-05	0.000172344	0		4.79184e-05	5.84674e-05	3.14806e-05	0.000281272	8.50084e-05
643	0.000202947	0.000138109	0.000167887	0.000129125	0.000163863	0.000142802	0.00011529	0.000116734	0.000161668	0		9.24177e-05	0.000130072	4.63788e-05	0.000124764	0.000154339	2.14139e-05	1.21392e-05	0.000173205	5.90757e-05	0.000131658		6.58777e-05	8.13914e-05	0.000117875	0.000218954	0.000160004	0.000188893	0.000126918	6.78144e-05	0.000128498	0		0.000213376	0.00013015	0.000145425	0.000265554	0.000115691	0.00021353	0.000170238	9.55389e-05	0.000172062	0		4.78824e-05	5.84061e-05	3.14566e-05	0.000281156	8.47208e-05
644	0.000202798	0.000137902	0.000167649	0.000128992	0.000163444	0.000142785	0.00011495	0.000116658	0.000161668	0		9.20256e-05	0.000129971	4.63007e-05	0.000124729	0.000153988	2.13888e-05	1.21188e-05	0.000172046	5.8959e-05	0.000131557		6.57632e-05	8.10835e-05	0.000117842	0.000218304	0.000159991	0.00018887	0.00012664	6.7812e-05	0.000127856	0		0.000213376	0.000129942	0.000145259	0.000265163	0.000115037	0.000213496	0.00016993	9.54808e-05	0.000171739	0		4.78618e-05	5.83423e-05	3.14056e-05	0.000280618	8.46357e-05
645	0.000202771	0.00013755	0.00016744	0.000128823	0.000163404	0.000142026	0.000114441	0.000116592	0.000161405	0		9.12671e-05	0.000129954	4.56998e-05	0.000124651	0.000153932	2.09937e-05	1.21084e-05	0.000171827	5.85483e-05	0.000131534		6.55217e-05	8.09633e-05	0.000117372	0.000217925	0.000159692	0.000188808	0.000126347	6.75391e-05	0.00012779	0		0.00021299	0.000129797	0.00014515	0.000264802	0.000115026	0.000213365	0.000169874	9.54421e-05	0.000171695	0		4.78034e-05	5.83028e-05	3.13736e-05	0.000279646	8.45592e-05
646	0.000201903	0.000137246	0.000167137	0.000128786	0.000163356	0.000141959	0.000114022	0.000115668	0.000161218	0		9.02893e-05	0.00012987	4.55283e-05	0.000124268	0.000153914	2.09187e-05	1.2102e-05	0.00017177	5.84061e-05	0.000131489		6.54965e-05	8.07728e-05	0.000117127	0.000217137	0.000159665	0.000188596	0.00012611	6.74899e-05	0.000127602	0		0.000212869	0.000129656	0.000144983	0.00026436	0.000114608	0.000213345	0.000169719	9.54362e-05	0.000170798	0		4.77322e-05	5.82512e-05	3.13225e-05	0.000279563	8.45114e-05
647	0.000200849	0.00013721	0.000166772	0.000128656	0.00016304	0.000141473	0.000113749	0.000115491	0.000160928	0		8.98462e-05	0.000129806	4.52258e-05	0.000124216	0.000153548	2.07712e-05	1.20728e-05	0.000171527	5.82667e-05	0.000131409		6.50491e-05	8.03068e-05	0.00011678	0.00021675	0.000159255	0.000188327	0.000125787	6.73052e-05	0.000127395	0		0.000212824	0.000129375	0.00014493	0.000263853	0.000114604	0.000213074	0.000169636	9.53722e-05	0.000170394	0		4.77227e-05	5.8233e-05	3.11618e-05	0.000279287	8.44852e-05
648	0.000200715	0.000137173	0.000166753	0.000128602	0.000162053	0.000141141	0.000113314	0.000115402	0.00016065	0		8.96929e-05	0.000129513	4.51494e-05	0.000123929	0.000153511	2.07352e-05	1.20648e-05	0.000171237	5.82409e-05	0.000131178		6.47004e-05	8.00949e-05	0.000116474	0.000216624	0.000159077	0.000187808	0.000125491	6.7176e-05	0.000127251	0		0.000212574	0.00012896	0.000144711	0.000263636	0.00011451	0.000212982	0.000169533	9.52173e-05	0.000170067	0		4.77193e-05	5.8117e-05	3.11618e-05	0.000279203	8.43959e-05
649	0.000200397	0.000137153	0.000166143	0.000128497	0.000161692	0.000140747	0.000113228	0.00011523	0.000160518	0		8.93139e-05	0.000129356	4.43309e-05	0.000123634	0.000153009	2.0694e-05	1.20277e-05	0.000170996	5.81699e-05	0.000130991		6.46574e-05	8.00472e-05	0.000116312	0.000216521	0.000158884	0.000187397	0.000125122	6.69353e-05	0.000126733	0		0.000212073	0.000128884	0.000144215	0.00026357	0.000114422	0.000212764	0.000169066	9.49016e-05	0.000169826	0		4.75931e-05	5.80229e-05	3.11591e-05	0.000278757	8.43761e-05
650	0.000200236	0.000136224	0.000165252	0.000128482	0.000161338	0.000140661	0.000113203	0.000114947	0.000160333	0		8.89365e-05	0.000129331	4.39585e-05	0.000123483	0.000152975	2.06416e-05	1.20109e-05	0.000170816	5.81557e-05	0.000130932		6.45875e-05	7.99774e-05	0.00011615	0.000216442	0.000158855	0.000187365	0.000124786	6.59091e-05	0.000126345	0		0.000212072	0.000128705	0.000143996	0.000263367	0.000113881	0.000211582	0.000168785	9.47273e-05	0.000169619	0		4.74927e-05	5.78068e-05	3.10921e-05	0.000278587	8.40774e-05
651	0.000200045	0.000136103	0.000164944	0.000128406	0.000160863	0.000140388	0.000113163	0.00011493	0.000160256	0		8.84201e-05	0.000129313	4.31046e-05	0.000123119	0.000152854	2.04063e-05	1.20059e-05	0.000170391	5.80911e-05	0.000130667		6.45492e-05	7.99637e-05	0.000116089	0.000216438	0.000158721	0.000186884	0.000124211	6.57076e-05	0.000125935	0		0.000211445	0.000128529	0.000143721	0.000263061	0.000113879	0.000211368	0.000168659	9.4644e-05	0.000168474	0		4.74798e-05	5.77582e-05	3.10197e-05	0.00027627	8.39269e-05
652	0.000199739	0.000135759	0.000164023	0.000128381	0.000160739	0.000140313	0.00011314	0.000114342	0.000159969	0		8.81119e-05	0.000129227	4.30742e-05	0.00012226	0.000152854	2.02498e-05	1.19953e-05	0.000170037	5.80644e-05	0.000130493		6.44957e-05	7.99031e-05	0.000116073	0.000215809	0.000158182	0.00018669	0.000123713	6.56879e-05	0.000125854	0		0.00021127	0.000128359	0.000143392	0.000262643	0.000113879	0.00021067	0.000168528	9.46052e-05	0.000168202	0		4.73665e-05	5.76884e-05	3.09366e-05	0.000275991	8.38289e-05
653	0.000199174	0.000135005	0.000163821	0.000128282	0.000160262	0.00014022	0.00011309	0.000113919	0.000159796	0		8.79076e-05	0.000129226	4.30507e-05	0.000122191	0.000151799	1.99684e-05	1.19548e-05	0.00016977	5.78166e-05	0.000130421		6.44563e-05	7.96726e-05	0.000115911	0.000215628	0.000158019	0.00018658	0.000123453	6.50185e-05	0.00012578	0		0.00021092	0.000128082	0.000143338	0.000261897	0.000113665	0.000210424	0.000168337	9.458e-05	0.000167992	0		4.72858e-05	5.75572e-05	3.08829e-05	0.000275874	8.36282e-05
654	0.000199017	0.000134661	0.000163758	0.000128153	0.000160199	0.000140183	0.000112683	0.000113912	0.000159664	0		8.61303e-05	0.000129126	4.28911e-05	0.000122034	0.000151372	1.98272e-05	1.191e-05	0.000169298	5.75775e-05	0.000130273		6.43819e-05	7.95026e-05	0.000115848	0.000215581	0.000157845	0.000186426	0.000123408	6.47169e-05	0.000125695	0		0.000210208	0.000127836	0.000143282	0.000261739	0.000113663	0.000210214	0.000167856	9.45665e-05	0.000167832	0		4.71871e-05	5.74661e-05	3.07381e-05	0.00027559	8.32316e-05
655	0.000198751	0.000134243	0.000162982	0.000127757	0.000159921	0.000139552	0.000112679	0.000113581	0.000159422	0		8.60838e-05	0.000128844	4.28674e-05	0.000121856	0.000151159	1.95978e-05	1.1882e-05	0.000169184	5.7541e-05	0.000130193		6.41071e-05	7.94272e-05	0.000115773	0.000215425	0.000157779	0.000185878	0.000123306	6.46752e-05	0.000125185	0		0.000209738	0.000127833	0.000143281	0.000260755	0.000113559	0.000209745	0.000167645	9.44831e-05	0.000167146	0		4.71176e-05	5.74661e-05	3.06418e-05	0.000275388	8.32076e-05
656	0.000198359	0.000133835	0.000162786	0.000127666	0.000159852	0.000139481	0.00011262	0.000113473	0.000159303	0		8.60305e-05	0.000128472	4.27337e-05	0.000121852	0.00015049	1.95023e-05	1.18675e-05	0.000168819	5.7152e-05	0.000129912		6.40212e-05	7.89619e-05	0.000115598	0.000214449	0.000157697	0.000185462	0.000123175	6.42948e-05	0.000125133	0		0.000209237	0.00012783	0.000143229	0.000260604	0.000113469	0.000209498	0.000167347	9.44638e-05	0.000166946	0		4.71142e-05	5.72743e-05	3.05827e-05	0.000275063	8.31487e-05
657	0.000197692	0.000133484	0.000162394	0.000127279	0.000158996	0.000139392	0.000112537	0.000113363	0.000159122	0		8.57216e-05	0.000128097	4.23696e-05	0.000121601	0.000149762	1.94641e-05	1.18567e-05	0.000167975	5.6981e-05	0.000129847		6.39526e-05	7.8931e-05	0.000115469	0.000214062	0.000157618	0.000185142	0.000122575	6.34413e-05	0.000124779	0		0.000209231	0.000127613	0.000143118	0.000260571	0.000113383	0.000209429	0.000167216	9.42642e-05	0.000166918	0		4.7085e-05	5.72591e-05	3.05023e-05	0.000274818	8.30245e-05
658	0.000197674	0.0001328	0.00016206	0.000126574	0.000158874	0.000139352	0.000112209	0.00011323	0.000158726	0		8.56661e-05	0.000127317	4.23395e-05	0.000121486	0.000149732	1.9427e-05	1.1827e-05	0.000167584	5.69582e-05	0.000129826		6.38742e-05	7.86755e-05	0.000114919	0.000213087	0.000157496	0.00018426	0.000122487	6.33749e-05	0.000124571	0		0.000208813	0.000127443	0.000142623	0.000259977	0.000112838	0.000208868	0.000167076	9.42449e-05	0.000166178	0		4.70755e-05	5.7052e-05	3.04433e-05	0.000273723	8.29504e-05
659	0.000197307	0.000132717	0.000162002	0.000126537	0.000158506	0.000139163	0.000112181	0.000113229	0.000158576	0		8.45291e-05	0.00012693	4.23238e-05	0.000121368	0.000149319	1.92531e-05	1.1808e-05	0.000166836	5.6927e-05	0.000129674		6.38223e-05	7.86507e-05	0.000114722	0.000212646	0.00015732	0.000183855	0.000121204	6.28008e-05	0.000124507	0		0.000208579	0.000127437	0.000142569	0.000259316	0.000112823	0.000208348	0.000166992	9.4239e-05	0.000165889	0		4.70704e-05	5.7046e-05	3.04326e-05	0.000273522	8.21284e-05
660	0.000197047	0.000132664	0.000161869	0.000125967	0.000158456	0.000139104	0.000111889	0.000112954	0.000158423	0		8.34236e-05	0.000126925	4.22835e-05	0.000121344	0.000147809	1.92518e-05	1.18031e-05	0.000166682	5.68914e-05	0.000129557		6.37519e-05	7.86229e-05	0.000114572	0.000212526	0.00015726	0.000183741	0.000120783	6.20926e-05	0.000124407	0		0.000208192	0.00012686	0.000142458	0.000259193	0.000112817	0.00020779	0.000166801	9.42002e-05	0.000165808	0		4.70592e-05	5.69148e-05	3.04086e-05	0.000273283	8.20544e-05
661	0.000197022	0.000132294	0.000161458	0.000125938	0.000158233	0.000138623	0.00011179	0.000112757	0.000158036	0		8.25219e-05	0.000126747	4.21646e-05	0.000121178	0.000147626	1.9244e-05	1.17802e-05	0.000166196	5.68717e-05	0.000129404		6.35283e-05	7.86125e-05	0.000114479	0.000212295	0.000157133	0.000183043	0.000120634	6.12911e-05	0.000123696	0		0.000208191	0.000126634	0.000142349	0.000258507	0.000112608	0.000207647	0.000166534	9.41809e-05	0.00016559	0		4.69863e-05	5.68571e-05	3.03549e-05	0.000273278	8.18473e-05
662	0.000196923	0.000132175	0.000160768	0.000125883	0.000157901	0.000138117	0.000111679	0.000112714	0.000157386	0		8.24779e-05	0.000126395	4.16019e-05	0.000121101	0.000147491	1.91273e-05	1.17684e-05	0.000166146	5.6786e-05	0.00012921		6.30892e-05	7.82229e-05	0.000114443	0.000212205	0.000157088	0.000182975	0.000120565	6.09707e-05	0.000123488	0		0.000208146	0.000126542	0.000142292	0.000258304	0.000112597	0.000207341	0.000165945	9.40647e-05	0.000165539	0		4.69313e-05	5.68085e-05	3.02932e-05	0.000273272	8.17644e-05
663	0.000196862	0.000132087	0.000160597	0.000125848	0.000157559	0.000138062	0.000111641	0.000112625	0.000157044	0		8.191e-05	0.000126378	4.15756e-05	0.000120908	0.000147086	1.89871e-05	1.17658e-05	0.00016577	5.67036e-05	0.000129094		6.27324e-05	7.81524e-05	0.000114087	0.00021176	0.000156983	0.000182455	0.000120306	6.09278e-05	0.000123204	0		0.00020754	0.000126253	0.000142292	0.000258089	0.00011239	0.000207025	0.000165805	9.38071e-05	0.000165332	0		4.6915e-05	5.65802e-05	3.02905e-05	0.000273151	8.14833e-05
664	0.000196834	0.000131515	0.000160358	0.000125664	0.000157478	0.000137968	0.000111324	0.000112442	0.000156965	0		8.08137e-05	0.000126362	4.14434e-05	0.000120875	0.000146992	1.89298e-05	1.17419e-05	0.000164824	5.66633e-05	0.00012885		6.26946e-05	7.80951e-05	0.000113541	0.000211028	0.000156682	0.000182225	0.000120205	6.08612e-05	0.000123136	0		0.000207517	0.000125822	0.000142185	0.000257931	0.000112388	0.00020688	0.000165591	9.37877e-05	0.000165165	0		4.68652e-05	5.65438e-05	3.02208e-05	0.000272337	8.14809e-05
665	0.000196711	0.00013143	0.00016034	0.000125452	0.000157388	0.000137948	0.000111211	0.000112292	0.000156764	0		8.06443e-05	0.000125317	4.13776e-05	0.000120837	0.000146981	1.88116e-05	1.17414e-05	0.000164639	5.64372e-05	0.000128562		6.207e-05	7.79877e-05	0.000113326	0.000211012	0.00015656	0.000181685	0.000120115	6.06999e-05	0.000122947	0		0.000207282	0.000125473	0.000141964	0.000257875	0.000112305	0.000206469	0.000165563	9.37044e-05	0.00016505	0		4.67261e-05	5.63125e-05	3.02048e-05	0.000271244	8.14068e-05
666	0.000196711	0.000131303	0.00015954	0.000125446	0.000157283	0.000137424	0.0001111	0.000112102	0.000156332	0		8.04037e-05	0.000125283	4.12919e-05	0.000120735	0.000146331	1.87794e-05	1.1739e-05	0.000164346	5.63465e-05	0.000128223		6.19612e-05	7.78143e-05	0.000113246	0.000210432	0.000156411	0.000181617	0.000119766	6.06257e-05	0.00012294	0		0.000207236	0.000125239	0.000141856	0.000257579	0.000111554	0.00020641	0.000165002	9.37044e-05	0.000164741	0		4.6606e-05	5.62457e-05	3.01915e-05	0.000270755	8.12803e-05
667	0.000196324	0.000131296	0.000159041	0.000124998	0.000157227	0.000137354	0.000110642	0.000111952	0.000156118	0		8.03973e-05	0.000124601	4.08902e-05	0.000120626	0.000146035	1.84696e-05	1.17053e-05	0.000163779	5.62772e-05	0.000127975		6.18677e-05	7.71331e-05	0.000113156	0.000210112	0.000156303	0.000180774	0.000119719	6.06098e-05	0.000122694	0		0.00020713	0.000125098	0.000141359	0.000257242	0.000111341	0.000206232	0.000164717	9.3685e-05	0.000164697	0		4.6509e-05	5.60538e-05	3.01458e-05	0.000269855	8.0792e-05
668	0.000196265	0.00013128	0.000158852	0.000124913	0.000156876	0.000136892	0.000110615	0.000111875	0.000156001	0		8.01616e-05	0.000124549	4.07625e-05	0.000120602	0.000145564	1.82614e-05	1.16884e-05	0.000163379	5.5948e-05	0.000127806		6.17416e-05	7.68094e-05	0.000112749	0.000209645	0.000156188	0.000180624	0.000119679	6.03974e-05	0.000122601	0		0.000207116	0.000125019	0.000141031	0.000257006	0.000111245	0.000205493	0.000164708	9.36597e-05	0.000164075	0		4.64429e-05	5.59992e-05	3.01404e-05	0.000269769	8.0561e-05
669	0.00019563	0.000131054	0.000158791	0.000124589	0.000156754	0.000136379	0.000110538	0.000111507	0.000155817	0		7.99114e-05	0.000124348	4.04408e-05	0.000120368	0.000144933	1.78768e-05	1.16835e-05	0.000163364	5.59353e-05	0.000127494		6.17228e-05	7.67966e-05	0.000112539	0.000208935	0.000155776	0.000180529	0.000118963	6.03424e-05	0.000122128	0		0.000206956	0.000124843	0.000140261	0.000256881	0.000111132	0.000204874	0.000164563	9.35882e-05	0.000163773	0		4.63991e-05	5.57071e-05	3.01325e-05	0.000269754	8.05587e-05
670	0.000195228	0.000130712	0.000158417	0.000124087	0.000156502	0.000136277	0.000109665	0.000111495	0.000155661	0		7.98518e-05	0.000124263	3.99938e-05	0.000120266	0.000144869	1.78232e-05	1.16822e-05	0.00016309	5.59134e-05	0.00012747		6.16076e-05	7.66487e-05	0.000112319	0.000208311	0.000155737	0.000180518	0.00011832	6.03193e-05	0.000122032	0		0.000206652	0.000124468	0.000140043	0.000256711	0.000111115	0.00020482	0.000164516	9.34914e-05	0.000163355	0		4.63554e-05	5.54667e-05	3.00734e-05	0.000269606	8.04782e-05
671	0.000194047	0.000130322	0.000158077	0.000123668	0.000156315	0.000136258	0.000109582	0.000111366	0.000155275	0		7.93525e-05	0.000124258	3.95461e-05	0.000119974	0.000144784	1.76462e-05	1.16799e-05	0.000162582	5.57824e-05	0.000126976		6.15268e-05	7.6476e-05	0.000112276	0.000208285	0.000155454	0.000180514	0.000117846	6.01787e-05	0.000121949	0		0.000206629	0.000123962	0.000139987	0.000256374	0.000111027	0.000204524	0.000164269	9.3408e-05	0.000163069	0		4.62841e-05	5.53233e-05	3.00707e-05	0.000269038	8.04607e-05
672	0.000193794	0.000129162	0.000157973	0.000123656	0.000156249	0.000136186	0.000109544	0.000111335	0.000155263	0		7.92697e-05	0.000124005	3.92037e-05	0.00011868	0.00014439	1.72828e-05	1.16605e-05	0.000162463	5.57803e-05	0.000126533		6.14821e-05	7.62512e-05	0.000112219	0.000208219	0.00015539	0.000180392	0.000117696	5.98955e-05	0.000121782	0		0.000206439	0.00012372	0.000139932	0.000255775	0.000110937	0.000204477	0.000164161	9.33886e-05	0.000163008	0		4.61193e-05	5.52778e-05	2.99984e-05	0.000268567	8.03277e-05
673	0.000193695	0.000128996	0.000157816	0.000123632	0.000156119	0.00013594	0.000109195	0.000111117	0.000154997	0		7.92116e-05	0.000123975	3.90036e-05	0.000118581	0.000143594	1.71764e-05	1.16596e-05	0.000161858	5.54245e-05	0.000126332		6.14703e-05	7.60729e-05	0.000111947	0.000206848	0.000155277	0.000180301	0.000117517	5.89721e-05	0.000121719	0		0.000206198	0.000123024	0.000139438	0.00025547	0.000110708	0.000204365	0.000164068	9.33112e-05	0.000162791	0		4.59443e-05	5.52323e-05	2.98483e-05	0.000268526	7.97391e-05
674	0.000193374	0.000128948	0.000157516	0.000123514	0.000154803	0.000135707	0.000109175	0.000111003	0.000154994	0		7.8601e-05	0.000123593	3.79934e-05	0.000118574	0.000142889	1.71542e-05	1.16564e-05	0.0001608	5.52358e-05	0.000126194		6.09507e-05	7.60159e-05	0.000111944	0.000206801	0.000154956	0.000179365	0.000117491	5.80769e-05	0.000121618	0		0.000206182	0.0001219	0.000138396	0.000255444	0.000110699	0.000203598	0.000163984	9.32725e-05	0.000162635	0		4.57889e-05	5.50799e-05	2.98349e-05	0.00026848	7.95209e-05
675	0.000193274	0.000128935	0.000157399	0.000123357	0.000154553	0.00013566	0.000108953	0.00011095	0.000154899	0		7.82635e-05	0.000123551	3.77271e-05	0.000118496	0.000142525	1.70796e-05	1.16536e-05	0.000160523	5.52307e-05	0.000126145		6.09239e-05	7.58388e-05	0.000111834	0.000206247	0.000154086	0.00017928	0.000117446	5.80403e-05	0.000121614	0		0.000206001	0.000121088	0.000137407	0.000255258	0.000110415	0.000203508	0.000163937	9.32531e-05	0.000162427	0		4.57468e-05	5.50525e-05	2.97732e-05	0.000268108	7.9266e-05
676	0.000192478	0.000128869	0.000157111	0.000123155	0.00015445	0.000135511	0.000108891	0.000110875	0.000154785	0		7.8253e-05	0.000123159	3.77218e-05	0.000118385	0.000142471	1.70506e-05	1.16433e-05	0.000160261	5.52078e-05	0.000125986		6.06297e-05	7.57999e-05	0.000111737	0.000206076	0.000154038	0.000179137	0.000116424	5.80141e-05	0.000121338	0		0.000205439	0.000120984	0.000137297	0.000254935	0.000110394	0.000200952	0.000163923	9.32337e-05	0.000162227	0		4.57391e-05	5.5004e-05	2.97626e-05	0.000268032	7.9063e-05
677	0.000192038	0.000128495	0.000156826	0.00012258	0.000154432	0.000135137	0.000108875	0.000110836	0.000154543	0		7.79696e-05	0.000123135	3.73521e-05	0.0001181	0.000142348	1.69745e-05	1.15903e-05	0.000159917	5.5142e-05	0.000125936		6.04703e-05	7.54029e-05	0.000111448	0.000205786	0.00015377	0.000179128	0.000116358	5.78952e-05	0.000121212	0		0.00020516	0.0001206	0.000137187	0.000254574	0.000110283	0.000200846	0.000163858	9.32278e-05	0.000162162	0		4.55752e-05	5.49736e-05	2.97088e-05	0.000267784	7.90478e-05
678	0.000191887	0.000128489	0.000156601	0.000122576	0.000153682	0.000133915	0.000108809	0.000110369	0.000154041	0		7.73796e-05	0.000123121	3.72963e-05	0.000118007	0.000142347	1.6724e-05	1.15811e-05	0.000159371	5.49574e-05	0.000125838		6.03996e-05	7.53098e-05	0.000111223	0.000205632	0.000153517	0.000178036	0.000116327	5.78602e-05	0.000121045	0		0.000205106	0.000119474	0.000136802	0.00025443	0.000110273	0.000200754	0.000163657	9.3195e-05	0.000162156	0		4.55433e-05	5.48637e-05	2.97008e-05	0.00026592	7.89912e-05
679	0.000191755	0.000127972	0.000156417	0.000122514	0.000153569	0.000133882	0.000107663	0.000110227	0.000153803	0		7.73119e-05	0.0001231	3.69991e-05	0.000117904	0.000142135	1.65349e-05	1.1556e-05	0.00015933	5.48439e-05	0.000125829		6.02926e-05	7.50304e-05	0.000111189	0.000205597	0.000153477	0.000177359	0.000116243	5.72867e-05	0.00012081	0		0.00020509	0.000119401	0.000136527	0.000254364	0.00010998	0.000200555	0.000163624	9.30864e-05	0.000161914	0		4.55074e-05	5.48485e-05	2.96902e-05	0.000264012	7.88255e-05
680	0.000191059	0.000127956	0.000156396	0.000122479	0.000153212	0.000133737	0.00010706	0.000109931	0.000153667	0		7.71592e-05	0.000122763	3.649e-05	0.000117831	0.000141671	1.65193e-05	1.15549e-05	0.000158041	5.47059e-05	0.000125281		6.02608e-05	7.46785e-05	0.000111021	0.000205257	0.000153386	0.00017735	0.000116104	5.7276e-05	0.000120249	0		0.000204537	0.000119228	0.000136475	0.00025367	0.00010965	0.00020022	0.000163596	9.30536e-05	0.000161867	0		4.52292e-05	5.47635e-05	2.95614e-05	0.000263484	7.8675e-05
681	0.000191	0.000127941	0.000156329	0.00012247	0.000153173	0.000133737	0.000106613	0.00010986	0.000153391	0		7.71154e-05	0.000122029	3.61092e-05	0.000117557	0.000141622	1.64852e-05	1.15443e-05	0.000157923	5.46696e-05	0.000125218		6.00769e-05	7.46379e-05	0.000110809	0.0002051	0.000153271	0.000177137	0.000115887	5.7258e-05	0.000119609	0		0.000203992	0.000119096	0.000136417	0.000252863	0.000109646	0.000200108	0.00016354	9.30342e-05	0.000161802	0		4.5121e-05	5.47605e-05	2.94997e-05	0.000262638	7.85986e-05
682	0.000190678	0.000127877	0.00015584	0.000122342	0.000153113	0.000133708	0.000106517	0.000109809	0.00015324	0		7.69778e-05	0.000121969	3.56714e-05	0.000117139	0.000141561	1.64057e-05	1.15375e-05	0.000157761	5.46411e-05	0.000125104		5.99675e-05	7.44747e-05	0.000110633	0.000205081	0.000152911	0.000177095	0.000115253	5.7055e-05	0.000119242	0		0.000203922	0.000118945	0.000136253	0.000252712	0.000109328	0.000199939	0.0001634	9.29508e-05	0.000161656	0		4.51013e-05	5.45868e-05	2.9473e-05	0.000262256	7.83437e-05
683	0.00019012	0.00012768	0.000155814	0.000122155	0.000152955	0.000133674	0.000106485	0.000109693	0.000153066	0		7.61598e-05	0.000121922	3.53769e-05	0.000116738	0.000141021	1.63384e-05	1.15188e-05	0.000157679	5.45668e-05	0.00012442		5.9909e-05	7.42979e-05	0.000110553	0.00020478	0.000152772	0.000177072	0.000114889	5.67688e-05	0.00011918	0		0.0002039	0.000118526	0.000135758	0.000252594	0.000108912	0.000199207	0.000163101	9.27766e-05	0.0001615	0		4.50722e-05	5.45352e-05	2.93496e-05	0.00026154	7.82784e-05
684	0.000189892	0.000127611	0.00015573	0.000121768	0.00015272	0.000133595	0.000106304	0.000109632	0.000152892	0		7.59676e-05	0.0001218	3.50489e-05	0.000116636	0.000140909	1.57821e-05	1.14806e-05	0.000156997	5.43394e-05	0.000124393		5.95895e-05	7.41155e-05	0.000110431	0.000204679	0.000152727	0.000176997	0.000114579	5.66417e-05	0.000118581	0		0.000203643	0.000118492	0.000135704	0.000252318	0.000108695	0.000199077	0.000162867	9.24549e-05	0.000161449	0		4.50464e-05	5.4319e-05	2.93283e-05	0.000261209	7.82107e-05
685	0.000189086	0.000127041	0.000155595	0.000121636	0.000152607	0.000133248	0.000106299	0.000109429	0.000152832	0		7.59057e-05	0.000121744	3.50441e-05	0.000116486	0.000140574	1.5745e-05	1.14803e-05	0.000156505	5.41861e-05	0.000124392		5.95706e-05	7.35493e-05	0.000110334	0.000204553	0.000152098	0.000176854	0.000114505	5.66346e-05	0.000118574	0		0.000203551	0.000118306	0.000135703	0.000251726	0.000108475	0.000198408	0.000162639	9.24162e-05	0.000161096	0		4.49803e-05	5.42735e-05	2.93229e-05	0.00026105	7.81081e-05
686	0.000188994	0.000126793	0.00015537	0.000121476	0.000152338	0.000133044	0.000106216	0.000109207	0.000152819	0		7.55239e-05	0.00012102	3.48845e-05	0.00011631	0.000140455	1.5606e-05	1.14518e-05	0.000156319	5.41309e-05	0.000124366		5.95128e-05	7.34638e-05	0.000110267	0.000204532	0.000151932	0.00017667	0.000114401	5.61987e-05	0.000118522	0		0.000203287	0.000117928	0.000135648	0.000251516	0.000108373	0.000198214	0.000162321	9.23581e-05	0.000160372	0		4.47811e-05	5.41915e-05	2.91968e-05	0.000260887	7.79447e-05
687	0.000188666	0.000126161	0.000155204	0.000121105	0.000151997	0.000132542	0.000106155	0.000109072	0.000152681	0		7.53128e-05	0.000120889	3.4672e-05	0.000116241	0.000140175	1.56e-05	1.14481e-05	0.000155429	5.40857e-05	0.000124252		5.94174e-05	7.32307e-05	0.000109853	0.000204457	0.000151831	0.000176348	0.000114399	5.61881e-05	0.000118157	0		0.00020277	0.000117862	0.000135483	0.000251365	0.000108276	0.000197748	0.000161938	9.19591e-05	0.000160185	0		4.47004e-05	5.41794e-05	2.91218e-05	0.000260157	7.75043e-05
688	0.000188465	0.000124787	0.000154728	0.000121072	0.000151374	0.00013205	0.000105438	0.000108892	0.000152635	0		7.41826e-05	0.000120504	3.45391e-05	0.000116027	0.000140156	1.55612e-05	1.14309e-05	0.000154649	5.34287e-05	0.000123753		5.93598e-05	7.30686e-05	0.000109532	0.00020408	0.000151688	0.000175864	0.000114234	5.57096e-05	0.000118129	0		0.000202566	0.000117576	0.000135429	0.000250313	0.000108076	0.000197409	0.000161826	9.18042e-05	0.000158636	0		4.44867e-05	5.41211e-05	2.91218e-05	0.000259756	7.69069e-05
689	0.000188438	0.000124747	0.000154591	0.000120921	0.000151365	0.000131565	0.000105293	0.000108738	0.000152598	0		7.41628e-05	0.000120375	3.44205e-05	0.000115808	0.000139764	1.52461e-05	1.14026e-05	0.000154376	5.34173e-05	0.000123486		5.92637e-05	7.30175e-05	0.000109281	0.000203531	0.000151593	0.000175798	0.000114184	5.55673e-05	0.000117724	0		0.000202514	0.000117302	0.000135375	0.000250195	0.000108067	0.000196949	0.000161452	9.17595e-05	0.000157947	0		4.44799e-05	5.40938e-05	2.90547e-05	0.000259179	7.68614e-05
690	0.000188004	0.000124692	0.000154552	0.000120535	0.000151348	0.000130814	0.000105051	0.000108633	0.000152317	0		7.40509e-05	0.000120335	3.42166e-05	0.000115418	0.000139492	1.49977e-05	1.13889e-05	0.000153618	5.33493e-05	0.000123156		5.90757e-05	7.30169e-05	0.000109272	0.000202753	0.000151455	0.000175677	0.00011395	5.55411e-05	0.000117563	0		0.00020246	0.000116625	0.000135372	0.000249829	0.000107963	0.000196677	0.000161443	9.17014e-05	0.00015793	0		4.44009e-05	5.39966e-05	2.89824e-05	0.000259097	7.62944e-05
691	0.000187839	0.000124303	0.000154532	0.000120413	0.00015132	0.000130725	0.000104986	0.000108605	0.00015226	0		7.38312e-05	0.00011967	3.32865e-05	0.000115139	0.000139407	1.49247e-05	1.13672e-05	0.000153475	5.32643e-05	0.000122537		5.90428e-05	7.28953e-05	0.000109204	0.000202408	0.000150661	0.000175562	0.000113705	5.53266e-05	0.000117556	0		0.000202378	0.000116329	0.000134659	0.000248178	0.000107858	0.000196441	0.00016143	9.16374e-05	0.00015743	0		4.43571e-05	5.36196e-05	2.89717e-05	0.000258676	7.62594e-05
692	0.000187658	0.00012426	0.000153344	0.000120213	0.00015107	0.000130435	0.000104926	0.000108597	0.000151404	0		7.36918e-05	0.000119581	3.27464e-05	0.000114948	0.000139117	1.47383e-05	1.1351e-05	0.000153383	5.32149e-05	0.000122486		5.87814e-05	7.23066e-05	0.000109198	0.000202258	0.000150379	0.000175475	0.000113589	5.51249e-05	0.000117457	0		0.0002018	0.00011597	0.000134166	0.000247027	0.000107852	0.00019629	0.000161396	9.156e-05	0.000157152	0		4.42842e-05	5.35977e-05	2.89637e-05	0.000257958	7.62442e-05
693	0.000187617	0.000123656	0.000153189	0.000120171	0.000150986	0.000130342	0.000104556	0.000108164	0.000151372	0		7.34632e-05	0.000119128	3.2738e-05	0.00011493	0.000138955	1.46754e-05	1.1347e-05	0.000152623	5.31871e-05	0.000122437		5.87387e-05	7.22094e-05	0.000108932	0.000202168	0.000150189	0.00017545	0.000113412	5.50579e-05	0.000116972	0		0.000201368	0.000115759	0.00013411	0.000246773	0.000107844	0.000196129	0.000161288	9.15406e-05	0.000156995	0		4.42164e-05	5.35491e-05	2.89047e-05	0.000257353	7.61025e-05
694	0.000187467	0.000123505	0.000153088	0.00012009	0.000150831	0.000130274	0.000104419	0.000107856	0.000151046	0		7.33765e-05	0.000119091	3.27208e-05	0.000114708	0.000138876	1.46113e-05	1.13118e-05	0.000152178	5.30726e-05	0.00012238		5.86317e-05	7.18751e-05	0.000108785	0.000201432	0.000149947	0.000174071	0.000113116	5.49056e-05	0.000116467	0		0.000201285	0.000115681	0.000133892	0.000246554	0.00010784	0.000195805	0.000161251	9.12443e-05	0.000156958	0		4.40173e-05	5.35127e-05	2.88967e-05	0.000256217	7.59129e-05
695	0.000187077	0.000123326	0.000152997	0.000119861	0.000150685	0.000129817	0.000104137	0.00010772	0.000150863	0		7.29469e-05	0.000119028	3.21371e-05	0.000114587	0.000138688	1.42536e-05	1.13098e-05	0.000152007	5.30221e-05	0.000122326		5.85804e-05	7.11937e-05	0.000108648	0.000201052	0.000149931	0.000174056	0.000112993	5.45281e-05	0.000116462	0		0.000201186	0.000115609	0.00013389	0.000245756	0.000107635	0.000195354	0.000161237	9.1219e-05	0.000156948	0		4.38687e-05	5.33815e-05	2.88887e-05	0.000255514	7.58954e-05
696	0.00018702	0.000122827	0.000152992	0.000119815	0.000150502	0.000129815	0.000103732	0.000107691	0.000150722	0		7.28912e-05	0.000118866	3.20462e-05	0.000114523	0.000137755	1.38752e-05	1.13085e-05	0.000151854	5.29871e-05	0.00012228		5.85577e-05	7.11499e-05	0.000108522	0.000200876	0.000149647	0.000173795	0.000112785	5.43992e-05	0.000116278	0		0.000201164	0.000115545	0.000133287	0.000245622	0.000107424	0.000194341	0.000160883	9.12055e-05	0.000156893	0		4.3849e-05	5.33269e-05	2.86045e-05	0.000254542	7.58038e-05
697	0.000186832	0.00012272	0.000152771	0.000119794	0.000150486	0.000129393	0.000103664	0.00010752	0.00015036	0		7.2834e-05	0.000118765	3.19488e-05	0.000114032	0.000137697	1.38438e-05	1.12714e-05	0.000151746	5.29216e-05	0.000122128		5.85136e-05	7.09263e-05	0.000108223	0.000200794	0.000149236	0.000173758	0.000112759	5.41132e-05	0.000116216	0		0.000200822	0.000115439	0.000133123	0.000245247	0.000107413	0.000194254	0.00016077	9.11281e-05	0.000156887	0		4.36825e-05	5.33056e-05	2.85401e-05	0.000254503	7.5721e-05
698	0.000186814	0.000122686	0.000152571	0.000119666	0.000150062	0.000129275	0.000103577	0.000107475	0.000150293	0		7.24994e-05	0.000118733	3.19466e-05	0.00011385	0.000137572	1.36146e-05	1.12428e-05	0.000151358	5.29072e-05	0.000121671		5.8281e-05	7.08247e-05	0.000108022	0.000200666	0.000149153	0.000173435	0.000112568	5.40582e-05	0.000116094	0		0.000200784	0.00011519	0.000133067	0.000244971	0.000107319	0.000194182	0.000160658	9.10582e-05	0.000156031	0		4.35726e-05	5.32814e-05	2.83953e-05	0.000253411	7.5322e-05
699	0.000186675	0.000122638	0.000152551	0.000119505	0.000148617	0.000129252	0.000103561	0.000107417	0.000149884	0		7.22895e-05	0.000118533	3.19237e-05	0.000113638	0.000137178	1.3557e-05	1.12289e-05	0.00015124	5.28868e-05	0.000121448		5.81445e-05	7.05517e-05	0.000107761	0.000200344	0.000148934	0.000173219	0.000112264	5.40461e-05	0.000116064	0		0.000200633	0.000114938	0.000132958	0.000244728	0.0001071	0.000193779	0.000160481	9.08006e-05	0.000155983	0		4.35193e-05	5.31138e-05	2.8374e-05	0.000252996	7.52957e-05
700	0.000186082	0.000122299	0.000152427	0.000119456	0.00014805	0.000129184	0.000103321	0.000107226	0.000149473	0		7.22245e-05	0.000118106	3.1451e-05	0.000113598	0.000136247	1.32507e-05	1.1216e-05	0.000151109	5.28838e-05	0.000121381		5.79545e-05	7.04228e-05	0.00010771	0.000199874	0.000148689	0.000172931	0.000112264	5.3968e-05	0.000115953	0		0.000200549	0.000114907	0.000132848	0.000244422	0.000106909	0.000193416	0.000160471	9.07677e-05	0.000155973	0		4.34834e-05	5.3053e-05	2.83043e-05	0.000252436	7.52806e-05
701	0.000185474	0.000121957	0.000152371	0.000119253	0.00014624	0.000128705	0.000103251	0.000107182	0.000149127	0		7.20888e-05	0.00011709	3.14216e-05	0.000113319	0.000135856	1.26804e-05	1.11924e-05	0.000150975	5.28099e-05	0.000120681		5.78501e-05	7.03969e-05	0.000107587	0.000199447	0.000148678	0.000172684	0.000111765	5.38678e-05	0.000115936	0		0.000200398	0.000114746	0.000132299	0.000243792	0.000106788	0.000193381	0.000160462	9.07618e-05	0.00015491	0		4.34284e-05	5.2928e-05	2.8299e-05	0.000252344	7.48641e-05
702	0.000185436	0.000121775	0.00015213	0.000119234	0.000145879	0.000128645	0.000103231	0.000107141	0.000148723	0		7.19347e-05	0.000117079	3.13558e-05	0.000113277	0.000135158	1.25481e-05	1.11779e-05	0.00015076	5.2785e-05	0.000120469		5.77392e-05	7.03905e-05	0.000107585	0.000198755	0.000148584	0.000172483	0.000111424	5.38642e-05	0.000115684	0		0.000200291	0.00011445	0.000131969	0.000243461	0.000106679	0.000193197	0.000160434	9.07543e-05	0.000154753	0		4.33881e-05	5.28824e-05	2.81702e-05	0.000252222	7.45415e-05
703	0.000184948	0.000121715	0.000151789	0.000119095	0.000145774	0.000128453	0.000103104	0.000107091	0.000148626	0		7.18253e-05	0.000116784	3.09426e-05	0.000113235	0.000135131	1.25055e-05	1.11681e-05	0.000150416	5.27641e-05	0.000120284		5.76534e-05	7.02345e-05	0.000107561	0.000198455	0.000148447	0.000172038	0.000111393	5.34857e-05	0.000115501	0		0.000200284	0.000114283	0.000131697	0.00024305	0.000106596	0.000192849	0.000160425	9.07484e-05	0.000154706	0		4.33803e-05	5.27944e-05	2.81058e-05	0.000252072	7.45176e-05
704	0.000184941	0.000121572	0.00015152	0.000118985	0.000145607	0.000128359	0.000103031	0.000106907	0.000148516	0		7.11732e-05	0.000116702	3.0929e-05	0.000113152	0.0001349	1.22317e-05	1.11419e-05	0.000150206	5.27237e-05	0.000120162		5.74269e-05	7.0199e-05	0.000106942	0.000198093	0.00014754	0.000171923	0.000111166	5.31981e-05	0.000115443	0		0.000200254	0.00011424	0.000131529	0.000242956	0.000106567	0.00019279	0.000160401	9.05876e-05	0.000153788	0		4.32035e-05	5.27762e-05	2.80898e-05	0.00025149	7.44936e-05
705	0.000184808	0.000121332	0.000151281	0.000118769	0.000145537	0.000128219	0.00010303	0.00010688	0.000148153	0		7.10224e-05	0.000116652	3.06465e-05	0.000112975	0.00013461	1.21518e-05	1.11337e-05	0.000149914	5.26374e-05	0.000120088		5.73537e-05	7.01586e-05	0.000106716	0.000197788	0.000147471	0.000171312	0.000111068	5.30825e-05	0.000115283	0		0.000199518	0.000114145	0.00013131	0.000242694	0.000106485	0.000192722	0.000160374	9.05488e-05	0.000153778	0		4.31649e-05	5.23135e-05	2.80228e-05	0.00025149	7.43845e-05
706	0.000183723	0.000120924	0.000151222	0.000118448	0.000145421	0.000127927	0.000102707	0.000106569	0.000147909	0		7.06008e-05	0.000116605	3.05521e-05	0.000112931	0.000134512	1.19304e-05	1.1124e-05	0.000149548	5.26353e-05	0.000120066		5.7251e-05	7.00028e-05	0.000106049	0.000197273	0.000147451	0.000171213	0.000110843	5.30063e-05	0.000115172	0		0.000199368	0.000113506	0.00013131	0.000242173	0.000106479	0.000192698	0.000160266	9.05488e-05	0.000153653	0		4.31194e-05	5.23044e-05	2.80121e-05	0.000251429	7.39639e-05
707	0.000183528	0.000120695	0.00015112	0.000118263	0.000145297	0.000127668	0.000102707	0.00010629	0.000147872	0		7.03747e-05	0.000116484	3.03043e-05	0.000112803	0.000133875	1.17803e-05	1.11181e-05	0.000149208	5.2557e-05	0.000119856		5.72337e-05	6.99332e-05	0.000105971	0.000197233	0.000146668	0.00017106	0.000110587	5.29497e-05	0.000115132	0		0.00019923	0.000113474	0.000130871	0.000242156	0.000106372	0.000192568	0.00016014	9.02331e-05	0.000153279	0		4.29657e-05	5.207e-05	2.79397e-05	0.000251379	7.38613e-05
708	0.000183158	0.000120481	0.000151018	0.000118252	0.000145132	0.000127619	0.000102686	0.000105766	0.000147427	0		6.99493e-05	0.000116095	3.02029e-05	0.000112657	0.000133564	1.16492e-05	1.1105e-05	0.000149194	5.25341e-05	0.000119721		5.71121e-05	6.91188e-05	0.000105863	0.000197158	0.000146367	0.000171005	0.000110228	5.28003e-05	0.000115043	0		0.000199162	0.000112776	0.00013087	0.000241998	0.000106171	0.000192504	0.000159962	9.01363e-05	0.00015314	0		4.27297e-05	5.20579e-05	2.7803e-05	0.000251334	7.3506e-05
709	0.000182991	0.000120109	0.000150876	0.000117831	0.000145111	0.000127227	0.00010266	0.00010548	0.000147331	0		6.93673e-05	0.000115786	2.99676e-05	0.000112417	0.000133318	1.14571e-05	1.10957e-05	0.000148435	5.24457e-05	0.000119298		5.70599e-05	6.89939e-05	0.000105671	0.000197051	0.000146201	0.000170954	0.000110145	5.27483e-05	0.000115027	0		0.000198859	0.000112732	0.000130816	0.000241746	0.000106157	0.000192015	0.00015992	9.01304e-05	0.000152932	0		4.27134e-05	5.20518e-05	2.78003e-05	0.000250934	7.3303e-05
710	0.000182935	0.000119836	0.00015076	0.000117797	0.000145002	0.000127071	0.000102592	0.000105271	0.00014708	0		6.93631e-05	0.000115538	2.98877e-05	0.000112306	0.000132495	1.13494e-05	1.10734e-05	0.000148394	5.20388e-05	0.000118888		5.68646e-05	6.89801e-05	0.00010562	0.000196364	0.00014596	0.000170942	0.000109854	5.24838e-05	0.000114495	0		0.000198397	0.000112492	0.000130815	0.000241517	0.00010605	0.000191646	0.000159883	8.99949e-05	0.000152895	0		4.26035e-05	5.20396e-05	2.77306e-05	0.000250845	7.31047e-05
711	0.000182327	0.000119718	0.000150579	0.000117749	0.000144854	0.000127005	0.000102253	0.000105058	0.000146925	0		6.92906e-05	0.000115393	2.95571e-05	0.000111821	0.000132465	1.09984e-05	1.10416e-05	0.000148121	5.20114e-05	0.000118872		5.64064e-05	6.87382e-05	0.000105112	0.000196301	0.000145656	0.000169695	0.000109692	5.19857e-05	0.000114482	0		0.000198374	0.000112461	0.000130101	0.000241158	0.000105944	0.000191603	0.000159766	8.99561e-05	0.000152436	0		4.25984e-05	5.20245e-05	2.75698e-05	0.000250764	7.30808e-05
712	0.000181578	0.000119357	0.000149475	0.000117579	0.000144703	0.000126685	0.000102105	0.000104917	0.000146725	0		6.8669e-05	0.000115261	2.94644e-05	0.000111463	0.000132444	1.09979e-05	1.09901e-05	0.000147907	5.19774e-05	0.000118572		5.63769e-05	6.87327e-05	0.000105083	0.000195444	0.000145295	0.000169679	0.000109656	5.19178e-05	0.000114301	0		0.000197949	0.000112068	0.000129718	0.000240946	0.000105854	0.000191163	0.000159425	8.98921e-05	0.000152036	0		4.2558e-05	5.18629e-05	2.75241e-05	0.000250369	7.28148e-05
713	0.00018156	0.000119286	0.000148931	0.00011751	0.000144622	0.000126251	0.000101884	0.000104907	0.000146234	0		6.86646e-05	0.000115253	2.87693e-05	0.000111451	0.000132182	1.09192e-05	1.09815e-05	0.00014781	5.18502e-05	0.00011837		5.60493e-05	6.87007e-05	0.000104904	0.000195393	0.000145196	0.000169286	0.000109616	5.1506e-05	0.000113937	0		0.000197805	0.000111542	0.000129553	0.000240469	0.000105538	0.000190105	0.000159337	8.98534e-05	0.000151944	0		4.24997e-05	5.18144e-05	2.74974e-05	0.000249266	7.27821e-05
714	0.000181458	0.000119188	0.000148616	0.00011738	0.000144099	0.000126198	0.000101728	0.000104699	0.000145681	0		6.79036e-05	0.000115136	2.8755e-05	0.000111352	0.000132164	1.08547e-05	1.08995e-05	0.000146246	5.17349e-05	0.000118357		5.60278e-05	6.86144e-05	0.000104703	0.000195103	0.000145028	0.000169103	0.000109266	5.11416e-05	0.000113804	0		0.00019694	0.000111461	0.000129278	0.000240261	0.000105511	0.000189728	0.000159159	8.98475e-05	0.000151757	0		4.23718e-05	5.17992e-05	2.74197e-05	0.000249104	7.27471e-05
715	0.000181329	0.000118852	0.000148251	0.000117369	0.000143758	0.0001261	0.000101693	0.000104187	0.000145666	0		6.78485e-05	0.000114694	2.84242e-05	0.000111315	0.000131659	1.06224e-05	1.08652e-05	0.000146103	5.16114e-05	0.000118312		5.59962e-05	6.8501e-05	0.000104576	0.00019494	0.000144921	0.000169019	0.000109157	5.10859e-05	0.000113657	0		0.000196327	0.000111334	0.00012851	0.000240021	0.000105419	0.00018962	0.00015907	8.9834e-05	0.00015159	0		4.2364e-05	5.15891e-05	2.7358e-05	0.000248976	7.26188e-05
716	0.000181086	0.000118741	0.000148093	0.000117214	0.000143462	0.000126078	0.000101665	0.000104163	0.000145659	0		6.76106e-05	0.00011469	2.80251e-05	0.000111309	0.000131567	1.04962e-05	1.0846e-05	0.000145363	5.14981e-05	0.000118207		5.58244e-05	6.84261e-05	0.000104171	0.000194919	0.000144651	0.000168606	0.000108975	5.06178e-05	0.000113565	0		0.00019616	0.000111262	0.000128509	0.00023987	0.000105417	0.000189359	0.000158435	8.9776e-05	0.000151132	0		4.21469e-05	5.14306e-05	2.7299e-05	0.000248934	7.24508e-05
717	0.000179848	0.000118126	0.000147931	0.000117131	0.000143217	0.000125928	0.000101612	0.00010394	0.00014561	0		6.70995e-05	0.00011453	2.76947e-05	0.000111084	0.000131384	1.01499e-05	1.08307e-05	0.000145238	5.14761e-05	0.000117996		5.5779e-05	6.8348e-05	0.000103986	0.000194465	0.000144644	0.000168079	0.000108476	5.04912e-05	0.000113505	0		0.000195781	0.000111016	0.000128014	0.000238726	0.000105406	0.000188845	0.000158327	8.97372e-05	0.000150218	0		4.20937e-05	5.13669e-05	2.72856e-05	0.000248778	7.23942e-05
718	0.000179638	0.000117762	0.00014774	0.000116899	0.000143172	0.000125905	0.000101471	0.000103933	0.000145538	0		6.66515e-05	0.000114347	2.76475e-05	0.000111051	0.000130878	9.93018e-06	1.07062e-05	0.000145216	5.14024e-05	0.000117916		5.5713e-05	6.81737e-05	0.000103963	0.000194309	0.000144553	0.000168063	0.000108447	5.03046e-05	0.000113012	0		0.000195471	0.000110695	0.000127686	0.000238308	0.000105333	0.000188637	0.00015808	8.97372e-05	0.000150181	0		4.19142e-05	5.12788e-05	2.72239e-05	0.000248413	7.2043e-05
719	0.000179629	0.000117722	0.000147583	0.000116864	0.000142495	0.000125871	0.000101449	0.000103813	0.000145528	0		6.65641e-05	0.000114308	2.73279e-05	0.000111046	0.000130463	9.8744e-06	1.07012e-05	0.000144199	5.12162e-05	0.000117912		5.55508e-05	6.81724e-05	0.000103869	0.000194215	0.000144356	0.000167768	0.000108375	4.99252e-05	0.000112998	0		0.000195425	0.000110528	0.00012752	0.000238192	0.000105212	0.000188321	0.000157977	8.96151e-05	0.000150004	0		4.17606e-05	5.12363e-05	2.71409e-05	0.00024797	7.19188e-05
720	0.000179522	0.000117704	0.000147509	0.000116671	0.000142413	0.000125815	0.00010118	0.000103667	0.000145476	0		6.64705e-05	0.000113954	2.72705e-05	0.000110577	0.000130066	9.6555e-06	1.0658e-05	0.000143775	5.11721e-05	0.000117867		5.53579e-05	6.80608e-05	0.000103811	0.000193738	0.000144267	0.000167044	0.000107257	4.90702e-05	0.000112655	0		0.00019525	0.000109962	0.000127411	0.000237947	0.000105212	0.000188244	0.000157912	8.95511e-05	0.000149685	0		4.16971e-05	5.11537e-05	2.71382e-05	0.000247762	7.17379e-05
721	0.000179033	0.000117483	0.000147001	0.000116652	0.000142398	0.000125798	0.000101177	0.000103645	0.000145432	0		6.61764e-05	0.000113923	2.67581e-05	0.00011056	0.000129796	9.47179e-06	1.06506e-05	0.000143748	5.11249e-05	0.000117771		5.5255e-05	6.80168e-05	0.000103532	0.000193193	0.00014406	0.000167041	0.000106771	4.82794e-05	0.000112537	0		0.000194917	0.000109716	0.000127356	0.000237473	0.000105005	0.000188128	0.000157912	8.95183e-05	0.000149617	0		4.16748e-05	5.10293e-05	2.71382e-05	0.000247717	7.1714e-05
722	0.000178723	0.00011694	0.000146834	0.000116595	0.000142055	0.000125125	0.000100963	0.000103515	0.000145423	0		6.57171e-05	0.000113133	2.66631e-05	0.000110522	0.000129009	9.37737e-06	1.06478e-05	0.000143276	5.10531e-05	0.00011706		5.50319e-05	6.79062e-05	0.000103195	0.000193173	0.000144044	0.000166916	0.000106637	4.80706e-05	0.000112198	0		0.000194734	0.000109546	0.000127135	0.000237435	0.000104773	0.000187842	0.000157875	8.9499e-05	0.000149474	0		4.16069e-05	5.04445e-05	2.71222e-05	0.000247597	7.16201e-05
723	0.000178691	0.000116366	0.000146812	0.000116502	0.000141738	0.000124983	0.000100756	0.000103497	0.000145028	0		6.50924e-05	0.000112855	2.63174e-05	0.000110446	0.000128837	9.3707e-06	1.06388e-05	0.000142806	5.09396e-05	0.000116975		5.50087e-05	6.78527e-05	0.000102877	0.000192637	0.000143746	0.000166528	0.00010642	4.78563e-05	0.00011183	0		0.000194341	0.000109332	0.00012686	0.00023735	0.000104773	0.000187803	0.000157463	8.94796e-05	0.000149342	0		4.15486e-05	5.01859e-05	2.70738e-05	0.000246908	7.14783e-05
724	0.000178644	0.000116312	0.000146781	0.000116298	0.000141699	0.000124758	0.000100657	0.000103223	0.000144923	0		6.47072e-05	0.000112802	2.62576e-05	0.000110253	0.000128393	9.35048e-06	1.06242e-05	0.000141712	5.09331e-05	0.000116973		5.49235e-05	6.78431e-05	0.000102701	0.000192095	0.000143682	0.00016616	0.000105959	4.78252e-05	0.000111324	0		0.000194143	0.000108795	0.000126751	0.000237067	0.000104683	0.000187696	0.00015744	8.93962e-05	0.000148146	0		4.1534e-05	5.01373e-05	2.70094e-05	0.000246375	7.1245e-05
725	0.0001786	0.000116165	0.000146543	0.000116206	0.000141684	0.000124615	0.000100595	0.000103193	0.000144766	0		6.4524e-05	0.000112802	2.61681e-05	0.000109976	0.000128127	8.98487e-06	1.06039e-05	0.000141647	5.09027e-05	0.00011674		5.48655e-05	6.78361e-05	0.000102645	0.000191431	0.000143623	0.000165635	0.00010491	4.78248e-05	0.000110722	0		0.000193757	0.000108102	0.000126476	0.000235996	0.000104673	0.000187241	0.000157403	8.93382e-05	0.000147989	0		4.1364e-05	5.01282e-05	2.70015e-05	0.000246338	7.11797e-05
726	0.000178225	0.000115885	0.000146096	0.000116107	0.000140454	0.000124038	0.000100468	0.000103134	0.000144715	0		6.42588e-05	0.000112787	2.58809e-05	0.000109667	0.00012762	8.95899e-06	1.06009e-05	0.00014103	5.08724e-05	0.000116487		5.4762e-05	6.77259e-05	0.000102601	0.000191125	0.000143515	0.000165501	0.00010471	4.78114e-05	0.000110551	0		0.000193688	0.000108061	0.000126311	0.000235991	0.000104669	0.000187167	0.000157276	8.92607e-05	0.00014695	0		4.13074e-05	5.01251e-05	2.69988e-05	0.000246257	7.11732e-05
727	0.000178133	0.000115753	0.000145972	0.000115855	0.000140429	0.000123954	0.000100427	0.000103125	0.000144631	0		6.41565e-05	0.000112435	2.58157e-05	0.000109646	0.000127606	8.90248e-06	1.0596e-05	0.00014079	5.05684e-05	0.000116178		5.47141e-05	6.76503e-05	0.000102308	0.00019111	0.000142283	0.000165312	0.000104287	4.77838e-05	0.000110549	0		0.000193545	0.000108029	0.00012626	0.000235786	0.000104585	0.000187008	0.00015723	8.91193e-05	0.000146902	0		4.10791e-05	5.00887e-05	2.69024e-05	0.000246014	7.06891e-05
728	0.000177366	0.000115622	0.000145924	0.000115807	0.000140336	0.000123755	0.000100297	0.000102995	0.00014451	0		6.39472e-05	0.000112418	2.57723e-05	0.000109389	0.000127584	8.66293e-06	1.05613e-05	0.000140707	5.05268e-05	0.000116112		5.45875e-05	6.75811e-05	0.000102088	0.000190994	0.000142273	0.000164809	0.000104112	4.76977e-05	0.000110527	0		0.00019293	0.000107816	0.000125433	0.000235757	0.000104568	0.000186374	0.000157169	8.90612e-05	0.000146824	0		4.1055e-05	5.00584e-05	2.67763e-05	0.000245483	7.06436e-05
729	0.000177292	0.000115617	0.000145695	0.000115516	0.000139459	0.000123741	9.98099e-05	0.000102932	0.000143767	0		6.37904e-05	0.000112326	2.55157e-05	0.000109067	0.000127348	8.49603e-06	1.05565e-05	0.000140108	5.05054e-05	0.000116103		5.4309e-05	6.75621e-05	0.000101806	0.000190434	0.000141934	0.000163823	0.000103467	4.73443e-05	0.000110511	0		0.000192771	0.000107683	0.000125103	0.000235423	0.00010447	0.000186334	0.000157085	8.90553e-05	0.000146739	0		4.10276e-05	5.00371e-05	2.67173e-05	0.000245121	7.01746e-05
730	0.000176988	0.000115549	0.000145565	0.000115333	0.000139451	0.000123451	9.97685e-05	0.000102905	0.000143166	0		6.3682e-05	0.000111867	2.54145e-05	0.000108322	0.00012734	8.33848e-06	1.05563e-05	0.000140036	5.0487e-05	0.000116063		5.42083e-05	6.74962e-05	0.000101683	0.00019033	0.000141689	0.00016374	0.000102671	4.72844e-05	0.000110475	0		0.000192718	0.000107605	0.00012505	0.000235331	0.000104037	0.000186233	0.000157085	8.89837e-05	0.000146678	0		4.10225e-05	4.96594e-05	2.67013e-05	0.000244994	6.99937e-05
731	0.000176269	0.000115549	0.00014509	0.000115314	0.000139429	0.000123347	9.93381e-05	0.000102858	0.000143002	0		6.30276e-05	0.000111668	2.5132e-05	0.000107959	0.000126652	8.24079e-06	1.05352e-05	0.000139522	5.03553e-05	0.000116053		5.41172e-05	6.74643e-05	0.000101665	0.000189927	0.00014149	0.000163452	0.000102483	4.71604e-05	0.000110379	0		0.000192475	0.000107472	0.000125049	0.000235112	0.000103943	0.000186213	0.000157047	8.87976e-05	0.000146386	0		4.10001e-05	4.96078e-05	2.66933e-05	0.000244841	6.97038e-05
732	0.00017618	0.000115481	0.000144688	0.000115193	0.000139287	0.000123324	9.90136e-05	0.000102651	0.000142978	0		6.23084e-05	0.00011163	2.47079e-05	0.000107823	0.000126327	8.21467e-06	1.04933e-05	0.000139256	5.017e-05	0.000116027		5.40514e-05	6.73164e-05	0.000101527	0.000189886	0.000141029	0.000163342	0.000102378	4.7054e-05	0.00010991	0		0.000192149	0.000107337	0.000124938	0.000234908	0.000103941	0.000186174	0.000156982	8.87842e-05	0.000146328	0		4.09967e-05	4.95714e-05	2.66289e-05	0.000244638	6.96775e-05
733	0.000175397	0.000115389	0.000144192	0.000115089	0.000138838	0.000123196	9.89836e-05	0.000102634	0.000142903	0		6.20035e-05	0.000111429	2.46269e-05	0.000107776	0.000125588	8.13687e-06	1.04656e-05	0.000139043	5.01599e-05	0.000115689		5.40344e-05	6.71987e-05	0.000101514	0.000189514	0.000140993	0.000163339	0.000102341	4.70181e-05	0.000109818	0		0.000192134	0.000107154	0.000124499	0.00023453	0.000103837	0.00018602	0.000156865	8.87395e-05	0.000145761	0		4.09126e-05	4.94402e-05	2.65538e-05	0.000244389	6.9597e-05
734	0.000174551	0.000115328	0.000144074	0.000114914	0.000138701	0.000123022	9.88668e-05	0.000102616	0.000142611	0		6.18457e-05	0.000111227	2.44665e-05	0.000107696	0.000125198	7.98097e-06	1.04495e-05	0.000139007	5.00932e-05	0.000115585		5.40306e-05	6.70739e-05	0.000101457	0.000188747	0.000140754	0.000163021	0.000102127	4.69999e-05	0.00010941	0		0.000192089	0.000106843	0.000124392	0.000234443	0.00010373	0.000185965	0.000156754	8.85459e-05	0.000145605	0		4.08593e-05	4.94159e-05	2.64681e-05	0.000244143	6.9562e-05
735	0.00017401	0.000114801	0.000143216	0.000114738	0.000138558	0.000122979	9.87885e-05	0.000102253	0.000142601	0		6.16868e-05	0.000110777	2.44425e-05	0.000107674	0.000124966	7.96656e-06	1.04468e-05	0.00013899	5.0083e-05	0.000115495		5.39964e-05	6.70562e-05	0.00010115	0.000188608	0.00014025	0.000162897	0.000102106	4.68463e-05	0.000108874	0		0.000191635	0.000106412	0.000123952	0.000234436	0.000103726	0.000185936	0.000156674	8.84878e-05	0.00014554	0		4.08027e-05	4.94129e-05	2.64655e-05	0.000243984	6.95469e-05
736	0.000173833	0.000114542	0.000143048	0.000114673	0.000138455	0.000122539	9.86863e-05	0.000102179	0.000142598	0		6.13462e-05	0.000110568	2.38986e-05	0.000107599	0.000124828	7.91697e-06	1.04275e-05	0.000138557	5.00813e-05	0.000115447		5.37903e-05	6.70379e-05	0.000101139	0.000188419	0.00014024	0.00016277	0.000102022	4.65248e-05	0.000108688	0		0.00019152	0.000106239	0.000123897	0.000234427	0.000103726	0.000185816	0.000156641	8.83017e-05	0.000145058	0		4.06894e-05	4.93795e-05	2.64277e-05	0.000243982	6.92721e-05
737	0.000173607	0.000114091	0.000142944	0.000114275	0.0001384	0.000122534	9.84537e-05	0.000102087	0.000141689	0		6.06666e-05	0.000110219	2.31051e-05	0.000107469	0.000124716	7.43686e-06	1.03861e-05	0.000138537	5.00614e-05	0.000115106		5.3747e-05	6.70199e-05	0.000100884	0.00018834	0.000140049	0.00016186	0.000100723	4.60375e-05	0.000108626	0		0.000191429	0.000106198	0.00012351	0.000233743	0.000103619	0.000184982	0.00015645	8.82243e-05	0.000145051	0		4.06439e-05	4.93006e-05	2.64224e-05	0.00024332	6.90213e-05
738	0.000173108	0.00011407	0.000142926	0.000113617	0.000138355	0.00012226	9.84286e-05	0.000101918	0.000141532	0		6.02318e-05	0.000110165	2.30135e-05	0.000106738	0.000124629	7.38968e-06	1.03715e-05	0.000138259	5.00465e-05	0.000114666		5.36739e-05	6.6999e-05	0.000100767	0.000188143	0.000140044	0.000161717	0.000100712	4.60239e-05	0.000108234	0		0.000190845	0.000106175	0.000123456	0.000233524	0.000103613	0.000184841	0.000156277	8.82243e-05	0.000143583	0		4.05649e-05	4.90692e-05	2.64091e-05	0.000243294	6.88404e-05
739	0.000172947	0.000113814	0.000142552	0.000113327	0.000138323	0.00012217	9.81998e-05	0.00010182	0.000141465	0		6.01488e-05	0.000109391	2.29748e-05	0.000106735	0.000124565	7.2212e-06	1.03674e-05	0.000137477	4.98574e-05	0.000114551		5.3646e-05	6.69954e-05	0.000100692	0.000188041	0.000139916	0.000161604	0.000100272	4.58135e-05	0.000107832	0		0.000190762	0.000106062	0.000123402	0.00023257	0.000103611	0.000184745	0.000156165	8.80694e-05	0.000143301	0		4.05564e-05	4.89684e-05	2.63367e-05	0.000243083	6.85505e-05
740	0.000172878	0.000113811	0.000142359	0.000113267	0.000138111	0.000121951	9.81821e-05	0.000101596	0.000141402	0		5.98133e-05	0.000109293	2.29261e-05	0.000106683	0.000124425	7.14843e-06	1.03498e-05	0.000136737	4.95875e-05	0.000114401		5.33329e-05	6.69829e-05	0.000100656	0.000188036	0.000139655	0.000161465	9.95512e-05	4.57137e-05	0.000107129	0		0.00019055	0.000105895	0.000123401	0.000232247	0.000103101	0.000184589	0.000155936	8.805e-05	0.00014324	0		4.05452e-05	4.89047e-05	2.63367e-05	0.000242846	6.82933e-05
741	0.000172873	0.000113773	0.000142247	0.000112879	0.000138084	0.000121623	9.80783e-05	0.000101546	0.000141354	0		5.93803e-05	0.000108999	2.27792e-05	0.00010648	0.000124228	6.94377e-06	1.03241e-05	0.000136624	4.9582e-05	0.000114278		5.32499e-05	6.69226e-05	0.000100559	0.000187846	0.000139614	0.000160996	9.94835e-05	4.56029e-05	0.000106857	0		0.000190428	0.000105858	0.000123181	0.000232032	0.000103097	0.000183848	0.000155726	8.78505e-05	0.000142541	0		4.05357e-05	4.88349e-05	2.63314e-05	0.000242438	6.81253e-05
742	0.000172634	0.00011376	0.000141835	0.000112729	0.000137686	0.000121341	9.78831e-05	0.000101337	0.000141143	0		5.93167e-05	0.000108898	2.26962e-05	0.000106342	0.000124216	6.92634e-06	1.03156e-05	0.000136088	4.93073e-05	0.000114264		5.30331e-05	6.63578e-05	0.000100532	0.000187683	0.000139353	0.0001607	9.94562e-05	4.54037e-05	0.000106746	0		0.000190323	0.000105496	0.000122632	0.000231827	0.000103086	0.000183761	0.00015553	8.78505e-05	0.00014181	0		4.04482e-05	4.88288e-05	2.62563e-05	0.00024231	6.7868e-05
743	0.000172584	0.000113615	0.000141746	0.000112536	0.000137661	0.000121297	9.78694e-05	0.000101232	0.000140308	0		5.87997e-05	0.000108173	2.25615e-05	0.00010619	0.000124179	6.89275e-06	1.0297e-05	0.000136085	4.89372e-05	0.000114031		5.29761e-05	6.63265e-05	0.00010044	0.000187653	0.000139187	0.000160392	9.9406e-05	4.50857e-05	0.000106658	0		0.000189974	0.000105118	0.000122468	0.00023182	0.00010298	0.000183576	0.000155446	8.76509e-05	0.000141127	0		4.0322e-05	4.88075e-05	2.61973e-05	0.000242277	6.77764e-05
744	0.000172491	0.000113607	0.000141643	0.000112335	0.000137519	0.000120942	9.75724e-05	0.000101091	0.000140212	0		5.87601e-05	0.00010802	2.22078e-05	0.000105933	0.000124151	6.83109e-06	1.02387e-05	0.000135976	4.89139e-05	0.000113916		5.29557e-05	6.62876e-05	9.97089e-05	0.000187409	0.000138705	0.000160187	9.92926e-05	4.50422e-05	0.00010644	0		0.000189754	0.000104728	0.000122359	0.000231645	0.000102881	0.000183533	0.000155292	8.73874e-05	0.000140985	0		4.01263e-05	4.88015e-05	2.61946e-05	0.000241747	6.76283e-05
745	0.000172425	0.000113517	0.000141419	0.000111719	0.000137289	0.000120941	9.72256e-05	0.000101026	0.00014014	0		5.84177e-05	0.000107637	2.21519e-05	0.000105862	0.000124009	6.24255e-06	1.02126e-05	0.000135858	4.88959e-05	0.000113842		5.28738e-05	6.61232e-05	9.95064e-05	0.000187368	0.000138298	0.000159971	9.91439e-05	4.46498e-05	0.000106368	0		0.000189472	0.000103708	0.000122249	0.000231555	0.00010276	0.000183367	0.000155235	8.73352e-05	0.000140767	0		4.00147e-05	4.86308e-05	2.61356e-05	0.00024171	6.74626e-05
746	0.000172368	0.000113451	0.000140846	0.000111461	0.000136959	0.000120522	9.71209e-05	0.000100673	0.000140003	0		5.84016e-05	0.000107615	2.17661e-05	0.000105836	0.000123824	6.10245e-06	1.01932e-05	0.000135847	4.88521e-05	0.000113742		5.28089e-05	6.60968e-05	9.94377e-05	0.000187346	0.000138219	0.000159885	9.86015e-05	4.39431e-05	0.000106258	0		0.000189466	0.000103561	0.000122138	0.000231343	0.000102668	0.000183304	0.000154707	8.73159e-05	0.000140567	0		3.99889e-05	4.86248e-05	2.61196e-05	0.000241428	6.72053e-05
747	0.000172263	0.000112719	0.000140683	0.00011129	0.000136852	0.00012052	9.70879e-05	0.000100625	0.000139959	0		5.73278e-05	0.000107349	2.16962e-05	0.000105755	0.000123786	5.9572e-06	1.01761e-05	0.000135522	4.83766e-05	0.000113258		5.25725e-05	6.55773e-05	9.91161e-05	0.000187098	0.000138179	0.000159643	9.85582e-05	4.38422e-05	0.000106216	0		0.000189459	0.000103295	0.000121864	0.00023107	0.000102647	0.000183261	0.000154629	8.731e-05	0.00014037	0		3.99143e-05	4.86035e-05	2.60605e-05	0.000240861	6.71902e-05
748	0.00017217	0.000112433	0.00014057	0.000111284	0.000136438	0.000120422	9.69255e-05	0.000100614	0.000139782	0		5.73226e-05	0.000106936	2.16633e-05	0.000105742	0.000123482	5.7792e-06	1.01631e-05	0.00013539	4.83175e-05	0.000113236		5.24233e-05	6.52825e-05	9.91113e-05	0.000186839	0.000137891	0.000159	9.83549e-05	4.36843e-05	0.000105908	0		0.000189391	0.000103047	0.000121808	0.000231006	0.000102568	0.000183106	0.000154377	8.71357e-05	0.00014005	0		3.97495e-05	4.85914e-05	2.60498e-05	0.000240807	6.71312e-05
749	0.000171991	0.00011207	0.000140561	0.000111098	0.000136422	0.000120401	9.66571e-05	0.000100609	0.000139763	0		5.7311e-05	0.000106534	2.15377e-05	0.000105587	0.000123164	5.66243e-06	1.01433e-05	0.000135311	4.81765e-05	0.000113193		5.23121e-05	6.50788e-05	9.88182e-05	0.000186554	0.000137567	0.000158825	9.77607e-05	4.32037e-05	0.000105856	0		0.00018917	0.000102798	0.000121807	0.000230801	0.000102476	0.000182903	0.000154344	8.71298e-05	0.00013986	0		3.97298e-05	4.85246e-05	2.60365e-05	0.000240703	6.6972e-05
750	0.000171825	0.000111596	0.000140389	0.000110791	0.000136351	0.000120062	9.65882e-05	0.000100549	0.000139339	0		5.68492e-05	0.000106403	2.13754e-05	0.000105569	0.000123131	5.62069e-06	1.01294e-05	0.000134536	4.81751e-05	0.000112487		5.19596e-05	6.50372e-05	9.87864e-05	0.000186034	0.000137413	0.000158232	9.76872e-05	4.3127e-05	0.00010568	0		0.000188337	0.000102509	0.000121479	0.000230282	0.000102465	0.000182389	0.000154245	8.71163e-05	0.000139853	0		3.97152e-05	4.83965e-05	2.59695e-05	0.000240695	6.68979e-05
751	0.000170805	0.000111123	0.000140083	0.000110715	0.000136056	0.000119989	9.65358e-05	0.000100254	0.000138901	0		5.65655e-05	0.000105908	2.12694e-05	0.000105514	0.000122996	5.61554e-06	1.01187e-05	0.000134382	4.81635e-05	0.000112121		5.19024e-05	6.48275e-05	9.87544e-05	0.000186008	0.000137343	0.000158045	9.74785e-05	4.31067e-05	0.000105545	0		0.000188146	0.000102137	0.000121424	0.000230234	0.000102348	0.00018203	0.000154114	8.7033e-05	0.000139551	0		3.96945e-05	4.83752e-05	2.59668e-05	0.00024069	6.66821e-05
752	0.000170697	0.00011111	0.00014	0.000110712	0.000135692	0.000119923	9.64454e-05	0.000100161	0.000138757	0		5.64027e-05	0.000105596	2.10376e-05	0.000105386	0.000122827	5.40064e-06	1.00558e-05	0.000134257	4.8045e-05	0.00011207		5.18216e-05	6.47234e-05	9.87092e-05	0.000185987	0.000137039	0.000157687	9.74362e-05	4.30527e-05	0.000105398	0		0.000188108	0.000101926	0.000121262	0.000229843	0.00010215	0.00018202	0.000154021	8.69883e-05	0.000139429	0		3.96894e-05	4.82872e-05	2.57417e-05	0.000239969	6.65491e-05
753	0.000170469	0.000110142	0.000139769	0.00011049	0.000135408	0.000119764	9.64154e-05	0.000100108	0.000138602	0		5.61709e-05	0.000105409	2.07248e-05	0.000105234	0.000122405	5.35531e-06	1.00548e-05	0.00013425	4.80048e-05	0.000112015		5.18107e-05	6.45392e-05	9.83963e-05	0.000185411	0.000136483	0.000157306	9.72386e-05	4.29693e-05	0.000105197	0		0.000187798	0.000101773	0.000121259	0.00022984	0.000102145	0.000181783	0.000153984	8.69555e-05	0.000139239	0		3.96619e-05	4.81621e-05	2.56933e-05	0.000239843	6.64248e-05
754	0.000170281	0.000110096	0.000139675	0.000110489	0.00013538	0.00011943	9.60427e-05	0.000100017	0.000138093	0		5.52697e-05	0.000105366	2.0691e-05	0.000105086	0.000122134	5.23136e-06	1.00482e-05	0.000133284	4.79129e-05	0.000111829		5.17913e-05	6.45062e-05	9.83386e-05	0.000185026	0.000135478	0.0001572	9.65914e-05	4.28629e-05	0.000105067	0		0.000187661	0.000101747	0.00012104	0.000229784	0.000102141	0.000181671	0.000153937	8.68722e-05	0.000139143	0		3.95829e-05	4.8159e-05	2.5664e-05	0.000239763	6.63659e-05
755	0.00016998	0.000109754	0.000139653	0.000110474	0.000135202	0.000119243	9.5975e-05	9.95789e-05	0.00013789	0		5.48479e-05	0.000105211	2.05906e-05	0.000104974	0.000121978	5.05977e-06	1.00309e-05	0.000132969	4.78596e-05	0.000111824		5.17834e-05	6.4448e-05	9.80728e-05	0.000184961	0.000135371	0.000156913	9.65747e-05	4.27527e-05	0.000105026	0		0.00018694	0.000101643	0.000120986	0.000229151	0.000102039	0.000180876	0.000153717	8.67947e-05	0.000138804	0		3.9455e-05	4.8156e-05	2.56156e-05	0.000239707	6.63484e-05
756	0.000169667	0.000109742	0.000139604	0.000110363	0.00013475	0.000119219	9.57538e-05	9.95532e-05	0.000137837	0		5.46763e-05	0.000104984	2.03544e-05	0.000104836	0.000121962	4.9776e-06	1.00214e-05	0.00013205	4.78489e-05	0.000111821		5.16804e-05	6.4387e-05	9.77308e-05	0.000184265	0.000134926	0.000156889	9.62353e-05	4.27447e-05	0.000104736	0		0.000186736	0.000101426	0.00012093	0.000229066	0.000101815	0.000180673	0.000153699	8.67753e-05	0.000138583	0		3.93126e-05	4.8074e-05	2.55969e-05	0.000239105	6.63006e-05
757	0.000169461	0.000109375	0.000139512	0.000110341	0.000134553	0.000119204	9.5501e-05	9.94778e-05	0.000137291	0		5.4366e-05	0.000104979	2.03432e-05	0.000104169	0.000121901	4.83339e-06	1.00116e-05	0.000130513	4.78459e-05	0.000111614		5.16331e-05	6.43515e-05	9.76822e-05	0.000184152	0.000134287	0.000156764	9.4988e-05	4.26962e-05	0.00010454	0		0.000186683	0.000101398	0.000120711	0.000228528	0.000101715	0.000180183	0.000153689	8.67038e-05	0.000138318	0		3.92302e-05	4.80346e-05	2.55916e-05	0.000238696	6.61349e-05
758	0.000169222	0.000109345	0.000139194	0.000110146	0.000134524	0.000119175	9.53512e-05	9.91724e-05	0.000137129	0		5.38874e-05	0.000104632	2.02335e-05	0.000103777	0.000121764	4.7888e-06	1.00019e-05	0.000130508	4.76345e-05	0.000111545		5.14758e-05	6.4314e-05	9.73268e-05	0.000184135	0.000133943	0.00015668	9.4936e-05	4.26207e-05	0.000104461	0		0.000186592	0.000101294	0.000120654	0.000227268	0.00010141	0.000179632	0.000153619	8.66979e-05	0.000138179	0		3.91701e-05	4.78943e-05	2.55379e-05	0.000238466	6.60083e-05
759	0.000168868	0.000109286	0.000138962	0.000110083	0.000134246	0.00011869	9.50946e-05	9.89329e-05	0.000136735	0		5.36465e-05	0.000104025	1.99426e-05	0.000103668	0.000121232	4.56525e-06	9.99289e-06	0.000130142	4.74955e-05	0.000111542		5.14521e-05	6.42383e-05	9.721e-05	0.000183967	0.000133715	0.000156662	9.48938e-05	4.24822e-05	0.000104338	0		0.000186539	0.000100935	0.000120325	0.000227202	0.000101405	0.000179557	0.000153535	8.66726e-05	0.000138104	0		3.91006e-05	4.78761e-05	2.54708e-05	0.000238248	6.59016e-05
760	0.000168752	0.000108925	0.000138899	0.000109971	0.000133525	0.000118402	9.49789e-05	9.87318e-05	0.000136375	0		5.35423e-05	0.000103611	1.93599e-05	0.000103522	0.000121159	4.55572e-06	9.98586e-06	0.000129391	4.74666e-05	0.00011153		5.13577e-05	6.41291e-05	9.72016e-05	0.000183916	0.00013349	0.000156162	9.47664e-05	4.23319e-05	0.000104318	0		0.000186145	0.00010086	0.000120324	0.000226808	0.000101393	0.00017916	0.000153475	8.66011e-05	0.000138002	0		3.90147e-05	4.787e-05	2.54468e-05	0.000237641	6.57207e-05
761	0.000168589	0.000108853	0.000138847	0.000109927	0.000133453	0.000118335	9.45913e-05	9.85349e-05	0.000135984	0		5.34272e-05	0.000103582	1.9301e-05	0.000103491	0.000121065	4.55441e-06	9.98511e-06	0.000129212	4.73919e-05	0.000111482		5.13281e-05	6.40298e-05	9.71786e-05	0.000183727	0.000133487	0.000156136	9.47583e-05	4.20952e-05	0.000104209	0		0.000186107	0.000100696	0.000120052	0.000226549	0.000101385	0.000178986	0.000153465	8.65952e-05	0.000137968	0		3.90002e-05	4.78457e-05	2.53904e-05	0.000237564	6.55177e-05
762	0.000168449	0.000108567	0.00013875	0.000109435	0.000133391	0.000117932	9.45591e-05	9.8438e-05	0.000135961	0		5.33743e-05	0.000103026	1.89348e-05	0.00010345	0.000120425	4.53616e-06	9.96643e-06	0.000128054	4.72738e-05	0.000111256		5.12622e-05	6.3978e-05	9.71501e-05	0.000183362	0.000133437	0.000156098	9.45756e-05	4.20843e-05	0.000104196	0		0.00018575	0.00010045	0.000119943	0.000225945	0.000100985	0.000178919	0.000153381	8.65118e-05	0.000137543	0		3.88044e-05	4.78184e-05	2.53771e-05	0.000236712	6.54961e-05
763	0.000168384	0.000108563	0.000138699	0.000109297	0.00013336	0.0001175	9.45358e-05	9.83929e-05	0.000135495	0		5.32085e-05	0.000102822	1.88935e-05	0.00010343	0.00012022	4.52667e-06	9.94471e-06	0.000128002	4.72172e-05	0.000111004		5.1245e-05	6.39169e-05	9.7108e-05	0.000183285	0.000133083	0.000155492	9.45534e-05	4.20737e-05	0.000104179	0		0.000185727	9.98147e-05	0.000119942	0.000225518	0.000100971	0.000178842	0.00015325	8.62735e-05	0.00013739	0		3.87074e-05	4.76387e-05	2.53771e-05	0.000236064	6.54372e-05
764	0.000168354	0.000108205	0.00013863	0.000109272	0.000133143	0.000117454	9.44694e-05	9.8317e-05	0.000135404	0		5.31837e-05	0.000102748	1.87778e-05	0.000103207	0.0001199	4.31005e-06	9.93103e-06	0.000127478	4.71104e-05	0.000110982		5.11965e-05	6.38206e-05	9.70738e-05	0.00018283	0.000133082	0.000155395	9.41953e-05	4.18481e-05	0.000104073	0		0.000185433	9.978e-05	0.000119666	0.000225339	0.000100866	0.000178434	0.000153026	8.61633e-05	0.000137173	0		3.84903e-05	4.76053e-05	2.53127e-05	0.000235947	6.4879e-05
765	0.000168159	0.000108123	0.000137861	0.000109213	0.000133097	0.000117454	9.44113e-05	9.7743e-05	0.000135221	0		5.26608e-05	0.000102426	1.83435e-05	0.000103189	0.000119887	4.19292e-06	9.92819e-06	0.000127385	4.6972e-05	0.000110873		5.11948e-05	6.35124e-05	9.68973e-05	0.000182821	0.000132664	0.000155223	9.41566e-05	4.15225e-05	0.000104062	0		0.000185372	9.97077e-05	0.000119612	0.000225249	0.000100768	0.000177843	0.000152974	8.61633e-05	0.000136894	0		3.82963e-05	4.75749e-05	2.53047e-05	0.000235339	6.47745e-05
766	0.000168003	0.000108121	0.000137671	0.000109015	0.000133053	0.000117321	9.43036e-05	9.77245e-05	0.000135193	0		5.26105e-05	0.000102423	1.81179e-05	0.000103101	0.000119517	4.17742e-06	9.90147e-06	0.000127052	4.69682e-05	0.0001104		5.09797e-05	6.31591e-05	9.68198e-05	0.000182737	0.000132358	0.000155148	9.3978e-05	4.12586e-05	0.000104039	0		0.000185364	9.96008e-05	0.000119501	0.000225164	0.000100661	0.000177827	0.00015296	8.61574e-05	0.000136551	0		3.82705e-05	4.7374e-05	2.52941e-05	0.000235241	6.46917e-05
[truncated: 38,325 more rows]
[truncated: 69 more columns]
