# Supplementary material for: Bacterial population dynamics during colonization of solid tumors
Source: Mol Syst Biol. 2025 Dec 15;22(3):412–34. doi: 10.1038/s44320-025-00175-5 (PMC12953616; doi:10.1038/s44320-025-00175-5)
Supplement: Supplementary file 10 — Source data Fig. 5 [file 44320_2025_175_MOESM10_ESM.zip › Figure 5/5B/Fig5B.xlsx]

## Sheet: Sheet1
average barcode inoculum frequency (single barcodes)	probability of observation (single barcodes)	average barcode inoculum frequency (10 barcodes aggregate)	probability of observation (10 barcodes aggregate)	average barcode inoculum frequency (100 barcodes aggregate)	probability of observation (100 barcodes aggregate)	average barcode inoculum frequency (500 barcodes aggregate)	probability of observation (500 barcodes aggregate)	average barcode inoculum frequency (1000 barcodes aggregate)	probability of observation (1000 barcodes aggregate)	average barcode inoculum frequency (5000 barcodes aggregate)	probability of observation (5000 barcodes aggregate)	average barcode inoculum frequency (10000 barcodes aggregate)	probability of observation (10000 barcodes aggregate)	barcode inoculum frequency (theory)	probability of observation (theory)
9.76173e-06	0.00200562	1.6423e-05	0	0.0022997	0.222222	0.00249276	0.333333	0.00228312	0.333333	0.104156	1	0.230669	1	0	0
1.6969e-05	0.00268352	0.000163908	0.037037	0.00231457	0.259259	0.0122913	0.444444	0.0250494	0.666667	0.126594	1	0.255382	1	1e-06	0.000155262
2.72973e-05	0.00406209	0.000174995	0.0190476	0.00232675	0.138889	0.012371	0.444444	0.0252166	0.714286	0.126973	1	0.256974	1	2e-06	0.000310499
3.83907e-05	0.00648808	0.000188164	0.0250545	0.00234413	0.185185	0.0124963	0.525253	0.0254591	0.728395	0.127239	1			3e-06	0.000465713
4.95405e-05	0.00740322	0.00020103	0.0258031	0.00235847	0.194444	0.0126011	0.434343	0.0256633	0.727273	0.128038	1			4e-06	0.000620902
6.02674e-05	0.00964737	0.0002136	0.0255119	0.00237158	0.155556	0.0127105	0.555556	0.0258842	0.611111	0.128325	1			5e-06	0.000776068
7.19093e-05	0.0121012	0.000226536	0.0362718	0.00238446	0.179487	0.0128271	0.638889	0.0262105	1	0.129032	0.888889			6e-06	0.000931209
8.29508e-05	0.010582	0.000239231	0.0327529	0.00240141	0.209877	0.012948	0.555556	0.0264201	0.777778	0.129643	1			7e-06	0.00108633
9.3112e-05	0.0111111	0.000252309	0.0391656	0.00241697	0.222222	0.0130333	0.555556	0.0267037	0.722222					8e-06	0.00124142
0.000105751	0.0222222	0.000265113	0.0388669	0.00242909	0.166667	0.0131783	0.377778							9e-06	0.00139649
0.000116249	0	0.000278444	0.0417732	0.00244745	0.179487	0.0132887	0.511111							1e-05	0.00155153
0.000127413	0	0.000291569	0.0406886	0.0024617	0.238095	0.0134121	0.444444							1.1e-05	0.00170655
0.000153925	0	0.000304243	0.0414079	0.00247633	0.22963	0.0137609	0.666667							1.2e-05	0.00186155
0.000163264	0	0.000317453	0.0547731	0.00249231	0.265432									1.3e-05	0.00201652
0.000175823	0	0.000331142	0.0596206	0.00250809	0.222222									1.4e-05	0.00217147
0.000205771	0	0.000343705	0.0444444	0.00252065	0.148148									1.5e-05	0.0023264
0.000229922	0.111111	0.00035711	0.0358423	0.00253537	0.262222									1.6e-05	0.0024813
0.000237973	0.111111	0.000371192	0.0555556	0.00254894	0.238683									1.7e-05	0.00263617
0.000371289	0	0.000384952	0	0.00256725	0.157407									1.8e-05	0.00279103
0.000380949	0	0.000393508	0	0.00258101	0.196581									1.9e-05	0.00294586
0.00042893	0.111111	0.000426676	0.111111	0.00259518	0.25									2e-05	0.00310066
0.000456731	0.111111	0.000429896	0	0.00261301	0.174603									2.1e-05	0.00325544
0.000470149	0.111111	0.000464997	0.111111	0.00262602	0.194444									2.2e-05	0.0034102
0.00111773	0.111111	0.000474657	0.111111	0.00264052	0.248677									2.3e-05	0.00356493
		0.000544536	0	0.00265531	0.177778									2.4e-05	0.00371964
		0.000622786	0	0.00267024	0.175926									2.5e-05	0.00387432
		0.000626329	0.222222	0.00268629	0.244444									2.6e-05	0.00402898
		0.000642752	0	0.0027001	0.291667									2.7e-05	0.00418362
		0.000661107	0.111111	0.00271551	0.263889									2.8e-05	0.00433823
		0.000740324	0.444444	0.00273062	0.259259									2.9e-05	0.00449282
		0.00131835	0.111111	0.00274457	0.166667									3e-05	0.00464738
				0.00275907	0.277778									3.1e-05	0.00480192
				0.00277323	0.240741									3.2e-05	0.00495644
				0.00279211	0.263889									3.3e-05	0.00511093
				0.00280222	0.222222									3.4e-05	0.0052654
				0.00282572	0.222222									3.5e-05	0.00541984
				0.00283184	0.222222									3.6e-05	0.00557426
				0.00285149	0.222222									3.7e-05	0.00572866
				0.0028576	0.333333									3.8e-05	0.00588303
				0.00290397	0.222222									3.9e-05	0.00603738
				0.00296709	0.444444									4e-05	0.00619171
				0.00299414	0.333333									4.1e-05	0.00634601
				0.00305565	0.333333									4.2e-05	0.00650028
				0.00306659	0.111111									4.3e-05	0.00665453
				0.00312327	0.444444									4.4e-05	0.00680876
				0.00377568	0.444444									4.5e-05	0.00696297
														4.6e-05	0.00711715
														4.7e-05	0.00727131
														4.8e-05	0.00742544
														4.9e-05	0.00757955
														5e-05	0.00773363
														5.1e-05	0.00788769
														5.2e-05	0.00804173
														5.3e-05	0.00819574
														5.4e-05	0.00834973
														5.5e-05	0.0085037
														5.6e-05	0.00865764
														5.7e-05	0.00881156
														5.8e-05	0.00896545
														5.9e-05	0.00911932
														6e-05	0.00927317
														6.1e-05	0.00942699
														6.2e-05	0.00958079
														6.3e-05	0.00973456
														6.4e-05	0.00988831
														6.5e-05	0.010042
														6.6e-05	0.0101957
														6.7e-05	0.0103494
														6.8e-05	0.0105031
														6.9e-05	0.0106567
														7e-05	0.0108103
														7.1e-05	0.0109639
														7.2e-05	0.0111175
														7.3e-05	0.011271
														7.4e-05	0.0114245
														7.5e-05	0.011578
														7.6e-05	0.0117315
														7.7e-05	0.0118849
														7.8e-05	0.0120383
														7.9e-05	0.0121917
														8e-05	0.0123451
														8.1e-05	0.0124984
														8.2e-05	0.0126517
														8.3e-05	0.012805
														8.4e-05	0.0129583
														8.5e-05	0.0131116
														8.6e-05	0.0132648
														8.7e-05	0.013418
														8.8e-05	0.0135712
														8.9e-05	0.0137243
														9e-05	0.0138775
														9.1e-05	0.0140306
														9.2e-05	0.0141836
														9.3e-05	0.0143367
														9.4e-05	0.0144897
														9.5e-05	0.0146428
														9.6e-05	0.0147957
														9.7e-05	0.0149487
														9.8e-05	0.0151016
														9.9e-05	0.0152546
														0.0001	0.0154075
														0.000101	0.0155603
														0.000102	0.0157132
														0.000103	0.015866
														0.000104	0.0160188
														0.000105	0.0161716
														0.000106	0.0163243
														0.000107	0.016477
														0.000108	0.0166297
														0.000109	0.0167824
														0.00011	0.0169351
														0.000111	0.0170877
														0.000112	0.0172403
														0.000113	0.0173929
														0.000114	0.0175455
														0.000115	0.017698
														0.000116	0.0178505
														0.000117	0.018003
														0.000118	0.0181555
														0.000119	0.0183079
														0.00012	0.0184603
														0.000121	0.0186127
														0.000122	0.0187651
														0.000123	0.0189175
														0.000124	0.0190698
														0.000125	0.0192221
														0.000126	0.0193744
														0.000127	0.0195266
														0.000128	0.0196788
														0.000129	0.0198311
														0.00013	0.0199832
														0.000131	0.0201354
														0.000132	0.0202875
														0.000133	0.0204396
														0.000134	0.0205917
														0.000135	0.0207438
														0.000136	0.0208958
														0.000137	0.0210479
														0.000138	0.0211998
														0.000139	0.0213518
														0.00014	0.0215038
														0.000141	0.0216557
														0.000142	0.0218076
														0.000143	0.0219595
														0.000144	0.0221113
														0.000145	0.0222631
														0.000146	0.0224149
														0.000147	0.0225667
														0.000148	0.0227185
														0.000149	0.0228702
														0.00015	0.0230219
														0.000151	0.0231736
														0.000152	0.0233253
														0.000153	0.0234769
														0.000154	0.0236285
														0.000155	0.0237801
														0.000156	0.0239317
														0.000157	0.0240832
														0.000158	0.0242348
														0.000159	0.0243863
														0.00016	0.0245377
														0.000161	0.0246892
														0.000162	0.0248406
														0.000163	0.024992
														0.000164	0.0251434
														0.000165	0.0252948
														0.000166	0.0254461
														0.000167	0.0255974
														0.000168	0.0257487
														0.000169	0.0259
														0.00017	0.0260512
														0.000171	0.0262024
														0.000172	0.0263536
														0.000173	0.0265048
														0.000174	0.0266559
														0.000175	0.0268071
														0.000176	0.0269582
														0.000177	0.0271092
														0.000178	0.0272603
														0.000179	0.0274113
														0.00018	0.0275623
														0.000181	0.0277133
														0.000182	0.0278643
														0.000183	0.0280152
														0.000184	0.0281661
														0.000185	0.028317
														0.000186	0.0284679
														0.000187	0.0286187
														0.000188	0.0287695
														0.000189	0.0289203
														0.00019	0.0290711
														0.000191	0.0292218
														0.000192	0.0293726
														0.000193	0.0295233
														0.000194	0.0296739
														0.000195	0.0298246
														0.000196	0.0299752
														0.000197	0.0301258
														0.000198	0.0302764
														0.000199	0.030427
														0.0002	0.0305775
														0.000201	0.030728
														0.000202	0.0308785
														0.000203	0.031029
														0.000204	0.0311794
														0.000205	0.0313299
														0.000206	0.0314803
														0.000207	0.0316306
														0.000208	0.031781
														0.000209	0.0319313
														0.00021	0.0320816
														0.000211	0.0322319
														0.000212	0.0323821
														0.000213	0.0325324
														0.000214	0.0326826
														0.000215	0.0328328
														0.000216	0.0329829
														0.000217	0.0331331
														0.000218	0.0332832
														0.000219	0.0334333
														0.00022	0.0335834
														0.000221	0.0337334
														0.000222	0.0338834
														0.000223	0.0340334
														0.000224	0.0341834
														0.000225	0.0343334
														0.000226	0.0344833
														0.000227	0.0346332
														0.000228	0.0347831
														0.000229	0.034933
														0.00023	0.0350828
														0.000231	0.0352326
														0.000232	0.0353824
														0.000233	0.0355322
														0.000234	0.0356819
														0.000235	0.0358316
														0.000236	0.0359813
														0.000237	0.036131
														0.000238	0.0362807
														0.000239	0.0364303
														0.00024	0.0365799
														0.000241	0.0367295
														0.000242	0.036879
														0.000243	0.0370286
														0.000244	0.0371781
														0.000245	0.0373276
														0.000246	0.037477
														0.000247	0.0376265
														0.000248	0.0377759
														0.000249	0.0379253
														0.00025	0.0380747
														0.000251	0.038224
														0.000252	0.0383734
														0.000253	0.0385227
														0.000254	0.0386719
														0.000255	0.0388212
														0.000256	0.0389704
														0.000257	0.0391196
														0.000258	0.0392688
														0.000259	0.039418
														0.00026	0.0395671
														0.000261	0.0397163
														0.000262	0.0398654
														0.000263	0.0400144
														0.000264	0.0401635
														0.000265	0.0403125
														0.000266	0.0404615
														0.000267	0.0406105
														0.000268	0.0407594
														0.000269	0.0409084
														0.00027	0.0410573
														0.000271	0.0412062
														0.000272	0.041355
														0.000273	0.0415039
														0.000274	0.0416527
														0.000275	0.0418015
														0.000276	0.0419503
														0.000277	0.042099
														0.000278	0.0422477
														0.000279	0.0423964
														0.00028	0.0425451
														0.000281	0.0426938
														0.000282	0.0428424
														0.000283	0.042991
														0.000284	0.0431396
														0.000285	0.0432882
														0.000286	0.0434367
														0.000287	0.0435852
														0.000288	0.0437337
														0.000289	0.0438822
														0.00029	0.0440306
														0.000291	0.0441791
														0.000292	0.0443275
														0.000293	0.0444758
														0.000294	0.0446242
														0.000295	0.0447725
														0.000296	0.0449208
														0.000297	0.0450691
														0.000298	0.0452174
														0.000299	0.0453656
														0.0003	0.0455139
														0.000301	0.045662
														0.000302	0.0458102
														0.000303	0.0459584
														0.000304	0.0461065
														0.000305	0.0462546
														0.000306	0.0464027
														0.000307	0.0465507
														0.000308	0.0466988
														0.000309	0.0468468
														0.00031	0.0469948
														0.000311	0.0471427
														0.000312	0.0472907
														0.000313	0.0474386
														0.000314	0.0475865
														0.000315	0.0477344
														0.000316	0.0478822
														0.000317	0.04803
														0.000318	0.0481778
														0.000319	0.0483256
														0.00032	0.0484734
														0.000321	0.0486211
														0.000322	0.0487688
														0.000323	0.0489165
														0.000324	0.0490642
														0.000325	0.0492118
														0.000326	0.0493595
														0.000327	0.0495071
														0.000328	0.0496546
														0.000329	0.0498022
														0.00033	0.0499497
														0.000331	0.0500972
														0.000332	0.0502447
														0.000333	0.0503922
														0.000334	0.0505396
														0.000335	0.050687
														0.000336	0.0508344
														0.000337	0.0509818
														0.000338	0.0511291
														0.000339	0.0512764
														0.00034	0.0514238
														0.000341	0.051571
														0.000342	0.0517183
														0.000343	0.0518655
														0.000344	0.0520127
														0.000345	0.0521599
														0.000346	0.0523071
														0.000347	0.0524542
														0.000348	0.0526013
														0.000349	0.0527484
														0.00035	0.0528955
														0.000351	0.0530425
														0.000352	0.0531896
														0.000353	0.0533366
														0.000354	0.0534836
														0.000355	0.0536305
														0.000356	0.0537775
														0.000357	0.0539244
														0.000358	0.0540713
														0.000359	0.0542181
														0.00036	0.054365
														0.000361	0.0545118
														0.000362	0.0546586
														0.000363	0.0548054
														0.000364	0.0549521
														0.000365	0.0550988
														0.000366	0.0552455
														0.000367	0.0553922
														0.000368	0.0555389
														0.000369	0.0556855
														0.00037	0.0558321
														0.000371	0.0559787
														0.000372	0.0561253
														0.000373	0.0562719
														0.000374	0.0564184
														0.000375	0.0565649
														0.000376	0.0567114
														0.000377	0.0568578
														0.000378	0.0570043
														0.000379	0.0571507
														0.00038	0.0572971
														0.000381	0.0574434
														0.000382	0.0575898
														0.000383	0.0577361
														0.000384	0.0578824
														0.000385	0.0580287
														0.000386	0.0581749
														0.000387	0.0583211
														0.000388	0.0584673
														0.000389	0.0586135
														0.00039	0.0587597
														0.000391	0.0589058
														0.000392	0.0590519
														0.000393	0.059198
														0.000394	0.0593441
														0.000395	0.0594902
														0.000396	0.0596362
														0.000397	0.0597822
														0.000398	0.0599282
														0.000399	0.0600741
														0.0004	0.0602201
														0.000401	0.060366
														0.000402	0.0605119
														0.000403	0.0606577
														0.000404	0.0608036
														0.000405	0.0609494
														0.000406	0.0610952
														0.000407	0.061241
														0.000408	0.0613867
														0.000409	0.0615324
														0.00041	0.0616782
														0.000411	0.0618238
														0.000412	0.0619695
														0.000413	0.0621151
														0.000414	0.0622608
														0.000415	0.0624064
														0.000416	0.0625519
														0.000417	0.0626975
														0.000418	0.062843
														0.000419	0.0629885
														0.00042	0.063134
														0.000421	0.0632795
														0.000422	0.0634249
														0.000423	0.0635703
														0.000424	0.0637157
														0.000425	0.0638611
														0.000426	0.0640064
														0.000427	0.0641517
														0.000428	0.064297
														0.000429	0.0644423
														0.00043	0.0645876
														0.000431	0.0647328
														0.000432	0.064878
														0.000433	0.0650232
														0.000434	0.0651684
														0.000435	0.0653135
														0.000436	0.0654586
														0.000437	0.0656037
														0.000438	0.0657488
														0.000439	0.0658939
														0.00044	0.0660389
														0.000441	0.0661839
														0.000442	0.0663289
														0.000443	0.0664739
														0.000444	0.0666188
														0.000445	0.0667637
														0.000446	0.0669086
														0.000447	0.0670535
														0.000448	0.0671983
														0.000449	0.0673432
														0.00045	0.067488
														0.000451	0.0676328
														0.000452	0.0677775
														0.000453	0.0679223
														0.000454	0.068067
														0.000455	0.0682117
														0.000456	0.0683563
														0.000457	0.068501
														0.000458	0.0686456
														0.000459	0.0687902
														0.00046	0.0689348
														0.000461	0.0690794
														0.000462	0.0692239
														0.000463	0.0693684
														0.000464	0.0695129
														0.000465	0.0696574
														0.000466	0.0698018
														0.000467	0.0699462
														0.000468	0.0700906
														0.000469	0.070235
														0.00047	0.0703794
														0.000471	0.0705237
														0.000472	0.070668
														0.000473	0.0708123
														0.000474	0.0709566
														0.000475	0.0711008
														0.000476	0.071245
														0.000477	0.0713892
														0.000478	0.0715334
														0.000479	0.0716776
														0.00048	0.0718217
														0.000481	0.0719658
														0.000482	0.0721099
														0.000483	0.072254
														0.000484	0.072398
														0.000485	0.072542
														0.000486	0.072686
														0.000487	0.07283
														0.000488	0.072974
														0.000489	0.0731179
														0.00049	0.0732618
														0.000491	0.0734057
														0.000492	0.0735496
														0.000493	0.0736934
														0.000494	0.0738372
														0.000495	0.073981
														0.000496	0.0741248
														0.000497	0.0742685
														0.000498	0.0744123
														0.000499	0.074556
														0.0005	0.0746997
														0.000501	0.0748433
														0.000502	0.074987
														0.000503	0.0751306
														0.000504	0.0752742
														0.000505	0.0754178
														0.000506	0.0755613
														0.000507	0.0757049
														0.000508	0.0758484
														0.000509	0.0759918
														0.00051	0.0761353
														0.000511	0.0762787
														0.000512	0.0764222
														0.000513	0.0765656
														0.000514	0.0767089
														0.000515	0.0768523
														0.000516	0.0769956
														0.000517	0.0771389
														0.000518	0.0772822
														0.000519	0.0774255
														0.00052	0.0775687
														0.000521	0.0777119
														0.000522	0.0778551
														0.000523	0.0779983
														0.000524	0.0781415
														0.000525	0.0782846
														0.000526	0.0784277
														0.000527	0.0785708
														0.000528	0.0787138
														0.000529	0.0788569
														0.00053	0.0789999
														0.000531	0.0791429
														0.000532	0.0792859
														0.000533	0.0794288
														0.000534	0.0795717
														0.000535	0.0797147
														0.000536	0.0798575
														0.000537	0.0800004
														0.000538	0.0801432
														0.000539	0.0802861
														0.00054	0.0804289
														0.000541	0.0805716
														0.000542	0.0807144
														0.000543	0.0808571
														0.000544	0.0809998
														0.000545	0.0811425
														0.000546	0.0812852
														0.000547	0.0814278
														0.000548	0.0815704
														0.000549	0.081713
														0.00055	0.0818556
														0.000551	0.0819982
														0.000552	0.0821407
														0.000553	0.0822832
														0.000554	0.0824257
														0.000555	0.0825681
														0.000556	0.0827106
														0.000557	0.082853
														0.000558	0.0829954
														0.000559	0.0831378
														0.00056	0.0832801
														0.000561	0.0834225
														0.000562	0.0835648
														0.000563	0.0837071
														0.000564	0.0838493
														0.000565	0.0839916
														0.000566	0.0841338
														0.000567	0.084276
														0.000568	0.0844182
														0.000569	0.0845603
														0.00057	0.0847025
														0.000571	0.0848446
														0.000572	0.0849867
														0.000573	0.0851287
														0.000574	0.0852708
														0.000575	0.0854128
														0.000576	0.0855548
														0.000577	0.0856968
														0.000578	0.0858387
														0.000579	0.0859807
														0.00058	0.0861226
														0.000581	0.0862645
														0.000582	0.0864063
														0.000583	0.0865482
														0.000584	0.08669
														0.000585	0.0868318
														0.000586	0.0869736
														0.000587	0.0871153
														0.000588	0.0872571
														0.000589	0.0873988
														0.00059	0.0875405
														0.000591	0.0876822
														0.000592	0.0878238
														0.000593	0.0879654
														0.000594	0.088107
														0.000595	0.0882486
														0.000596	0.0883902
														0.000597	0.0885317
														0.000598	0.0886732
														0.000599	0.0888147
														0.0006	0.0889562
														0.000601	0.0890976
														0.000602	0.0892391
														0.000603	0.0893805
														0.000604	0.0895219
														0.000605	0.0896632
														0.000606	0.0898046
														0.000607	0.0899459
														0.000608	0.0900872
														0.000609	0.0902285
														0.00061	0.0903697
														0.000611	0.0905109
														0.000612	0.0906522
														0.000613	0.0907933
														0.000614	0.0909345
														0.000615	0.0910756
														0.000616	0.0912168
														0.000617	0.0913579
														0.000618	0.0914989
														0.000619	0.09164
														0.00062	0.091781
														0.000621	0.091922
														0.000622	0.092063
														0.000623	0.092204
														0.000624	0.0923449
														0.000625	0.0924859
														0.000626	0.0926268
														0.000627	0.0927677
														0.000628	0.0929085
														0.000629	0.0930493
														0.00063	0.0931902
														0.000631	0.093331
														0.000632	0.0934717
														0.000633	0.0936125
														0.000634	0.0937532
														0.000635	0.0938939
														0.000636	0.0940346
														0.000637	0.0941753
														0.000638	0.0943159
														0.000639	0.0944565
														0.00064	0.0945971
														0.000641	0.0947377
														0.000642	0.0948782
														0.000643	0.0950188
														0.000644	0.0951593
														0.000645	0.0952998
														0.000646	0.0954402
														0.000647	0.0955807
														0.000648	0.0957211
														0.000649	0.0958615
														0.00065	0.0960019
														0.000651	0.0961422
														0.000652	0.0962826
														0.000653	0.0964229
														0.000654	0.0965632
														0.000655	0.0967034
														0.000656	0.0968437
														0.000657	0.0969839
														0.000658	0.0971241
														0.000659	0.0972643
														0.00066	0.0974045
														0.000661	0.0975446
														0.000662	0.0976847
														0.000663	0.0978248
														0.000664	0.0979649
														0.000665	0.0981049
														0.000666	0.098245
														0.000667	0.098385
														0.000668	0.098525
														0.000669	0.0986649
														0.00067	0.0988049
														0.000671	0.0989448
														0.000672	0.0990847
														0.000673	0.0992246
														0.000674	0.0993644
														0.000675	0.0995043
														0.000676	0.0996441
														0.000677	0.0997839
														0.000678	0.0999236
														0.000679	0.100063
														0.00068	0.100203
														0.000681	0.100343
														0.000682	0.100482
														0.000683	0.100622
														0.000684	0.100762
														0.000685	0.100901
														0.000686	0.101041
														0.000687	0.101181
														0.000688	0.10132
														0.000689	0.10146
														0.00069	0.101599
														0.000691	0.101739
														0.000692	0.101878
														0.000693	0.102018
														0.000694	0.102157
														0.000695	0.102296
														0.000696	0.102436
														0.000697	0.102575
														0.000698	0.102714
														0.000699	0.102854
														0.0007	0.102993
														0.000701	0.103132
														0.000702	0.103272
														0.000703	0.103411
														0.000704	0.10355
														0.000705	0.103689
														0.000706	0.103828
														0.000707	0.103968
														0.000708	0.104107
														0.000709	0.104246
														0.00071	0.104385
														0.000711	0.104524
														0.000712	0.104663
														0.000713	0.104802
														0.000714	0.104941
														0.000715	0.10508
														0.000716	0.105219
														0.000717	0.105358
														0.000718	0.105497
														0.000719	0.105636
														0.00072	0.105774
														0.000721	0.105913
														0.000722	0.106052
														0.000723	0.106191
														0.000724	0.10633
														0.000725	0.106468
														0.000726	0.106607
														0.000727	0.106746
														0.000728	0.106884
														0.000729	0.107023
														0.00073	0.107162
														0.000731	0.1073
														0.000732	0.107439
														0.000733	0.107578
														0.000734	0.107716
														0.000735	0.107855
														0.000736	0.107993
														0.000737	0.108132
														0.000738	0.10827
														0.000739	0.108409
														0.00074	0.108547
														0.000741	0.108685
														0.000742	0.108824
														0.000743	0.108962
														0.000744	0.109101
														0.000745	0.109239
														0.000746	0.109377
														0.000747	0.109515
														0.000748	0.109654
														0.000749	0.109792
														0.00075	0.10993
														0.000751	0.110068
														0.000752	0.110207
														0.000753	0.110345
														0.000754	0.110483
														0.000755	0.110621
														0.000756	0.110759
														0.000757	0.110897
														0.000758	0.111035
														0.000759	0.111173
														0.00076	0.111311
														0.000761	0.111449
														0.000762	0.111587
														0.000763	0.111725
														0.000764	0.111863
														0.000765	0.112001
														0.000766	0.112139
														0.000767	0.112277
														0.000768	0.112414
														0.000769	0.112552
														0.00077	0.11269
														0.000771	0.112828
														0.000772	0.112965
														0.000773	0.113103
														0.000774	0.113241
														0.000775	0.113379
														0.000776	0.113516
														0.000777	0.113654
														0.000778	0.113792
														0.000779	0.113929
														0.00078	0.114067
														0.000781	0.114204
														0.000782	0.114342
														0.000783	0.114479
														0.000784	0.114617
														0.000785	0.114754
														0.000786	0.114892
														0.000787	0.115029
														0.000788	0.115166
														0.000789	0.115304
														0.00079	0.115441
														0.000791	0.115579
														0.000792	0.115716
														0.000793	0.115853
														0.000794	0.11599
														0.000795	0.116128
														0.000796	0.116265
														0.000797	0.116402
														0.000798	0.116539
														0.000799	0.116677
														0.0008	0.116814
														0.000801	0.116951
														0.000802	0.117088
														0.000803	0.117225
														0.000804	0.117362
														0.000805	0.117499
														0.000806	0.117636
														0.000807	0.117773
														0.000808	0.11791
														0.000809	0.118047
														0.00081	0.118184
														0.000811	0.118321
														0.000812	0.118458
														0.000813	0.118595
														0.000814	0.118731
														0.000815	0.118868
														0.000816	0.119005
														0.000817	0.119142
														0.000818	0.119279
														0.000819	0.119415
														0.00082	0.119552
														0.000821	0.119689
														0.000822	0.119825
														0.000823	0.119962
														0.000824	0.120099
														0.000825	0.120235
														0.000826	0.120372
														0.000827	0.120509
														0.000828	0.120645
														0.000829	0.120782
														0.00083	0.120918
														0.000831	0.121055
														0.000832	0.121191
														0.000833	0.121328
														0.000834	0.121464
														0.000835	0.1216
														0.000836	0.121737
														0.000837	0.121873
														0.000838	0.122009
														0.000839	0.122146
														0.00084	0.122282
														0.000841	0.122418
														0.000842	0.122555
														0.000843	0.122691
														0.000844	0.122827
														0.000845	0.122963
														0.000846	0.123099
														0.000847	0.123236
														0.000848	0.123372
														0.000849	0.123508
														0.00085	0.123644
														0.000851	0.12378
														0.000852	0.123916
														0.000853	0.124052
														0.000854	0.124188
														0.000855	0.124324
														0.000856	0.12446
														0.000857	0.124596
														0.000858	0.124732
														0.000859	0.124868
														0.00086	0.125004
														0.000861	0.125139
														0.000862	0.125275
														0.000863	0.125411
														0.000864	0.125547
														0.000865	0.125683
														0.000866	0.125818
														0.000867	0.125954
														0.000868	0.12609
														0.000869	0.126226
														0.00087	0.126361
														0.000871	0.126497
														0.000872	0.126632
														0.000873	0.126768
														0.000874	0.126904
														0.000875	0.127039
														0.000876	0.127175
														0.000877	0.12731
														0.000878	0.127446
														0.000879	0.127581
														0.00088	0.127717
														0.000881	0.127852
														0.000882	0.127987
														0.000883	0.128123
														0.000884	0.128258
														0.000885	0.128394
														0.000886	0.128529
														0.000887	0.128664
														0.000888	0.1288
														0.000889	0.128935
														0.00089	0.12907
														0.000891	0.129205
														0.000892	0.12934
														0.000893	0.129476
														0.000894	0.129611
														0.000895	0.129746
														0.000896	0.129881
														0.000897	0.130016
														0.000898	0.130151
														0.000899	0.130286
														0.0009	0.130421
														0.000901	0.130556
														0.000902	0.130691
														0.000903	0.130826
														0.000904	0.130961
														0.000905	0.131096
														0.000906	0.131231
														0.000907	0.131366
														0.000908	0.131501
														0.000909	0.131636
														0.00091	0.13177
														0.000911	0.131905
														0.000912	0.13204
														0.000913	0.132175
														0.000914	0.13231
														0.000915	0.132444
														0.000916	0.132579
														0.000917	0.132714
														0.000918	0.132848
														0.000919	0.132983
														0.00092	0.133118
														0.000921	0.133252
														0.000922	0.133387
														0.000923	0.133521
														0.000924	0.133656
														0.000925	0.13379
														0.000926	0.133925
														0.000927	0.134059
														0.000928	0.134194
														0.000929	0.134328
														0.00093	0.134463
														0.000931	0.134597
														0.000932	0.134731
														0.000933	0.134866
														0.000934	0.135
														0.000935	0.135134
														0.000936	0.135269
														0.000937	0.135403
														0.000938	0.135537
														0.000939	0.135671
														0.00094	0.135805
														0.000941	0.13594
														0.000942	0.136074
														0.000943	0.136208
														0.000944	0.136342
														0.000945	0.136476
														0.000946	0.13661
														0.000947	0.136744
														0.000948	0.136878
														0.000949	0.137012
														0.00095	0.137146
														0.000951	0.13728
														0.000952	0.137414
														0.000953	0.137548
														0.000954	0.137682
														0.000955	0.137816
														0.000956	0.13795
														0.000957	0.138084
														0.000958	0.138217
														0.000959	0.138351
														0.00096	0.138485
														0.000961	0.138619
														0.000962	0.138753
														0.000963	0.138886
														0.000964	0.13902
														0.000965	0.139154
														0.000966	0.139287
														0.000967	0.139421
														0.000968	0.139555
														0.000969	0.139688
														0.00097	0.139822
														0.000971	0.139955
														0.000972	0.140089
														0.000973	0.140222
														0.000974	0.140356
														0.000975	0.140489
														0.000976	0.140623
														0.000977	0.140756
														0.000978	0.14089
														0.000979	0.141023
														0.00098	0.141156
														0.000981	0.14129
														0.000982	0.141423
														0.000983	0.141556
														0.000984	0.14169
														0.000985	0.141823
														0.000986	0.141956
														0.000987	0.142089
														0.000988	0.142223
														0.000989	0.142356
														0.00099	0.142489
														0.000991	0.142622
														0.000992	0.142755
														0.000993	0.142888
														0.000994	0.143021
														0.000995	0.143154
														0.000996	0.143287
														0.000997	0.14342
														0.000998	0.143553
														0.000999	0.143686
														0.001	0.143819
														0.001001	0.143952
														0.001002	0.144085
														0.001003	0.144218
														0.001004	0.144351
														0.001005	0.144484
														0.001006	0.144617
														0.001007	0.144749
														0.001008	0.144882
														0.001009	0.145015
														0.00101	0.145148
														0.001011	0.14528
														0.001012	0.145413
														0.001013	0.145546
														0.001014	0.145678
														0.001015	0.145811
														0.001016	0.145944
														0.001017	0.146076
														0.001018	0.146209
														0.001019	0.146341
														0.00102	0.146474
														0.001021	0.146607
														0.001022	0.146739
														0.001023	0.146872
														0.001024	0.147004
														0.001025	0.147136
														0.001026	0.147269
														0.001027	0.147401
														0.001028	0.147534
														0.001029	0.147666
														0.00103	0.147798
														0.001031	0.147931
														0.001032	0.148063
														0.001033	0.148195
														0.001034	0.148327
														0.001035	0.14846
														0.001036	0.148592
														0.001037	0.148724
														0.001038	0.148856
														0.001039	0.148988
														0.00104	0.149121
														0.001041	0.149253
														0.001042	0.149385
														0.001043	0.149517
														0.001044	0.149649
														0.001045	0.149781
														0.001046	0.149913
														0.001047	0.150045
														0.001048	0.150177
														0.001049	0.150309
														0.00105	0.150441
														0.001051	0.150573
														0.001052	0.150704
														0.001053	0.150836
														0.001054	0.150968
														0.001055	0.1511
														0.001056	0.151232
														0.001057	0.151364
														0.001058	0.151495
														0.001059	0.151627
														0.00106	0.151759
														0.001061	0.151891
														0.001062	0.152022
														0.001063	0.152154
														0.001064	0.152285
														0.001065	0.152417
														0.001066	0.152549
														0.001067	0.15268
														0.001068	0.152812
														0.001069	0.152943
														0.00107	0.153075
														0.001071	0.153206
														0.001072	0.153338
														0.001073	0.153469
														0.001074	0.153601
														0.001075	0.153732
														0.001076	0.153864
														0.001077	0.153995
														0.001078	0.154126
														0.001079	0.154258
														0.00108	0.154389
														0.001081	0.15452
														0.001082	0.154651
														0.001083	0.154783
														0.001084	0.154914
														0.001085	0.155045
														0.001086	0.155176
														0.001087	0.155308
														0.001088	0.155439
														0.001089	0.15557
														0.00109	0.155701
														0.001091	0.155832
														0.001092	0.155963
														0.001093	0.156094
														0.001094	0.156225
														0.001095	0.156356
														0.001096	0.156487
														0.001097	0.156618
														0.001098	0.156749
														0.001099	0.15688
														0.0011	0.157011
														0.001101	0.157142
														0.001102	0.157273
														0.001103	0.157403
														0.001104	0.157534
														0.001105	0.157665
														0.001106	0.157796
														0.001107	0.157927
														0.001108	0.158057
														0.001109	0.158188
														0.00111	0.158319
														0.001111	0.158449
														0.001112	0.15858
														0.001113	0.158711
														0.001114	0.158841
														0.001115	0.158972
														0.001116	0.159103
														0.001117	0.159233
														0.001118	0.159364
														0.001119	0.159494
														0.00112	0.159625
														0.001121	0.159755
														0.001122	0.159886
														0.001123	0.160016
														0.001124	0.160146
														0.001125	0.160277
														0.001126	0.160407
														0.001127	0.160538
														0.001128	0.160668
														0.001129	0.160798
														0.00113	0.160929
														0.001131	0.161059
														0.001132	0.161189
														0.001133	0.161319
														0.001134	0.16145
														0.001135	0.16158
														0.001136	0.16171
														0.001137	0.16184
														0.001138	0.16197
														0.001139	0.1621
														0.00114	0.16223
														0.001141	0.16236
														0.001142	0.162491
														0.001143	0.162621
														0.001144	0.162751
														0.001145	0.162881
														0.001146	0.163011
														0.001147	0.163141
														0.001148	0.16327
														0.001149	0.1634
														0.00115	0.16353
														0.001151	0.16366
														0.001152	0.16379
														0.001153	0.16392
														0.001154	0.16405
														0.001155	0.164179
														0.001156	0.164309
														0.001157	0.164439
														0.001158	0.164569
														0.001159	0.164698
														0.00116	0.164828
														0.001161	0.164958
														0.001162	0.165087
														0.001163	0.165217
														0.001164	0.165347
														0.001165	0.165476
														0.001166	0.165606
														0.001167	0.165735
														0.001168	0.165865
														0.001169	0.165994
														0.00117	0.166124
														0.001171	0.166253
														0.001172	0.166383
														0.001173	0.166512
														0.001174	0.166642
														0.001175	0.166771
														0.001176	0.1669
														0.001177	0.16703
														0.001178	0.167159
														0.001179	0.167288
														0.00118	0.167418
														0.001181	0.167547
														0.001182	0.167676
														0.001183	0.167805
														0.001184	0.167935
														0.001185	0.168064
														0.001186	0.168193
														0.001187	0.168322
														0.001188	0.168451
														0.001189	0.16858
														0.00119	0.168709
														0.001191	0.168838
														0.001192	0.168968
														0.001193	0.169097
														0.001194	0.169226
														0.001195	0.169355
														0.001196	0.169484
														0.001197	0.169612
														0.001198	0.169741
														0.001199	0.16987
														0.0012	0.169999
														0.001201	0.170128
														0.001202	0.170257
														0.001203	0.170386
														0.001204	0.170515
														0.001205	0.170643
														0.001206	0.170772
														0.001207	0.170901
														0.001208	0.17103
														0.001209	0.171158
														0.00121	0.171287
														0.001211	0.171416
														0.001212	0.171544
														0.001213	0.171673
														0.001214	0.171802
														0.001215	0.17193
														0.001216	0.172059
														0.001217	0.172187
														0.001218	0.172316
														0.001219	0.172444
														0.00122	0.172573
														0.001221	0.172701
														0.001222	0.17283
														0.001223	0.172958
														0.001224	0.173086
														0.001225	0.173215
														0.001226	0.173343
														0.001227	0.173472
														0.001228	0.1736
														0.001229	0.173728
														0.00123	0.173857
														0.001231	0.173985
														0.001232	0.174113
														0.001233	0.174241
														0.001234	0.174369
														0.001235	0.174498
														0.001236	0.174626
														0.001237	0.174754
														0.001238	0.174882
														0.001239	0.17501
														0.00124	0.175138
														0.001241	0.175266
														0.001242	0.175394
														0.001243	0.175522
														0.001244	0.17565
														0.001245	0.175778
														0.001246	0.175906
														0.001247	0.176034
														0.001248	0.176162
														0.001249	0.17629
														0.00125	0.176418
														0.001251	0.176546
														0.001252	0.176674
														0.001253	0.176802
														0.001254	0.176929
														0.001255	0.177057
														0.001256	0.177185
														0.001257	0.177313
														0.001258	0.177441
														0.001259	0.177568
														0.00126	0.177696
														0.001261	0.177824
														0.001262	0.177951
														0.001263	0.178079
														0.001264	0.178206
														0.001265	0.178334
														0.001266	0.178462
														0.001267	0.178589
														0.001268	0.178717
														0.001269	0.178844
														0.00127	0.178972
														0.001271	0.179099
														0.001272	0.179227
														0.001273	0.179354
														0.001274	0.179482
														0.001275	0.179609
														0.001276	0.179736
														0.001277	0.179864
														0.001278	0.179991
														0.001279	0.180118
														0.00128	0.180246
														0.001281	0.180373
														0.001282	0.1805
														0.001283	0.180627
														0.001284	0.180755
														0.001285	0.180882
														0.001286	0.181009
														0.001287	0.181136
														0.001288	0.181263
														0.001289	0.18139
														0.00129	0.181517
														0.001291	0.181645
														0.001292	0.181772
														0.001293	0.181899
														0.001294	0.182026
														0.001295	0.182153
														0.001296	0.18228
														0.001297	0.182407
														0.001298	0.182534
														0.001299	0.18266
														0.0013	0.182787
														0.001301	0.182914
														0.001302	0.183041
														0.001303	0.183168
														0.001304	0.183295
														0.001305	0.183422
														0.001306	0.183548
														0.001307	0.183675
														0.001308	0.183802
														0.001309	0.183929
														0.00131	0.184055
														0.001311	0.184182
														0.001312	0.184309
														0.001313	0.184435
														0.001314	0.184562
														0.001315	0.184689
														0.001316	0.184815
														0.001317	0.184942
														0.001318	0.185068
														0.001319	0.185195
														0.00132	0.185321
														0.001321	0.185448
														0.001322	0.185574
														0.001323	0.185701
														0.001324	0.185827
														0.001325	0.185954
														0.001326	0.18608
														0.001327	0.186206
														0.001328	0.186333
														0.001329	0.186459
														0.00133	0.186585
														0.001331	0.186712
														0.001332	0.186838
														0.001333	0.186964
														0.001334	0.18709
														0.001335	0.187217
														0.001336	0.187343
														0.001337	0.187469
														0.001338	0.187595
														0.001339	0.187721
														0.00134	0.187847
														0.001341	0.187973
														0.001342	0.188099
														0.001343	0.188226
														0.001344	0.188352
														0.001345	0.188478
														0.001346	0.188604
														0.001347	0.18873
														0.001348	0.188856
														0.001349	0.188981
														0.00135	0.189107
														0.001351	0.189233
														0.001352	0.189359
														0.001353	0.189485
														0.001354	0.189611
														0.001355	0.189737
														0.001356	0.189863
														0.001357	0.189988
														0.001358	0.190114
														0.001359	0.19024
														0.00136	0.190366
														0.001361	0.190491
														0.001362	0.190617
														0.001363	0.190743
														0.001364	0.190868
														0.001365	0.190994
														0.001366	0.191119
														0.001367	0.191245
														0.001368	0.191371
														0.001369	0.191496
														0.00137	0.191622
														0.001371	0.191747
														0.001372	0.191873
														0.001373	0.191998
														0.001374	0.192124
														0.001375	0.192249
														0.001376	0.192374
														0.001377	0.1925
														0.001378	0.192625
														0.001379	0.192751
														0.00138	0.192876
														0.001381	0.193001
														0.001382	0.193127
														0.001383	0.193252
														0.001384	0.193377
														0.001385	0.193502
														0.001386	0.193628
														0.001387	0.193753
														0.001388	0.193878
														0.001389	0.194003
														0.00139	0.194128
														0.001391	0.194253
														0.001392	0.194378
														0.001393	0.194504
														0.001394	0.194629
														0.001395	0.194754
														0.001396	0.194879
														0.001397	0.195004
														0.001398	0.195129
														0.001399	0.195254
														0.0014	0.195379
														0.001401	0.195503
														0.001402	0.195628
														0.001403	0.195753
														0.001404	0.195878
														0.001405	0.196003
														0.001406	0.196128
														0.001407	0.196253
														0.001408	0.196377
														0.001409	0.196502
														0.00141	0.196627
														0.001411	0.196752
														0.001412	0.196876
														0.001413	0.197001
														0.001414	0.197126
														0.001415	0.19725
														0.001416	0.197375
														0.001417	0.1975
														0.001418	0.197624
														0.001419	0.197749
														0.00142	0.197873
														0.001421	0.197998
														0.001422	0.198122
														0.001423	0.198247
														0.001424	0.198371
														0.001425	0.198496
														0.001426	0.19862
														0.001427	0.198745
														0.001428	0.198869
														0.001429	0.198994
														0.00143	0.199118
														0.001431	0.199242
														0.001432	0.199367
														0.001433	0.199491
														0.001434	0.199615
														0.001435	0.199739
														0.001436	0.199864
														0.001437	0.199988
														0.001438	0.200112
														0.001439	0.200236
														0.00144	0.200361
														0.001441	0.200485
														0.001442	0.200609
														0.001443	0.200733
														0.001444	0.200857
														0.001445	0.200981
														0.001446	0.201105
														0.001447	0.201229
														0.001448	0.201353
														0.001449	0.201477
														0.00145	0.201601
														0.001451	0.201725
														0.001452	0.201849
														0.001453	0.201973
														0.001454	0.202097
														0.001455	0.202221
														0.001456	0.202345
														0.001457	0.202469
														0.001458	0.202592
														0.001459	0.202716
														0.00146	0.20284
														0.001461	0.202964
														0.001462	0.203087
														0.001463	0.203211
														0.001464	0.203335
														0.001465	0.203459
														0.001466	0.203582
														0.001467	0.203706
														0.001468	0.20383
														0.001469	0.203953
														0.00147	0.204077
														0.001471	0.2042
														0.001472	0.204324
														0.001473	0.204447
														0.001474	0.204571
														0.001475	0.204694
														0.001476	0.204818
														0.001477	0.204941
														0.001478	0.205065
														0.001479	0.205188
														0.00148	0.205312
														0.001481	0.205435
														0.001482	0.205558
														0.001483	0.205682
														0.001484	0.205805
														0.001485	0.205928
														0.001486	0.206052
														0.001487	0.206175
														0.001488	0.206298
														0.001489	0.206421
														0.00149	0.206545
														0.001491	0.206668
														0.001492	0.206791
														0.001493	0.206914
														0.001494	0.207037
														0.001495	0.20716
														0.001496	0.207284
														0.001497	0.207407
														0.001498	0.20753
														0.001499	0.207653
														0.0015	0.207776
														0.001501	0.207899
														0.001502	0.208022
														0.001503	0.208145
														0.001504	0.208268
														0.001505	0.208391
														0.001506	0.208513
														0.001507	0.208636
														0.001508	0.208759
														0.001509	0.208882
														0.00151	0.209005
														0.001511	0.209128
														0.001512	0.20925
														0.001513	0.209373
														0.001514	0.209496
														0.001515	0.209619
														0.001516	0.209741
														0.001517	0.209864
														0.001518	0.209987
														0.001519	0.210109
														0.00152	0.210232
														0.001521	0.210355
														0.001522	0.210477
														0.001523	0.2106
														0.001524	0.210723
														0.001525	0.210845
														0.001526	0.210968
														0.001527	0.21109
														0.001528	0.211213
														0.001529	0.211335
														0.00153	0.211457
														0.001531	0.21158
														0.001532	0.211702
														0.001533	0.211825
														0.001534	0.211947
														0.001535	0.212069
														0.001536	0.212192
														0.001537	0.212314
														0.001538	0.212436
														0.001539	0.212559
														0.00154	0.212681
														0.001541	0.212803
														0.001542	0.212925
														0.001543	0.213048
														0.001544	0.21317
														0.001545	0.213292
														0.001546	0.213414
														0.001547	0.213536
														0.001548	0.213658
														0.001549	0.21378
														0.00155	0.213902
														0.001551	0.214025
														0.001552	0.214147
														0.001553	0.214269
														0.001554	0.214391
														0.001555	0.214513
														0.001556	0.214635
														0.001557	0.214756
														0.001558	0.214878
														0.001559	0.215
														0.00156	0.215122
														0.001561	0.215244
														0.001562	0.215366
														0.001563	0.215488
														0.001564	0.215609
														0.001565	0.215731
														0.001566	0.215853
														0.001567	0.215975
														0.001568	0.216097
														0.001569	0.216218
														0.00157	0.21634
														0.001571	0.216462
														0.001572	0.216583
														0.001573	0.216705
														0.001574	0.216826
														0.001575	0.216948
														0.001576	0.21707
														0.001577	0.217191
														0.001578	0.217313
														0.001579	0.217434
														0.00158	0.217556
														0.001581	0.217677
														0.001582	0.217799
														0.001583	0.21792
														0.001584	0.218042
														0.001585	0.218163
														0.001586	0.218284
														0.001587	0.218406
														0.001588	0.218527
														0.001589	0.218648
														0.00159	0.21877
														0.001591	0.218891
														0.001592	0.219012
														0.001593	0.219134
														0.001594	0.219255
														0.001595	0.219376
														0.001596	0.219497
														0.001597	0.219618
														0.001598	0.21974
														0.001599	0.219861
														0.0016	0.219982
														0.001601	0.220103
														0.001602	0.220224
														0.001603	0.220345
														0.001604	0.220466
														0.001605	0.220587
														0.001606	0.220708
														0.001607	0.220829
														0.001608	0.22095
														0.001609	0.221071
														0.00161	0.221192
														0.001611	0.221313
														0.001612	0.221434
														0.001613	0.221555
														0.001614	0.221676
														0.001615	0.221797
														0.001616	0.221917
														0.001617	0.222038
														0.001618	0.222159
														0.001619	0.22228
														0.00162	0.2224
														0.001621	0.222521
														0.001622	0.222642
														0.001623	0.222763
														0.001624	0.222883
														0.001625	0.223004
														0.001626	0.223125
														0.001627	0.223245
														0.001628	0.223366
														0.001629	0.223486
														0.00163	0.223607
														0.001631	0.223727
														0.001632	0.223848
														0.001633	0.223969
														0.001634	0.224089
														0.001635	0.224209
														0.001636	0.22433
														0.001637	0.22445
														0.001638	0.224571
														0.001639	0.224691
														0.00164	0.224812
														0.001641	0.224932
														0.001642	0.225052
														0.001643	0.225173
														0.001644	0.225293
														0.001645	0.225413
														0.001646	0.225533
														0.001647	0.225654
														0.001648	0.225774
														0.001649	0.225894
														0.00165	0.226014
														0.001651	0.226134
														0.001652	0.226255
														0.001653	0.226375
														0.001654	0.226495
														0.001655	0.226615
														0.001656	0.226735
														0.001657	0.226855
														0.001658	0.226975
														0.001659	0.227095
														0.00166	0.227215
														0.001661	0.227335
														0.001662	0.227455
														0.001663	0.227575
														0.001664	0.227695
														0.001665	0.227815
														0.001666	0.227935
														0.001667	0.228055
														0.001668	0.228174
														0.001669	0.228294
														0.00167	0.228414
														0.001671	0.228534
														0.001672	0.228654
														0.001673	0.228773
														0.001674	0.228893
														0.001675	0.229013
														0.001676	0.229133
														0.001677	0.229252
														0.001678	0.229372
														0.001679	0.229492
														0.00168	0.229611
														0.001681	0.229731
														0.001682	0.22985
														0.001683	0.22997
														0.001684	0.23009
														0.001685	0.230209
														0.001686	0.230329
														0.001687	0.230448
														0.001688	0.230568
														0.001689	0.230687
														0.00169	0.230807
														0.001691	0.230926
														0.001692	0.231045
														0.001693	0.231165
														0.001694	0.231284
														0.001695	0.231403
														0.001696	0.231523
														0.001697	0.231642
														0.001698	0.231761
														0.001699	0.231881
														0.0017	0.232
														0.001701	0.232119
														0.001702	0.232238
														0.001703	0.232358
														0.001704	0.232477
														0.001705	0.232596
														0.001706	0.232715
														0.001707	0.232834
														0.001708	0.232953
														0.001709	0.233072
														0.00171	0.233192
														0.001711	0.233311
														0.001712	0.23343
														0.001713	0.233549
														0.001714	0.233668
														0.001715	0.233787
														0.001716	0.233906
														0.001717	0.234025
														0.001718	0.234143
														0.001719	0.234262
														0.00172	0.234381
														0.001721	0.2345
														0.001722	0.234619
														0.001723	0.234738
														0.001724	0.234857
														0.001725	0.234975
														0.001726	0.235094
														0.001727	0.235213
														0.001728	0.235332
														0.001729	0.23545
														0.00173	0.235569
														0.001731	0.235688
														0.001732	0.235807
														0.001733	0.235925
														0.001734	0.236044
														0.001735	0.236162
														0.001736	0.236281
														0.001737	0.2364
														0.001738	0.236518
														0.001739	0.236637
														0.00174	0.236755
														0.001741	0.236874
														0.001742	0.236992
														0.001743	0.237111
														0.001744	0.237229
														0.001745	0.237348
														0.001746	0.237466
														0.001747	0.237584
														0.001748	0.237703
														0.001749	0.237821
														0.00175	0.237939
														0.001751	0.238058
														0.001752	0.238176
														0.001753	0.238294
														0.001754	0.238413
														0.001755	0.238531
														0.001756	0.238649
														0.001757	0.238767
														0.001758	0.238885
														0.001759	0.239004
														0.00176	0.239122
														0.001761	0.23924
														0.001762	0.239358
														0.001763	0.239476
														0.001764	0.239594
														0.001765	0.239712
														0.001766	0.23983
														0.001767	0.239948
														0.001768	0.240066
														0.001769	0.240184
														0.00177	0.240302
														0.001771	0.24042
														0.001772	0.240538
														0.001773	0.240656
														0.001774	0.240774
														0.001775	0.240892
														0.001776	0.24101
														0.001777	0.241128
														0.001778	0.241245
														0.001779	0.241363
														0.00178	0.241481
														0.001781	0.241599
														0.001782	0.241717
														0.001783	0.241834
														0.001784	0.241952
														0.001785	0.24207
														0.001786	0.242187
														0.001787	0.242305
														0.001788	0.242423
														0.001789	0.24254
														0.00179	0.242658
														0.001791	0.242775
														0.001792	0.242893
														0.001793	0.243011
														0.001794	0.243128
														0.001795	0.243246
														0.001796	0.243363
														0.001797	0.243481
														0.001798	0.243598
														0.001799	0.243715
														0.0018	0.243833
														0.001801	0.24395
														0.001802	0.244068
														0.001803	0.244185
														0.001804	0.244302
														0.001805	0.24442
														0.001806	0.244537
														0.001807	0.244654
														0.001808	0.244772
														0.001809	0.244889
														0.00181	0.245006
														0.001811	0.245123
														0.001812	0.245241
														0.001813	0.245358
														0.001814	0.245475
														0.001815	0.245592
														0.001816	0.245709
														0.001817	0.245826
														0.001818	0.245943
														0.001819	0.24606
														0.00182	0.246178
														0.001821	0.246295
														0.001822	0.246412
														0.001823	0.246529
														0.001824	0.246646
														0.001825	0.246763
														0.001826	0.246879
														0.001827	0.246996
														0.001828	0.247113
														0.001829	0.24723
														0.00183	0.247347
														0.001831	0.247464
														0.001832	0.247581
														0.001833	0.247698
														0.001834	0.247814
														0.001835	0.247931
														0.001836	0.248048
														0.001837	0.248165
														0.001838	0.248281
														0.001839	0.248398
														0.00184	0.248515
														0.001841	0.248632
														0.001842	0.248748
														0.001843	0.248865
														0.001844	0.248981
														0.001845	0.249098
														0.001846	0.249215
														0.001847	0.249331
														0.001848	0.249448
														0.001849	0.249564
														0.00185	0.249681
														0.001851	0.249797
														0.001852	0.249914
														0.001853	0.25003
														0.001854	0.250147
														0.001855	0.250263
														0.001856	0.25038
														0.001857	0.250496
														0.001858	0.250612
														0.001859	0.250729
														0.00186	0.250845
														0.001861	0.250961
														0.001862	0.251078
														0.001863	0.251194
														0.001864	0.25131
														0.001865	0.251426
														0.001866	0.251543
														0.001867	0.251659
														0.001868	0.251775
														0.001869	0.251891
														0.00187	0.252007
														0.001871	0.252123
														0.001872	0.25224
														0.001873	0.252356
														0.001874	0.252472
														0.001875	0.252588
														0.001876	0.252704
														0.001877	0.25282
														0.001878	0.252936
														0.001879	0.253052
														0.00188	0.253168
														0.001881	0.253284
														0.001882	0.2534
														0.001883	0.253516
														0.001884	0.253632
														0.001885	0.253747
														0.001886	0.253863
														0.001887	0.253979
														0.001888	0.254095
														0.001889	0.254211
														0.00189	0.254327
														0.001891	0.254442
														0.001892	0.254558
														0.001893	0.254674
														0.001894	0.25479
														0.001895	0.254905
														0.001896	0.255021
														0.001897	0.255137
														0.001898	0.255252
														0.001899	0.255368
														0.0019	0.255484
														0.001901	0.255599
														0.001902	0.255715
														0.001903	0.25583
														0.001904	0.255946
														0.001905	0.256061
														0.001906	0.256177
														0.001907	0.256292
														0.001908	0.256408
														0.001909	0.256523
														0.00191	0.256639
														0.001911	0.256754
														0.001912	0.256869
														0.001913	0.256985
														0.001914	0.2571
														0.001915	0.257216
														0.001916	0.257331
														0.001917	0.257446
														0.001918	0.257561
														0.001919	0.257677
														0.00192	0.257792
														0.001921	0.257907
														0.001922	0.258022
														0.001923	0.258138
														0.001924	0.258253
														0.001925	0.258368
														0.001926	0.258483
														0.001927	0.258598
														0.001928	0.258713
														0.001929	0.258828
														0.00193	0.258944
														0.001931	0.259059
														0.001932	0.259174
														0.001933	0.259289
														0.001934	0.259404
														0.001935	0.259519
														0.001936	0.259634
														0.001937	0.259749
														0.001938	0.259864
														0.001939	0.259978
														0.00194	0.260093
														0.001941	0.260208
														0.001942	0.260323
														0.001943	0.260438
														0.001944	0.260553
														0.001945	0.260668
														0.001946	0.260782
														0.001947	0.260897
														0.001948	0.261012
														0.001949	0.261127
														0.00195	0.261241
														0.001951	0.261356
														0.001952	0.261471
														0.001953	0.261585
														0.001954	0.2617
														0.001955	0.261815
														0.001956	0.261929
														0.001957	0.262044
														0.001958	0.262158
														0.001959	0.262273
														0.00196	0.262388
														0.001961	0.262502
														0.001962	0.262617
														0.001963	0.262731
														0.001964	0.262846
														0.001965	0.26296
														0.001966	0.263074
														0.001967	0.263189
														0.001968	0.263303
														0.001969	0.263418
														0.00197	0.263532
														0.001971	0.263646
														0.001972	0.263761
														0.001973	0.263875
														0.001974	0.263989
														0.001975	0.264104
														0.001976	0.264218
														0.001977	0.264332
														0.001978	0.264446
														0.001979	0.26456
														0.00198	0.264675
														0.001981	0.264789
														0.001982	0.264903
														0.001983	0.265017
														0.001984	0.265131
														0.001985	0.265245
														0.001986	0.265359
														0.001987	0.265473
														0.001988	0.265587
														0.001989	0.265701
														0.00199	0.265816
														0.001991	0.265929
														0.001992	0.266043
														0.001993	0.266157
														0.001994	0.266271
														0.001995	0.266385
														0.001996	0.266499
														0.001997	0.266613
														0.001998	0.266727
[truncated: 998,002+ more rows]
