# Supplementary material for: Bacterial population dynamics during colonization of solid tumors
Source: Mol Syst Biol. 2025 Dec 15;22(3):412–34. doi: 10.1038/s44320-025-00175-5 (PMC12953616; doi:10.1038/s44320-025-00175-5)
Supplement: Supplementary file 11 — Source data Fig. 6 [file 44320_2025_175_MOESM11_ESM.zip › Figure 6/6B/Fig6B.xlsx]

## Sheet: Sheet1
Day	Clone size #1	Clone size #2	Clone size #3	Clone size #4	Clone size #5	Clone size #6	Clone size #7	Clone size #8	Clone size #9	Clone size #10	Clone size #11	Clone size #12	Clone size #13	Clone size #14	Clone size #15	Clone size #16	Clone size #17	Clone size #18	Clone size #19	Clone size #20	Clone size #21	Clone size #22	Clone size #23	Clone size #24	Clone size #25	Clone size #26	Clone size #27	Clone size #28	Clone size #29	Clone size #30	Clone size #31	Clone size #32	Clone size #33	Clone size #34	Clone size #35	Clone size #36	Clone size #37	Clone size #38	Clone size #39	Clone size #40	Clone size #41	Clone size #42	Clone size #43	Clone size #44	Clone size #45	Clone size #46	Clone size #47	Clone size #48	Clone size #49
0	1	1	1	1	1	1	1	1	1	1	1	1	1	1	1	1	1	1	1	1	1	1	1	1	1	1	1	1	1	1	1	1	1	1	1	1	1	1	1	1	1	1	1	1	1	1	1	1	1
0.00104167	0.758667	1.1063	0.935694	0.993793	0.693321	0.795303	0.81902	1.15485	0.962329	1.61682	1.11163	1.29206	0.708611	0.943722	0.927795	1.19446	0.980665	1.13836	0.957945	0.876196	1.29243	0.999684	0.787555	0.604146	1.59718	0.886659	0.90525	0.772365	0.9413	0.934374	0.836641	0.924664	1.74194	1.30167	0.89125	1.29001	0.988869	1.14724	1.28327	1.05902	1.22854	1.02023	0.913343	1.08723	1.04302	1.40748	0.621217	1.20122	0.709297
0.00208333	0.628003	0.914258	0.972322	1.11767	0.827492	1.44553	0.922259	1.31501	1.09022	1.41737	0.784168	1.27424	0.997537	0.83405	0.902122	1.53531	1.00482	1.29246	0.879278	0.762539	1.82243	1.29033	0.878923	0.549263	1.05978	0.755641	0.706756	0.89198	0.919694	1.00159	0.833078	1.18795	1.89728	1.23856	0.706911	0.931634	0.85871	1.30473	1.2691	1.01486	1.27408	0.831075	1.04457	1.17752	1.2818	1.2658	0.587798	0.843063	0.920904
0.003125	0.442879	0.670991	0.972553	1.1949	0.749983	1.72295	0.885743	0.992101	1.06178	1.08391	1.21733	1.37096	1.02307	0.722614	0.950103	1.47134	1.2278	1.21367	0.953631	0.717148	1.57583	1.13991	0.872136	0.50866	0.900392	0.946796	0.832617	0.969159	0.866857	1.04688	1.05177	1.09421	1.99765	1.06888	0.692893	1.03363	0.902895	1.75494	1.08892	1.32837	1.9072	1.10231	1.02775	1.15472	1.20156	1.37646	0.531478	1.14735	0.930562
0.00416667	0.333733	0.834374	1.04026	1.77198	0.580082	1.53107	1.00066	1.01066	1.21264	0.879441	1.39794	1.25856	1.09899	0.941403	0.945189	1.62298	1.16608	0.908775	1.16371	0.748503	1.8261	1.42543	0.807577	0.546764	1.05442	0.930414	0.822145	0.965525	0.887344	0.849669	1.06317	0.999934	1.94977	0.77725	0.507801	1.30427	0.872054	1.49244	1.68168	1.20514	1.98277	1.54223	1.22715	1.48464	1.29873	1.17627	0.366034	0.625909	1.04917
0.00520833	0.360509	0.760945	1.34093	2.02182	0.549351	1.38754	1.02039	1.02091	1.24934	1.01398	1.22422	1.36013	0.605647	0.884234	0.812655	2.60382	1.68343	1.24916	1.31007	0.756983	1.66274	1.41612	0.872113	0.536954	1.18834	1.05899	0.874694	1.03048	0.759762	0.773114	1.04892	0.840627	1.80473	0.980339	0.539694	1.1756	1.12133	1.83756	1.84559	1.54629	2.69253	1.9923	1.3126	1.3073	1.35534	1.06647	0.403521	0.42506	0.793815
0.00625	0.345183	0.556592	1.20869	1.47425	0.627074	1.55297	1.09946	1.1704	0.898315	1.15142	1.707	1.02209	0.55506	0.627329	0.910476	3.61475	1.3598	1.32001	1.9712	0.739864	1.33774	1.60154	0.590069	0.55719	0.856969	1.03327	1.14357	1.1746	0.791527	0.674425	1.2505	0.75788	1.68812	0.863675	0.492819	1.49108	0.802081	1.64961	2.04222	1.3581	2.12639	3.12569	1.10982	1.14372	1.25004	1.16934	0.474461	0.463549	0.65418
0.00729167	0.319226	0.557325	1.01124	1.17128	0.862543	1.72667	0.917832	1.32285	1.298	1.23139	1.31649	0.938194	0.576942	0.64348	0.96899	3.90071	1.35462	1.53342	2.5585	0.598707	1.47591	2.09017	0.653317	0.524965	1.29454	1.30732	0.893546	1.12897	0.99196	0.617074	1.57117	1.09441	1.54272	0.888069	0.554382	0.967482	0.685151	1.94972	1.78376	1.03275	2.22954	3.61594	0.932086	1.09456	1.1621	1.20981	0.912233	0.379633	0.62239
0.00833333	0.278246	0.442336	1.38625	0.729905	0.804773	1.38315	1.373	1.48676	1.23797	1.11977	1.13263	0.887116	0.474703	0.748911	0.865349	4.81227	1.64619	2.19703	2.82403	0.577657	1.29244	1.94876	0.623692	0.518531	1.21234	1.08209	0.852736	0.819973	0.939745	0.618221	1.9576	1.15305	2.04493	0.833585	0.685368	1.08378	0.643106	3.76237	1.26638	0.768162	2.09033	5.07735	0.949478	1.40898	0.968486	1.181	0.767118	0.351509	0.608514
0.009375	0.173674	0.329175	1.78487	0.979922	0.842602	1.79119	1.46444	1.42206	0.882186	0.958537	1.05369	0.842388	0.361186	0.738973	0.759738	4.53915	1.87744	2.1718	3.31376	0.420911	1.10952	1.95469	0.536127	0.469564	0.813264	0.954899	1.07337	1.11044	1.18102	0.462525	1.63517	0.761433	2.00452	0.949676	0.54412	1.0196	0.662354	3.01	1.34283	0.898986	1.91057	5.85668	0.845762	1.31681	1.02534	1.61393	0.880249	0.256738	0.75973
0.0104167	0.153261	0.355901	1.92754	1.14085	0.782872	1.7615	1.55315	1.63853	0.783751	0.94742	1.29189	0.864622	0.301346	0.702233	0.749433	3.15405	2.50367	3.17695	4.1273	0.564064	1.12818	1.37704	0.425378	0.364064	0.461915	0.710135	0.807178	0.837327	1.13596	0.562908	1.39268	0.689977	1.64448	1.21511	0.565251	1.55842	0.620069	2.54354	0.994313	0.790522	1.88323	10.2493	1.00406	1.3568	1.12795	2.11831	1.03561	0.273113	0.740398
0.0114583	0.171168	0.338494	2.16676	1.12152	0.966019	1.57848	1.958	1.62596	0.849984	0.835041	1.59864	1.02927	0.289419	0.551072	0.876931	2.33418	2.49405	2.56624	3.45025	0.40346	1.23479	1.62551	0.421627	0.429438	0.421258	0.694435	1.13092	0.922054	1.43145	0.414866	1.68373	0.436087	1.0704	0.916377	0.541155	1.51526	0.551663	2.29688	1.36561	1.11674	1.7245	9.58015	1.23577	2.06704	1.58063	2.34019	1.02555	0.2857	0.477685
0.0125	0.196629	0.321113	1.3854	1.06458	0.885244	1.21866	2.5167	1.50829	0.933835	1.18422	1.53832	0.69939	0.260052	0.451673	0.832479	2.59468	1.65022	2.34867	3.55192	0.461915	1.21547	1.94489	0.382301	0.497861	0.360178	0.894811	1.00555	0.902494	1.88621	0.545547	2.20951	0.332357	1.40202	0.941841	0.611039	1.46677	0.601303	2.27076	2.38965	1.02109	1.31372	8.0733	1.17086	2.00246	1.67789	2.10689	1.01843	0.200996	0.411629
0.0135417	0.230683	0.272954	2.04291	1.52284	1.14859	1.17574	2.44006	1.72733	1.27462	0.908642	1.43111	0.576461	0.193504	0.623494	0.973343	3.34902	1.92616	2.36158	4.0315	0.44869	0.933559	2.58101	0.433844	0.482515	0.386912	1.09845	0.912339	1.22292	2.08263	0.393712	2.34616	0.279496	1.28364	1.15596	0.509598	1.01114	0.500901	1.87991	2.43103	0.619349	2.13807	16.8676	1.08227	1.94531	1.78804	1.65188	1.50325	0.211287	0.379847
0.0145833	0.253879	0.228098	2.97988	1.39195	0.937641	1.09605	1.91208	1.62154	1.28665	0.705172	1.3871	0.714002	0.23823	0.742404	1.01136	4.22766	1.79167	2.85576	6.043	0.575211	0.789812	2.51933	0.515035	0.495525	0.404053	1.43081	1.01238	1.7024	2.40758	0.48805	1.77127	0.254723	1.11643	0.605636	0.486053	0.898001	0.403783	2.1237	3.19256	0.473156	1.9073	18.8936	1.07269	1.94779	1.94544	1.46791	1.61948	0.254711	0.339341
0.015625	0.214412	0.298808	3.89213	1.29323	0.980054	0.997603	1.62087	1.97616	1.10846	0.702828	1.55918	1.17097	0.164467	0.912716	0.988488	3.20605	1.95049	2.99647	4.51498	0.553455	0.77156	1.76059	0.488128	0.586198	0.350108	1.89504	0.974188	1.63888	3.67258	0.544134	1.99235	0.159451	1.13931	0.509658	0.513473	0.640848	0.514388	3.18099	3.92207	0.410924	2.90401	16.1625	1.38354	1.93216	2.42774	1.33086	1.6418	0.420288	0.321007
0.0166667	0.205218	0.302714	3.90814	1.76753	1.61474	0.837021	1.10219	1.75862	1.00668	0.813173	1.29563	1.67923	0.187353	1.30045	0.846246	5.36479	2.53516	3.09385	4.14511	0.91418	0.60687	1.85557	0.408035	0.448022	0.301097	2.01547	1.03269	1.71823	2.79463	0.648761	1.97197	0.167725	2.01506	0.577891	0.35102	0.727226	0.462166	1.84261	3.36615	0.597026	2.77104	25.4907	2.04049	1.46415	2.08207	1.36353	1.78875	0.429638	0.339045
0.0177083	0.196908	0.351764	3.79388	1.59332	2.07598	0.881941	1.21568	2.30759	0.84924	0.964178	1.09542	2.31791	0.206403	1.67829	0.641709	4.24454	2.41272	2.44943	3.68308	0.813985	0.431719	2.52621	0.303536	0.378529	0.326284	1.55079	1.69545	1.26248	2.64361	0.407647	2.16782	0.143254	2.06464	0.493818	0.36254	0.886735	0.477635	1.71837	3.81204	0.587711	2.80691	32.1584	2.38721	1.5271	2.48367	1.03072	1.99807	0.421757	0.44908
0.01875	0.245829	0.414881	2.76211	2.33447	2.18335	1.00614	1.07278	2.63531	1.23268	0.708758	0.920318	1.4394	0.272756	1.62507	0.565286	6.08749	2.34865	3.31534	5.21245	0.927868	0.337964	2.30556	0.237607	0.368979	0.340576	1.69634	1.504	1.10901	4.0651	0.437064	2.32527	0.184417	1.67996	0.512869	0.316315	0.947277	0.36578	1.49635	5.36014	0.658253	3.07408	31.1334	2.2865	1.13978	2.79866	1.17939	2.53773	0.471067	0.359525
0.0197917	0.256792	0.377573	2.68573	2.95478	1.12807	0.956939	1.14544	2.02051	0.902813	1.41401	0.892811	2.60023	0.282908	2.1765	0.592515	8.52894	2.59176	4.6719	8.14873	1.15642	0.454635	2.64105	0.257414	0.351602	0.40798	2.34595	1.69181	0.999565	3.7316	0.266907	2.26031	0.1961	1.19571	0.621054	0.316329	1.32772	0.382844	1.3272	3.3367	0.791508	4.25066	38.4857	2.7761	1.36627	2.37764	1.13962	2.52772	0.573843	0.485397
0.0208333	0.318413	0.268828	3.9872	3.40471	1.35847	0.855911	1.12167	2.25289	1.28777	1.55474	0.805819	2.58769	0.218634	2.48729	0.682323	10.2984	1.992	4.95829	6.93402	1.12409	0.365362	2.31584	0.224588	0.35625	0.420532	2.22749	1.46419	1.34244	3.20849	0.277302	1.59292	0.179	1.15157	0.515899	0.225496	1.51491	0.264037	1.10616	3.64538	1.01268	2.95876	46.09	2.23246	2.25007	2.79681	1.52564	2.20791	0.572935	0.469935
0.021875	0.327824	0.217721	5.56969	2.9416	1.66008	0.783134	1.38045	2.33984	1.2811	1.24761	1.2113	2.38804	0.283853	2.88619	0.756415	6.48994	1.89558	5.07405	7.52856	1.23338	0.561678	2.59604	0.192422	0.473957	0.52844	1.57569	1.84422	1.91585	3.48704	0.283753	1.94948	0.197833	0.725184	0.417285	0.309917	1.2285	0.184739	1.35172	3.99298	0.901286	3.55104	36.0021	1.94819	2.06164	4.40708	1.25746	2.59757	0.812283	0.498998
0.0229167	0.343041	0.169214	4.83123	3.52544	1.5255	0.776769	1.7831	2.13845	1.11234	1.58068	0.987944	2.77475	0.374743	3.0858	0.723553	7.87576	1.2565	6.33767	11.3964	1.44235	0.507762	2.9347	0.207943	0.413745	0.682756	1.01902	2.53428	2.2579	2.3673	0.198854	1.98831	0.145957	0.773353	0.348436	0.237988	2.10246	0.166408	1.40878	3.30915	0.984826	4.26978	45.1795	2.56057	1.66277	4.3971	1.70994	1.91219	0.891829	0.335251
0.0239583	0.290502	0.119248	4.94606	5.12348	2.14491	0.938279	2.06369	1.95175	0.974594	1.34822	0.845286	2.61071	0.348723	3.1543	0.764409	9.68701	1.72659	5.9986	13.2658	2.00937	0.749281	3.24051	0.147516	0.428992	0.545875	1.45772	3.20099	2.94656	1.57703	0.185781	1.82156	0.186247	0.880471	0.346719	0.230235	1.73853	0.16734	1.48052	4.94466	1.18247	4.84275	36.0059	1.73976	1.82181	3.21394	1.23729	1.81927	1.31397	0.437798
0.025	0.238036	0.113644	3.22697	5.17535	1.93062	0.770427	1.88545	2.49879	0.809019	0.895914	0.96673	2.0909	0.401805	3.12757	0.641153	10.7059	2.3683	6.09928	16.142	2.08566	0.536427	3.41926	0.178387	0.484648	0.55237	1.9973	2.79206	2.51546	1.66094	0.134371	2.39834	0.179103	1.25351	0.457625	0.393681	0.87067	0.184896	1.28506	4.95761	1.41242	4.47796	47.537	1.56552	1.15009	2.92993	1.24514	2.20321	1.3424	0.401805
0.0260417	0.232674	0.122282	3.6996	5.81819	2.21864	0.702621	2.08003	2.46703	0.479436	0.95426	1.12954	1.45461	0.382453	2.62351	0.498549	11.7587	2.00264	11.0076	15.6867	2.94329	0.616313	2.27471	0.233349	0.491923	0.531604	2.10807	2.7938	3.2618	2.05046	0.112055	2.76117	0.151774	1.15991	0.562485	0.391974	0.917017	0.193977	1.72051	3.65633	1.07961	5.55601	59.8618	1.51786	0.807334	2.71808	1.07878	1.52304	1.76908	0.50374
0.0270833	0.193765	0.0964858	4.68971	6.71808	2.14141	0.870704	1.67793	1.52577	0.370989	0.529543	1.0735	1.47319	0.540885	1.15082	0.473956	12.6587	2.09662	12.8187	18.5505	2.88924	0.822141	2.67183	0.297905	0.600784	0.381191	1.73417	3.11257	4.10011	2.74957	0.114502	3.07549	0.100138	1.24664	0.724278	0.301006	1.15173	0.254867	2.50595	2.7701	0.976682	4.72139	76.2557	1.3868	0.936988	3.86068	1.28295	1.40876	1.59047	0.720678
0.028125	0.224015	0.0981428	4.45565	4.41255	2.42148	1.09746	1.67607	1.52314	0.305272	0.542171	1.35456	1.26694	0.594451	1.02997	0.725916	11.7601	2.11034	15.9459	23.5805	2.53414	0.581526	2.36447	0.48896	0.470036	0.421237	1.4333	3.16009	2.82273	3.13443	0.121108	3.08141	0.0717567	1.37977	0.581173	0.333833	1.16307	0.277472	2.91159	3.24514	0.84618	7.76022	71.7433	1.18422	1.29869	2.54293	1.1066	1.41914	1.30582	0.5659
0.0291667	0.124453	0.154781	3.62948	3.8641	2.65276	1.03216	1.17252	1.75582	0.401108	0.400636	1.0893	1.29662	0.630994	0.77402	0.838683	11.2646	2.27206	15.9526	24.4047	2.45299	0.959159	2.77756	0.47681	0.420252	0.506936	0.994189	2.55104	1.97738	3.79149	0.107254	3.49113	0.103739	1.01277	0.440618	0.425875	0.89404	0.260184	2.96515	3.73748	0.809025	6.16496	80.2419	1.74896	0.929717	2.9201	1.31474	1.31648	2.08474	0.609783
0.0302083	0.113365	0.154205	2.67148	3.48437	2.46296	1.21826	1.14274	2.83469	0.508969	0.346476	1.16675	1.21633	0.518451	0.684936	0.820766	12.3533	4.03736	16.2176	41.6668	2.5589	0.81039	3.58349	0.342358	0.349549	0.395998	0.761822	1.78655	2.09003	4.77118	0.0738613	5.31355	0.154475	1.27899	0.425616	0.584605	1.12214	0.280711	2.07284	3.19858	1.61065	7.80634	80.2888	1.33479	0.641922	4.32697	1.82989	1.42271	1.60957	0.795958
0.03125	0.133372	0.180813	2.31817	3.08096	2.97763	1.07534	1.00742	3.03815	0.512751	0.323019	0.974404	1.57264	0.44748	0.778558	0.865434	19.2189	5.08948	15.9112	41.4744	1.91185	0.678615	4.08545	0.354357	0.618902	0.62476	0.642769	1.45659	3.3897	5.45951	0.0705082	4.52728	0.141088	1.53122	0.435928	0.602712	1.49754	0.334118	2.36143	2.4847	1.46642	11.2034	61.6475	0.92818	0.801251	6.33382	2.42155	1.63322	1.87768	0.795257
0.0322917	0.127815	0.128374	3.36385	2.84516	3.03104	1.00145	0.880495	2.4014	0.626868	0.259721	0.666104	2.36804	0.423308	1.17407	0.849002	16.9801	6.77317	16.1782	31.8017	2.09051	0.527188	3.9798	0.360048	0.800098	0.502096	0.806146	1.75125	4.22355	5.39489	0.0712991	3.64432	0.184876	1.0395	0.357365	0.703528	1.55447	0.354252	2.42858	3.11156	1.53042	13.9983	55.0016	1.57811	1.04494	6.65338	2.1511	1.46113	2.01606	1.26474
0.0333333	0.109061	0.0991521	3.41655	3.60755	2.24472	1.45919	0.676249	3.38427	0.563213	0.384294	0.924472	2.30301	0.280939	1.25912	0.63165	17.5264	6.85518	18.0742	35.5686	1.93784	0.581301	3.87523	0.442106	1.31061	0.575001	1.14839	1.77932	3.6165	9.83516	0.0651867	3.51795	0.174317	1.18639	0.355644	0.608923	1.58023	0.318841	3.58083	2.40899	1.04368	12.4433	61.2492	1.74266	1.2128	8.17271	1.8536	0.845679	1.76085	1.1018
0.034375	0.146468	0.0990603	3.70933	3.28386	2.57864	1.45359	0.766307	2.65141	0.586357	0.299656	1.16529	2.15547	0.280512	1.08409	0.820155	16.7114	9.07968	17.5298	30.3964	2.55424	0.623574	4.1884	0.514423	1.02924	0.601074	1.48377	1.57433	4.70092	13.1509	0.0579874	4.81217	0.191912	1.04155	0.353608	0.625661	3.22273	0.484855	4.31836	2.61535	0.921286	11.8702	69.0999	1.64352	1.18457	8.53737	1.90801	0.637459	1.37525	1.13244
0.0354167	0.123501	0.0611396	4.90648	3.16285	3.22978	2.23186	0.723351	3.06461	0.387043	0.162953	1.25491	2.46593	0.281032	0.839176	0.811675	15.6898	8.82261	15.2518	29.0443	1.88217	0.778018	2.82798	0.390906	1.54871	0.729805	1.17373	1.52811	4.43557	10.3817	0.0687609	6.02638	0.162232	0.841629	0.399072	0.473342	3.44474	0.646334	3.40013	2.80002	0.79308	7.56364	62.0022	1.93965	1.45947	7.89001	2.23279	0.641606	1.4662	1.4213
0.0364583	0.0916054	0.0602862	6.2535	4.19595	2.83159	2.9947	0.462297	4.2019	0.397477	0.131558	1.0199	2.31048	0.281569	1.01162	0.759078	11.3108	9.42926	10.8929	39.3097	1.94895	1.22256	3.16143	0.406433	1.31233	1.0021	1.10992	1.403	4.35788	12.8241	0.0479607	7.67491	0.145408	1.23304	0.360434	0.495877	3.0844	0.649521	2.88675	2.90841	0.943183	4.89722	65.1548	1.75361	1.71445	6.01449	2.32903	0.734295	2.25516	1.28269
0.0375	0.134958	0.0565623	7.4098	3.44469	3.16998	2.83267	0.323513	7.04773	0.396203	0.105712	1.18359	1.83657	0.224552	1.46477	0.841205	10.7747	9.80661	11.6259	30.9932	1.82463	1.50132	3.44775	0.407211	2.22442	1.17162	1.67271	1.63074	4.50629	18.4517	0.0404155	7.58049	0.163494	1.11659	0.403409	0.651098	2.79512	0.742556	2.67696	2.41079	1.28313	3.67426	72.5888	1.77916	1.97498	5.47939	2.62961	0.688366	2.30335	1.36147
0.0385417	0.0991274	0.0563025	8.01269	2.97574	2.66289	2.68644	0.399655	7.88272	0.324246	0.115836	1.36772	2.09051	0.269851	1.62256	0.861567	10.818	12.1178	8.46956	37.0247	2.28746	1.56931	3.53914	0.429338	2.11537	0.982045	1.93235	2.2949	7.46082	21.8908	0.04254	9.92361	0.142292	1.12402	0.412831	0.900426	3.12909	0.613161	2.60272	2.40786	1.46582	2.94797	65.3861	2.67104	1.04955	4.36546	2.9712	0.870329	1.78254	1.09626
0.0395833	0.0832269	0.0517919	11.4636	2.93491	2.4842	2.51721	0.433425	8.79731	0.314137	0.092891	0.992631	2.21128	0.31054	2.08815	0.84184	10.8264	12.1324	9.3042	39.9791	2.57073	1.33985	4.45595	0.327888	2.73614	0.960569	2.11538	3.81915	6.13654	27.6388	0.035769	16.5699	0.206163	1.19021	0.342019	0.643645	1.73481	0.641728	2.06059	2.67615	2.09517	2.63346	57.4376	3.57911	0.615134	4.01642	3.6095	0.802127	2.18636	1.48808
0.040625	0.105137	0.0690432	10.5501	3.43449	2.26167	1.65065	0.69112	9.85745	0.24754	0.139902	0.67635	2.41152	0.362117	1.76482	0.924187	10.0377	11.4769	7.07996	49.4782	2.74562	0.885003	4.93187	0.382248	1.98222	1.73691	1.55013	2.50734	6.26745	24.5542	0.0324921	15.566	0.230466	1.54327	0.366675	0.683828	1.81445	0.685931	3.62413	2.83646	2.69171	2.7331	60.2875	2.99039	0.604575	4.94955	2.71231	0.544939	3.33483	1.73855
0.0416667	0.122231	0.0649264	13.7794	2.8289	2.65469	1.36565	0.737832	10.2833	0.261704	0.129025	0.434513	2.53131	0.44046	1.63194	0.839021	8.11858	12.261	6.5855	48.9342	2.76765	0.924954	4.81073	0.4499	2.00169	1.83261	1.82278	3.23033	5.10516	24.2278	0.0325231	16.5583	0.228625	1.85734	0.473387	0.682398	1.87822	0.803381	3.37762	2.23158	2.63961	3.5688	49.7378	2.83185	0.602622	6.46782	2.03688	0.464816	3.14517	2.24941
0.0427083	0.113026	0.0398717	10.0568	2.68408	2.85216	1.15335	0.793534	10.2704	0.2434	0.215007	0.378637	2.31398	0.511066	1.93452	1.31856	8.4256	10.4709	6.06635	46.3959	2.98833	1.23622	5.32408	0.390889	3.04577	1.75389	1.8698	4.08541	4.68222	23.2181	0.0271075	14.8633	0.173463	1.41002	0.487468	0.938131	2.88535	0.846878	4.65114	1.88565	2.262	2.30277	40.0331	2.50957	0.754092	7.20121	2.33153	0.391818	2.50515	2.13104
0.04375	0.171757	0.0406015	8.11311	3.36402	2.88038	1.68671	0.978843	9.47242	0.185917	0.18862	0.268981	2.56368	0.622884	2.00398	1.01444	8.34378	8.06866	4.49921	35.1559	2.5153	1.13131	5.07592	0.70774	3.75116	1.61579	2.64933	4.81495	6.0803	23.171	0.0328766	8.51854	0.180432	1.26776	0.480198	0.660309	3.65788	0.875122	4.09787	2.37787	2.65378	2.1558	46.0086	2.65255	0.741569	8.61442	2.14171	0.507908	3.10846	1.7823
0.0447917	0.18275	0.0328544	7.40589	2.82011	2.88571	1.51699	1.31089	12.1451	0.183395	0.180544	0.238683	2.01276	0.982684	3.22486	0.875274	8.38953	8.26251	5.56284	37.5448	2.30301	1.00774	3.78981	0.811088	3.74059	1.45842	2.16861	6.34803	5.04716	39.2522	0.0542847	11.2303	0.1759	1.78889	0.388274	0.646452	3.42446	1.45434	3.50865	2.66643	2.06527	1.63909	50.3081	2.68846	0.671044	7.7533	1.82727	0.418079	4.0402	1.85282
0.0458333	0.206448	0.025777	9.58982	4.01305	3.83653	1.52732	1.23009	18.5267	0.390296	0.224772	0.238632	1.53039	1.08609	3.25545	1.05082	9.80779	9.76884	4.64724	32.5038	1.81427	1.08421	3.48139	0.662977	5.90511	1.72244	2.59341	5.22258	5.92305	43.8337	0.0605294	8.19311	0.280595	2.10043	0.382877	0.727545	2.99124	1.25051	4.23165	3.71165	1.4738	2.09592	37.1103	2.74125	0.963401	8.54175	1.71999	0.332304	3.70352	2.34252
0.046875	0.181562	0.0265677	11.2383	4.09309	4.2365	2.01643	0.859722	10.5535	0.383924	0.217633	0.324605	1.15598	1.20062	4.59475	0.812056	12.3032	12.0108	4.79127	29.8932	2.05504	1.13229	4.2095	0.740596	5.40852	1.52764	2.96528	7.5045	6.51886	42.8533	0.0849007	12.6245	0.262631	1.90547	0.238591	0.747501	3.04293	1.73515	5.44885	2.91819	1.67658	2.44666	33.3703	2.52835	0.880768	12.0105	1.80697	0.223024	3.44846	1.68
0.0479167	0.184653	0.0222095	9.6491	4.67376	3.97316	1.87653	0.959965	13.5435	0.393328	0.179847	0.368158	1.42948	1.27991	6.64647	0.687783	11.0149	10.5841	5.83295	31.7467	1.54282	1.00707	3.02821	1.19612	8.27911	1.01555	4.18721	8.26073	7.00158	38.378	0.0818195	13.593	0.225724	1.96861	0.245358	0.890614	2.69344	1.71778	4.05412	2.91618	2.18047	2.55866	35.7821	2.77756	1.44306	10.9684	1.30789	0.222102	3.97528	1.52277
0.0489583	0.214381	0.0157593	10.6867	4.56422	3.66757	1.40883	0.941822	15.0303	0.335499	0.153611	0.417159	1.62559	1.31196	5.8111	0.692041	7.01477	13.4909	6.03218	40.8242	1.34558	1.09231	3.60654	1.239	6.49957	0.865694	4.28635	8.04428	9.23124	40.6926	0.09039	8.57923	0.2783	1.31025	0.18379	0.706855	2.32181	2.35905	3.95424	4.75744	2.14938	3.50938	48.7365	2.46604	2.10229	15.6906	1.53151	0.266242	3.30617	1.47836
0.05	0.194639	0.0134375	10.8361	4.70386	3.35665	1.42178	0.961681	16.2328	0.321532	0.16155	0.584095	1.99345	1.4369	5.20535	0.521668	8.46677	12.3479	5.05967	40.5616	2.08129	1.19743	3.70373	1.47192	5.93838	1.25057	4.6247	12.0882	9.41304	45.5509	0.0824612	6.8319	0.272077	1.73565	0.152143	0.987661	2.87767	2.39824	3.45934	4.20975	2.43762	3.20727	63.0892	2.66089	2.45026	23.9749	2.09007	0.266348	2.99177	1.24247
0.0510417	0.24725	0.0138472	10.1534	4.09677	4.50562	1.24553	1.03612	14.2189	0.224338	0.155853	0.632108	2.87296	2.16413	5.15022	0.4706	10.4039	13.5331	4.80162	36.2883	1.68701	1.28341	4.8294	1.36001	7.49207	1.42927	5.26658	11.1331	12.3844	45.5651	0.0659202	8.26347	0.270714	2.08721	0.226484	1.51368	2.10035	2.80425	2.80254	5.25322	2.34708	4.28824	75.8891	4.47626	3.99277	33.605	1.91356	0.380095	2.36568	1.20119
0.0520833	0.226619	0.013137	10.8046	3.34155	5.65657	0.944026	1.0915	11.6743	0.245875	0.223685	0.621937	2.18847	2.66773	5.32831	0.393385	10.2298	10.9118	4.90668	27.8666	1.65725	1.6825	5.7047	1.32848	6.23276	1.2948	6.32518	9.67887	16.8134	45.4038	0.0776027	7.54555	0.388368	4.7061	0.252197	1.38991	2.91008	1.88719	2.56578	7.10142	2.0438	2.89655	95.6584	5.49826	3.93107	32.2325	1.7785	0.286361	3.31912	1.35717
0.053125	0.187248	0.012665	12.3288	2.91446	4.27365	1.00747	1.24686	13.6821	0.31819	0.274557	0.653947	2.86164	2.35476	3.61172	0.343682	16.7108	11.7788	5.66046	37.236	1.92643	1.49957	5.30628	1.08202	4.17108	1.13234	5.88195	12.2183	21.0736	33.4969	0.0720702	9.46026	0.49382	5.29604	0.264347	2.50652	2.72354	1.57827	4.13682	8.84338	1.76285	2.70479	123.893	4.95537	2.57289	39.8219	2.1095	0.220507	3.9654	1.02978
0.0541667	0.171601	0.0163719	10.9212	2.99764	4.17831	0.824306	1.11647	21.6505	0.252153	0.214321	0.573952	3.45982	1.56559	2.78569	0.414421	18.9555	14.7691	5.58005	32.901	2.08902	1.29648	6.55484	1.46669	3.75871	1.03509	7.29632	11.3084	21.0714	29.8962	0.0893409	13.2142	0.40289	4.97579	0.255891	2.69101	3.02783	1.54905	3.7506	9.73822	2.11984	3.30571	89.6689	3.51035	2.70668	38.5847	2.30725	0.249884	4.99374	1.72136
0.0552083	0.207754	0.0127368	8.44296	3.87426	5.68183	0.652195	0.900914	33.5836	0.304833	0.174979	0.92716	4.52041	1.98627	2.1949	0.370175	17.1396	14.2481	5.07401	42.7451	2.9764	1.16696	6.23971	1.23704	2.3676	0.674267	7.64091	6.96939	24.6871	40.6482	0.0711643	14.7143	0.288646	4.1916	0.273401	2.89857	2.52535	1.74697	3.95929	13.8492	2.15617	2.73807	75.9753	2.52933	3.89164	33.1274	2.1618	0.413861	5.48886	1.59029
0.05625	0.229424	0.0169483	9.97863	3.20648	5.57598	0.583073	1.03996	46.5587	0.389757	0.152307	1.05116	3.62087	2.64226	1.81788	0.431856	17.7666	19.5857	4.46502	33.5685	3.58907	0.981391	4.15836	1.10843	1.82225	0.833439	5.56158	7.36796	25.8549	38.5993	0.045788	16.825	0.26012	5.86777	0.189099	2.14095	3.56712	1.84121	4.37294	12.8011	1.44498	3.20923	94.7104	2.31521	3.26354	22.7922	2.49777	0.437282	4.65992	1.95231
0.0572917	0.344866	0.0164861	11.6613	3.94284	4.09592	0.528198	0.651616	38.2914	0.503249	0.121284	0.887035	2.73488	2.87584	1.63816	0.589122	15.8093	12.9334	5.2565	58.1119	3.15298	1.05604	7.16192	1.03728	2.18755	0.831314	5.11487	5.65624	20.8	38.7511	0.0405861	21.6901	0.274566	7.12219	0.238959	2.76172	4.20664	1.68778	5.46288	14.6687	1.46427	2.18009	148.751	1.91426	4.03623	20.0808	2.70176	0.470014	5.34465	1.92317
0.0583333	0.300456	0.0155531	9.35563	3.08698	3.60847	0.469472	0.584459	36.5374	0.580806	0.140842	1.2224	3.08526	1.70654	1.81808	0.706836	14.1816	11.3897	4.81324	72.5969	3.47543	0.984146	6.47406	0.828349	1.9027	1.34662	4.37284	7.76063	22.0877	44.5219	0.048936	28.4571	0.197088	6.26906	0.228099	2.83466	2.95605	2.09112	3.82525	17.2635	2.41743	1.64049	145.163	2.30777	4.97162	17.8581	2.60883	0.464014	6.98603	2.05667
0.059375	0.319809	0.016376	8.27905	2.58677	3.70779	0.772625	0.565523	38.3571	0.581339	0.209073	1.75594	3.61531	1.979	1.94194	0.916935	11.1926	13.6361	3.82369	54.5484	3.32109	1.25081	6.90974	0.914742	1.61214	1.39962	6.81611	6.42543	23.4523	38.812	0.0462695	30.2429	0.196949	5.43102	0.203325	2.97733	2.57575	2.44178	5.74973	13.075	2.22168	2.05021	107.759	2.16256	4.35391	20.7036	2.33683	0.330119	9.69828	1.92716
0.0604167	0.348944	0.0163942	8.56109	2.00742	3.62021	0.781981	0.763951	37.4633	0.554837	0.265165	1.66283	5.54895	2.31806	1.70349	0.71239	9.54473	21.5277	3.78094	53.6544	3.2149	1.252	6.2591	1.12525	1.56108	1.30535	6.59672	7.66874	30.6128	39.1151	0.0613473	27.0673	0.185453	3.88125	0.225643	3.53741	2.414	2.44848	5.49038	11.8654	3.30823	1.87674	76.6466	1.91251	5.28523	29.187	2.80867	0.251933	12.1008	1.57608
0.0614583	0.385578	0.0157995	8.61118	2.30264	4.16916	1.15859	0.760922	46.0887	0.641575	0.215185	1.85865	3.50282	1.78389	1.77064	0.641842	7.74791	17.4338	4.00855	82.5712	3.6456	1.03663	6.49855	1.22205	1.54042	1.46743	9.07149	7.12287	26.2946	48.5696	0.0677848	23.429	0.179513	3.61888	0.298039	2.53728	2.02253	2.80786	6.18377	10.7713	2.14782	2.07855	65.7122	2.03066	5.82361	34.0157	2.19092	0.331978	13.8613	1.7617
0.0625	0.504927	0.00830411	8.59115	2.77056	4.02831	1.33755	0.787841	55.0761	0.600883	0.201955	1.58093	3.90804	1.22157	1.54862	0.604927	8.51613	17.6221	5.8139	81.3355	3.39955	1.1751	6.16047	0.849785	1.36725	1.95127	10.9982	7.84882	35.9226	45.3006	0.0840041	31.3809	0.13624	4.98113	0.324193	2.40222	1.99722	2.18975	6.63505	15.1136	3.09112	1.80162	66.9209	2.52911	6.88896	43.045	3.1713	0.218032	10.6659	1.58043
0.0635417	0.464216	0.00618411	9.21807	2.67387	4.33854	1.59166	0.798162	27.5614	0.699155	0.221585	2.19308	3.81876	2.37084	1.85513	0.550965	7.84937	23.4696	9.28025	57.498	4.49555	1.1418	5.0835	0.727075	1.07799	2.09058	9.14273	12.5071	41.4952	44.1701	0.0799497	32.0292	0.144162	7.17519	0.381118	2.30738	1.97306	2.36938	4.7863	13.3484	2.36587	1.35949	66.5689	2.54954	8.98385	32.6395	3.7818	0.25452	9.78589	1.4901
0.0645833	0.391801	0.0046741	10.3828	2.58379	5.38839	1.25568	0.666811	22.3726	0.848059	0.262899	3.26887	3.47979	2.49804	2.41087	0.697101	9.18274	35.7722	9.7097	62.5045	4.79267	1.35892	4.47407	0.786034	1.39265	2.20872	11.0804	15.2421	52.4697	40.8575	0.0783637	30.4164	0.128541	7.99438	0.454209	1.97582	2.57464	2.37011	4.30437	10.9597	3.1354	0.994694	59.5193	2.63903	9.13895	30.647	3.82738	0.293876	9.88447	1.42907
0.065625	0.442878	0.00417402	12.3295	4.49619	4.51787	1.13223	0.955913	32.9512	1.12731	0.237023	2.99695	3.61339	2.22866	2.91952	0.573511	9.66186	32.6572	10.0412	76.4514	6.46297	2.11136	5.40201	1.14061	1.42059	2.06094	11.6668	16.3652	62.7237	52.8968	0.0806432	52.1816	0.146464	9.71812	0.412066	1.90631	2.24584	2.38687	3.58807	12.2363	4.09215	1.46199	53.3413	1.69559	14.5302	24.1078	2.55157	0.261232	10.6828	1.25046
0.0666667	0.386455	0.00453841	11.2068	6.56325	6.13814	0.836623	0.964618	30.4145	1.40383	0.174292	4.24741	3.00449	3.0419	2.12411	0.692108	9.57655	22.8776	8.85938	76.6017	5.63442	1.80175	4.72447	1.19568	1.24293	1.74763	11.9232	15.5998	76.5295	67.0249	0.106078	51.9524	0.133027	9.8229	0.381829	2.99279	3.21763	2.84122	5.1927	14.1318	3.61418	1.09611	72.4015	1.68813	18.8611	36.363	3.24217	0.24196	8.34788	2.05668
0.0677083	0.355526	0.00620325	9.66404	6.38695	7.35586	0.717261	0.786225	28.9714	1.38089	0.153385	5.96893	4.28564	4.0478	2.95499	0.55368	8.57057	26.8072	7.60587	102.192	7.43437	1.92912	5.16402	1.62882	1.24508	1.52509	13.7619	12.2497	82.1229	90.7908	0.12962	41.9376	0.140293	12.8866	0.333222	3.42391	4.39646	3.75536	5.68891	19.481	3.40973	0.933382	67.0615	1.9545	17.9746	38.571	3.82718	0.223975	9.41117	2.25228
0.06875	0.354754	0.00689061	8.74142	6.38043	5.0984	0.973077	0.843956	27.1713	1.84072	0.108311	6.70981	4.73408	3.52934	2.94345	0.592374	9.43055	25.2844	8.64993	102.086	6.85752	2.32317	4.28222	2.57145	1.99099	1.55961	11.0979	21.3246	74.7245	58.6108	0.118397	38.2	0.129352	12.7383	0.433605	3.45174	5.41685	4.27987	6.85165	15.0494	3.62805	0.758356	74.0634	3.30948	14.2782	23.5115	4.33953	0.239729	9.97394	3.35553
0.0697917	0.508766	0.00709248	10.2608	4.12421	4.99967	1.06831	0.947136	14.0715	2.3423	0.167461	7.11121	4.94865	4.77682	2.54337	0.738577	10.8115	25.4507	8.8434	95.8973	5.94722	2.58728	3.31778	1.74886	2.16864	1.91123	11.2428	21.9554	70.5641	82.9182	0.10984	29.7894	0.131861	19.6812	0.467564	3.76371	8.28486	5.82971	6.62421	11.7838	3.95109	1.03019	73.99	3.46823	21.0126	26.5013	5.45493	0.297325	9.47554	3.08225
0.0708333	0.59896	0.00787868	9.79135	4.07124	4.49459	1.17181	0.888905	14.0104	2.17869	0.123544	7.6751	4.33608	5.06418	2.9662	1.19492	9.47173	12.1257	9.38604	107.857	7.15402	1.95919	2.55648	1.09071	1.59192	2.0815	9.29701	24.1842	92.4679	84.2353	0.1425	26.3672	0.113762	14.2892	0.491742	3.63522	14.0795	9.83805	9.29244	9.85853	3.35688	1.3682	58.1131	2.79381	29.1026	27.2203	6.10193	0.317109	9.68531	2.91017
0.071875	0.835303	0.00556852	13.4894	3.58485	7.28214	1.38606	0.712563	13.6133	1.43048	0.106206	9.41044	4.59128	5.64538	2.87309	1.61767	8.96459	12.884	8.63125	226.844	8.87945	2.64284	2.9654	1.02702	1.1009	2.2022	11.4903	21.6028	70.1905	81.6055	0.107776	33.5748	0.106323	9.67952	0.41893	3.64019	10.2772	11.8931	10.0182	11.9402	3.08263	1.58297	52.5357	2.897	32.1088	20.7532	8.46045	0.268314	8.70381	3.2911
0.0729167	0.654255	0.00542541	10.4881	4.3646	9.14184	1.1902	0.86039	11.7723	1.12741	0.0966029	10.2326	4.40529	7.16315	4.27726	1.69968	12.4935	15.0431	10.566	264.075	7.83649	3.85741	3.00709	1.19514	0.980053	2.31323	13.4766	23.7662	76.0878	79.8039	0.112982	31.1585	0.0979527	11.8789	0.477435	2.68332	14.2169	9.6258	11.5702	13.0179	2.61495	1.41749	40.8157	3.30774	31.7746	28.3903	7.02251	0.190153	10.1268	3.34186
0.0739583	0.386262	0.00621977	13.8839	5.46178	12.157	1.14846	0.953695	12.1057	1.34532	0.101679	5.87025	4.87535	6.23675	4.57511	1.55549	15.053	19.7238	12.0258	269.249	10.0494	4.04321	2.57891	0.940565	1.658	2.07129	18.1516	28.9329	95.753	51.5183	0.114042	41.5491	0.093293	15.6548	0.611893	3.03725	12.7293	14.393	16.1043	14.4807	3.74011	1.76443	62.3757	2.09049	25.8281	29.8603	8.56244	0.229719	9.69324	3.34595
0.075	0.44843	0.00717502	13.5679	5.11153	10.778	1.77146	1.0644	11.4672	0.982204	0.0741929	7.79371	8.30285	6.51852	3.92622	1.82183	17.4693	17.118	19.909	286.985	11.7916	3.5375	3.0569	0.962007	1.81266	2.58831	18.3218	27.1185	104.478	51.6744	0.156458	48.6923	0.103978	15.7415	0.704015	2.79478	13.6608	11.5983	15.4413	20.8322	5.19844	1.72305	52.2831	2.99881	29.5452	36.2905	7.78959	0.152633	7.28028	2.80241
0.0760417	0.451775	0.0077918	13.067	7.84832	10.3395	2.22693	0.796953	12.4847	1.13356	0.0572228	6.38178	11.6657	9.98943	5.18585	1.83513	14.9794	19.8273	20.0268	268.739	8.99888	3.66383	2.59958	0.944716	1.75875	2.36711	20.8447	36.0318	132.526	47.4255	0.158182	65.5286	0.103106	28.042	0.806329	2.40502	13.8389	15.1587	11.3238	20.2963	4.43319	2.00507	42.8608	2.98998	38.447	43.7391	10.6685	0.154303	7.63208	2.15153
0.0770833	0.344498	0.00686095	12.485	8.42163	13.8746	1.8862	0.8319	11.4366	1.16547	0.0641956	6.8061	7.33328	13.0475	5.52113	1.47148	20.4326	21.1376	17.4492	364.136	8.57382	2.8464	2.78271	0.751448	1.31903	2.25751	23.4891	50.0687	143.31	47.1472	0.157148	51.1773	0.0946513	32.7461	0.91085	2.83367	15.281	18.5126	10.305	21.8528	3.88784	2.61263	54.0668	2.72686	70.029	37.308	11.518	0.204026	8.41589	2.81574
0.078125	0.355488	0.00571412	15.9261	9.71053	14.1378	2.34116	0.843863	12.9597	1.37248	0.0553757	6.65145	8.48651	10.1036	5.47873	1.76085	16.9942	22.5804	19.9033	268.374	8.26328	2.52368	2.41885	0.853109	1.1031	2.08249	36.4139	56.8321	137.986	63.2964	0.20135	42.3445	0.0680311	47.2415	1.0631	4.48545	14.0587	18.3266	8.68027	15.3931	3.1204	3.10034	63.2853	2.62623	70.4931	33.2842	11.5927	0.266198	7.12551	2.80186
0.0791667	0.335333	0.00730572	21.3042	10.092	14.7334	2.5074	0.922812	27.9969	1.44311	0.0719505	6.82008	10.6561	9.0871	4.52523	2.86065	11.68	29.5982	24.6768	323.929	9.09457	2.79081	2.04559	1.2783	0.977216	1.53815	31.706	68.2768	208.766	70.1721	0.220544	47.365	0.0909455	34.2961	1.06529	5.96258	16.9061	12.4131	9.10668	13.5003	2.99711	2.97629	47.8905	2.98279	53.2533	27.814	13.4383	0.314654	7.44944	3.01707
0.0802083	0.255756	0.00689187	25.4538	13.1977	11.6294	3.09601	1.02307	31.7288	1.35976	0.0927704	7.07602	8.57207	10.1597	4.7275	2.58004	9.61784	32.9869	29.4225	330.699	8.08775	2.78401	3.01661	1.43343	1.19018	2.1982	39.5235	37.9872	227.752	62.2357	0.251369	43.6663	0.0825739	35.2507	0.960596	5.4836	25.0083	14.6835	10.1964	11.8393	2.45979	2.68079	43.0912	3.95213	46.1491	26.7921	13.5385	0.295676	5.76889	3.28614
0.08125	0.309935	0.00831677	27.372	18.0485	14.2449	4.45192	1.1698	29.6224	1.2801	0.0676573	7.98568	11.0244	17.3551	4.4027	2.33071	10.8107	48.7982	27.8742	318.271	6.69991	3.54063	2.43165	1.08915	1.10035	2.02996	34.409	33.3385	333.052	72.9475	0.320143	40.5015	0.0984895	36.552	0.998399	4.94538	30.9417	15.4526	5.75137	9.06017	2.21486	3.28412	40.547	4.44595	70.0859	27.2425	12.9038	0.36941	4.40618	4.5498
0.0822917	0.291401	0.00885413	26.4516	13.1727	13.0382	6.76684	1.24098	26.9744	1.62749	0.0661881	6.11471	11.2129	16.4806	3.61598	2.63656	11.3137	46.0821	42.2707	304.441	6.64136	4.44068	2.0518	1.08273	0.938084	4.18247	31.0431	37.0294	398.861	90.2011	0.318549	61.7591	0.0635699	33.0828	0.859389	3.451	36.2053	14.5151	7.71759	9.08392	2.11457	2.21228	39.4247	4.00002	93.5361	33.4349	12.9026	0.3641	6.32481	5.51691
0.0833333	0.278473	0.00903597	27.105	16.3905	14.739	6.69218	1.52812	26.0234	1.6525	0.0600631	3.32589	13.0681	18.5833	3.10545	3.64748	13.6447	78.8652	38.0757	374.672	7.32861	5.07941	1.86169	1.03941	1.02017	4.11069	34.3709	27.3757	341.228	110.455	0.360345	63.6007	0.0780523	42.2852	0.76785	3.47523	33.6142	17.4089	7.75874	11.1821	2.28927	1.87387	64.5113	3.53275	88.6615	34.7364	11.8144	0.552115	6.11707	4.9204
0.084375	0.315459	0.00835208	38.6546	20.6632	14.2301	7.04843	1.36907	31.4332	2.86732	0.0529455	3.73538	15.0492	23.3809	2.50543	4.69763	18.0652	74.8538	36.2226	338.423	6.62774	6.12611	2.38299	0.824712	1.6676	3.35465	51.4401	30.9884	455.529	121.496	0.245984	66.0402	0.0595793	38.7741	1.04744	3.42802	31.0493	15.0194	8.51144	7.59341	1.76239	2.41619	35.3247	3.11401	96.0334	34.3164	14.1307	0.471065	6.03096	6.18764
0.0854167	0.352371	0.0075952	41.5107	26.185	11.8858	6.22326	1.11265	33.1873	4.30282	0.0349229	2.9696	15.6851	30.2302	2.57046	5.19842	18.4315	60.7595	35.5675	420.485	6.30818	6.45972	3.2039	0.696134	2.56035	5.04602	50.4707	25.7025	517.503	119.056	0.180989	69.9337	0.0595764	26.5397	1.09448	2.90742	27.3803	14.4186	8.62719	9.56389	1.50838	2.87919	38.1819	3.62333	104.859	38.9868	18.4962	0.296012	4.8235	6.5743
0.0864583	0.460001	0.00504917	48.7616	19.4202	13.0927	4.81882	1.78717	54.5007	4.19942	0.0539987	2.84674	20.8504	39.7488	2.09347	5.25619	18.1504	46.104	36.8604	404.674	4.79193	9.3242	5.64563	0.780973	2.91885	4.59418	30.9625	22.8528	392.27	150.137	0.120514	49.2415	0.0658737	28.3505	0.865407	3.28503	30.3022	15.2174	10.4996	9.95807	1.5218	2.28837	39.2848	3.41183	87.035	58.7814	17.9347	0.265991	6.87385	8.34348
0.0875	0.391211	0.00437132	46.5344	19.384	11.5273	4.52542	1.63348	54.1033	4.40936	0.0498682	3.88376	21.9541	44.5962	1.46778	4.60668	25.4457	48.5075	37.8416	477.896	4.17013	9.15279	3.788	0.893497	3.10729	3.25454	25.6731	49.5505	597.911	225.203	0.13888	55.5707	0.0552382	24.6758	0.916249	2.88868	34.6194	15.3705	9.31674	9.94538	1.27776	1.63517	36.0374	4.82299	120.402	82.6855	25.8432	0.200701	8.5703	9.14791
0.0885417	0.31395	0.00308679	43.6792	17.334	11.8201	5.9249	2.44385	51.0828	4.68494	0.0613308	4.12418	20.4054	67.3407	1.02978	5.28561	27.7628	53.6948	37.6467	376.218	3.37834	6.76541	2.44673	0.797392	3.77166	4.22811	20.8779	52.7483	407.823	207.295	0.175384	47.3623	0.0624029	24.5207	0.606226	2.59696	33.1313	12.8409	11.8684	11.1914	1.55648	1.61256	43.4833	4.49778	183.202	55.8529	20.2064	0.252395	6.4853	10.5611
0.0895833	0.214738	0.00275225	58.1913	26.806	11.4996	4.84016	3.30545	52.6499	3.6985	0.0660859	5.5783	19.4697	80.238	1.25488	5.36531	27.7088	58.8438	36.555	281.559	3.45608	4.76456	2.12286	0.722738	3.76633	6.14003	19.8445	75.7488	333.723	189.674	0.145313	75.4798	0.0549189	22.4846	1.18598	3.43695	36.9381	12.8672	11.2815	10.0185	2.13644	1.65358	38.1677	4.38615	171.126	95.9611	19.2123	0.272306	8.98657	24.9449
0.090625	0.240513	0.00204964	81.9679	27.5742	9.24225	8.49822	3.4026	67.9348	2.56205	0.0470193	7.39194	22.8892	67.9837	1.47444	4.28675	31.7009	66.3684	46.7013	336.416	3.67883	5.33583	1.69708	0.586739	4.99615	5.65529	25.7541	73.6769	244.526	185.611	0.112699	119.857	0.0618365	18.838	1.49753	3.72388	38.7248	12.2596	13.5329	6.94962	2.21464	1.66206	48.3014	3.43928	166.573	92.4711	16.1734	0.276971	9.13614	27.6036
0.0916667	0.225359	0.00179646	100.602	22.0646	7.23719	12.135	5.73874	58.9359	2.19131	0.0448219	5.41427	23.3753	47.4887	1.93015	3.60057	24.6299	50.9092	46.4353	365.228	3.32591	6.13507	1.30692	0.511517	8.269	5.98583	43.8352	69.9777	349.404	211.585	0.120639	94.8179	0.0577545	22.2567	1.30724	3.64674	39.2051	16.7178	12.1116	8.13079	1.63168	1.42753	46.8833	5.5344	163.134	98.4426	19.6842	0.265199	14.6602	23.6773
0.0927083	0.273701	0.00123833	115.631	11.952	7.22616	14.5916	6.50863	76.0706	1.42347	0.0415394	4.81609	36.7898	51.4735	1.77427	4.50642	19.3519	57.0501	47.3571	394.095	2.34456	4.80408	1.31369	0.526307	8.32003	5.05955	36.4644	84.5644	299.494	261.673	0.163175	129.196	0.0469506	20.718	1.52202	3.78208	59.6677	14.1383	9.79461	6.75193	1.44409	1.47257	49.8123	3.92742	101.499	141.577	16.9543	0.196549	16.3366	20.9584
0.09375	0.274098	0.001242	152.277	12.2128	8.84807	16.7024	9.57459	97.6679	1.35345	0.0527763	4.23928	27.6776	68.1366	1.43022	5.95829	29.7986	38.6968	48.1591	332.035	2.0716	4.38214	0.879794	0.493509	8.28595	4.94773	60.0174	76.2223	307.946	317.83	0.103619	196.8	0.0469233	14.7416	1.11022	3.40797	65.7978	20.4575	16.3509	7.72371	1.25279	1.9875	48.854	2.64239	130.303	149.152	21.2433	0.359769	17.2903	16.7312
0.0947917	0.249926	0.00161173	158.024	12.646	13.0359	18.1273	7.71395	119.956	1.22949	0.0458802	4.07571	24.2834	96.7374	1.60101	6.86959	33.7378	48.9026	45.1664	295.72	1.72099	4.42003	1.1998	0.351954	7.64792	5.97141	51.7411	102.515	504.051	265.481	0.0864244	184.687	0.0651955	22.5755	0.977048	2.90701	70.7853	20.2112	25.046	9.88372	1.13099	2.18126	52.4948	2.6723	148.706	140.272	17.38	0.314046	17.1148	15.8663
0.0958333	0.275456	0.00133791	161.932	14.6815	15.0217	14.2192	5.80075	103.292	1.39132	0.0459431	3.74209	22.5541	117.429	1.3538	5.9212	29.6945	66.5498	53.7195	281.034	2.11134	4.49551	0.765945	0.392855	10.2294	6.24631	62.4515	90.4645	437.76	294.753	0.129453	165.175	0.0775004	19.686	0.955701	3.79667	86.1274	15.3372	23.8378	9.96818	1.24087	1.90786	55.8752	2.48657	180.406	123.551	20.9538	0.29346	9.05268	14.175
0.096875	0.238983	0.00125031	138.426	21.0514	14.9436	16.5054	6.75006	108.003	1.91275	0.0708774	3.3497	25.3934	115.243	1.0769	5.76567	23.5855	70.2811	42.3334	384.907	1.67153	5.18292	0.792116	0.438055	14.8131	7.32362	37.1499	105.305	488.757	497.116	0.0971295	160.53	0.0726083	18.0393	1.02606	3.55702	72.1398	22.458	29.7277	9.07029	1.54595	2.05675	61.6365	2.08022	200.504	137.102	18.9206	0.249032	8.0084	12.2256
0.0979167	0.18197	0.00105716	181.759	18.9641	18.3049	16.6503	7.07945	87.6635	2.84292	0.0663936	4.0654	24.8597	79.2808	0.950257	6.84031	18.0864	77.8354	30.3188	221.263	1.28844	3.36839	0.913828	0.328395	14.3791	7.49346	46.0544	86.0376	384.434	562.966	0.111059	145.548	0.0512193	9.88636	0.709254	3.20264	65.9168	23.1305	39.9276	5.45855	1.4957	2.25766	49.1815	1.6847	175.343	117.751	17.3312	0.178909	6.24469	13.5383
0.0989583	0.163107	0.00130051	155.909	16.4845	19.3066	20.7879	8.98657	101.241	3.09843	0.0626772	2.65473	26.2143	71.6791	0.879353	7.61255	16.0494	70.175	30.6785	161.867	1.80814	4.30235	0.666243	0.359266	14.9254	5.46471	44.9621	42.8887	386.871	529.148	0.1143	146.379	0.0482822	9.8113	0.630506	3.03979	61.1472	30.3366	35.025	5.48862	1.41431	2.51612	62.247	1.05565	256.097	148.439	16.5573	0.153137	6.77827	18.2012
0.1	0.121366	0.000967932	99.3475	15.1251	20.3029	30.8853	8.2677	100.913	2.47793	0.0729681	3.49917	25.1048	73.694	0.855113	9.15912	14.9261	79.4306	27.4365	179.629	1.37151	4.70719	0.583022	0.33914	16.838	4.89063	43.811	41.2417	398.657	464.89	0.114478	120.764	0.0740232	11.8912	0.854138	4.26685	47.9093	35.2164	42.4933	4.01118	1.80601	2.45348	69.0619	1.48937	341.332	134.231	17.3599	0.154032	6.23585	16.1247
0.101042	0.154955	0.000823744	98.9033	13.3374	21.9751	19.273	7.87232	88.8709	3.47234	0.0722182	3.61142	25.2498	61.0754	1.05259	8.15759	15.5546	72.8497	23.5598	212.823	1.71126	4.65985	0.72293	0.200445	14.7615	6.31384	35.582	43.2028	322	486.031	0.155521	155.127	0.0624611	11.445	0.637262	4.07553	59.8551	19.7556	52.6306	6.71981	2.27171	2.38926	54.5846	1.80716	323.515	113.344	13.7435	0.145801	5.05202	13.5338
0.102083	0.135854	0.0008473	162.286	9.85721	23.3627	21.193	7.02719	98.1708	3.12064	0.0804536	3.29659	22.1268	45.2741	1.47118	7.32027	22.3171	76.0222	19.9888	220.757	1.30221	4.87929	0.565944	0.197015	14.5129	6.35808	41.6282	37.6963	300.124	302.661	0.14911	146.237	0.100568	12.5502	0.642637	5.54233	50.5366	20.0379	52.6777	7.07915	1.57587	1.92348	63.1878	1.89907	413.013	176.585	12.2016	0.151741	7.00777	11.1837
0.103125	0.10789	0.000896092	170.044	9.34144	13.7659	21.225	6.57175	75.5249	2.74524	0.0630371	5.03633	22.6026	57.7154	1.43864	6.49476	34.3616	79.6677	27.3175	216.966	1.5102	4.68967	0.492232	0.276863	16.9361	5.81099	35.7718	36.5855	221.504	302.944	0.169447	136.656	0.0734262	10.4127	0.688753	5.83413	52.1859	19.6764	44.3236	6.7465	1.66786	2.34784	68.7459	1.93088	709.972	239.404	14.5409	0.133558	6.30182	12.3242
0.104167	0.0956309	0.000814699	163.255	10.4478	11.6029	24.6209	7.07486	63.7795	3.94812	0.0892676	5.49463	19.897	73.3645	1.46612	5.29303	36.4949	88.2295	21.2444	263.442	1.95209	5.92788	0.418331	0.321424	19.4128	4.68822	29.2931	34.9461	227.789	327.025	0.144468	98.9215	0.0638313	11.5664	0.998641	5.75261	54.8795	22.0832	46.507	6.92946	1.80701	2.01834	90.703	2.76831	913.914	219.642	12.5927	0.139452	7.28873	11.4184
0.105208	0.119082	0.000961155	132.895	9.86253	12.4242	25.9357	7.15538	114.53	4.19975	0.0983703	5.8201	31.338	94.817	1.36244	4.94515	29.9848	89.1395	24.4648	278.29	1.81014	4.25113	0.428053	0.281696	21.7532	10.593	25.1753	32.6121	189.667	329.089	0.125739	93.2607	0.0616707	9.71791	1.03139	4.84685	48.8875	22.2751	44.0961	7.97968	1.20787	2.97515	101.06	2.6116	884.659	202.197	17.8626	0.150155	10.0341	14.7468
0.10625	0.157202	0.00106902	156.619	10.7473	14.7516	32.4462	7.26501	114.053	3.11688	0.102394	7.62711	34.9893	101.305	1.41013	3.01608	33.2434	111.096	30.3478	332.235	2.60539	3.47427	0.477697	0.340448	17.7054	14.2894	27.2069	34.281	179.469	351.705	0.150125	83.4121	0.0871992	10.9888	1.15071	4.15104	53.2351	22.4468	51.4454	9.08751	0.938661	3.01401	145.926	1.83097	964.354	288.52	32.1043	0.18277	10.0361	23.4369
0.107292	0.130891	0.000945976	148.718	15.5641	24.5	36.4607	6.9904	109.596	3.83454	0.096845	7.81709	21.363	132.248	1.17934	2.87623	31.2364	107.897	41.4145	372.11	2.30781	4.94392	0.558275	0.307669	19.1109	10.7812	33.3227	46.4458	149.253	454.86	0.140073	85.1388	0.0957339	7.11245	0.935089	2.96654	46.8281	24.6143	62.9663	11.008	0.909329	2.40019	102.204	1.04901	1246.27	278.247	24.0322	0.225316	11.2917	31.2828
0.108333	0.103649	0.000997832	166.247	14.2397	30.5514	37.9628	6.8762	115.087	8.93479	0.0961996	7.23834	19.868	79.7942	0.919884	3.76403	41.339	126.134	31.8279	411.527	2.18293	5.53662	0.502148	0.414135	17.2904	7.79335	28.3697	42.9032	108.184	520.815	0.155552	87.6141	0.161168	7.61521	0.999157	3.21016	44.535	22.8891	48.0467	10.4464	0.47367	2.23352	115.508	1.13652	1130.99	258.823	25.9136	0.16873	10.6987	25.4714
0.109375	0.122047	0.00116629	240.037	9.66374	29.2456	44.0564	6.63243	128.313	14.2468	0.110218	4.13719	15.0933	96.8775	0.742073	5.7023	32.8635	119.076	32.7942	408.244	3.15261	7.23771	0.506331	0.52032	15.9559	8.40375	27.517	41.8445	111.733	499.647	0.204238	111.389	0.208603	5.79653	1.40689	3.70475	69.2685	22.6187	44.2026	11.5033	0.733311	2.54063	126.676	1.72014	1997.27	304.193	24.298	0.143917	9.90444	22.7448
0.110417	0.138952	0.000943104	230.57	13.9736	22.9631	45.2969	7.17358	134.559	16.518	0.168523	3.86276	18.5178	100.622	0.591846	5.96458	40.5735	160.774	38.14	326.601	2.90878	5.36008	0.723827	0.525863	17.942	10.3852	37.371	42.8063	111.245	507.473	0.313813	134.243	0.151808	7.55886	1.28888	3.4218	109.123	24.2141	37.782	9.70776	0.567429	2.19404	197.764	1.66928	1639.49	267.65	35.7606	0.196124	11.9287	26.245
0.111458	0.0988575	0.000633362	188.561	11.4927	15.7349	35.5227	8.19658	187.281	15.2191	0.120049	2.68538	22.4105	146.405	0.458548	6.62782	53.3789	128.049	30.4064	441.658	3.10962	6.85058	0.75035	0.440464	18.8256	9.88267	26.3868	40.4612	102.97	593.52	0.350059	129.224	0.149199	6.10592	1.62267	3.45236	131.375	34.6231	31.4341	8.31124	0.60964	1.88268	151.892	1.35813	1471.84	210.787	36.9855	0.224448	18.3185	25.4229
0.1125	0.0988481	0.000715153	203.352	13.2371	12.7734	41.7017	8.16365	219.093	13.7302	0.128058	2.76175	23.8303	252.933	0.380545	8.37453	81.8783	119.543	36.4688	601.888	2.77898	9.65348	1.10794	0.451413	19.549	8.56972	34.3155	29.4963	72.8493	472.785	0.271696	126.653	0.0869648	4.19627	1.66528	3.9509	166.589	31.9623	20.5122	7.72044	0.607772	2.52136	174.647	1.35028	1245.54	171.677	36.6319	0.25646	18.8446	30.4883
0.113542	0.122429	0.000722774	150.12	15.6308	12.4812	34.6147	9.34024	220.016	15.4362	0.167228	3.28479	37.2964	235.684	0.359832	4.33221	91.3353	85.9261	46.1587	879.433	2.56839	8.70491	1.28253	0.609816	21.6371	9.07278	28.804	28.0778	43.9976	541.788	0.27956	113.704	0.102405	5.45851	1.38289	4.71184	167.913	29.4015	16.7965	7.61294	1.05841	2.1699	216.654	1.26843	1080.41	153.857	32.2154	0.196568	14.5694	25.4677
0.114583	0.124062	0.000534052	221.013	16	12.5367	32.9185	8.05752	324.823	24.7854	0.19156	3.93825	53.944	272.772	0.321055	4.76705	81.1678	96.7845	64.1907	1007.46	2.19263	8.63298	1.65944	0.472825	14.057	8.75204	30.8615	27.4196	36.5227	384.391	0.376078	116.376	0.100685	6.51463	1.49767	7.4767	153.314	32.1573	15.4387	12.1687	1.0687	2.5429	221.393	1.0948	1897.59	233.832	57.9117	0.187519	16.5648	18.3128
0.115625	0.0802471	0.000480166	251.596	24.2164	11.6197	27.9207	5.58475	295.069	20.536	0.190433	3.75742	58.2137	218.898	0.252893	5.36093	41.6614	108.102	59.0152	863.29	1.70586	14.0594	1.58042	0.528289	14.6519	14.2432	31.7806	35.3615	34.5623	476.003	0.464892	150.624	0.0755027	5.33449	1.73703	7.97852	151.367	38.1496	13.6613	11.4522	1.48121	2.53821	205.92	1.17773	1675.54	377.919	46.8553	0.144605	16.4675	25.5128
0.116667	0.110868	0.000501165	291.93	30.4328	13.2397	36.8956	4.97452	405.512	18.6633	0.225243	4.53237	78.5344	182.719	0.224138	7.2085	31.4248	102.305	59.6955	1128.82	2.10802	20.5011	1.87926	0.50113	15.1058	16.0949	26.9407	28.5064	28.7584	488.398	0.758176	139.037	0.0808858	5.66946	1.7812	8.52677	114.032	44.5111	15.5833	10.1306	1.34553	2.62993	262.929	1.53834	1265.24	311.247	41.7734	0.164541	11.7523	21.5522
0.117708	0.0904229	0.000390342	239.869	36.8874	16.4853	34.103	5.28448	382.563	14.4659	0.386106	5.89828	69.7848	159.656	0.244689	7.89226	37.2373	121.166	85.1744	1064.42	1.91706	18.9636	1.49792	0.746806	16.5143	13.7416	28.2322	59.7601	24.5662	482.465	1.01926	105.812	0.115949	5.13818	1.44885	9.68775	99.8683	48.7743	20.3918	11.8706	1.71261	3.29043	323.108	1.58198	1482.99	285.073	47.2646	0.18066	14.4742	27.8786
0.11875	0.0829521	0.000540865	235.945	31.4947	19.704	41.7443	3.85215	428.314	11.2903	0.489596	5.64212	50.556	168.076	0.188931	8.19507	22.6441	154.24	54.9233	867.232	2.94255	15.807	1.34379	0.75077	18.4235	15.7109	33.7221	38.6699	29.8314	487.853	0.712973	95.5079	0.13744	3.87711	1.3999	7.26051	97.8874	51.8871	34.8577	9.56992	2.78686	4.45728	256.631	2.54531	1745.03	266.235	49.924	0.205216	15.1429	28.5862
0.119792	0.0975733	0.000638546	188.052	42.8337	29.0302	41.1582	4.19486	470.196	12.0309	0.845729	6.12029	73.4337	193.212	0.179241	13.8569	33.5305	172.377	47.419	764.226	4.32172	21.4508	1.56104	0.512298	20.9079	18.5693	23.5843	51.4324	43.4377	473.724	0.528102	111.893	0.10918	3.10722	1.74845	8.66366	80.6019	47.552	34.2392	10.7415	2.08611	4.5824	254.539	1.8138	1567.47	273.78	55.4189	0.205996	10.4833	34.6063
0.120833	0.118265	0.000710493	171.547	45.3397	25.1794	43.549	3.62829	514.101	13.6157	0.716833	4.18431	63.6309	215.184	0.207536	11.2095	28.1041	173.837	37.8029	534.901	3.67886	28.4364	2.38622	0.79292	26.4089	12.7364	17.3123	71.704	28.0595	427.576	0.565833	105.539	0.0966811	3.68637	1.94007	15.0577	71.2892	63.4919	41.4555	10.9085	2.55554	5.16923	189.821	2.11769	1743.33	367.989	70.7016	0.169446	10.3935	56.6149
0.121875	0.143154	0.000789615	167.116	65.8247	24.8005	37.0577	3.12957	471.488	16.1174	0.615659	4.76699	68.7621	260.076	0.314671	12.4066	34.6095	180.961	42.7879	441.436	3.54389	30.0679	1.78979	0.615383	28.4606	12.7257	18.771	74.4306	36.3606	477.881	0.554281	114.499	0.120635	2.9824	1.69795	14.2442	76.7228	29.6848	48.2583	5.70994	2.67129	5.99199	200.47	2.50071	2263.91	558.482	55.9818	0.185405	7.86224	68.0094
0.122917	0.200234	0.000561563	137.774	51.9455	25.4688	45.765	2.21772	703.589	14.6745	0.466415	3.0439	73.4048	197.822	0.37438	11.4491	46.3318	237.523	34.5309	462.504	3.84188	26.5749	1.79152	0.471568	18.8438	11.7041	14.8103	89.109	40.1816	562.524	0.528157	156.659	0.12929	3.26833	1.39333	17.4218	74.3661	24.331	70.7692	4.59447	2.37866	6.36363	248.141	2.8139	2201.61	742.426	63.8176	0.143373	8.70873	73.6814
0.123958	0.280667	0.000721258	100.269	59.94	29.994	42.4465	2.95684	607.639	16.7905	0.392772	3.06718	49.1256	205.366	0.262391	9.22625	52.4554	154.223	36.9613	554.65	4.90401	25.8244	1.6619	0.601205	22.3238	19.1978	14.2083	75.7684	37.6429	599.825	0.480664	194.021	0.103669	3.4206	1.26419	15.1111	114.453	30.3488	46.1323	3.7734	1.7766	9.20244	213.683	3.13759	2380.26	758.452	52.4562	0.159483	4.73489	105.909
0.125	0.265536	0.000779736	114.732	48.4514	29.4304	38.0302	2.95434	463.023	17.1662	0.25667	3.55491	47.3348	300.345	0.285988	9.70618	88.0913	160.081	40.6606	644.961	3.91341	25.4376	2.00996	0.923807	19.4146	20.2877	15.0909	77.7815	33.1357	604.533	0.365023	218.703	0.0784833	3.37597	1.83313	20.4472	83.1987	25.9184	48.5414	4.21465	1.44361	8.30062	182.314	3.04442	2944.61	830.501	52.3801	0.153394	3.53476	121.083
0.126042	0.178821	0.00077543	108.191	40.7572	37.0732	56.4649	3.20719	517.254	19.1278	0.267809	4.89647	55.4535	273.09	0.215599	11.9337	87.916	118.083	56.8546	507.405	2.70157	35.3782	1.99557	0.983683	22.6861	23.4892	16.6749	116.495	27.956	705.027	0.420302	208.946	0.0674919	3.13675	1.57742	20.3639	88.9181	32.3461	38.9977	4.50493	1.37487	7.09687	269.619	2.98945	3727.44	683.074	60.5452	0.190293	2.9354	106.027
0.127083	0.153761	0.00109015	122.114	35.356	47.9698	45.1501	3.63529	623.986	22.8914	0.254019	5.04572	42.0039	279.457	0.242023	12.97	92.1652	112.45	62.2945	538.009	2.23784	27.6639	2.36676	1.10863	33.4656	23.089	20.3404	114.051	32.6674	714.065	0.360878	248.503	0.069027	3.76996	1.71304	21.5612	85.9197	27.3466	36.1156	5.41356	1.25799	7.57568	232.272	2.88304	3442.08	546.329	71.7168	0.153261	2.4735	133.758
0.128125	0.15848	0.00117919	126.054	32.3299	56.803	48.7533	2.93011	585.556	24.1724	0.435951	6.53805	36.7063	293.837	0.231247	14.5249	100.009	117.141	68.1953	590.199	1.60986	30.2595	2.75424	0.748363	31.9473	17.0315	20.0729	140.887	24.2903	709.095	0.456784	300.839	0.0487185	4.24635	1.59883	23.3245	59.9994	31.7604	40.557	6.15095	1.18734	5.38272	203.161	2.89172	3346.79	538.123	89.8475	0.16467	2.88555	159.482
0.129167	0.147818	0.00142183	146.383	43.638	58.244	71.7144	2.9537	775.526	17.277	0.691528	5.73375	34.523	246.843	0.373178	13.6942	97.8873	140.501	58.4287	708.593	1.45701	29.0296	3.80012	0.596806	34.9791	19.9224	13.9087	157.022	34.0688	971.129	0.406369	212.581	0.045245	4.53681	1.72854	26.4274	47.0432	30.3013	34.1386	5.91918	0.990849	4.0492	162.956	2.79747	2720.53	470.017	84.4509	0.134626	4.35341	126.987
0.130208	0.14977	0.00118813	135.61	46.2828	58.2045	96.9658	3.34127	893.814	21.4163	0.958147	8.23097	31.0419	221.292	0.410628	11.5395	117.909	157.267	54.5693	629.176	0.975049	30.1483	5.34965	0.668472	28.8658	21.3067	18.018	185.651	35.5669	852.269	0.307053	186.126	0.0422761	3.78288	1.46361	39.7166	54.5989	23.9895	32.1716	7.11356	1.08022	5.39051	146.054	2.7112	3254.29	535.485	97.8382	0.145942	4.45662	89.8955
0.13125	0.142301	0.00144803	127.64	38.3729	57.9056	118.167	2.64719	638.261	24.7966	0.836305	8.45805	26.0035	179.397	0.433632	11.6634	210.927	246.121	66.2024	682.527	1.39825	31.4015	5.77107	0.781618	36.9153	19.8779	20.848	204.99	45.7994	1007.32	0.307356	163.519	0.0544494	3.52616	1.47567	35.5976	39.1234	34.5081	29.6315	7.05304	1.01484	6.10583	229.148	2.84493	3777.08	512.576	81.9887	0.127325	5.34276	81.0604
0.132292	0.133157	0.00112393	112.727	44.0455	56.5522	76.8587	3.2368	605.968	26.8952	0.768784	8.01906	20.4494	215.043	0.421587	8.81922	168.186	289.118	74.1006	785.426	1.67351	33.604	3.66881	0.975488	36.0372	23.03	16.4916	234.935	34.5384	1065.9	0.221766	170.494	0.0622094	3.69513	1.42794	37.7757	37.0459	36.1367	34.2103	8.43985	1.31121	4.0408	124.719	4.16579	4863.94	394.857	69.7109	0.161912	3.46581	75.1164
0.133333	0.118441	0.0016777	124.947	43.3716	61.4595	66.0352	3.72535	630.632	25.6577	0.647384	6.12685	18.0974	299.883	0.350555	12.4214	245.424	254.017	74.3835	711.213	2.13752	31.5944	3.35145	0.904549	32.8542	26.3397	18.4824	224.858	27.1628	907.463	0.278495	199.104	0.0775879	4.54674	1.52214	27.9247	49.968	58.3777	35.7831	7.4478	1.32093	2.97984	135.827	5.4495	6342.06	435.715	78.8495	0.213867	3.3643	87.3426
0.134375	0.0744509	0.00194729	163.678	29.3358	69.2776	51.9327	4.01421	416.73	30.7152	0.526562	5.53379	19.563	289.899	0.343138	19.1371	332.73	284.155	80.8658	507.234	1.99362	30.4517	2.75954	1.28256	30.6679	32.0872	10.3683	212.395	37.3272	883.99	0.399128	248.658	0.0644327	3.72988	1.95532	34.069	62.013	46.2677	30.8488	5.74743	1.01951	3.43779	159.302	5.98893	5430.28	443.731	116.294	0.221856	3.66246	65.3021
0.135417	0.0572936	0.00151732	212.896	44.9968	45.6852	61.213	4.05711	340.803	31.5999	0.631265	4.87382	24.4452	329.158	0.338357	9.5961	265.867	394.927	72.0781	585.576	1.96988	23.1741	2.06392	1.06155	37.8178	29.1581	10.4715	276.937	39.4339	667.922	0.308717	317.538	0.0649768	4.06091	1.46993	35.2075	66.1949	47.2443	42.9599	6.20614	1.17467	3.83797	153.246	5.33263	6614.45	535.796	125.542	0.301912	2.89578	102.617
0.136458	0.0720245	0.00183307	185.931	52.1591	51.8381	85.983	5.9938	399.071	26.055	0.621798	6.27288	33.6273	524.075	0.333246	12.7649	391.044	405.198	97.5506	480.594	2.66614	24.3662	2.06702	0.933273	31.4522	22.528	12.6787	227.184	46.309	656.123	0.297602	503.84	0.0573229	4.0173	1.59607	26.2974	53.9787	50.0042	41.9912	5.48034	1.22041	7.01818	133.448	6.34778	6580.46	717.378	117.297	0.380639	3.01326	114.737
0.1375	0.0568029	0.00140666	180.652	68.8078	54.1928	88.03	5.26385	324.468	28.6737	0.583446	7.07429	37.9799	719.968	0.274864	14.243	611.043	398.201	81.0566	603.617	2.80413	30.3039	2.61584	0.966906	27.3034	34.2065	14.6368	339.28	48.4186	651.641	0.27332	440.843	0.0596578	5.62698	1.56687	22.0235	37.1819	35.7648	52.6734	6.27236	1.14365	8.97427	131.35	9.19668	4273.14	672.587	126.368	0.384817	2.27003	122.331
0.138542	0.0448058	0.00150682	136.561	49.3423	45.3746	69.3283	4.87702	384.633	25.3113	0.614183	9.96651	47.1721	639.56	0.370864	12.6687	566.358	454.7	103.45	801.897	3.30948	34.4981	2.93362	1.30883	26.9874	30.5859	14.8191	380.476	52.178	641.142	0.251128	494.386	0.0714328	6.95678	1.30129	19.4498	55.169	35.6611	72.4752	3.79539	1.44962	13.109	148.334	8.26256	4564.2	889.307	180.201	0.347945	2.0324	95.1702
0.139583	0.0506658	0.000976261	197.693	45.2395	38.3737	65.6588	5.35547	528.938	28.1435	0.869692	8.38364	52.3059	915.236	0.423691	13.1618	568.248	485.393	92.1923	958.414	3.29844	39.206	2.97288	1.54013	30.4642	24.8108	9.27679	437.847	60.2443	841.227	0.226925	448.495	0.0794969	8.37905	1.03934	27.8605	48.7854	43.2334	80.131	3.78043	0.981943	16.5568	191.024	6.24019	5045.19	920.386	175.907	0.297626	2.52154	129.041
0.140625	0.0576386	0.00127707	178.01	27.0897	39.5783	52.5359	6.02799	539.705	27.4556	0.940884	8.33484	60.6592	922.324	0.340304	11.0298	390.656	541.269	96.9204	727.381	4.0921	48.1031	3.26911	1.44933	26.2366	21.6311	7.06445	554.001	52.8455	738.822	0.235662	402.373	0.0921307	8.75801	1.38877	30.8649	44.4789	60.6081	102.271	4.90413	1.49804	14.4814	182.308	8.28663	3959.25	1007.83	222.049	0.37701	3.58567	163.801
0.141667	0.0430743	0.00111835	204.507	38.6545	52.7344	48.6403	4.57188	373.674	31.0492	1.14067	5.88632	60.1286	693.453	0.323381	11.8922	514.385	521.216	65.7157	846.514	3.01477	62.5067	3.55069	1.33689	31.3059	22.0479	9.52024	418.653	67.2734	715.579	0.268272	402.605	0.0988181	10.1781	1.71213	25.5107	52.2843	77.7005	141.371	5.65748	1.81114	18.4035	154.345	10.4021	3163.48	719.75	194.098	0.378488	3.33617	186.995
0.142708	0.0448506	0.00166127	274.436	41.3502	67.0781	48.2352	5.2334	441.55	37.783	1.54461	5.63417	65.1319	757.325	0.259073	13.4963	535.026	547.786	51.3712	1009.57	3.97913	55.8391	3.35729	2.29919	37.7617	26.517	13.8575	377.763	96.2334	909.458	0.198053	519.52	0.0700672	11.4989	1.30348	33.8818	63.8243	84.6708	116.075	6.86253	1.42185	18.9141	135.981	10.779	3961.07	578.407	245.723	0.377329	4.69002	151.135
0.14375	0.040777	0.00281923	377.724	29.3615	72.7339	65.0984	6.24	306.995	33.3027	1.45052	8.06347	73.8666	732.74	0.309657	14.1212	464.677	686.146	59.9492	1162.15	2.97789	70.0406	3.91226	2.38567	34.7804	20.154	9.22688	432.941	87.2109	691.424	0.169997	384.12	0.0581366	13.2768	1.33629	46.5801	67.8803	92.5364	184.894	6.89756	2.58662	22.4978	183.348	11.4083	3877.27	393.056	336.295	0.398176	5.6735	197.976
0.144792	0.0449489	0.00243572	398.992	30.3575	39.9382	66.9511	6.70799	283.007	25.8113	1.93504	6.34731	88.5702	866.231	0.312299	19.971	516.536	606.111	62.6129	1447.64	2.73381	66.2155	4.20717	2.88006	33.2605	21.1573	9.79444	418.909	114.715	669.128	0.181439	455.817	0.0485127	8.29547	0.973047	38.8229	66.3637	86.3456	214.897	6.5201	1.75161	9.5402	247.762	14.4573	5092.13	359.729	285.309	0.33881	5.55909	194.157
0.145833	0.0682256	0.00359344	498.121	22.6815	40.8826	56.4299	6.61632	331.644	31.8965	1.68733	8.32012	86.9888	866.045	0.305305	23.1577	388.993	746.671	68.5864	1747.54	3.79564	84.2481	5.35497	2.69006	28.3749	16.9753	15.2059	314.2	71.2103	523.642	0.16913	386.225	0.0565105	9.17231	1.31837	28.2948	77.3685	90.0573	242.415	8.16649	2.05235	7.61576	388.811	11.9162	6003.33	469.695	225.16	0.217068	6.59372	254.183
0.146875	0.0548906	0.00251115	599.192	19.2336	42.1039	63.4056	6.24115	307.37	28.3831	2.48025	9.91279	121.442	1077.57	0.375318	29.4497	484.546	648.891	62.3766	2105.11	3.94719	79.5022	4.23131	3.4563	26.1465	18.0816	15.7339	303.877	63.9534	616.949	0.153267	430.314	0.0712201	6.31429	1.02431	31.9711	68.3498	71.963	152.433	6.70582	1.24241	6.91653	462.243	15.087	6500.42	388.756	286.414	0.193812	7.41504	304.891
0.147917	0.0407246	0.00199017	630.916	18.3167	31.9426	60.2501	6.6302	371.82	29.6944	2.42635	12.0927	145.398	927.401	0.371443	27.0927	563.815	664.702	56.1167	2156.21	4.77145	67.8726	3.56143	2.07352	29.091	14.8669	24.4864	297.674	73.4664	771.497	0.153466	345.993	0.100811	6.21354	0.893396	35.9444	65.836	77.4326	117.764	5.90091	1.09545	7.66141	498.203	13.0126	8296.62	352.268	340.492	0.199664	9.03978	278.501
0.148958	0.0584052	0.00185379	629.879	19.9162	36.2147	75.9798	7.29672	479.856	28.0753	1.76702	8.92619	109.351	1068.62	0.372917	32.5186	501.793	661.422	65.4853	2480.23	5.16118	72.5181	4.73897	1.98443	24.5978	18.8837	27.8568	219.973	82.6564	749.869	0.161973	567.859	0.121766	5.22102	0.661871	40.6916	70.8212	70.3644	163.53	4.94681	1.13344	8.12955	509.592	12.2493	8690.93	391.869	261.519	0.152563	8.65632	378.218
0.15	0.0537149	0.00163482	813.866	13.944	44.2341	46.9906	5.6917	540.519	53.4191	1.17542	8.81585	83.3185	1700.57	0.268081	47.5205	577.855	749.19	67.5781	2391.22	5.87673	116.14	4.05917	2.39283	30.5494	17.733	25.7573	244.313	98.7217	536.992	0.199697	772.565	0.1846	8.01651	0.501275	46.1456	64.898	58.8693	170.106	4.25299	1.15597	7.51464	450.189	14.4654	6807.76	546.908	256.499	0.193808	7.01855	259.928
0.151042	0.0731362	0.00166112	742.953	20.4969	53.8118	45.616	7.53208	898.601	58.3195	0.975547	15.6805	85.7959	1588.6	0.563529	45.6846	673.278	1017.65	82.8704	3411.62	6.12877	75.7856	3.06186	2.31276	37.655	12.631	19.5957	181.863	119.522	578.387	0.214118	1022.41	0.211871	8.84801	0.403628	53.4766	63.6127	49.4792	176.541	3.90047	1.16605	12.2005	418.737	12.4921	8127.77	642.951	278.799	0.240168	8.19343	214.61
0.152083	0.069239	0.00207573	670.89	27.2824	62.1384	38.2247	6.26401	1022.22	57.4121	1.14893	17.8031	87.8047	1090.57	0.515926	41.9977	452.172	1156.5	107.458	3406.79	5.52015	104.561	3.57445	1.92826	50.4564	15.9299	15.1104	187.615	73.2955	416.399	0.199258	1222.43	0.237856	9.89455	0.415774	79.2201	68.7837	46.8724	134.599	3.43678	1.74324	10.0679	335.244	12.4039	8985.8	795.355	271.67	0.310333	10.1882	174.574
0.153125	0.0675667	0.0024073	1062.92	27.0268	49.0093	54.7591	8.11676	1027.03	65.0775	0.775942	15.1598	103.201	1017.2	0.746314	44.9909	552.374	1551.98	85.9209	3435.95	7.7145	88.2881	7.13109	1.98782	42.073	15.9582	15.3118	185.165	98.7113	675.556	0.16996	1032.69	0.270179	9.65935	0.582186	70.6068	82.3988	51.7159	142.671	3.99494	2.04445	9.48301	226.475	14.4568	7286.72	877.89	302.031	0.349083	16.0907	121.777
0.154167	0.0729324	0.00280336	1347	26.8172	49.5967	45.395	9.7703	1093.94	63.7451	1.16809	11.3781	83.3991	1298.39	0.852176	43.4944	549.119	1547.87	60.3931	2517.59	9.55531	80.8538	7.72368	1.32503	25.3837	19.1158	24.5557	168.696	89.6874	771.773	0.232334	1455.97	0.271481	10.9352	0.328719	88.8875	80.9197	33.3496	177.261	5.57339	2.34877	10.1506	248.987	10.3826	6839.06	980.401	208.262	0.309003	15.8835	147.306
0.155208	0.0785875	0.00296376	1293.62	29.0095	61.5737	46.0405	7.12781	887.01	61.5314	1.17245	11.4713	191.297	1626.31	1.12167	31.011	447.055	1938.16	73.1384	2962.87	8.32181	84.705	8.85259	1.35949	28.4138	17.0001	26.1513	207.356	81.4698	781.904	0.188453	1769.32	0.32702	14.4639	0.29809	67.2851	103.505	36.3287	153.38	6.61489	2.67707	12.7469	217.824	13.0088	6137.35	1713.78	219.293	0.218697	14.6373	213.316
0.15625	0.12044	0.00269611	1429.07	32.8017	48.4945	35.2946	4.83649	1260.1	90.8663	1.16871	8.59622	199.976	1144.79	0.910776	36.6258	640.739	2340.17	110.993	2748.17	7.63115	54.6517	8.35598	1.50659	21.7782	20.5418	19.3645	223.006	81.799	1036.99	0.231883	2422.43	0.348471	18.2634	0.327773	47.9292	166.549	46.5439	148.323	5.50989	2.59456	9.28648	258.468	13.4269	6383.41	1741.69	257.799	0.243343	12.8844	256.253
0.157292	0.0947821	0.0029489	1389.2	37.5867	53.6729	37.471	6.37105	1252.55	117.414	1.98218	6.18167	235.69	1681.03	0.858704	27.7788	748.859	2885.08	112.936	2654.65	8.28085	59.7682	11.0789	1.7042	20.9846	13.9122	17.7048	321.258	73.2368	1091.92	0.14939	2090.34	0.271661	21.7912	0.341781	42.4933	179.755	39.3333	153.503	6.86955	2.49048	11.7754	266.692	11.1885	7262.09	1757.84	223.059	0.223734	10.7828	267.481
0.158333	0.104535	0.00335945	1067.9	58.2741	55.8393	39.3849	6.47051	1339.97	99.5209	1.61622	6.56703	237.232	2254.17	0.988462	21.4026	684.606	4404.16	142.565	3185.56	10.2857	70.0018	15.1125	2.0472	21.1728	11.9573	25.5976	234.903	47.4906	1961.06	0.124662	1821.84	0.433567	27.0485	0.334592	51.9207	132.856	33.0908	135.722	6.39732	1.92484	9.74977	362.618	10.6762	6828.09	1802.24	261.879	0.281132	11.8212	259.665
0.159375	0.163896	0.00377571	1305.26	54.5536	62.2956	49.7555	5.87743	1289.07	88.9881	1.40844	6.84406	294.44	1736.66	0.637918	17.6987	1131.41	4202.21	206.703	3004.5	10.2246	62.8082	12.5274	1.93761	20.3282	11.4658	27.1892	194.648	69.1719	2328.11	0.225851	1882.81	0.626266	31.7897	0.237155	66.0809	114.765	35.3133	96.4455	6.20118	1.31827	12.811	335.729	10.7484	7613.07	1897.56	363.464	0.424098	9.45931	342.192
0.160417	0.204348	0.00316487	1946.54	47.0387	59.1148	60.1225	5.91296	1341.29	106.643	1.41864	7.40719	266.159	1688.64	0.726993	21.8453	1032.26	7713.77	152.086	4601.41	15.1342	61.4894	11.1856	3.45863	19.263	13.511	25.3551	176.107	68.2862	3072.55	0.239834	2164.05	0.662709	37.5873	0.19753	72.1707	91.364	29.8637	92.1217	7.25185	0.917725	10.7296	271.856	18.0028	8795.48	2210.26	351.131	0.457256	9.46255	415.511
0.161458	0.167321	0.00432943	1669.7	33.6735	48.4321	85.5493	4.22721	1249.2	104.22	1.41317	12.2682	295.657	1668.7	0.636295	20.4039	1376.86	5248.64	146.044	4795.65	23.3807	67.2793	12.4665	2.97467	21.5539	19.3035	26.8111	308.462	69.2041	3307.24	0.223738	2215.6	0.8729	36.5425	0.234461	90.2099	114.547	25.1712	66.0762	5.87888	0.888296	8.04414	259.107	19.9279	9171.17	2633.06	275.031	0.408419	10.5707	416.741
0.1625	0.188191	0.00371376	1695.01	33.8752	45.3532	137.025	3.96722	949.801	149.587	1.08521	15.201	222.333	1644.06	0.72582	15.5839	1886.89	5399.38	171.04	3027.33	37.6934	80.6428	10.9311	3.43515	26.9228	19.5976	33.2568	374.417	92.6263	3947.75	0.216802	2559.94	1.23743	43.7467	0.215652	78.7125	115.392	20.3199	111.707	6.4065	0.885125	10.1826	252.765	18.7238	13756.3	3329.85	303.71	0.488706	12.7862	323.754
0.163542	0.187792	0.00423109	1787.07	35.8438	28.4218	132.425	3.78011	1043.19	174.759	1.865	17.0016	180.649	1419.98	0.903725	17.5769	1933.58	4390.12	187.096	1646.18	30.2667	103.092	11.0958	3.55223	24.0423	18.0418	25.9039	418.816	74.9605	2451.54	0.222083	3152	1.38666	58.817	0.296571	88.6562	125.611	17.5272	90.5148	5.75995	0.6553	15.4612	241.567	18.1976	15257.1	4163.81	367.546	0.456967	12.628	393.243
0.164583	0.129754	0.00472472	1571.2	34.0179	21.4127	100.422	3.41346	1167	143.578	1.85592	25.5533	170.169	1788.67	1.29099	18.2039	1520.2	4473.31	193.498	1272.55	32.4367	98.5611	12.867	3.08495	20.8938	24.9621	26.4899	361.983	97.0123	2667.53	0.200733	4155.49	1.62819	53.6631	0.341555	86.6715	95.0193	19.495	106.692	6.15269	0.942407	11.0678	200.58	17.3807	15696.3	4402.05	370.1	0.534843	11.9484	479.632
0.165625	0.0998047	0.00432912	1250.8	37.9429	23.0887	119.799	3.57056	913.507	270.851	1.78475	39.5176	168.819	1694.08	0.738566	22.6516	1498.23	6031.01	207.341	1371.02	21.0632	99.4277	10.9009	3.77927	29.2281	21.7513	30.9891	383.247	100.047	1970.95	0.159412	2953.43	1.57158	59.2293	0.456762	83.967	98.3287	20.9396	121.639	5.7658	1.51306	18.472	215.608	13.6294	11809.2	3766.21	457.479	0.609651	12.616	694.239
0.166667	0.180478	0.00348403	1208.07	31.1892	25.8485	113.385	2.90267	1280.24	243.128	1.50219	43.9012	140.756	1714.56	0.733406	17.3835	1826.99	7211.99	209.384	1416.54	15.3757	67.8264	12.0373	4.66731	28.7971	23.2084	33.3367	423.211	93.3571	1652.67	0.136807	3542.09	1.448	62.7668	0.495404	108.66	106.936	25.2741	147.199	4.93615	1.47882	16.4025	185.502	18.9818	15103.7	4363.48	620.914	0.65052	16.7212	523.932
0.167708	0.223363	0.00321425	1229.88	26.5963	29.8638	85.0687	2.90969	1524.21	320.344	1.21219	36.0237	89.658	2168.12	0.918641	20.6719	1003.78	4065.87	179.013	1755.22	28.128	116.904	8.10851	4.62024	33.1172	24.5805	31.8012	385.069	106.167	2143.27	0.160648	4026.09	1.8007	55.5706	0.636761	91.9281	83.2552	17.3517	151.71	7.73727	1.63018	14.5447	189.195	23.4117	13116.1	2852.24	767.536	0.652076	14.9269	648.562
0.16875	0.180713	0.00375715	1116.17	30.984	31.3798	92.395	2.444	2332	241.081	1.87309	43.0277	114.875	1417.51	0.80144	22.7476	973.197	3533.8	131.316	1903.01	22.5807	102.067	7.86861	4.82392	45.8069	21.7611	40.5571	267.25	68.7844	1508.53	0.202573	3749.36	2.19851	58.6838	0.679883	77.599	79.0342	22.1794	135.015	7.37323	1.50447	13.0772	151.421	19.9104	16398.2	3338.43	439.106	0.590171	15.4129	637.722
0.169792	0.231259	0.00515587	958.462	38.3067	32.2794	104.469	1.98389	2524.53	305.263	1.96265	43.8564	86.589	1457.17	0.991856	17.6439	1183.88	4204.97	105.883	2193.8	20.0768	100.103	6.52468	4.26438	42.289	35.9327	43.0232	297.166	70.301	1328.52	0.193408	3928.49	2.44774	50.9877	0.645374	85.2785	94.2408	18.9175	83.7583	8.07222	1.77237	15.8462	163.67	23.1134	18413	4532.79	398.73	0.75786	17.0172	479.574
0.170833	0.212167	0.00570257	1481.94	30.7676	39.4565	114.361	1.55559	2127.74	313.903	2.14919	41.8722	92.4863	1846.06	1.00216	17.0518	1200.82	7172.78	105.785	2599.7	21.3525	101.158	5.92781	4.1166	39.18	36.5707	49.5393	292.616	75.1462	1005.9	0.189216	5175.38	2.81536	56.1885	0.543472	86.9046	114.06	13.8234	63.7217	6.46991	1.68916	15.6693	186.982	32.586	17429.7	4552.93	468.712	0.600058	21.7875	411.356
0.171875	0.230422	0.00751791	1294.92	33.0714	32.9295	122.265	1.78409	2018.17	214.738	2.5532	41.6254	75.6707	1813.41	0.830815	17.5774	1238.19	6380.43	112.295	2859.34	11.9539	143.085	5.97093	4.09904	42.46	47.7171	40.9567	369.636	51.1738	837.278	0.176802	4689.65	2.45987	43.4366	0.713094	92.0915	58.7318	13.9089	34.4456	5.51122	1.64184	17.2358	161.089	33.985	17092.7	4197.43	506.221	0.513038	25.6078	319.608
0.172917	0.12159	0.0103918	1575.02	36.0736	32.1555	92.4966	2.32507	2613.52	308.071	2.45538	44.2737	132.018	1493.87	0.693063	22.5937	1237.78	6995.71	121.07	2702.71	12.2938	122.305	4.83031	3.36549	49.0732	44.1397	42.8154	268.959	52.3233	918.1	0.148052	6065.77	1.96861	40.2068	1.03505	136.534	49.3895	13.086	36.2189	4.51084	1.39898	19.7458	226.34	26.6231	14167.1	5058.16	413.538	0.56342	29.1962	332.149
0.173958	0.131762	0.0147737	1021.82	31.6866	32.6983	75.0485	2.5451	2497.86	285.613	2.31052	47.1596	124.728	1303.43	1.00288	30.1711	1223.59	3913.79	137.293	2183.61	10.4909	142.508	4.0627	4.76168	48.811	44.438	31.0148	271.603	46.0879	978.116	0.130752	7246.1	1.93821	51.7515	0.869208	140.001	41.1158	15.3251	38.0013	5.80641	1.64311	35.6573	172.914	33.2346	16065.5	6306.86	604.864	0.447937	18.0537	464.539
0.175	0.134879	0.0148637	935.727	24.2108	30.1185	94.7307	2.42932	2574.31	363.196	2.47735	46.5069	110.009	1045.72	1.02457	43.3972	1588.52	3503.14	110.779	3788.01	13.4712	146.446	6.84796	6.32557	30.4597	65.3673	25.8321	235.049	36.1612	865.774	0.0810715	8066.63	1.97381	50.8658	0.872495	127.471	57.0816	17.634	41.8641	7.12596	2.294	27.758	177.369	31.109	17711.9	5868.24	622.23	0.426841	18.6261	420.149
0.176042	0.191852	0.0109348	917.688	19.2591	27.9838	110.85	1.91025	2942.16	216.523	2.48187	65.2164	142.945	964.019	1.24265	48.8487	2256.97	4563.18	136.198	5001.87	14.8157	160.983	6.71065	8.22698	39.2996	86.5483	32.5422	451.092	40.963	861.32	0.0708301	5887.92	1.30234	46.2474	0.894016	103.487	76.9924	20.0196	44.3635	5.15429	2.63132	25.563	167.387	30.9286	23073.2	5447.14	689.904	0.381172	23.0019	458.527
0.177083	0.286096	0.00919849	879.978	15.7816	26.4689	71.3167	1.58549	3182.52	217.638	2.22431	50.4985	139.838	1235.89	1.55369	37.7269	2126.15	5959.74	164.792	5266.83	11.4568	222.056	6.22596	14.6192	30.4516	79.0469	28.8296	588.87	51.6175	985.629	0.0454042	8432.88	1.00252	56.3959	1.00488	105.773	118.167	26.3458	60.3837	3.66222	2.53462	24.6339	179.359	23.9764	21000.1	6519.33	759.653	0.497019	22.6323	676.806
0.178125	0.294505	0.00960166	748.673	12.7034	19.3811	63.4206	1.446	2835.32	258.828	2.02495	53.676	154.788	1506.45	1.63419	55.8081	1938.67	4179.24	145.839	5367.25	8.22457	208.488	8.41253	11.8805	41.662	56.291	30.4525	481.693	70.2715	746.768	0.0532478	7193.67	1.35969	42.1438	1.00916	96.4722	89.6236	24.3304	71.4652	5.4678	1.90508	26.1713	220.566	33.4742	20111.3	5759.29	1112.1	0.273435	32.2919	598.632
0.179167	0.373267	0.0072561	1066.57	15.1662	16.5862	71.1581	1.14327	2751.98	270.986	2.04858	61.2327	145.141	1692.77	1.74616	48.6125	2049.9	4045.27	162.225	4680.88	8.7178	231.48	9.51417	9.90038	58.8062	68.329	34.5833	469.829	64.6911	892.377	0.0761051	7157.37	1.32829	48.9593	0.951371	112.453	77.5553	25.0465	62.6902	6.46827	1.77279	29.2806	217.711	33.4623	20468.3	4050.1	1304.31	0.316528	29.0045	559.3
0.180208	0.340227	0.00603429	796.227	15.9285	12.5436	57.9839	1.30402	2431.12	294.617	2.00045	84.7764	166.812	1690.33	1.47214	34.7927	1951.37	4371.09	181.953	3742.02	8.95934	202.56	7.59217	14.265	82.014	74.0683	42.7058	506.868	80.687	1130.73	0.0660606	8531.42	1.40198	61.4358	1.33862	132.347	79.4735	30.1266	88.2065	8.09726	1.5538	23.6619	271.041	32.7431	20672.7	2742.82	1597.3	0.316624	32.8856	530.46
0.18125	0.465158	0.00582315	1029.65	15.8971	11.9912	58.7867	1.17389	2842.4	262.637	1.77144	71.7857	114.319	1476.25	1.83644	31.9992	1851.44	4160.76	188.856	5999.68	10.4917	216.642	9.23565	16.6842	100.506	124.453	38.4495	658.299	66.9566	1402.83	0.0698299	9787.68	1.06355	74.0629	1.99902	145.064	48.2453	30.2997	110.902	8.35758	2.20235	26.9948	249.912	24.8194	24105.2	3178.65	1191.66	0.356767	30.36	641.765
0.182292	0.373763	0.0041931	1375.84	10.9365	12.7941	64.314	1.0441	2281.66	320.997	1.69172	86.4071	115.469	1521.86	2.8485	35.8203	1751.16	4291.36	220.067	6026.91	15.9955	181.346	5.17734	18.4354	72.9039	161.721	25.3564	683.124	61.6128	1486.01	0.0679104	10582.7	0.950334	85.7837	1.70855	200.612	61.9314	21.6905	94.9126	8.55128	2.39665	50.3215	234.653	19.2729	25808.7	2903.89	921.045	0.452808	43.8679	533.313
0.183333	0.454549	0.00509666	1714.02	17.5773	19.3422	79.1026	0.993839	2687.18	239.028	1.12783	101.285	131.322	1583.88	3.3157	30.8468	1578.41	4808.55	212.797	7101.27	13.346	208.218	6.62867	20.4212	49.7087	197.079	33.8465	946.876	68.8949	1452.64	0.0589435	13556.1	0.93925	95.1165	1.97072	231.655	63.6681	31.0483	124.608	8.3637	2.77904	50.2161	186.806	19.3738	19800.7	5137.55	808.053	0.532007	41.6236	646.295
0.184375	0.348251	0.00550027	2334.16	24.3496	15.266	66.9834	0.996927	1498.11	181.729	1.09637	126.704	127.42	1482.59	2.60391	26.4741	1118.89	5837.86	170.514	5728.2	21.1125	211.488	4.46804	21.2458	59.1799	259.814	45.2011	963.191	52.7447	1308.9	0.0524339	11935.9	1.11766	92.4621	2.98475	303.973	94.2533	31.9764	66.8741	11.6204	2.48353	80.7703	271.756	21.1908	26885.7	4376.48	730.084	1.00432	44.6459	560.769
0.185417	0.415999	0.00724456	1973.42	36.0505	17.4057	45.7665	0.985243	1366.37	179.541	1.0936	145.358	108.649	1901.25	2.25174	24.5238	797.416	4480.48	232.03	5016.82	25.322	220.559	3.06609	34.2063	39.1259	241.814	49.3189	670.79	41.274	2119.92	0.0517925	13715.9	1.189	69.0527	3.2178	343.38	113.188	30.4273	56.1512	10.7341	2.36663	79.4777	366.393	19.9499	22584.2	3606.59	910.327	0.728787	46.4383	454.896
0.186458	0.428718	0.00981855	1506.08	32.7686	21.0568	53.6266	0.905144	1485.78	153.584	0.944387	183.885	82.41	2792.35	2.81673	23.9603	853.125	4594.15	202.078	4476.67	28.2297	261.132	3.17227	45.0281	33.2869	270.088	49.9204	626.18	49.9423	2244.66	0.049131	13832.5	1.17505	71.8759	3.30169	328.219	85.5374	33.2888	58.131	14.3515	3.1426	83.2563	406.467	25.212	25835.1	3855.83	726.776	0.806882	42.0706	564.944
0.1875	0.308997	0.0100293	1401.15	51.5109	28.1023	68.5568	0.944232	1534.83	124.685	0.742331	192.513	104.77	3028.54	3.08072	27.7204	746.148	4438.02	255.453	5740.89	34.6776	255.649	3.48725	47.7188	29.6186	307.241	44.5171	501.585	50.9943	2321.02	0.0678188	17623.6	1.52803	65.7005	3.42803	487.835	71.0363	23.2749	53.3091	14.6948	2.24895	83.8639	417.938	30.8963	25148.4	5215.62	685.266	0.762699	31.7807	510.02
0.188542	0.24046	0.00942095	1485.62	54.3224	19.4401	64.9495	0.837511	1175.17	100.597	0.760054	137.749	83.1727	3207.5	3.86035	26.9164	1011.52	3608.65	349.844	4828.92	32.5699	232.909	4.75152	69.7388	26.2647	371.727	38.7135	574.066	66.668	2131.23	0.120871	13217.2	1.52893	66.0511	2.6448	560.273	69.6018	37.065	58.7776	12.9839	2.77348	59.4931	581.304	30.2075	20524.4	5244.19	416.68	0.740822	46.8703	569.828
0.189583	0.26791	0.00846527	1114.94	43.0331	18.9279	58.552	0.789359	1241.56	83.0115	0.943681	118.513	69.5086	3675.57	4.55869	26.858	864.476	4506.11	588.423	4533.21	19.7944	161.266	5.9587	76.1622	27.0917	475.059	54.5484	631.222	65.461	2194.87	0.159221	15127.3	1.43681	51.2182	2.89706	507.065	81.4161	54.7073	41.1681	14.2433	3.9027	57.5622	619.974	38.1795	20294.8	6369.93	288.046	0.646473	44.5316	998.595
0.190625	0.217606	0.0111056	842.516	36.9884	11.9832	75.9142	0.689327	1290.18	49.1234	0.730973	110.496	58.0054	3306.4	4.73721	26.0486	756.161	2426.08	435.079	4270.02	19.5085	176.239	4.972	68.7199	25.8602	641.154	48.746	469.176	82.9883	2409.59	0.155109	12912.9	2.27181	36.0622	2.6533	512.279	107.321	50.2844	42.0807	11.41	5.94085	45.3129	579.991	34.2617	16850.5	7638.6	377.488	0.69942	53.7513	993.472
0.191667	0.238639	0.0100868	635.108	51.7696	10.5557	58.4635	0.913119	1264.93	45.6148	0.5777	135.356	74.3606	4222.72	5.84581	31.8463	754.841	2722.22	652.129	3664.52	19.5719	242.814	6.44379	96.062	20.132	684.27	59.7809	587.573	62.7042	2205.05	0.184041	11141.1	2.32629	35.7595	2.73893	297.915	79.8351	64.9865	36.8326	10.9233	6.39835	43.0697	672.603	35.3407	15740.7	6525.13	383.658	0.678236	48.7973	1058.28
0.192708	0.212262	0.00898331	692.122	61.5408	10.1614	74.5195	0.865256	1474.22	44.5887	0.431292	141.535	88.6656	5222.04	7.08371	47.4726	700.531	2384.56	461.689	5660.21	22.3837	229.103	7.05165	106.149	16.4265	607.49	35.6955	615.016	67.1709	1953.34	0.164577	13378.3	3.29832	46.967	2.41728	186.03	64.1978	64.5134	47.425	14.9918	5.41625	41.725	892.819	42.178	11442.6	5268.12	320.307	0.743513	70.6967	1516.49
0.19375	0.206908	0.0112428	806.465	51.5149	14.728	57.1867	1.46949	1940.32	46.6475	0.410001	177.288	108.298	4633.15	8.44622	60.9355	659.536	1871.59	461.214	6916.81	24.324	259.608	5.08806	99.8237	16.5769	629.624	46.7454	680.555	82.413	2331.04	0.177137	9221.24	4.71873	56.7047	2.71392	242.004	82.1069	63.3834	77.8823	16.0923	6.21911	46.6725	1017.43	49.9591	9934.6	4881.38	250.525	0.926409	63.0368	1474.04
0.194792	0.210009	0.0112683	718.413	45.3706	9.74263	47.1748	1.40537	1543.02	34.5331	0.397875	207.393	115.697	3969.82	9.85032	72.893	634.756	2507.81	589.953	4307.25	24.7004	252.219	8.27545	70.0598	21.2168	775.179	48.6609	614.466	100.466	1986.1	0.174264	8259.12	4.98363	53.2906	2.42203	198.069	67.8985	70.2304	63.2493	22.074	5.69434	40.7682	740.283	31.8615	8294.62	4688.88	346.276	0.870946	91.0327	1334.87
0.195833	0.243673	0.0125083	1058.25	32.1545	14.6942	43.8268	2.23648	2001.81	30.0552	0.325011	297.801	87.2125	3661.73	10.467	72.476	536.942	2841.6	645.087	4939.14	19.9094	304.909	10.2585	70.6699	19.2669	1038.61	41.3345	658.584	106.565	1667.72	0.22084	8822.51	2.98218	50.533	1.97583	224.126	80.5828	76.2396	52.8524	21.3975	6.49009	40.0417	945.4	29.572	6588.92	4055.14	298.933	0.65229	80.9379	1273.14
0.196875	0.302521	0.00934723	959.473	30.8075	9.56152	30.1571	1.96033	1555.14	27.2036	0.348419	273.833	77.6809	3190.6	14.6766	69.2106	419.897	1967.15	678.933	4123.33	18.2078	428.348	12.068	67.8566	20.2768	1032.22	43.1008	590.332	73.9953	1801.82	0.28938	8098.4	2.9674	46.0981	1.91214	218.917	74.0462	82.8948	51.429	22.5702	5.4696	38.5876	590.344	40.7921	6651.03	4443.04	410.085	0.527638	96.8935	1191.41
0.197917	0.283501	0.00747396	718.409	30.5492	8.13033	18.8357	1.45206	1692.22	38.6042	0.387234	554.702	62.6622	4131.26	8.5145	81.7666	386.246	1612.01	709.345	4177.24	26.1263	493.897	12.4154	72.3205	17.0536	962.311	62.1511	445.548	122.485	2071.75	0.268815	8574.74	2.2549	42.1732	1.46233	224.824	51.9866	101.444	56.8839	20.0312	6.63044	34.45	882.873	40.6999	7354.85	5346.42	699.284	0.439799	125.862	1070.47
0.198958	0.239798	0.00530398	575.397	24.6861	10.5378	10.6657	1.11552	1782.88	37.088	0.577983	646.601	81.0188	3693.62	9.54691	56.9625	286.002	2161.34	952.983	3354.6	30.2641	528.602	6.3109	53.9479	14.6528	900.029	72.7253	571.844	122.131	2021.67	0.482591	10108.8	2.26037	60.6322	1.62147	206.457	31.8104	106.603	56.7098	26.3139	4.76584	33.0427	759.305	41.2409	6656.56	9984.4	915.16	0.524296	119.647	1304.75
0.2	0.225436	0.00606356	539.877	16.3665	19.6848	15.7144	0.884223	1213.78	30.5353	0.448597	638.888	95.2405	5359.73	10.4132	45.5909	324.753	1689.25	959.286	2862.95	29.6841	477.059	6.7836	62.5265	13.976	1005.94	71.5145	545.662	133.735	2613.3	0.569604	9763.39	2.06144	64.9703	1.9448	185.68	29.6376	127.401	78.6142	29.2633	3.71154	29.5098	454.615	39.1946	7703.11	8508.75	1248.52	0.359634	157.469	1151.86
0.201042	0.248086	0.00792779	520.562	15.183	22.961	29.9337	0.696148	1646.51	32.2248	0.89452	856.356	98.1359	4646.3	14.5786	47.7987	325.265	2461.64	811.087	4397.07	20.0093	610.381	6.6032	64.0423	15.4543	978.989	58.8855	620.945	120.348	3196.66	0.486808	9718.58	1.65769	53.708	2.16354	126.177	20.8606	177.46	99.6867	34.1752	2.58855	29.5581	413.801	57.5264	5634.42	10387.4	2167.31	0.345274	142.79	1427.85
0.202083	0.303165	0.0100524	668.849	17.7043	22.6051	34.2091	0.780937	1937.95	49.2065	1.03627	1551.72	101.179	5106.49	15.0577	57.2643	336.654	2438.51	517.527	6731.74	15.1597	413.087	4.92103	95.3656	15.6676	1100.19	82.146	894.348	111.712	3544.55	0.657445	12674.7	1.18688	50.3094	2.07302	214.434	21.9863	211.637	93.4116	33.0394	3.07799	32.8036	363.726	51.1311	7471.83	7943.04	2110.35	0.449844	122.149	1707.78
0.203125	0.356649	0.0136994	553.609	14.8009	26.4852	24.6612	0.98656	1581.12	43.2844	1.43064	2003.71	71.2665	5008.94	15.561	66.0193	149.697	1494.78	648.105	5201.79	19.5844	389.033	3.6302	110.161	22.8525	1063.94	66.2121	999.059	178.646	4451.08	0.622523	17019.7	1.49447	40.3245	2.50117	194.648	18.3824	179.624	97.9076	32.5979	3.57047	23.0246	364.686	53.3496	9407.05	9999.92	2529.63	0.486942	171.544	1650.58
0.204167	0.477716	0.0186428	600.45	10.5686	22.9435	24.1616	1.00195	2098.45	68.5544	1.90309	2609.94	66.333	7551.44	16.0562	64.5063	150.158	1926.67	745.813	5830.1	28.0724	277.581	2.81179	128.565	33.2319	726.131	46.3225	1252.19	228.017	5380.96	0.57823	19453.2	1.47302	46.0009	3.19661	155.125	17.1515	232.356	120.857	35.0029	3.93979	19.536	380.825	78.3503	8806.05	10005.5	2734	0.548848	161.895	1118
0.205208	0.487982	0.0272111	454.023	10.3498	22.5699	24.3532	0.994925	2273.3	43.7011	1.58244	1611.85	59.4049	16983.5	16.5696	51.0584	133.525	2442.36	622.579	9235.2	32.15	235.211	3.24616	177.606	41.0666	705.125	41.8506	1581.77	216.446	9185.85	0.532254	15425.5	1.69285	42.9965	3.26455	120.199	18.905	307.426	127.609	29.0896	4.38834	21.7711	361.315	77.5432	9113.75	12569.8	2634.47	0.539696	149.702	1141.74
0.20625	0.52812	0.0239304	360.238	7.98899	12.9589	36.9953	0.834901	2136.19	39.404	1.40304	1348.65	65.1536	22320.6	14.0688	90.865	209.386	1967.35	723.193	10434.5	31.4847	185.69	3.94724	122.328	53.799	640.948	46.1889	1369.01	178.231	12602.2	0.53321	15846.1	1.12756	52.477	2.81487	106.169	20.1278	221.05	109.902	26.1476	7.72471	23.6314	400.52	65.3771	10514.2	12875.2	2779.87	0.463789	126.565	903.782
0.207292	0.481028	0.0273261	488.647	5.59477	14.2075	34.2327	1.10083	1577.7	44.2461	1.4332	1522.15	50.3864	16937.9	12.9779	79.4521	249.418	2624.38	836.558	9975.12	29.9794	255.827	5.50818	102.747	46.7591	738.008	64.629	1414.18	194.023	14834.9	0.506	13907.8	1.25596	56.0447	2.6317	101.059	22.866	230.536	148.595	23.1916	6.33325	26.5269	422.766	91.684	11415.6	11146	2728.08	0.559084	162.595	959.812
0.208333	0.511629	0.0186218	591.419	5.33095	11.8932	24.8528	1.04248	2119.43	34.7779	1.45694	1578.3	46.6314	15042	11.2582	123.254	353.559	2469.96	709.847	11147.2	21.5832	343.929	7.56671	105.26	63.9007	649.577	79.4482	1268.47	191.953	11618.8	0.41183	11502.9	1.38161	48.6964	2.70936	135.203	20.6418	323.468	218.535	34.6944	8.95414	34.2083	431.162	100.027	17168.9	9493.69	1861.69	0.414057	164.854	1337.02
0.209375	0.608348	0.0158639	519.07	8.17121	14.1876	28.8329	0.838787	1689.05	34.9103	2.16457	1247.9	67.2523	17904.3	11.948	142.802	453.361	3034.95	866.504	11212.1	22.4643	351.944	7.62217	89.7319	56.22	576.719	68.4037	1426.33	389.521	9982.06	0.248527	10280.1	1.94948	37.0073	2.75262	127.282	22.3822	392.369	273.771	26.2241	8.06105	35.0785	383.145	141.011	19537.4	12403.5	1064.02	0.63564	173.821	1308.98
0.210417	0.771944	0.017936	581.647	8.53646	14.3815	31.0657	1.07536	1590.47	23.6075	1.90068	1276.49	86.323	16595.7	13.9134	154.851	462.166	2886.49	1145.51	12181.4	22.6336	352.907	7.7009	86.1859	59.9419	778.515	71.492	1640.08	356.473	7353.94	0.220964	7784.22	2.14229	29.9786	2.40492	170.786	36.6985	438.359	287.648	38.0093	8.95521	32.54	366.485	105.833	23273.9	12144.5	1328.54	0.526919	236.694	1918.71
0.211458	0.913094	0.0153997	458.763	6.89122	16.0624	25.0244	0.621279	1227.24	37.273	1.55558	1138.99	95.6963	15685.4	15.9398	151.456	612.788	2738.31	1563.93	8904.54	17.6545	342.887	12.2789	59.5422	67.678	579.825	67.6384	1374.7	381.459	7726.06	0.262713	9323.54	2.79827	38.2007	2.51344	138.929	32.9217	440.12	270.37	28.844	10.6839	39.9808	331.29	96.6706	34053.8	11760.6	1937.95	0.643741	227.494	1737.56
0.2125	0.828368	0.0179004	585.866	6.56673	12.0893	19.4836	0.612466	977.769	30.7444	1.97486	1290.34	78.6347	24428.6	13.6017	154.641	550.339	2833.55	1702.28	8035.63	22.4666	345.957	9.64155	64.5917	64.5817	697.132	50.0802	1548.54	320.437	6529.95	0.282393	8515.36	2.00831	49.0515	2.61498	195.009	33.7033	468.965	274.39	37.3026	9.17047	48.009	366.881	116.138	42992.1	8308.11	1733.24	0.827641	153.905	1752.68
0.213542	0.986621	0.017206	503.581	6.89206	8.29604	16.2127	0.597445	885.82	36.4749	2.0436	1543.35	100.217	29954.7	10.449	143.913	654.748	3918.1	1505.42	11056.1	18.447	328.373	8.09953	78.2837	70.1144	666.821	49.5506	1797.35	342.505	11994.1	0.244285	9409.69	2.39839	53.4655	1.87356	150.511	44.1979	427.477	206.269	26.9026	11.9436	43.5612	376.913	99.0024	37019.3	7316.4	1781.83	0.679948	142.497	1885.99
0.214583	1.15148	0.012419	606.546	7.22079	7.13345	26.0848	0.668417	1119.29	38.1818	2.43813	1848.36	74.0744	23805	9.59277	142.008	892.762	6180.86	1992.03	12566.6	22.9463	360.627	5.70583	117.964	65.9892	620.158	46.7509	2449.62	245.73	11205.5	0.196137	10272.8	2.92778	61.5045	1.80831	207.782	62.6775	440.418	215.388	25.7769	10.9862	45.2889	346.847	65.6044	36752.3	8516.52	1905.13	0.651331	124.474	1995.57
0.215625	1.04312	0.00830835	550.297	11.4676	7.81702	34.252	1.53311	1496.73	50.8256	3.2206	1590.86	83.2657	25082.7	8.53346	172.079	974.197	6807.74	2698.6	11625.6	17.1063	448.526	7.02622	127.807	70.8978	653.645	40.6317	1658.45	328.624	10753.9	0.147992	7281.09	4.26524	48.4847	1.61573	231.246	80.2685	488.683	208.793	17.3315	10.8606	47.3565	397.462	57.1668	27860.8	7430.67	1729.23	0.559508	136.279	3511.07
0.216667	0.684647	0.00880063	439.57	14.4834	5.41278	43.7057	1.25223	1431.68	35.0752	2.83044	1295.45	66.8037	33222.9	7.53399	246.515	1077.06	5750.87	3341.73	9824.78	23.2948	593.514	7.77555	118.187	62.5801	450.757	36.5117	1762.11	518.343	10099.1	0.200737	5415.67	4.7419	42.6183	1.23035	260.334	115.446	874.896	283.12	22.434	7.98814	46.0261	325.429	64.4967	35275.4	10071.9	1836.76	0.717465	133.555	2548.35
0.217708	0.581083	0.00980799	353.741	14.6414	4.70316	41.8826	1.26441	1318.43	32.0491	3.27475	1313.44	53.2596	27105.1	9.8074	281.99	1278.38	5643.77	3271.82	9421.03	22.1626	653.932	9.03643	89.1195	63.5826	455.57	39.3078	2121.4	496.008	5734.63	0.145364	7310.06	4.75444	40.0082	0.879226	280.416	116.831	1596.26	394.984	20.6818	9.75906	33.5549	320.307	55.9071	39109.5	9286.77	2788.07	0.892615	102.237	2704.08
0.21875	0.433346	0.00910005	408.625	18.0752	4.00836	33.3594	1.23233	1279.98	27.9925	3.27686	1419.64	48.5676	25303.6	8.32935	313.539	1433.73	5306.79	3085.8	7565.81	15.7307	658.544	7.64847	142.262	80.7915	521.823	35.3725	2134.57	400.622	6084.12	0.150553	8249.86	6.82478	49.2683	0.69489	424.833	139.673	1696.94	586.093	19.5488	6.79994	47.6644	414.508	61.1948	34765.1	8136.53	3514.45	0.891763	85.3031	2249.14
0.219792	0.378254	0.00951863	402.571	14.7661	6.15171	39.7946	1.39635	1272.55	27.8097	2.90773	1096.45	53.6104	22529.4	6.4053	275.526	1806.4	4916.56	3589.87	6564.68	14.9513	902.579	5.71049	159.681	85.1347	430.76	33.332	1736.01	400.503	4824.06	0.155445	6939.97	8.96467	35.9654	0.84921	442.394	126.332	1845.13	810.486	14.2488	8.6338	40.7371	539.372	76.3977	29472.3	8527.57	2971.61	0.861909	113.521	2291.04
0.220833	0.412215	0.0111625	217.711	21.0273	6.47913	40.5192	1.25852	1028.67	32.7326	2.98189	827.468	47.0504	15099.4	6.18295	284.693	1523.16	5608.5	5082.19	5672.26	20.0412	1392.34	6.02202	125.66	91.7263	449.036	44.0258	2216.78	308.931	5615.59	0.137108	8132.61	8.80214	27.9333	0.855051	405.803	152.089	1151.97	852.563	11.1682	10.6364	31.4309	413.274	92.2188	25519.8	11620.8	4611.56	0.887091	125.825	2245.99
0.221875	0.523241	0.0131502	253.315	18.6247	6.19566	63.3782	1.09893	961.376	42.3821	3.416	630.076	27.7617	14439.6	7.69036	327.893	1246.94	4059.23	5443.34	10540.1	16.9726	1371.82	5.78677	98.2956	59.518	481.455	43.0751	1865.54	431.919	5576.29	0.127059	6518.82	7.45042	28.4383	1.17651	415.811	120.508	2207.56	668.555	12.4493	10.8885	28.6931	341.414	119.483	27038.4	15475.1	4200.54	0.619924	109.722	2146.49
0.222917	0.561462	0.0116505	176.195	13.8937	4.58128	71.7525	1.24567	632.009	53.9535	4.14808	819.755	31.5116	9725.07	6.09046	278.481	881.63	5000.82	3451.36	14203.8	10.2242	1687.74	7.92596	133.515	72.8777	319.884	63.6294	2258.98	535.361	4296.16	0.132317	7051.57	7.13767	22.9147	1.33009	488.838	110.144	2315.12	671.207	9.96624	6.70183	26.8622	314.132	146.411	33797.1	19138.9	3753.45	0.890044	85.2932	1742.07
0.223958	0.778244	0.010925	158.915	13.8399	6.38141	87.0886	1.15781	758.771	50.9969	4.49439	609.054	40.5555	8681.17	4.92569	289.133	871.277	6891.38	3955.24	15849.2	9.28039	1564.73	7.92124	129.991	86.0445	526.127	56.8708	3824.07	801.566	5648.69	0.16227	6473.7	7.11176	23.4315	1.74391	459.728	100.238	2879.72	886.177	13.1882	5.79515	21.8748	332.59	141.574	33974.2	11348.7	4556.29	0.837319	73.4434	2168.65
0.225	0.631387	0.0126689	148.062	12.9825	4.44343	127.006	1.06791	792.621	51.5729	6.43653	639.25	26.3067	9766.03	5.83186	330.77	791.967	8874.8	4078.76	16149.7	13.5082	1920.26	8.28763	123.397	89.865	407.553	59.0322	2090.02	972.243	4514.76	0.16192	6976.31	9.49293	35.4006	1.93174	446.202	85.996	1888.82	952.8	14.4463	5.78557	29.098	405.931	118.81	39796.2	12414.3	4469.37	1.00228	54.7956	2035.02
0.226042	0.598155	0.0112066	186.49	11.0875	5.11472	116.247	1.10889	827.662	78.1252	6.3204	657.006	21.702	8626.04	5.56318	310.547	674.337	7446.07	5249.67	12808	10.2293	1876.77	12.3849	103.976	69.4721	414.174	58.1119	2813.02	868.195	3681.27	0.145151	5806.18	11.2231	32.4636	2.2557	577.644	99.5967	2045.63	951.641	12.0117	8.02024	31.6384	340.493	175.653	44375.5	13543.4	4881.01	0.834442	78.4401	2367.28
0.227083	0.951086	0.0113828	131.164	16.7246	5.36158	120.989	0.783468	739.268	71.3542	4.47891	727.846	16.9061	8789.4	3.66654	388.199	761.719	5558.76	4178.25	9708.53	15.0076	2180.21	11.312	106.632	71.552	513.595	51.5232	4302.28	617.223	3960.88	0.161562	5077.23	11.1666	33.7308	3.78009	756.937	107.714	2263.76	928.39	11.1876	11.4404	23.3867	341.481	181.741	38515.6	12772	3641.42	0.899686	77.0067	2353.35
0.228125	0.762453	0.0129642	150.674	10.0891	4.3971	123.587	0.712151	529.28	62.5131	5.09387	730.548	15.8852	10550.6	3.05352	391.627	911.941	5012.76	5354.54	11437.7	14.2005	2285.05	10.7743	128.794	63.2497	612.139	81.2257	3647.14	815.031	3116.86	0.197584	6471.73	11.4462	37.4938	2.91224	1035.89	109.34	2100.92	612.674	10.8607	10.5301	29.6484	441.793	224.014	35658.1	16343.6	6151.13	0.904749	99.707	2531.54
0.229167	0.843866	0.0132868	202.538	11.2849	5.48981	152.492	0.519383	409.124	76.9322	5.39435	907.259	14.5074	7976.06	3.23501	431.18	1092.01	5407.28	4330.87	16606.6	11.4443	2735.83	12.1065	133.696	71.3392	460.588	85.9424	2983.66	1293.84	3125.52	0.20996	3949.22	11.4496	22.6025	2.78488	1557.17	107.613	2583.75	476.482	9.04986	12.0505	33.3621	349.178	198.409	46046.1	12699.1	5281.78	0.528939	94.1566	2034.26
0.230208	0.705199	0.0154106	163.221	13.7536	5.23244	148.428	0.709501	342.384	54.2126	6.47539	760.571	15.9331	10106	4.78099	574.275	1026.56	5987.07	4953.76	8870.19	11.2174	2599.27	10.5232	117.503	50.3532	490.849	64.7368	2739.72	825.498	2965.87	0.176175	3221.19	9.20204	19.9877	4.02827	2441.75	134.486	1992.68	532.166	7.45053	13.9199	29.7679	265.407	203.638	38940.5	18440.5	4220.66	0.454122	102.912	1556.3
0.23125	0.496915	0.0119535	140.144	14.7363	2.92351	107.746	0.70207	486.946	71.0439	6.01802	644.925	14.3974	9567.15	4.02494	598.911	895.066	5004.25	7467.22	11815.7	14.6142	2559.67	13.3224	125.36	45.9368	630.472	85.0259	2253.07	606.716	1915.08	0.139432	3005.75	9.13666	25.1164	4.41831	2366.74	213.208	1588.31	398.85	6.37664	12.3247	29.3225	293.206	173.243	30371	15833.8	3114.61	0.418129	88.3165	1410.75
0.232292	0.515199	0.0130251	253.297	21.7028	3.80534	96.778	0.875564	652.442	62.7374	5.59197	478.187	15.1796	9751.82	3.29912	780.329	761.654	4049.57	6924.83	8570.05	13.7799	2817.14	10.1695	132.948	44.08	736.827	82.4118	4404.62	669.691	2797.99	0.150407	3770.77	8.58463	28.0781	4.54495	2017.25	294.573	1732.6	337.171	4.96673	10.8952	25.1684	186.861	133.784	37648	11830	3276.24	0.429508	87.3363	2046.78
0.233333	0.565211	0.0120334	247.266	34.6728	3.16512	87.0122	0.858247	760.965	65.6997	5.85054	612.303	15.6651	5889.96	2.75359	720.793	711.788	3588.17	8821.28	10763.6	15.251	3191.35	12.2719	94.7915	56.0383	763.88	51.8799	5065.79	777.995	2495.18	0.155408	3539.23	7.07021	30.4808	4.54583	1711.36	314.95	1844.81	305.097	8.02949	15.1362	30.8941	225.63	174.458	49079.7	9366.28	2688.02	0.327134	48.2511	2340.19
0.234375	0.621209	0.0103332	294.626	35.5096	3.13673	68.3732	0.755735	536.495	60.6102	6.93289	585.982	15.8546	5482.14	3.68597	748.229	840.616	3402.42	8356.2	9648.27	14.0599	3077.94	11.4136	117.576	93.2908	684.136	51.8367	5595.22	553.072	3002.95	0.186701	3100.65	6.18774	31.0779	5.44259	1332.92	364.291	2731.84	342.018	8.54737	22.9356	44.0736	178.819	212.311	63008	12702.6	2788.99	0.277849	34.6968	2695.85
0.235417	0.593014	0.00790157	337.193	57.907	3.55028	80.0223	0.75036	646.195	50.7253	9.72406	539.502	13.9889	5864.88	2.36224	940.619	880.988	3506.99	11423.1	7317.83	13.2138	2863.79	12.7594	108.164	84.2697	687.418	48.8984	6096.19	556.009	1949.67	0.214909	3396.11	5.17984	50.7415	6.07674	929.096	537.642	3233.25	205.153	9.50198	22.4894	43.0818	134.065	216.624	55165.4	13686.3	3418.66	0.201613	25.5573	2500.35
0.236458	0.654782	0.00960684	398.345	45.4014	2.62953	70.8155	0.597571	695.115	38.728	10.5237	881.565	17.1057	6406.98	2.73563	685.184	1104.18	4982.77	7438.23	11761.3	17.7912	2589.49	15.4406	108.286	73.8425	583.839	50.902	5106.68	763.949	1758.4	0.210656	3710.24	6.079	50.7208	5.02231	1270.14	505.064	4862.85	267.846	9.39304	22.1608	58.2407	163.201	301.457	69060.7	15995.9	3515.31	0.281849	19.422	3452.97
0.2375	0.578982	0.0139951	350.409	38.2351	2.85165	105.676	0.545758	681.657	39.9053	11.0994	1266.08	21.3676	6699.13	1.91284	649.325	1740.37	5072.36	6147.99	15015.5	23.3605	1960.11	11.7887	100.428	64.6545	559.737	58.6939	5821.25	901.437	1949.53	0.24464	4237.2	6.3315	46.3674	4.60891	1352.15	643.048	6601.23	298.756	13.2028	26.121	65.3687	97.1282	298.064	80031.1	17622	2725.41	0.21706	11.5166	2992.71
0.238542	0.561599	0.0194896	344.543	41.8232	3.07553	116.519	0.556622	673.891	40.8045	13.977	980.952	29.4894	5678.45	1.92998	873.547	1794.61	4890.28	7872.12	16823.1	23.8575	1163.76	10.9584	103.84	74.2226	626.903	82.6429	3663.93	784.505	2595.18	0.307437	2748.48	5.14949	48.0752	2.49245	1678.31	585.953	7014.45	334.727	11.857	25.045	107.045	74.5519	427.754	87636.6	20245	3189.6	0.24552	20.1165	2984.21
0.239583	0.791068	0.0212879	320.289	45.2214	3.32413	116.037	0.699585	857.026	33.5241	8.5176	878.198	50.0186	5138.62	2.59617	796.885	1358.58	2839.76	6935.18	16644.1	29.7216	1187.86	12.2585	114.228	97.622	693.444	92.7154	4339.27	740.516	3078.63	0.238361	4915.92	5.6817	44.0915	2.07858	1858.02	469.197	6215.8	346.585	16.5998	26.359	171.453	53.4418	339.213	170780	23076	2232.91	0.207791	21.054	2566.22
0.240625	0.678119	0.0187869	306.158	47.5058	2.58034	89.3695	0.677841	957.376	26.6115	8.08222	1093.82	44.8068	6044.01	2.26121	789.39	1394.89	2362.06	6958.87	26950.6	24.3863	852.994	11.2741	125.947	93.3303	907.417	127.444	4810.69	717.997	4325.29	0.191593	4795.66	6.25441	50.3382	1.92056	2191.24	655.656	6407.72	331.72	18.126	20.2988	253.366	74.4495	285.682	115971	16551.9	3978.39	0.17607	22.9356	1807.33
0.241667	0.492304	0.01602	275.18	47.9543	4.43906	68.0736	0.581925	1330.08	28.348	7.33396	1370.1	55.3942	4478.2	2.52322	582.931	2001.09	1715.13	5360.41	38244	22.2766	1233.49	8.5098	171.304	78.4752	1232.5	141.474	3553.11	824.488	4151.03	0.179743	5416.14	6.42565	50.0636	1.68886	2070.36	721.054	5866.48	449.464	16.8286	19.5783	205.676	91.6241	599.397	142750	25498.7	2866.71	0.113624	16.3026	1950
0.242708	0.547067	0.0117699	236.485	39.5041	3.35846	49.7149	0.660366	986.81	30.0092	8.4325	1767.34	93.4556	3980.81	2.44053	506.659	1443.72	1796.6	7500.98	40105.5	22.6815	1820.87	12.0389	170.623	106.795	1734.23	100.221	2376.65	777.514	3584.2	0.181289	4826.54	6.52739	56.6628	2.60887	2621.38	926.15	6255.58	621.722	13.861	22.9767	316.319	74.7478	607.447	139320	26185.1	2339.32	0.110027	23.9721	1978.36
0.24375	0.658907	0.0102753	200.325	42.5032	4.24288	62.1514	0.956566	557.042	29.325	11.6049	1238.45	93.3392	4341.31	2.14865	411.735	1091.6	2215.79	7102.37	43940.9	34.8802	2356.3	20.8712	193.247	134.291	2426.69	88.7532	1809.37	788.688	3597.68	0.122685	4577.98	5.65072	58.173	2.19083	2827.83	804.27	8538.15	459.534	15.4321	23.3141	456.08	121.097	723.853	150168	14099.3	2637.45	0.0933023	18.3491	2105.34
0.244792	0.783841	0.00750131	143.858	57.2353	3.12573	50.6958	0.770726	701.599	29.5223	8.93027	886.82	91.3325	6620.07	2.12627	489.18	884.833	1698.01	6789.98	45866.5	27.9286	3092.42	21.1139	261.595	116.965	2550.4	118.091	2291.69	818.32	3455.64	0.16338	7487.19	5.36137	41.7009	2.14774	3039.59	694.254	9334.06	514.306	18.8025	24.6381	601.896	135.688	755.156	169195	16219	3009.87	0.0782214	24.6328	2483.95
0.245833	0.583828	0.00706639	140.502	61.5207	3.59973	60.5485	0.952241	619.314	30.9395	12.5704	791.953	109.462	9802.88	2.60861	631.509	1400.45	1627.9	7742.47	47069.5	27.6069	3621.7	26.1685	175.783	91.5676	2966.53	161.701	2737.58	762.049	3942.38	0.159328	9411.97	7.42344	45.87	1.76535	3309.34	723.197	11096.2	500.69	14.1171	20.8705	737.323	192.507	1113.29	171525	15115.1	3384.64	0.0763737	30.7034	2140.06
0.246875	0.581908	0.00797991	110.43	64.6786	4.04663	58.2047	1.2789	716.978	34.4826	8.39305	584.095	123.414	12127.9	2.29041	559.291	1381.94	2115.22	6506.4	54522.3	31.5493	3096.63	41.0589	204.91	72.4629	5021.74	231.154	4264.84	787.251	3328.71	0.129903	10169.5	6.83615	61.5743	2.26742	3454.59	1056.14	11303.6	389.011	16.8554	19.5906	731.116	226.141	1042.53	149563	15680.4	2980.75	0.0874248	25.6156	2245.65
0.247917	0.665694	0.0108813	78.4014	84.7993	6.05712	68.47	1.34793	722.622	24.9067	17.5403	792.346	125.95	16318.5	1.4131	510.62	1842.04	1885.88	6152.04	39478.2	25.8276	4202.41	39.326	251.202	103.331	4117.13	303.295	4499.68	671.001	3102.1	0.109848	9650.09	7.27522	57.4125	2.21244	4322.64	824.666	10224.6	310.896	14.977	16.8148	698.29	266.782	863.702	148945	19314.4	3607.6	0.102186	42.859	3284.72
0.248958	0.583762	0.0107118	44.9728	98.0468	5.43493	52.6537	1.71732	860.152	24.2749	13.5926	702.894	119.464	16500.3	1.37403	451.972	1530.84	1498.71	5559.71	24034.9	17.7069	4202.17	36.8889	168.048	99.1226	5852.64	267.212	6941.38	803.275	3188.7	0.0989355	11648.7	7.45284	98.9951	2.16633	4459.52	998.502	9494.23	262.788	10.789	14.6492	671.292	273.11	1042.36	213659	28180.8	5004.02	0.138032	45.4957	3124.52
0.25	0.539861	0.0103099	41.0108	108.312	9.36591	61.0284	1.76628	647.887	19.6148	11.7902	742.389	120.632	13187.8	1.37874	524.418	1671.21	2924.57	7734.41	34135.3	29.8191	3845.27	26.6245	177.79	96.4199	7035.94	174.312	5558.06	730.644	3193.52	0.0987457	19489.6	6.37653	92.7006	3.57522	5811.59	1030.08	10307.8	282.41	7.27736	12.7182	502.156	406.387	1492.7	266783	20690.1	7983.36	0.125813	59.9788	2659.36
0.251042	0.559681	0.00820718	36.3161	168.205	8.73009	80.7328	1.0135	890.212	15.2723	10.6153	1095.7	116.221	13252.8	1.13699	757.693	1216.58	3211.34	8518.12	23476.7	24.4692	3870.36	22.876	184.596	130.184	7120.9	203.275	6485.84	738.692	5046.39	0.114929	20241.7	8.63967	94.7102	3.35287	5702.11	1288.22	11268.3	203.984	8.55595	18.3386	588.451	287.214	1175.97	285190	22258.1	5710.4	0.129377	60.9522	2536.88
0.252083	0.536912	0.00826353	30.6141	204.176	7.4074	109.433	1.09749	1270.94	13.6441	9.31451	1323.2	107.057	20029.4	1.68683	898.722	815.855	3883.68	10642.3	23967.2	25.6415	3240.59	25.9149	263.974	137.193	7093.6	192.759	5618.43	955.765	5507.93	0.114145	22728.1	7.04819	111.188	3.20494	6656.01	1248.14	12978.8	165.108	9.55356	18.962	632.433	355.472	1180.29	429256	21693.7	4563.53	0.0855173	74.1034	2564.22
0.253125	0.504107	0.0115109	31.7413	175.822	6.75379	110.138	1.14216	1198.17	17.7331	13.5867	1051.83	81.8649	17743.9	1.87793	909.618	734.261	4824.41	8000.76	39747.2	22.4435	2688.87	27.4853	300.033	149.552	11206.6	294.514	5333.47	681.984	6000.77	0.106509	27507.7	5.24153	168.238	2.05565	5060.65	1496.8	10153.8	179.178	9.48332	19.8028	523.251	309.946	1103.72	498314	23463.3	4676.52	0.0668012	82.6865	3130.21
0.254167	0.573933	0.0176064	33.409	125.244	8.22673	157.848	0.768852	916.61	23.4019	10.3112	832.784	69.4166	18124.4	2.29149	1299.81	595.517	4430.97	7681.66	33581.7	25.9569	3559.62	28.7671	425.969	164.118	13868.2	240.794	5685.63	452.704	6613.99	0.0819071	22384.3	7.387	162.498	2.3044	7293.46	1673.51	9553.41	172.475	11.1447	18.4801	462.446	213.581	1130.13	624151	36090	3238.66	0.0540778	146.755	2756.91
0.255208	0.556966	0.0200484	34.5955	112.167	9.39247	172.833	0.917846	796.28	28.3838	12.7508	975.712	71.3459	15159.8	1.49478	2214.41	681.163	6498.63	7581.1	32797.6	24.9398	3476.65	30.317	473.178	173.975	14021.8	241.909	5064.72	565.106	5944.69	0.0957945	25879.2	8.30347	174.497	4.576	6130.71	1549.82	6775.12	158.76	9.56406	23.0519	730.54	271.605	1091.47	560962	29688.1	2553.9	0.0610421	146.983	2350.86
0.25625	0.755942	0.0265471	23.8985	134.153	10.5068	287.905	0.930438	1083.81	34.0721	13.3975	1267.55	71.8926	16262.4	1.47142	1468.88	781.31	5325.23	8344.3	34491.7	25.639	3647.43	29.4213	649.625	221.391	12209.7	235.005	4350.27	601.85	6347.78	0.100179	37396.2	6.10514	215.579	4.34494	7642.17	1278.96	9315.43	160.887	8.13081	20.8057	511.057	356.611	1190.97	556623	28621.3	2611.43	0.068439	142.683	2182.29
0.257292	0.748776	0.0194226	26.853	134.151	10.9758	361.778	0.731155	1204.8	38.5008	13.4118	1224.35	42.3897	20455.8	1.27156	1371.38	734.875	4573.41	9819.9	32402.1	32.5091	3214.89	27.9009	470.981	346.729	11681.8	264.052	4865.9	502.221	7333.95	0.0527597	42793.6	6.30502	235.623	5.03143	9111.53	1169.96	12075.4	198.653	7.59913	25.1507	465.787	463.864	1167.38	684827	24430	3821.27	0.0751481	122.75	2768.43
0.258333	1.14929	0.0194772	35.3138	128.421	10.6665	521.943	0.728034	1312.13	51.6816	16.8765	1366.85	44.7085	23784.5	1.06804	1056.52	686.073	4942.8	8403.73	27788	44.1716	4286.64	27.5455	495.953	318.559	10347.4	288.016	4688.54	529.848	6585.35	0.0585373	54223.6	6.89877	309.705	5.08895	7029.79	1581.79	12789.6	177.442	11.7466	17.6834	328.465	574.926	1081.16	604425	29898.3	4582.61	0.076872	143.4	2474.42
0.259375	0.979857	0.0144938	32.7827	143.653	10.0712	564.573	0.613934	1222.41	45.3434	28.7768	1439.28	61.7085	26689.8	1.03909	1461.86	473.131	4275.02	10390.3	22109.3	46.2464	3389.66	32.4419	582.219	267.685	7324.07	341.126	5281.94	637.531	12386.2	0.0644017	73974.4	6.69203	451.082	5.57362	7722.24	1414.67	14171.6	178.776	9.43207	21.39	433.103	848.732	991.826	908509	39461.1	4220.83	0.0986571	109.525	2041.91
0.260417	0.913097	0.0150962	29.1862	140.844	6.92427	700.513	0.532611	1271.34	46.7325	27.6319	1925.78	60.4546	40022.9	0.981367	1284.83	391.165	4392.34	10755.7	28245.6	57.302	3383.84	32.3899	649.986	316.338	6273.85	290	6756.37	695.156	11779.4	0.0838327	73063.3	9.09616	636.659	5.46498	9255.16	1735.3	12687	198.095	9.9673	15.4867	352.422	913.669	708.059	722672	28388.4	4822.52	0.141878	120.158	1989.4
0.261458	0.821938	0.0153131	40.7839	148.371	4.74168	1126.41	0.677807	870.229	47.5885	36.8685	1591.91	84.1689	38386.6	1.2649	1237.68	500.096	4955.01	12713.7	22106.7	61.2231	3715.6	23.218	536.291	316.919	7288.57	271.401	9535.87	799.553	10279.8	0.09609	75659.1	10.5929	654.044	3.60704	11254.4	1736.17	13707.6	207.43	9.68133	17.2099	372.145	1304.73	819.265	611169	27059.1	4892.12	0.166094	120.629	1390.08
0.2625	0.575899	0.0122593	46.2052	200.26	4.32774	1463.68	0.687458	671.475	46.841	36.853	1679.47	99.3703	47846.4	1.07856	1243.85	413.309	4627.07	9411.75	14367.3	58.3208	3910.15	20.2822	620.02	249.652	5602.6	400.131	11425.4	695.701	11977.5	0.0957789	88705	8.33599	698.895	3.503	12852.5	1104.57	18760.6	238.788	9.17061	20.4018	398.795	1457.96	930.071	533735	22812	4715.37	0.247965	90.4745	1086.63
0.263542	0.657058	0.0142395	42.3166	182.483	3.64569	1915.29	0.660799	567.918	55.6269	37.4984	2141.35	115.611	55304	1.06738	764.269	307.142	4822.56	8582.11	16168.4	60.4275	4957.75	21.875	672.549	240.284	6061.58	432.715	10761.6	1189.36	14505.3	0.0775568	113754	8.22258	943.386	3.32462	10669.2	1340.14	21035.6	261.931	11.4172	24.4688	536.11	1154.06	903.718	766974	27006.9	6039.87	0.312736	105.108	1620.82
0.264583	0.714947	0.0168075	40.5754	254.541	3.97375	1936	0.803416	319.569	55.5814	41.5723	1718.19	150.691	38151.6	1.17845	567.078	442.131	4808.99	8293.17	20881.3	68.8156	6192.91	18.0715	687.281	318.352	8703.8	518.109	9525.82	1196.63	9185.86	0.0828885	172606	8.01992	1174.02	3.30657	9991.46	1483.27	15935.3	342.404	10.9146	16.4595	477.01	945.808	927.756	856896	38632.7	5178.3	0.234267	122.304	1211.22
0.265625	0.995847	0.0150832	28.3166	244.234	3.79073	2550.46	0.586961	327.165	40.9481	38.6242	2908.41	140.061	58979.7	1.61193	556.109	540.714	4858.65	8313.29	27008.1	113.903	5647.43	22.8477	572.069	355.61	9968.3	714.776	6851.38	2049.54	8130.47	0.103817	157078	6.25313	1394.85	3.06589	12352	821.805	21988	307.704	9.91447	16.9034	424.871	1010.56	930.363	917689	32864.2	5608.41	0.223746	98.8324	1159.34
0.266667	0.938541	0.0232177	28.9497	233.817	2.65275	2764.63	0.493999	389.985	31.2061	40.7778	2337.77	109.958	40969.6	2.21025	903.822	607.132	4941.82	6861.45	26660.2	142.339	5793.45	27.6732	442.289	382.228	15162.4	709.166	5376.74	1687.75	11600.8	0.0682117	153366	6.69466	1674.9	3.36502	14050.1	742.408	28115.5	365.61	10.5727	14.4124	601.746	934.512	758.623	683504	27585.2	4422.99	0.19768	112.19	1194.49
0.267708	0.892592	0.0258639	23.4576	299.959	2.62224	3325.2	0.386654	392.206	39.8272	42.1407	2084.3	143.119	76110	1.59921	797.333	528.805	4607.81	9923.76	26322.1	182.497	6991.19	31.7929	415.759	322.919	15303	968.168	4971.49	2034.08	18178.1	0.0505534	192733	5.80362	1261.28	2.60882	15594.1	600.845	25735.3	440.731	11.7469	14.759	538.675	769.248	905.582	727058	37119.1	3239.58	0.263934	129.297	965.483
0.26875	1.45369	0.0256134	22.7882	267.177	2.7756	3455.1	0.26758	376.507	29.1485	44.6155	2921.53	162.798	81711.7	2.55477	819.803	617.823	4217.88	8504.19	26489.3	146.849	7095.59	28.4076	574.64	249.186	14981.9	759.601	3406.51	3162.84	22477.9	0.0618905	172719	5.14586	948.896	2.16191	11602.9	947.719	29991.1	361.12	8.64722	12.3493	517.217	779.023	1094.26	910183	34788.5	3667.92	0.21746	131.275	1426.61
0.269792	1.18957	0.0359375	29.0372	259.483	3.27495	4142.73	0.336786	464.596	36.3159	28.9153	2422.83	197.092	97406.7	2.82728	1004.17	520.109	5129.36	8829.07	23276.6	106.355	10972.9	31.7534	713.375	302.534	20426.9	729.121	3447.3	3547.21	23272.3	0.0770637	211563	7.80169	985.904	1.83094	13382.7	777.624	40041.2	359.203	10.334	10.9662	550.164	532.273	1633.24	1.05302e+06	34474.7	2910.54	0.298434	123.075	1567.64
0.270833	1.47781	0.0239485	24.215	214.042	2.68791	3324.53	0.411181	712.93	31.8007	30.6224	3068.08	207.92	98916.9	3.70353	756.918	627.221	5262.57	5603.3	24367.6	120.76	7278.6	30.5001	850.812	542.591	14584.4	453.311	3213.77	3352.17	18169.5	0.0877108	256458	10.7287	780.001	2.1967	16979.4	775.51	42057.3	232.239	9.10168	11.4543	616.114	590.233	2046.91	996818	30367.1	3004.51	0.208339	185.731	2053.56
0.271875	0.906895	0.02686	20.711	173.883	2.91395	3059.67	0.525796	850.857	38.0884	33.7033	4844.45	343.54	71629.1	5.49551	706.906	596.347	6172.89	5754.01	23116.8	119.011	9497.03	35.6667	1304.82	627.159	21535	370.789	2829.23	3840.26	19161.2	0.0795875	242246	11.5956	712.701	1.7181	16830.7	1355.82	30485.8	320.983	7.31262	19.3147	591.1	578.621	2270.55	1.40356e+06	37855.2	2971.37	0.262364	241.353	1778.26
0.272917	0.80155	0.0272857	25.4792	175.379	3.81543	2952.63	0.496893	1119.88	40.5514	48.2296	4038.23	277.143	49220.4	6.23122	785.656	482.321	8373.2	3112.78	25032.4	109.692	10981.3	39.1889	1106.02	504.598	17405.4	333.946	4489.78	3276.85	17121.6	0.11241	260805	10.7595	750.148	1.96348	16934.2	1583.92	23763.4	331.565	8.87905	16.6519	666.623	750.939	1975.71	1.38473e+06	32516.1	4390.43	0.230086	259.389	1930.47
0.273958	0.535907	0.0297754	32.5944	131.818	3.31919	3054.34	0.503295	961.327	46.2381	67.6512	4856.49	216.147	39168.9	5.98857	919.583	691.914	9308.77	3325.17	24362.5	94.4333	18663.6	28.043	1377.93	356.607	21380.2	325.688	5746.91	2860.42	18762.6	0.127075	190445	13.9911	564.414	1.60422	11059.7	2430.08	35580.2	459.727	9.75044	14.8849	831.54	882.499	1951.88	1.26347e+06	22951.9	5238.02	0.290906	253.093	1770.8
0.275	0.730975	0.0230072	27.8452	87.9332	3.07274	1775.3	0.694535	1097.22	58.7775	41.9388	4760.21	275.688	38506.6	3.68761	898.696	611.927	15789.1	3629.67	18189	111.565	13976.6	37.0114	1201.82	562.47	29635.7	276.705	7839.05	2429.94	14722.8	0.148062	132356	16.3203	386.745	1.71651	7581.95	3350.32	44462.6	545.165	11.1887	15.138	724.031	1162.94	2550.14	1.30114e+06	24263.1	6856.69	0.281327	293.406	1778.5
0.276042	0.460966	0.0213009	24.6594	72.94	3.50388	1904.92	0.65908	995.881	59.4018	46.3967	3316.45	230.789	37128.3	3.40457	694.095	659.286	17952.5	4927.88	19080	71.865	14239.1	56.2436	1101.32	716.154	25488.4	491.167	7265.79	2700.48	15067	0.143206	74458.8	20.9443	419.76	1.39495	5613.57	3937.46	34257.2	613.572	10.0795	16.2792	976.663	1303.11	2171.56	1.3528e+06	28331.7	6035.01	0.316454	252.33	2218.61
0.277083	0.677734	0.0227531	21.4798	73.7061	3.42027	1728.28	0.647976	1089.17	54.39	43.6739	2976.07	248.475	38531.2	3.30613	649.454	790.846	18799.9	4390.85	16582	69.7917	17259.7	50.9146	907.871	763.082	23317.4	505.961	8766.38	1983.8	24015.2	0.203598	66857.3	28.7931	350.024	1.3112	5293	5202.89	35758.3	829.524	8.63053	17.1247	1028.48	1470.89	3011.11	1.47113e+06	23599.6	6834.47	0.429071	242.131	2744.19
0.278125	0.830443	0.0329294	28.0429	52.9413	3.0048	2130	0.600355	1351.14	42.1416	33.6417	3176.57	298.599	37444.7	3.39587	552.155	847.844	13098.2	4443.8	17660.4	61.488	24379.1	38.1198	890.675	564.303	39432.4	570.891	11310.7	2614.69	26853.7	0.201304	101547	38.6972	355.216	1.19082	5502.51	6213.55	37561.5	723.313	7.3484	16.9327	893.422	2056.96	3391.15	1.54494e+06	27709.1	7481.74	0.650987	186.568	2766.52
0.279167	0.768456	0.0253541	34.898	39.4886	2.91485	1944.68	0.886608	1653.41	45.1206	32.719	2145.23	414.981	24455.7	3.53634	591.904	837.169	18313	3618.85	11483.2	49.9411	22237.4	22.1811	770.596	862.154	53599.6	504.943	10419.4	3177.43	20125.8	0.271575	119114	39.9649	414.595	1.048	6724.37	6198.27	38155.9	679.034	6.2591	15.7047	713.577	2361.93	4520.75	1.3878e+06	20027.5	5339.06	0.814734	211.743	4000.56
0.280208	1.05985	0.0181127	33.8693	31.7606	1.93573	2059.26	0.715903	2329.1	56.0396	43.3063	2764.36	489.88	24684.8	4.66815	387.751	1157.81	27554.3	4307.84	10415	63.7718	20263.3	23.0529	1168.03	901.292	90377.1	511.159	11521.9	3876	26057.5	0.30201	154504	43.922	656.005	1.02324	7458.95	6451.32	30288.1	678.276	6.59953	15.9942	612.11	2872.11	4027.3	777196	26393.7	5163.26	0.805482	203.777	5208.98
0.28125	0.892707	0.0147983	38.0338	34.8206	2.78914	2747.18	0.568563	2525.13	55.4225	38.9334	2369.73	521.797	19920.9	3.43116	412.56	1097.84	16096	5073.96	10279	57.9143	20693.4	21.9029	909.773	899.569	131156	465.327	10246.5	3152.93	28666.9	0.219551	153515	42.988	643.31	0.826522	9758.36	7052.93	22040	585.484	7.61229	16.8696	741.601	2665.99	2951.87	896389	27030	4044.63	0.548618	194.968	6155.72
0.282292	0.76153	0.0185243	58.7974	36.6571	2.19046	2846.69	0.677269	2281.12	47.2712	41.4799	2222.12	521.732	15805.8	3.16305	566.81	826.439	16873.6	5954.61	6012.87	52.1009	24391	29.5475	632.059	723.008	254482	425.686	7183.61	3031.23	37796.9	0.215826	141143	55.798	596.256	1.12897	8150.92	8141.49	39084.7	643.17	9.90447	17.3443	570.896	2688.69	4815.8	1.2184e+06	25352.7	4186.81	0.496818	197.799	3315.69
0.283333	0.914149	0.0189691	79.6311	35.8218	1.3846	1756.33	0.91104	3208.27	61.2497	39.5279	1417.06	485.854	14170.9	2.969	695.554	1074.63	23850.6	6027.96	4939.76	41.357	27010.6	39.4184	538.742	922.556	299608	493.646	8086	2553.28	44506.9	0.202405	167018	72.9545	585.564	0.836496	8068.73	6410.75	60088.1	685.201	13.5806	23.2478	590.358	2898.5	5265.1	903117	25293.9	4881.92	0.466966	239.594	3850.45
0.284375	1.0429	0.0216619	108.987	31.172	1.12648	1690.46	1.06858	2536.61	65.1515	37.6193	1378.65	634.87	15571.4	2.24336	840.949	778.573	19060.6	4879.16	7364.41	35.0948	25353	44.688	326.436	1078.31	340867	601.26	9017.03	4076.37	49954.7	0.239869	136501	66.0218	959.677	0.710732	6046.7	7024.45	78953.6	680.798	13.1367	23.0326	646.172	2370.77	5741.96	708204	21457	4664.77	0.425641	239.481	3830.01
0.285417	1.02072	0.0186558	127.932	32.6689	1.06025	1754.59	0.88478	2084.38	70.4114	61.3447	1321.5	680.81	13994	2.57348	1471.43	571.828	24327.5	8739.55	6128.68	42.47	18398	37.397	324.533	963.711	371701	639.533	8601.75	2970.01	53853.8	0.139669	137395	58.947	731.485	1.01472	8130.38	7736.1	88584.8	778.581	14.7506	21.2343	430.696	3431.01	5962.28	723877	29375.7	5224.56	0.446453	267.12	3998.42
0.286458	0.817747	0.0304474	129.281	39.4879	0.693449	1975.56	1.32344	2223.61	96.0646	68.2916	1704.13	705.783	15231.4	4.63295	1750.8	609.809	28012	7769.37	6195.56	29.7561	21478.5	34.7778	258.226	964.237	307793	692.096	9145.36	2954.38	56807.2	0.209151	145444	43.5974	853.895	0.744171	8754.45	6003.88	76390.4	793.339	17.651	25.7015	598.836	3784.93	6904.2	560360	33050.3	6161.48	0.433673	200.146	4133.52
0.2875	0.8904	0.0306988	174.985	45.0134	0.697646	2283.53	1.45708	1816.16	70.1631	98.8375	1617.65	469.995	16483.8	3.31586	1682.82	916.33	27237.4	7240.39	6942.4	30.5254	21208.5	42.5951	374.38	774.231	186993	757.764	8224.1	1991.93	56072.2	0.230776	128733	45.6502	825.759	0.915028	12663.3	7635.86	50625.9	774.602	23.3266	20.4573	690.698	3680.21	7790.96	718949	37324.9	6392.12	0.358871	183.91	3998.37
0.288542	0.76252	0.0352718	138.171	41.5642	0.650647	2928.82	1.75372	1764.87	78.8367	121.891	1150.56	396.632	11684.5	3.38661	1336.72	921.38	26546.6	10216.6	9449.87	43.0848	25350.3	51.2593	449.861	716.344	279120	739.16	8304.2	2162.66	55745.1	0.20435	303651	50.9011	864.29	1.0311	12677.4	6952.67	39189.2	652.061	28.8155	28.2012	684.824	3908.49	9938.55	827058	46878.6	7679.33	0.361679	152.659	3853.13
0.289583	0.673502	0.0345021	200.845	39.2649	0.708052	2661.58	1.52644	2098.14	91.1269	114.79	1040.77	482.922	9933.89	3.93184	1492.31	1003.04	35929.5	7753.07	15879.8	50.1091	31150	74.3616	597.379	1031.41	245367	615.428	9469.57	2208.61	37566.1	0.192008	352435	59.7548	1242.08	1.70218	10324.2	4996.89	35918.1	690.601	34.8291	21.1412	576.866	4997	14624.9	884916	54988.6	6431.59	0.396911	164.988	3873.93
0.290625	0.672444	0.0285325	184.191	37.652	0.696802	2811.02	1.95832	2283.93	71.0973	111.954	1186.46	411.319	8796.14	4.69353	1562.25	888.563	27601.6	12672.4	17206.7	49.1577	42703.9	95.1368	455.546	1207.37	189698	693.743	9290.32	2633.8	40653.7	0.121869	390613	59.7923	1268.74	1.63656	8904.19	5194.81	34928.9	805.49	35.829	18.5943	753.392	3824.17	10300.8	687009	67136.7	8003.5	0.482693	117.613	4066.09
0.291667	0.768623	0.0288914	172.374	34.2093	0.477576	2759.59	1.57004	2058.16	55.6787	119.465	1322.21	438.821	11796.5	6.81751	1327.18	798.225	27989.4	8198.01	16073.2	50.9896	41216.2	104.163	316.775	1676.59	258563	739.988	10158	2964.04	43017.6	0.116717	393123	85.8572	698.02	1.70986	8116.29	6986.66	32004.3	891.75	31.5426	22.7973	611.383	3609.08	11866.8	718590	65255.6	10073.5	0.559254	117.077	4768.63
0.292708	0.77354	0.0278173	150.944	38.8152	0.660816	2616.32	1.64004	2288.01	54.4606	136.843	1181.08	460.039	12830.4	5.80194	1438.64	1015.13	25040.2	11281.9	25309.6	51.0962	53034.7	107.811	422.58	1866.88	357942	829.653	13621.7	3360.66	46335.1	0.113445	375128	85.3616	717.812	1.4144	7935.87	5874.67	29177	1276.5	25.3506	24.1804	514.943	4911.17	17301.3	1.07899e+06	67377	8849.43	0.42406	118.092	4898.14
0.29375	0.714688	0.0243563	101.762	39.6086	0.519817	1971.61	1.85831	2615.66	56.7472	109.254	1205.97	533.476	17916.5	5.28664	1315.74	993.433	27294.9	7209.65	21174.7	38.8759	63806.4	94.5441	382.577	2699.79	303358	1059.31	11081.7	3432.98	58319.6	0.0886367	365818	107.023	631.911	1.33428	10751.5	6788.7	26915.1	1020.74	31.8147	20.2633	690.483	4408.19	18925.4	1.59924e+06	51972.3	11513.7	0.454153	104.328	6172.72
0.294792	0.712967	0.0223483	88.0395	37.7295	0.506626	2149.1	1.67879	2645.61	63.4764	222.638	913.338	423.884	26182.6	6.96317	824.694	1415.56	25818.6	6929.81	25784.2	27.3401	53161.4	90.9659	349.976	3392.67	502689	1195.89	11285.3	4896.58	50846.9	0.0840937	366880	127.309	580.053	1.15699	6754.47	5200.36	23745.9	1343.24	30.6375	18.6422	461.311	3467.41	16609.1	2.23572e+06	68449.6	12137.2	0.565214	64.8522	3785.78
0.295833	0.952716	0.0262136	84.0754	42.1215	0.43197	2500.81	2.20881	2627.44	61.7513	238.393	1489.62	377.139	41450.6	9.67787	995.811	1072.13	27286.7	8395.74	35161.9	21.3866	44358.2	140.79	265.236	4983.29	460829	1218.7	11223.4	7355.46	57653.4	0.126074	420399	111.379	462.28	1.14799	8609.5	3432.02	22959.8	1271.93	30.2444	26.3284	565.207	3739.7	15756.8	2.8628e+06	77496.9	10798.5	0.512104	74.9115	4609.54
0.296875	0.79729	0.0218756	91.2388	44.254	0.36706	2555.79	2.41683	2904.98	114.959	231.555	1919.98	321.783	43648.4	9.53347	1165.91	1234.92	37452.4	10653.8	40053.9	24.6243	51148.3	152.272	291.246	4587.8	582118	1352.25	8654.71	12740.5	40855.8	0.111858	328779	66.5432	560.556	1.00857	8634.88	3191.44	28012.3	1305.06	30.9899	22.6344	460.444	5144.65	12497.6	1.96065e+06	117930	9999.26	0.571912	84.1342	3730.66
0.297917	0.515085	0.0235279	110.581	46.3571	0.353691	2191.99	2.24136	2899.12	100.016	196.886	1585.15	286.723	50323	8.35959	1058.76	1249.09	33343.8	8129.39	50686	30.0008	74931.8	150.876	279.089	5509.84	628552	1445.26	10017.6	12271.6	44073.9	0.0917258	280291	67.8401	401.209	0.855592	6404.48	2827.22	30706.8	971.442	31.1109	26.2786	398.752	9547.05	17664.5	2.40014e+06	129660	10837.9	0.521261	107.977	5792.62
0.298958	0.537692	0.0472509	116.916	53.5384	0.231692	2452.67	2.85027	3809.38	99.3694	149.488	1507.89	227.551	42642.2	7.96492	1762.3	1382.74	39005.7	8600.96	50855.2	25.4539	56977.5	101.652	236.71	6225.54	531146	1263.49	8686.15	8615.17	44056.9	0.103823	475190	53.0713	399.344	0.698608	6977.99	2033.26	47123.3	737.64	39.7275	30.8368	310.605	9683.16	18121.9	2.59336e+06	165544	13491.8	0.517125	92.5748	5648.12
0.3	0.597916	0.052705	107.519	73.7569	0.268771	2318.91	3.48596	4703.35	77.5329	101.65	971.83	167.258	35984.5	8.90774	1410.91	1328.23	48580.4	7909.66	51924.9	33.2657	35556.9	161.666	322.573	5848.67	997435	899.8	8332.13	10886.6	52690.7	0.117227	406171	35.1938	303.673	0.797843	6290.5	3103.49	53310.9	908.536	39.0068	41.2043	343.395	10571.7	20148.8	2.76577e+06	168648	11938	0.472931	105	9008.12
0.301042	0.474969	0.0451498	86.0152	101.825	0.323235	2760.35	2.4813	4520.33	108.495	89.0837	913.786	247.782	34492	9.05303	1293.35	1183.69	43785.9	6625.54	62280.4	29.4435	54793	160.296	298.545	5860.57	855208	1463.47	5726.62	7795.2	68178.7	0.095069	684765	36.1311	343.455	0.761144	4812.6	2587.03	32066.9	1014.21	75.6562	36.9041	454.513	9581.99	22161.8	3.074e+06	166648	14303.5	0.364716	131.998	6915.73
0.302083	0.601283	0.039948	127.002	117.725	0.496595	4190.03	2.76201	4744.46	54.438	132.802	844.51	312.023	50178.5	8.49624	1881.82	1084.04	36333.4	4894.37	50609.3	42.4737	49078.6	121.814	292.397	3182.38	732232	967.244	5647.21	8130.27	60651.6	0.146842	791787	28.8013	441.06	0.593615	4308.79	2311.76	33963.9	958.113	45.7218	28.0503	495.396	11413.5	21375.4	1.76929e+06	200768	15455.5	0.45666	107.087	8857.37
0.303125	0.88997	0.0463875	94.6518	151.598	0.500303	3660.5	4.58059	6084.23	50.1802	131.115	1287.22	214.682	50457.6	7.58993	2190.12	1211.6	58682.8	5166.92	45867.7	61.8054	53728.8	117.041	401.499	2588.88	1.11421e+06	695.739	6182.4	10412.7	66428.5	0.114166	752530	21.4645	495.577	0.548275	4463.03	2195.25	32494.4	1188.48	54.53	37.478	494.415	11379.5	28199.2	1.89258e+06	304275	13804.1	0.41043	86.8043	9915.54
0.304167	0.582198	0.0547799	71.5838	146.88	0.518754	2138.92	5.82716	4148.07	51.1253	124.558	1029.53	279.629	66499.8	7.3612	1885.27	1107.73	52639.1	6157.8	44516.5	52.9344	79168.3	104.855	732.921	2542.78	1.06227e+06	685.276	6986.13	12246.7	82154.6	0.096172	588749	23.2977	578.913	0.519055	6513.5	1857.12	40750.5	1382.32	43.3479	36.993	434.414	14354.7	39193.2	2.84404e+06	448956	11486.1	0.280409	73.9461	11132.8
0.305208	0.605416	0.0501336	63.7986	145.001	0.336578	2615.29	9.62686	2997.4	37.6144	112.467	1080.54	389.055	60149.9	6.32756	1743.58	900.826	45464.3	6177.49	48993.2	47.7634	66172.4	60.6517	890.836	2379.05	981404	681.66	6918.24	12738.1	90626.4	0.134	659462	34.4145	545.019	0.512563	9743.62	1900.06	57586.1	949.323	32.0118	39.7457	362.66	16535.3	27808.3	2.92719e+06	479030	15809.8	0.267674	87.4239	15291.5
0.30625	0.588883	0.0447813	58.0382	152.106	0.472618	3354.27	9.11535	2734.93	33.3756	104.158	1090.33	503.786	51170	6.14273	1849.68	624.206	44401.2	8390.08	36230	41.052	58834.9	54.4539	804.962	3331.02	999555	1040.73	12612.9	17029.6	133081	0.138559	925657	26.0787	570.983	0.468825	10013	1597.1	63111.9	828.746	36.1977	39.8241	306.118	13081.6	24580.9	3.33351e+06	452583	10884.2	0.206085	75.8821	15355
0.307292	0.434985	0.0428158	66.6981	179.979	0.785822	3008.92	14.7317	2691.57	25.4924	97.1903	1051.54	788.102	41191	6.84476	1817.07	1199.99	39578	7455.1	29338.2	41.2926	63132.5	60.5178	861.733	2628.48	980376	1171.38	9989.29	11297.7	175483	0.243735	1.193e+06	19.5918	719.396	0.496571	10734.5	1912.48	56299	792.404	28.9724	36.766	349.6	11393.1	25708.7	2.73197e+06	688731	12742.8	0.183991	83.7299	15511.5
0.308333	0.386367	0.0541282	67.0835	284.964	0.83534	2725.92	19.4236	3236.73	29.5888	90.4884	1056.35	742.165	35690.3	7.62335	2700.1	1081.78	37896.6	6313.25	21659.5	42.6043	70526.7	75.3654	1067	2087.76	692595	1057.91	9713.07	15614.7	163671	0.306503	1.20571e+06	23.0832	723.292	0.88405	11729.1	1280.27	78610.8	1020.25	29.675	56.5421	381.078	10860.1	21371.4	2.35088e+06	562801	10899	0.211477	69.4311	13242.1
0.309375	0.378588	0.0597105	61.3546	353.253	1.16459	2207.39	18.3117	3647.09	29.2969	71.1795	920.03	739.179	26869.6	5.35656	2105.79	813.808	42986.8	9142.64	25816.7	39.9695	91801.7	46.3073	1077.85	1546.71	573866	1845.93	10532.6	15847.7	170188	0.222421	1.53781e+06	22.2306	813.787	0.909365	17303.7	1933.01	83998.9	882.033	24.0205	50.0468	402.599	14696.3	15909.5	2.84203e+06	1.00687e+06	8292.03	0.249433	84.9516	16323.1
0.310417	0.445456	0.0593072	106.115	384.729	1.30225	3363.8	22.4606	3272.81	31.0417	67.4873	1535.36	1058.22	39712.8	4.79978	1971.23	834.604	35327.7	16194.5	21060.8	33.6493	73165.9	52.6058	1000.99	1163.78	503986	1661.02	7787.49	19536.1	231558	0.256316	1.2192e+06	30.4292	718.289	0.839701	11228.2	2748.48	100437	1043.74	32.5865	58.4173	407.943	18463.6	18186.6	3.57004e+06	1.35162e+06	8375.26	0.216101	78.5036	13383.4
0.311458	0.333473	0.0629996	156.213	406.911	1.72355	2800.55	35.7085	3301.63	29.0293	53.324	1058.26	779.434	30704	5.75175	2150.8	938.667	34834.3	15722.8	28528.1	31.6033	58495.3	76.5176	1378.31	1236.13	496528	2246.61	5003.68	22109.5	225604	0.255436	1.63614e+06	27.9585	872.697	0.950588	10221.4	2187.73	143435	1175.64	28.2983	58.1444	520.417	16489.3	26803.1	4.40588e+06	1.40544e+06	6930.61	0.247955	58.6169	12371.6
0.3125	0.402544	0.0540212	109.826	329.118	1.93869	3592.36	46.3831	3508.2	26.0984	48.2862	1072.41	760.302	32451.9	5.07514	2458.16	1231.05	27250.5	13344.3	33066.3	33.8997	47399.9	85.9799	1155.52	1024.53	371232	2189.72	7745.34	21080.2	298143	0.342368	1.91812e+06	39.2669	1104.5	0.999005	16999.8	1706.35	149176	1214.94	34.4692	39.9973	523.891	11264.9	19316	3.42856e+06	1.54758e+06	7544.84	0.222747	53.3842	14750.3
0.313542	0.405132	0.0496313	85.5625	401.149	1.73332	4293.89	57.3601	2731.59	30.1516	53.3965	1220.47	830.932	38704.8	4.04356	2274.98	1500.31	39040.8	15700.6	22911	36.0925	37612.6	79.3082	1484.07	818.088	430696	1780.73	9267.98	25519.1	251996	0.355102	2.9979e+06	36.4187	1507.38	0.785029	19778.7	1889.45	155713	1132.55	32.9318	47.0669	547.268	18379	23704.8	1.7963e+06	1.34544e+06	5334.74	0.197182	62.0997	16652.9
0.314583	0.555707	0.0421112	123.699	501.343	2.28365	7428.88	45.5376	3678.52	40.9988	70.0506	952.245	697.43	70793.5	3.81176	1929.58	1523.55	62482.6	16871.9	27503.3	38.1368	50760.3	92.8856	1033.73	1124.39	727316	2009.37	8778.2	31665.2	171339	0.257584	1.85267e+06	38.9666	1314.89	0.82534	21492.1	3180.15	131301	1314.91	34.3565	37.8245	641.136	23820	27605.6	1.74748e+06	1.3469e+06	5146.66	0.11923	41.5789	14518.3
0.315625	0.627443	0.0508228	100.225	532.014	2.05295	5937.7	39.5779	4061.27	41.8751	67.5487	713.903	862.322	52824.4	2.9632	1714.33	1287.02	44147.7	17062.9	31827.6	34.1024	59098.4	61.1249	1149.25	1283.6	616913	1837.85	10798.8	37062.4	182374	0.222987	1.14005e+06	32.4156	1215.31	0.748084	19001.2	4337	141427	1655	34.5889	33.6203	377.247	29153.1	36914.6	1.36551e+06	1.39464e+06	6192.03	0.215112	31.6921	12686.2
0.316667	0.7579	0.0667925	109.43	597.213	3.30901	6873.47	40.7705	4039.51	50.7811	51.1384	602.598	990.636	70254	3.11679	1961.43	1420.52	41311.1	23268.8	37804.3	25.1552	52234.7	53.4251	1115.71	1684.1	669796	2573.17	8626.43	36117.5	223370	0.292797	1.07893e+06	37.2651	1275.01	0.618416	23134	2977.17	116098	1371	33.3846	57.0257	345.633	30859.9	39074.8	1.57589e+06	1.23102e+06	5576.87	0.264572	26.9741	16166.6
0.317708	0.781854	0.0574284	176.885	616.48	3.55058	6060.44	37.8587	3083.01	69.9575	63.8889	363.52	888.183	57513.6	3.14903	1740.91	1462.94	50754.1	27439.2	39509.2	24.9886	74243.9	82.1747	1377.42	1909.15	652855	3177.91	7852.13	47629.1	331812	0.251928	921457	30.0463	1055.58	0.677235	26957.9	3968.58	132504	1640.84	34.3735	61.0207	299.059	27308.1	47132.7	1.49335e+06	973674	5351.82	0.295674	34.0667	16373.7
0.31875	0.669158	0.0498785	175.061	526.134	4.47173	5215	33.806	3239.6	99.059	48.0327	526.95	1017.83	69425.5	3.11297	1597.46	2336.2	41597.2	31942.2	38638.6	42.5804	66556.1	57.7171	1465.39	2056.94	582123	3236.6	7218.07	58852.1	347119	0.35092	1.11478e+06	35.8208	826.047	0.597114	25127.7	3903.28	117668	976.835	38.4373	41.5847	213.568	34842.5	66813.9	1.77245e+06	805274	7666.28	0.259933	36.9337	18422.4
0.319792	0.671173	0.0474334	236.203	702.506	4.701	4973.19	33.4816	4876.59	84.3426	56.3364	605.132	939.242	56806.8	3.33739	2031.37	2562.71	32909.3	24030.7	44448.7	37.6157	82671.6	64.9644	1674.9	2267.35	427998	2658.58	8828.27	43929.3	401310	0.369646	1.07816e+06	34.0633	1024.66	0.679069	21695.2	4575.37	130483	609.01	42.532	30.4002	257.308	33065.2	80326.8	1.31095e+06	879814	7092.31	0.409169	46.5294	18341
0.320833	0.644419	0.0500805	270.103	727.389	6.35434	5048.96	23.9487	5942.55	75.718	60.4933	607.63	1339.32	44258.9	3.40159	2167.07	1865.59	38674.2	41101.1	49650.5	36.6527	51436.2	64.4378	2111.53	1978.81	396400	2866.13	11581.2	51184.1	329011	0.403551	1.01402e+06	31.0868	1329.24	0.843003	21896.5	3610.75	116567	757.879	59.9175	26.8384	272.523	48769.7	98192	1.88529e+06	820000	5329.01	0.316119	55.9672	20163.6
0.321875	0.76946	0.0528608	246.207	882.967	5.68642	7970.44	27.2886	5654.11	64.6351	83.7289	477.237	1525.16	46826.4	4.17909	1944.07	2827.82	35177.6	53125.3	48979.9	28.5528	49292.5	60.442	2085.12	2126.74	413502	2890.6	15750.4	51323.7	269926	0.449287	863108	33.3806	1493.35	0.6256	20403.1	2699.08	157682	826.817	68.6351	24.2645	227.392	33960.1	87737.8	2.49478e+06	638154	5596.84	0.353301	54.9869	15818
0.322917	0.896356	0.0419534	214.334	1187.59	3.74916	11835.1	30.6735	5736.31	56.5174	51.8467	434.109	1225.74	46346.3	4.61477	1346.71	2486.53	27966.8	88026	66612.7	32.8767	55244.5	38.5944	2144.62	3468.74	376777	2837.7	20514.1	43996.9	255968	0.694676	976449	44.1605	1104.18	0.838479	30934.3	2564.62	117200	821.843	71.0172	26.887	256.471	41345.5	83230	2.2284e+06	358883	7119.31	0.311062	62.4093	13793.3
0.323958	1.04297	0.0441122	227.912	878.364	3.7726	11930.2	29.7864	6641.61	54.6137	30.273	542.97	1449.11	49182.4	4.53237	1472.4	3822.92	30789.6	74192.4	53725.5	32.866	58037.9	40.6421	2454.35	3060.39	372023	3586.09	16607.3	38391.1	172260	0.521064	1.15037e+06	42.6825	981.608	0.861182	37535.5	1839.92	140429	834.946	59.2512	27.9717	233.661	47156.9	50649.8	1.75533e+06	462129	7757.4	0.437078	52.5942	12662.1
0.325	0.964063	0.0401225	218.843	801.06	4.40909	8437.55	25.3538	6773.81	49.48	27.1037	331.91	1390.18	52830	6.22735	2351.85	4841.55	36435.3	55510.2	47816.5	39.1133	90470.5	38.8329	4251.67	3138.72	386955	4145.92	11472.2	55301.3	206192	0.55578	1.53916e+06	54.0794	1352.73	0.657848	34987.6	1403.57	198032	668.788	70.5305	30.2607	231.818	61271.9	52075.1	1.33485e+06	441374	9548.91	0.317831	43.2906	10135.5
0.326042	1.08524	0.0483371	181.451	824.2	5.13832	5691.32	23.8941	7349.82	53.3536	32.9423	379.607	1541.44	59199.4	7.85007	1943.16	5172.67	35670.5	41988.4	48821.7	34.11	79691.7	32.2251	3809.84	3146.68	484211	4653.37	10931.8	47407.4	221469	0.574995	1.00715e+06	35.348	1229.72	1.02899	32083.6	1093.27	168879	804.575	68.1235	39.2398	206.782	52818.8	57820.8	1.42851e+06	399813	8346.28	0.265291	41.262	10077.8
0.327083	1.03588	0.0667204	175.72	629.536	4.62358	4698.17	28.0306	7019.31	79.1448	36.9342	275.21	1420.06	86751.6	9.82337	2684.66	8131.02	37093.4	36057.7	72301.5	32.925	75438.2	34.0159	3265.67	3282	323125	5750.68	11001.1	56732.7	200289	0.622379	761299	48.4676	1536.04	0.751235	41911.5	896.227	211319	719.141	84.7295	37.0551	179.507	56775.1	77182.1	1.07196e+06	348792	11336.7	0.236486	27.1579	13739.7
0.328125	1.47957	0.0539649	184.051	812.907	4.48043	4795.4	28.922	6223.03	70.0511	33.2895	421.261	1235.74	71906.2	11.4542	2810.24	10470.5	33929.9	42051.9	79904.5	29.5895	68135.4	22.7789	2764.34	3781.41	334159	8673.88	8931.59	54525	241682	0.594995	605582	72.8281	1811.96	0.722898	54161.8	1273.75	187299	542.089	80.5304	29.531	165.689	37996	107163	1.84478e+06	446581	7667.04	0.211938	38.2395	12828.2
0.329167	2.03842	0.070828	196.337	528.631	5.49851	6287.18	24.7873	4947.9	80.6889	37.4287	514.978	1204.22	103951	9.044	3946.38	10442.7	29873.8	50860.2	99354	32.3425	62296	19.7224	2138.24	4450.3	568762	14608.6	10554	67209.3	218820	0.815337	501934	67.6185	1947.11	0.669365	68942.5	1083.67	144802	563.576	71.1822	32.4082	209.531	53528.4	107025	1.95883e+06	304692	7042.48	0.15364	49.5042	14830.3
0.330208	2.50234	0.0959504	127.097	779.359	4.81173	5875.11	16.1657	3878.02	69.0232	44.2188	523.051	944.102	94925.7	5.90597	3338.41	11196.4	27214.9	65130.8	81260.5	30.8147	53095.1	14.221	2482.31	4522.82	690055	21062.4	12988.3	52241.6	308574	0.869504	599743	84.3874	2366.02	0.625469	68696.5	1610.17	149453	397.961	61.0382	34.8374	169.926	56627.3	75302.3	1.60363e+06	356949	7708.8	0.116479	57.6178	13000.6
0.33125	4.37652	0.0585395	147.913	851.552	9.0283	5701.22	17.2883	3538.25	94.2394	57.0337	550.862	604.807	79495.6	6.95921	2847.47	11660.2	31285.1	40357.4	91674.7	30.2152	59730.2	11.7671	2807.65	5366.56	714889	23090.9	14237.1	49375.6	265058	0.754509	632802	82.9468	2838.67	0.693428	62426	1406.6	167293	523.565	45.8803	34.7848	213.816	54668.5	80206	1.89966e+06	356327	6091.67	0.138873	45.088	19512.2
0.332292	4.68686	0.051272	116.942	754.698	8.74848	5451.62	16.4725	4404.1	101.877	64.4268	625.427	530.985	91723.7	9.81126	3493.53	13577.3	28890.6	39934.7	91407.6	24.8361	40853	7.52923	3167.37	5440.11	691616	20808.9	12259.3	47117.1	266190	0.467816	671306	69.1242	3348.78	0.661822	87622.8	1159.59	141861	600.759	48.9649	35.9633	237.133	46750	90882.2	1.264e+06	226934	8226.57	0.190201	25.799	23728.6
0.333333	4.81412	0.0535466	147.705	660.26	8.65549	4672.9	16.9238	5460.74	111.907	64.9125	495.559	543.565	77913.1	11.1713	2366.83	14062.8	33664.9	49351.6	89536.1	24.0247	44658.7	11.6824	3683.94	5358.42	559636	23860.2	10551.7	37660.6	243444	0.498194	932822	79.0149	4934.47	0.605429	61419.9	878.351	123768	475.573	37.9	32.8047	170.229	78881.4	92820.9	2.39684e+06	183996	8407.78	0.1613	17.4866	22945.6
0.334375	3.91337	0.0559049	137.951	707.93	9.73889	6445.16	13.9886	4224.3	146.027	59.8061	777.266	584.662	75179.8	8.59146	2693.25	14197.8	37224.9	58836.4	98632.8	19.6343	43157.1	15.583	3976.74	4812.07	595065	22774.1	13492.4	41598.2	237537	0.763182	838107	81.9758	7484.4	0.661166	50828.5	920.18	93316	562.822	36.4214	28.4053	213.519	86149.2	87613.1	1.86214e+06	212810	10066.3	0.163329	18.0886	33048.3
0.335417	3.82064	0.0488349	177.482	650.664	12.2346	6169.25	12.3184	4771.08	270.81	61.9572	796.5	576.359	99712.9	10.056	2519.74	14442.1	29698.5	65355.4	81243.4	19.7077	51900.7	16.0668	2656.65	3326.53	558058	24877	15653.7	31696.6	202885	0.752765	1.14301e+06	108.047	8426.07	0.843106	71095.6	1047.77	87283.6	527.886	61.4719	37.8046	206.454	71883.7	70466.8	3.34833e+06	200513	10548.8	0.169404	15.6633	61403.6
0.336458	3.44058	0.0557207	202.493	662.928	7.70035	8557.01	13.9523	4032.2	235.556	63.9427	855.191	591.491	108213	14.6154	1957.18	21434	32906.6	47651.5	75977.8	22.3487	51370.2	17.0148	3787.37	2011.59	463595	29282.5	18393.8	30173.1	214793	0.669693	1.46555e+06	119.722	6188.11	0.869342	69554.8	951.472	109010	602.69	54.3277	39.6644	257.025	124332	62561.8	2.87037e+06	128419	7999.73	0.211541	21.1475	77687.1
0.3375	4.49519	0.0659947	209.34	500.456	8.76661	8967.4	12.7293	4136.03	278.784	78.9644	770.046	523.567	107298	11.6796	2336.22	22912	42955.7	53594.2	88989.7	26.9964	42784.4	22.8111	3384.27	1519.37	340959	36035.9	19669	27480.8	262762	0.835783	1.38509e+06	93.233	6665.5	0.989065	108444	712.79	141592	543.24	33.506	62.034	186.031	153836	52098.2	2.90229e+06	190316	9440.57	0.161227	19.168	60518.2
0.338542	6.01335	0.0669849	248.228	539.747	9.27328	9136.48	14.5037	5160.31	217.542	106.738	729.073	620.095	95941.1	11.446	2473.63	26743.6	41449.3	40613	60935.6	28.6553	46162.6	34.5423	3668.31	1420.32	285718	30515.9	23132	41266.1	317034	1.18531	1.31314e+06	120.019	6544.5	1.12013	119782	857.904	199118	551.2	41.5703	57.949	205.702	196987	36476.7	4.33784e+06	263380	7417.14	0.152215	25.9274	57310.7
0.339583	7.29956	0.0623588	312.599	656.683	7.8614	8406.23	13.0744	4209.36	203.107	165.996	824.166	622.668	143589	17.3559	2742.66	43549.5	68708.9	54143.5	54729.4	37.9485	41555.7	33.4859	4237.95	1488.2	313830	46217.9	19871.3	35694.2	304854	1.54516	1.28048e+06	115.734	10616.1	0.872725	169637	725.734	224985	622.999	54.5188	81.6182	261.841	312722	27195.8	4.06981e+06	222352	10706.7	0.160769	25.3613	52021.4
0.340625	8.7289	0.0516668	277.449	557.65	5.40603	8113.63	10.9588	4598.5	202.227	199.195	854.69	441.436	130676	14.6086	3264.77	43669.7	97325.3	34612.5	43195.1	26.7792	50724.3	27.6086	4220.51	1904.78	300505	52380.2	27691	26762.2	323320	1.79431	1.23885e+06	90.2839	12372.8	0.787572	196717	798.601	242873	459.767	76.0232	67.3033	263.805	355168	23557.1	4.24381e+06	338427	9493.7	0.144664	25.0686	41668.1
0.341667	12.8872	0.0638247	313.721	620.181	4.72112	6620.21	8.62453	6506.8	225.024	210.761	966.04	429.366	118971	8.54329	3298.03	41124.3	103723	33882.1	51704.3	20.9222	55427.5	19.6746	5530.55	1814.78	197457	44248.5	23634.5	24584.8	269119	1.28455	1.31745e+06	118.594	7538.21	0.59009	137049	616.502	281966	438.49	84.9731	74.2527	296.333	562967	17626	2.74188e+06	357718	11313.6	0.129845	37.2235	42868
0.342708	9.74578	0.090351	311.601	759.391	3.89896	7728.59	9.23884	7762.21	257.098	172.601	1141.12	332.124	163037	8.89478	3143.33	40038.4	168429	45208.2	54116.3	19.5183	77335.7	26.3696	6305.28	1781.2	180964	66867.4	30081.2	29056.2	240661	1.40812	1.01113e+06	132.45	7548	0.536096	136290	658.941	281147	499.41	79.9227	112.443	424.558	571085	21864.5	2.68493e+06	348999	13611.6	0.155958	42.6045	54729
0.34375	12.6628	0.0694621	270.592	732.561	3.66286	7355.71	8.8066	6809.23	265.503	128.274	1274.96	268.975	244800	12.3986	3976.91	57446.6	144308	44568.1	66962.8	25.1065	70024.6	30.8876	5094.02	1694.58	178762	44369.6	52161	37812.9	239095	1.34887	1.15579e+06	116.876	7346.49	0.418973	119532	603.89	342899	379.816	62.9667	104.025	265.228	504322	20203.2	2.98961e+06	386863	12256.6	0.183441	57.1971	50353.7
0.344792	13.9482	0.0870942	272.139	730.979	4.61936	7588.39	6.41447	6332.71	224.259	89.2611	1511.92	418.085	309346	8.02195	4557.26	35725.8	253935	50169.1	53293.2	21.4752	71235.2	28.9456	6483.46	1565.86	206842	49143.6	38759.8	29439.3	178471	1.79084	1.09175e+06	144.312	8578.96	0.437652	148259	621.242	408630	360.104	69.389	122.376	438.4	468343	19326.4	3.55813e+06	432174	11223.3	0.183411	55.1901	43392.2
0.345833	17.2674	0.0806449	260.107	781.19	5.37774	11727.7	7.70223	5209.48	186.255	108.189	1653.53	429.592	456490	8.68111	3647.83	38673.9	216864	44985.2	47227.9	19.604	110146	30.6414	4566.83	2019.6	187461	58689.8	30564.5	32933.8	139682	3.50707	1.04226e+06	164.37	6616.95	0.523557	188097	486.094	398924	546.311	92.2129	92.9584	355.045	411653	26189.3	3.41874e+06	601857	9956.25	0.16062	53.6645	32505.1
0.346875	23.0576	0.0831024	239.055	739.24	6.37696	9417.94	6.31913	4936.5	184.656	121.008	1327.62	434.138	512214	13.008	3138.34	47454.5	249741	40035.5	37350	16.8533	83665.4	40.7096	5470.21	1708.36	325040	82606.3	35713.1	31701.2	129820	3.71056	1.20102e+06	157.601	6238.42	0.720196	125583	574.058	454140	657.2	109.805	78.0655	389.063	410257	18390.7	4.16803e+06	598272	7712.06	0.187649	64.9311	25610.5
0.347917	17.1252	0.107651	204.258	880.756	5.51109	10182.1	7.61551	4716.71	198.935	119.644	1313.01	425.311	549291	15.7604	2870.48	56771	212962	30371.9	31254	15.8315	106941	40.8462	4054.19	2309.11	391083	91566.4	41022.1	33579.9	183600	4.77679	1.60566e+06	182.398	6041.96	0.757676	91788.7	420.616	436585	1001.67	116.052	85.6376	366.707	476205	26582.3	5.82851e+06	733547	8689.64	0.182035	69.2369	26913.4
0.348958	24.1787	0.0730251	255.595	1260.63	5.95516	8821.23	11.96	6959.37	160.627	144.052	1040.28	505.216	449868	23.6216	3908.56	50781.6	243027	34875.7	45259.5	9.62726	148473	40.0512	3527.41	1370.45	670386	107053	34689.9	32837.8	178296	3.03937	1.25171e+06	197.906	7415.91	0.609686	80971.8	607.149	447841	749.472	187.642	86.8125	508.018	474769	30156.1	5.91954e+06	471022	9017.4	0.205823	88.4485	18412.3
0.35	17.6308	0.0647539	235.128	1068.68	6.0682	9984.87	11.4246	8540.53	239.553	127.374	989.796	431.637	486745	23.8081	3751.36	42245.4	291709	49956.3	41797.7	10.3725	99324.9	54.3972	4831.51	1123.71	883953	95668.9	45688.8	33124.8	237756	2.89792	1.57408e+06	136.412	5233.87	0.653299	61580.6	754.565	340181	1125.09	213.461	65.809	467.001	707655	23110	6.87608e+06	529625	8709.94	0.178941	91.4478	17200.5
0.351042	17.8919	0.0557944	208.951	1017.69	9.29497	13654.5	14.1155	9342.82	192.575	110.155	970.198	547.039	663069	21.459	2898.2	66281.2	218890	33982.2	38932.4	8.64529	142694	58.9127	5287.82	1393.63	938084	119519	71783.1	55850.4	182852	3.22365	1.38122e+06	94.7006	6643.62	0.748446	72957.3	618.149	377834	1261.65	184.667	72.5802	653.691	843060	25089.9	7.33091e+06	751076	10422.3	0.157876	85.0607	15634.7
0.352083	16.1781	0.0436311	199.283	819.564	9.95674	13830.6	6.95621	11415	201.668	103.892	912.794	489.561	683296	16.6025	2317.05	47374.8	205192	40705.9	41265.3	10.4575	183399	47.4605	3878.98	1315.03	1.08655e+06	122999	63367.7	54474.5	194263	3.14354	1.4357e+06	123.103	8700.16	0.840924	63886	882.297	221029	1072.13	232.999	31.1657	448.503	974157	25139.5	1.05774e+07	748276	8941.75	0.204534	52.6022	15031
0.353125	15.3837	0.0539503	162.881	725.327	13.7612	11081.6	5.95657	8444.11	184.646	82.1517	901.37	325.795	860122	22.6254	2512.14	38582.2	191156	60418.3	38572.4	7.90745	152986	37.3313	4051.41	1579.3	1.21967e+06	54075.1	58754.7	67404.2	217318	4.03367	1.43558e+06	117.259	7489.6	0.937855	78037.4	754.633	223967	953.004	259.928	29.2177	407.512	590049	26393.6	9.0005e+06	858396	8875.06	0.225137	49.7719	24416.9
0.354167	14.1639	0.0479557	100.069	661.329	13.653	9676.8	9.52189	6401.32	284.144	109.29	869.239	383.166	688716	22.2221	2749.89	42362.3	246688	50826.8	39721.4	12.2935	111677	40.7823	4586.61	1824.55	1.37311e+06	73105.3	56606	44802.1	205648	3.49409	1.40606e+06	220.046	8468.3	0.70984	68354.4	611.603	225500	1205.02	317.125	32.2489	366.642	549043	29672.2	7.23835e+06	957629	11791.2	0.254541	58.4676	32947
0.355208	11.924	0.0469292	88.1111	822.636	9.33088	11970.8	19.5676	11023.8	365.768	144.968	729.195	465.843	642557	24.5172	2449.63	41994.1	322577	47034.2	35622.8	9.77134	105126	40.3537	3003.29	1341.44	1.34766e+06	80604.5	57568.8	58438	221541	3.23693	1.27559e+06	242.769	8659.76	0.815092	140030	642.802	252453	767.706	375.598	32.3933	394.595	696765	34223.7	6.7728e+06	1.17997e+06	8659.67	0.233792	78.8402	29575.3
0.35625	11.6984	0.0383484	97.8742	921.363	14.7083	17579.1	22.1797	13201.4	379.506	234.116	655.389	410.073	695496	48.9984	2463.88	39076.6	485951	50897.9	25734.9	11.0513	118764	34.267	2438.24	1104.02	1.80723e+06	77203.5	33597.5	64361.9	204371	2.99824	1.41444e+06	303.884	9293.2	0.798808	187923	603.031	235684	996.071	457.191	28.0234	399.204	915457	20675.4	7.06855e+06	1.86003e+06	8851.5	0.188424	91.7592	35747.9
0.357292	10.759	0.0432951	90.4349	1034.15	17.481	15365.7	18.6163	15879.7	548.07	327.742	1041.75	394.093	713111	38.696	2962.06	40868.9	479781	39402.3	25460	8.97934	100616	42.01	2413.53	1419.94	1.8612e+06	120994	29312.2	68969.3	244086	4.09454	1.36529e+06	310.733	8038.5	0.787399	199714	595.605	241010	987.749	405.296	28.229	599.47	727591	18691.7	6.8445e+06	1.97271e+06	8915.54	0.254866	103.203	23077
0.358333	13.5042	0.0319028	106.382	1068.54	20.9319	9938.13	14.052	18772.9	568.389	256.815	1208.75	453.858	1.37976e+06	59.3046	2584.79	41224.8	418290	32779.5	22809	10.6565	105578	52.5288	2073.54	1679.21	1.7723e+06	106364	26733.2	78733.2	254964	5.57532	1.12321e+06	238.43	8744.45	0.66067	196266	449.563	286103	845.224	379.995	33.4343	550.595	721381	21833.8	4.95171e+06	2.15676e+06	11103.5	0.260721	122.757	22400.8
0.359375	12.1784	0.0366152	102.643	956.937	24.6118	14062	15.4266	14210.1	422.227	212.38	1113.33	447.465	1.37632e+06	83.7814	2538.56	39803	361393	56709.6	28954.2	10.4233	75866.2	43.0603	1631.91	1744.46	1.35408e+06	100907	35947.2	61208.3	251502	4.70458	1.21143e+06	254.868	6388.69	0.682721	185904	579.733	404720	1205.46	484.555	36.5037	439.966	788203	22869.6	7.68152e+06	2.30472e+06	9713.56	0.22519	143.95	21495.7
0.360417	13.76	0.04457	123.656	1372	18.4381	18744.5	12.4475	12960.2	387.919	246.622	1270.95	378.941	1.74367e+06	75.913	3169.39	39693.7	358514	80011.8	23190.2	16.6734	86156.1	40.8608	1606.56	2288.17	1.38329e+06	158720	46114.1	55296.7	211933	7.8887	1.07885e+06	203.766	4579.81	0.757379	201545	417.615	513047	1113.26	443.03	35.6779	529.377	693574	35982.9	9.74267e+06	1.64515e+06	13167.5	0.228116	117.221	16806.6
0.361458	12.9358	0.053676	85.501	1735.38	17.1277	17201.2	16.5513	8331.24	397.896	200.333	1020.35	378.201	1.82388e+06	63.9425	3411.42	30849	261878	83711.1	15711.2	20.5267	134410	49.2676	2183.5	2556.24	1.43042e+06	141527	59768.8	35925.2	208070	7.46697	1.79189e+06	229.239	5408.84	0.553843	238355	374.237	563642	1212.52	463.537	35.2219	368.301	1.03889e+06	58226.2	8.79775e+06	1.69197e+06	10907.2	0.209192	107.128	13368.7
0.3625	17.5535	0.0497231	73.4424	1597.22	16.1971	18811.3	16.5523	7803.18	403.375	221.299	871.532	551.741	1.28491e+06	74.2164	4061.38	24851.5	267924	79644.3	17711.7	15.2342	100873	47.2668	3238	2641.89	1.08395e+06	98770.2	78674.3	52466.3	198744	7.51205	2.40361e+06	233.101	5610.36	0.620961	285809	241.807	577131	1377.94	388.39	38.7394	264.443	913718	53106.1	1.09714e+07	2.42885e+06	9661.71	0.172562	96.2488	19080.5
0.363542	9.32157	0.0453918	71.7307	1498.32	23.0909	24590	17.0125	9936.27	373.349	228.847	836.035	677.256	1.43937e+06	108.819	5048.07	20180.4	278698	52155.4	14739.1	16.6383	111823	53.6942	4466.06	2957.36	1.20144e+06	75683.8	74615.5	57784.8	239394	6.26899	2.36667e+06	324.542	6136.83	0.714322	266388	219.222	678675	1019.03	359.932	48.2414	220.702	1.35786e+06	39605.8	1.65848e+07	2.52951e+06	7710.41	0.217124	117.864	14851.4
0.364583	7.31242	0.0435333	124.909	1527.77	17.0666	26546.1	16.4265	9834.43	346.223	179.77	863.066	501.306	1.33233e+06	105.53	4405.4	13449.7	342724	42599.2	15999.1	13.7807	144763	65.64	3742.42	2351.91	1.091e+06	91056	67071.9	58721.5	183628	6.42391	3.07837e+06	306.149	9035.58	1.3379	204760	277.288	684131	873.884	361.22	67.9677	204.299	966099	35210.1	1.377e+07	2.59288e+06	9470.21	0.366769	102.212	14781.2
0.365625	7.16848	0.0314554	144.98	1457.44	20.5072	24917.4	14.9323	11176.3	461.537	243.415	670.7	424.626	1.976e+06	101.122	6799.28	13139.3	364780	51814.2	16130.7	15.6629	163496	62.669	3903.65	3027.01	1.17509e+06	70438.3	57890	47768.3	170323	4.27562	3.03513e+06	316.475	7670.46	2.02344	99564.4	273.665	653672	929.799	472.451	69.0032	167.917	812285	33180.1	1.12024e+07	1.3726e+06	13545.5	0.412095	73.5955	15558.4
0.366667	6.54584	0.0369025	132.299	1192.82	15.7776	25001.7	19.0961	11747.8	523.529	191.885	685.342	492.048	1.79851e+06	88.5495	14124.8	16892.4	225372	54660	20148.5	15.8179	191819	44.2553	5830.99	3499.44	1.20691e+06	54928.9	52628.7	57592.6	172547	4.1594	3.69832e+06	386.905	11756.7	1.51863	91274.1	257.095	567593	778.753	412.733	74.2778	132.045	984947	44123.2	9.0039e+06	1.0822e+06	13042.9	0.608286	73.0522	21837.2
0.367708	8.38026	0.0361332	166.237	1484.74	13.7843	26121.8	15.1629	19003.8	476.23	168.159	442.238	381.535	1.94099e+06	84.4424	15639.4	20630.6	137886	85334.1	14862.3	26.028	200493	40.3137	5568.12	3835.18	1.14382e+06	41644.2	46580.1	61358.1	194767	4.49682	3.81338e+06	439.502	12738	1.37404	98578.3	316.549	568606	583.141	290.727	60.7026	232.478	952275	55314.9	8.13906e+06	1.01209e+06	9789.22	0.548701	92.9619	20841.4
0.36875	7.07692	0.0399896	292.19	1610.41	15.9459	26113.7	16.8044	14280.7	434.579	238.902	640.496	407.679	2.20903e+06	122.358	16631.9	20024.1	167411	109649	22603.9	29.6977	213279	44.312	6316.01	3958.44	1.15927e+06	36377.3	79763.6	61773.2	264334	4.76525	2.95896e+06	354.954	13607.6	1.91375	113275	344.734	582368	859.176	398.141	59.8067	220.101	1.10636e+06	46799.5	6.87841e+06	985205	9197.28	0.484492	75.0486	29675.9
0.369792	4.97069	0.0438537	315.552	2425.21	16.2699	22322.1	15.5112	15818.2	563.015	402.73	601.018	320.979	2.06771e+06	139.86	18348.5	15509.5	157497	120796	22551.9	30.9882	277017	54.608	5223.75	3803.63	1.21113e+06	31560	61063.9	85741.8	242640	4.63535	3.85434e+06	387.544	18321.2	1.07388	216743	395.763	518327	819.971	430.225	59.8756	284.217	1.22878e+06	58305	6.78721e+06	697245	7334.89	0.515796	68.8993	30312.1
0.370833	5.03792	0.0460392	409.184	2932.68	22.4486	19550.5	19.1249	12519.8	451.009	528.463	756.343	362.226	1.8447e+06	116.686	22820.9	20762	97207.3	113945	18729.9	43.0522	376833	48.7072	4340.85	2521.97	1.98878e+06	26229.5	78163.5	60013.7	253180	5.09899	7.09002e+06	291.058	19872.8	1.01679	294092	465.308	586043	678.596	418.07	71.6086	298.2	1.28324e+06	62998.7	5.48001e+06	474261	6214.36	0.348328	59.5334	17625.5
0.371875	6.41374	0.0330799	456.845	3481.44	18.2077	24022.9	16.1889	11013.3	508.243	528.642	710.42	242.731	1.98804e+06	144.456	19203.1	26941.8	140005	173496	20640	42.7918	312147	57.0916	3474.32	2780.32	2.12903e+06	19641.8	90626	69114.4	280105	3.55585	6.99973e+06	239.397	20973.6	0.779055	302158	574.543	658820	647.219	417.268	66.3803	271.581	1.62454e+06	62685.2	6.05289e+06	465060	11589.4	0.23466	45.945	20937.4
0.372917	4.71657	0.0367262	503.596	2154.23	21.1011	21242	21.1381	9910.71	429.331	367.21	1125.21	262.738	1.71533e+06	178.466	14328.9	25219.3	178852	155620	15000.1	59.5318	320700	72.7204	3270.3	3510.88	1.97853e+06	18040.4	95796.4	62190.8	305199	2.44944	7.06698e+06	237.686	20381.1	0.999135	269502	470.375	634439	801.734	643.377	78.5048	260.844	1.87786e+06	85445.6	4.06628e+06	443236	13040.1	0.192755	41.6183	32155.7
0.373958	4.28855	0.0338869	488.222	2486.15	21.3168	25818.6	16.577	10559.6	385.185	228.04	1097.25	243.482	1.51903e+06	174.054	14368.4	27419.7	233420	164734	14007.3	71.2302	397637	63.9777	2625.61	5146.51	2.00534e+06	23520.4	155973	50610	257249	2.65043	1.00816e+07	249.3	22735.9	0.920891	298938	382.324	1.42714e+06	604.276	774.43	70.8174	233.397	2.34437e+06	123972	2.9254e+06	336928	12577.1	0.179573	54.2033	21842.1
0.375	4.67753	0.0280637	905.093	1763.44	17.6025	38078.2	25.0889	10389.5	374.747	260.258	1198.41	198.558	2.72014e+06	214.51	16103.4	27422.2	240133	218904	15258.3	80.1251	371742	72.6724	3529.22	5964.09	1.74969e+06	19889.4	158911	48877.9	244122	3.75098	1.35495e+07	302.522	23367.2	1.37651	317171	359.42	1.1644e+06	857.45	898.127	77.2511	223.416	2.23245e+06	117313	2.50768e+06	332633	12876.7	0.136288	83.7271	29878.8
0.376042	5.59771	0.0334442	1063.59	2721.03	14.0265	38162	29.4477	12612.9	338.223	141.418	1749.87	171.919	2.7993e+06	262.04	15447.8	22513.3	215257	222800	23158.3	85.2666	385086	85.4967	2980.42	8006.15	2.55177e+06	17864.8	153556	36912	185120	3.4388	9.005e+06	498.552	21132.4	1.54129	315021	347.653	969041	644.094	934.243	75.243	191.945	2.67037e+06	94150.3	3.01545e+06	317837	14554.4	0.233327	122.555	25995.6
0.377083	5.34142	0.047479	1359.51	3220.71	17.3788	25606.8	34.577	14624.9	337.987	90.3898	1692.92	134.94	2.46566e+06	220.618	17665.5	31483.2	131812	221630	29491.2	89.0632	517798	99.7162	2521.81	6332.31	2.13531e+06	18655.9	105722	43630.2	140036	3.71093	9.49533e+06	489.14	17616.1	1.31342	245709	328.674	1.36624e+06	763.826	660.32	80.0387	195.484	2.04717e+06	133986	2.35176e+06	397500	11530.2	0.227293	77.925	28937.6
0.378125	5.7194	0.0460081	982.284	2202.51	29.7435	26992.2	37.2325	9738.45	312.077	91.8682	1775.67	155.631	2.10768e+06	225.279	16595.7	43380.7	209957	305393	20292.4	63.4543	630093	115.862	2398.97	9097.34	1.36366e+06	15648.4	139755	53960.9	156093	3.69878	8.83098e+06	425.004	15784.3	1.09301	257366	350.638	1.28283e+06	630.05	980.922	91.644	156.072	2.51662e+06	106755	2.26703e+06	368222	8574.72	0.283218	55.0421	30334
0.379167	5.86406	0.0386215	1014.46	2688.35	42.2652	27797.5	32.2065	12771	280.133	62.3065	1494.5	94.8223	2.05838e+06	186.033	14522.4	46698.2	190226	223574	15685.9	95.1443	574195	107.476	2203.08	10474.6	907355	26663.7	158076	68060.5	127310	4.53137	1.10329e+07	488.827	14791.7	1.01444	229312	378.439	1.37888e+06	635.064	953.499	86.7134	222.503	2.25454e+06	82303.8	2.4717e+06	213484	9680.8	0.25689	47.1944	30759
0.380208	6.42806	0.0353419	1319.96	2695.03	48.5403	26216.8	43.583	16432.3	334.345	59.114	1288.24	130.888	1.76716e+06	126.539	12181.8	48182	169863	252175	18155.2	71.5593	783419	147.904	2286.4	11512.1	810630	30613.2	178925	57312.5	145384	4.51373	1.00451e+07	472.798	14910.6	0.966221	134355	255.944	1.61117e+06	666.991	962.822	123.489	200.88	2.13816e+06	96408.8	1.62853e+06	177386	7921.11	0.324349	43.9428	37397.2
0.38125	7.44511	0.0382421	1262.05	3235.61	41.5146	34555.9	48.4342	11907.1	406.929	42.8928	1377.43	126.459	2.22068e+06	154.423	10487.5	56127.2	247785	269188	18777.7	43.5618	1.1909e+06	165.325	2413.42	14445	714851	25674.7	223859	57934.6	102646	3.85828	8.33894e+06	730.693	15041.8	0.723709	97372.1	188.738	1.19907e+06	499.279	938.616	94.4355	161.665	1.77543e+06	110200	1.60374e+06	297655	8639.72	0.306493	44.546	40940.5
0.382292	6.40593	0.0350138	1429.33	2912.92	51.7253	30628.7	63.6935	10499.6	502.637	34.5761	1675.99	122.003	2.64926e+06	199.565	11022	63288.8	251594	327135	19315	56.4448	1.36918e+06	190.71	2923.39	13116	668544	19267.4	211404	74460.5	155532	4.23123	8.49941e+06	544.569	16066	0.81143	103043	323.054	1.1344e+06	388.233	803.719	62.772	179.2	1.411e+06	94312.3	1.35801e+06	229339	8253.35	0.272948	42.4839	36468.4
0.383333	8.2614	0.0361059	1905.16	4023.02	48.8267	41891.4	76.4752	8121.69	555.575	29	1498.94	121.002	3.37334e+06	179.714	11421.9	81204.9	309659	323353	19197.5	43.4103	1.93049e+06	158.674	3687.62	13171.4	807954	24518.3	251027	71244.7	148529	3.24166	7.73534e+06	659.106	12825	0.653082	97168.9	316.462	1.13679e+06	341.363	705.776	90.8125	127.819	1.57569e+06	89225.5	1.20342e+06	178872	5787.86	0.253809	53.6313	42624.3
0.384375	9.11861	0.0306766	1680.24	5013.52	37.8665	61158.5	86.2528	9392.26	370.336	34.9278	1480.64	141.94	2.7776e+06	163.147	11097.6	104871	198460	261963	17676.6	46.6355	1.78928e+06	140.159	3753.96	13421.7	914062	25050.8	197269	76007.2	121638	3.0437	9.70741e+06	671.906	15990.9	0.449878	136514	288.065	1.10058e+06	254.454	722.226	69.286	129.241	1.47999e+06	96427.5	805702	177164	5413.81	0.248746	35.7726	33808.4
0.385417	11.3368	0.0345222	1704.25	6503.57	31.1212	87986.9	117.509	12438.2	378.401	44.0375	1296.25	128.278	2.09186e+06	181.459	9607.21	82112.8	159039	302503	25117.8	48.5502	2.2858e+06	114.941	3167.66	14389	950398	28659.8	275540	80253.5	177344	1.894	8.9751e+06	707.042	11655.1	0.572648	104339	309.619	1.07968e+06	231.822	656.772	93.7092	115.14	1.33441e+06	61310.8	847284	174026	4791.03	0.312088	37.7293	43593
0.386458	12.004	0.0286071	1573.4	7040.49	32.7144	75709.2	106.536	14874.6	437.443	57.4848	1597.69	138.963	1.85027e+06	281.637	11569.5	109947	121123	432036	20060.9	43.0618	2.44948e+06	142.817	4325.57	21657.1	1.19815e+06	35338.6	263180	95154.7	142874	1.89384	1.09302e+07	756.941	12405.5	0.774104	97197.9	268.519	1.0609e+06	225.059	802.508	101.36	119.294	1.12854e+06	72543.5	700785	250159	4510.41	0.232449	58.6301	49004.1
0.3875	13.6701	0.0229738	2420.05	7097.51	46.3396	62168.3	128.329	11994.3	427.342	84.1529	2578.1	144.74	1.33718e+06	388.384	12578	85393	121472	365472	25621	43.7155	2.39612e+06	97.3928	3961.37	23520.1	1.47058e+06	42218.4	117268	87235.3	108936	2.14181	1.12509e+07	685.586	13339.4	0.896381	93606.4	285.744	1.09783e+06	200.642	714.875	79.3284	180.944	843624	77788.1	679837	265465	6138.72	0.175417	84.4284	48359.7
0.388542	15.2842	0.0372854	1891.26	9579.09	54.1885	66617	180.796	14276.4	444.097	71.6858	1949.9	135.638	1.53889e+06	465.93	20803.6	87786.8	111043	315471	26771.7	48.3587	1.86077e+06	131.503	3534.57	19014.3	1.51498e+06	56392	111968	96711.2	128651	2.00472	1.04938e+07	496.554	11593.5	1.1881	102047	336.362	1.46926e+06	231.425	558.125	95.872	128.093	814236	67214.5	681036	260232	4488.22	0.135843	135.846	52450.7
0.389583	11.1751	0.0217852	2328.22	9966.41	47.675	96510.6	168.48	12530.5	360.134	73.5686	2196.36	189.997	1.50144e+06	366.55	19662	92879.6	113908	496603	20989.5	43.7195	2.1183e+06	145.946	2980.08	19342.1	1.68962e+06	30518.4	100805	129408	178012	3.0475	9.94126e+06	722.228	11791.6	0.915209	87917.8	312.673	2.01277e+06	173.612	531.608	57.9556	123.405	962186	38860.8	801856	219142	3539.83	0.140813	163.026	44763.2
0.390625	14.5915	0.0177501	1907.46	8493.47	48.6195	87179.5	164.837	13159.8	318.202	76.2476	3069.99	186.07	2.05336e+06	309.305	17554.5	106049	119204	547506	23953.6	68.1091	2.04258e+06	116.947	3435.01	15205.2	1.97832e+06	37226.2	106049	137200	149872	3.83437	1.09453e+07	647.963	8975.11	0.562095	101001	253.971	2.95756e+06	186.848	406.386	71.8979	129.328	846668	30142.7	480697	227082	3906.27	0.142291	176.867	51584
0.391667	17.5161	0.0160684	1948.58	8294.2	42.9604	99984.7	166.243	13397.9	365.275	111.974	3584.63	225.531	1.99501e+06	349.704	17647.2	136822	154294	552175	17346.8	55.4948	2.05104e+06	142.582	4350.96	14838.9	2.23209e+06	27532.7	81943.6	130125	102247	3.92868	9.57566e+06	620.846	13475.7	0.645249	70979.2	413.054	2.5508e+06	192.909	356.548	89.1509	183.069	776103	20392.2	570099	193552	2918.12	0.1966	220.197	71164.1
0.392708	14.1335	0.0142793	2116.08	8004.06	48.341	107027	155.12	12030.6	430.828	115.707	3168.32	141.508	2.38632e+06	648.037	13748.6	123637	161458	524468	21060.4	83.6662	1.64206e+06	110.754	5123.26	9658.32	1.97596e+06	61168.6	75020.1	152336	101660	3.59491	9.74137e+06	615.974	16381.4	0.566572	75164.3	595.808	2.45021e+06	201.225	290.504	127.96	169.92	532784	24843.9	560840	192573	2589.31	0.187986	201.315	56965.1
0.39375	22.5521	0.0148644	1699.11	7603.85	39.4139	121975	130.024	9626.59	426.606	88.2651	3366.69	123.975	2.35155e+06	699.913	14869.7	117732	139947	562576	18781.2	89.4643	1.11341e+06	83.6917	6024.33	6074.5	1.83951e+06	72945.5	83030.2	178480	80651.1	3.3787	8.48383e+06	469.712	12612.6	0.860315	119114	600.81	2.85736e+06	162.342	334.76	144.76	163.662	471704	19024.9	598803	129200	3167.83	0.169357	174.083	51000.9
0.394792	15.7203	0.014926	1774.33	6652.15	56.9333	181608	153.613	10065.8	434.098	111.21	2905.72	126.632	2.54559e+06	801.133	24371	123664	135827	603509	22169	100.874	816485	130.549	7018.97	4953.62	2.26234e+06	62770.1	84570.6	236366	84754.8	3.43301	7.77509e+06	343.218	15952.4	0.826356	129963	882.538	2.18827e+06	161.124	281.671	124.945	159.57	465462	25813.4	896004	145034	3962.56	0.16023	195.942	59650.6
0.395833	15.1961	0.0140919	1649.72	5205.3	85.7045	194265	117.476	8678.74	582.871	111.861	2689.74	138.019	1.6884e+06	862.516	29742.3	129921	127683	690090	21642.6	100.896	701536	151.589	9148.37	4461.78	2.44995e+06	71106.4	85597.4	291361	120334	3.52323	5.20406e+06	401.873	13223.5	0.812003	152382	1175.48	2.15913e+06	234.133	214.594	149.2	197.085	404257	16617.7	724849	131717	3819.23	0.176087	163.349	70671.9
0.396875	12.7454	0.00916262	1804.28	5771.83	98.0218	289684	109.755	7865.23	496.666	70.5928	2569.49	178.896	2.19787e+06	670.98	32249.7	173004	142462	752998	26632.8	117.977	793403	201.758	9873.66	3465.04	2.22698e+06	66571.5	93146.5	349034	113205	3.79734	4.27329e+06	261.595	17299.4	0.875631	179132	1155.96	2.44446e+06	263.643	250.592	161.792	211.309	431702	18903	692148	138438	2699.87	0.265223	195.031	81735.4
0.397917	10.9073	0.00608458	1684.32	4944.14	102.024	301621	79.6138	11634	556.65	71.7549	2599.21	235.194	2.25854e+06	556.641	36201.2	220162	118520	713273	23649.4	158.327	680400	219.086	13740.3	3009.82	2.15379e+06	38848.2	100406	243432	85382	4.54194	2.8888e+06	328.452	14421.9	1.10166	151521	930.482	1.62194e+06	297.355	182.577	220.906	220.247	449647	26325.1	854666	141820	3388.08	0.308694	252.746	106020
0.398958	18.9895	0.00696341	1210.42	4029.71	97.0266	386020	85.4935	11468.9	621.775	75.7253	3187.55	186.484	2.60068e+06	601.967	38763.8	312081	135286	1.00541e+06	30071.6	194.891	860029	209.37	11848.5	3087.15	2.69631e+06	42530.4	73529.7	331840	107359	4.26773	3.29184e+06	287.158	10128.6	0.980369	196859	940.771	1.31229e+06	397.472	180.971	216.81	114.86	440014	23352.5	819127	122296	3089.3	0.207637	288.941	93296.3
0.4	18.8553	0.00718352	1453.66	3260.55	91.0002	462583	85.1928	16337.3	488.387	75.2103	3153.7	187.652	2.32442e+06	917.813	31500.1	240010	151394	1.26268e+06	24562.2	211.139	985778	196.518	12827.8	2889.44	2.31184e+06	38885.2	68729.2	277880	110298	5.27857	4.77685e+06	273.619	5607.87	0.906281	220568	1126.98	1.35251e+06	438.536	216.62	231.95	204.921	354740	19483.3	729621	131579	3486.29	0.235691	386.987	97383.3
0.401042	10.7105	0.00530656	1677.51	3846.04	66.328	917092	89.6737	14535.3	475.558	57.8603	2179.24	188.875	2.58076e+06	1769.58	25694.9	217142	243746	1.59701e+06	36041.2	183.309	774221	246.185	13334.7	3505.58	2.23266e+06	34328.2	51482.5	262736	101464	5.70518	3.88297e+06	372.605	5124.92	0.869586	203757	1134.85	1.48778e+06	707.116	189.544	193.242	196.224	386322	19734.2	681512	195608	4731.2	0.295886	619.442	106905
0.402083	12.1461	0.0059462	1873.95	3819.64	102.357	709201	94.028	15576.9	515.611	48.6644	2277.86	208.763	2.91501e+06	1526.83	22803.5	150906	307842	1.92685e+06	40443.7	210.604	622375	212.254	11111.9	3015.33	1.82431e+06	46189.2	48158.2	266307	96913.4	4.46498	3.18208e+06	266.128	5600.43	0.670455	138408	1069.31	1.65739e+06	650.25	206.994	212.433	243.011	425690	19239.3	545572	213871	5440.87	0.280078	460.167	78132.9
0.403125	12.0607	0.00637075	2377.69	5965.82	96.2417	425929	98.5371	17329.9	327.75	38.3015	2503.86	185.699	2.73588e+06	1248.51	26491.3	153311	274371	1.67744e+06	49297.3	191.118	466767	237.588	10762.8	4587.32	1.62255e+06	48923.9	81240.9	277012	70976.6	2.90715	4.93847e+06	245.023	7778.68	0.546622	126423	1349.51	1.57462e+06	779.849	225.316	237.211	199.378	279282	20033.3	448689	144861	4949.22	0.338885	464.929	115112
0.404167	21.9496	0.00555637	2064.05	5028.55	92.2031	392465	89.8509	20485.8	302.293	34.7213	2616.84	185.676	2.18402e+06	1070.57	20664.7	127903	199527	1.48627e+06	39654.7	160.217	506189	301.562	13855.3	3635.62	1.4254e+06	35901	59363.2	352962	73776.9	3.93652	5.87074e+06	175.13	6987.17	0.444415	97742.9	1485.02	1.19104e+06	711.171	202.313	165.414	132.696	234063	26378.8	454039	126973	4349.2	0.511814	616.27	139337
0.405208	20.9335	0.00496129	1593.27	3540.66	53.6837	487238	96.2016	15545.9	388.161	38.0616	1813.9	150.846	3.45039e+06	1180.68	22030.3	139511	260175	1.40067e+06	48566.8	142.145	583416	237.26	13252.8	4479.97	1.35499e+06	28840.8	54850.8	594656	49542	5.10793	5.03154e+06	203.682	8160	0.413113	105418	1585.1	1.32085e+06	931.539	180.019	151.421	134.593	198937	22703.8	450918	136542	5042.96	0.532652	487.366	104491
0.40625	22.8841	0.00683829	1782.3	3575.17	47.0659	608666	113.409	12890.5	380.616	37.764	1893.09	206.727	2.86472e+06	1279.34	25497.9	137278	252409	1.85906e+06	45887.7	108.144	608366	285.04	13552	4004.54	1.61408e+06	32558.5	62733.6	574690	52664.3	5.98441	6.80326e+06	212.606	9236.51	0.412899	109613	1282.3	1.40436e+06	972.463	91.1595	147.038	115.334	370584	18854	679733	135696	3603.48	0.411927	363.34	85755.8
0.407292	31.8013	0.00449158	2980.44	3217.12	88.5365	839877	98.7595	10306.9	457.207	41.0554	1535.4	259.928	2.37736e+06	1441.72	21589	110729	304624	2.01357e+06	48927.3	101.037	456386	224.904	13442.7	5499.24	1.86112e+06	38064.2	50208.1	489509	61646.5	7.03564	6.89276e+06	191.564	9380.21	0.601321	165513	999.655	977172	900.658	110.728	87.5681	131.848	412111	27184.6	740203	106592	3262.58	0.30754	392.446	80053.3
0.408333	46.9289	0.00472112	2210.14	4427.41	88.5856	1.05383e+06	107.052	7011.81	331.85	41.7297	1425.96	221.338	2.63963e+06	1436.41	17154.1	112889	322602	1.3487e+06	43333.2	88.0761	450478	251.917	11059.4	5429.72	2.62608e+06	38585.9	52952.2	490776	83178.3	7.89647	8.8745e+06	214.253	10317.7	0.602545	207093	932.701	883609	1055.76	112.657	94.1291	159.364	437674	37172.3	969087	113625	2819.3	0.345896	481.92	108298
0.409375	59.0745	0.00613396	1918.69	4721.15	84.1948	862940	86.7123	8144.1	298.49	36.4236	1244.28	252.855	3.29942e+06	1032.75	20527.6	98587.7	274253	1.48132e+06	40182.3	67.6152	440039	243.99	8367.54	5578.14	2.33888e+06	47779.8	64506.4	612534	68562.8	8.28761	1.00698e+07	246.891	7788.14	0.754151	115027	1313.32	807916	606.948	102.966	82.8934	149.108	376696	31990.9	737983	130178	3851.07	0.296197	558.315	89764.1
0.410417	53.6863	0.00734406	2560.25	3734.28	112.549	758917	68.2092	8490.34	263.208	50.5001	1170.76	312.65	3.61214e+06	1050.74	18015.5	95402	387279	1.50759e+06	34122.9	80.087	410897	195.992	10283.5	3912.47	2.31391e+06	63827.4	81364.5	554994	36389.1	13.1058	9.12115e+06	291.317	9371.9	0.932391	120814	1239.88	964992	591.079	95.7027	95.5358	121.641	658051	34056.1	922824	183513	4461.96	0.276329	594.72	93153.7
0.411458	43.1644	0.00644235	3262.26	4249.99	108.38	940123	126.489	11239.6	262.015	50.2327	1071.56	299.701	3.16373e+06	954.454	17125	86350.5	344009	1.45271e+06	35461	65.1963	486803	225.232	12455.8	3382.06	2.43956e+06	63179.8	115413	413819	47876.2	10.6901	9.26394e+06	338.973	9623.42	0.960535	148005	976.483	1.23319e+06	462.424	120.998	93.0068	121.755	677738	34774.1	789852	140981	3300.81	0.387832	460.218	112410
0.4125	42.7739	0.0077454	2701.11	3892.13	120.941	862134	148.935	10164.7	183.433	48.4752	1185.74	353.016	3.13179e+06	790.289	16794.7	76290.7	386252	2.11726e+06	25689.9	47.3355	730381	222.183	14163.2	2858.41	1.57989e+06	53772.9	72298.4	314941	61284.2	12.8687	7.92864e+06	328.132	8974.48	1.01007	118096	951.595	897360	406.159	122.357	65.9175	133.59	722099	39460.1	954500	144339	3374	0.341021	416.439	104583
0.413542	41.4784	0.0103681	3792.37	5015.25	129.085	1.02708e+06	144.336	8425.75	222.142	52.6551	896.005	483.894	2.57781e+06	706.54	21173.5	83798.7	242448	1.97643e+06	17950.8	47.0474	735897	287.968	15874	2568.75	1.54327e+06	57155.8	93197	328159	69690	16.9866	6.43524e+06	360.978	9388.51	1.03624	158235	1167.49	1.13406e+06	427.216	119.275	78.598	119.481	466947	26044.9	916784	211991	4515.17	0.437966	510.899	119330
0.414583	42.7251	0.00892952	4370.48	4639.22	133.241	982849	134.88	9941.58	265.318	52.1237	1077.02	547.99	3.20721e+06	610.914	15761.3	113394	264914	2.1086e+06	17641.2	48.9498	491486	308.858	13301.4	2261.84	1.31858e+06	66935.4	88576.9	233426	71525.1	15.7455	4.88065e+06	366.212	6776.59	1.1328	152773	1392.17	663803	476.523	168.897	84.3828	137.149	418334	30425.9	854143	234109	4887.36	0.259297	632.864	150437
0.415625	29.4043	0.00638652	4546.28	5250.78	151.972	901437	122.44	9135.46	375.911	52.0899	1231.56	645.361	4.10395e+06	976.531	12453.3	125445	242794	2.72783e+06	20036.2	61.303	576480	307.956	10364.1	1514.11	1.28751e+06	66558	89357.6	423131	56782.2	16.0134	3.87249e+06	419.455	9900.17	0.998019	148874	1164.42	547236	537.004	130.629	80.1207	95.1449	389528	28868.8	806117	376498	3322.88	0.183674	526.837	198033
0.416667	50.0719	0.00716092	6123.46	4785.8	194.922	816304	122.842	9312.8	338.945	64.676	1100.84	642.497	5.20183e+06	1050.76	9840.68	136277	357718	3.38841e+06	26605.7	79.3395	637826	546.268	13470	2175.91	1.03108e+06	89004.8	154259	398898	58355.3	12.551	3.84505e+06	404.892	5980.42	1.53261	130834	1418.52	502914	670.886	127.076	63.2496	100.622	481297	33559.3	712011	600048	2381.69	0.179785	595.337	170321
0.417708	70.6895	0.0103238	5410.76	4463.61	206.631	686934	109.14	9940.11	259.035	79.4954	874.386	701.861	6.37811e+06	1053.55	9195.64	143793	436699	2.2484e+06	22631.8	72.9926	1.04531e+06	641.485	22444.2	2985.6	742554	133283	161231	297383	56101.9	11.0639	3.20807e+06	445.651	7751.76	1.89439	113965	1223.23	518357	624.94	129.23	68.2478	95.0778	512222	33920.5	561379	877044	3090.97	0.164349	702.926	182094
0.41875	50.3769	0.00973757	6417.75	4168.12	258.388	713707	129.885	13511.9	400.697	98.3102	689.021	653.333	7.13539e+06	1012.16	7297.22	197086	478986	2.24686e+06	17007.2	86.8104	817832	619.496	24508.7	2464.65	458902	184079	194722	213843	65184.1	9.64347	4.63944e+06	400.445	9864.25	1.88815	91036.6	1012.23	480655	657.457	145.316	87.8798	101.771	553105	48793.2	417031	901738	3200.52	0.255385	529.236	150532
0.419792	41.6615	0.00786744	7244.34	4900.39	375.397	740912	186.108	15363.4	445.298	103.34	723.7	624.034	6.63109e+06	601.355	4558.79	336229	597396	2.73086e+06	22257	86.1042	600882	588.612	22360.7	1824.62	356899	168546	269438	257417	54399.7	12.6069	4.49517e+06	357.29	8295.86	2.04746	76829.2	833.638	687814	395.534	166.402	84.4593	93.7464	613538	32892.8	378246	1.57481e+06	2982.59	0.243681	630.395	160019
0.420833	41.9017	0.0073078	7650.36	6448.16	356.428	820126	267.051	15169.5	558.598	134.817	924.568	756.148	8.41461e+06	586.896	4039.78	313011	650213	3.41095e+06	15075.4	132.358	575470	540.756	26066	1886.37	357750	134733	203204	238623	79571.8	13.0581	4.78544e+06	394.897	13075.3	3.15575	62835.6	849.355	885669	514.304	260.392	122.937	102.315	555180	33728.8	347738	1.82142e+06	2732.52	0.221548	619.681	187936
0.421875	36.2745	0.00796241	6281.18	6163.64	395.63	830624	267.193	19697.7	443.521	199.068	667.283	872.835	1.18683e+07	643.695	4369.62	384204	560118	2.29184e+06	14758	107.888	475153	595.657	22299.2	2018.44	343348	151376	175562	232695	99392	16.9508	5.98481e+06	367.792	10028.8	3.3309	41507.3	1163.51	705196	412.365	423.543	135.328	139.834	975452	31980.6	249189	1.7431e+06	3558.93	0.191635	706.434	141037
0.422917	64.2124	0.00532422	6589.36	6705.72	560.299	861014	274.276	16630.1	485.376	233.115	540.676	587.483	1.06422e+07	773.117	5147.42	366573	732180	2.0532e+06	17947.3	127.731	527064	760.466	32139.1	2211.67	246332	179889	204016	237029	116361	12.5282	4.77612e+06	319.089	8693.9	5.28407	35855.3	1173.77	655222	572.992	419.788	127.52	174.681	972559	34503.1	229728	1.84273e+06	4353.79	0.229125	860.735	174939
0.423958	56.7049	0.00539856	7104	6132.28	896.782	814044	313.251	15927.8	551.675	244.538	671.904	468.417	1.03273e+07	908.339	7222.11	289497	903332	2.15748e+06	15709.5	79.0574	680383	829.02	31149.7	2902.25	288744	208419	224379	188640	100604	16.8938	4.09971e+06	289.017	6783.68	6.91642	46283.1	1368.08	844428	729.6	510.895	129.859	170.755	804417	35884.9	229105	2.49408e+06	4143.97	0.232371	865.844	177358
0.425	52.7086	0.00602557	6204.35	6425.56	722.173	668399	347.011	15464	608.016	245.995	565.843	517.104	9.32258e+06	676.658	6642.63	320654	815029	2.18936e+06	10773.3	53.6605	716764	1123.53	35112.8	2593.63	217427	163862	264683	234800	124288	11.4892	3.09093e+06	241.656	8866.61	8.55808	50803	1059.99	544412	918.296	669.675	121.8	99.7081	800858	34727.6	245145	3.01986e+06	3474.09	0.289169	889.207	188446
0.426042	60.8889	0.00459972	5447.8	8627.41	631.941	609915	421.667	20875.5	450.886	313.49	777.537	351.478	1.10735e+07	976.998	6008.7	284328	897055	2.79306e+06	12678.9	74.276	729274	1816.93	35201.5	2343.43	139261	264338	192529	285586	108472	13.9404	3.55849e+06	247.587	5096.31	7.58253	41857.4	1229.21	652423	1185.62	616.454	146.748	149.906	811682	46846.5	275595	2.73117e+06	3195.38	0.258823	884.385	169463
0.427083	53.5753	0.00412633	5620.17	7608.39	523.809	467784	566.887	17853.1	311.223	336.366	749.448	218.988	1.29098e+07	1378.29	6152.25	463815	871502	2.68525e+06	14340.2	94.9421	629391	2012.21	40216.3	1634.21	148994	378914	190219	484120	113471	14.2007	3.72996e+06	358.95	5871.75	8.75959	42141.6	1499.7	430607	1239.26	671.567	115.237	192.068	532984	41755.5	290196	2.37549e+06	3739.99	0.174862	886.771	186456
0.428125	61.4543	0.00431649	4902.61	6943.89	689.607	506178	427.409	21240.5	337.412	421.456	803.66	208.576	1.69506e+07	1567.77	4495.17	467468	1.11356e+06	2.96885e+06	10128.1	77.4501	608597	1851.53	47289.8	1719.84	189438	568557	247301	438372	132684	14.2061	4.01939e+06	367.624	6044.24	9.0319	45578.6	1205.2	357985	1019.58	575.529	138.158	229.896	585320	30735.8	296012	2.19513e+06	3858.42	0.202119	833.845	162217
0.429167	60.9682	0.00498838	6315.31	5969.68	689.629	709022	380.589	25254.7	365.266	483.592	658.442	177.752	1.45416e+07	1838.35	5004.26	577060	849302	1.93753e+06	10717.3	101.12	743501	1910.41	60608.2	1686.43	231891	496751	204862	530679	101024	21.803	4.44843e+06	282.428	4538.24	10.1372	58178.5	1113.51	298887	1074.6	448.302	148.309	245.311	723487	25955.4	272612	2.35469e+06	2949.41	0.205636	935.08	252413
0.430208	60.016	0.00717603	6058.12	5671.9	701.43	453810	610.587	24902.8	281.931	534.111	868.756	200.877	1.22677e+07	2031.84	4447.85	709015	1.09093e+06	2.01838e+06	9644.05	94.8799	547500	2088.22	48899.3	1503.12	254772	597819	169359	497811	105946	17.3185	4.22872e+06	487.029	4066.15	11.7935	85273.7	963.832	274309	1205.29	316.111	170.497	293.788	886099	29653.3	240010	2.04119e+06	3537.72	0.233068	1301.38	284052
0.43125	42.8471	0.00763864	8576.85	7215.61	782.829	351423	825.857	23860.8	268.861	575.271	767.772	165.748	1.11358e+07	2145.35	3477.29	716591	804488	1.35496e+06	10625.2	96.7785	383087	1623.66	40768	2436.01	293467	832914	230884	506052	124812	19.5332	4.2234e+06	485.135	4813.85	10.0848	108549	950.104	361029	1618.48	223.463	179.347	357.375	964347	38003	235408	2.60702e+06	3514.68	0.358013	956.609	379544
0.432292	54.8742	0.00640562	13359.2	7016.37	904.947	249468	642.038	26262.1	203.228	578.429	943.217	145.373	1.31029e+07	2238.51	4645.65	850488	720833	1.24349e+06	9449.32	72.4558	305755	1458.32	36078.4	2535.33	289019	874556	240267	479738	167756	20.4479	2.87079e+06	277.402	4499.28	9.44928	88966.5	960.623	373823	1494.77	180.363	197.489	332.728	1.16658e+06	32473.4	194527	2.86781e+06	3678.72	0.446336	1884.62	296080
0.433333	40.0192	0.00696421	11971.8	6312.15	713.028	199406	887.941	21997.5	198.942	715.315	1140.35	155.566	1.20607e+07	1313.59	3094.84	1.0939e+06	918875	1.36084e+06	6891.71	58.3845	251580	1300.18	44177	3440.35	210024	752573	292957	739062	117901	21.7743	2.00221e+06	218.301	6445.4	10.0568	82379	984.104	364995	1452.51	200.522	272.965	347.291	1.02816e+06	35169.3	190250	3.48931e+06	3857.95	0.307107	1921.1	325786
0.434375	42.6967	0.00879441	13061.3	7901.68	699.778	276035	967.119	15965.8	194.863	942.255	910.249	160.858	1.18439e+07	1520.87	3262.79	1.3225e+06	1.10107e+06	2.08455e+06	8265.25	45.5864	268155	1115.74	30978.1	4919.75	221176	746563	213437	809663	92850.6	24.2651	1.89907e+06	205.775	5929.06	8.05195	102972	1569.34	455522	1176.26	177.794	253.873	434.95	818235	38555.2	215334	3.00029e+06	2981.67	0.33898	2521.41	421423
0.435417	40.416	0.00945521	11174.6	6476.08	542.936	260083	818.906	16114.2	220.567	1000.51	985.224	169.453	1.10216e+07	1342.6	2048.48	1.24712e+06	1.25649e+06	1.9471e+06	11381.6	40.432	290597	1084.78	26626	6385.17	241722	595484	202285	683598	74694.2	20.8934	2.48105e+06	154.843	5341.13	9.82364	134779	1042.24	493753	985.167	222.705	209.898	702.446	913621	37377.9	229767	2.98046e+06	2252.57	0.516763	2287.41	398112
0.436458	42.6838	0.00767807	8271.53	6393.31	567.717	218878	718.476	13517.9	195.568	1140.98	1045.6	183.967	1.0331e+07	1394.65	2206.3	1.32662e+06	1.03083e+06	2.16732e+06	12865.1	60.9182	380480	966.619	30761.2	6641.11	249577	561773	347278	943563	81622.5	17.2	1.76332e+06	137.716	7659.35	13.1974	196614	945.043	471821	1025.3	179.97	255.17	779.079	1.14841e+06	36598.8	238243	4.02851e+06	2433.39	0.407566	2181.57	371219
0.4375	40.2345	0.0109868	8961.02	6081	775.937	215610	768.268	8440.26	185.371	1559.81	1080.73	120.724	1.05562e+07	1194.48	2691.02	1.57508e+06	1.76914e+06	2.17133e+06	12308.3	79.7981	371563	684.231	28749.4	5631.01	385280	602489	422041	1.26886e+06	91828.7	14.0187	1.49029e+06	150.248	6001.81	11.6028	147244	1359.72	404551	1191.68	177.639	262.731	598.977	1.54991e+06	27267.1	234539	4.71646e+06	2494.96	0.345595	1863.69	427501
0.438542	34.3574	0.00875658	7878.89	5084.5	669.38	329548	649.472	6726.36	141.261	2298.41	1058.24	104.498	9.69658e+06	1213.73	3032.18	2.55884e+06	1.719e+06	1.87007e+06	18480	92.3527	384510	492.604	17612.6	8134.22	276682	694557	550190	1.16067e+06	91930.4	22.8266	1.51462e+06	204.974	6573.57	12.7306	213299	1253.49	461959	1043.97	152.381	349.381	417.06	1.61546e+06	39235.1	266258	5.4375e+06	2832.91	0.332612	1478.88	493386
0.439583	30.5455	0.0066868	6995.69	6011.5	556.326	362091	729.913	6334.16	131.701	2528.14	1031.79	135.269	1.23396e+07	866.183	3755.8	2.72974e+06	1.56043e+06	1.22819e+06	27214.5	83.7586	411934	486.648	15267.4	7961.62	640920	869753	533668	1.17407e+06	104282	23.7171	2.07331e+06	194.554	4606.07	18.6048	167064	1262.99	419657	1357.7	102.02	199.83	410.86	1.83182e+06	34567.4	241630	3.3101e+06	2610.2	0.283728	1956.5	454572
0.440625	34.3358	0.00532096	12581.6	7345.51	654.697	254299	956.643	6807.39	132.575	2827.51	1076.52	113.957	1.39419e+07	819.533	3810.08	2.51101e+06	1.61463e+06	1.47881e+06	31149.8	80.1875	402342	567.664	12498	8234.12	586362	883032	619706	1.89535e+06	133599	21.1739	2.17539e+06	215.789	4109.98	20.3685	202081	1250.46	394880	1889.5	109.131	134.542	389.975	1.84994e+06	29083.2	356787	3.06948e+06	3262.55	0.276493	3142.63	343523
0.441667	30.6775	0.00675973	10606.4	8864.92	741.404	329156	871.091	8184.12	114.185	2426.17	1437.68	87.1897	1.47753e+07	805.527	4586.37	1.99872e+06	1.8572e+06	1.40173e+06	35096.2	90.2006	428470	384.925	9686.96	11276.9	566509	981782	537588	2.4791e+06	147205	20.9727	1.79035e+06	388.468	4245.03	18.322	184161	1514.5	344599	2000.06	92.4864	134.053	302.943	1.88069e+06	40263.8	458275	3.77051e+06	3698.57	0.226507	3219.62	330675
0.442708	31.3195	0.00545643	14735.7	11991.4	886.48	357824	597.827	9064.75	149.538	2023.1	1632.11	74.6563	1.34949e+07	1063.95	4312.31	2.75301e+06	1.93364e+06	1.85483e+06	28345	96.7784	597318	501.934	11637.4	14062.3	651708	911900	567125	2.12108e+06	104803	39.8795	2.71598e+06	312.732	3290.77	23.8381	304169	1471.34	305563	1742.35	78.3064	116.443	238.352	1.4667e+06	35757.1	293577	5.48592e+06	2595.33	0.365526	2897.8	394536
0.44375	23.8346	0.00337665	15544.4	16210	983.777	263147	352.844	18894	145.269	2732.64	1209.27	86.672	1.14112e+07	821.457	4709.14	2.09045e+06	2.66321e+06	1.47279e+06	25721.1	102.625	512896	545.039	10487.2	18416.3	789371	586865	639634	2.42898e+06	149886	35.251	3.41144e+06	406.227	3189.87	19.4848	282595	1442.03	320456	1688.11	76.298	132.203	306.813	1.35461e+06	45210.7	292269	5.4335e+06	2123.36	0.503521	2263.07	428442
0.444792	32.339	0.00321578	12327.1	17925.1	790.273	308658	292.921	19254.6	184.308	3527.96	1277.73	77.5328	1.22979e+07	941.796	5846.49	2.26651e+06	2.03614e+06	1.62608e+06	19446.9	67.1413	556987	540.263	12456.9	22157	497149	703071	681913	2.69209e+06	148401	33.2473	3.59183e+06	491.877	2429.04	26.1539	382850	1384.07	355582	1997.44	54.9453	123.65	356.56	1.21232e+06	36516.5	233080	6.16715e+06	3477.28	0.357968	3207.75	359623
0.445833	19.8054	0.00333096	17085.5	19908.5	1037.09	328548	249.942	27485.4	174.521	3594.77	1125.92	96.1004	1.1479e+07	790.767	6452.31	2.1111e+06	1.7294e+06	1.41196e+06	24499.4	52.237	618629	360.597	13204.6	20815.3	399993	783352	853947	1.92844e+06	93232.7	36.9051	2.6123e+06	539.815	2372.27	25.9607	292406	1288.67	337477	2024.3	57.4222	107.666	371.853	1.7906e+06	32041.4	246192	6.40504e+06	4342.64	0.60694	2904.72	248298
0.446875	28.9689	0.00427778	13252.4	22723	1581.96	266649	288.361	34282.9	179.923	3569.91	1088.55	114.056	8.61034e+06	832.832	5679.6	1.48618e+06	1.62787e+06	1.12474e+06	23010.4	51.716	446076	421.767	14352.4	26080.1	313414	1.15635e+06	972801	1.86112e+06	73840.1	53.4544	2.41301e+06	566.111	2507.23	27.2244	324679	1462.86	384612	1672.69	59.9349	119.134	483.823	1.82028e+06	35734.8	292564	5.98018e+06	3395.57	0.679907	3354.55	170235
0.447917	33.3309	0.00558778	16909.4	19235.4	1779.35	240364	381.604	32731.4	201.761	3680.54	1237.38	123.386	9.05228e+06	887.256	6361.71	1.80285e+06	1.86994e+06	1.22126e+06	27752.4	46.591	574109	355.713	14300.2	29849.8	261055	1.21821e+06	779674	1.52852e+06	91296.5	32.0841	2.47427e+06	514.134	2813.13	21.4544	538694	1713.88	434020	1345.91	62.2106	88.9783	484.475	1.19348e+06	43310.6	298335	5.6851e+06	3051.11	0.540682	3343.33	160494
0.448958	39.2896	0.0063724	16203	18296.7	2113.14	307849	585.803	22068.2	193.369	3392.48	1422.39	183.052	7.39205e+06	635.254	4911.36	2.10147e+06	1.40195e+06	1.40447e+06	31399.7	39.1087	613819	330.378	9651.73	28549.1	395653	877879	745435	1.62967e+06	107628	28.7613	1.83996e+06	686.563	1827.31	30.6345	459914	2630.95	404836	1342.34	106.359	103.409	505.552	1.44561e+06	66069.6	407409	8.67839e+06	4621.22	0.763562	2639.86	154238
0.45	35.3736	0.00535789	17214.8	14961.4	1631.26	284235	596.604	21628.7	182.873	3405.19	988.804	250.54	8.49378e+06	1027.53	4796.69	2.29755e+06	1.93266e+06	1.53117e+06	34052.1	46.6044	1.12009e+06	374.921	11458.6	31681.1	324389	807117	928758	1.36877e+06	103547	39.5554	2.17368e+06	744.978	1385.49	32.6045	474809	2834.27	469760	1485.79	163.288	140.505	367.976	1.61327e+06	54032.7	543773	8.39762e+06	3534.42	0.895058	2874.94	209338
0.451042	34.5884	0.00418279	20635.9	18912.8	1683.53	306377	463.929	16638.4	222.532	4386.87	829.561	366.659	9.81196e+06	1202.46	7095.92	2.06603e+06	1.61314e+06	1.57351e+06	35817	58.5658	889360	333.292	10299.5	35370.6	415584	909037	863885	1.50102e+06	85273.2	48.2692	2.14615e+06	789.793	1300.14	40.4876	394124	1889.94	414374	1129.62	228.917	134.872	596.593	1.3305e+06	55792.5	670220	8.20315e+06	2691.14	1.06056	2560	248733
0.452083	43.2395	0.00408787	19935	24752.5	1443.87	315015	739.48	17297.3	262.518	3835.58	910.041	334.065	1.06684e+07	1784.84	8581.59	1.75866e+06	1.54847e+06	1.54451e+06	39960.5	61.1578	498034	267.699	10951.5	37656.7	481578	1.03258e+06	677199	985334	77299.3	58.0054	2.92803e+06	724.987	1296.14	50.1552	226801	1745.36	274202	1919.2	195.755	97.7053	711.845	781875	66538	792498	1.06965e+07	3381.66	1.05952	2225.08	215159
0.453125	39.8574	0.0040659	16093.7	30920.2	1128.51	297595	1013.45	18267.4	252.21	5731.06	838.074	456.034	9.32791e+06	2073.62	8145.32	1.35864e+06	1.26926e+06	1.6418e+06	50234.8	77.0303	487482	334.009	10846.9	48690.7	487180	1.32107e+06	513805	1.5585e+06	79403.1	42.422	3.46785e+06	856.167	1644.97	36.7712	296450	1639.16	286469	2275.37	263.265	79.603	729.037	894750	59957.8	1.01309e+06	1.01766e+07	2863.47	0.729699	1884.54	268189
0.454167	35.046	0.00359813	20350.9	47523.8	1437.49	528339	815.4	27852.6	146.04	5161.98	929.638	513.777	9.38846e+06	2033.67	10161.7	1.47027e+06	916987	1.31024e+06	76418.3	80.8486	377137	334.056	13496.4	36416.6	446174	1.1968e+06	328117	1.22381e+06	69767.5	40.0645	3.06905e+06	882.196	1744.56	39.2102	468455	2028.53	252724	3294.16	292.781	63.4619	607.926	976498	88248.3	1.06649e+06	9.16632e+06	2758.23	0.94801	2283.22	358441
0.455208	39.8983	0.0043117	20611.6	82104.8	1480.02	412996	908.641	30470.9	166.15	5091.52	735.091	377.714	1.00906e+07	2402.37	8358.07	1.99029e+06	776729	2.33606e+06	110584	79.7519	358404	232.628	14647.5	40818.6	375254	2.08259e+06	371433	1.00239e+06	62457.9	48.8357	3.1368e+06	911.529	1629.1	33.7247	533331	1983.54	204580	2446.64	336.401	59.3922	444.641	1.27151e+06	80840.8	913350	1.12075e+07	3737.24	1.14938	1971.11	275664
0.45625	53.1155	0.00343963	29099.7	71342.7	1574.94	577594	1192.94	28776.8	158.802	2905.28	938.276	294.036	1.21542e+07	2361.21	7205.03	2.07137e+06	764071	2.54712e+06	204004	84.6691	391379	292.981	17935.3	32172.4	293662	2.09595e+06	301544	841448	58670	62.066	4.48609e+06	819.068	2707.53	31.2464	389868	1910.67	163518	2568.29	331.342	43.5	486.475	1.95445e+06	57086.9	848021	1.20846e+07	3339.69	0.805254	2656.78	444405
0.457292	65.2821	0.00431493	31708.4	75195	1385.18	523943	951.057	32053.5	211.61	3735.97	944.895	322.11	1.73566e+07	3596.79	9410.32	1.14157e+06	522855	3.12014e+06	237426	122.234	336154	337.764	20784.3	30602.9	296120	3.20199e+06	321888	849758	56329.6	69.4783	4.6804e+06	898.36	3736.69	21.4591	301344	1863.95	161497	2198.29	313.634	35.5767	438.152	2.685e+06	53626.1	1.11156e+06	1.37416e+07	3686.46	0.987687	2270.52	449062
0.458333	78.74	0.00569128	31251	98074	1684.08	399216	662.643	35286.2	171.72	5215.83	896.487	280.463	1.0333e+07	2868.34	8166.34	1.0363e+06	406138	3.74946e+06	240521	141.026	215899	261.179	18282.9	29502.5	292208	3.60635e+06	311487	732891	64701.3	97.6569	3.84767e+06	745.557	2875.56	33.6636	298052	1800.64	111049	2361.23	299.71	44.8228	418.474	3.91147e+06	57035.3	1.18129e+06	7.86948e+06	3581.9	1.69446	2631.44	371501
0.459375	90.0041	0.00691817	31565.2	132972	1765.75	385549	918.485	34173.1	200.933	5433.98	538.781	293.421	1.33391e+07	3353.92	8265.59	1.0399e+06	468063	2.96822e+06	341447	165.308	287771	204.384	22362	16187.4	223675	2.30794e+06	416411	754924	44217.1	100.834	2.93561e+06	760.461	2998.9	42.0692	307582	1645.73	125596	2179.51	293.659	39.9072	406.365	2.85525e+06	61217.7	1.08016e+06	1.11002e+07	4329.81	1.88574	2932.47	433116
0.460417	91.567	0.00944494	34476.4	123121	2334.73	367769	1455.23	38868.5	267.098	5363.37	760.748	509.634	1.58767e+07	2131.27	10496.1	1.05004e+06	531006	2.44164e+06	385001	220.514	289589	127.219	29514.6	25715	182076	2.911e+06	441320	866232	46487.4	103.962	3.7403e+06	782.996	2980.36	43.5278	338375	1566.21	175470	3172.07	379.725	43.0986	285.636	2.50761e+06	64735.8	1.07642e+06	9.67161e+06	6844.35	1.90611	2381.69	333755
0.461458	94.0402	0.0128728	53480	118198	3401.61	692774	1431.09	39155.2	181.79	4017.87	715.096	558.955	1.13936e+07	1825.81	8534.99	865811	585870	2.43979e+06	451689	290.13	229719	134.417	31660.4	18003.7	131285	1.76923e+06	348803	1.12119e+06	44259.7	87.2375	5.17873e+06	797.658	2654.53	33.3055	357901	1772.07	132447	3260.75	464.508	33.8222	366.38	2.8743e+06	72500	1.06852e+06	1.87193e+07	7195.52	1.91327	2746.26	402223
0.4625	90.4539	0.0063766	43640.3	112674	3076.88	708525	1492.88	47543.4	225.277	4327.91	917.653	538.37	7.4761e+06	1543.43	9518.31	887182	485517	2.6838e+06	412400	323.257	248205	131.948	36013.3	13384.8	129561	2.08775e+06	412708	918614	70516.2	93.2696	4.86802e+06	703.849	2223.19	37.3405	327004	1689.48	131954	4156.25	549.885	34.2218	375.37	3.23259e+06	73080.8	969155	1.86637e+07	7016.89	1.44236	2806.62	459444
0.463542	124.726	0.00842453	53062.4	106013	2532.43	786320	1302.44	63153.4	175.739	4135.01	1112.67	491.124	5.75239e+06	1566.93	14552.9	859045	489227	2.21744e+06	425835	303.067	281520	129.44	31333.1	11614.2	153606	3.21397e+06	369808	1.15172e+06	79483.8	84.9821	4.33241e+06	486.477	2621.74	41.7841	372787	1385.18	126607	4799.84	682.537	48.7755	346.204	3.04749e+06	60410	1.13749e+06	1.41994e+07	6524.42	1.58764	3066.21	693161
0.464583	148.607	0.00894544	71997.2	89536.6	3013.57	700151	1333.46	50475	222.558	2548.28	1191.71	508.586	5.54793e+06	1170.96	11508.7	908230	500883	2.88881e+06	428263	269.781	284844	149.108	27289.2	8811.71	172371	2.45217e+06	524390	1.23231e+06	178460	110.83	3.08845e+06	436.281	2227.71	44.8035	481987	2177.61	129416	3709.72	757.503	54.2231	294.21	2.44216e+06	60034.7	1.17047e+06	1.57179e+07	7643.98	1.92624	2669.33	559774
0.465625	88.001	0.00746876	46671.4	72352	4366.43	583534	912.628	48922.5	185.966	3147.36	1282.8	490.745	5.64677e+06	1094.64	10177.1	1.20531e+06	670089	2.16128e+06	508496	289.407	278351	149.31	25852.4	5118.32	247178	1.23459e+06	459094	1.23962e+06	153529	123.718	2.63818e+06	463.527	2704.76	48.6752	331847	2970.18	127009	4024.46	814.969	48.1047	234.168	1.80947e+06	77991	1.24506e+06	1.40898e+07	7225.91	2.44148	3601.86	503898
0.466667	71.2845	0.00954894	31580.9	130923	4470.35	656174	1016.59	58348.1	176.371	2275.47	1046.59	514.067	6.75879e+06	923.775	13467.5	1.49537e+06	715182	1.68883e+06	552164	286.299	249705	191.151	24942.1	6423.59	188610	830417	599538	1.28268e+06	142699	125.383	2.55119e+06	555.601	2215.54	46.958	406205	2325	201695	3437.54	767.657	42.3293	280.887	1.44443e+06	54390.9	1.06937e+06	1.51318e+07	8803.18	2.49341	3967.58	698977
0.467708	69.5729	0.00937902	37381.1	146955	4554.8	697234	1346.79	36412.8	128.633	2289.73	957.107	496.089	6.7373e+06	1006.56	20540.2	1.38408e+06	703886	1.14509e+06	434282	431.198	223369	175.937	25323.7	4713.87	228779	917664	525435	1.09183e+06	150351	92.0907	3.75689e+06	525.402	2321.93	52.3188	549927	2979.12	205194	5276.48	809.001	47.6505	323.413	1.4581e+06	58129.8	1.13507e+06	1.34706e+07	9145.75	2.7368	4702.93	633757
0.46875	57.0205	0.012742	35651.2	136030	3516.71	1.01181e+06	1331.77	38152.4	136.943	2137.78	828.286	775.569	7.94649e+06	835.754	22570.3	1.86633e+06	857202	1.07568e+06	504613	347.903	248724	139.208	22352.6	4872.34	162078	763569	849304	1.18056e+06	107960	51.9938	4.45556e+06	381.812	2413.4	61.562	616146	5007.94	245364	6542.75	907.89	49.108	290.93	1.53884e+06	77718.6	1.24482e+06	1.23327e+07	5881.68	2.60396	6113.25	464608
0.469792	55.1158	0.00970456	45860.2	155550	3397.28	781286	1320.12	41027	213.901	3000.21	749.096	651.356	1.12256e+07	1164.76	29866.7	1.64549e+06	828440	1.17943e+06	622703	295.588	183847	167.556	32455.8	3298.37	176449	850246	1.04613e+06	1.59835e+06	64206.3	46.6341	6.08843e+06	398	2772.76	49.5281	523865	4409.1	318611	5779.3	1073.68	61.3926	375.251	1.78358e+06	106759	1.1263e+06	1.66612e+07	6961.59	1.86906	8840.49	411278
0.470833	74.747	0.0079085	39265.1	187930	4929.34	618421	1144.32	64027.9	228.018	2949.73	954.456	474.205	1.18515e+07	1145.19	19224.7	1.47717e+06	980495	1.23469e+06	636144	266.996	145787	227.165	30724.5	3582.52	154814	857092	770642	2.13178e+06	82396.3	62.3521	6.1674e+06	508.761	2181.59	68.4196	696461	4452.14	473220	5400.51	938.752	68.5306	356.521	1.18878e+06	84442.7	1.06891e+06	1.81636e+07	6704.91	2.31186	7114.79	648525
0.471875	90.4041	0.0116771	36212.4	313800	3568.38	561079	923.904	58605.4	265.096	2265.22	919.183	545.546	8.31614e+06	957.967	30143	1.88832e+06	601601	1.11102e+06	841043	389.717	177740	212.853	31475.6	4478.71	141803	814949	619959	2.21118e+06	43508.9	45.9543	7.89184e+06	416.339	3445.26	81.2582	438768	5750.97	608685	6828.6	1030.96	66.0935	397.045	1.11766e+06	58551.3	1.25644e+06	1.18755e+07	5554.41	1.92816	8741.27	525948
0.472917	87.4975	0.00859396	28091.2	252555	3810.65	659482	889.749	56077.7	252.274	2116.25	732.457	580.453	7.65077e+06	923.802	25354.8	2.04346e+06	480333	876208	682811	374.909	250201	212.059	23697.4	4337.11	138448	950387	569973	1.54284e+06	42658.9	51.911	8.42957e+06	485.559	3617.09	70.1818	445294	5822.77	555979	10377.5	1048.11	55.1652	342.875	911918	66710.3	1.45007e+06	9.16151e+06	4924.28	2.82893	9976.24	788511
0.473958	85.5358	0.0105899	27672.9	262517	3228.03	500337	883.334	53059.7	252.08	1592.65	787.685	595.054	5.6977e+06	1034.15	33866.7	1.71926e+06	638441	749434	889659	334.095	301386	266.328	15757.5	4836.57	156986	1.16825e+06	386119	1.36752e+06	37148.3	45.7837	9.97905e+06	497.519	2587.36	57.4998	555923	6783.52	451453	9414.39	1156.16	66.1281	389.079	718140	55668.6	1.71358e+06	1.18553e+07	8408.17	2.08826	10113.8	1.00786e+06
0.475	79.5755	0.0114655	23545.1	331207	3600.64	409054	856.959	46222.1	232.323	1505.5	1242.36	410.489	5.31871e+06	1271.08	36554	1.47364e+06	505364	864957	756549	273.691	277510	291.771	17676.3	4872.99	186206	1.7222e+06	471390	1.48038e+06	40639.8	49.9328	1.08707e+07	477.339	3581.04	56.23	745413	6412.97	423939	6996.94	972.712	82.182	397.851	642066	60172.1	1.72478e+06	9.95056e+06	10144.5	2.5318	9442.53	1.29098e+06
0.476042	59.7986	0.0114719	27217	423814	3542.15	390921	816.174	47282.8	229.228	1733.49	982.585	480.251	3.07727e+06	1708.21	32169	1.62697e+06	488001	896419	798251	297.27	310911	259.766	15433	5531.84	255410	2.1201e+06	502386	1.90237e+06	62150.5	53.6639	1.12328e+07	633.072	3687.29	46.4425	607301	7454.59	391738	5108.25	816.375	94.6872	399.29	746103	69689.1	1.41335e+06	1.08482e+07	11176.7	3.60129	7219.12	1.54113e+06
0.477083	47.9307	0.0158268	25134.1	391001	2874.38	351301	878.181	36607.8	214.443	1437.59	1381.45	402.17	2.21279e+06	1950.22	24603.2	2.08705e+06	560796	1.02947e+06	764772	466.985	248201	417.466	16582.6	3867.04	198092	1.79911e+06	445465	2.81004e+06	100122	42.1535	1.31254e+07	609.843	4213.63	48.2954	543468	6757.93	360764	6267.37	914.572	84.0531	484.904	667230	67686.5	1.82703e+06	1.48059e+07	9965.32	4.0818	8941.77	2.01344e+06
0.478125	45.8731	0.0167298	30120.5	446023	2223.04	366050	838.124	30613.4	190.673	1738.23	1612.89	491.215	2.10697e+06	2105.9	26798.2	1.40581e+06	592563	901661	570674	604.997	292110	547.56	19543	3996.74	203532	1.82279e+06	434030	4.60412e+06	137033	38.3401	8.99541e+06	472.071	4786.39	44.7168	704305	7775.61	311139	6821.9	915.459	103.845	342.909	688878	80682	1.57158e+06	1.21229e+07	8026.9	4.8522	9970.25	2.31161e+06
0.479167	48.2899	0.019646	35067.6	451807	2212.22	382857	955.298	34399.8	173.098	1308.63	1584.63	518.401	2.28943e+06	2699.25	41493.4	1.83088e+06	729599	1.11684e+06	494585	511.189	272642	482.625	19831	3871.54	205259	2.42429e+06	317987	4.52566e+06	214763	37.4134	9.03813e+06	472.572	4319.24	48.7009	834461	9769.31	336194	4952.22	1259.42	95.0025	361.612	714838	87794.4	1.51435e+06	1.01667e+07	9610.48	5.06704	10299	3.64663e+06
0.480208	54.3959	0.0166723	34737.6	396114	2230.34	372651	1003.92	31100	152.231	895.194	1920.99	567.189	2.87984e+06	2708.64	43292.6	2.16516e+06	484094	1.23609e+06	655820	506.588	390116	497.971	15763.6	3973.29	257919	1.78792e+06	357576	2.88696e+06	309666	41.8125	6.54187e+06	596.015	4276.18	25.1499	860962	7898.9	373550	6549.1	845.59	106.594	245.605	662053	65843.7	1.99519e+06	1.00949e+07	9315.36	6.06395	11097.1	2.52051e+06
0.48125	79.1545	0.0170009	41826.6	414657	3188.43	372108	1035.02	28128.9	195.07	907.767	1666.41	709.962	3.25684e+06	2165.07	57965.2	1.89472e+06	499567	968707	796483	579.906	497252	325.368	18171.5	4688.7	227662	1.32419e+06	265113	1.81746e+06	296592	44.9635	7.22979e+06	541.448	5187.11	20.205	899272	6493.52	270043	6102.17	902.651	121.773	211.794	815181	64434.3	2.27177e+06	9.87057e+06	11240.2	6.91541	10646.8	1.54746e+06
0.482292	73.9914	0.0151382	58391.3	484953	3230.51	293380	1201.61	37384.3	160.718	994.151	1448.92	706.674	5.93537e+06	3484.82	59758.8	1.86261e+06	402728	925883	859659	692.321	541924	364.106	23256.8	4887.96	185863	1.1928e+06	285113	1.43722e+06	327343	43.2637	7.60482e+06	529.336	6806.14	16.9102	893732	5403.44	275891	6740.26	803.052	115.136	298.014	806758	93677.2	2.07e+06	1.25775e+07	10723.6	6.43401	13898.9	1.76074e+06
0.483333	73.4824	0.01287	60827.9	424084	4002.82	529981	1486.25	31539.9	159.708	990.445	1554.78	675.532	4.51257e+06	3268.74	68789.6	1.55927e+06	362836	1.15784e+06	1.14228e+06	887.473	558137	358.958	29718.8	3956.41	207416	1.12719e+06	375149	1.10441e+06	250620	42.5661	7.83774e+06	443.215	6787.42	24.5482	1.06633e+06	4596.76	251328	5867.82	1138.99	181.134	398.226	828785	81316.2	2.22634e+06	1.31261e+07	10895.1	6.83962	15462.7	1.66079e+06
0.484375	68.5202	0.017754	66038.7	681590	4471.42	777736	1479.67	40336.2	134.865	1108.65	1260.81	911.88	3.64372e+06	3808.73	65958.8	1.63887e+06	301842	1.05583e+06	1.66972e+06	1114.07	690951	264.936	27039.6	3903.38	223859	718400	450127	955368	272994	36.772	9.14139e+06	473.102	5285.89	28.0765	1.89038e+06	4725.02	302873	7224.86	1132.08	219.252	381.709	682101	84428	2.10853e+06	1.3539e+07	12151.5	8.20768	13547.7	2.33446e+06
0.485417	64.1431	0.0198728	50790.1	644494	3167.28	974362	1504.26	40617.8	89.0584	789.657	1309.04	705.404	2.21115e+06	4795.16	39998.1	2.72046e+06	354187	1.27023e+06	2.3628e+06	861.235	675519	308.167	22218	3568.51	193167	790299	472166	901614	399843	46.3207	7.77154e+06	475.559	4749.46	27.5892	1.38525e+06	6482.75	336352	6610.94	1410.13	182.089	342.883	702279	67686.9	2.69353e+06	9.43886e+06	10647.2	7.19162	8735.62	2.43031e+06
0.486458	63.7138	0.0246472	40058.7	628721	2492.77	931551	1580.12	39693.2	84.3921	774.981	1835.63	686.046	3.43457e+06	6001.06	43221.2	2.44716e+06	269293	1.05071e+06	2.44842e+06	909.16	636959	355.522	25157.2	2506.64	145845	1.24757e+06	383813	1.10074e+06	480624	40.4898	6.09027e+06	546.265	4293.55	34.7991	1.44325e+06	7125.9	290440	5923.69	1493.17	163.136	357.532	549664	48301	1.96727e+06	8.51985e+06	11037.2	5.90214	12675	2.36786e+06
0.4875	76.6395	0.0342624	42009.8	583872	2120.06	1.03733e+06	1760.73	32301.7	83.5228	889.744	1864.06	582.758	2.91476e+06	6854.84	27273.1	2.57857e+06	277976	962311	2.18261e+06	944.795	910901	314.322	22936.5	2777.81	154487	1.70268e+06	287654	1.34249e+06	325336	34.4639	4.98699e+06	463.376	4464.65	30.8255	1.45976e+06	5521.39	287200	8497.05	1579.47	135.686	355.916	527715	76756.4	1.70998e+06	1.01624e+07	13093.7	7.26992	11475	3.16735e+06
0.488542	75.169	0.0228718	38515.9	528306	1886.8	1.183e+06	2059.62	27805.4	105.725	952.89	2784.11	803.858	2.39094e+06	4783.85	30497.3	2.04174e+06	293375	1.14389e+06	2.37203e+06	1088.91	1.03449e+06	277.64	20884.9	2240.52	145507	1.75558e+06	197754	1.44985e+06	369511	53.3454	4.13501e+06	434.655	4310.29	40.2597	867158	7077.83	360516	8664.71	1891.76	125.442	354.068	484990	52510.2	2.12384e+06	7.56794e+06	11767	7.9507	9947.83	2.61366e+06
0.489583	56.5217	0.0210513	41647.3	701287	1911.15	1.31625e+06	1963.88	22736.7	128.187	1172.02	3029.77	777.103	2.06876e+06	6708.89	29815.4	2.01858e+06	351882	934869	1.48134e+06	1032.96	1.00515e+06	510.401	22080.2	2186.23	210497	1.63233e+06	262967	1.85365e+06	409603	65.587	4.76968e+06	391.608	4663	36.5737	1.01611e+06	9406.14	366519	8496.42	2129.18	170.291	544.725	611524	36583.1	1.43685e+06	9.49118e+06	11871.5	7.41223	8283.08	1.89139e+06
0.490625	50.1851	0.0206765	51888	537834	2079.99	1.37952e+06	2115.2	25099.7	147.202	909.631	3565.78	695.591	1.61285e+06	5933.4	29435.6	2.46807e+06	334892	948115	1.10196e+06	1163.73	1.22988e+06	491.715	21767.9	3543.13	193285	1.70153e+06	184024	1.84263e+06	303348	51.1527	5.44466e+06	511.239	8035.47	44.3095	1.49151e+06	19266.1	449172	9478.64	2467.87	133.818	498.932	565363	36218.1	1.00018e+06	1.40363e+07	15704.4	7.34246	8266.05	1.41276e+06
0.491667	36.7661	0.0202871	46607.1	798226	4174.54	961403	1577.16	27030.2	125.833	1090.8	4090.38	823.915	1.41044e+06	4540.17	38745.5	2.56856e+06	321698	1.16392e+06	1.11238e+06	1384.46	1.09957e+06	467.898	26602.6	5276.34	153036	1.91369e+06	175683	1.70235e+06	390807	43.5494	4.81982e+06	779.337	6598.48	40.2838	1.40985e+06	22274.1	358372	10437.6	2201.53	134.335	636.079	691293	18121.5	1.04414e+06	1.43708e+07	14972.3	5.68285	8637.66	1.60107e+06
0.492708	49.5446	0.0202278	62063.5	947944	2856.75	967284	1559.05	20687.2	146.594	867.292	5440.42	809.419	1.89979e+06	4755.5	34261.3	2.22201e+06	409851	1.22413e+06	905628	1159.03	1.23219e+06	435.436	23919.5	8039.26	125374	1.7944e+06	185488	1.74487e+06	369551	33.2767	2.88341e+06	714.178	7588.11	44.6998	1.21426e+06	18943.6	570560	13044.9	2201.65	236.074	528.749	523175	18926.1	1.27911e+06	2.10303e+07	16116.7	6.36068	8687.96	1.73771e+06
0.49375	56.4518	0.0182021	59167.1	994419	3557.89	762052	2038.7	28646.6	147.666	1268.22	4559.06	953.31	2.7949e+06	5729.98	36862.4	2.38831e+06	316631	1.73831e+06	593430	1823.71	1.13472e+06	326.667	23862.3	11429	116442	1.64683e+06	205245	1.5149e+06	481755	22.2305	2.05119e+06	737.889	7737.83	37.1781	971573	18054.9	598288	8930.83	3007.8	210.569	392.083	610766	18027.9	1.28113e+06	1.70412e+07	15289	5.75404	7675.5	1.79642e+06
0.494792	63.7916	0.0169837	55790.5	1.09273e+06	3745.57	1.06811e+06	2730.4	36296.4	113.489	1680.94	3977.37	798.385	2.0039e+06	5451.89	28480.1	1.66869e+06	335662	1.28976e+06	568363	1804.3	1.79089e+06	261.948	22291.4	9960.38	136868	1.70284e+06	192986	1.3784e+06	453238	18.6863	1.96248e+06	683.984	7619.42	39.4321	1.01377e+06	23767	561013	9312.86	2877.76	216.937	252.562	586564	13733.2	1.59681e+06	2.26742e+07	18405.5	9.24251	4865.14	1.55798e+06
0.495833	47.1585	0.0182539	77476.2	1.1306e+06	4112.14	1.22405e+06	3425.93	46307	134.063	1479.91	3392.78	516.063	2.44721e+06	4954.36	24163.4	1.40805e+06	266036	1.6416e+06	808370	1790.3	1.64266e+06	271.464	20325.8	8828.03	187757	1.46662e+06	193076	1.97476e+06	334622	24.6939	1.46964e+06	931.861	8331.44	39.3145	955446	20104.1	642527	10423.8	2929.7	258.147	286.625	620003	13692.4	1.19909e+06	2.18606e+07	24530.6	7.32424	4420.97	1.40363e+06
0.496875	70.784	0.0328111	73150	1.78697e+06	3719.55	841157	3012.44	43266.9	134.872	1584.71	3530.77	424.352	2.26989e+06	5766.94	23490.6	1.33288e+06	340381	1.74734e+06	743489	2391.96	1.36101e+06	274.589	25847	10771.1	225590	1.50712e+06	279389	1.80458e+06	449941	24.0676	1.58607e+06	1043.55	7337.74	36.89	964340	15935.5	719849	14456.6	3076.47	222.645	505.625	800541	14609.2	1.37942e+06	2.26972e+07	21491.7	8.26014	5677.83	1.41523e+06
0.497917	61.8067	0.0195306	50646.5	2.02552e+06	5789.61	717671	2199.43	32741.6	98.4208	1773.79	2269.63	573.321	1.95358e+06	5175.3	32497.9	1.60139e+06	331312	2.97437e+06	527479	2546.88	1.27179e+06	423.451	27339.7	8699.26	225758	1.9508e+06	251872	1.42464e+06	445055	29.7689	1.63988e+06	645.228	6315.36	70.1191	1.62949e+06	15279.9	820046	10816.8	2800.95	207.08	614.816	643770	10362.2	1.92575e+06	1.75155e+07	25569.5	14.2394	4952.7	1.7156e+06
0.498958	59.8787	0.0250717	63983	1.6796e+06	5073.09	674265	1449.25	32764.3	79.9352	1474.88	2061.95	1014.17	1.8874e+06	4300.36	29314.2	1.47902e+06	397128	2.46452e+06	632048	2838.35	1.9103e+06	285.49	31025.5	5597.26	195308	1.63077e+06	214687	941422	310867	25.4725	1.27666e+06	580.531	5950.89	82.3309	1.91196e+06	17708.7	1.13159e+06	7684.51	2198.37	181.921	697.193	535289	9762.11	2.47184e+06	2.13815e+07	22465.6	12.4966	5904.47	1.63349e+06
0.5	67.7703	0.0416884	49915.5	1.91442e+06	3945.43	551781	1506.35	38266.6	88.5969	1844.67	1594.94	1319.93	2.01972e+06	3225.15	25023.5	1.48755e+06	462648	2.03454e+06	490999	2444.33	1.25402e+06	258.596	29104.7	9247.9	252975	3.32873e+06	201004	933249	310196	25.6135	1.66204e+06	565.705	7202.8	51.3027	1.42585e+06	13587.8	890295	8726.78	1764.02	173.932	945.682	578614	10525.1	2.50626e+06	2.2661e+07	18447.9	11.8813	4851.58	2.10284e+06
0.501042	66.9604	0.0282591	107599	2.31174e+06	3069.67	461794	1863.63	36727.2	101.832	1311.09	1430.84	1236.33	1.98363e+06	4375.37	34981.2	1.76588e+06	384142	2.94756e+06	513665	2765.39	1.35843e+06	212.798	49270.5	9107.3	300604	3.36165e+06	319350	1.12002e+06	425555	17.2468	1.99296e+06	745.092	7009.33	42.3597	681004	16822.4	791655	12307.6	2067.09	205.943	867.925	617482	11161.5	1.65812e+06	1.83707e+07	23888.8	11.6951	4584.08	1.80185e+06
0.502083	83.1619	0.0339757	133373	1.88496e+06	5488.23	468098	2103.69	33557.8	98.9291	1035.07	2163.12	1329.88	3.35038e+06	5267.01	26072	2.32378e+06	417730	3.21789e+06	525600	4053.11	1.54577e+06	158.689	59103.3	7895.07	298601	2.49141e+06	353636	1.92668e+06	545520	18.4972	1.74804e+06	676.954	8794.81	59.029	604856	14453.2	691246	12808.8	2021.29	171.505	795.744	656295	10870.4	1.6219e+06	1.48527e+07	27714.5	11.2854	5043.81	1.972e+06
0.503125	63.88	0.0330647	137016	1.96096e+06	6061.95	433270	2777.37	32993.6	110.567	1069.8	2369.18	1957.99	2.59704e+06	4557.81	23982.9	1.98763e+06	407540	3.98696e+06	539544	3867.43	1.36403e+06	118.704	39012	7301.28	339787	2.1823e+06	449287	2.40922e+06	655402	21.7893	1.53571e+06	477.092	8770.04	64.5416	434664	14478.6	578510	15674.1	2684.34	227.566	584.651	808649	15765.3	1.47314e+06	1.15991e+07	29274.5	14.4544	5493.18	1.16881e+06
0.504167	84.6403	0.0463304	121698	1.85549e+06	6214.29	255311	3291.42	37352.9	104.284	822.809	2860.19	2784.91	2.26817e+06	4333.77	17074.1	1.76431e+06	442777	4.846e+06	426430	2666.65	1.63918e+06	118.474	39069.5	5951.01	401621	1.8648e+06	447576	1.80435e+06	603149	22.0014	1.3316e+06	848.231	12876.7	49.9029	539134	13656.2	671693	19287.5	3016.67	192.948	660.705	812906	16572.9	1.2007e+06	1.18635e+07	24447.9	14.1037	6665.9	1.21083e+06
0.505208	71.223	0.067091	149686	2.03253e+06	6750.88	237943	3180.59	49703	114.531	966.162	4649.91	2981.53	2.95716e+06	4641.35	18201.7	1.50637e+06	319537	5.6856e+06	336681	2449.97	1.91771e+06	137.707	41292	5937.83	354650	2.63221e+06	523998	1.76781e+06	464233	27.134	1.37441e+06	984.992	11121.3	67.6022	522183	17781.5	665514	18855.1	4068.41	254.144	676.624	896747	14407.8	1.07963e+06	1.60858e+07	25505.3	14.0394	7032.23	850711
0.50625	59.5451	0.0658607	104883	2.05606e+06	5412.44	158725	3779.88	59218.8	106.128	968.345	4687.93	2716.07	2.77845e+06	5911.75	14265.8	1.54624e+06	388335	7.25278e+06	336233	1721.3	2.28696e+06	167.017	48509.5	7453.57	368847	3.97062e+06	452678	1.82697e+06	717898	36.7475	1.52214e+06	1020.89	13903.1	74.8484	657311	13269.8	762948	15532.1	3033.98	207.434	663.776	970905	14744.1	1.01218e+06	1.95121e+07	27100	18.7934	6526.74	738818
0.507292	70.5191	0.0756573	84318.2	1.66501e+06	5147.29	209064	3678.97	71679.7	113.814	1312.95	5157.69	2343.77	1.99127e+06	5222.13	12537	1.46993e+06	283151	8.16031e+06	240095	2044.8	2.49825e+06	164.287	40796	8391.21	284584	3.62565e+06	397049	1.71772e+06	559981	53.6863	1.57928e+06	904.508	21194.5	84.2572	754300	12912.1	710448	14103.4	2419.32	267.249	692.992	1.01474e+06	15199.5	939598	1.4935e+07	39147.2	26.4394	9629.93	603588
0.508333	70.6992	0.0633913	75391.9	2.32239e+06	5786.83	207069	4242.75	98409.2	141.933	2536.32	6276.23	2989.58	2.08133e+06	4842.29	12418.7	1.24017e+06	252860	9.13937e+06	365342	2491.31	2.15818e+06	127.159	48465.1	6384.36	330961	5.25929e+06	361719	1.99555e+06	684749	51.1033	1.34321e+06	838.3	25312.3	125.707	575392	13782	623169	13595.5	2203.54	336.239	586.691	666640	23532.1	877885	1.42556e+07	42241.3	24.5633	9954.64	629930
0.509375	78.472	0.0563043	77566.3	2.38091e+06	5746.57	266213	3937.76	83447.2	139.247	2660.02	9988	3128.37	2.73605e+06	6398.61	12203.5	1.19556e+06	378823	1.12492e+07	462249	2273.08	2.08605e+06	92.3683	45792.7	5945.98	362125	7.2666e+06	432062	1.44483e+06	603570	41.3645	1.59246e+06	651.627	25465.8	167.293	605671	13580.5	770913	13548.5	2072.45	307.326	483.679	755700	15677.3	859064	1.13167e+07	28573	18.1302	10931.1	670153
0.510417	78.5451	0.070024	120982	2.21967e+06	5370.07	271992	1661.48	89405.5	140.57	3213.88	14940.8	2968.83	3.02625e+06	7507.58	11268.3	1.15589e+06	397123	1.29968e+07	319916	1771.21	2.19237e+06	94.4636	48837.2	4366.8	387272	7.59662e+06	316450	1.76656e+06	463470	32.5081	1.15903e+06	1455.64	28892.6	147.771	635001	12254.2	605529	11413.4	2752.6	325.118	368.17	542047	17254.5	569403	1.24114e+07	26459.1	15.3821	14893	685303
0.511458	75.7741	0.0774977	97195.8	2.51199e+06	5092.16	323170	1509.85	95158.6	122.574	2310.27	14127.5	2711.16	3.3491e+06	7583.49	20291.3	963919	381639	1.00823e+07	489165	1458.69	1.9509e+06	123.079	49520.3	5961.73	261846	9.74524e+06	248235	1.93982e+06	374020	20.475	1.02056e+06	2402.8	25772	132.095	684718	11548.8	608790	14435.2	3468.09	427.832	425.375	419405	20192	746756	9.0958e+06	29393.3	15.3481	20381.3	966039
0.5125	64.3635	0.0671566	95822.1	2.39725e+06	3698.73	310314	2092.82	82945.6	120.887	2738.75	16873.7	2779.27	3.91609e+06	6303.56	22047.6	958634	389055	1.29368e+07	488266	1518.97	1.88961e+06	120.162	47165.9	4878.8	292207	1.03404e+07	173439	1.35872e+06	342560	19.946	943340	3796.02	30004.2	163.588	464424	10740.5	660700	13361	3452.34	496.697	435.831	485291	17987.1	919905	6.51862e+06	36190.7	16.8096	18926.7	805990
0.513542	101.025	0.0823209	91395.5	1.53931e+06	5569.5	477519	2086.43	76618.1	102.426	2846.68	22284.7	4104.89	4.27479e+06	4559.13	34483.7	1.01088e+06	391056	1.9013e+07	493512	1318.1	1.95641e+06	100.459	57062.1	3018.14	457402	1.36448e+07	213130	1.10345e+06	330022	16.2786	1.26697e+06	4583.13	30695	120.001	520933	15048.4	566880	10066.7	2704.64	407.701	423.387	720474	23595.1	735640	7.453e+06	33284.5	17.0324	20229	764984
0.514583	109.302	0.110764	75793.2	1.38724e+06	5881.95	526109	1748.48	119303	124.389	3957.92	23972.1	2774.22	6.38083e+06	4360.78	31350	1.12127e+06	445654	1.36655e+07	373843	1768	1.97769e+06	109.13	54750.6	2639.37	449886	1.24468e+07	299924	1.39296e+06	302885	14.4385	1.5648e+06	3577.73	33194.7	159.196	488572	21525	645585	6362.36	2170.85	396.204	419.402	785806	25738.1	451939	5.902e+06	37729	27.01	23248.9	575904
0.515625	154.307	0.125247	99909.4	1.31817e+06	7673.04	601146	1720.51	142636	106.793	4153.19	20028.4	2757.42	4.4018e+06	4805.73	28594.4	1.75596e+06	355816	1.82459e+07	446992	1913.81	1.57839e+06	151.472	42095.5	2009.65	512832	7.61681e+06	369130	1.84744e+06	256765	14.2677	1.82012e+06	4518.72	35385.3	199.081	590006	16348.2	543640	6749.33	1859.19	265.219	292.09	611009	25687.6	347690	7.66951e+06	37460.7	43.4826	20741.1	820863
0.516667	190.946	0.151233	91549.4	1.58909e+06	7964.13	646662	2258.03	122876	97.234	3878.3	24616.1	2869.94	3.57855e+06	4297.39	33937.7	1.61927e+06	446804	1.57682e+07	430995	2285.12	1.68207e+06	98.7407	45719.2	2386.43	529877	7.43794e+06	449635	1.76686e+06	196606	15.698	2.33884e+06	4976.77	37557.7	302.343	563292	18735.7	567056	8738.88	1685.84	238.594	446.975	694690	25711.7	194764	8.71987e+06	60425.1	42.9596	23358.9	679599
0.517708	274.225	0.135782	100155	1.53339e+06	8138.87	666682	2006.36	159243	113.126	3024.54	26612.2	1860.64	3.99833e+06	4811.2	38645.2	1.88041e+06	670834	2.43723e+07	381406	2215.87	2.13023e+06	98.7184	44707.5	2669.97	563358	8.13052e+06	587351	1.60019e+06	142625	10.3095	2.13692e+06	3792.05	29785.6	250.335	559081	16602.7	518970	7699.27	1467.39	333.44	460.431	664085	27922	173518	1.21027e+07	58417.3	50.9476	24463.5	841144
0.51875	471.238	0.0902595	111881	1.58865e+06	7774.12	793367	1920.43	180199	128.427	3341.54	27994.1	1497.68	3.09622e+06	3466.42	34434.6	1.52527e+06	691613	2.61986e+07	321281	2172.82	1.73187e+06	101.57	56128.8	3768.23	496432	8.16448e+06	540504	1.23587e+06	166920	12.892	2.01845e+06	3395.8	36042.2	316.155	592052	11324.3	449483	6014.51	1609.66	304.23	305.983	810720	39002.1	199775	1.52496e+07	64449.7	31.3529	22908.6	821072
0.519792	483.822	0.10284	105232	1.57556e+06	8892.6	624901	1863.07	154900	159.422	2460.11	31498	1652.87	4.80682e+06	4374.15	31362.8	2.37019e+06	745303	3.77872e+07	287420	2174.86	1.71151e+06	95.0048	45607.3	5224.41	508419	8.24509e+06	480129	794581	94040.7	12.8591	2.45081e+06	2761.65	43321.1	369.971	684155	13270.8	427376	4960.9	1571.81	320.403	475.146	969348	52940	223110	1.22263e+07	81274.4	22.682	28631	579097
0.520833	491.022	0.127213	92955	1.96772e+06	9690.36	635728	2324.83	160020	115.381	1937.1	32738.7	1304.92	5.12068e+06	7021.55	30458.8	2.34253e+06	507267	2.84394e+07	413156	2665.78	2.18275e+06	63.5691	46987.6	5566.44	568026	7.54914e+06	340543	675259	113408	12.408	2.19251e+06	2351.27	58602.9	557.535	854490	14368.5	505670	6822.9	1387.52	211.518	511.518	1.4752e+06	55139.8	192805	8.78401e+06	98217.3	22.3755	41552.3	366573
0.521875	492.41	0.1378	131116	3.1868e+06	9979.61	748342	1886.75	112276	127.328	2990.77	31019.6	1479.88	4.58217e+06	9132.87	31612.5	2.72073e+06	296054	2.06757e+07	370344	2462.43	3.38132e+06	81.5978	44896.7	6490.87	644080	9.73791e+06	416326	497839	72293.3	9.93782	2.9646e+06	2293.57	66848.2	475.103	932371	13042.1	770104	5394.24	1185.45	225.748	475.715	1.26544e+06	45722.9	198188	6.90604e+06	111875	24.9212	66917.1	391819
0.522917	562.893	0.163268	153482	4.66073e+06	10576.7	776653	1813.2	91893.3	97.7172	2311.69	42897.3	1399.24	4.92186e+06	10755	36776.2	2.02592e+06	244000	2.26798e+07	293327	2057.7	2.69066e+06	65.7756	60438.5	8405.03	559914	1.33734e+07	422676	632331	60233.6	14.9553	3.20356e+06	2595.96	77160	414.355	623255	8838.92	1.30578e+06	6019.66	809.979	259.854	435.114	1.13266e+06	34751.6	164452	1.0428e+07	92789.4	27.9264	96270.5	513817
0.523958	774.344	0.167442	143022	4.62796e+06	14435.8	690205	1868.25	93056.3	63.7885	1938.33	37558.4	1194.2	5.84619e+06	9513.54	40212.9	2.23159e+06	220243	2.04323e+07	201259	1295.33	3.49075e+06	65.6697	46755.5	6017.84	738813	1.23785e+07	244544	565777	85899.1	19.9087	4.47265e+06	2268.39	61404.3	312.55	591209	7513.52	1.03001e+06	4367.63	536.544	258.145	540.102	1.14893e+06	44020	193561	9.45124e+06	80375.1	30.586	118705	560947
0.525	680.449	0.196627	186644	7.24059e+06	16828.4	853789	2866.36	101683	75.8721	2232.68	39219.2	1058.31	6.00265e+06	9853.64	37531.2	2.61903e+06	233274	1.64996e+07	285321	992.747	3.32145e+06	78.9951	50343.8	6178.92	866998	1.43217e+07	134513	513729	91344.6	16.7522	4.09721e+06	2417.03	74944.6	447.56	491780	8787.41	1.6371e+06	6964.5	602.524	255.484	866.03	1.16575e+06	45236.6	177526	9.17251e+06	73565.3	39.0848	138619	663703
0.526042	697.753	0.347696	137732	7.07758e+06	15424.6	600140	2429.75	101459	87.3995	2491.79	40895	1183.3	7.76879e+06	8906.82	43933.5	2.59966e+06	252179	1.54209e+07	349275	1094.73	2.38924e+06	79.7683	62903.7	5543.97	741267	1.36108e+07	174389	484485	91893.4	17.7006	4.24671e+06	1841.16	60464.9	390.414	445311	12044.9	1.90443e+06	6154.69	516.949	266.218	761.357	1.04281e+06	35711.5	175068	7.31055e+06	70475.8	44.7321	180449	765803
0.527083	760.618	0.400618	130464	6.38358e+06	12869.8	729237	1990.7	80197.3	83.6767	2559.49	48510.2	983.637	6.87128e+06	9778.12	76980.1	3.38728e+06	316975	1.69127e+07	476033	1285.43	1.89378e+06	85.2341	136908	4959.4	916660	1.14262e+07	168059	414782	69230.7	29.2785	3.66758e+06	1681.25	73462.6	379.916	439010	12290.2	1.92561e+06	7949.78	529.561	249.319	994.663	1.24236e+06	35806.4	130287	5.89039e+06	62776.6	43.2568	150769	642885
0.528125	872.5	0.533667	195022	7.80162e+06	11530.5	729651	3011.1	70102.7	74.4677	2088.54	54615.6	1012.54	8.08872e+06	14932.6	56684.5	3.9092e+06	208659	2.06601e+07	594449	1735.26	1.95976e+06	77.1342	122396	5206.93	1.15478e+06	1.8151e+07	150218	394739	60547	25.0178	4.58795e+06	1220.9	65133.8	236.832	348668	10059.2	1.9898e+06	8540.39	707.475	161.161	722.703	1.60313e+06	27271	150527	5.8831e+06	84788.5	52.3557	165807	484046
0.529167	964.097	0.466606	235602	8.05643e+06	11079.2	548838	3277.19	57350.6	69.5455	1695.9	39473.5	815.267	7.9069e+06	11364.5	70835.1	3.50236e+06	222299	2.07841e+07	716250	2448.87	1.894e+06	68.1909	145174	5798.24	1.29556e+06	1.90125e+07	121554	362706	65007.3	32.6596	5.15035e+06	1126.68	72498.9	250.103	406421	11048.6	2.34137e+06	5220.95	793.036	162.566	1091.99	1.57427e+06	21814.4	150191	5.06739e+06	64205.5	41.0905	122655	454839
0.530208	1004.6	0.520536	239712	9.27389e+06	8436.01	480565	3098.14	87198.4	54.1242	1228.41	42317.9	1117.03	6.26704e+06	18105.6	94219.3	2.62131e+06	227564	2.92249e+07	773723	2609.11	2.30494e+06	121.295	161926	4723.61	1.32727e+06	2.95683e+07	121086	392056	73668.1	30.2178	5.56701e+06	1182.15	48147.9	277.107	496927	12381.7	2.27445e+06	3721.42	819.431	205.216	1083.79	2.20937e+06	18038.6	183036	6.64232e+06	69949.2	34.8934	137463	469241
0.53125	1328.62	0.516687	228481	1.05764e+07	12616.8	361530	3517.7	111705	43.7268	839.99	55424.2	1417.61	5.28704e+06	24181.1	73139.6	2.53437e+06	254834	3.61597e+07	1.17299e+06	2795.56	2.65733e+06	181.852	131264	5884.67	1.2408e+06	4.00633e+07	106362	592076	53191.8	50.679	6.20097e+06	1002.31	50732.9	241.704	359774	22034.4	2.11722e+06	3694.93	581.551	193.911	1208.5	1.8326e+06	23267.4	163313	4.80844e+06	120217	35.0217	139506	513002
0.532292	1723.16	0.733495	265316	8.21406e+06	14583.9	310982	2749.97	92026.3	31.7009	784.974	58555.2	1813.12	4.58717e+06	36185.5	77524.8	1.38354e+06	278196	4.09683e+07	1.15477e+06	2012.29	3.16233e+06	191.547	86266.3	3964.99	1.08321e+06	3.51093e+07	101134	721051	60104.1	54.2735	4.55936e+06	1077.02	43666.8	265.418	332734	21008	2.55747e+06	6352.49	784.102	229.361	1386.44	1.73056e+06	21567.6	156701	6.72585e+06	114468	24.6214	151508	380836
0.533333	2163.69	0.90303	391067	7.39246e+06	10326.5	276094	4132.54	68120.1	32.3226	776.285	43590.6	1148.96	4.90144e+06	33766.7	57603.1	1.87076e+06	365525	3.58798e+07	1.45756e+06	2075.83	4.03087e+06	258.972	83611.7	3949.45	983621	2.77746e+07	134268	600182	66148	58.3382	4.30565e+06	1018.99	54377	358.639	234102	20816.3	2.52756e+06	6047.8	991.166	240.869	1490.37	1.26827e+06	15784.5	155263	6.95084e+06	88870.2	22.3871	155084	404540
0.534375	1734.75	0.957588	358244	1.17585e+07	11207.9	285578	5730.33	78426.4	31.9065	579.471	45720.9	1696.3	5.6079e+06	26710.8	67218.5	2.11026e+06	234623	5.18405e+07	1.65066e+06	2041.91	4.45567e+06	150.376	70473.6	5567.17	629824	2.63187e+07	116596	311066	64033.1	58.102	4.15953e+06	809.798	75035.7	304.085	169261	23547.3	1.9438e+06	4441.25	777.591	245.141	1631.5	1.7218e+06	24769.5	139073	5.99554e+06	81475.6	24.964	152257	332383
0.535417	1212.14	1.28704	580523	1.28856e+07	9568.21	189109	6173.05	112949	49.0697	682.193	45602.4	1104.08	6.65775e+06	39100.2	58200.8	2.21777e+06	404862	5.67039e+07	2.42468e+06	2318.33	4.2398e+06	161.183	90082.9	6518.14	577583	2.68326e+07	155005	343272	61305.9	42.1533	5.5615e+06	943.633	77056	257.423	154121	13093.2	2.26021e+06	4562.05	652.365	255.833	1324.23	1.47001e+06	31652.5	166282	8.15103e+06	77089.9	18.6345	113512	279304
0.536458	1174.49	1.11004	840768	1.10188e+07	9365.08	266267	5823.28	128035	43.765	782.267	47989.9	1369.45	6.4318e+06	32712.2	62132.7	2.57979e+06	441436	5.56213e+07	2.02609e+06	2562.28	3.31372e+06	152.76	57173.7	5345.17	753562	2.98355e+07	210083	391455	65365.1	40.1793	5.78307e+06	831.191	90409.9	324.485	125254	19637.3	3.88146e+06	6216.4	503.97	283.433	1151.73	1.29127e+06	38202.7	153923	5.72935e+06	87390.5	20.6853	128886	310771
0.5375	1008.65	0.828842	984450	1.14498e+07	10410.1	202402	5572.05	124112	39.4772	922.706	61870.5	1130.56	6.79755e+06	28458.8	85546.8	2.95488e+06	440596	4.843e+07	1.93022e+06	2723.41	3.22791e+06	167.009	71597.3	6141.16	734358	3.19853e+07	284747	377043	61742.1	36.4508	5.49365e+06	971.886	84660.6	261.004	151272	24542	4.51999e+06	8193.37	371.839	329.514	913.599	1.32039e+06	39074.4	190042	3.84119e+06	114454	19.8666	161717	461772
0.538542	1030.72	0.998748	923198	9.40578e+06	13834.4	217408	8767.65	198727	33.2633	728.189	57310.8	1264.64	6.05833e+06	39286.3	106362	2.92688e+06	633688	4.68089e+07	1.59589e+06	3034.65	2.7348e+06	205.354	75945.7	7282.61	825069	2.72027e+07	369163	435005	67568	26.8789	4.385e+06	1164.19	74513.9	269.402	170361	19657	4.77438e+06	8333.91	317.578	318.527	846.272	1.62071e+06	41433	238076	2.51341e+06	105584	20.6771	144596	416976
0.539583	1301.23	1.20288	883232	8.85575e+06	12441.2	290988	7547.81	235043	36.6445	575.887	47921.4	1137.68	5.79685e+06	41084.3	85442.1	2.71013e+06	665430	4.37896e+07	1.99392e+06	2636.44	1.6076e+06	331.462	82383.5	9602.84	840916	1.54034e+07	282716	413596	85467.4	17.1659	5.20658e+06	1125.1	142163	415.953	148115	25669.9	3.86733e+06	11305.3	443.241	288.603	932.069	1.13568e+06	41939.2	244768	2.82247e+06	122388	16.7366	113569	329882
0.540625	1384.3	1.23429	965852	9.2863e+06	12164.1	344172	6867.47	243823	36.5263	455.528	45154.6	927.359	5.42461e+06	39769.3	77491.9	2.95692e+06	621011	4.65957e+07	1.79005e+06	2591.22	1.51309e+06	360.512	63123.7	9929.11	1.15147e+06	2.07106e+07	302831	429387	91836.9	20.6275	4.93511e+06	1657.49	107674	371.76	172741	30956.4	3.44626e+06	10324	522.76	258.355	824.794	1.00205e+06	30145.2	309364	2.80566e+06	162534	17.7817	105041	293489
0.541667	1485.57	1.10643	1.23368e+06	1.02253e+07	14488.6	311274	7655.81	218627	33.1317	446.731	42246.3	965.001	6.52353e+06	37813.7	99508.5	2.01138e+06	557536	5.10411e+07	1.87398e+06	5186.7	1.48611e+06	294.21	44219.9	14577.2	1.35798e+06	1.84564e+07	385015	309051	104669	27.3151	5.50912e+06	2003.15	106730	591.696	151163	25033.6	2.96153e+06	12924	618.589	277.479	735.43	1.04099e+06	37609.1	256462	4.15003e+06	113963	11.4215	183506	277539
0.542708	1505.75	1.5106	1.03194e+06	9.4452e+06	12599.1	238307	9874.11	189069	51.8436	632.411	47013.6	1187.08	7.41159e+06	37147.2	91681.8	1.9041e+06	784673	6.25951e+07	1.82336e+06	5621.25	1.76104e+06	363.397	65970.5	11341.8	1.31402e+06	1.59658e+07	384119	461057	131860	33.6745	6.26458e+06	1420.37	98908.1	842.43	194478	25185.1	3.30458e+06	12307.4	953.582	374.041	800.054	1.09339e+06	42108.6	390530	3.76155e+06	184460	14.8051	153576	354341
0.54375	1423.63	1.3164	778669	9.1462e+06	12610.6	324728	15094	240857	52.086	417.813	47756.5	1307.62	7.02689e+06	37312.3	126717	2.23108e+06	687272	4.88167e+07	2.04013e+06	5535.53	1.94187e+06	293.841	76681	11812.2	1.21665e+06	1.36053e+07	618144	412941	138603	42.6286	6.35816e+06	1437.13	122882	1018.37	213273	38761.1	3.77054e+06	11002.4	878.198	282.411	655.114	1.1133e+06	42071.4	471642	4.93921e+06	153658	12.9256	86594.3	320628
0.544792	2056.67	1.21206	616664	7.48505e+06	9452.18	206191	17211	244977	67.4849	388.671	55110.5	1132.43	7.55156e+06	37723.3	121194	2.56869e+06	523828	5.60822e+07	2.62314e+06	4563.72	1.53058e+06	170.363	79079.9	7911.48	1.11703e+06	1.45114e+07	555046	479116	155513	42.5307	4.55915e+06	1696.48	149606	1002.79	141810	44218.7	4.89991e+06	10619.2	1538.36	290.754	451.114	614319	46771.4	343691	3.92984e+06	195152	12.3853	93826.5	260968
0.545833	2907.78	1.19906	509807	6.21265e+06	8834.23	207828	20763.2	250732	55.7865	460.947	72615.1	1234.56	8.43375e+06	50929.5	126811	2.83588e+06	386761	5.07714e+07	2.19351e+06	4902.01	1.70518e+06	160.518	68952.6	6336.25	1.23092e+06	1.35539e+07	442111	432807	129402	41.7482	5.11973e+06	1277.72	175036	1567.83	133406	41200	6.136e+06	8275.66	1425.42	350.011	591.24	879024	47019.6	363671	4.57076e+06	157808	10.5507	107136	237693
0.546875	3154.49	1.21354	389005	9.34176e+06	7012.01	200183	32245.1	176169	68.1923	605.967	66798.6	1343.19	8.55008e+06	79270.7	126018	1.90513e+06	243017	3.83982e+07	2.55092e+06	6276.27	2.87673e+06	155.707	68320.6	5457.89	1.19566e+06	1.06593e+07	331107	650910	180469	45.8999	4.21331e+06	1473.56	167141	1436.56	150084	43563.9	5.86412e+06	8375.64	1367.86	413.53	621.138	753003	77960.8	311646	4.32851e+06	160998	8.2041	148123	177238
0.547917	2869.89	1.31219	482787	9.7304e+06	5105.75	164490	33883.9	167561	52.1406	654.122	52158.3	1168.13	1.10769e+07	99934.7	193272	1.64565e+06	201189	3.17223e+07	2.55364e+06	8017.45	2.93171e+06	178.563	72318.4	6629.19	1.11173e+06	7.35886e+06	445811	464617	192830	63.0057	3.65338e+06	1611.47	177754	1502.86	150543	39048.8	6.99614e+06	9627.38	1044.71	456.143	817.296	514163	79213.8	384639	3.95899e+06	161000	6.91469	143706	285074
0.548958	2492	1.38838	575748	8.89311e+06	7305.55	124064	26319.1	155461	64.2562	621.725	68250.4	1040.68	1.2218e+07	135251	134560	1.12378e+06	210582	3.61458e+07	2.2337e+06	6603.97	2.04312e+06	197.877	56843.5	6178.39	1.08092e+06	8.00332e+06	488702	413235	122122	101.809	3.27924e+06	996.177	198846	1442.98	140754	25839.5	7.07689e+06	11979.5	1303.91	328.126	770.142	435253	77880.1	292578	4.29718e+06	144813	6.71287	144128	197521
0.55	3112.93	1.50884	545253	8.92688e+06	6065.98	90584.2	35559	149493	65.8429	693.582	61953.2	1053.46	8.41828e+06	157835	118817	940497	213641	4.33848e+07	2.13596e+06	7719.92	1.82026e+06	177.141	43453.4	5166.04	1.40777e+06	1.26383e+07	388725	304880	113320	111.296	3.56545e+06	1082.4	230873	1906.38	122043	22014.7	4.24065e+06	12485.5	1002.75	411.521	665.863	406267	62871.5	338659	5.3361e+06	113842	5.13426	137079	157694
0.551042	2293.41	1.53151	479675	7.22955e+06	9311.23	75672.1	52661	170197	66.151	796.808	52250.7	1254.75	6.5246e+06	223331	86377.7	934479	184629	3.93305e+07	1.75894e+06	7759.73	3.41742e+06	196.382	49755	8983.94	1.67508e+06	8.47062e+06	391100	311210	121395	102.262	3.66657e+06	1039.69	254722	1649	176401	21706	4.31082e+06	13305.2	781.284	608.901	570.589	629834	77443.6	283871	7.16717e+06	95589.5	4.75368	144513	136862
0.552083	2612.14	1.28795	511350	1.05372e+07	8363.89	93375	46958.3	194260	82.1209	706.593	49056.3	1270.88	6.51197e+06	269884	133137	893066	127750	5.09433e+07	1.48139e+06	8854.05	3.293e+06	228.689	39360.1	9406.72	1.91452e+06	6.5086e+06	418917	293691	86057.4	75.8726	3.55067e+06	981.448	222451	1154.81	212452	20494	4.38137e+06	16870	670.507	687.256	748.466	713333	57532.1	365127	8.18796e+06	106339	4.9598	163397	168624
0.553125	2414.12	0.966419	672348	1.32604e+07	8327.14	73802.5	42814.1	245832	94.5787	649.34	49128	1115.26	7.5077e+06	281504	129235	1.44172e+06	81280.3	5.18732e+07	1.37802e+06	8887.78	4.49821e+06	240.485	42207.4	12241.8	2.23361e+06	9.75244e+06	298626	375288	86278.7	84.8743	2.16983e+06	690.222	238955	1321.16	290300	14547.2	4.9555e+06	19522.3	659.757	737.368	1109.99	621931	65846.2	243711	1.0291e+07	118031	7.18051	142200	162674
0.554167	1766.31	0.962153	837715	1.19457e+07	7404.98	77007.3	54161.5	401840	99.7977	563.921	59172.2	879.535	6.30917e+06	244979	130625	2.62885e+06	91788.7	5.05545e+07	1.59429e+06	6754.2	4.11479e+06	224.077	38586.4	10626.5	2.80793e+06	1.17162e+07	570993	491016	93585.2	95.6358	2.50782e+06	700.996	283659	1324.46	235985	19402	9.58394e+06	24789.1	831.222	729.382	888.109	918039	105939	250304	9.94896e+06	136013	8.23058	193945	178894
0.555208	2480.82	1.26327	996779	1.05893e+07	5521.01	140674	63131.2	380217	117.284	716.838	96563.3	1008.4	7.87207e+06	421075	102776	2.28552e+06	60120.8	5.08464e+07	1.38212e+06	6676.31	2.38582e+06	242.455	23328.8	13816.5	2.05867e+06	1.27705e+07	577521	623078	73800.1	88.2708	2.5163e+06	866.605	229546	1022.44	226597	17722.3	9.80276e+06	21432.4	986.692	864.98	990.643	739925	97715.4	226707	1.33058e+07	131780	7.50985	245002	180791
0.55625	2328.13	1.38478	787716	1.07002e+07	5766.86	149936	55910.7	371099	102.237	874.768	76599.8	1339.06	7.88136e+06	462592	128234	2.93089e+06	77271.1	3.96063e+07	1.06232e+06	5385.41	2.6263e+06	291.085	32631.9	16865.9	2.96619e+06	1.16658e+07	478652	399155	93436.2	115.144	2.66214e+06	832.08	159833	590.334	159111	20032.7	6.98781e+06	20988.4	735.374	892.418	1028.21	488660	108669	378066	1.33335e+07	168473	7.06162	206710	144921
0.557292	2532.76	1.2912	902213	1.86938e+07	6147.13	135985	49719.5	377606	78.2563	1227.01	79611	1419.13	7.85289e+06	671134	118821	2.84669e+06	97873.9	4.02511e+07	1.24432e+06	8855.79	2.23029e+06	363.105	24802.6	9821.55	2.05308e+06	1.11785e+07	483807	529677	114058	152.198	2.03128e+06	721.739	151261	755.693	191896	17599	4.95111e+06	17685	923.079	1087.69	1200.92	508664	84421.5	292054	1.28681e+07	150955	6.20881	184437	136471
0.558333	2558.9	1.55566	546390	1.58973e+07	5872.33	173294	83726.3	383302	99.3691	1450.59	92600.8	1794.34	8.01259e+06	970655	131186	2.67366e+06	106727	4.92025e+07	1.1561e+06	9531.85	2.3136e+06	426.789	22680.5	9913.57	2.63593e+06	1.57261e+07	337391	531374	106347	99.3184	2.18038e+06	636.793	125962	586.768	197221	15106.4	5.0014e+06	16695	719.575	887.818	1407.75	551057	75299	277622	1.34205e+07	157513	7.23471	194319	116046
0.559375	2687.41	2.14884	603977	2.24829e+07	3433.93	160825	105526	314882	87.6293	1401.39	76163.4	1624.75	8.46576e+06	858648	99261.1	2.84692e+06	112260	5.48665e+07	1.15647e+06	6882.05	1.89325e+06	520.145	14290.3	10444.7	2.63747e+06	1.45859e+07	353598	468315	174864	79.9533	1.69097e+06	552.656	174525	742.779	163815	12966	6.30172e+06	14668.7	852.142	756.567	1473.89	423832	84160.4	364871	1.56151e+07	174195	6.71428	192414	127555
0.560417	2681.58	2.12087	552190	2.14245e+07	3164.29	171281	77311.3	251563	88.9721	1085.52	89125.3	1777.07	8.22598e+06	755675	88629.6	3.04453e+06	98091.5	6.72549e+07	962876	6799.18	1.78661e+06	488.119	19780	11319.2	4.74516e+06	1.47525e+07	387959	467721	213777	63.0665	2.69231e+06	689.969	189413	1111.67	154670	13781.5	4.20346e+06	15671.4	1064.82	686.168	1597.93	443983	78701.3	358870	1.71744e+07	207595	8.92599	182368	114367
0.561458	2225.5	2.26099	539759	2.01449e+07	2962.38	162775	55894.6	185749	73.0566	1252.27	108329	2029.17	7.47995e+06	573053	69654.7	2.82693e+06	75078.5	7.93561e+07	1.08218e+06	6960.61	3.04739e+06	424.459	18681.7	13838.5	4.1972e+06	1.42676e+07	372362	472541	220925	64.3389	3.04876e+06	801.862	199792	1058.66	172587	13335.8	4.20073e+06	16636.8	1210.37	639.914	1521.71	479823	95727.9	335316	1.40689e+07	280399	8.32899	132772	118221
0.5625	1528.87	3.45893	433196	1.74716e+07	3680.31	171855	60451.4	260709	69.3895	1610.4	87515.4	2372.22	5.99858e+06	367502	51588.6	2.32901e+06	83376.9	8.25601e+07	1.20797e+06	7765.14	3.71303e+06	545.545	22831.4	17749.5	4.77957e+06	1.5448e+07	581290	720334	225152	82.3878	3.05638e+06	929.91	207748	1324.29	184572	13775.7	2.92645e+06	17644.8	1221.66	634.646	1505.43	513567	97039.8	279951	1.26879e+07	316970	5.87976	123591	101911
0.563542	1460.12	3.97458	263277	1.59934e+07	2947.39	235105	69770.6	285360	79.3041	1496.91	54631.1	4099.96	5.15928e+06	280503	56279.3	2.34053e+06	68678.3	6.78554e+07	1.1083e+06	7089.28	4.54802e+06	658.213	24339.9	25062	5.54857e+06	1.32981e+07	541351	816752	322751	110.668	3.73999e+06	1543.64	223230	976.088	167785	16617.5	4.10786e+06	23332	947.164	475.717	1589.25	424766	89900.5	331653	1.51941e+07	325426	6.23825	96644.3	130093
0.564583	1694.71	4.03943	298697	1.16922e+07	2221.78	245727	76591.7	201627	73.7878	1800.74	63298.6	3814.75	5.27306e+06	243095	59972.3	2.47647e+06	72003.3	8.56573e+07	1.62188e+06	6666.63	6.25991e+06	748.923	30264.9	23326.9	5.0781e+06	2.13661e+07	310878	1.20997e+06	302539	87.0078	3.72639e+06	1925.56	176724	856.716	204394	23642.1	5.04549e+06	27707.5	1129.52	668.193	1093.07	489644	66860.8	408892	1.16717e+07	394573	6.88264	78327.8	135289
0.565625	1891.17	2.99828	270184	7.57727e+06	2541.88	210368	48409.9	206996	95.9007	1858.17	41713.1	3294.38	5.48426e+06	180295	47384	2.79639e+06	87944	1.1628e+08	1.73189e+06	6639.69	5.98507e+06	1364.71	38868.6	30219.5	4.12296e+06	2.08221e+07	231407	1.0176e+06	257274	78.9631	3.75361e+06	2074.93	191637	753.297	257584	31586.1	5.85942e+06	19470.4	1208.54	723.444	1317.47	446456	50245.2	346222	1.18483e+07	297514	6.8692	84956.3	126324
0.566667	2061.65	3.04898	418280	9.08736e+06	2577.1	200108	36817.5	228243	81.2382	1844.43	38884.7	3774.02	6.51769e+06	244185	58703.6	3.23894e+06	79555.3	1.37276e+08	1.70627e+06	6607.01	5.56054e+06	1553.64	37337.5	39859.6	3.24261e+06	2.27418e+07	220394	927894	334836	66.8183	3.69068e+06	1754.64	130144	868.257	263118	40236.2	6.28062e+06	23296.3	1014.99	1279.23	1393.42	512169	48877.3	309465	6.53352e+06	353507	7.83669	93344.5	117055
0.567708	1962.59	2.3884	537634	6.92367e+06	1905.25	187703	44141	216254	31.1877	1700.54	38862.8	3778.03	6.52361e+06	188994	49206.4	2.44352e+06	93594.9	1.40492e+08	2.30191e+06	8001.6	5.99899e+06	1445.71	41290.6	41586.2	3.99297e+06	2.52788e+07	210150	554874	430449	79.2558	3.24099e+06	1437.22	82199.1	838.532	310018	40378.9	6.52626e+06	31658.7	1546.53	1346.66	1304.56	400363	38164.9	371937	7.7573e+06	278660	7.674	137360	139928
0.56875	1959.65	3.25877	632283	7.81408e+06	1476.78	157625	55031.1	225755	29.9482	1280.67	31874.2	3833.07	5.27667e+06	176354	39122.5	1.936e+06	94336	1.30847e+08	2.9608e+06	7863.53	5.65562e+06	1045.96	38368.9	34670.4	5.03056e+06	2.1023e+07	213831	438431	450269	89.3514	2.53925e+06	1360.39	102945	819.936	272945	61694.5	4.16197e+06	34026.6	980.146	929.892	1880.51	423258	28791.2	499214	8.05434e+06	216602	9.76907	154084	124794
0.569792	2179.47	3.17413	497692	6.13901e+06	1700.57	118640	55823.7	239441	27.104	1795.53	31496.6	5620.01	4.27224e+06	166133	36606.1	2.74327e+06	109597	1.44162e+08	3.51208e+06	8722.26	5.8563e+06	762.018	27555.7	38865.9	4.89056e+06	1.64007e+07	190695	465904	468281	71.8804	2.90196e+06	1713.4	64133.8	692.744	225988	44827.8	3.55423e+06	47330.4	1262.98	1170.43	2153.66	490275	23183.1	338979	7.93343e+06	209073	10.9003	189621	80907.7
0.570833	2111.71	2.39881	389570	5.64243e+06	1964.44	100094	48622.9	223087	18.6828	1807.48	47560.2	6831.62	3.46116e+06	179960	30599.7	2.71032e+06	156471	1.26138e+08	3.52703e+06	10840	4.60882e+06	698.239	18079.2	31195.1	4.11811e+06	1.85731e+07	205624	452766	599136	89.5766	4.70426e+06	2026.1	49538.9	657.568	263914	46816.6	2.49673e+06	62682.9	1452.36	2127.13	2257.85	612689	26747.3	347126	6.17636e+06	163944	14.3911	276213	88653.3
0.571875	1420.61	3.0108	623244	8.48981e+06	1990.22	73765.6	42460.4	237739	13.1336	2134.21	44252	10303.6	4.58018e+06	175834	31708	3.41365e+06	183278	1.71385e+08	2.68443e+06	18727.8	4.56833e+06	831.711	15456.8	28377.9	2.44498e+06	1.55258e+07	185949	411624	396997	84.6752	4.80643e+06	2667.32	47757.3	624.383	263896	59292.1	2.46118e+06	63602.7	1764.45	1989.92	1733.48	761714	27601.4	372355	7.28748e+06	212140	13.4183	506488	133259
0.572917	1620.46	3.09381	501910	9.64571e+06	2108.28	121756	39692.2	239965	14.8119	2404.02	63497	9659.65	5.22246e+06	171607	26902.6	3.66527e+06	153338	1.24804e+08	2.27721e+06	18619.3	4.71514e+06	1582.81	13657.9	24750.2	2.04656e+06	1.31562e+07	184985	358220	508507	111.395	4.37948e+06	2792.77	44368.7	435.903	346108	63177.8	2.17664e+06	47443.2	2017.23	1762.5	1857.42	662541	31415.4	446469	4.16259e+06	144222	14.3257	805489	200168
0.573958	2240.81	3.5173	493456	8.43551e+06	2708.42	108062	57413.1	180420	21.5122	2046.73	74375.7	11983.5	6.32981e+06	190199	28720.7	5.93026e+06	125866	1.1339e+08	2.40239e+06	22373.7	4.91409e+06	997.219	14378.1	24182.5	2.11307e+06	1.16246e+07	221782	388869	408364	117.384	3.82797e+06	3529.21	45568.7	659.198	502331	80709.2	2.64404e+06	61666.1	1562.99	1787.34	1567.49	447969	30874.4	363709	3.25491e+06	143056	14.1825	1.30654e+06	182365
0.575	2999.63	4.2733	612529	5.86344e+06	3125.48	93656.6	49189.5	148445	15.0876	1772.04	100599	8931.04	5.42746e+06	230186	27513.3	6.48542e+06	137088	1.43446e+08	2.40866e+06	28925.5	4.27798e+06	843.352	16984.3	33464	2.09887e+06	9.84888e+06	211499	409680	460658	124.519	3.67175e+06	3558.68	53676.4	736.844	506791	96691.8	2.35133e+06	54032.4	2146.06	2075.44	1535.48	631522	27980.8	279562	2.20728e+06	153898	16.9168	1.36156e+06	168689
0.576042	3631.78	6.29845	679642	1.12756e+07	2606.83	73235.4	41989.6	170697	15.3797	2380.68	121729	9189.88	4.47125e+06	334406	22694.5	6.17735e+06	106718	1.80816e+08	2.6457e+06	31685.7	5.90327e+06	939.829	14387.2	24180.5	1.64369e+06	7.47947e+06	173480	418198	420616	96.3825	3.3805e+06	3725.05	42718.5	668.823	788530	92104.5	1.71702e+06	48785.4	2943.7	1709.26	1244.29	627839	28742.2	526527	2.71219e+06	178914	13.1725	1.51903e+06	192925
0.577083	2609.31	11.0759	473609	8.87169e+06	3085.46	78673.4	40051.7	121035	11.591	3458.43	154196	11061.6	2.87591e+06	288991	33635.2	6.86176e+06	76263.8	1.74985e+08	2.68933e+06	25375.2	5.4997e+06	936.887	17334.9	24643	1.99059e+06	1.11192e+07	133487	315658	382286	89.3111	4.61511e+06	3105.59	37675.7	781.717	841426	75320.3	2.47389e+06	71243.3	2525.2	1748.38	1105.34	583108	31112.2	568756	3.78754e+06	231752	11.3945	1.44274e+06	230249
0.578125	2621.91	8.49035	641801	8.41816e+06	2210.09	101322	33664.9	145319	15.7771	3663.16	168659	9370.25	2.3437e+06	203601	34395.7	5.21009e+06	77761	2.36171e+08	2.31072e+06	33570.8	5.25112e+06	1043.36	22365.8	25602.3	1.391e+06	1.18354e+07	159053	227435	490248	72.5714	6.23035e+06	3345.85	34999.2	852.068	942504	89878.4	2.14111e+06	90265.1	3262.47	1759.55	1083.23	539071	32683.2	779741	2.89683e+06	190365	13.9545	1.34536e+06	308324
0.579167	1899.44	6.58836	663056	9.87007e+06	1545.29	123795	20738	133952	16.4915	4223.56	126522	8824.96	2.01531e+06	215525	33246.6	5.48469e+06	104464	2.16619e+08	2.53787e+06	34109.3	7.13761e+06	1677.83	17788.9	24709.9	1.31213e+06	8.82179e+06	183834	345544	485016	91.2546	5.26572e+06	3401.62	38513.9	1067.8	1.00378e+06	96519.9	2.84799e+06	89476.6	3093.92	1824.18	814.835	672953	32553.9	1.12462e+06	2.90745e+06	199249	13.0361	1.11282e+06	444332
0.580208	1639.67	7.50709	553852	7.43564e+06	1356.38	186490	28319.7	97493.2	13.5133	4217.11	138728	11586.5	3.10877e+06	145104	19077.4	6.80469e+06	114446	3.42447e+08	2.30325e+06	30629.7	5.70032e+06	1984.23	10155.1	27714.3	939278	7.47327e+06	229488	372913	551839	76.938	7.78017e+06	3951.08	41367.3	1104.4	890529	78065.1	4.62245e+06	93149.1	3596.12	2434.61	1090.52	609068	39031.7	1.40117e+06	2.63573e+06	257801	14.2912	1.69893e+06	298785
0.58125	2124.02	8.50391	399939	7.90853e+06	1369.3	138501	24247.7	100071	14.0088	4092.24	139165	14014.9	4.21159e+06	189070	21197.2	6.62685e+06	126791	6.83179e+08	2.41493e+06	24485.6	6.5168e+06	2001.62	8387.68	25210.4	1.1102e+06	8.15109e+06	163387	262266	435555	90.8353	5.72429e+06	4398.62	31357.6	1938.33	808062	87004.1	5.27837e+06	71191.2	2855.94	3253.83	1207.62	699188	50595.1	1.69657e+06	2.16614e+06	151742	12.5316	1.7405e+06	285230
0.582292	1555.94	7.93009	478910	7.15042e+06	825.648	203444	23742.6	129649	8.30185	3123.4	197644	13461.1	4.15924e+06	178995	25867.9	8.17031e+06	134202	5.26567e+08	2.27959e+06	22209.4	6.8078e+06	2230.63	8553.8	32575.8	934873	1.04839e+07	182596	168733	459261	71.3413	4.59155e+06	4736.16	22518.5	2161.12	601501	91155	4.35734e+06	57877	2652.09	3543.55	1026.79	405530	32089.3	2.67199e+06	1.38972e+06	138324	12.5412	3.3269e+06	251799
0.583333	1368.94	9.0171	661916	8.25972e+06	1065.33	214937	25808.7	111660	5.63108	4336.2	175790	16769	4.97633e+06	313248	22276.2	9.21368e+06	137315	4.50672e+08	2.5414e+06	20807.1	1.03236e+07	2488.32	8183.16	26320.5	664487	6.21216e+06	196013	182543	546803	90.3508	5.08027e+06	4850.07	22283.7	1498.88	730651	100565	4.12356e+06	45508.5	2298.85	4308.77	715.515	416075	31238.1	1.81123e+06	1.76599e+06	132800	11.9126	4.08443e+06	312103
0.584375	1291.44	11.4445	572030	5.95743e+06	1138.27	209018	27890.9	129523	6.86469	2806.79	219146	15908.1	6.047e+06	301640	25470.8	1.14808e+07	119735	2.96384e+08	2.42387e+06	16612.5	7.22931e+06	2193.72	6609.89	29390.2	741299	4.91242e+06	169777	225190	546692	74.3398	5.63339e+06	4359.98	24138.6	1444.71	1.25634e+06	194653	4.00938e+06	43976.2	2297.04	4612.18	772.266	486061	33619.5	1.21355e+06	1.96754e+06	97031.5	11.6223	3.99897e+06	341692
0.585417	1562.14	7.97894	625383	5.75624e+06	1149.49	197480	38595.3	148469	7.93565	3059.98	319290	12433.5	6.7584e+06	218942	34111.5	7.64635e+06	87238.6	3.46845e+08	1.8573e+06	12286.1	6.1049e+06	2966.33	5950.14	19334.1	899809	5.07138e+06	114550	260606	717643	78.0469	7.34272e+06	5452.41	17716.6	1462.14	1.3779e+06	291897	4.08751e+06	35009.3	3031.68	5220.96	710.565	604414	26040.4	890420	2.55549e+06	86904.7	11.6515	3.97412e+06	287743
0.586458	887.156	5.87711	640765	7.31381e+06	1209.61	333016	44950.7	232953	7.00376	2804.62	394757	12427.1	7.75457e+06	151191	51067.3	6.76596e+06	108941	2.97387e+08	1.72243e+06	15453.8	6.94433e+06	2927.46	6376.29	15811.7	1.08296e+06	7.44512e+06	100287	343790	726800	69.8024	6.87754e+06	5732.97	13026.5	1281.41	1.31789e+06	245645	3.35967e+06	35579.2	2263.16	5398.57	868.929	469100	20368.4	1.18831e+06	2.28583e+06	113330	8.88111	4.86899e+06	282961
0.5875	837.505	5.84516	943705	5.79358e+06	1940.24	368665	40391.8	280423	6.93484	3136.18	636022	11509.3	6.60965e+06	144096	47449.1	8.28776e+06	138125	2.48289e+08	2.22439e+06	20092.3	6.59496e+06	3452.95	3914.85	12452.2	1.2614e+06	6.86256e+06	151595	249949	797910	89.7102	8.88958e+06	4830.46	14856.5	1263.72	1.93888e+06	278475	4.12094e+06	31262.9	2483	6236.59	1117.4	298285	21898	970823	1.54435e+06	140774	10.402	5.52257e+06	294147
0.588542	858.148	6.49944	955420	4.62198e+06	1536.34	364606	50483.4	334801	7.54566	2627.23	763014	12543.8	4.87798e+06	167110	66567.3	8.51257e+06	127799	2.91619e+08	2.5293e+06	29674.8	1.05804e+07	3536.57	6649.42	16516.3	1.30963e+06	5.96171e+06	177442	347827	906293	141.228	7.92988e+06	3606.75	11855.4	1374.29	1.4651e+06	259629	7.43305e+06	28601.7	2154.59	7842.65	923.557	297586	26316.6	910002	2.45726e+06	123411	13.6775	4.83076e+06	296912
0.589583	830.252	8.11586	926980	3.88352e+06	2726.38	402998	71981.5	323650	8.16222	3986.34	649792	14043.9	3.99544e+06	168560	54224.9	6.64047e+06	120885	4.21293e+08	2.23104e+06	52384.6	1.29063e+07	2744.31	8673.36	21981.1	1.41667e+06	5.86372e+06	277630	426292	736348	143.122	5.6619e+06	4238.38	10397.5	1485.35	1.52827e+06	179321	6.35499e+06	27180.4	1797.86	9966.97	982.023	258654	28217.7	760557	2.88176e+06	192856	17.5237	4.77675e+06	242889
0.590625	1052.84	6.06631	768772	2.91656e+06	3713.09	383674	96777	356079	6.59633	3107.24	686277	10996.2	3.31737e+06	170187	50720.6	4.95441e+06	138789	5.6297e+08	2.62968e+06	54468.9	1.22651e+07	2715.23	10020.7	19936.2	1.30474e+06	8.84223e+06	361442	332819	682802	193.848	4.46108e+06	2731.68	10587.7	1520.96	1.16591e+06	165232	5.29508e+06	37214.3	2436.01	11773.3	1077.88	225280	34548.8	1.04698e+06	2.90527e+06	184025	22.7201	4.18694e+06	255994
0.591667	951.157	4.94637	875593	2.16686e+06	3830.14	423771	81303.8	374160	6.44268	3388.6	684613	11439	3.32258e+06	203677	44108.4	7.2039e+06	134733	6.4395e+08	4.65005e+06	73021	1.69891e+07	3345.26	10296.2	19942.7	1.71242e+06	7.50198e+06	435019	350262	597879	196.975	7.77192e+06	2344.44	10275.5	2664.21	1.27092e+06	143102	5.18131e+06	24285.9	1711.92	12671.2	1452.07	217887	60880.4	881893	2.17638e+06	151108	20.3126	2.43494e+06	242595
0.592708	721.758	4.18171	682555	2.15443e+06	3685.72	435840	80024	385926	6.34576	3506.34	862744	16252.5	3.29679e+06	205871	46226.6	8.01171e+06	164558	5.99797e+08	4.66573e+06	52150.2	1.6543e+07	3330.97	8184.19	19587.4	1.36872e+06	7.06143e+06	380251	351355	691772	182.901	6.99044e+06	2946.69	10569.3	2899.84	1.29215e+06	119006	4.56253e+06	27810.1	2022.54	20068.4	1464.92	237981	71512.3	1.1036e+06	2.33363e+06	147914	26.5395	2.71319e+06	197666
0.59375	906.432	3.5882	530054	1.87908e+06	3126.33	369538	131415	282557	5.46743	2853.73	858412	13087.9	4.68923e+06	226609	34508	9.69108e+06	105208	7.27892e+08	3.96484e+06	68753.2	2.56182e+07	3315.51	8151.87	14329.8	1.30551e+06	4.86253e+06	313984	368339	597011	157.437	8.36067e+06	3445.53	9380.26	1289.77	1.28896e+06	131319	6.76718e+06	35632.1	2064.63	30879.8	1206.34	220437	53880.2	875701	2.30502e+06	117553	27.0273	3.0538e+06	185739
0.594792	1249.58	3.76207	477973	1.58026e+06	1994.47	278812	113189	396906	6.5844	3086.36	600769	11206.5	4.01313e+06	223043	29366.9	1.22546e+07	91906.7	7.9572e+08	3.24375e+06	100288	2.09083e+07	4181.06	12568	16738.3	1.496e+06	7.5839e+06	218639	245182	523799	165.65	8.18205e+06	4212.03	8018.7	1848.52	1.37157e+06	121611	9.8196e+06	31463.7	2042.42	33136.7	1661.42	177534	62592.7	779644	2.46409e+06	143127	29.4667	3.59831e+06	225687
0.595833	1393.06	4.56844	556678	1.58477e+06	1764.61	297425	79303	558888	6.9373	2273.63	697884	8912.61	4.21527e+06	263489	24402.5	1.29791e+07	168002	7.09224e+08	2.85833e+06	136276	1.83527e+07	5101.01	12840.3	16586.4	1.42507e+06	7.13755e+06	269083	233273	378728	168.49	9.0001e+06	2327.37	8376.2	2605.04	1.16891e+06	127736	1.29352e+07	37382.8	2300.58	39412.7	1517.15	177286	62855.7	522302	1.95194e+06	77327.4	30.6571	3.05326e+06	199504
0.596875	1209.12	4.24618	514916	1.40211e+06	1839.19	228435	84674.8	436243	6.14217	1644.75	879252	10222.2	4.48061e+06	352787	33123.1	1.25679e+07	129779	5.3622e+08	2.75073e+06	167669	1.46225e+07	4143.56	12974.2	24273.9	1.76652e+06	7.32278e+06	373431	227400	175126	205.681	9.78551e+06	2679.02	9768.27	2861.78	1.17117e+06	170864	1.84911e+07	30908.6	1988.64	46655.8	1318.67	139712	52890.3	458917	2.36317e+06	66130.3	29.3025	2.36797e+06	196202
0.597917	1342.05	3.98378	674960	1.88701e+06	1578.08	320372	77863.7	344717	5.74901	1299.64	991651	11009.6	3.58111e+06	429625	43641	9.63684e+06	107775	4.55207e+08	2.52593e+06	148519	1.56827e+07	5085.39	12499.7	23739.5	979462	7.37397e+06	263980	287735	125349	240.542	9.14344e+06	4494.33	7099.16	2461.77	993061	134890	1.78852e+07	36430	1721.77	38774.3	1295.75	179671	36323.9	374481	2.92122e+06	80775.4	31.0343	2.4629e+06	204739
0.598958	1367.14	4.04111	649676	1.5513e+06	1438.35	334707	76971.6	336490	5.57112	1291.87	1.28298e+06	12133.5	3.97728e+06	322572	48113.7	7.26314e+06	97577.6	3.47852e+08	1.69688e+06	191676	1.6393e+07	4972.77	9283.63	21088.9	868328	1.03919e+07	297419	384258	133715	331.727	9.17096e+06	3676.86	3728.96	3314.94	816538	131654	1.98808e+07	47619.5	1776.39	51144.5	1061.5	160403	44299.9	629929	2.48519e+06	84743.1	29.2875	2.8761e+06	170871
0.6	1135.12	3.83374	521345	1.59323e+06	2135.1	467998	83040.2	387001	5.53317	1740.32	1.97909e+06	18148.8	3.96682e+06	348371	66912.3	5.9424e+06	75013.1	3.77636e+08	1.70921e+06	196886	1.6933e+07	4937.44	9006.01	23950.1	1.12143e+06	8.09672e+06	310850	571324	154692	325.47	1.19924e+07	3698.34	4449.05	3410.38	763007	131402	2.12543e+07	45533	2382.72	55247.6	1719.84	238077	50017.4	551228	2.48977e+06	74475.1	31.8406	2.84543e+06	257038
0.601042	2159.38	4.74644	634666	1.77535e+06	3054.78	520836	101922	352324	5.71474	1884.18	1.893e+06	32357.1	4.88807e+06	394414	65955.3	6.10966e+06	76080.2	3.2059e+08	2.05523e+06	157700	1.42514e+07	4815.93	10643.9	31555.4	1.03805e+06	8.50954e+06	216603	459920	193421	267.779	1.07277e+07	3614.85	7601.89	3405.15	585013	137643	3.03446e+07	43237.3	2533.91	83552.5	2052.29	183881	50822.4	392158	2.65968e+06	53039.4	28.4957	2.32948e+06	228166
0.602083	2449.38	5.47247	502091	1.50954e+06	3382.69	692590	132866	284423	6.31163	1573.84	1.85521e+06	22648.5	4.41215e+06	375194	90971.8	5.62519e+06	87105.8	2.34378e+08	1.90487e+06	168722	1.16972e+07	5823.31	9619.92	31561.8	927517	7.48733e+06	207386	555484	220184	279.458	1.61157e+07	3581.27	5529.4	4204.26	797971	119013	2.44405e+07	50040.1	2202.33	112800	2506.11	159980	45396.9	332835	2.74295e+06	59422.9	23.3523	2.553e+06	321213
0.603125	3119.47	5.37835	419725	1.83836e+06	3561.3	602596	125428	243812	5.07878	1441.1	1.78248e+06	22640.9	4.38583e+06	503400	84397.5	5.17462e+06	96876.6	2.71077e+08	1.44971e+06	155890	1.93802e+07	5258.09	8360.2	48961.5	823990	7.59135e+06	138808	404586	202920	216.494	1.07658e+07	2927.35	4903.38	4036.19	1.13511e+06	161330	3.15994e+07	80532.8	2028.65	129208	2283.93	156885	45653	391458	2.74964e+06	67451.4	19.0871	3.33009e+06	418368
0.604167	1907.12	7.43184	416785	2.33044e+06	3740.42	573934	141494	284412	4.93726	1944	1.69269e+06	23013.4	4.44851e+06	484048	85418.8	3.81207e+06	91017.1	3.92054e+08	1.05011e+06	225474	2.24663e+07	5246.79	7652.06	37764.9	1.14198e+06	6.86032e+06	164649	556059	176690	220.541	9.14511e+06	3229.76	5552.4	2844.23	1.17335e+06	100419	2.54343e+07	82555.1	2407.99	144907	1996.92	210310	45948.1	599168	2.92574e+06	85609.6	21.1649	2.41324e+06	318542
0.605208	2102.98	8.39294	368393	2.49471e+06	3848.02	555814	133946	347008	3.68041	2279.33	1.77138e+06	28989	6.46762e+06	484485	105838	3.63172e+06	105579	3.85816e+08	1.09592e+06	295618	1.62214e+07	3691.49	9017.74	43211	1.17292e+06	1.03678e+07	151159	621121	123887	201.286	9.31733e+06	1983.94	6929.85	2725.38	992346	108461	2.80309e+07	78645.3	3068.76	138714	2556.71	123306	41094.2	697581	1.77852e+06	75125	17.4071	2.16731e+06	330690
0.60625	2406.16	13.9722	315601	2.86184e+06	4188.74	916166	134622	270150	4.18386	2865.71	1.72203e+06	33373.6	4.87064e+06	497073	106206	4.11952e+06	112460	4.41383e+08	820009	401164	1.61101e+07	3844.5	10342.8	43510.7	1.25196e+06	1.13726e+07	132790	874763	153193	177.712	6.22651e+06	2252.44	6272.45	2718.64	881494	160884	3.56922e+07	98726	4185.32	148080	2686.16	131877	39996.9	443917	1.76558e+06	95660.8	16.4574	1.9357e+06	380272
0.607292	2221.84	14.0367	346689	1.92135e+06	4702.37	970747	127064	328922	3.68973	3275.13	1.37683e+06	19844.4	5.06142e+06	519311	123190	3.93485e+06	75321.1	4.809e+08	903475	379533	1.77961e+07	5758.01	12120.3	37042.6	765894	1.07596e+07	101172	1.01712e+06	203978	208.58	6.02991e+06	1957.11	4273.85	2614.73	654016	146491	4.29113e+07	103334	6567.53	137751	3028.01	115012	52522.8	575437	2.3877e+06	97824.5	14.7626	1.2667e+06	462314
0.608333	2199.18	12.8705	234936	1.26036e+06	3734.87	996473	127003	614864	5.78524	2383.46	1.10951e+06	19252	2.95419e+06	594143	110100	3.49508e+06	97689.5	4.69635e+08	1.03958e+06	323753	1.61936e+07	12376.4	10862.2	40570	1.05983e+06	1.01136e+07	68606	1.04056e+06	283261	265.698	4.32259e+06	1736.87	4205.86	2839.9	759582	179394	4.71957e+07	104777	7045.17	148258	2726.99	135016	43258.7	524357	3.65553e+06	76482.8	11.8209	1.18234e+06	513953
0.609375	1979.73	9.65035	313222	1.38084e+06	5099.06	1.0032e+06	134732	708124	8.03224	1806.21	1.15125e+06	19804.5	2.81351e+06	577652	112059	3.15406e+06	92636.9	4.38182e+08	628007	339489	1.79197e+07	12358.5	11798.5	52331.4	892319	9.79538e+06	112643	914513	247931	305.146	2.73122e+06	1617.54	4173.22	2798.27	1.22028e+06	165516	3.91813e+07	123404	9158.43	136234	2129.55	155889	61207.5	769311	3.19856e+06	95473	6.57993	1.13951e+06	733996
0.610417	1698.22	6.79522	373885	1.03052e+06	6777.43	1.23344e+06	101656	633004	7.3529	1691.17	1.44415e+06	22819.3	3.60428e+06	487336	137380	4.38659e+06	128059	4.5921e+08	565328	297349	1.85132e+07	12948.4	10358.2	78972.7	740930	7.80597e+06	89046.1	1.01503e+06	193496	206.589	2.0199e+06	1920.69	4735.56	2105.95	1.53544e+06	178522	5.85046e+07	154391	7970.03	165715	1219.77	164728	45294.5	658124	3.16875e+06	82061.3	7.36847	1.4075e+06	907897
0.611458	2067.12	9.8888	320860	1.07817e+06	8394.34	1.19059e+06	111456	360695	6.90814	2044.8	1.95247e+06	19492.4	3.00616e+06	529726	124558	3.79369e+06	197459	3.29858e+08	520815	220057	2.09946e+07	12273.3	7802.12	90265.5	899102	8.94238e+06	94937.6	868379	199661	206.688	2.18565e+06	2158.53	6773.43	2284.21	1.35689e+06	141161	6.11175e+07	169996	10863	193734	806.033	136198	62142.8	676067	4.57024e+06	71716.3	7.86419	1.14317e+06	879926
0.6125	1594.54	7.76019	311788	812772	9233.2	1.07618e+06	93058.7	360297	7.4986	3128.83	2.90679e+06	22968.2	2.75861e+06	654740	131711	5.63909e+06	295338	3.33462e+08	515113	190722	2.03368e+07	12339.3	7015.13	112390	759091	1.27893e+07	81123.3	819714	185471	165.442	2.32272e+06	2239.26	5671.48	3154.72	1.2968e+06	128174	8.00071e+07	148913	11184.2	368025	529.66	149262	113741	1.1307e+06	4.2365e+06	86766	8.35221	897772	715406
0.613542	1299.14	6.15417	300626	1.00981e+06	10435	822392	112554	357111	10.9983	2559.46	2.43931e+06	28625.9	2.01929e+06	625944	143368	7.01931e+06	240811	2.1155e+08	727020	189465	2.4129e+07	16542.1	4490.67	120924	590453	1.04446e+07	103843	747108	190716	164.327	2.07003e+06	2205.38	6511.58	3160.99	1.8709e+06	116887	6.33369e+07	180901	13447.3	373500	697.075	197345	130739	1.67313e+06	4.7736e+06	56102.1	7.43316	1.11798e+06	955262
0.614583	1294.87	6.58611	231025	924928	11638.6	1.32747e+06	144016	435359	17.0791	2143.68	2.56829e+06	23188	2.12387e+06	559620	206661	4.6643e+06	239210	1.82262e+08	919663	186574	2.66503e+07	10585	4283.16	111714	807404	8.92844e+06	116001	623907	235398	138.201	1.94735e+06	2411.61	6593.51	2835.65	3.00276e+06	110676	4.96719e+07	179120	11677.5	597265	754.085	323311	138282	1.26324e+06	5.89035e+06	53541.7	10.3668	1.48332e+06	1.11825e+06
0.615625	2160.58	8.71439	206158	1.41204e+06	17169	1.58013e+06	132092	477429	18.5721	1898.91	3.03139e+06	26399	1.82167e+06	774599	238167	6.75194e+06	220163	2.01853e+08	1.77154e+06	220828	4.37423e+07	8293.92	3525.14	118956	761014	1.03531e+07	142508	538159	156758	107.764	1.54357e+06	2564.9	8000.09	3862.3	3.59486e+06	181663	6.17819e+07	185507	16938	435622	760.128	337341	91633.1	1.17255e+06	5.55722e+06	50249.4	11.7037	2.07326e+06	906399
0.616667	2802.46	9.67876	212908	1.16411e+06	24183.4	2.10148e+06	110780	707457	12.7313	1734.76	3.36892e+06	22476.3	1.92952e+06	933194	179845	9.50881e+06	280689	1.65098e+08	2.32801e+06	250323	3.83442e+07	6015.87	4760.47	73280.7	1.30368e+06	8.01207e+06	185653	533825	236707	125.296	1.3693e+06	2745.47	8599.65	5635.4	4.00419e+06	130671	6.17147e+07	189925	17711.2	498867	840.994	369976	90858.3	873421	6.54492e+06	51771.6	13.0336	2.38945e+06	1.77346e+06
0.617708	2910.18	6.70496	246488	1.16733e+06	23884.8	2.50935e+06	94795.5	479414	13.2921	1643.84	4.17686e+06	21660.7	1.28634e+06	1.22018e+06	249228	1.03721e+07	317713	1.31588e+08	2.81227e+06	279826	3.15187e+07	5889.01	5470.41	75664.9	1.37726e+06	7.06354e+06	192164	408955	261921	83.0412	1.06563e+06	2966.52	8307.4	6238.94	4.76922e+06	166524	6.78934e+07	200909	14939	501343	716.872	448086	84077.1	825863	7.60977e+06	29762.6	10.8941	2.29627e+06	1.64671e+06
0.61875	3407.83	7.00724	161608	856732	23639.4	2.26078e+06	90445.9	458146	14.5073	1655.61	4.36729e+06	24502.3	1.41373e+06	974152	235250	1.28306e+07	355681	1.0624e+08	1.80948e+06	301393	3.22495e+07	6619.83	5249.25	89727.7	1.26766e+06	5.53327e+06	168870	394581	238655	104.493	941202	3431.26	10500.9	7803.14	3.89909e+06	159221	5.31347e+07	225997	11855	441444	886.839	419413	55080.8	892928	5.74289e+06	33581.5	6.08363	2.18388e+06	1.74945e+06
0.619792	2904.96	9.26229	189989	919863	36161	2.11689e+06	97858.9	478835	18.3525	1503.35	5.84138e+06	27661	1.73042e+06	1.12091e+06	235754	1.46209e+07	371887	8.62008e+07	1.96867e+06	292136	3.83638e+07	5636.13	6476.01	95267.6	1.39943e+06	4.79456e+06	166658	482417	265988	93.6741	891445	3392.62	11964.2	11423.6	4.03201e+06	131425	4.45377e+07	190706	16860	514446	1358.62	394548	59221.1	915899	3.51591e+06	34891.1	5.77373	2.35808e+06	2.9167e+06
0.620833	3197.93	11.2287	249909	857214	53902.1	2.28486e+06	105880	476019	16.2302	995.714	4.40481e+06	21075.4	1.93247e+06	888064	149327	1.04708e+07	362360	8.33064e+07	1.16194e+06	266749	4.31111e+07	3632.9	7883.05	62280.9	1.37472e+06	5.14328e+06	136334	479580	218981	75.437	981771	2747.45	10649.4	17197.8	3.03389e+06	118730	5.68036e+07	156475	19526.7	521295	1952.7	445945	78120.2	1.15776e+06	2.94946e+06	54174.4	5.89122	2.71975e+06	3.59063e+06
0.621875	2273.02	6.07753	294830	855791	54571.6	1.91657e+06	89273.1	378599	16.6459	1134.42	4.52722e+06	19358.2	1.79264e+06	872479	166689	9.8063e+06	560380	6.30367e+07	1.20086e+06	192193	4.18682e+07	2789.05	8125.11	47066.8	1.53259e+06	4.31533e+06	166733	577928	209212	127.563	822831	3538.1	6006.73	16913.4	2.45706e+06	141447	3.8216e+07	167861	22043.6	590289	2329.49	527316	71894.4	1.48995e+06	3.97688e+06	82233.2	6.68863	2.16849e+06	3.77232e+06
0.622917	2103.69	5.1012	311999	1.09692e+06	55300.7	1.80698e+06	85628.1	435657	16.9111	1100.98	3.57513e+06	17202.8	1.9959e+06	1.08734e+06	162357	1.155e+07	719943	5.01628e+07	1.71582e+06	191311	3.77931e+07	2722.39	7149.53	55111.2	1.19975e+06	4.43323e+06	141162	424855	323174	167.622	1.08863e+06	3558.48	7817.48	20730.8	2.84115e+06	283005	2.33628e+07	159383	28816.7	727475	3153.6	550140	73861.4	2.04866e+06	3.09654e+06	80403.5	5.86775	3.37494e+06	2.96268e+06
0.623958	1707.43	7.74999	215138	876192	57940.3	1.90447e+06	65917	332830	19.2903	1316.83	4.53973e+06	18063.8	2.41407e+06	910915	187231	9.19214e+06	512600	4.05343e+07	1.64549e+06	169867	3.05103e+07	2836	8054.58	67926.9	935524	4.58982e+06	89788.4	266569	426838	192.254	913920	4397.36	12462.3	22453	2.87689e+06	207207	1.83767e+07	229935	27886.1	827099	3475	776788	77353.7	1.8543e+06	4.35683e+06	102160	9.25029	3.6454e+06	3.70299e+06
0.625	2325.66	6.10607	178132	733347	71085.5	1.64828e+06	76378.3	330770	17.495	1824.62	3.9033e+06	14355.4	2.2801e+06	1.20907e+06	202678	7.15888e+06	516873	3.13936e+07	1.40925e+06	143819	3.03469e+07	1711.84	6307.69	77189	993533	3.15534e+06	76601.5	279979	471756	194.573	1.20077e+06	5164.94	13282.2	22596.6	2.05025e+06	220724	1.4641e+07	269028	22577.7	685382	3454.04	737655	47951.2	1.44207e+06	3.94154e+06	107432	9.10171	3.91472e+06	2.84251e+06
0.626042	2388.08	7.03513	175062	830412	54016.4	1.8298e+06	100589	316199	25.6024	2126.86	3.29519e+06	14492.5	2.54008e+06	1.86888e+06	202243	8.57501e+06	442015	2.83749e+07	1.17576e+06	126874	3.05868e+07	1432.62	5682.12	99326.9	1.3718e+06	2.54488e+06	78769	242244	472245	178.63	2.31928e+06	6048.47	14386.8	32449.7	2.09587e+06	167767	1.66515e+07	246283	24854.5	601815	2753.03	1.07803e+06	52384.9	1.24919e+06	7.38549e+06	127397	6.55813	5.71919e+06	2.7258e+06
0.627083	1999.37	6.30709	223869	968007	53265.3	1.60946e+06	175688	288399	21.6974	2258.24	3.25444e+06	22446.8	2.02307e+06	2.07199e+06	150611	8.49828e+06	341525	2.3722e+07	923956	123787	4.41558e+07	2093.43	4251.15	118219	1.04638e+06	2.74712e+06	98850.4	250133	558102	159.264	1.54577e+06	4836.39	16991.6	30225.4	1.89799e+06	170841	1.54728e+07	331393	27811.4	1.2928e+06	3393.68	1.07881e+06	53331.4	1.06548e+06	6.69045e+06	112231	5.91749	9.01151e+06	2.14055e+06
0.628125	2170.74	9.42133	266417	1.25743e+06	43833.1	1.85236e+06	177483	285554	18.7551	2151.74	4.69033e+06	28723.8	1.27412e+06	2.65557e+06	124420	9.80533e+06	359642	2.1396e+07	942917	95819.7	3.67798e+07	2356.15	3391.32	88219.5	1.18475e+06	2.74805e+06	80935.6	230417	612069	152.217	1.2043e+06	6317.36	27177.5	36693.4	1.70726e+06	124865	1.2596e+07	219717	31702.7	1.62885e+06	4747.01	1.23964e+06	45193.5	796457	5.46425e+06	125213	8.0225	8.92264e+06	1.78776e+06
0.629167	3169.94	10.6243	366012	988072	47452.5	1.79564e+06	190181	364555	21.0404	1682.56	3.94405e+06	40759.5	1.24042e+06	3.24406e+06	157472	7.17198e+06	452696	2.07207e+07	815737	96604.9	3.30257e+07	2040.11	5422.19	70533	1.06237e+06	3.70237e+06	72440.3	282774	545844	153.389	1.16126e+06	7252.15	34419.1	55174.2	1.95586e+06	155098	9.07879e+06	169348	64786.1	1.43633e+06	5521.11	1.20827e+06	38107.1	841762	5.2367e+06	101671	10.0865	9.10458e+06	2.13269e+06
0.630208	3970.99	16.4452	369110	930377	40418.5	1.81358e+06	178758	324685	19.305	1556.02	4.1135e+06	37571.9	1.48808e+06	2.79643e+06	124879	6.31482e+06	469655	3.15203e+07	1.204e+06	43227.7	4.02596e+07	1952.75	5745.5	43621.5	820745	4.59453e+06	81080.3	314435	695126	149.757	1.02163e+06	6329.37	25761	78664.5	2.27423e+06	198103	7.49083e+06	138228	70898.8	1.48164e+06	5692.92	1.01722e+06	42396.6	811844	6.68143e+06	100809	7.35531	1.07281e+07	1.78799e+06
0.63125	5706.15	16.9291	342909	1.26707e+06	45737.1	1.79038e+06	239973	285175	20.1959	1305.39	3.80171e+06	50732.2	1.57526e+06	2.77341e+06	106703	9.49151e+06	335586	2.88928e+07	1.08571e+06	62125.9	4.49007e+07	2416.36	5059.91	43456.2	692405	4.36716e+06	87610.3	373053	762797	140.66	726019	5086.65	26447.6	92808.4	2.28911e+06	119902	8.16137e+06	134929	76125.2	1.11548e+06	4048.32	1.19538e+06	46749.5	718803	6.29824e+06	111542	8.14906	7.48179e+06	1.02055e+06
0.632292	6338.42	18.6405	321961	2.22849e+06	40456.1	1.66553e+06	210869	434115	21.8982	1111.15	5.26855e+06	43306.5	1.46376e+06	2.17534e+06	146412	7.83747e+06	409690	2.79329e+07	1.49701e+06	54539.4	5.79133e+07	2830.97	5039.68	47544.2	708445	4.33741e+06	137951	360965	1.02725e+06	132.577	531579	7150.71	46214.8	95959.4	2.46032e+06	85682.3	7.51806e+06	99293.9	78052	1.66611e+06	4620.82	1.05925e+06	49777.9	662927	5.26907e+06	112482	6.40301	6.28536e+06	937619
0.633333	5938.55	28.2535	442519	2.84983e+06	36491.1	1.59696e+06	239252	404275	26.4379	1915.45	5.21039e+06	48147.8	1.67495e+06	2.05488e+06	154722	5.23145e+06	267145	2.48471e+07	1.30863e+06	66022.9	4.9473e+07	3198.74	5038.59	66430.2	831192	4.24881e+06	148139	265634	939732	145.033	692941	5906.2	42030.3	98120	1.98743e+06	113862	6.44974e+06	159021	82637	2.53766e+06	3932.26	813860	50158.2	611567	7.74831e+06	166598	5.43413	5.93754e+06	992827
0.634375	4338.66	23.0264	471964	3.14544e+06	34415	2.11762e+06	178443	491953	22.8401	2295.15	4.33123e+06	40043	2.34605e+06	2.23905e+06	171761	6.39415e+06	215440	2.31045e+07	1.27123e+06	67767.2	7.48867e+07	3167	5176.03	49154.8	1.10515e+06	3.7671e+06	142023	181531	1.05219e+06	148.408	525268	5402.24	47798.1	108565	1.96888e+06	90313.3	4.62517e+06	208767	97626.5	2.37239e+06	5855.61	915514	46678.7	409681	5.56109e+06	152228	5.60266	5.06272e+06	1.02491e+06
0.635417	4097.47	29.0144	453565	2.48131e+06	25180.6	2.08977e+06	210780	396016	30.4889	1949.43	3.61436e+06	34189.5	2.52411e+06	1.7992e+06	142326	9.36263e+06	258200	2.29868e+07	1.22576e+06	97440.3	4.31513e+07	3186.82	7361.7	34004.5	1.19182e+06	3.33745e+06	155944	136053	909021	189.366	665471	6180.64	53405.7	104599	1.75452e+06	86554.7	4.81947e+06	173510	86769.9	2.90398e+06	6577.77	978990	48146.6	443049	5.42128e+06	114089	7.19073	5.2426e+06	842238
0.636458	4628.12	28.2213	664361	2.93815e+06	36120.8	2.33979e+06	231861	423417	42.2447	2095.8	4.68906e+06	53167.3	2.08637e+06	1.67693e+06	172889	8.61851e+06	300183	2.79815e+07	1.22991e+06	131087	4.44466e+07	3113.59	9690.97	22319.1	1.36133e+06	3.22645e+06	128894	118784	496098	250.6	811748	5144.67	48312.2	149579	1.49384e+06	97397.3	7.3224e+06	197463	79769.9	1.77287e+06	5004.93	790156	45446.6	407072	3.05391e+06	147921	9.15746	8.17841e+06	905159
0.6375	3293.81	31.54	839126	2.856e+06	36930.1	1.52777e+06	255087	494538	34.0551	2200.37	3.98271e+06	53607.5	1.35928e+06	2.53092e+06	226643	6.71154e+06	374239	2.29896e+07	1.28447e+06	152711	3.2536e+07	3339.06	9720.16	22931.5	1.64356e+06	3.69417e+06	132564	166118	523854	240.479	1.23458e+06	5550.68	60502.9	187902	1.39387e+06	83597.7	8.10904e+06	212307	74099.8	1.7529e+06	6156.48	689745	41220.3	606451	2.96053e+06	218772	10.5163	7.53461e+06	914637
0.638542	4097.6	29.4185	984010	2.83283e+06	40254.1	1.44982e+06	304293	395327	39.0151	2939.19	3.96783e+06	59852.8	1.29688e+06	2.23942e+06	414320	6.17977e+06	591971	3.25442e+07	1.44333e+06	135518	4.10965e+07	5769.41	10071.2	21681.2	1.41404e+06	3.92361e+06	103064	125906	334533	247.226	900641	6780.02	70386.2	274839	2.28209e+06	95596.6	9.81626e+06	162142	80030.1	1.65674e+06	7703.22	650418	52242.4	637172	3.41857e+06	165924	8.09148	7.35875e+06	1.05007e+06
0.639583	3131.52	29.2097	1.11912e+06	3.09353e+06	47966.5	1.63585e+06	323661	521242	38.2014	3458.67	2.4331e+06	64215.5	894649	1.85257e+06	502586	3.73584e+06	709942	4.9276e+07	1.30274e+06	73590	2.87791e+07	5936.38	11433.3	23380.1	1.33555e+06	4.0388e+06	119381	144302	412348	506.737	680851	7174.12	99301.4	223189	2.18608e+06	98997	8.30914e+06	159083	65277.5	1.55481e+06	16627.7	593305	81356.7	1.108e+06	3.49989e+06	240405	8.60774	6.82604e+06	971345
0.640625	3760.75	28.8219	909663	2.86745e+06	59962.9	1.72506e+06	343968	530112	32.2011	2929.03	2.53963e+06	63968.8	1.19669e+06	1.7981e+06	455467	3.51538e+06	768239	6.31641e+07	1.20689e+06	96312.1	4.03397e+07	4652.06	10371.4	20636.1	1.27551e+06	5.45e+06	98076.8	173391	745586	444.589	779724	9829.94	97810.5	324954	1.89184e+06	117975	6.60635e+06	179791	51048.6	1.85239e+06	21218.1	661546	78425	1.00301e+06	4.12573e+06	207375	9.27296	7.69216e+06	651032
0.641667	3045.83	41.3023	832417	2.41089e+06	44400.8	1.1123e+06	301733	380981	34.9511	3684.01	2.9064e+06	59427.5	1.23763e+06	2.33795e+06	587277	4.1514e+06	768533	6.96078e+07	1.01169e+06	78733.8	3.5577e+07	5714.89	10677.2	20291.8	1.70895e+06	6.29626e+06	81216.1	160170	789231	406.786	704035	9345.06	106146	380664	1.78845e+06	83557.7	6.41904e+06	240245	61726.8	1.57904e+06	26899.2	417781	50730.8	565793	5.56426e+06	170213	7.92737	9.74687e+06	749803
0.642708	2321.14	60.6979	1.24439e+06	2.01679e+06	47234.4	770181	375141	379613	39.3005	3733.7	3.36599e+06	56435.1	1.83383e+06	2.88621e+06	628561	3.07936e+06	758654	8.02026e+07	1.14509e+06	64808.8	2.5444e+07	5326.69	10964.7	16386.3	2.37617e+06	8.99613e+06	106454	103561	783716	539.892	876374	8482.98	103398	391912	1.52154e+06	69674.1	8.12139e+06	360239	81203.6	1.00809e+06	26691.7	509453	53561.1	499699	6.01379e+06	228054	5.74299	1.00652e+07	1.31451e+06
0.64375	1991.93	62.6295	1.48293e+06	1.99397e+06	69347.8	846626	366586	379393	34.4937	3348.93	2.80374e+06	49246.2	1.19906e+06	3.11938e+06	589378	2.58014e+06	792014	6.56778e+07	1.06562e+06	61772	3.42623e+07	5842.61	12560.1	13598.7	1.96549e+06	8.80452e+06	142888	142562	999013	579.592	758620	8306.94	185894	464783	2.13815e+06	66837.1	5.57235e+06	294201	89251.7	1.20829e+06	30643.1	648397	44004.8	921563	4.96727e+06	197137	4.34834	5.4997e+06	1.32393e+06
0.644792	1756.69	55.4962	1.81919e+06	1.30671e+06	55785	624058	248857	471451	26.9852	2971.68	2.87244e+06	73893.2	1.18892e+06	2.40981e+06	508746	2.197e+06	993801	7.34226e+07	948621	64204	3.16093e+07	6007.13	13041.2	17458.6	2.80893e+06	6.50816e+06	218101	117329	949777	555.395	1.04554e+06	6807.69	217584	341938	2.43783e+06	63376.6	7.13765e+06	253074	71925.2	1.49672e+06	26949.2	628895	50062.5	1.01632e+06	5.17361e+06	207394	4.08037	6.11039e+06	1.17797e+06
0.645833	2346.77	73.5584	3.45061e+06	1.02739e+06	48246.8	398985	239877	391204	19.2694	3866.81	2.88819e+06	57114.3	894756	2.82664e+06	556052	2.42874e+06	1.03998e+06	7.01798e+07	914760	50962.9	3.28992e+07	5411.35	9949.49	18284.7	2.1576e+06	7.06476e+06	278420	86387.2	1.15848e+06	768.296	1.49366e+06	7150.66	230543	322147	2.49064e+06	41800.3	5.37103e+06	194584	73656.2	1.53157e+06	30603.9	720602	42235.5	777693	4.3809e+06	245627	5.62691	5.27897e+06	1.19575e+06
0.646875	2305.81	74.9258	3.46623e+06	904546	52850.7	545906	254929	439347	22.4303	4706.9	3.87921e+06	50687.8	759207	2.56992e+06	510414	2.11293e+06	1.10811e+06	7.61896e+07	948876	64036.3	2.24456e+07	3580.96	11632.7	22282.1	2.2014e+06	7.23979e+06	381481	112984	963482	732.065	2.16523e+06	6687.36	128907	288962	1.88725e+06	41027	5.79699e+06	199698	66478.1	1.49963e+06	39533.2	686958	41486.6	622474	5.17224e+06	210970	6.21737	3.21912e+06	1.25723e+06
0.647917	2290.87	89.3462	3.57911e+06	691072	66792	589133	212050	413795	22.5776	5511.49	4.49557e+06	42280.2	913466	3.07694e+06	480318	2.16268e+06	884312	6.32185e+07	831875	61039.5	1.92019e+07	2981.31	12919.6	22662.4	1.45247e+06	1.0621e+07	412408	101261	926051	520.218	2.61701e+06	6533.36	103206	515448	2.03261e+06	48360.4	5.05926e+06	250345	90097.5	1.79121e+06	31986.8	550643	70907.5	662297	5.71604e+06	223074	8.82779	4.18118e+06	1.58021e+06
0.648958	1974.03	111.592	4.17948e+06	558135	56849.9	589844	180590	320686	25.2625	5573.13	3.29929e+06	42466	1.51722e+06	4.65949e+06	539751	3.12609e+06	1.05692e+06	5.14862e+07	847412	65583	2.41519e+07	3034.43	14019.2	21751.8	1.54844e+06	1.3451e+07	437617	114877	1.29642e+06	352.037	2.69803e+06	4566.45	119466	547804	1.75232e+06	32077.4	4.55915e+06	261580	93478	2.43829e+06	34326.4	511143	75627.8	501651	5.75739e+06	334250	9.63136	4.94397e+06	1.29488e+06
0.65	2373.18	135.92	3.10501e+06	404686	71794.9	424437	168168	253583	35.7761	7879.6	3.86985e+06	59491.9	1.35128e+06	6.48629e+06	560449	1.88261e+06	698003	4.70546e+07	967606	81590.8	1.65818e+07	2797.55	14650.7	30048.8	1.77695e+06	8.97664e+06	335778	174354	963018	411.085	2.45042e+06	5331.82	109663	626932	1.75497e+06	31439.6	3.97826e+06	358746	119827	3.79651e+06	34143.6	529644	77225.8	518345	5.3334e+06	415682	11.4071	2.97393e+06	1.1014e+06
0.651042	1953.75	100.329	3.49348e+06	429999	53801	661729	196732	312785	36.2614	8994.8	3.9829e+06	53553	1.43757e+06	1.05038e+07	598238	1.99915e+06	682567	3.36885e+07	962937	64691.5	1.53464e+07	3719.25	20442.8	28300.4	1.51353e+06	1.32836e+07	281687	166932	929142	398.464	1.94211e+06	6670	79100.7	727484	1.86941e+06	39348.4	2.83143e+06	321769	131152	3.72728e+06	26364.4	510461	78367	427651	5.94562e+06	386772	15.5014	2.21945e+06	732398
0.652083	2016.84	105.289	2.21297e+06	611780	56763.7	618164	227206	329000	23.2089	8601.51	3.16773e+06	47413.6	1.65463e+06	1.61856e+07	466034	1.74843e+06	752915	4.21562e+07	1.44101e+06	69399	1.5332e+07	3921.33	16765.8	32588.9	1.36417e+06	8.6747e+06	306346	143620	881155	399.95	1.06547e+06	8167.96	88475.2	733799	2.20918e+06	47543.3	2.03463e+06	371972	153584	3.58958e+06	32919	779095	57387.3	558799	4.03734e+06	531333	15.3337	2.8858e+06	623087
0.653125	2182.07	101.181	2.75226e+06	586118	65555.4	549167	311001	285378	24.1688	7447.15	2.75258e+06	44217.8	1.41135e+06	9.17252e+06	627085	1.90486e+06	613271	4.89408e+07	1.31953e+06	61287.1	1.64957e+07	3699.32	15099.7	26994.6	1.16233e+06	6.85077e+06	228286	225058	1.07549e+06	387.85	1.48054e+06	8604.04	79382.1	550192	1.81045e+06	27986.7	1.92218e+06	291741	161323	4.7516e+06	41933	627751	62130.9	562328	3.60022e+06	447351	15.0405	2.60017e+06	798496
0.654167	2570.61	146.547	3.79082e+06	658529	55307.9	744330	364845	303543	21.8071	6811.38	3.0555e+06	45911.6	1.1354e+06	8.16e+06	738246	2.06436e+06	612741	3.89065e+07	1.07898e+06	48040.4	1.4187e+07	3774.7	13754.5	32751.4	1.6194e+06	5.99043e+06	275559	378977	1.18205e+06	350.954	1.03531e+06	9153.77	78447.9	550641	2.1111e+06	28622.5	2.11521e+06	297007	121807	5.21837e+06	56980.7	600990	53319.4	388347	2.8703e+06	481833	18.98	2.75736e+06	772438
0.655208	3126.79	119.803	3.39419e+06	1.15352e+06	39168.8	640117	394262	373834	23.2213	8163.73	3.42285e+06	63582.7	1.14856e+06	6.28334e+06	753836	1.35843e+06	606088	3.85044e+07	1.1219e+06	37272.3	1.31128e+07	5619.57	14551.8	32075.2	1.26406e+06	6.32285e+06	315163	278168	910127	275.305	1.45808e+06	9718.9	108703	583227	1.30192e+06	26895.9	2.08233e+06	272694	94746.4	7.20241e+06	41764	666338	43396.1	318659	3.84572e+06	529267	18.1977	2.01339e+06	911222
0.65625	4831.63	91.2662	3.5755e+06	801865	44475.3	835122	399906	478074	21.4401	8855.02	4.29126e+06	80465.2	1.19796e+06	7.53908e+06	519234	1.74888e+06	515049	4.74589e+07	1.10054e+06	47377.8	1.13095e+07	5784.2	15846.8	31280.8	1.08947e+06	4.92755e+06	195582	253680	1.02231e+06	261.88	1.4653e+06	11095.6	67034.6	486256	986606	26401.3	2.2844e+06	283342	87362.3	8.33313e+06	54920.1	907117	40397.6	377968	3.21339e+06	369012	14.5154	1.78351e+06	999770
0.657292	3049.5	80.842	2.38935e+06	783036	52360.5	757555	428344	447483	25.3049	9438.84	4.39371e+06	72552.6	907781	7.58737e+06	918564	1.42485e+06	525154	5.39513e+07	1.00685e+06	43518.2	1.33671e+07	8218.21	19451.9	25294.1	1.24027e+06	5.68468e+06	236655	306050	922089	223.193	1.52355e+06	12300.4	70349.3	446927	987960	24675.7	2.35474e+06	278783	109185	1.34785e+07	50194.5	1.10917e+06	47759.3	435100	2.89212e+06	349580	18.0004	2.03637e+06	818543
0.658333	3505.43	105.795	2.37103e+06	840687	65157.5	866871	534430	353191	30.4278	14239.6	3.57302e+06	101331	723491	8.24986e+06	813210	1.50321e+06	676531	5.22108e+07	1.0613e+06	42000	1.05813e+07	7332.75	17011	29242.2	1.11439e+06	6.14866e+06	186523	325726	687535	287.888	1.2819e+06	13295.8	85748.2	497089	957453	32083.6	1.47244e+06	238448	139412	1.56505e+07	45758.3	1.55014e+06	48304.8	350046	3.06489e+06	325287	17.6115	1.86185e+06	755951
0.659375	3670.76	115.865	2.29768e+06	514260	56846.4	1.24217e+06	409267	251100	27.388	17980.7	2.91806e+06	109131	696430	8.46817e+06	697335	1.29955e+06	474813	3.55875e+07	897864	41899.9	1.21465e+07	7467.32	13486.9	32924.3	1.6537e+06	5.08798e+06	245388	225974	605119	366.426	1.39788e+06	14561.1	116846	458717	1.05888e+06	26807.4	1.13987e+06	314482	111369	1.20951e+07	40997.4	1.12702e+06	38478.2	380389	2.6964e+06	297069	14.7077	2.19705e+06	844513
0.660417	3158.79	99.7636	2.42976e+06	553529	46853.6	1.1797e+06	304153	335639	29.6699	12916.6	2.36353e+06	133411	872256	6.50852e+06	639269	1.26274e+06	550422	4.53967e+07	1.00781e+06	58381.2	1.0976e+07	6552.73	21648.3	54804.5	1.52946e+06	3.82941e+06	296513	250156	720984	385.383	1.83405e+06	10983.7	78015.9	567778	944713	27404.9	1.07129e+06	302236	123509	1.66246e+07	45905.3	1.45572e+06	47576.9	504212	2.59058e+06	267320	9.44279	1.50571e+06	919660
0.661458	2876.43	85.8297	2.22631e+06	435707	34228.3	1.40406e+06	319651	375507	32.5513	18757.1	2.17725e+06	178992	816856	1.0018e+07	633807	1.51819e+06	499597	5.67786e+07	941548	53590.3	1.02753e+07	6767.33	28772.2	47178.8	1.7373e+06	2.98411e+06	293957	251091	742816	387.538	2.13044e+06	9438.6	83780	563127	843974	32809.1	1.01836e+06	331991	141354	2.12363e+07	38822	1.3794e+06	35139.1	538329	3.37747e+06	283770	9.99068	1.56613e+06	1.01537e+06
0.6625	2661.4	82.4803	2.09234e+06	509718	32997.4	1.41404e+06	471367	347535	31.0264	13677.6	2.19088e+06	182792	1.31606e+06	9.38726e+06	911974	1.18925e+06	578888	4.07117e+07	912618	59658.9	9.65347e+06	10259.7	51132.2	45204.7	1.50746e+06	4.54698e+06	261514	291695	719672	280.454	2.24788e+06	9295.04	103421	719581	971274	33503.8	733034	380946	87013.8	2.85428e+07	33985.9	867455	38202.2	483418	3.12827e+06	357906	7.76556	1.60806e+06	1.75371e+06
0.663542	2152.9	101.266	2.05263e+06	624322	47873.6	1.64021e+06	763671	346065	37.88	10968.3	1.90162e+06	161114	1.34574e+06	7.81081e+06	666082	1.28926e+06	569287	4.28085e+07	1.15771e+06	58190.7	5.93911e+06	12311	47137.6	34124.7	1.51788e+06	6.01105e+06	285552	278537	930588	323.849	1.43209e+06	7301.18	106644	579066	995774	31125.1	908402	406686	80774.4	2.27432e+07	30178.2	1.33794e+06	39392.9	455484	2.57956e+06	326751	8.36913	1.60653e+06	2.00946e+06
0.664583	2199.41	97.3056	1.37013e+06	434574	32674.3	1.89603e+06	622795	304029	54.8374	12929	1.59512e+06	154468	1.05343e+06	8.57934e+06	708255	1.30815e+06	560493	4.28543e+07	1.70165e+06	146532	5.69579e+06	15241	61797.7	25176	1.08048e+06	5.25259e+06	316460	240742	1.07386e+06	469.223	1.53302e+06	6240.98	86330.5	476792	630909	31664.9	1.23008e+06	379387	79027.6	2.56775e+07	52920.7	783933	38293.6	721205	2.72384e+06	315581	13.0259	1.16297e+06	1.8039e+06
0.665625	1689.44	101.516	1.44905e+06	717188	37577.7	1.79204e+06	583243	353003	77.3808	13855.2	1.15851e+06	196171	1.5372e+06	8.15086e+06	801694	1.18442e+06	578280	2.98828e+07	1.47374e+06	143970	7.33963e+06	16079.2	63564	28995	936171	4.89812e+06	287010	211681	1.86537e+06	573.616	1.78486e+06	6404.16	145273	386813	767814	32550.3	1.10993e+06	387679	83650.3	2.91993e+07	39228.9	1.38072e+06	58877.4	674201	2.91602e+06	275093	12.7024	1.4578e+06	1.78696e+06
0.666667	2014.43	84.7956	2.34999e+06	701172	45618.9	1.68578e+06	645931	276859	107.7	10384.3	872333	177447	1.51337e+06	4.17775e+06	905194	1.25031e+06	745411	2.56959e+07	1.23894e+06	107559	7.66952e+06	13498.9	50473.2	24395	905308	5.92165e+06	310073	272716	2.6003e+06	556.265	1.82827e+06	4977.85	162872	723108	821083	26397.9	963662	420088	62926.7	3.34635e+07	36562.5	1.65483e+06	60513.6	863988	2.99195e+06	241722	17.7639	1.4434e+06	1.6668e+06
0.667708	1715.84	84.2119	2.15055e+06	483233	41551.2	1.85212e+06	806507	300605	98.9885	13895.9	881901	227209	1.10585e+06	4.13359e+06	791694	1.35248e+06	1.38045e+06	2.39606e+07	1.26014e+06	122826	5.59699e+06	12563.1	75485.6	30165.9	967907	4.58754e+06	473050	294265	2.72978e+06	815.166	2.06533e+06	2900.29	184941	925244	951510	32989.8	1.25379e+06	360766	58942.1	3.94281e+07	46654.4	1.61142e+06	54390.5	1.1234e+06	3.5968e+06	252584	14.9326	1.44231e+06	2.10043e+06
0.66875	2093.55	89.2738	2.14415e+06	524756	36426.6	1.95909e+06	773847	360738	116.141	10288.4	813166	176684	1.22295e+06	4.29573e+06	647484	1.48764e+06	1.25007e+06	1.97181e+07	880151	199474	6.25504e+06	12564.1	77036.8	32677.4	941042	5.50443e+06	386106	253852	2.16064e+06	771.504	2.38909e+06	4577.42	138285	728144	594679	33414.2	1.09424e+06	315573	60960.2	5.41679e+07	59581.9	1.20276e+06	65230.8	779256	3.19166e+06	348603	14.2543	1.05261e+06	1.46184e+06
0.669792	1585.47	103.056	1.70096e+06	333295	55213.6	1.69235e+06	662039	396518	112.805	9961.49	582376	185592	1.56355e+06	3.61769e+06	698802	844436	1.63696e+06	2.17082e+07	1.02896e+06	163691	6.04701e+06	10086.1	67130.2	34514.1	1.18905e+06	4.90287e+06	268437	248746	2.1985e+06	798.199	2.59371e+06	3759	130403	914315	827685	42664	1.28563e+06	360493	53504.4	4.14288e+07	58526.4	1.2147e+06	56454.9	853092	3.46588e+06	406249	15.1636	910757	1.30385e+06
0.670833	1632.16	110.371	1.62073e+06	404018	73544.4	1.56286e+06	753807	447065	104.002	11298	506756	138078	1.78876e+06	4.95846e+06	660193	1.06024e+06	1.85518e+06	1.53653e+07	1.27407e+06	158535	4.76446e+06	12971.7	64538.5	55371.2	1.59381e+06	7.64532e+06	328030	253948	2.37505e+06	646.123	1.80922e+06	4208.75	94697	747550	852281	43990.5	1.24738e+06	479025	52744.2	3.51379e+07	71815.9	1.49345e+06	62137.6	697656	3.94506e+06	341586	19.8014	1.12299e+06	1.37339e+06
0.671875	1458.72	86.1826	1.44472e+06	632004	62743.4	1.23853e+06	1.10377e+06	461743	146.663	11262.1	518925	160577	1.66133e+06	7.87275e+06	688882	1.09902e+06	2.28941e+06	1.45223e+07	1.09798e+06	147414	4.1965e+06	12167.5	62735.3	66672.8	1.57659e+06	8.49134e+06	225019	373798	2.98612e+06	804.938	1.50388e+06	3521.55	90110.6	626248	860172	47547.9	1.09316e+06	456564	63963.5	4.91079e+07	69555	1.3258e+06	58975.4	778736	6.79777e+06	324610	18.3306	1.41899e+06	1.01978e+06
0.672917	1631.77	64.7285	1.09702e+06	659733	55662.7	1.65353e+06	949946	462961	136.123	9563.53	750249	213554	1.36808e+06	5.67754e+06	679593	947850	2.36573e+06	1.60582e+07	900452	168479	4.1376e+06	13032.7	110779	70131.7	1.94353e+06	1.33686e+07	171875	313803	3.25209e+06	1189.89	1.26282e+06	3646.28	89422.1	742911	588116	48759.5	1.05092e+06	504469	58923.8	3.4296e+07	83745.4	1.28119e+06	53751.9	1.15876e+06	7.90102e+06	448383	15.0165	1.58068e+06	1.04964e+06
0.673958	1303.87	50.3765	690603	704073	44842.7	1.8535e+06	702070	406742	118.271	7397.87	814771	232343	1.02602e+06	5.89621e+06	340201	1.0249e+06	2.19102e+06	1.53375e+07	736505	223147	6.45685e+06	12815.9	83036.3	70000.6	2.09066e+06	1.24959e+07	212397	396769	3.46207e+06	1337.55	1.35967e+06	2896.56	158073	689074	422460	69150.2	785215	383099	59365.4	2.91586e+07	94377.9	1.14324e+06	45840.2	1.2225e+06	9.805e+06	486985	18.8021	2.54119e+06	916040
0.675	1226.04	62.5151	686912	625243	40475.9	1.23446e+06	868869	389615	167.911	10255.9	971393	235703	997223	7.16942e+06	400300	1.18625e+06	1.88788e+06	1.30696e+07	661955	279620	6.35995e+06	17450.1	84368.2	54936.7	1.99897e+06	9.71077e+06	215639	304237	4.64428e+06	1364.3	1.38867e+06	3226.85	151639	554947	441665	54626.9	695341	577758	52316.1	3.69051e+07	101289	1.16856e+06	67029.2	957870	1.04169e+07	435516	23.9467	2.48298e+06	1.46727e+06
0.676042	1261.81	70.9581	727865	708688	36756.8	1.26789e+06	990697	308414	172.911	13682.8	865659	238882	1.0914e+06	6.01265e+06	415785	1.12015e+06	1.57037e+06	1.23745e+07	853292	246131	4.41559e+06	21069.6	66933.6	57467	1.83617e+06	9.87881e+06	296598	413347	4.83893e+06	1834.18	1.59166e+06	3335.15	161239	622347	484987	54922.7	775336	542293	54919.7	3.93234e+07	91844.6	1.42391e+06	76869.4	611639	7.69435e+06	465447	23.181	2.35607e+06	1.99307e+06
0.677083	1581.22	60.9095	587833	738480	31659.6	915789	722653	418993	221.125	18663.5	850289	322738	1.27494e+06	3.98195e+06	352278	1.44359e+06	1.688e+06	1.05903e+07	1.23933e+06	264247	4.28143e+06	19798.6	62714.5	67971.5	1.30405e+06	1.07406e+07	204647	412222	4.35302e+06	2802.32	2.00355e+06	3878.51	216313	620640	427233	61958	780429	607812	50684.1	4.32296e+07	87431.1	1.21692e+06	100696	431308	4.68496e+06	646946	16.5664	2.29771e+06	1.73118e+06
0.678125	1604.21	73.5791	695836	660879	25120.1	933870	639125	377451	284.549	17818.9	854291	352951	981089	3.66033e+06	291746	1.03343e+06	1.79394e+06	9.7853e+06	869386	261700	5.29465e+06	21461.6	59378	76236.4	1.46371e+06	6.49634e+06	283494	555689	4.6245e+06	3755.89	1.80958e+06	5012.97	170454	561195	366725	75905.7	705693	466885	64191.4	5.57162e+07	105659	1.16278e+06	150129	398689	3.63899e+06	636478	16.3298	2.98342e+06	1.72931e+06
0.679167	1556.64	105.178	571290	797238	15805.9	1.17921e+06	558537	500999	460.712	17433.5	705188	330725	1.07386e+06	3.07381e+06	284807	711616	1.76719e+06	1.48538e+07	1.22552e+06	325331	6.83041e+06	19206.8	75497.8	75815.8	1.10049e+06	6.89087e+06	298186	490435	5.47026e+06	5384.79	1.8843e+06	6092.23	165479	705645	552781	67156.3	658215	525061	83162	6.20193e+07	154212	1.35205e+06	113790	751004	3.16536e+06	685416	16.627	4.21332e+06	1.57911e+06
0.680208	987.033	144.749	386443	849250	15239.9	1.49775e+06	662216	470448	503.587	22986.4	812339	278857	1.40628e+06	2.71153e+06	343577	758449	2.17279e+06	1.31086e+07	1.06776e+06	346858	1.04952e+07	16372.3	72212.3	71819.9	1.02738e+06	6.83624e+06	283792	391873	4.54137e+06	4557.79	1.19867e+06	5649.5	167438	665440	527161	67313	740695	609412	102310	4.49245e+07	175707	1.95862e+06	74654.2	448029	2.05653e+06	826210	18.2165	3.48665e+06	1.27473e+06
0.68125	933.486	177.807	427880	731841	21290.4	1.40541e+06	497918	379104	564.877	25287.9	871714	495067	1.30182e+06	1.79667e+06	427239	673021	2.13172e+06	1.33284e+07	1.35568e+06	349992	7.96501e+06	15852	92453	82289.6	1.48665e+06	7.98562e+06	243207	400382	6.15603e+06	3376.63	1.02619e+06	4834.58	193532	558694	516367	58010.9	709247	443576	109606	5.8355e+07	162225	1.77271e+06	97947.8	323002	1.9396e+06	794439	24.5841	3.84133e+06	1.67762e+06
0.682292	984.459	141.13	482163	929490	18216.4	958324	539989	309704	344.658	36554.9	932405	511624	1.50749e+06	1.18066e+06	486003	807117	1.33952e+06	1.35769e+07	1.04053e+06	291107	7.34967e+06	15625.4	93767.4	75931.5	1.34319e+06	5.50376e+06	172705	429796	6.19662e+06	4259.78	1.2053e+06	4468.43	241672	672303	499864	63201.3	661340	402059	130393	6.03666e+07	131261	1.33472e+06	148343	306236	2.18135e+06	1.03481e+06	28.6964	3.0724e+06	1.6176e+06
0.683333	1088.18	154.729	349285	558169	30006.2	862930	698196	347203	356.528	38457.6	1.02417e+06	860057	1.05875e+06	779014	910175	1.31945e+06	1.32167e+06	1.84631e+07	913748	351492	7.56468e+06	27658.6	80182.5	78294.5	1.48907e+06	5.47934e+06	187534	688595	4.58486e+06	6133.14	1.63888e+06	4566.02	271302	732123	353650	59563.1	746947	377711	121717	8.74627e+07	159554	1.16007e+06	98608.7	371675	1.9017e+06	1.00544e+06	23.9991	3.45109e+06	1.78826e+06
0.684375	1778.81	183.851	273829	443129	34501.6	982442	728873	440926	308.953	35053.4	820708	823290	1.36083e+06	641971	929465	1.40245e+06	2.02797e+06	2.32844e+07	840582	408177	6.9074e+06	24723.2	86630	80796.2	1.61536e+06	3.27672e+06	121030	556867	7.03829e+06	7039.38	1.50452e+06	5308.26	211008	829805	358482	62740.5	583745	350570	128385	8.42566e+07	152796	846772	74239.2	329860	1.58004e+06	680899	29.331	3.83559e+06	1.99878e+06
0.685417	1825.92	210.534	255445	388283	25282.6	815494	940365	394009	307.998	33791.1	836879	686390	992793	485636	1.28107e+06	1.47778e+06	2.11834e+06	3.39807e+07	755570	336091	9.00976e+06	29180.9	96777.1	79980.5	1.84061e+06	3.57108e+06	135529	359639	8.68007e+06	9402.27	2.00533e+06	3469.48	215636	769189	378198	78399.5	460215	433177	114683	6.48642e+07	162359	859625	74499.9	324735	1.51349e+06	663714	39.6263	4.54146e+06	1.55963e+06
0.686458	2114.45	158.631	173054	252744	30198.9	727058	764620	420971	278.273	33814.5	1.02081e+06	679783	905509	726152	1.36039e+06	1.76333e+06	2.36559e+06	2.84455e+07	880998	292268	8.18244e+06	60551.9	131717	88593.7	1.77887e+06	2.95471e+06	107729	308604	8.90633e+06	10774.7	1.89941e+06	3102.28	251691	1.0178e+06	401617	84559	584921	471232	78287.1	5.45971e+07	177224	835621	79276.9	360478	1.66802e+06	773989	35.0988	3.91919e+06	1.33651e+06
0.6875	1686.81	199.233	134406	242651	37486.3	765000	588818	477209	300.862	45621.2	958823	602967	1.06045e+06	1.11735e+06	1.55879e+06	1.87346e+06	1.93802e+06	2.77679e+07	967251	414772	8.67843e+06	59912.7	163033	111416	1.7806e+06	2.08258e+06	129103	423752	1.11237e+07	9549.18	1.33772e+06	3015.81	273431	892479	357193	68742.3	440801	516862	73776.1	5.08012e+07	249748	926998	70405.3	480991	1.51822e+06	753835	21.6335	3.38054e+06	1.08577e+06
0.688542	1621.37	243.084	117200	271999	44522.9	727063	508056	667973	268.388	57739.7	573043	509394	980440	1.05614e+06	1.51905e+06	2.22408e+06	1.65491e+06	2.54143e+07	1.07052e+06	383168	9.42531e+06	44011.6	186681	92708.1	2.18543e+06	1.58033e+06	142521	523856	1.22234e+07	10832.6	1.23669e+06	3285.85	440669	623081	474946	76731.1	351020	423062	72103.2	4.37852e+07	197708	665840	63318.9	643960	2.02407e+06	757981	23.5864	3.49742e+06	1.37918e+06
0.689583	1211.56	197.264	113459	315466	42961.3	648659	584107	493462	205.85	82783.5	484998	553279	1.22286e+06	1.21671e+06	1.44598e+06	2.82328e+06	2.21522e+06	2.43277e+07	1.10053e+06	357758	8.07659e+06	32585.6	255924	56031.8	2.89411e+06	1.89919e+06	133823	362068	1.02125e+07	16056.6	1.09682e+06	3754.46	603367	545862	508131	63036.1	397708	435972	71342.5	7.21759e+07	145530	756379	73713.2	505467	2.16913e+06	640782	24.2392	3.3461e+06	1.15479e+06
0.690625	1116.1	233.202	105831	285693	49104.4	465052	588821	330721	248.152	89382.7	556365	716425	1.34839e+06	1.6528e+06	1.37995e+06	3.21806e+06	2.45784e+06	2.53818e+07	1.25148e+06	325461	5.24894e+06	33461.3	230323	33533.9	2.4617e+06	3.0339e+06	128550	268497	1.18542e+07	17279.1	1.11756e+06	2932.81	694424	628417	698403	65900.3	618205	466436	57644.4	6.32078e+07	152538	891763	71175	470766	2.23315e+06	671971	29.7075	4.28295e+06	1.30681e+06
0.691667	1118.15	286.007	90918	256680	33718.6	433199	689680	391536	214.605	110152	542801	575927	1.53612e+06	1.53017e+06	1.17445e+06	4.24262e+06	2.81994e+06	2.2414e+07	1.95501e+06	201705	4.41018e+06	30714.1	275949	30608.1	2.07866e+06	3.44693e+06	146269	170530	1.65601e+07	23175.8	1.17637e+06	3030.2	677917	538251	612444	71449.7	644315	490678	101143	5.85542e+07	131421	759605	53200.6	422358	1.83621e+06	847983	31.2197	4.2857e+06	1.54375e+06
0.692708	1119.19	260.308	84182.8	246415	30961.6	408846	562996	455449	224.479	121508	410754	513764	1.35582e+06	1.32461e+06	1.35799e+06	7.34866e+06	1.78967e+06	2.22791e+07	2.69121e+06	233031	4.86298e+06	29819.5	259463	30967.9	2.05975e+06	3.12644e+06	151000	174052	1.76737e+07	26237.8	977030	2672.28	556814	568684	451067	46151.9	758026	404862	127175	6.47037e+07	134325	854574	40731	314619	2.15406e+06	987637	33.7921	4.78953e+06	1.51674e+06
0.69375	1278.69	282.011	97547	270933	33001	440842	658446	483333	307.639	166548	493156	580955	2.01763e+06	1.46815e+06	1.16579e+06	5.96879e+06	1.95782e+06	1.57621e+07	2.42174e+06	175835	5.59677e+06	28967.8	374581	37400.7	2.10433e+06	2.93805e+06	184829	207665	1.21751e+07	19949.9	1.02294e+06	1979.78	432933	436061	326856	38074.9	853313	327492	140032	1.00607e+08	162343	898083	47691.6	362847	1.78396e+06	1.81589e+06	27.3565	5.988e+06	2.01922e+06
0.694792	1647.48	362.277	89717.1	262909	33849.1	462535	594595	439393	249.979	175740	482241	619911	2.81784e+06	1.56452e+06	1.15218e+06	4.49188e+06	2.06607e+06	1.30897e+07	2.99352e+06	197100	5.52124e+06	30095.5	393387	29521.1	1.43718e+06	2.68379e+06	223104	181557	1.42163e+07	27388.7	1.02388e+06	2039.83	553899	345882	263897	53504.4	606562	413974	137099	5.70243e+07	152820	633938	42102.5	344706	1.34251e+06	2.06311e+06	27.4466	6.83843e+06	2.03629e+06
0.695833	1461.1	329.316	69771.9	261413	26531.8	356260	601952	592966	265.283	166049	452974	853420	2.44346e+06	2.07656e+06	1.7399e+06	2.86088e+06	1.32746e+06	1.52987e+07	3.56393e+06	139287	5.9192e+06	26683.5	647570	27368.3	1.21753e+06	2.31364e+06	272940	230598	1.13389e+07	26857.8	1.33269e+06	3674.25	450595	353525	206941	32272.2	653761	474263	133684	5.2034e+07	215405	658994	50438.7	271626	1.26016e+06	2.55898e+06	18.6157	8.47065e+06	2.02182e+06
0.696875	1322.08	342.503	74007.5	201451	39376.1	350105	813067	616216	257.428	225402	547076	923893	2.76154e+06	2.00011e+06	1.91116e+06	2.8714e+06	1.3517e+06	1.48143e+07	3.72207e+06	135631	7.68189e+06	30193.6	483660	23622.9	832677	2.45576e+06	429220	257374	1.90892e+07	22924.8	1.17797e+06	5082.3	413003	332552	160530	32681.8	418079	509485	140402	4.7419e+07	135497	642406	57701.7	316384	1.32176e+06	2.24082e+06	15.2099	6.23558e+06	2.75346e+06
0.697917	1875.44	214.256	71738.3	149995	32839.9	374202	895239	625674	276.946	279015	492839	666891	2.57955e+06	1.89442e+06	1.71434e+06	2.41038e+06	1.02649e+06	2.00237e+07	3.79052e+06	200343	7.09385e+06	36101.3	498558	16439.7	897339	1.50221e+06	454642	349005	2.12348e+07	28375	1.61958e+06	5631.66	571054	483761	228120	32852.8	512339	446959	184028	3.69667e+07	105051	523919	70826.9	308955	1.4418e+06	1.55373e+06	16.3095	4.86953e+06	3.65318e+06
0.698958	1886.32	159.172	101093	150282	22324	366804	984359	796738	334.333	300835	492453	790226	2.40178e+06	1.62951e+06	1.41898e+06	2.39709e+06	691891	2.30719e+07	3.49475e+06	192366	7.90246e+06	49467.7	372416	15456	635793	1.23794e+06	372795	299744	1.95106e+07	38261.6	1.06541e+06	5179.35	508776	498617	199472	29550.2	508064	525224	165485	2.60553e+07	105352	452267	94362.3	183944	1.75592e+06	1.53802e+06	16.1997	8.05653e+06	4.30762e+06
0.7	1415.93	216.658	134495	140563	22421.5	487600	1.08813e+06	860773	388.182	246891	481950	702825	1.79964e+06	1.48608e+06	1.75685e+06	2.1392e+06	746081	1.65289e+07	4.88959e+06	190446	4.62489e+06	46838.3	612152	22900.3	803486	1.82232e+06	380545	372656	1.63452e+07	48744.5	887750	6700.52	610277	290298	309269	39703.1	342326	419585	219493	2.23724e+07	122936	300744	89142.9	232597	2.75148e+06	1.2173e+06	17.0663	5.35819e+06	4.2823e+06
0.701042	1391.99	258.46	156732	161388	21113.9	417199	1.09466e+06	757739	669.721	191522	459252	890777	1.64715e+06	1.74519e+06	2.17258e+06	2.40103e+06	715969	2.15749e+07	6.13499e+06	188714	4.13559e+06	39540.8	720062	17201.4	662969	1.75248e+06	408225	558696	1.19746e+07	50340.9	1.06461e+06	6314.87	550960	332226	271877	34159	371492	509235	235647	1.6834e+07	151184	200674	101221	316299	3.75793e+06	1.12192e+06	13.2295	5.96239e+06	6.14213e+06
0.702083	1380.97	288.387	227831	185096	21131.9	635646	1.09207e+06	880538	741.122	197674	532698	645109	2.56332e+06	1.13784e+06	2.45492e+06	1.96928e+06	796758	1.53916e+07	6.26306e+06	245539	3.54499e+06	30417.7	637564	23705.2	519376	2.05028e+06	498766	605758	1.34279e+07	49839.9	824601	8729.19	412829	387634	213989	23374.7	387596	443170	294189	2.06072e+07	140425	186267	194981	340677	3.2089e+06	820753	7.26303	5.77018e+06	6.51948e+06
0.703125	1289.71	404.668	235299	193313	26560	665278	1.38451e+06	1.21699e+06	894.037	134419	460402	520907	3.28736e+06	1.62922e+06	3.92665e+06	1.33286e+06	633464	1.33854e+07	5.07004e+06	204752	2.25199e+06	24746.4	503425	15473.5	459885	1.85524e+06	522364	511215	1.76455e+07	47362.6	1.05692e+06	8241.91	304708	423773	247383	27273.3	331980	691083	333692	2.46549e+07	117382	208870	264710	289768	3.36693e+06	719827	6.30368	5.264e+06	4.81561e+06
0.704167	1145.51	344.534	178891	218793	16409.2	993817	813154	1.19836e+06	1073.03	119658	501453	755404	1.89071e+06	1.70237e+06	4.7053e+06	2.0993e+06	757671	1.77708e+07	5.53471e+06	181127	2.24556e+06	23154.8	657129	13743	374504	1.87373e+06	451828	736807	2.09212e+07	48242.1	834454	7783.24	354859	411116	123431	26080.6	392033	889707	295610	2.38298e+07	111121	194896	199606	266102	2.2732e+06	1.01224e+06	7.34883	4.82377e+06	3.47832e+06
0.705208	1034.64	405.383	234249	246794	18844.8	970053	656837	1.07875e+06	1060.85	144581	615181	763256	1.86338e+06	1.40566e+06	5.06138e+06	2.21454e+06	703079	1.77173e+07	5.68168e+06	302833	1.51628e+06	25794.3	738375	15514.9	339970	1.77174e+06	618690	753818	1.27951e+07	47882.7	1.0486e+06	6987.43	572313	515797	116484	31195.9	236112	997989	496315	2.84623e+07	127336	157680	272423	255253	3.20495e+06	759352	7.01808	3.49595e+06	3.992e+06
0.70625	1813.72	452.561	316044	205937	18613.3	1.09738e+06	391967	802167	986.766	221187	671558	739114	1.2607e+06	2.13509e+06	5.5793e+06	1.87993e+06	751248	1.40839e+07	6.1043e+06	359910	1.54651e+06	24682.8	669948	15836.4	451919	2.06926e+06	695422	977428	1.67296e+07	47146.2	809255	7458.94	385607	622993	136933	28621.3	221344	1.26528e+06	313788	3.66987e+07	102620	147725	291445	265897	3.80795e+06	556659	4.59148	2.3507e+06	4.11303e+06
0.707292	2398.9	344.087	265107	251948	14377.7	1.1212e+06	371201	924101	994.641	244519	394247	820455	1.25127e+06	2.0437e+06	6.1785e+06	1.88604e+06	712477	1.89134e+07	5.60525e+06	438089	2.27428e+06	29396.5	885600	15981.1	545271	2.06662e+06	594443	1.34229e+06	1.70093e+07	46632.2	1.28585e+06	6656.55	405588	713126	125607	41099.7	217157	1.15424e+06	344421	3.41451e+07	71185.1	137678	253695	291763	3.54192e+06	494267	4.13961	2.9559e+06	4.73514e+06
0.708333	3339.22	437.594	240252	248992	8924.68	808774	349582	803526	1235.83	299816	405828	852278	1.30294e+06	1.92117e+06	6.27015e+06	1.84272e+06	704841	2.64586e+07	3.49964e+06	323448	2.65655e+06	23914.1	940311	11258.9	523831	1.63346e+06	595112	1.18385e+06	1.17261e+07	47656.8	1.114e+06	6879.2	431011	852199	123599	48604.4	128473	1.58733e+06	356673	2.93895e+07	62469.4	112733	222027	283602	3.1934e+06	770691	3.41735	4.14315e+06	5.76458e+06
0.709375	3691.43	428.662	363579	286923	11220.3	1.05328e+06	342800	989514	1387.57	317844	351127	635347	1.24107e+06	1.96661e+06	4.77811e+06	1.44298e+06	855493	2.56834e+07	3.62887e+06	279508	2.77886e+06	33076.6	710917	15691.7	550025	2.00749e+06	751196	845857	8.53417e+06	54019.4	1.30078e+06	7982.99	532039	770376	115773	44567.8	113184	1.9399e+06	368279	2.28388e+07	52320.8	119167	238342	299148	2.39111e+06	578836	4.22183	3.99147e+06	6.29852e+06
0.710417	2140.51	645.39	417980	407708	13377.9	1.20319e+06	355988	634661	1276.75	311748	318486	615596	1.0166e+06	1.53008e+06	3.64501e+06	1.42855e+06	669574	2.49093e+07	2.73133e+06	332686	3.23349e+06	34389.1	745547	19432.6	655952	2.15963e+06	874979	731084	6.63781e+06	61330.2	1.15437e+06	9801.22	573837	516216	126848	24254.4	113457	2.18926e+06	378708	1.75901e+07	49330.5	162466	296787	385125	2.41513e+06	853201	3.43725	5.17847e+06	4.1301e+06
0.711458	1656.44	1068.61	219867	445264	10513.5	1.27555e+06	384512	675608	1435.55	257789	306017	566265	1.28221e+06	1.36398e+06	4.38026e+06	1.42343e+06	525178	2.74174e+07	3.56606e+06	340678	3.59735e+06	51904.4	1.21294e+06	16884.8	684197	1.79482e+06	766056	808586	4.72366e+06	47373	1.04819e+06	14235	784339	787156	103167	22600	119991	1.98186e+06	534913	1.50631e+07	58500.7	192245	416983	502109	2.60818e+06	676390	4.05145	5.63467e+06	4.70817e+06
0.7125	1523.46	840.382	254819	547347	8260.83	1.9359e+06	393033	603149	1335.96	230163	223692	751605	1.51208e+06	1.10914e+06	4.2554e+06	1.81521e+06	683414	2.2872e+07	2.83077e+06	456833	3.2552e+06	30136.7	1.25194e+06	13888	837593	2.32354e+06	741725	1.00827e+06	7.15744e+06	26557.3	1.40387e+06	13047	993359	1.05945e+06	95693.8	20265	120063	1.83637e+06	619561	1.42848e+07	65880.3	375734	330786	574030	2.2702e+06	545466	4.31444	7.31546e+06	2.68474e+06
0.713542	1403.54	976.231	332544	597596	8043.01	2.74514e+06	318829	767240	1532.19	224902	192147	521630	1.67734e+06	1.24935e+06	5.32886e+06	1.57128e+06	645987	2.09814e+07	3.3494e+06	493157	3.29052e+06	34952.2	920253	11852.9	811611	2.30791e+06	849228	893058	7.74022e+06	24516.4	1.682e+06	15775.5	898230	882542	71349.8	21493.6	108274	2.38236e+06	506668	1.37143e+07	75854	297878	424074	889367	1.9226e+06	709264	4.70722	6.47993e+06	2.35341e+06
0.714583	1255.28	880.313	386543	471116	12046.1	2.34541e+06	229519	847326	1781.34	208309	183217	636717	1.48107e+06	997959	7.07352e+06	1.64393e+06	758076	2.45036e+07	3.60019e+06	778751	2.22412e+06	23679.1	847419	14136.5	652691	1.87256e+06	1.02397e+06	736800	6.28071e+06	25706.2	1.40698e+06	20243.3	1.06262e+06	913353	52369	23513.3	98137.6	2.84751e+06	537589	1.18054e+07	69945.3	205596	443384	1.03127e+06	1.64505e+06	758422	3.24795	7.636e+06	1.70874e+06
0.715625	1580.09	915.138	336188	388118	10699.6	2.51836e+06	227210	811798	1856.63	230029	196675	851582	1.65059e+06	1.25604e+06	8.18223e+06	1.49392e+06	674200	3.99523e+07	3.40404e+06	804135	2.68009e+06	19077	513476	9193.73	1.04087e+06	1.45039e+06	865005	762764	5.60962e+06	31441.9	1.55387e+06	26673.3	1.05037e+06	1.00624e+06	53722.5	16308.5	88935.4	2.94668e+06	308575	8.20157e+06	74384.8	204903	457993	652222	2.24637e+06	599357	3.3017	6.135e+06	1.89988e+06
0.716667	1918.05	977.768	265983	305721	12693.7	3.34148e+06	140785	811746	1664.63	312235	188809	753197	1.04581e+06	1.29784e+06	8.37955e+06	1.96688e+06	429350	4.12004e+07	3.8396e+06	855666	1.91395e+06	25469.3	595951	13251.1	1.15623e+06	1.16473e+06	588026	615199	6.58706e+06	26496.8	1.75046e+06	29846.6	944424	914880	50215.4	13303.8	102542	2.9431e+06	323781	7.78868e+06	58249.8	276833	468215	920557	2.2619e+06	927710	3.25543	4.62137e+06	1.54035e+06
0.717708	1667.09	1231.06	240141	244066	14290.6	2.67797e+06	159103	850987	1693.7	569051	203757	1.2269e+06	1.89352e+06	1.44415e+06	8.63133e+06	2.0291e+06	334007	3.65659e+07	3.67017e+06	1.32291e+06	1.66199e+06	18068.8	723793	14165.6	1.02295e+06	1.10854e+06	494007	668683	8.91599e+06	39763.3	1.6875e+06	41174.3	879306	1.02548e+06	54952	16409.7	98350.1	2.20287e+06	280418	6.22268e+06	64146.2	264130	266963	742237	2.41704e+06	1.03373e+06	3.64964	6.60219e+06	1.21779e+06
0.71875	1850.96	1239.25	258719	228022	15583.8	2.49207e+06	176568	641915	1298.31	562026	187451	1.43884e+06	1.91743e+06	1.63872e+06	8.0936e+06	2.56673e+06	200578	3.97924e+07	2.93284e+06	1.46364e+06	1.66785e+06	22576.6	913432	9665.83	1.19507e+06	1.54304e+06	397162	860387	9.47686e+06	40148.4	1.82355e+06	43552.5	901893	1.10719e+06	54379.3	19001	81089.1	1.86348e+06	203927	6.33887e+06	68808.6	256621	250204	735493	1.83892e+06	744488	2.50589	5.76326e+06	1.29323e+06
0.719792	1294.95	1183.77	198699	125608	21739.2	2.50436e+06	210028	696351	1051.67	624355	127851	1.08495e+06	1.94103e+06	2.08141e+06	5.97435e+06	3.61762e+06	222952	4.07203e+07	1.99734e+06	1.90721e+06	1.84376e+06	22403.4	845436	9444.53	1.43057e+06	1.60902e+06	529930	611619	1.28583e+07	64122.7	1.52672e+06	48137.9	1.05611e+06	1.21654e+06	45678.5	33582.5	58938.6	2.25105e+06	240241	6.84185e+06	87166.2	364337	224965	638739	1.43609e+06	850940	3.68898	5.58707e+06	1.56223e+06
0.720833	1536.54	1432.71	208630	139720	20762	2.71993e+06	240058	590206	911.265	697929	155902	962125	2.35122e+06	2.4519e+06	9.52005e+06	4.21835e+06	283959	3.1888e+07	2.90155e+06	2.19862e+06	2.16911e+06	29613	1.01362e+06	11853.8	2.13544e+06	1.5935e+06	419161	580397	1.50763e+07	78890.6	1.28514e+06	49538.4	996356	1.56995e+06	69206.3	42590.2	69972.1	3.14389e+06	307393	7.47627e+06	87516.7	292620	208645	817651	1.65632e+06	944153	3.19201	6.30511e+06	1.27901e+06
0.721875	1011.33	1832.67	170650	126243	34947.9	1.8635e+06	117538	739593	866.244	617848	133105	985928	2.06547e+06	2.24505e+06	7.30654e+06	3.44008e+06	251890	2.79202e+07	2.85318e+06	2.2931e+06	3.10281e+06	38904.3	1.05567e+06	14284.4	1.181e+06	2.10473e+06	571865	512526	1.38505e+07	116990	2.37806e+06	54843.9	944879	1.37782e+06	83950.3	52880.6	69515.2	2.00818e+06	372626	1.07564e+07	53777.4	413364	181505	907797	1.61359e+06	1.04816e+06	4.55692	8.49019e+06	1.60306e+06
0.722917	1099.7	1950.75	160480	104582	41896.4	2.15458e+06	59797.4	641331	861.688	485297	145671	929173	2.93377e+06	1.44695e+06	6.23944e+06	3.81497e+06	207046	4.80078e+07	2.19623e+06	2.19076e+06	2.68835e+06	50199	1.33441e+06	14826.9	674800	1.85431e+06	749045	395540	1.40776e+07	101175	3.80868e+06	55494	611878	1.12642e+06	85062.9	73539.8	53798.9	2.37978e+06	250463	7.72648e+06	45019.7	466432	191426	1.00536e+06	1.63415e+06	1.3258e+06	5.45251	9.01476e+06	1.43707e+06
0.723958	1098.31	2298.67	129602	115899	42347.2	2.89871e+06	87942.2	503522	889.497	399106	162426	730765	3.71723e+06	1.41619e+06	7.01685e+06	4.82919e+06	428477	6.68902e+07	1.95262e+06	1.57597e+06	2.37226e+06	52866.9	1.14168e+06	14974.8	623880	1.58873e+06	482786	330391	1.18209e+07	120367	4.72022e+06	55155	470543	1.35794e+06	87369.2	75762	51559.6	2.51019e+06	247725	1.02201e+07	49660.2	548343	254079	1.11783e+06	2.13914e+06	1.22271e+06	9.42609	6.7206e+06	1.04646e+06
0.725	876.258	1681.43	148453	101226	28489	2.96463e+06	76962.4	768097	930.631	468562	287359	1.10494e+06	2.69645e+06	1.9099e+06	5.47881e+06	3.5666e+06	492416	5.13955e+07	1.11202e+06	2.01261e+06	2.9363e+06	51239.8	1.47965e+06	16292.2	692456	1.96343e+06	323501	300818	8.80164e+06	161004	3.8255e+06	46237.9	401201	1.39425e+06	73210.1	89564.3	57834.9	2.38328e+06	203656	1.04987e+07	48996.7	761549	237810	876514	2.51089e+06	1.56339e+06	10.8078	5.89856e+06	639515
0.726042	944.676	1241.05	145235	105584	23992.9	3.18313e+06	77679.3	590918	968.426	436545	272675	1.29018e+06	2.30233e+06	1.25013e+06	5.44554e+06	4.256e+06	415417	6.10434e+07	822496	2.30666e+06	2.36715e+06	42290.5	1.74791e+06	15508.8	688582	1.04341e+06	371196	288299	4.62026e+06	116266	4.48708e+06	51741.1	425561	1.30635e+06	109690	89311.2	43720.1	1.56102e+06	205208	1.00401e+07	41523	847039	195522	889013	3.22966e+06	1.51884e+06	10.851	4.9468e+06	583466
0.727083	1201.78	1046.99	154664	99477.1	32301	3.99793e+06	93671.2	436675	1098.65	423396	231029	914714	1.53055e+06	1.38588e+06	6.19885e+06	4.25584e+06	433472	5.05006e+07	1.14963e+06	1.98682e+06	2.12003e+06	51621.4	1.54549e+06	13648.4	646182	1.25894e+06	421956	253666	3.1361e+06	110052	3.64787e+06	53620.3	406462	1.84844e+06	121176	98666.5	42475.2	1.35106e+06	218081	6.11606e+06	30806.7	731197	185171	966221	3.43319e+06	1.46813e+06	13.7237	5.48528e+06	631109
0.728125	1666.04	958.746	142540	90241.2	35909.1	3.451e+06	66641	475967	1590.06	560213	287788	854491	1.52185e+06	961878	7.43673e+06	5.22239e+06	494917	6.38485e+07	927866	2.08267e+06	2.33241e+06	61800.2	1.38966e+06	13084.7	741012	1.29966e+06	403831	232440	3.09047e+06	127739	5.13121e+06	63844.5	478073	1.79282e+06	144720	82426.1	39587.6	1.65233e+06	203970	6.64405e+06	34604.9	640281	155240	711368	4.33674e+06	1.13048e+06	16.4415	6.1131e+06	778532
0.729167	1235.49	1281.64	116209	106280	38355.8	2.3546e+06	69463.8	561006	1390.88	744683	280392	926116	1.71462e+06	1.21249e+06	6.13657e+06	5.60596e+06	582639	6.87594e+07	991737	1.99325e+06	2.90194e+06	64179.9	2.1688e+06	10123.7	692975	1.46872e+06	251065	223907	3.50855e+06	106687	4.30953e+06	76877.7	551284	2.09307e+06	117892	71614.9	54660.5	1.70724e+06	171812	5.95706e+06	37512	912344	182816	1.00771e+06	3.99565e+06	1.84304e+06	20.5715	6.27834e+06	723628
0.730208	1351.33	1668.5	167629	97947.7	35878.7	2.46724e+06	83193.4	749452	1033.75	700184	377207	1.00532e+06	1.49337e+06	1.05491e+06	8.83794e+06	7.71956e+06	680417	6.00925e+07	1.06966e+06	2.34626e+06	4.06664e+06	48192.9	2.13189e+06	8743.93	474321	1.28881e+06	316446	293545	3.04346e+06	113705	3.95137e+06	66817.3	687763	1.8387e+06	137261	116222	81904.5	1.37065e+06	174883	4.11331e+06	44492.1	862965	126090	1.34881e+06	3.63654e+06	1.54427e+06	19.3654	5.02116e+06	640499
0.73125	1167.13	2337.73	276970	100106	37600.4	1.95859e+06	71276.7	588733	1026.05	744662	483367	773651	1.24881e+06	903486	7.19736e+06	6.75461e+06	697880	4.36446e+07	844138	2.47891e+06	3.60201e+06	51961.3	2.60741e+06	8638.36	454175	2.0116e+06	411715	561901	3.98023e+06	117715	4.19236e+06	49549.1	652495	1.7096e+06	133618	102747	66174.3	1.1259e+06	143800	4.3499e+06	40991.2	666950	175122	1.45063e+06	3.84184e+06	1.37765e+06	30.7368	4.9425e+06	633338
0.732292	1497.27	2193.5	314326	186994	44298.4	2.20618e+06	66761.5	381806	664.962	942253	553256	682280	1.03867e+06	783947	7.73071e+06	5.78243e+06	695467	3.3887e+07	836207	2.44875e+06	4.60364e+06	66957.3	2.53666e+06	8977.6	560392	1.29136e+06	570173	411074	3.22224e+06	75607.7	4.49555e+06	55031.1	522258	1.63272e+06	100150	99946	65294.2	1.62085e+06	103716	5.00964e+06	40714.5	647088	188043	1.71441e+06	3.42073e+06	1.28919e+06	37.3871	4.81566e+06	565489
0.733333	1629.48	1469.81	587390	166169	52780	2.20339e+06	58487.8	350878	369.59	938936	587996	716020	1.3521e+06	1.06763e+06	9.22052e+06	5.10583e+06	510572	2.94712e+07	965943	2.14346e+06	4.60844e+06	68863.4	2.46807e+06	8266.49	516004	1.2854e+06	714055	416753	3.13448e+06	76947.5	4.25003e+06	69823.3	284819	1.90517e+06	98718	108434	57330	1.42966e+06	107138	6.20723e+06	34399.2	802141	219087	1.84506e+06	3.33779e+06	867661	41.6913	4.22353e+06	864783
0.734375	1142.63	1730.87	666294	162796	45375.9	2.04821e+06	51310	380379	278.558	846414	637578	622687	1.0041e+06	875761	7.17651e+06	5.87667e+06	696108	2.17212e+07	769762	1.87788e+06	4.45657e+06	105207	2.54401e+06	8996.26	484490	1.64649e+06	647432	399986	3.05491e+06	72184.1	4.73059e+06	66326.2	261641	1.97227e+06	114780	106180	57815.5	1.83236e+06	117052	8.56765e+06	48537.4	1.22664e+06	305367	1.67485e+06	3.29404e+06	625184	46.7525	5.44606e+06	1.15591e+06
0.735417	1044.73	1505.81	596309	203860	29581.9	1.20206e+06	55210.6	501078	288.573	701760	511979	764545	923054	820785	7.20418e+06	3.42129e+06	498789	3.73212e+07	746333	2.06801e+06	3.48348e+06	138220	1.85858e+06	6481.93	432682	1.87721e+06	813794	329004	2.70707e+06	73906.1	4.64861e+06	61625.9	243803	2.64807e+06	168040	75266.5	59385.5	1.71402e+06	146172	1.20697e+07	55536.9	1.09104e+06	178848	1.71805e+06	2.75008e+06	565129	61.8873	6.78115e+06	959446
0.736458	1407.11	1344.62	540742	262048	19745.9	1.59088e+06	46621.5	542327	293.942	653851	626505	811095	750146	868266	4.43249e+06	3.58899e+06	514250	3.19671e+07	625466	2.23387e+06	3.31375e+06	110045	1.55457e+06	6347.14	434028	1.61389e+06	632679	342097	2.82323e+06	84854.7	4.63477e+06	64355.9	182632	2.81004e+06	112292	60437.7	52918.3	1.57329e+06	223327	1.03478e+07	49452.2	1.05818e+06	170682	1.75563e+06	2.50537e+06	561004	67.2067	5.54e+06	838289
0.7375	1635.41	1919.99	710222	300714	14079.3	1.69576e+06	65756.6	393347	257.476	479271	992552	902270	1.06421e+06	842533	5.09115e+06	4.18332e+06	532825	4.03165e+07	518570	1.76244e+06	3.45377e+06	102127	1.57992e+06	6935.09	375040	1.99051e+06	680249	333192	2.26694e+06	88540.8	4.96478e+06	64594.7	232893	3.56198e+06	118898	60465.8	72173.7	1.38366e+06	286277	8.31913e+06	44242	913296	212131	1.53466e+06	3.37471e+06	514470	90.3896	5.40541e+06	581119
0.738542	1745.61	2034.62	622373	369373	20960.6	1.63812e+06	48660.6	259725	222.158	496164	992367	699246	991726	998303	4.40302e+06	4.8974e+06	708954	3.06902e+07	393888	1.59321e+06	4.32091e+06	92601.7	1.32268e+06	8312.87	412185	2.40089e+06	853961	387641	2.48129e+06	67776.4	4.58962e+06	75587.8	172651	4.0646e+06	176640	56657.5	79786	2.461e+06	239033	9.71444e+06	49155.3	1.06024e+06	172151	2.11229e+06	3.12224e+06	424724	65.2864	5.27346e+06	559505
0.739583	1927.47	2281.5	612595	471023	15607.5	1.84694e+06	46636	265359	232.175	467135	740899	733967	960309	789964	3.52886e+06	5.93059e+06	852444	3.18351e+07	610905	1.48404e+06	4.66518e+06	85652.6	1.18158e+06	10497.5	442662	2.03025e+06	856405	434887	1.55624e+06	83638.8	4.96997e+06	114600	171361	3.10176e+06	204848	68248	79537.6	2.53623e+06	205067	8.69059e+06	41841.2	1.21583e+06	168013	2.23837e+06	3.13364e+06	448041	86.9447	6.08818e+06	527547
0.740625	2047.02	3182.84	612293	474907	12449.9	1.56105e+06	61559.4	251160	355.635	561953	639812	711130	1.12866e+06	719501	2.4445e+06	6.41861e+06	857590	2.86028e+07	581506	1.29298e+06	4.40625e+06	119688	1.27871e+06	11707.5	504190	1.86468e+06	522624	509390	1.10501e+06	112954	3.51238e+06	108579	169821	2.61485e+06	194484	64990.8	52243.3	1.84822e+06	204571	8.14698e+06	54479.7	2.06952e+06	242023	2.2166e+06	2.41794e+06	530148	109.087	5.75382e+06	539040
0.741667	1931.17	3228	452136	721657	13410.5	1.67526e+06	82496.7	277028	277.975	679652	760896	702321	1.22679e+06	512761	1.94527e+06	6.89546e+06	1.38016e+06	3.72605e+07	686956	1.39403e+06	5.07133e+06	109375	953568	21917.7	636471	1.49342e+06	548883	557247	1.15622e+06	136273	3.17981e+06	87383.2	187361	2.47642e+06	128974	53428.7	62010.5	1.81743e+06	229979	1.21948e+07	66212.3	2.12995e+06	198928	3.07796e+06	2.88509e+06	551545	128.368	7.16916e+06	551903
0.742708	2201.14	3659.9	446851	986263	16700.7	1.84247e+06	153356	221446	259.776	482438	1.30342e+06	820663	1.53112e+06	614355	2.76203e+06	5.99142e+06	1.24963e+06	4.08177e+07	809735	1.69147e+06	5.59004e+06	131338	844526	19286.8	867065	1.55492e+06	403655	852823	810885	143884	5.69239e+06	101207	201881	2.76208e+06	97148.8	41366.7	55645.5	1.7369e+06	280099	8.74632e+06	66477.7	2.33169e+06	212444	2.42736e+06	3.90088e+06	808157	165.633	7.29455e+06	402075
0.74375	2494.5	4284.98	459128	891468	15345.9	1.57477e+06	141976	306955	288.774	907991	786902	740775	1.59991e+06	685751	2.71428e+06	7.73102e+06	958628	4.70762e+07	1.38292e+06	1.98476e+06	4.83053e+06	188450	921405	23394.2	819448	1.94611e+06	376678	889950	726285	140075	6.34977e+06	114887	211275	2.97164e+06	110992	58779.3	74087.9	2.20953e+06	339578	1.29234e+07	67486.7	2.22313e+06	196460	3.24758e+06	3.43146e+06	762361	171.703	5.09855e+06	381557
0.744792	2740.44	4702.23	760357	1.0586e+06	13048.1	1.43153e+06	168554	275133	308.977	842009	823130	757025	1.9801e+06	548425	2.47995e+06	8.47063e+06	757787	4.89991e+07	1.46108e+06	1.30111e+06	5.88485e+06	176653	934047	23170.2	766372	2.24194e+06	430594	853884	745390	117929	4.74584e+06	117233	188831	3.24786e+06	91548.6	66856.3	82020.3	2.37783e+06	350851	1.38769e+07	72646	2.46333e+06	177339	4.4834e+06	3.02521e+06	701783	170.12	4.76819e+06	408767
0.745833	3002.98	6712.92	747464	973296	16894.6	1.43581e+06	248363	324210	396.271	856039	1.33218e+06	720462	2.29691e+06	484083	3.67185e+06	1.57329e+07	497779	3.05009e+07	1.54991e+06	1.27967e+06	5.7974e+06	241837	1.34231e+06	24162	679855	2.17603e+06	487244	813977	992980	157453	5.61677e+06	100573	140033	4.35867e+06	94511.8	72704.9	66627.6	2.38348e+06	350927	1.22228e+07	46939.9	2.12587e+06	189489	3.85945e+06	2.8173e+06	814360	173.255	3.02434e+06	432119
0.746875	3809.16	5643.23	967081	1.09961e+06	14274.8	1.40242e+06	249491	418032	370.822	694903	1.68236e+06	730230	1.75066e+06	646098	3.68578e+06	1.60493e+07	430301	4.27804e+07	1.74637e+06	1.80767e+06	8.74699e+06	487234	1.10575e+06	19532.9	1.01017e+06	1.80383e+06	944810	820015	1.04488e+06	238306	3.59581e+06	99638.7	151111	4.01193e+06	106917	116885	100502	1.71199e+06	308772	9.41246e+06	54966.6	2.01793e+06	198530	3.40362e+06	2.10321e+06	776505	189.374	3.63294e+06	462815
0.747917	4613.18	5549.4	1.36091e+06	1.08269e+06	14508.4	1.24282e+06	323613	484650	430.126	569653	1.81028e+06	697704	1.79325e+06	551059	4.7342e+06	1.87701e+07	473027	3.65166e+07	1.35614e+06	1.76347e+06	5.45402e+06	478024	809294	21213	904569	1.56758e+06	632256	800720	975225	201078	2.82089e+06	141950	130953	5.78468e+06	84791.7	149704	104402	1.56205e+06	427920	8.68505e+06	63330.1	2.78974e+06	170861	3.87793e+06	2.19024e+06	572893	255.525	3.11626e+06	335948
0.748958	3046	4072.91	2.14865e+06	1.10736e+06	7895.91	906658	297564	794001	599.917	892994	1.99019e+06	659115	2.12345e+06	561079	4.0593e+06	2.16518e+07	354660	3.02294e+07	1.39007e+06	2.19267e+06	5.44725e+06	454516	943990	26141.5	847431	1.46782e+06	592396	982166	940343	137041	2.58368e+06	141834	151503	7.34474e+06	88032.1	164341	83710.1	2.50733e+06	495132	9.12925e+06	57855	2.50498e+06	169731	3.32689e+06	1.80618e+06	515143	290.551	3.15858e+06	372574
0.75	3319.47	4076.41	2.77121e+06	1.25221e+06	7606.76	1.36565e+06	328288	750167	705.751	845603	2.62586e+06	811455	2.2651e+06	645841	5.70887e+06	1.73414e+07	559631	3.14299e+07	2.11318e+06	2.06483e+06	5.08089e+06	296716	1.02799e+06	31238.8	839754	1.50473e+06	481475	1.0008e+06	968637	148171	1.86983e+06	158650	208235	8.73959e+06	72548.4	194451	63446	3.21787e+06	436008	9.91806e+06	47140.6	2.64674e+06	179301	2.25165e+06	1.90401e+06	586055	367.765	2.59033e+06	346882
0.751042	3862.12	4519.61	3.28119e+06	1.14453e+06	10782.8	1.54804e+06	287376	678002	816.14	730550	3.27029e+06	766494	2.43117e+06	624094	3.6983e+06	2.6582e+07	404950	3.044e+07	2.30108e+06	1.47528e+06	7.2649e+06	342665	1.00572e+06	42506.5	860557	1.27288e+06	480475	846202	949503	139813	2.23943e+06	144504	206149	8.30441e+06	70685.6	161073	96431.4	3.43686e+06	547879	7.75908e+06	29050	3.08402e+06	194908	3.30373e+06	1.57642e+06	854857	384.459	2.82366e+06	304599
0.752083	5006.49	3421.14	3.12204e+06	1.04499e+06	13799.8	2.46642e+06	273288	387030	843.338	565879	3.38992e+06	662260	2.01894e+06	725689	3.54001e+06	2.21912e+07	579378	3.06372e+07	2.30533e+06	1.76165e+06	6.79688e+06	167426	874140	49954.9	1.01703e+06	963497	426713	508203	934206	92008.8	2.54341e+06	178667	188743	7.73386e+06	91945.7	202522	128283	5.28184e+06	603981	8.13477e+06	26747	2.34147e+06	206509	2.07322e+06	1.38722e+06	1.02773e+06	533.664	1.67682e+06	309202
0.753125	5464.71	3134.95	2.53401e+06	816278	9995.2	2.26422e+06	298075	341770	1026.21	712470	2.47563e+06	589306	1.75633e+06	696557	3.73054e+06	2.32116e+07	729976	3.39995e+07	2.77166e+06	2.30479e+06	5.95722e+06	201121	1.32332e+06	52731.1	697527	916477	661904	568654	666135	112580	3.83306e+06	142680	156744	5.08895e+06	86543.6	182012	133241	5.66373e+06	512744	8.65047e+06	27147.1	2.25928e+06	163354	2.00509e+06	1.55809e+06	1.28194e+06	581.828	2.3297e+06	227581
0.754167	4092.97	3204.12	2.38019e+06	878587	9560.09	2.23701e+06	248645	387745	986.861	838255	2.35556e+06	517049	1.64327e+06	875693	6.23543e+06	1.77888e+07	884498	2.66711e+07	2.30241e+06	2.01175e+06	6.20808e+06	197798	1.50632e+06	51990.2	928924	904666	731116	561407	651044	107946	3.82098e+06	112739	198997	4.31365e+06	99043.1	170724	122414	4.26592e+06	409642	8.81107e+06	34756.6	2.58454e+06	163527	2.10642e+06	1.76535e+06	1.41921e+06	431.483	2.38125e+06	208027
0.755208	3841.45	3340.91	2.81769e+06	844356	8236.97	2.97869e+06	203167	354716	639.41	631967	2.01847e+06	719528	2.00937e+06	759265	5.2995e+06	1.51451e+07	1.16356e+06	2.13828e+07	2.36553e+06	2.31393e+06	5.83987e+06	219234	1.35671e+06	61028.9	1.33731e+06	741588	859876	487513	387030	87422.6	5.38255e+06	137294	211282	4.64364e+06	79863.6	169641	97741	5.53494e+06	345414	1.53867e+07	30565.8	3.90158e+06	188001	1.96531e+06	2.11805e+06	1.64338e+06	408.329	2.53084e+06	204829
0.75625	6901.41	4032.3	4.19802e+06	767642	9167.83	3.30037e+06	222474	420772	537.958	566130	2.42686e+06	629971	1.40928e+06	806504	4.8648e+06	2.35752e+07	902230	2.03364e+07	2.37752e+06	2.50227e+06	8.24833e+06	238119	1.41373e+06	57181.5	1.34103e+06	957384	800359	729297	469897	74573.8	6.11792e+06	103652	277583	4.76939e+06	77540.7	304169	93352.4	4.27053e+06	233263	1.64425e+07	24152.1	4.63633e+06	235659	1.35006e+06	2.00444e+06	1.52259e+06	503.191	2.64768e+06	314652
0.757292	6961.89	6259.11	4.47751e+06	959949	12184.8	4.24356e+06	188645	365597	387.135	624160	2.05377e+06	464448	1.91364e+06	758153	3.43846e+06	2.60668e+07	1.27129e+06	1.67513e+07	3.37849e+06	2.15569e+06	7.26021e+06	185282	1.27969e+06	51995.3	1.35909e+06	1.04324e+06	1.04048e+06	707594	446730	54663.8	8.90576e+06	82856.9	359283	4.9806e+06	102923	249057	96907.5	3.84763e+06	249726	1.95814e+07	24022.9	3.51941e+06	210931	1.17057e+06	2.28183e+06	1.83232e+06	546.493	2.03884e+06	330822
0.758333	6243.41	6260.85	5.44708e+06	1.05944e+06	19507.2	4.41848e+06	196585	459877	325.031	525491	1.03359e+06	402888	2.34736e+06	442002	3.38733e+06	1.57899e+07	1.11751e+06	1.68362e+07	4.65585e+06	2.36593e+06	6.10901e+06	193738	1.27659e+06	33791.9	1.13589e+06	988251	1.30012e+06	764737	446186	65067	9.12877e+06	65768.1	683118	4.27346e+06	101876	231108	89862.3	3.79897e+06	379063	2.80845e+07	35752.7	3.94183e+06	207243	873416	2.16501e+06	1.11465e+06	963.808	2.48789e+06	389004
0.759375	7145.62	5254.06	7.27897e+06	870896	28823.6	3.88856e+06	217711	415613	333.942	493321	1.23401e+06	382163	2.75861e+06	428654	2.51343e+06	2.07801e+07	1.19272e+06	1.41212e+07	4.40257e+06	2.42543e+06	5.93857e+06	153270	1.04713e+06	51681.2	934438	1.04064e+06	1.45537e+06	789807	467004	82903.5	9.82853e+06	81253.7	1.01123e+06	3.60479e+06	115197	215799	104128	3.47779e+06	323932	4.09553e+07	52839.8	3.03754e+06	213918	1.08796e+06	2.19281e+06	1.46717e+06	1119.67	1.98463e+06	328549
0.760417	5192.35	4794.24	8.03525e+06	779883	19739.9	3.85533e+06	192417	264153	474.976	645282	1.75454e+06	399629	3.15755e+06	345834	2.91616e+06	2.975e+07	898991	1.77996e+07	5.49575e+06	2.47818e+06	4.72364e+06	183776	824230	66693.1	663430	1.12243e+06	1.17619e+06	657168	584279	73801.9	1.18939e+07	110949	716421	3.89123e+06	148897	233640	107566	2.82404e+06	415639	6.57997e+07	55418.2	2.24946e+06	242254	1.0029e+06	2.5632e+06	1.8206e+06	862.285	2.2498e+06	345880
0.761458	5664.87	4226.87	7.44479e+06	876532	26449.9	4.84616e+06	216445	224786	653.157	728096	1.66805e+06	237037	2.75867e+06	211574	1.91513e+06	2.59394e+07	796426	1.32457e+07	5.95189e+06	2.47627e+06	2.64245e+06	194781	677211	59955.6	756729	1.8196e+06	1.04674e+06	863691	739617	54252.2	1.40447e+07	107577	802757	3.96443e+06	131784	208531	149412	3.03089e+06	411920	5.10445e+07	85035.3	2.00524e+06	278606	1.59266e+06	3.41132e+06	2.59814e+06	921.809	2.916e+06	402454
0.7625	6048.01	6317.83	4.29958e+06	769757	21811.2	3.41749e+06	182336	250128	721.492	598463	1.20491e+06	241851	2.61316e+06	203338	2.54349e+06	3.68731e+07	1.18235e+06	1.25965e+07	4.57948e+06	2.20698e+06	2.74386e+06	311044	616108	51780.2	688294	1.24758e+06	937476	849247	803747	54478.4	1.15364e+07	83719.8	1.10811e+06	3.98322e+06	105530	195779	157262	2.19283e+06	348381	4.86316e+07	80000.8	2.85903e+06	258409	2.26828e+06	4.35525e+06	2.43021e+06	1127.9	3.79285e+06	591294
0.763542	6773.35	5180.17	4.93899e+06	875471	30550.2	3.77082e+06	151925	260253	759.896	577547	1.20424e+06	185968	2.3184e+06	246199	2.75834e+06	4.59966e+07	1.11757e+06	1.24128e+07	3.60041e+06	2.48565e+06	3.00021e+06	331421	523402	36930.7	645328	1.10608e+06	837213	531878	819172	49358.5	1.12115e+07	52625.8	1.16376e+06	3.89319e+06	109404	193330	142453	1.72843e+06	289546	4.66191e+07	78518.1	3.09961e+06	219674	2.43275e+06	5.64397e+06	3.63047e+06	1473.44	4.21766e+06	613888
0.764583	5241.09	6029.45	4.59611e+06	641670	30334.8	4.14854e+06	166157	193899	855.767	441381	858862	160427	2.80315e+06	372995	3.12989e+06	4.91732e+07	1.44704e+06	1.36465e+07	3.99052e+06	4.40681e+06	1.98401e+06	310285	478805	28097.9	688730	1.13302e+06	904568	723141	668850	54909.8	1.00427e+07	46023.3	1.48385e+06	3.74244e+06	133757	142090	178690	2.18985e+06	383767	5.58536e+07	71142	2.74941e+06	228358	2.5954e+06	6.60347e+06	4.90148e+06	1635.1	6.65533e+06	937045
0.765625	4838.79	7505.3	4.40106e+06	802810	38290.2	3.38767e+06	147058	146579	945.09	402094	688202	151346	3.23772e+06	422600	5.28255e+06	4.27492e+07	1.85131e+06	1.16203e+07	3.48264e+06	3.43447e+06	2.14137e+06	283129	311292	28081.2	879008	1.20709e+06	1.0491e+06	764934	583143	56113.7	7.55391e+06	51077.6	1.30311e+06	4.43761e+06	113402	143421	205172	2.00249e+06	342066	6.71595e+07	63759.6	2.46098e+06	232362	3.01362e+06	8.16579e+06	4.98551e+06	1321.59	5.57361e+06	881648
0.766667	6278.72	7922.6	5.79148e+06	1.03138e+06	27452.5	2.83213e+06	152060	173700	1122.74	359773	583470	185265	3.81473e+06	521888	5.46644e+06	4.03637e+07	1.60508e+06	1.30848e+07	3.71109e+06	3.87692e+06	2.52776e+06	224016	345876	39209.4	866682	1.13105e+06	991340	746126	762073	79178.9	1.0642e+07	43630.6	1.59679e+06	3.12372e+06	81796.8	161251	293303	2.47336e+06	236234	6.95637e+07	110552	2.24763e+06	332293	3.91159e+06	4.99928e+06	4.74561e+06	1081.2	6.18388e+06	1.1297e+06
0.767708	8125.34	7148.84	6.59071e+06	913067	27838.7	3.04771e+06	160824	170663	1144.96	350857	519295	191917	3.88637e+06	756864	5.82991e+06	2.38765e+07	1.95086e+06	1.60095e+07	4.5346e+06	3.84206e+06	3.34685e+06	250764	290890	30765.4	1.04824e+06	1.18567e+06	1.00937e+06	843580	900132	78346.4	8.55817e+06	55798.1	2.50477e+06	3.30257e+06	174796	182093	390667	2.12133e+06	280220	9.33467e+07	148342	3.25821e+06	394081	4.18e+06	3.21865e+06	3.6162e+06	1090.27	6.18101e+06	1.04795e+06
0.76875	10146.9	5579.24	6.43712e+06	742688	30148	3.6559e+06	153083	185509	1817.99	365580	307737	181836	3.97791e+06	943887	4.98309e+06	2.39393e+07	2.10866e+06	2.19135e+07	4.22659e+06	3.49578e+06	3.29629e+06	231214	280260	42872.6	1.55262e+06	655616	1.19717e+06	610638	779638	76338.2	1.00587e+07	64208.3	2.89094e+06	3.75679e+06	151752	166908	532655	1.98727e+06	367239	1.08069e+08	239843	2.82149e+06	535761	3.30499e+06	5.08014e+06	2.87845e+06	1002.19	6.17885e+06	1.19455e+06
0.769792	20108.9	5721.97	4.24499e+06	651971	35402.7	4.8535e+06	151634	166083	1809.32	555972	308037	173005	3.91073e+06	1.12157e+06	4.06095e+06	1.68063e+07	2.87228e+06	1.31776e+07	4.29254e+06	5.60284e+06	2.91734e+06	310359	280844	50034.5	1.44175e+06	550046	911234	512702	1.032e+06	76144.6	6.09508e+06	88460.6	3.49258e+06	3.99402e+06	145791	186430	465248	1.84097e+06	263781	1.24158e+08	262489	3.43708e+06	491496	2.14613e+06	5.55214e+06	3.80412e+06	1381.76	5.14257e+06	1.04922e+06
0.770833	22271.5	6817.02	3.33307e+06	681573	50152.5	4.48753e+06	122338	199001	2197.7	477703	208718	152212	4.08709e+06	989465	3.45393e+06	1.79497e+07	3.74334e+06	9.17306e+06	5.80978e+06	6.3649e+06	3.20406e+06	293844	386448	37875.4	1.38782e+06	549358	764546	385186	1.42705e+06	97044.6	6.44825e+06	93916.3	2.85122e+06	3.90233e+06	130030	277039	696122	1.93109e+06	284314	1.14104e+08	265176	4.92661e+06	325317	2.15578e+06	4.65662e+06	3.99196e+06	1492.93	5.30541e+06	992040
0.771875	23505.3	4825.63	3.36744e+06	887598	50895	5.43486e+06	132492	158997	2206.04	402597	271770	182649	3.12739e+06	733664	2.77358e+06	2.97196e+07	3.45011e+06	6.76479e+06	5.79427e+06	5.67009e+06	2.5581e+06	324702	380293	35617.1	1.46573e+06	502883	949803	379465	1.24064e+06	113983	4.49077e+06	69431.7	3.40091e+06	4.99768e+06	140586	158790	720597	1.56334e+06	302995	9.93706e+07	302729	5.33903e+06	469613	1.64098e+06	3.89257e+06	4.20562e+06	1771.02	6.88618e+06	1.27687e+06
0.772917	27804.3	4523.9	2.23596e+06	801119	36746.1	6.40822e+06	139175	201187	2129.87	482165	233632	135629	3.78042e+06	834092	2.60145e+06	3.42472e+07	3.56717e+06	7.70142e+06	4.80184e+06	5.06167e+06	2.45426e+06	535659	447604	42884.4	1.56451e+06	531635	731273	454875	1.08609e+06	139772	4.99926e+06	64862.1	3.25982e+06	4.41123e+06	149382	118793	761729	1.42647e+06	275510	7.38104e+07	339762	5.93242e+06	448407	2.12661e+06	4.31677e+06	4.86877e+06	1541.63	5.48636e+06	1.02853e+06
0.773958	25211.8	3498.82	1.60473e+06	520209	61660.5	5.37587e+06	149673	246250	3008.66	748326	203835	157240	5.3363e+06	626557	2.65776e+06	3.21357e+07	3.13392e+06	1.11034e+07	5.11139e+06	5.33332e+06	1.75041e+06	653869	476326	31107.8	1.68543e+06	625959	703571	332627	1.20277e+06	128985	5.0227e+06	86317.1	3.59693e+06	4.16151e+06	198314	207902	608626	1.47604e+06	180658	7.35063e+07	379733	4.72568e+06	557608	2.66182e+06	6.48393e+06	3.59854e+06	1264.6	9.09171e+06	1.00284e+06
0.775	32456.2	2935.5	1.03497e+06	516857	47528.9	6.18982e+06	113729	330930	2944.22	756415	223432	277355	6.83839e+06	410564	2.78658e+06	3.03625e+07	4.06145e+06	1.02973e+07	6.88002e+06	5.24449e+06	1.89451e+06	674323	409327	27807.8	1.77179e+06	658111	628575	392690	1.722e+06	89479.6	4.58746e+06	82674.1	6.16452e+06	3.9604e+06	242145	165963	536767	1.0414e+06	264502	9.9187e+07	431401	6.52755e+06	816575	3.06913e+06	4.98438e+06	4.23437e+06	1652.81	1.13785e+07	1.21101e+06
0.776042	24678.5	3042.82	1.18337e+06	491978	51322.6	5.54507e+06	93435.9	261182	2471.11	630447	228848	224836	7.21057e+06	378115	2.16152e+06	3.06693e+07	5.50691e+06	1.34889e+07	4.72603e+06	3.96405e+06	1.52848e+06	731683	350083	38584.9	1.56452e+06	701844	772843	537220	1.95451e+06	111568	4.94465e+06	58553.5	6.45355e+06	4.10134e+06	265768	164133	561385	935210	262405	1.00519e+08	662060	6.54903e+06	1.03038e+06	2.71465e+06	3.60968e+06	4.09691e+06	1620.21	1.03943e+07	1.36394e+06
0.777083	21738.4	3729.47	805697	405467	31677.9	6.95881e+06	96116.1	210750	4105.68	505036	232378	140995	8.29541e+06	488175	3.03211e+06	3.08904e+07	6.18518e+06	1.67795e+07	3.86636e+06	2.79155e+06	1.60966e+06	645134	324245	43442.3	1.44481e+06	439906	645239	590269	2.387e+06	99906.4	4.44711e+06	48698.6	6.00958e+06	3.2879e+06	346766	162061	544980	1.01715e+06	240579	8.73984e+07	708539	7.28251e+06	659366	2.02775e+06	3.13713e+06	3.90957e+06	1440.84	8.24419e+06	1.45382e+06
0.778125	17720.7	4221.02	845338	625091	24841.2	5.62993e+06	92260.1	221548	3253.39	462949	242786	124103	7.03833e+06	389852	3.69929e+06	2.76384e+07	8.50872e+06	1.82458e+07	3.75507e+06	3.12449e+06	1.98337e+06	644148	304193	57161.2	1.40618e+06	576718	675613	575319	2.37751e+06	108387	4.48299e+06	58332.3	5.24372e+06	3.83435e+06	451476	180330	565968	870221	252932	9.95402e+07	539423	6.64293e+06	512097	2.71993e+06	3.28982e+06	4.92357e+06	1336.84	7.17613e+06	1.50708e+06
0.779167	21058.3	5148.24	1.0572e+06	825921	32280.1	5.58094e+06	154933	173226	4088.54	547452	228763	103746	8.29171e+06	267768	5.31328e+06	2.7114e+07	8.81336e+06	1.84374e+07	2.9361e+06	4.085e+06	2.35466e+06	642821	305949	64348.3	1.51155e+06	617869	452321	506585	1.91507e+06	112757	7.05749e+06	59061.6	4.86645e+06	4.34221e+06	398185	242865	426614	889724	276135	1.50754e+08	810690	4.4802e+06	794870	3.03174e+06	2.73209e+06	3.92399e+06	1583.81	7.1302e+06	1.42859e+06
0.780208	26665.7	3929.22	1.18822e+06	669847	39019.4	7.31876e+06	127635	142424	5501.78	420881	181693	97054.6	5.16991e+06	259419	4.15092e+06	2.50068e+07	7.13363e+06	2.29702e+07	2.62933e+06	3.72667e+06	1.88459e+06	640758	300048	80214.3	1.31085e+06	444731	353233	422361	1.58278e+06	128729	7.81283e+06	39018.4	4.27001e+06	3.4257e+06	254426	270114	612665	875792	357286	1.37452e+08	556563	3.78311e+06	929799	3.20491e+06	2.81617e+06	3.16856e+06	1438.23	7.3883e+06	1.31801e+06
0.78125	27898.8	3957.76	928141	979368	37510.3	8.5024e+06	105031	146736	6213.53	399592	169266	76887.3	5.40064e+06	236054	4.31441e+06	3.02107e+07	1.11705e+07	2.97949e+07	2.89847e+06	3.24323e+06	1.99048e+06	497473	256164	95319.8	1.467e+06	322213	375850	492229	2.20902e+06	143597	7.25618e+06	32655	4.5861e+06	6.34214e+06	171276	243487	476008	1.01642e+06	465762	1.61208e+08	832779	4.96318e+06	1.24548e+06	2.27102e+06	3.22699e+06	4.04129e+06	1567.38	8.14336e+06	1.26647e+06
0.782292	30661.5	4025.94	863467	801652	47971.4	8.92542e+06	124880	77405.9	8574.63	393526	171776	98703.2	5.79567e+06	221490	6.01894e+06	3.85571e+07	1.34599e+07	3.30828e+07	3.01069e+06	3.56056e+06	2.2847e+06	652764	261735	108273	2.65432e+06	508512	392941	497681	2.21283e+06	154857	7.56689e+06	33799	3.95938e+06	5.35898e+06	222437	402153	649253	1.13364e+06	313658	1.29277e+08	1.0143e+06	3.90685e+06	791294	1.93532e+06	2.78921e+06	3.8643e+06	1791.9	8.72406e+06	1.03786e+06
0.783333	38913.3	3222.86	839082	1.18377e+06	45934.7	9.43143e+06	136984	87570.4	8477.41	433891	276013	83668.9	7.46239e+06	230168	5.59294e+06	5.59935e+07	1.20069e+07	4.04302e+07	3.18799e+06	3.16283e+06	2.02943e+06	529019	268181	171265	3.62117e+06	668031	298272	685885	1.44961e+06	137978	7.933e+06	34306.5	3.27851e+06	4.84511e+06	207313	310169	644891	1.23183e+06	360764	1.06501e+08	1.02559e+06	3.07804e+06	478042	1.44853e+06	3.08274e+06	4.5022e+06	1378.95	1.26497e+07	1.36067e+06
0.784375	47672.8	4089.02	840301	1.09782e+06	42388.6	1.12002e+07	152222	94619.2	8439.25	480587	188096	66481	8.29941e+06	211100	5.85379e+06	4.11086e+07	1.51983e+07	2.71173e+07	2.38943e+06	2.68442e+06	1.89147e+06	521252	311300	176545	4.34634e+06	522890	256383	689883	1.21162e+06	100463	9.35174e+06	26997.8	3.8184e+06	5.15407e+06	207855	347531	627363	857910	471662	1.27618e+08	1.32978e+06	2.44018e+06	420785	964719	3.31056e+06	3.63832e+06	1627.78	1.04324e+07	1.22352e+06
0.785417	59073.9	4905.38	972156	1.2169e+06	32046.1	1.13641e+07	165472	74486.3	7773.25	368005	204659	64815.8	8.16534e+06	256195	5.89724e+06	3.19616e+07	1.27582e+07	2.95338e+07	1.90767e+06	2.09037e+06	1.71531e+06	437905	405146	220097	3.92939e+06	683018	192967	544652	1.22153e+06	122377	6.75497e+06	23119.6	3.57941e+06	5.45436e+06	203995	323318	436364	1.00922e+06	516110	1.37639e+08	1.29475e+06	1.87779e+06	399352	1.23567e+06	3.31009e+06	4.16719e+06	2336.78	8.51891e+06	1.04982e+06
0.786458	40823.7	3019.72	697810	1.41716e+06	18000.9	1.04777e+07	95351.7	51029.7	8367.44	471364	133185	65697	9.69059e+06	293515	7.15353e+06	4.32304e+07	1.15915e+07	2.21556e+07	1.84818e+06	2.131e+06	2.10209e+06	451793	241079	199407	3.9728e+06	741955	192882	410885	946595	85687.6	5.01428e+06	14629.6	3.96628e+06	6.40309e+06	209392	257946	338694	935623	476325	9.72713e+07	1.9363e+06	2.30893e+06	322629	1.06153e+06	3.61997e+06	3.36034e+06	2489.74	1.10195e+07	1.56026e+06
0.7875	40788.4	2629.86	716786	1.09067e+06	20128.8	1.1631e+07	141767	97370.9	8458.56	618131	108046	58265.1	1.06127e+07	251838	5.89374e+06	3.45118e+07	9.26917e+06	2.17337e+07	1.64707e+06	1.51432e+06	2.06583e+06	480889	269600	168987	3.91876e+06	943611	210849	508662	848957	89620.1	4.59963e+06	14002.3	3.50976e+06	8.44042e+06	224254	338859	434426	698876	409675	1.12197e+08	1.53439e+06	1.49908e+06	293719	1.13254e+06	3.31165e+06	2.25853e+06	2023.02	8.38279e+06	1.43522e+06
0.788542	31321.3	2410.65	749959	1.35554e+06	16825.2	9.0003e+06	105873	80238.8	8437.54	721203	92533.1	54299.3	9.90661e+06	195350	6.84986e+06	2.552e+07	1.49406e+07	2.12352e+07	1.80962e+06	1.77164e+06	1.61038e+06	433619	268211	128512	3.85072e+06	834222	188966	419309	1.05307e+06	90846.7	3.94556e+06	8131.32	3.51297e+06	1.32597e+07	245538	322341	444513	657294	672094	1.36745e+08	1.51914e+06	1.59934e+06	226284	1.1902e+06	2.15747e+06	2.64739e+06	2287.27	8.75662e+06	1.98055e+06
0.789583	44486.8	2895.3	1.12767e+06	1.13158e+06	23779.1	8.89889e+06	111462	79378	9779.06	653277	57663.1	34813.3	8.71902e+06	150213	8.98741e+06	3.70605e+07	1.20807e+07	2.30508e+07	2.38873e+06	1.21861e+06	1.48427e+06	584757	283277	94061.4	4.0271e+06	787593	217034	511759	1.07079e+06	75256	3.62697e+06	7035.16	3.25013e+06	1.29128e+07	209733	340392	406124	798111	693563	1.67968e+08	1.0063e+06	1.23877e+06	283192	1.24689e+06	1.63718e+06	3.31802e+06	2508.77	1.16802e+07	2.27162e+06
0.790625	45262.4	3584.69	1.05503e+06	668905	32234.5	6.0914e+06	89105.2	65850.9	11302.7	604933	39996.9	48059	7.3572e+06	164694	7.43394e+06	4.24992e+07	1.38346e+07	2.48188e+07	2.75689e+06	1.22753e+06	1.69154e+06	710015	201845	137751	3.28351e+06	706053	254825	410569	1.29546e+06	81116.9	3.42605e+06	4767.08	2.93877e+06	1.26268e+07	179209	304841	477332	982572	753871	2.62561e+08	983845	1.35373e+06	257419	1.43939e+06	1.0389e+06	2.34744e+06	2074.37	8.10625e+06	1.73754e+06
0.791667	57771.8	3699.59	1.05513e+06	904237	42721.6	7.20901e+06	76872.4	67470.6	12476.6	399237	53448.9	51289.1	4.47201e+06	194799	8.43633e+06	4.53566e+07	1.44346e+07	2.95036e+07	2.48929e+06	1.04675e+06	2.62078e+06	926782	253971	145112	2.99313e+06	653972	279225	333457	1.46192e+06	77479	3.99336e+06	4983.33	2.8713e+06	1.29283e+07	288826	326488	343523	1.05464e+06	719082	1.84268e+08	973041	1.3678e+06	252212	1.08767e+06	1.64955e+06	1.89138e+06	1902.2	6.56587e+06	1.25033e+06
0.792708	52817	4707.28	1.03491e+06	985098	44762.9	5.42412e+06	68892.3	69566	24412.9	270173	54848.4	75853.4	4.72256e+06	226569	1.15031e+07	4.17788e+07	1.39794e+07	4.07562e+07	2.31842e+06	1.11314e+06	2.22379e+06	861912	256751	168999	1.90478e+06	572275	240309	479009	1.61935e+06	107267	4.0684e+06	5554.71	1.8509e+06	1.18824e+07	163395	348994	273019	1.00241e+06	712928	1.21816e+08	808141	1.11687e+06	172569	825638	1.33898e+06	1.53261e+06	1698.16	8.27732e+06	917718
0.79375	61772.6	2921.48	668879	1.18794e+06	48962.6	7.05457e+06	85312.9	68722.5	30784.2	246029	77654.5	95971.3	6.38705e+06	291669	9.57848e+06	4.9537e+07	1.34867e+07	3.95124e+07	2.1254e+06	1.0988e+06	3.57347e+06	766330	205178	191882	1.53733e+06	516211	205220	440615	1.38374e+06	212433	6.41907e+06	6868.9	1.30187e+06	1.76342e+07	223645	318544	326286	838657	715546	9.50847e+07	1.15213e+06	1.13242e+06	203448	774084	1.45247e+06	1.43174e+06	2190.97	2.02276e+07	991448
0.794792	52072.9	3124.88	724030	1.26438e+06	45801.7	4.329e+06	114112	90504.9	35797.2	224582	78493.2	87331.2	6.22843e+06	283430	1.00797e+07	5.51846e+07	1.08347e+07	3.78612e+07	1.46674e+06	989481	2.3861e+06	686060	203546	183626	1.25502e+06	524316	164933	448411	1.08577e+06	210033	6.53208e+06	7600.28	1.66437e+06	1.59655e+07	218767	325301	640899	657529	503915	1.33884e+08	1.28308e+06	1.02781e+06	159139	951438	1.09721e+06	1.49748e+06	2405.72	1.99874e+07	588641
0.795833	66307.3	2705.79	702290	978754	34398.6	3.34505e+06	203236	100232	44002.9	225352	60805.9	111462	9.037e+06	305267	1.15375e+07	5.07959e+07	8.34815e+06	4.20703e+07	1.96085e+06	716958	1.72695e+06	755057	165607	165696	2.24041e+06	787379	159748	468663	1.13235e+06	188314	5.76577e+06	8922.25	2.73253e+06	1.71918e+07	285715	217285	696236	702562	490892	1.38159e+08	1.02375e+06	1.09543e+06	185604	742364	1.69044e+06	1.4132e+06	1656.07	1.74961e+07	711496
0.796875	79073	2660.84	530895	617271	37326.3	5.00264e+06	263916	168275	48879	319039	94868.7	70228.7	1.01282e+07	344537	9.50836e+06	3.84974e+07	1.1296e+07	3.37958e+07	1.48623e+06	653455	1.90628e+06	876239	236641	124826	1.34295e+06	522503	136832	562441	1.25e+06	174799	4.36368e+06	7793.06	3.00597e+06	1.26782e+07	371587	122583	773276	617337	581734	2.26444e+08	993541	1.59203e+06	194335	720988	1.37585e+06	1.15665e+06	1226.67	2.01375e+07	534875
0.797917	79808.5	3668.7	338319	430419	37066.7	5.15643e+06	247610	124185	54112.7	451448	132079	102646	7.84225e+06	273687	8.43184e+06	2.92738e+07	9.66156e+06	5.19145e+07	869510	683155	1.69922e+06	655681	329223	107333	1.40726e+06	667537	134129	613866	879665	126518	5.28045e+06	10457.6	2.05986e+06	1.42931e+07	354968	97685.3	651521	620737	636293	2.9733e+08	1.31608e+06	2.08586e+06	215298	766485	1.55996e+06	1.18193e+06	1372.93	1.98074e+07	654530
0.798958	89094.2	3674.56	402669	502901	27419.7	4.90396e+06	262690	96487.6	45660.5	544600	110319	147713	5.71442e+06	274991	5.30434e+06	3.10852e+07	1.08735e+07	3.76829e+07	938311	662451	1.50258e+06	641360	327094	84059.2	1.46428e+06	799910	206617	461050	475402	129688	3.26484e+06	8862.37	1.935e+06	1.60458e+07	333706	85326.7	824277	529305	597590	2.59799e+08	1.09439e+06	2.66656e+06	193351	921512	1.4492e+06	1.02989e+06	1033.77	1.84639e+07	535419
0.8	104316	5125.87	460525	371828	18129.5	5.54076e+06	253877	111994	44255.2	823985	137686	193409	6.29948e+06	310144	5.07423e+06	3.30976e+07	1.06839e+07	2.81003e+07	1.00341e+06	506549	1.6407e+06	488650	270939	82371.9	1.51891e+06	1.0772e+06	293196	370170	541213	116773	2.36141e+06	13005.3	2.11841e+06	1.70269e+07	378699	80991.3	1.29417e+06	613884	708029	2.92935e+08	978627	2.99048e+06	209942	631835	1.19163e+06	842838	854.751	1.76507e+07	729723
0.801042	148489	4982.91	503547	325435	16159.9	5.29052e+06	198599	122103	39323.5	1.01829e+06	127207	175714	6.42799e+06	259267	6.53278e+06	3.12016e+07	9.73728e+06	3.50566e+07	1.0712e+06	602142	2.41023e+06	525764	254854	95851	1.40735e+06	1.10724e+06	283849	215490	560190	151851	2.60518e+06	17364.5	2.35546e+06	1.42969e+07	400507	98691.7	1.81989e+06	776313	500214	2.54968e+08	1.08207e+06	2.91406e+06	242208	628640	1.49355e+06	640131	851.034	2.36104e+07	1.04391e+06
0.802083	119408	5349.98	450931	274235	17244.7	6.78477e+06	163129	158271	41764.5	1.38189e+06	143686	131806	5.50349e+06	233641	6.09278e+06	4.2861e+07	1.0616e+07	3.96554e+07	824991	452541	2.24294e+06	462520	514139	106307	1.3626e+06	1.09793e+06	260705	208912	811732	167565	3.27583e+06	16857.2	1.83293e+06	1.72255e+07	589379	140406	2.16592e+06	751905	369312	2.69296e+08	1.14105e+06	3.02301e+06	295648	682652	1.84039e+06	814511	782.318	2.60219e+07	1.37918e+06
0.803125	118177	6211.78	448791	305878	21475	7.05082e+06	233953	129400	23196.4	1.97978e+06	119481	154531	3.28856e+06	228037	4.2583e+06	4.51606e+07	1.25669e+07	2.73381e+07	861871	585392	1.70098e+06	736640	503083	83196	2.32891e+06	996403	296720	193806	778036	163358	2.67363e+06	20348.3	1.66404e+06	1.90406e+07	721969	171590	1.99056e+06	724805	380031	2.1459e+08	885108	3.52275e+06	240691	895582	1.67596e+06	796531	564.316	2.67403e+07	827972
0.804167	85258.3	11765.8	490471	351602	19456.1	1.02087e+07	245009	157001	30848.7	2.35557e+06	119393	155748	3.17701e+06	244880	4.84531e+06	3.39692e+07	1.4184e+07	2.23348e+07	1.18042e+06	549717	2.09104e+06	648754	351829	95981.6	2.74275e+06	874759	330376	176879	972113	179358	2.93774e+06	18151.9	1.68264e+06	1.85457e+07	659281	156570	2.70959e+06	725824	560409	2.39329e+08	1.14592e+06	3.51988e+06	197238	570257	2.0058e+06	800650	529.891	2.25952e+07	757848
0.805208	83275.5	11031.7	522367	392263	22139	7.64054e+06	236233	148796	19364.3	2.0273e+06	127556	170496	2.57566e+06	239619	4.98899e+06	3.4848e+07	1.3296e+07	2.83088e+07	1.34035e+06	784343	1.44644e+06	441087	298988	172701	3.13316e+06	700874	354343	187362	649906	162615	2.27693e+06	14043.3	2.94687e+06	1.79227e+07	620522	213676	2.57405e+06	751532	581498	1.99126e+08	1.13708e+06	4.17293e+06	192390	675471	2.83347e+06	623186	594.97	1.74033e+07	867724
0.80625	82474.7	16794.7	442681	409477	15988.2	1.05169e+07	321103	238860	18366.5	2.44931e+06	129588	148135	3.02537e+06	388231	4.19029e+06	2.37965e+07	1.38522e+07	3.5141e+07	1.28299e+06	768738	1.48198e+06	457291	238299	191624	2.9343e+06	495767	488247	159354	454793	101281	1.96004e+06	12700.1	3.07644e+06	9.48224e+06	858723	155810	1.7277e+06	762300	590061	2.36934e+08	1.28264e+06	7.35832e+06	208643	610469	2.95077e+06	581850	672.678	1.63021e+07	802324
0.807292	74754.2	12263.7	586923	410887	9450.22	9.95966e+06	349575	168609	12903.8	2.34824e+06	192897	138644	3.26087e+06	353689	4.09159e+06	2.84037e+07	1.93079e+07	2.65973e+07	958485	690571	1.77541e+06	537045	260022	187351	2.78268e+06	383819	376591	193862	551142	106103	2.11547e+06	17972.9	3.00224e+06	1.09142e+07	859070	119275	1.39319e+06	825646	627799	2.18999e+08	1.60872e+06	6.00256e+06	240502	739882	2.23059e+06	528679	705.916	1.52404e+07	970302
0.808333	97883.7	12201.5	459663	342138	15471.1	1.48066e+07	260411	140357	14023.3	2.89799e+06	271201	119211	2.93314e+06	397142	2.9715e+06	3.69625e+07	2.36624e+07	2.7669e+07	845567	768772	1.41229e+06	489841	208180	164639	2.98983e+06	395774	364080	177220	693565	102400	1.77929e+06	18863.6	3.83489e+06	1.23985e+07	960732	102417	1.42401e+06	907591	606523	1.76858e+08	1.31823e+06	5.62789e+06	291629	837229	2.13176e+06	593539	687.801	1.73493e+07	999028
0.809375	93004.8	12298.3	567280	446932	19341.8	1.49035e+07	304395	145884	15905.4	2.57557e+06	258541	155793	3.14985e+06	349586	3.18289e+06	3.32616e+07	2.51051e+07	3.0084e+07	877470	995289	1.60954e+06	360871	240988	229612	2.46311e+06	432810	343305	133402	685838	133927	1.81399e+06	19604.7	3.70072e+06	7.93518e+06	756484	109604	1.36985e+06	1.25879e+06	549985	2.20776e+08	1.30076e+06	3.37529e+06	298437	908516	2.18606e+06	482804	1076.2	1.85634e+07	804440
0.810417	96007.1	21775.6	445826	489334	17710.3	1.44422e+07	243705	110014	15637.8	2.21425e+06	224552	146270	2.48407e+06	415425	3.46494e+06	3.6173e+07	2.8445e+07	3.64519e+07	959192	793263	1.49409e+06	327566	254592	216747	2.52047e+06	771369	322890	154520	464678	175920	1.55741e+06	15803	3.66719e+06	8.7367e+06	1.22023e+06	100513	1.36483e+06	1.05642e+06	505254	2.40056e+08	878686	3.17982e+06	421233	1.18472e+06	2.18139e+06	391494	1230.01	2.52422e+07	840748
0.811458	98955.1	18557.7	450702	558925	14680.7	1.51912e+07	250315	119006	17373.1	2.5177e+06	210332	184334	2.74825e+06	600291	2.9995e+06	3.13168e+07	3.23119e+07	3.50873e+07	659186	696960	1.35619e+06	499618	229375	178773	2.58298e+06	1.02962e+06	393832	160037	567923	192728	1.8899e+06	12017.8	2.58755e+06	1.26201e+07	1.17645e+06	99851.9	2.01858e+06	1.01737e+06	593664	3.37717e+08	624226	3.36673e+06	404747	1.49005e+06	3.09203e+06	480532	1205.14	1.84727e+07	875069
0.8125	142805	25003.6	384598	549324	12641.4	1.58176e+07	287415	118549	15519.9	2.60557e+06	220810	165314	4.06918e+06	534680	3.27282e+06	3.73181e+07	3.97057e+07	2.51781e+07	646523	824119	1.89927e+06	289223	266407	176842	2.44062e+06	1.39015e+06	280495	182065	302434	149955	2.18483e+06	13737.4	2.46351e+06	1.1659e+07	1.37092e+06	110523	2.41138e+06	908942	646938	1.88493e+08	495735	3.13018e+06	442410	1.52061e+06	2.58504e+06	475888	1636.42	2.45782e+07	700744
0.813542	144718	27473.4	368609	467719	12109.8	1.20441e+07	256792	103455	13045.7	2.36821e+06	213038	221378	3.38705e+06	326061	3.5214e+06	4.57822e+07	4.61574e+07	3.03136e+07	965257	1.19642e+06	1.26732e+06	352854	367892	212474	2.30333e+06	1.37434e+06	273689	194569	201003	141759	1.98805e+06	12906.6	2.53994e+06	1.06957e+07	1.1146e+06	113959	3.35662e+06	440746	575008	2.03302e+08	530362	2.72504e+06	368380	1.48247e+06	2.4339e+06	530986	1257.64	2.34332e+07	641791
0.814583	96708.6	23248	326609	415635	12085.1	1.15254e+07	220727	114692	15513.8	3.06049e+06	285909	232995	3.42236e+06	299351	4.33565e+06	3.87765e+07	8.66145e+07	2.67036e+07	941295	1.20483e+06	1.20265e+06	361530	286136	328367	2.34071e+06	1.51381e+06	428157	166144	227158	130059	1.85141e+06	12137	2.3893e+06	8.36093e+06	1.3292e+06	103974	4.94389e+06	265487	848887	2.23521e+08	520166	2.21854e+06	438041	1.83006e+06	3.10043e+06	616435	1043.64	1.55446e+07	890976
0.815625	114879	27714.9	466423	458449	11991.6	8.49443e+06	166317	124427	15045.7	2.2016e+06	198228	244421	2.75663e+06	296844	3.40477e+06	3.96051e+07	7.91078e+07	2.60682e+07	958190	1.53024e+06	1.14228e+06	462871	226954	497188	2.02048e+06	1.10826e+06	598970	165050	235401	128172	1.97318e+06	12664	1.60909e+06	7.64059e+06	1.48358e+06	86493.7	3.22145e+06	189002	993735	3.13754e+08	568324	1.89341e+06	680865	1.89485e+06	3.46151e+06	634753	541.632	1.67601e+07	776681
0.816667	129279	30856	486605	416913	11290	1.18932e+07	195438	123225	13742.8	2.99062e+06	191320	252149	1.87743e+06	267021	3.0442e+06	4.65765e+07	8.92839e+07	2.57811e+07	1.13811e+06	1.61627e+06	998800	511360	260511	581792	2.63601e+06	1.34577e+06	394807	165048	236923	123029	2.61659e+06	6870.72	1.46594e+06	6.75825e+06	1.46526e+06	94447.6	3.06133e+06	324656	795352	2.88174e+08	841127	2.09435e+06	477939	1.53864e+06	1.93012e+06	620914	573.661	1.32565e+07	939782
0.817708	139884	38140.4	302104	299391	9095.57	1.46611e+07	208445	129934	14264.1	4.34234e+06	161087	243111	2.97372e+06	293155	2.35886e+06	7.12373e+07	1.23699e+08	3.1356e+07	977139	1.93931e+06	1.13807e+06	452670	260501	477795	2.42657e+06	1.29913e+06	431284	165164	312725	150960	2.12144e+06	7107.78	1.63843e+06	7.64708e+06	1.41682e+06	87302.6	2.74486e+06	312505	694833	2.45656e+08	991812	1.71545e+06	556857	1.31538e+06	2.52147e+06	702244	606.428	1.93528e+07	1.15918e+06
0.81875	106348	29938.3	202156	249159	8164.77	2.18271e+07	280615	156756	13647.9	4.02414e+06	161089	241101	3.09658e+06	280713	1.75072e+06	7.26909e+07	1.1501e+08	3.07338e+07	991065	1.10479e+06	988202	548080	273224	487115	2.96588e+06	1.06671e+06	335232	149172	296332	120027	1.52019e+06	8116.34	2.50043e+06	9.42913e+06	1.18779e+06	133155	2.80302e+06	278519	751202	1.92604e+08	986134	1.74491e+06	680228	1.06367e+06	3.16045e+06	692485	572.948	1.92784e+07	1.25109e+06
0.819792	112660	26861.5	156215	243239	5391.89	2.37303e+07	268812	160068	24714.2	5.31252e+06	203940	287538	2.78605e+06	297576	1.6422e+06	7.2699e+07	1.56087e+08	2.97849e+07	989716	1.26842e+06	975838	843398	203664	354908	3.45369e+06	1.30676e+06	444802	197265	239387	89084.2	1.98231e+06	10005	3.66053e+06	1.34195e+07	1.37091e+06	143517	3.7393e+06	285303	512022	1.71341e+08	785726	1.69258e+06	446748	1.06883e+06	2.98898e+06	985442	541.766	1.98599e+07	1.55582e+06
0.820833	121959	23949.3	194264	246194	5398.72	2.78977e+07	221426	124399	16918.9	4.19031e+06	228421	288886	3.03205e+06	259994	2.34195e+06	7.90145e+07	1.58603e+08	3.18978e+07	830163	1.80626e+06	1.1448e+06	1.2247e+06	211059	367301	3.42245e+06	704398	519024	187739	346518	96172.2	1.79146e+06	10785.1	2.8216e+06	1.15462e+07	1.73114e+06	150476	3.15241e+06	434238	582689	1.8914e+08	844327	1.49616e+06	540179	945896	3.11458e+06	631891	570.831	1.96061e+07	1.31991e+06
0.821875	119557	28359.7	191556	318908	5106.15	2.80719e+07	234480	98977.2	15153.5	5.8671e+06	221974	239144	2.52466e+06	259146	2.07679e+06	6.91015e+07	2.02145e+08	3.35572e+07	796384	2.3459e+06	1.68267e+06	1.00052e+06	222580	368593	4.14228e+06	974727	946850	217710	388057	148910	2.08707e+06	10586	3.99193e+06	9.11118e+06	1.2656e+06	195094	3.22832e+06	311210	592637	2.38938e+08	1.02567e+06	1.01592e+06	444142	1.27048e+06	3.86421e+06	712813	487.595	1.58036e+07	974371
0.822917	109940	29838.9	245074	391640	5182.64	2.27961e+07	268804	108346	16840.9	5.04742e+06	247217	295411	2.82068e+06	258041	2.50232e+06	6.8222e+07	1.64254e+08	2.88057e+07	698269	2.33105e+06	1.72788e+06	834451	326613	343679	3.24978e+06	904552	1.47634e+06	205763	365783	214331	2.63871e+06	10613.2	3.29623e+06	8.96921e+06	1.33346e+06	148817	3.26962e+06	320348	665620	2.34323e+08	824297	1.46064e+06	525985	2.21486e+06	5.8664e+06	705264	517.939	1.4495e+07	1.18999e+06
0.823958	77503.6	28079.5	243511	508172	4780.77	3.32582e+07	324886	167295	16044.3	6.30206e+06	191832	231244	2.47181e+06	241463	2.04801e+06	5.91411e+07	1.83301e+08	2.99141e+07	557178	1.70483e+06	1.71142e+06	1.00477e+06	321313	305126	3.40254e+06	857224	1.79562e+06	209023	317262	156081	3.05257e+06	15621.6	3.25403e+06	6.67626e+06	1.38163e+06	115809	2.98136e+06	266931	771275	1.76657e+08	573701	1.18614e+06	870864	1.76382e+06	5.25805e+06	565474	479.54	1.61695e+07	1.42843e+06
0.825	75439	57710.3	231386	350830	7258.64	4.04397e+07	440416	212220	25265.5	5.69547e+06	237025	247298	2.62999e+06	242975	1.60231e+06	5.66654e+07	1.71198e+08	3.79748e+07	471535	1.18083e+06	1.20595e+06	958155	365418	348286	4.1952e+06	748110	1.36726e+06	210788	287891	186606	2.89576e+06	23096.9	2.71019e+06	6.69143e+06	908331	163934	2.83311e+06	248213	721621	1.52965e+08	637432	1.17719e+06	1.18665e+06	1.50194e+06	4.60963e+06	456798	600.833	2.03414e+07	1.49429e+06
0.826042	67809.7	57687.3	231795	325001	7176.79	3.10207e+07	464471	187571	37789	5.67573e+06	246155	326446	2.22089e+06	284433	1.93027e+06	4.3764e+07	1.08351e+08	4.17685e+07	333778	1.1369e+06	1.24954e+06	1.17599e+06	324167	294915	5.19923e+06	874040	1.38295e+06	283416	344810	133775	3.32633e+06	30417.3	2.90226e+06	5.2976e+06	1.31487e+06	138180	2.8335e+06	303656	654451	1.44536e+08	499893	1.69973e+06	945588	1.36493e+06	4.39502e+06	549772	597.943	2.98268e+07	2.12438e+06
0.827083	82103	57953.1	205696	335345	7219.02	4.08301e+07	476254	287111	41591.5	6.69256e+06	355955	242831	2.13674e+06	184250	1.56287e+06	6.13185e+07	7.89651e+07	5.67941e+07	422890	1.54349e+06	1.30241e+06	1.17894e+06	235321	311671	4.5384e+06	1.10993e+06	1.34403e+06	451890	421166	102313	2.65306e+06	24416.3	2.6487e+06	3.83041e+06	1.02548e+06	168321	2.15474e+06	381277	721189	1.42827e+08	567308	1.61013e+06	1.13811e+06	943632	4.64762e+06	379635	561.157	3.96988e+07	2.32598e+06
0.828125	100423	49195.9	300398	489463	7637.98	4.9112e+07	348128	316605	32601.3	8.88988e+06	294533	231628	2.31939e+06	271384	1.49793e+06	6.8693e+07	7.78319e+07	8.72023e+07	658825	1.71901e+06	1.44065e+06	733275	301383	283111	5.39405e+06	1.21241e+06	1.40163e+06	475348	420480	73639.3	3.38405e+06	24103.5	2.20907e+06	2.84722e+06	904244	190559	1.93087e+06	281506	639921	9.01675e+07	326605	1.58292e+06	726238	915433	4.90091e+06	413661	406.702	4.00366e+07	2.74853e+06
0.829167	104788	48483	256577	542455	9153.64	5.62304e+07	409213	382497	30072.3	6.00677e+06	325309	297871	2.52416e+06	317271	1.43187e+06	6.71465e+07	1.10577e+08	8.99218e+07	555024	2.05827e+06	1.41442e+06	577965	493095	293606	7.22551e+06	982918	825190	500949	557111	72292.6	4.19236e+06	22429.4	2.26456e+06	2.91741e+06	1.18777e+06	320177	1.58895e+06	367374	584490	7.40083e+07	362004	1.27355e+06	955611	735827	3.82416e+06	429917	462.436	3.63277e+07	2.43276e+06
0.830208	98979.2	55451.5	274434	507065	8013.11	8.39349e+07	459246	369942	36246.6	9.93096e+06	220966	305153	2.34245e+06	278643	1.84914e+06	1.04128e+08	1.16996e+08	5.22211e+07	443737	2.38222e+06	1.55632e+06	760877	471391	383227	5.81534e+06	624677	791348	520257	628208	80051.8	6.83837e+06	29097.2	2.2706e+06	2.79201e+06	1.19832e+06	409775	1.16836e+06	303777	487664	5.40734e+07	305343	1.10446e+06	832405	667539	3.57467e+06	585873	391.168	3.11003e+07	1.64303e+06
0.83125	89763.2	46797.4	202210	399108	8748.75	9.05052e+07	465769	447810	42035.1	7.37096e+06	193935	376307	2.89175e+06	196401	1.79655e+06	7.35822e+07	9.06524e+07	4.6089e+07	620254	1.70654e+06	1.95487e+06	721888	581471	274526	5.2501e+06	653648	748354	444359	507348	70329.8	6.67644e+06	21923.6	1.49104e+06	2.49366e+06	1.28776e+06	429154	1.42588e+06	359311	377208	6.02943e+07	327483	876338	569676	654307	3.93114e+06	592782	378.408	2.29371e+07	1.72586e+06
0.832292	75876.4	61279.6	229109	462972	6930.53	1.20959e+08	445517	342734	59869.3	4.94996e+06	196301	429458	2.48496e+06	162338	2.41373e+06	5.39501e+07	8.55181e+07	6.13626e+07	354664	1.333e+06	1.79531e+06	860286	797746	268059	5.60638e+06	486356	890621	421658	649568	64326.4	4.6751e+06	40098.5	1.5292e+06	1.99624e+06	1.2234e+06	393476	1.53812e+06	656108	388122	6.59557e+07	476560	598742	720322	895800	5.71926e+06	701773	453.462	2.27878e+07	2.06025e+06
0.833333	71313.2	61330.5	177938	512398	10368.3	1.74478e+08	382772	279352	77090.4	4.69292e+06	351189	443582	3.29275e+06	154748	1.97436e+06	5.28251e+07	7.87855e+07	6.06441e+07	272525	1.03225e+06	1.46323e+06	955892	720161	259308	4.6924e+06	298946	720443	402585	601634	79084.9	3.73643e+06	42575.8	1.06638e+06	2.37866e+06	1.11857e+06	399445	1.57138e+06	777910	444195	5.32482e+07	485343	492587	488040	834198	6.53678e+06	616028	495.767	1.32206e+07	2.04685e+06
0.834375	74685.9	81855.6	180710	550285	13450.4	2.46702e+08	329936	268421	38360.7	3.54453e+06	433113	343872	2.93559e+06	174645	2.32351e+06	5.53165e+07	9.83919e+07	8.13067e+07	356639	1.50316e+06	1.8451e+06	1.21429e+06	697147	256320	5.74293e+06	354091	629384	207825	942924	61677.4	3.80108e+06	46153.2	985364	2.06121e+06	1.01192e+06	386380	1.33706e+06	569887	557891	5.0705e+07	513455	383660	327990	1.09677e+06	6.71964e+06	500376	339.502	8.11028e+06	1.49239e+06
0.835417	90914.5	98510.6	215707	344388	15280.1	2.51947e+08	376365	331786	36330.1	3.45945e+06	443984	389891	2.73823e+06	232987	2.16176e+06	7.43328e+07	1.25186e+08	6.52426e+07	364318	1.40842e+06	2.29963e+06	825548	255991	209671	3.5651e+06	428751	643154	229812	1.12238e+06	59361.6	3.35867e+06	50399.3	1.36522e+06	2.2524e+06	918523	373358	1.16489e+06	331814	513830	6.40501e+07	538198	383949	210381	1.21959e+06	5.52259e+06	395455	408.098	8.91358e+06	1.56275e+06
0.836458	85051.1	119516	245474	390631	19324.3	3.05891e+08	438636	292171	52517	3.61136e+06	460859	494145	2.0167e+06	202768	1.71247e+06	4.49325e+07	1.19879e+08	3.93248e+07	504982	1.26782e+06	2.64567e+06	1.2461e+06	306956	289941	4.46453e+06	420796	612914	173877	928075	43941.5	2.51242e+06	43460.1	1.21538e+06	1.89194e+06	755143	462136	1.93943e+06	458324	498263	5.79212e+07	344661	325037	246333	1.21295e+06	6.31918e+06	263118	423.432	5.74494e+06	1.65184e+06
0.8375	93712.1	127300	343823	364991	15821.4	3.54131e+08	444491	251120	67019	3.74548e+06	593702	530558	2.19434e+06	161677	2.05717e+06	5.1209e+07	1.15394e+08	4.14624e+07	428342	1.57544e+06	2.37824e+06	1.7731e+06	189443	273699	4.22031e+06	365124	727204	316431	950722	62992.9	2.27077e+06	38049.9	840590	2.04438e+06	765046	364422	1.57496e+06	395133	688263	6.54902e+07	513356	212284	225503	1.03042e+06	5.7409e+06	269724	348.589	5.2263e+06	1.59529e+06
0.838542	75466.1	109208	311786	304150	24005.8	3.85212e+08	300820	216727	90877.1	4.12647e+06	535627	422140	1.87489e+06	155270	1.87221e+06	6.91009e+07	1.0853e+08	3.92446e+07	482052	1.89079e+06	1.96404e+06	2.21965e+06	98759	264073	3.98583e+06	466216	678058	204040	880177	60042.8	1.70713e+06	40773.2	584244	2.35145e+06	841203	597607	1.77384e+06	374821	1.06374e+06	3.76254e+07	491137	211295	216080	852438	4.99638e+06	159145	352.293	4.2083e+06	1.31879e+06
0.839583	54300.6	135691	324785	288183	34382.5	3.94964e+08	218653	192518	63345.6	3.78844e+06	478239	347055	1.99442e+06	169341	2.27769e+06	5.77193e+07	8.01342e+07	3.02468e+07	440376	1.78366e+06	2.08556e+06	2.05819e+06	80178.7	253653	3.94062e+06	460354	927041	200905	641507	90556.6	2.8585e+06	59061.7	800039	1.7772e+06	986565	777476	1.53142e+06	341933	1.22082e+06	3.64117e+07	468675	221587	194663	995567	4.64917e+06	158218	447.711	4.64138e+06	981369
0.840625	47072	121216	273539	349728	35319.3	3.85725e+08	217870	169191	79297.6	3.67698e+06	413410	436515	1.93709e+06	131399	2.64944e+06	4.05744e+07	6.84365e+07	1.83929e+07	376033	2.28202e+06	2.53505e+06	1.70996e+06	62538.8	141306	3.77442e+06	600104	1.23012e+06	184917	549325	99978.1	4.47148e+06	83516.6	864473	2.02937e+06	859225	859855	1.07355e+06	409515	1.66439e+06	2.63704e+07	449645	184733	230998	1.15696e+06	4.73053e+06	235518	441.278	4.31142e+06	1.01612e+06
0.841667	65376	104276	211629	294847	27024.1	4.00449e+08	222154	161791	68448.4	3.49772e+06	280161	508648	1.73173e+06	157877	2.07001e+06	2.86977e+07	6.99311e+07	1.73032e+07	364208	2.47072e+06	2.22662e+06	1.74928e+06	69328.2	77262.8	3.27006e+06	666288	998940	163954	620873	109480	4.6743e+06	116156	1.20976e+06	2.97399e+06	664086	648909	1.52863e+06	359599	1.81431e+06	3.78096e+07	516687	210688	226067	1.30964e+06	5.60786e+06	273696	510.8	4.38335e+06	1.23481e+06
0.842708	66879.1	95308	166221	160675	30678	3.62734e+08	225587	186016	71472.4	3.81887e+06	222935	572376	1.9176e+06	112966	2.39955e+06	3.11768e+07	6.853e+07	1.4559e+07	292280	2.12361e+06	1.76049e+06	1.37599e+06	60495.7	92826.1	2.90301e+06	565123	1.18851e+06	146160	682159	126377	4.54448e+06	105075	1.05718e+06	3.14814e+06	568575	690598	1.45638e+06	312733	1.54077e+06	3.66787e+07	563368	203775	175666	1.218e+06	7.48453e+06	184965	539.844	2.53028e+06	1.10246e+06
0.84375	92578.6	99473.1	122829	175619	38055.5	4.43065e+08	208762	239222	60908.6	4.19269e+06	232902	519704	1.93731e+06	118423	2.94311e+06	3.9965e+07	6.41407e+07	1.61535e+07	392763	1.75589e+06	2.07238e+06	1.13717e+06	76560.9	87428.6	2.73693e+06	343041	946309	216815	893613	110197	5.06303e+06	137598	1.53373e+06	2.71513e+06	586226	713754	1.19799e+06	458521	1.47356e+06	3.04257e+07	777018	132168	147648	1.55643e+06	7.36616e+06	215517	434.037	2.24059e+06	1.14168e+06
0.844792	121899	76478.4	139598	155948	47828.2	4.20624e+08	208791	227861	57288.5	3.9972e+06	273804	720564	2.23946e+06	149879	3.13214e+06	4.56138e+07	3.66697e+07	9.47735e+06	290450	1.86321e+06	1.81809e+06	943467	84527.7	84254.1	4.38268e+06	233609	1.23201e+06	249354	1.15562e+06	167238	4.72727e+06	112287	1.35359e+06	1.7278e+06	468968	480290	1.33825e+06	362385	1.28359e+06	1.97998e+07	785612	213966	142738	965643	7.44061e+06	176564	353.041	2.25605e+06	1.30121e+06
0.845833	88530.5	56890.3	143381	167166	36882.3	3.62254e+08	260885	270350	39685.8	2.68349e+06	275874	1.03963e+06	1.7919e+06	155882	2.62827e+06	3.69895e+07	3.26816e+07	1.29071e+07	303188	1.54221e+06	1.75481e+06	1.29231e+06	98668.8	114837	6.18608e+06	414296	1.97064e+06	234154	1.71146e+06	145970	4.22729e+06	78860.3	1.50094e+06	1.95645e+06	480046	474491	1.21623e+06	478628	1.5469e+06	1.51552e+07	864065	249910	147150	703943	1.06015e+07	126297	267.393	2.62792e+06	1.08102e+06
0.846875	113026	41428.9	166499	155395	35567.2	3.5492e+08	253177	293234	36630.8	2.90884e+06	326919	1.28769e+06	1.40422e+06	143319	1.85755e+06	3.55217e+07	3.14659e+07	1.05706e+07	320719	1.64525e+06	1.49746e+06	1.2491e+06	83371.8	119473	6.55654e+06	340300	1.8307e+06	194378	1.69638e+06	165654	3.01646e+06	61439.5	1.63913e+06	1.50015e+06	355046	870107	1.23803e+06	446577	1.37142e+06	1.57883e+07	726488	319538	135639	537510	1.18539e+07	164178	233.765	3.02258e+06	1.08233e+06
0.847917	135955	40980.7	106524	125772	37196.6	4.72626e+08	300915	455392	44891.9	5.82492e+06	391509	957777	1.24857e+06	97173.8	1.67066e+06	3.10494e+07	2.54647e+07	8.54036e+06	343940	2.1758e+06	1.41665e+06	1.24656e+06	94172.8	115932	8.71758e+06	231363	1.62264e+06	149111	1.32484e+06	107968	2.74492e+06	121000	1.65604e+06	1.24795e+06	324933	931323	1.31239e+06	366843	1.20951e+06	1.45191e+07	664485	437544	125277	352568	1.23849e+07	137063	244.522	2.12017e+06	1.41813e+06
0.848958	183749	34658.8	96184.9	145053	48774.1	3.15263e+08	359206	324478	34645.2	6.55934e+06	343564	938158	1.1125e+06	128515	1.91611e+06	2.21313e+07	2.31247e+07	1.19903e+07	266118	2.30031e+06	1.97664e+06	824032	130939	88074.7	7.87757e+06	307400	1.91734e+06	116700	1.56881e+06	130294	3.09819e+06	129222	1.38435e+06	1.54733e+06	234694	1.2144e+06	1.52879e+06	357313	990158	9.44453e+06	616810	514996	162438	243640	8.4683e+06	135791	285.797	1.58029e+06	1.71248e+06
0.85	207847	40758.9	74056.2	186628	43985.5	2.20257e+08	357613	581077	25538.8	5.12622e+06	226787	795883	1.22945e+06	135993	1.81156e+06	2.01337e+07	1.96269e+07	1.31589e+07	271525	2.43538e+06	1.55418e+06	869826	108672	91411.8	7.48252e+06	469947	2.75783e+06	121493	1.45701e+06	111245	2.38292e+06	119786	958622	1.73905e+06	265050	1.72329e+06	1.58814e+06	297073	1.09594e+06	1.14763e+07	701560	691210	131594	248273	7.92576e+06	114286	326.353	1.11954e+06	1.95208e+06
0.851042	277664	30054.7	85504.2	155619	40102.6	2.31007e+08	334841	576363	26148.1	5.30404e+06	224241	887998	1.19705e+06	119881	1.92751e+06	2.12725e+07	2.59331e+07	1.1803e+07	245168	1.96896e+06	1.92661e+06	846064	105935	84459.6	8.11173e+06	416476	3.97411e+06	110047	1.30281e+06	106285	2.7789e+06	178255	1.43912e+06	2.27013e+06	225231	1.32833e+06	2.07885e+06	335453	733907	1.0182e+07	720899	907142	137393	278946	6.42771e+06	106338	261.103	821423	2.25083e+06
0.852083	288234	32304.1	127942	151272	26577.5	2.2932e+08	522597	572739	30391.1	3.23913e+06	188061	946922	1.41319e+06	62698.2	2.12883e+06	1.49841e+07	2.60231e+07	9.6181e+06	404250	2.22809e+06	1.33345e+06	1.28547e+06	167282	52980.1	5.94825e+06	336992	3.03503e+06	88134.5	1.18991e+06	171645	3.41264e+06	166585	1.8482e+06	1.85243e+06	261357	1.76656e+06	1.70674e+06	279285	862102	1.04622e+07	667667	837397	131237	332095	6.71846e+06	117253	198.505	725794	1.42903e+06
0.853125	314523	32609.2	120003	171417	27501.9	2.24921e+08	471058	729764	38842.9	4.00105e+06	282708	752392	1.4905e+06	93573.8	2.49779e+06	1.99192e+07	1.52577e+07	1.02157e+07	486449	2.04917e+06	1.45713e+06	1.28166e+06	224965	49088.4	6.78667e+06	416139	3.26114e+06	75843.9	988580	276669	3.34545e+06	229917	2.30738e+06	2.21413e+06	241926	1.77256e+06	2.00397e+06	189427	1.0514e+06	1.0295e+07	537053	1.08566e+06	136991	302334	5.81845e+06	179382	144.068	760968	1.52501e+06
0.854167	200180	38315.3	117551	188048	31420.8	2.06212e+08	548367	682360	39440.9	3.35283e+06	242922	589668	1.00323e+06	104000	2.10661e+06	1.79336e+07	1.33812e+07	1.33154e+07	490330	2.11983e+06	1.25198e+06	1.05063e+06	265451	45819.6	5.01926e+06	571268	4.34949e+06	55046.4	1.00285e+06	195565	1.67256e+06	194206	2.47302e+06	1.80497e+06	236015	2.04989e+06	2.54572e+06	151352	1.01872e+06	8.37949e+06	560335	1.40435e+06	132852	452801	6.85353e+06	239949	168.721	849793	1.23931e+06
0.855208	219025	43364.7	105792	394175	36662.5	2.29262e+08	480977	879731	31681.5	3.73717e+06	315178	682916	940581	73799.7	2.03487e+06	1.52904e+07	7.46244e+06	1.23955e+07	391539	3.05509e+06	1.35117e+06	1.34569e+06	210412	61592.5	5.24378e+06	420007	2.57787e+06	34698.7	965925	214758	1.55165e+06	185754	2.49403e+06	1.61125e+06	315943	2.62225e+06	1.65388e+06	188239	893990	9.40028e+06	577257	1.88776e+06	132555	556376	6.7904e+06	315645	139.882	821392	1.01373e+06
0.85625	212150	48581	114730	246434	32275.9	2.86037e+08	535065	1.06406e+06	30845	2.91282e+06	275811	687915	614889	106461	2.46898e+06	1.73166e+07	6.92504e+06	1.28595e+07	339329	3.02093e+06	1.874e+06	1.40966e+06	279998	81858.8	4.13853e+06	338730	3.40099e+06	33697.4	1.46024e+06	178938	1.25771e+06	229684	2.30805e+06	2.07893e+06	287650	2.62557e+06	1.70895e+06	146961	842034	1.43808e+07	518224	2.33121e+06	137960	603437	8.99869e+06	280112	164.189	901331	865549
0.857292	205426	54495.6	103571	212359	27867.7	5.25104e+08	554624	865312	28289.8	4.51606e+06	257042	629674	682216	101704	3.24232e+06	1.45565e+07	6.10087e+06	1.45918e+07	318061	3.17765e+06	1.6115e+06	1.01845e+06	350968	112218	3.86006e+06	250844	3.07573e+06	35375.7	1.87276e+06	216839	1.4744e+06	167451	2.06227e+06	1.46054e+06	290554	2.39415e+06	1.7394e+06	177262	865399	1.65602e+07	563936	2.24014e+06	135467	482559	9.60864e+06	224145	149.207	895318	978208
0.858333	241451	53210.9	100819	207930	24866	6.91585e+08	498674	812702	30405.5	5.95854e+06	208578	492071	566835	157099	3.12564e+06	1.08683e+07	6.17591e+06	1.0182e+07	317329	2.95894e+06	1.45561e+06	1.22324e+06	502023	127474	2.799e+06	429097	3.14774e+06	36973.6	2.60071e+06	161167	2.05217e+06	186846	1.85112e+06	1.26576e+06	322213	3.99085e+06	1.44414e+06	189781	877317	1.66297e+07	459902	2.14735e+06	121634	351798	9.58137e+06	210753	143.869	1.33665e+06	1.3229e+06
0.859375	134014	64358.9	132139	278500	30324	4.98394e+08	390584	557196	22255.2	6.09068e+06	171913	373195	369354	143647	4.27317e+06	7.95585e+06	5.50901e+06	1.09304e+07	240832	3.26918e+06	1.46179e+06	1.29829e+06	329332	139964	1.79208e+06	444805	2.14549e+06	32101.9	2.97563e+06	148198	2.66327e+06	194732	1.57344e+06	1.30898e+06	370956	4.18769e+06	1.73184e+06	165693	822242	1.75446e+07	375984	1.87441e+06	118481	529267	1.63582e+07	225818	212.667	1.73341e+06	1.50026e+06
0.860417	73879.6	54382	117292	295330	25194.3	3.65862e+08	324744	564144	17734	4.42296e+06	227521	370900	356857	127957	2.81092e+06	7.28377e+06	5.5552e+06	9.90252e+06	202400	2.69216e+06	1.25324e+06	1.56686e+06	277396	128592	2.0616e+06	356921	2.29601e+06	30157.7	2.54587e+06	112729	3.09129e+06	316490	984018	1.33919e+06	249617	3.52868e+06	1.48658e+06	168916	888654	1.53384e+07	246584	1.82539e+06	110109	690802	1.46105e+07	245101	223.522	2.19618e+06	2.03699e+06
0.861458	81986.6	58062.2	105898	222562	21451.4	2.87636e+08	377790	567601	22100.1	4.21766e+06	343120	258585	534736	96614.2	1.68672e+06	7.66621e+06	7.16758e+06	7.24454e+06	225651	2.35846e+06	1.039e+06	2.13745e+06	338245	112977	2.40693e+06	278679	2.41218e+06	30690	2.4797e+06	132347	3.94394e+06	251451	769177	1.23142e+06	203044	3.84823e+06	1.52886e+06	148017	764211	1.62077e+07	279884	1.28208e+06	74756.6	821327	1.3419e+07	218191	159.717	2.12924e+06	2.41916e+06
0.8625	70909.1	60221	113301	228220	18106.1	2.13854e+08	472170	527991	40450.4	4.30605e+06	333684	321424	598761	91154.1	1.50707e+06	5.22932e+06	9.86704e+06	5.37135e+06	254546	2.40062e+06	1.05623e+06	1.64082e+06	477657	193140	2.16112e+06	308738	2.40217e+06	48849.9	2.55415e+06	130465	4.87283e+06	216051	692121	1.50485e+06	212326	2.90649e+06	1.57199e+06	231551	894655	2.15498e+07	419601	1.19938e+06	97923.5	1.01016e+06	1.83907e+07	295374	178.707	2.44539e+06	1.8598e+06
0.863542	111573	85215.6	139534	185994	11051.6	2.55907e+08	508324	425647	50311.7	5.42625e+06	380775	385366	775405	98638.9	1.36734e+06	8.21083e+06	1.78259e+07	3.4316e+06	251619	1.82656e+06	1.04517e+06	1.90564e+06	587365	268009	2.40686e+06	294555	3.01457e+06	44615.1	2.8066e+06	113971	3.21481e+06	220695	717851	2.18165e+06	283177	2.32214e+06	1.21399e+06	236247	704911	2.65099e+07	439674	948747	112175	864848	1.30863e+07	313169	226.156	2.61565e+06	2.1042e+06
0.864583	75397.4	60291.1	155636	177117	8954.2	1.68911e+08	558057	300248	65204.1	8.56451e+06	422804	467686	727857	63983.2	1.34051e+06	9.9084e+06	1.63463e+07	3.2466e+06	244231	1.9043e+06	943262	1.99538e+06	773536	241905	1.61108e+06	279813	3.84695e+06	61929.9	2.20344e+06	132882	2.80619e+06	205943	753615	1.27994e+06	285599	2.27797e+06	996626	238638	496468	1.95131e+07	387963	838055	138621	671488	1.97538e+07	348130	196.522	2.39033e+06	1.6361e+06
0.865625	75468.9	79228.4	206762	156884	11372	2.21606e+08	476037	295725	70940.1	8.64272e+06	279988	689870	1.1258e+06	53526.1	1.71113e+06	8.30045e+06	1.65567e+07	4.04908e+06	199471	1.84496e+06	726190	1.40839e+06	916372	212896	2.10398e+06	388464	5.30019e+06	50553.5	3.15727e+06	167237	2.43614e+06	222928	678173	1.592e+06	308891	2.29923e+06	778207	281504	741347	1.84327e+07	386734	793483	115973	566780	1.62022e+07	324542	172.046	2.59357e+06	1.10987e+06
0.866667	57171.1	68507.8	331217	124128	9037.86	2.09796e+08	422731	271796	73735.8	5.27778e+06	306393	587963	1.18213e+06	55882.4	2.40897e+06	9.08697e+06	2.0442e+07	2.82709e+06	256926	2.41465e+06	738233	1.02453e+06	1.07367e+06	198597	2.2823e+06	385496	6.59937e+06	59807.8	2.63167e+06	148067	2.87115e+06	182710	621215	1.33019e+06	268121	1.83951e+06	932335	258102	1.0629e+06	2.10104e+07	338616	1.30924e+06	110713	589492	1.89541e+07	283659	161.537	4.37687e+06	1.03126e+06
0.867708	50332.4	55383	338415	206427	10120.4	2.32329e+08	297123	222933	82060.8	6.77388e+06	218552	693910	1.2269e+06	65369.4	2.41329e+06	1.4011e+07	1.78006e+07	2.64514e+06	267789	2.6281e+06	747407	973315	1.40998e+06	164159	2.19298e+06	489800	7.40743e+06	81307.7	2.51947e+06	211835	2.35009e+06	255955	588554	784752	309420	1.81228e+06	731190	295269	1.01866e+06	2.63753e+07	239600	1.33024e+06	129826	328570	1.47685e+07	232715	178.19	5.38384e+06	938958
0.86875	56872.2	43646.2	388159	223697	12612.3	1.76245e+08	344178	216496	115540	6.59395e+06	411594	1.00531e+06	1.02911e+06	82006.1	3.2079e+06	1.57679e+07	1.70045e+07	3.09337e+06	282423	3.52376e+06	918889	926281	1.26414e+06	165364	2.52822e+06	571427	7.44718e+06	78952.6	2.99512e+06	203777	1.74884e+06	301733	542224	833914	381281	1.92918e+06	783017	258200	737251	2.54372e+07	205981	1.92664e+06	126684	458732	1.33965e+07	292063	154.16	4.47578e+06	831442
0.869792	60536.6	43094.8	435069	202049	12454.9	1.87292e+08	366864	206435	67322.7	5.28992e+06	306795	1.10397e+06	1.07855e+06	107284	2.48445e+06	1.69321e+07	2.38061e+07	3.42858e+06	223258	3.27672e+06	980388	1.02485e+06	1.22705e+06	151028	1.74192e+06	558715	7.74433e+06	87542.3	2.92492e+06	178444	2.08254e+06	374079	443964	895241	291677	1.95326e+06	737167	422696	1.46714e+06	3.22354e+07	157554	1.13794e+06	117151	362993	1.50603e+07	253758	273.094	4.11511e+06	862420
0.870833	59922.3	49011.3	549206	243457	16800.4	1.7859e+08	321400	188488	52925.1	6.67646e+06	290723	1.23046e+06	1.12234e+06	98696.2	2.64381e+06	1.63942e+07	2.14354e+07	3.74289e+06	287633	2.98404e+06	1.03674e+06	1.03167e+06	1.25457e+06	130513	1.45015e+06	639984	1.10771e+07	63679.6	2.57631e+06	174651	1.7527e+06	334281	295355	755664	251276	2.67026e+06	735303	488997	1.46495e+06	3.89806e+07	146597	848314	129518	497110	1.45848e+07	248267	338.168	4.80975e+06	655692
0.871875	53895.8	59429.1	697055	183399	21643.7	1.63851e+08	339855	210665	51769.3	5.54782e+06	426268	1.16735e+06	1.17221e+06	126866	3.87726e+06	1.77661e+07	2.22992e+07	3.73649e+06	223977	3.06712e+06	1.03578e+06	1.18424e+06	1.732e+06	146110	1.53681e+06	862950	7.67334e+06	63265.6	2.41198e+06	202911	1.35333e+06	312601	208533	1.00793e+06	330128	2.8865e+06	949242	431072	765808	3.07287e+07	145600	720670	186681	855459	1.34054e+07	200759	308.535	5.51473e+06	568385
0.872917	62929.5	57620.9	689799	177255	14094	1.86396e+08	364615	192673	50150.5	4.32579e+06	367447	1.02222e+06	1.0101e+06	112099	3.56914e+06	1.61025e+07	2.35667e+07	3.85418e+06	232211	2.21778e+06	1.25956e+06	1.24601e+06	1.4906e+06	152466	1.50277e+06	650073	6.20491e+06	51300	2.50061e+06	184872	1.49339e+06	295442	330414	1.33121e+06	315084	3.13487e+06	1.12295e+06	563518	609321	2.11109e+07	231048	1.04429e+06	151294	1.0827e+06	1.42944e+07	175533	184.766	5.47134e+06	413627
0.873958	69593.1	89154.9	481619	182840	8491.21	1.55318e+08	369652	181956	50754.3	4.4321e+06	396325	970552	1.40268e+06	125271	2.44452e+06	1.11761e+07	1.91382e+07	4.2717e+06	320975	1.44071e+06	1.46635e+06	1.38412e+06	1.5177e+06	181775	1.43591e+06	470327	7.34155e+06	39838.9	2.91388e+06	179805	1.09104e+06	389128	329398	1.38245e+06	256769	2.71379e+06	926649	527427	614968	1.77209e+07	292791	1.03695e+06	210740	933623	1.20422e+07	154544	159.593	5.56445e+06	371989
0.875	76079.3	125200	443892	148010	11636.2	1.67649e+08	517935	176997	31771.3	5.11962e+06	326947	941448	1.33923e+06	72993.4	3.25974e+06	1.05493e+07	1.51459e+07	3.68795e+06	307626	1.37213e+06	1.61115e+06	1.17239e+06	1.19868e+06	126781	1.62703e+06	575948	5.2904e+06	49850.6	2.62746e+06	160509	1.00725e+06	320594	383368	1.38548e+06	210969	3.6846e+06	1.03119e+06	348446	565239	1.59727e+07	307011	909072	178372	705462	8.20742e+06	188124	120.54	6.24177e+06	300448
0.876042	61218.8	115689	461044	109136	13289.8	1.88507e+08	468865	150110	35421.5	5.31631e+06	383472	571911	956735	79098.9	3.09153e+06	8.17332e+06	1.81315e+07	4.28203e+06	276860	1.6295e+06	1.914e+06	1.34069e+06	1.44544e+06	107944	1.20466e+06	821824	5.84384e+06	60674.8	1.99234e+06	149027	949891	376892	518817	1.66809e+06	201199	3.91313e+06	1.19238e+06	443132	585630	2.56606e+07	300267	1.38826e+06	202218	746730	8.31713e+06	159281	125.582	5.91675e+06	316853
0.877083	47648.7	98382.8	582969	87527.5	11746.1	1.64452e+08	498116	157602	50720.6	6.02533e+06	354122	535652	620380	114268	4.05166e+06	9.88032e+06	1.19722e+07	6.04122e+06	255826	1.70243e+06	2.29322e+06	1.58202e+06	1.05734e+06	146545	1.29635e+06	844124	7.25807e+06	56435.6	2.00464e+06	170732	930948	395510	453786	1.25587e+06	210802	3.24466e+06	880479	489640	711640	2.62002e+07	312768	1.73442e+06	230617	724191	9.32028e+06	164854	113.161	6.16455e+06	342705
0.878125	50525	78908.4	670442	110864	14618	1.67298e+08	593610	123123	54996.7	6.82365e+06	340013	476870	763569	110774	5.06819e+06	8.95461e+06	1.20798e+07	4.7206e+06	306409	1.64508e+06	2.71192e+06	1.45428e+06	1.00913e+06	222428	1.03337e+06	808615	6.65451e+06	58856	1.61789e+06	188934	982378	442599	570178	1.13916e+06	252941	2.53879e+06	923235	628908	581650	1.7682e+07	443823	2.5607e+06	205306	936052	1.42519e+07	139760	164.223	5.84607e+06	327732
0.879167	59097.5	77450.3	931892	90209.7	16725.4	1.23986e+08	688236	125616	56116.2	6.68657e+06	485319	389960	566632	117282	4.88956e+06	1.30774e+07	1.18298e+07	3.42818e+06	257802	1.17554e+06	3.30884e+06	1.70495e+06	690321	224534	780594	835433	6.00463e+06	57558.9	2.05248e+06	189985	1.07112e+06	519416	777689	1.26134e+06	313599	2.26571e+06	1.11788e+06	420241	798999	2.1042e+07	367930	1.60302e+06	217149	811843	9.4279e+06	156136	144.761	3.27365e+06	247777
0.880208	61036.5	95437.2	1.27181e+06	109927	19147.8	8.69073e+07	631522	152012	41623.5	6.28307e+06	542676	328722	559199	108031	5.5995e+06	1.39439e+07	1.37038e+07	3.24993e+06	240553	970249	3.51058e+06	2.15722e+06	981176	333243	866069	1.09631e+06	6.31425e+06	42796.2	2.17049e+06	217152	1.15933e+06	476762	775141	1.21867e+06	257917	2.29926e+06	1.62014e+06	359342	664612	3.02493e+07	370316	1.47049e+06	134635	643757	7.43049e+06	144796	146.916	3.26474e+06	189321
0.88125	53051.2	96929.9	1.3884e+06	100839	17360.5	4.35129e+07	463350	123561	37175.4	4.93786e+06	443673	345810	704856	95228.6	4.34671e+06	1.17908e+07	1.06428e+07	2.13151e+06	239926	606169	3.29409e+06	2.39838e+06	1.46555e+06	302649	1.02177e+06	1.39548e+06	7.00453e+06	46414.5	1.42857e+06	147123	1.29181e+06	318250	997140	1.66512e+06	290837	1.72869e+06	2.41517e+06	458172	616614	3.24153e+07	229823	1.16219e+06	141140	588851	8.38081e+06	135732	155.026	3.60532e+06	249237
0.882292	64649.7	117127	1.20344e+06	108433	17104.3	4.35209e+07	405109	110661	42314.8	3.5631e+06	499389	464152	707580	82540.7	5.22463e+06	1.47709e+07	1.22318e+07	2.22955e+06	331809	828404	3.39779e+06	2.90562e+06	1.23114e+06	198430	1.03703e+06	1.61173e+06	5.58971e+06	33484.8	1.6099e+06	151715	1.78621e+06	261218	894622	1.83086e+06	280323	2.36169e+06	3.06628e+06	404641	806664	3.14202e+07	362227	1.1012e+06	103179	446079	9.41356e+06	142598	189.903	4.06892e+06	250450
0.883333	56538.9	71776.2	883933	90852.7	16828.6	3.19378e+07	478437	102365	35024.5	3.46555e+06	479642	487953	901016	59506.4	6.25619e+06	1.1844e+07	1.03847e+07	1.874e+06	379755	817845	1.85544e+06	2.61966e+06	1.25584e+06	208655	1.36133e+06	1.65659e+06	3.46805e+06	38159.5	1.58862e+06	137578	1.13855e+06	290215	753559	1.64918e+06	273290	1.45666e+06	4.2937e+06	332016	907238	3.17002e+07	284087	1.30876e+06	105470	447193	9.84449e+06	130825	204.148	4.26312e+06	233262
0.884375	55079.1	70718.6	1.14453e+06	87156	12939.5	3.72098e+07	386980	96087.9	30926.4	3.59284e+06	439064	659049	1.00741e+06	85593.4	7.90005e+06	1.90109e+07	1.14298e+07	1.31763e+06	383473	751980	1.85059e+06	4.06625e+06	1.24793e+06	306645	1.26345e+06	1.0021e+06	3.65183e+06	25239.3	1.4701e+06	134604	1.06639e+06	354483	608531	1.88445e+06	146617	2.10806e+06	5.12905e+06	377374	850609	2.10167e+07	377754	1.25747e+06	103482	755141	8.73929e+06	172010	190.988	3.72701e+06	279408
0.885417	49474.2	70794.9	1.09915e+06	83252.4	13906.5	4.88673e+07	293505	94040.4	40737	3.39653e+06	501866	690929	1.41397e+06	105021	7.54024e+06	2.05497e+07	1.4378e+07	1.26029e+06	320674	1.12108e+06	1.457e+06	2.975e+06	1.18691e+06	377972	1.63647e+06	1.33183e+06	4.96675e+06	17445.2	1.76826e+06	239037	1.45793e+06	306492	477832	1.31102e+06	101252	2.55155e+06	4.91223e+06	455496	794461	2.10956e+07	491248	1.53621e+06	110637	788959	1.17206e+07	217937	145.507	4.30664e+06	294367
0.886458	68355.6	53401.1	1.43488e+06	93015.4	10289	5.76582e+07	322611	86170.5	55132.6	3.25744e+06	710750	754216	1.35279e+06	135617	1.21839e+07	1.28383e+07	1.01157e+07	1.24687e+06	332697	985774	2.25422e+06	2.18933e+06	1.48165e+06	405155	1.33361e+06	1.12882e+06	4.30579e+06	16790.7	1.7369e+06	197828	1.24659e+06	314886	466454	1.2441e+06	174764	1.72424e+06	4.97156e+06	400922	1.20271e+06	3.29223e+07	377928	1.32899e+06	116302	683659	9.3551e+06	333968	143.11	4.73833e+06	261134
0.8875	72538.2	54699.1	1.11684e+06	72483.5	9570.51	6.79632e+07	366365	75748	78619.6	3.00245e+06	555833	576331	1.33546e+06	171338	1.55384e+07	8.74416e+06	6.09842e+06	1.38765e+06	395444	1.0548e+06	2.39496e+06	1.74653e+06	1.59281e+06	501087	1.01349e+06	1.01434e+06	3.6781e+06	17453.7	2.62952e+06	216752	1.65596e+06	321107	620517	1.41605e+06	213242	1.82596e+06	4.86245e+06	350275	1.24165e+06	4.77701e+07	285625	1.25977e+06	203683	635765	1.22335e+07	365927	150.641	5.24407e+06	336081
0.888542	84805.8	45640.3	1.06169e+06	95389.4	17066.4	4.91938e+07	377383	87331.1	138178	2.06007e+06	656935	382157	2.03164e+06	218501	1.68459e+07	8.22818e+06	6.34473e+06	1.31575e+06	394567	966474	2.29579e+06	1.98887e+06	1.57135e+06	575649	1.11138e+06	773103	3.00846e+06	16361.4	3.10091e+06	228310	1.21341e+06	334912	907660	1.42033e+06	227196	1.41626e+06	5.31529e+06	337252	1.27052e+06	5.92517e+07	314778	1.28827e+06	160143	603894	9.99738e+06	358864	126.447	4.44625e+06	394970
0.889583	102309	42055.4	1.39239e+06	142504	18085.6	5.06038e+07	513265	104881	205319	1.95817e+06	604390	362302	1.66214e+06	197487	1.50231e+07	7.81686e+06	5.36135e+06	1.15584e+06	314221	1.45746e+06	4.02374e+06	1.90208e+06	1.48414e+06	563366	1.13115e+06	837708	2.78303e+06	10997.7	3.40666e+06	320166	1.31752e+06	328236	834411	1.16087e+06	157468	1.1398e+06	5.77001e+06	255318	1.70314e+06	6.47536e+07	283981	1.47753e+06	133641	688884	1.02236e+07	355315	175.255	5.04967e+06	431819
0.890625	84573.3	35845	1.63011e+06	124817	14994.2	3.69041e+07	536462	169964	273081	2.6518e+06	805133	369809	2.38163e+06	192108	1.02177e+07	8.54991e+06	4.27267e+06	816160	404901	2.20717e+06	5.29354e+06	1.89638e+06	1.52643e+06	682892	913224	1.07618e+06	2.8272e+06	9012.5	3.36263e+06	265663	830126	286580	1.03246e+06	1.42475e+06	134330	1.44745e+06	5.57017e+06	464027	1.89634e+06	7.16721e+07	278143	2.08103e+06	135309	460297	1.05881e+07	264790	164.338	2.50581e+06	378541
0.891667	110174	36730.5	2.01694e+06	121315	17565.6	2.52689e+07	485859	167185	231467	2.6383e+06	681868	279903	1.99472e+06	255320	8.89481e+06	7.95833e+06	5.27248e+06	867604	446992	2.00122e+06	4.50576e+06	1.63829e+06	2.26552e+06	783507	896651	675439	2.51197e+06	6957.25	4.3746e+06	272383	1.3216e+06	220045	978492	1.55052e+06	97717.6	1.18183e+06	3.33425e+06	440343	1.60614e+06	5.46201e+07	422015	2.53654e+06	106598	660591	1.2277e+07	272053	207.504	2.17829e+06	436034
0.892708	94511.7	23479.5	1.69337e+06	107386	15784.2	2.1835e+07	361348	206478	178954	2.53388e+06	942727	235300	1.72054e+06	224374	9.0949e+06	6.24879e+06	5.11076e+06	733077	601847	2.01125e+06	5.34881e+06	1.94559e+06	1.6908e+06	718696	1.05952e+06	1.09969e+06	2.2707e+06	8444.18	3.84956e+06	205529	1.45403e+06	221519	1.04297e+06	1.62834e+06	106229	1.05884e+06	3.49787e+06	519935	1.47664e+06	4.16088e+07	431956	2.31927e+06	104442	823242	1.65553e+07	222066	173.271	2.27495e+06	466784
0.89375	90701.6	25780.6	1.97691e+06	143584	14060.8	2.80583e+07	396261	128907	204342	2.41277e+06	788391	248360	2.6815e+06	234203	8.09256e+06	5.247e+06	6.30235e+06	608222	810516	2.78556e+06	4.91368e+06	1.53008e+06	1.8991e+06	758171	1.26302e+06	1.1231e+06	2.18827e+06	5945.31	2.93397e+06	177106	2.37366e+06	196208	1.4762e+06	1.69909e+06	105635	1.35233e+06	2.80231e+06	483858	1.73815e+06	3.65332e+07	440004	2.03693e+06	119843	686926	1.53851e+07	315827	200.292	2.22099e+06	487822
0.894792	84881.7	18865.5	1.42609e+06	179129	13119.9	2.53916e+07	249351	139743	202956	1.99829e+06	965848	228038	2.57915e+06	327854	9.15851e+06	4.57043e+06	4.81486e+06	826584	694692	3.0201e+06	4.84614e+06	1.65216e+06	1.73991e+06	752444	1.09454e+06	894590	1.40307e+06	5199.52	2.59057e+06	190264	2.74986e+06	189696	1.24053e+06	1.48564e+06	98584.2	1.58107e+06	4.05555e+06	423559	2.35934e+06	3.29786e+07	423270	1.7118e+06	112727	702648	1.56075e+07	286284	182.795	2.3365e+06	676672
0.895833	106377	15932.7	1.20475e+06	207293	16825.7	1.84523e+07	235473	164723	187456	2.36934e+06	1.16581e+06	291455	3.33584e+06	321479	6.9927e+06	4.73217e+06	3.78042e+06	692590	899925	2.5667e+06	5.31835e+06	1.74195e+06	1.85286e+06	951650	1.14515e+06	1.54183e+06	2.07443e+06	6961.85	2.66802e+06	215044	2.06298e+06	201896	1.29481e+06	1.57437e+06	78631	1.22659e+06	2.36633e+06	360867	2.31728e+06	2.449e+07	345532	1.64961e+06	119463	646432	2.31712e+07	298451	183.757	2.79604e+06	531681
0.896875	81719.8	17735.2	1.3396e+06	217366	12986.4	1.69657e+07	229821	151243	183475	3.09373e+06	1.13008e+06	468671	4.20549e+06	231051	4.54519e+06	4.73018e+06	2.58045e+06	819721	1.05116e+06	3.21566e+06	5.0834e+06	1.81702e+06	3.36027e+06	748951	1.22266e+06	1.57729e+06	2.32644e+06	6363.22	2.52978e+06	223381	1.76183e+06	208363	1.34108e+06	1.12429e+06	110918	1.5387e+06	1.79183e+06	351088	2.38512e+06	2.18003e+07	218931	2.34416e+06	191225	658632	2.29165e+07	258033	189.383	3.08764e+06	704441
0.897917	96751.8	22464.6	2.2476e+06	251839	11904.9	1.11092e+07	375574	142333	173492	3.15317e+06	1.23054e+06	386269	3.3001e+06	203039	4.24704e+06	4.73355e+06	2.02269e+06	856797	880056	3.30715e+06	5.35966e+06	3.59172e+06	3.38534e+06	512676	1.25275e+06	1.46667e+06	1.56162e+06	7998.57	2.81175e+06	194145	1.49032e+06	225780	1.15661e+06	792517	99604.4	2.41148e+06	1.50742e+06	337952	1.91494e+06	2.64935e+07	206901	2.00842e+06	120996	585695	2.39442e+07	301618	204.381	2.93675e+06	691438
0.898958	113944	41267	2.57222e+06	228170	10913.8	1.80479e+07	582842	114405	239999	4.28056e+06	1.76753e+06	545660	3.19408e+06	168289	3.28997e+06	3.95668e+06	1.90762e+06	760200	671636	2.95111e+06	3.91474e+06	3.89174e+06	4.05572e+06	495985	1.30935e+06	1.43036e+06	2.66508e+06	8036.1	3.94341e+06	314036	1.58635e+06	187704	1.13911e+06	623186	142759	2.45265e+06	1.42712e+06	265156	1.92395e+06	2.24008e+07	215611	1.56211e+06	96305	924034	1.93264e+07	332975	169.184	2.13059e+06	589089
0.9	133965	46128.4	2.80341e+06	164327	10545	1.54046e+07	520588	86278.6	244745	4.92252e+06	1.76445e+06	744394	2.56446e+06	197087	3.41834e+06	3.01317e+06	1.82131e+06	588447	636645	3.99169e+06	4.1718e+06	4.57233e+06	4.72337e+06	471422	1.50631e+06	1.60749e+06	3.44971e+06	7679.21	5.3822e+06	271154	1.68236e+06	248930	1.18011e+06	703964	237175	3.18463e+06	1.42589e+06	252198	1.66047e+06	2.25455e+07	341666	1.73072e+06	109364	1.03166e+06	1.94112e+07	343110	188.302	2.25636e+06	820264
0.901042	115841	38789.8	2.72032e+06	169625	14646.6	1.85332e+07	376741	89897.2	283142	4.33123e+06	2.13177e+06	787274	2.50341e+06	220092	3.81518e+06	2.27317e+06	2.24336e+06	515262	841200	3.65336e+06	2.53016e+06	4.6075e+06	4.65994e+06	386373	1.09429e+06	1.95283e+06	3.39929e+06	9257.55	5.3908e+06	358398	2.46718e+06	245361	1.27132e+06	685193	263378	3.50687e+06	1.47644e+06	217766	1.61365e+06	2.62036e+07	272548	2.08265e+06	71222.7	1.01922e+06	1.63423e+07	331509	185.628	3.33584e+06	935958
0.902083	87982.7	49719.2	2.81711e+06	214265	11848.1	1.52646e+07	310394	89175	360517	4.26923e+06	2.06391e+06	1.02507e+06	2.33001e+06	241953	3.7125e+06	2.66261e+06	2.80337e+06	668507	645050	4.56569e+06	2.57538e+06	5.59298e+06	5.21124e+06	326147	1.07749e+06	2.0171e+06	3.59798e+06	6081.45	3.77353e+06	487456	1.56346e+06	188780	1.17298e+06	548101	329227	2.49648e+06	1.33256e+06	219914	1.16038e+06	3.03206e+07	266340	2.47627e+06	61067.2	660149	1.82639e+07	355380	238.328	2.72558e+06	814643
0.903125	94778.2	48397.9	2.2379e+06	227497	10195.1	1.29994e+07	339878	87058	396872	4.6595e+06	2.16126e+06	1.52418e+06	1.81185e+06	332571	4.5268e+06	1.7354e+06	2.62141e+06	732988	798830	4.71358e+06	2.84206e+06	6.58195e+06	5.53373e+06	290042	1.05877e+06	1.99644e+06	2.78885e+06	5851.48	4.22251e+06	509331	2.0307e+06	170950	1.24509e+06	530433	268018	4.10758e+06	1.43993e+06	305276	1.00738e+06	2.36609e+07	275039	2.09574e+06	56176.6	527130	1.7899e+07	325324	196.805	1.90035e+06	880326
0.904167	79398.1	65264.1	1.35645e+06	277605	11454.2	9.77739e+06	358147	101838	454163	4.86658e+06	1.62328e+06	1.54975e+06	1.79362e+06	217022	3.71428e+06	1.43191e+06	2.69125e+06	486558	790865	4.45518e+06	2.75401e+06	5.87574e+06	6.50519e+06	323442	953910	1.83355e+06	2.57526e+06	5678.26	3.19605e+06	556657	2.55024e+06	175520	995739	440846	235948	3.95916e+06	1.7602e+06	238530	797940	1.76971e+07	248732	1.6847e+06	46183.6	435862	1.3475e+07	229826	281.718	3.24358e+06	1.17472e+06
0.905208	69293	85566.4	1.18627e+06	323519	9890.4	1.02802e+07	357457	108975	346997	4.55288e+06	1.54729e+06	1.50838e+06	2.20789e+06	232101	3.11726e+06	1.73682e+06	2.08974e+06	433705	760220	3.26758e+06	4.35223e+06	5.43877e+06	8.64178e+06	330659	1.08943e+06	2.51262e+06	2.72877e+06	8063.7	3.01049e+06	628881	3.29141e+06	188156	1.00689e+06	567301	182843	3.17662e+06	1.22847e+06	223078	494419	2.73942e+07	200417	1.96408e+06	36230.4	415127	1.42688e+07	260196	272.641	4.32308e+06	1.14676e+06
0.90625	52264.9	54602.1	1.24878e+06	390271	7013.18	8.02273e+06	412290	111530	230347	2.90694e+06	1.45488e+06	2.12805e+06	2.62558e+06	249451	2.66038e+06	1.47016e+06	1.80044e+06	653669	673229	2.68647e+06	3.09626e+06	5.00151e+06	6.84633e+06	426647	1.47178e+06	2.7161e+06	2.99167e+06	5084.43	3.21415e+06	763348	3.90531e+06	182818	685887	672470	219574	3.36465e+06	859567	201149	711718	3.36213e+07	232342	2.75828e+06	47581.6	585378	1.87722e+07	244800	372.535	5.5688e+06	1.0574e+06
0.907292	29195	51167.3	1.57187e+06	428943	7089.5	6.21207e+06	342914	97631.4	202353	2.98077e+06	2.10691e+06	2.1173e+06	2.32192e+06	247542	1.98269e+06	1.5914e+06	1.54942e+06	838532	1.04654e+06	1.5418e+06	3.15922e+06	4.571e+06	9.72516e+06	471264	2.04915e+06	2.0384e+06	2.35474e+06	7363.79	3.02754e+06	621982	3.30211e+06	291788	903595	1.07396e+06	227914	2.41886e+06	881751	169189	1.02986e+06	3.6154e+07	196528	2.50493e+06	55378.8	602617	2.59135e+07	302310	472.42	7.04232e+06	1.05405e+06
0.908333	31595.9	72872.9	1.13283e+06	406640	7613.88	5.41687e+06	371845	84998	229534	3.83346e+06	1.67251e+06	1.69954e+06	2.44385e+06	198037	1.85751e+06	2.00717e+06	1.09036e+06	828192	1.07284e+06	1.46732e+06	2.35064e+06	3.70127e+06	1.44664e+07	348612	1.83207e+06	1.76048e+06	2.72833e+06	4777.77	2.83487e+06	658581	2.73069e+06	259285	1.237e+06	1.38659e+06	265876	2.64595e+06	926647	177547	800893	3.20025e+07	180662	2.03056e+06	59203	535178	2.35753e+07	392166	569.869	5.97958e+06	1.18537e+06
0.909375	38567.1	77179.3	1.13272e+06	700899	8484.02	4.15753e+06	402627	67749.8	246936	3.25292e+06	1.64692e+06	1.88525e+06	3.12389e+06	150302	2.56114e+06	2.04444e+06	666652	756048	949665	1.64689e+06	2.78586e+06	3.15911e+06	1.11238e+07	395372	2.71112e+06	2.0815e+06	2.54979e+06	5623.94	1.88887e+06	731311	3.93791e+06	313702	1.51538e+06	1.63595e+06	229586	2.76864e+06	1.22124e+06	184847	955330	2.39061e+07	164662	1.45836e+06	43161.9	615539	2.77067e+07	435228	571.229	6.64525e+06	1.74058e+06
0.910417	47662.5	94621.4	1.31037e+06	779839	10410.4	5.06638e+06	358419	39614.2	221452	3.18917e+06	1.47612e+06	1.54408e+06	3.70638e+06	173196	2.58324e+06	1.76446e+06	884297	773852	838115	1.26378e+06	3.18862e+06	2.19007e+06	1.02884e+07	451892	2.63845e+06	1.82186e+06	2.21568e+06	6415.52	2.2625e+06	816251	4.19046e+06	380737	2.10116e+06	1.98468e+06	184264	2.7781e+06	1.01496e+06	208236	1.48492e+06	2.70201e+07	272750	1.94094e+06	37364.6	817906	1.85591e+07	499681	657.599	6.11204e+06	1.74233e+06
0.911458	34813.5	122075	1.70566e+06	764945	11251.3	5.84521e+06	357473	36109.6	214784	2.74803e+06	1.23394e+06	1.56072e+06	3.21653e+06	204298	4.24677e+06	1.16762e+06	1.05544e+06	725737	692633	1.72437e+06	3.13826e+06	1.68918e+06	8.55105e+06	352392	2.16902e+06	1.63323e+06	2.70156e+06	6297.3	2.0328e+06	789388	3.98111e+06	480663	2.53193e+06	1.76601e+06	228390	3.89941e+06	769407	193196	1.61684e+06	2.12473e+07	187027	1.60274e+06	45611	649728	2.15226e+07	427264	753.788	3.9774e+06	2.09688e+06
0.9125	34897.5	129719	1.09413e+06	851821	12358	7.62636e+06	412188	26684.1	222034	2.07493e+06	1.40028e+06	1.96139e+06	2.98552e+06	222686	4.44431e+06	961477	1.2478e+06	856642	759234	1.58441e+06	2.13865e+06	2.43261e+06	9.27127e+06	313510	1.8744e+06	2.20296e+06	3.5261e+06	7204.61	2.57384e+06	611591	4.2054e+06	610831	2.399e+06	1.49861e+06	222383	4.02412e+06	827768	174876	1.09383e+06	1.67882e+07	145794	1.83981e+06	68361.1	562937	1.55873e+07	344597	837.323	3.35701e+06	3.52737e+06
0.913542	30447.7	104060	1.0478e+06	908368	14797.9	9.03232e+06	405103	25236.6	198909	2.39365e+06	1.14946e+06	2.07386e+06	1.81565e+06	203265	3.70929e+06	1.11759e+06	1.14817e+06	474145	1.04509e+06	1.77941e+06	2.18307e+06	3.7512e+06	8.01052e+06	453982	1.18015e+06	2.49279e+06	3.53204e+06	9516.47	2.71512e+06	486424	3.34131e+06	735207	2.56078e+06	1.50184e+06	251485	3.45954e+06	803369	211145	919368	1.73689e+07	151642	1.53972e+06	64298.6	569936	1.11454e+07	368118	1000.57	3.49343e+06	4.50309e+06
0.914583	33302.1	84557.2	1.39581e+06	892347	13693.4	1.39582e+07	365292	31572.8	162160	2.34015e+06	1.17873e+06	2.10397e+06	2.35993e+06	198076	3.13744e+06	1.11651e+06	1.36133e+06	452867	1.49955e+06	1.41911e+06	2.09065e+06	4.4425e+06	8.41066e+06	534822	865107	2.15919e+06	2.69333e+06	9466.83	2.33464e+06	558454	3.2075e+06	772238	3.38764e+06	1.46073e+06	260933	3.75722e+06	1.07404e+06	152865	1.23463e+06	1.70859e+07	163954	1.23853e+06	60158.1	475778	1.15561e+07	319934	1212.47	1.98781e+06	4.98349e+06
0.915625	49682.8	76875.4	1.10123e+06	946935	12238.8	1.09087e+07	448511	34113.5	133123	2.53615e+06	1.15272e+06	1.8405e+06	3.29443e+06	142520	2.90859e+06	1.29571e+06	521618	279168	1.13753e+06	1.49286e+06	1.55665e+06	3.57734e+06	8.27004e+06	545884	1.07801e+06	1.42925e+06	3.80791e+06	8437.5	2.72806e+06	670250	3.08161e+06	684624	3.9269e+06	1.80004e+06	262947	3.54229e+06	1.11466e+06	118759	1.30365e+06	1.85006e+07	193913	1.0555e+06	59145.4	433708	2.1341e+07	370422	1478.36	1.31759e+06	6.15258e+06
0.916667	62474.1	67567.2	790576	977997	9980.83	8.14563e+06	376951	28606.6	159606	2.13502e+06	1.32902e+06	1.8032e+06	4.17439e+06	107502	3.33682e+06	1.18517e+06	426932	232802	1.21112e+06	1.90527e+06	939426	4.34862e+06	7.55898e+06	559589	1.01807e+06	1.3443e+06	3.13352e+06	7001.47	2.84955e+06	744889	3.51597e+06	693610	2.81886e+06	1.54086e+06	246014	3.01338e+06	1.59808e+06	107975	1.23001e+06	1.46251e+07	116322	1.11179e+06	42888.8	474133	2.06732e+07	353351	1696.48	1.61182e+06	5.65359e+06
0.917708	63017.9	62652.8	416012	1.23285e+06	11005.7	5.00534e+06	358845	31573.1	114343	2.14811e+06	1.13547e+06	2.08657e+06	3.3329e+06	169358	2.60972e+06	1.27204e+06	644129	360204	1.20877e+06	2.18731e+06	603930	3.37708e+06	4.64735e+06	565432	709741	1.4207e+06	2.59982e+06	9749.13	3.42178e+06	599794	3.80739e+06	678114	1.9934e+06	1.21493e+06	222340	3.0817e+06	1.60111e+06	105328	1.19531e+06	9.73793e+06	116653	974038	42803.5	490464	2.31299e+07	299352	2125.67	1.54369e+06	3.85944e+06
0.91875	80290.2	53540.4	356120	1.07006e+06	11477.2	5.54848e+06	445123	37506.1	101911	2.65285e+06	1.08497e+06	1.96263e+06	2.8177e+06	201080	2.32208e+06	1.58443e+06	522479	590207	1.07357e+06	1.67615e+06	922010	2.87166e+06	5.65699e+06	643025	616474	1.244e+06	2.88624e+06	10039.5	5.15883e+06	590458	3.34487e+06	774793	2.48041e+06	1.14119e+06	222078	3.09622e+06	1.36809e+06	123684	1.29252e+06	7.66385e+06	61184.9	1.38977e+06	41292.9	524725	1.57799e+07	225213	2231.13	1.35004e+06	3.36004e+06
0.919792	93645.4	63951	408428	959724	10572.9	5.70363e+06	423253	26728.4	143067	2.98738e+06	1.0125e+06	1.76131e+06	2.49545e+06	175420	2.21512e+06	1.32743e+06	620289	585164	1.19589e+06	2.19484e+06	708699	3.62564e+06	5.16762e+06	1.36998e+06	523441	1.1026e+06	3.92015e+06	10547.5	4.14987e+06	422924	3.33273e+06	885838	2.91636e+06	1.43311e+06	295696	2.99653e+06	2.28612e+06	116942	1.55016e+06	9.3286e+06	63785.1	1.81921e+06	38304.6	673526	1.39853e+07	285779	4705.45	1.36322e+06	3.3607e+06
0.920833	152102	70286.2	257885	879023	12780.5	6.27399e+06	348796	32392.8	150267	1.6023e+06	1.17027e+06	1.59538e+06	2.51978e+06	208318	1.86492e+06	1.68443e+06	606476	531062	1.06176e+06	3.00522e+06	774494	3.13932e+06	5.84066e+06	1.18829e+06	611656	1.17604e+06	3.60878e+06	10502.8	2.26167e+06	407813	2.82995e+06	1.36653e+06	3.14285e+06	1.03442e+06	235501	2.49619e+06	2.45536e+06	194555	1.72168e+06	9.22245e+06	47559.6	1.48236e+06	33210.3	498788	1.36038e+07	220355	6303.15	1.07331e+06	3.5696e+06
0.921875	131583	133004	327958	1.02576e+06	13648.6	5.72927e+06	248643	35889.1	172337	1.37397e+06	1.21323e+06	1.45888e+06	1.96973e+06	196517	1.69341e+06	2.01706e+06	503174	522434	976474	2.59126e+06	710200	2.90051e+06	3.5714e+06	1.34921e+06	460485	1.14005e+06	4.02888e+06	18730.8	2.5265e+06	616615	2.74122e+06	1.5654e+06	4.46951e+06	1.17542e+06	200671	2.73064e+06	2.88909e+06	184643	2.00465e+06	7.82296e+06	50245.3	1.38904e+06	37757.2	507226	1.39601e+07	182785	6545.34	644169	4.26532e+06
0.922917	129240	113282	247709	952347	10910.6	6.01689e+06	339339	37370.6	258590	1.59991e+06	1.06217e+06	902387	2.23688e+06	298443	1.44537e+06	1.82758e+06	607637	770450	1.03586e+06	3.67437e+06	622147	2.45577e+06	4.04437e+06	1.09983e+06	536098	903574	4.36914e+06	20258.7	2.37295e+06	756001	2.22663e+06	1.2091e+06	5.27632e+06	1.28069e+06	228751	2.93041e+06	2.46734e+06	143353	1.73625e+06	8.41971e+06	38405.5	1.327e+06	39527.5	469706	1.37969e+07	155833	6937.24	558848	5.94441e+06
0.923958	129194	95094.3	294186	1.03986e+06	13569.9	6.81874e+06	394699	31200.1	323254	1.40557e+06	1.21614e+06	1.04119e+06	1.42217e+06	302898	1.53569e+06	1.72493e+06	657265	879933	1.27532e+06	4.43037e+06	603394	2.21274e+06	4.37994e+06	922609	615994	933499	4.82427e+06	18454.7	2.06284e+06	1.00534e+06	2.19505e+06	1.1066e+06	4.27374e+06	1.07792e+06	116900	2.38714e+06	3.23885e+06	140361	1.6876e+06	7.25543e+06	39345.4	1.15002e+06	36545.8	390930	1.8495e+07	133093	6479.86	624870	5.41969e+06
0.925	113785	103016	318003	1.08636e+06	11493.4	5.14245e+06	330216	32876.5	298623	1.61668e+06	1.67733e+06	959180	1.25714e+06	294355	2.38273e+06	1.57512e+06	666592	925156	941599	2.62492e+06	617848	3.28194e+06	3.6587e+06	651670	437973	604220	6.29528e+06	20374.6	2.13517e+06	874646	2.51105e+06	1.77755e+06	6.24379e+06	902091	112837	2.5746e+06	2.84157e+06	111409	1.64663e+06	4.88643e+06	35284.2	733004	44415.7	439364	1.48586e+07	154464	6317.14	781088	4.58473e+06
0.926042	131122	86556.1	221779	1.1742e+06	13734.9	3.92841e+06	258763	33135.3	346449	1.16853e+06	1.48113e+06	664921	1.2751e+06	355201	2.09109e+06	1.41308e+06	591600	1.13189e+06	1.10978e+06	2.4544e+06	488486	3.60318e+06	3.21023e+06	605305	496152	571232	5.91711e+06	18759.9	2.01637e+06	930755	2.49207e+06	1.43741e+06	1.02652e+07	832097	121632	2.81191e+06	4.04178e+06	105741	1.28536e+06	6.82386e+06	29662.7	600013	47154.4	473372	1.2782e+07	114479	4396.23	710720	5.2298e+06
0.927083	93391.6	54617.3	233777	1.0857e+06	17592.5	3.56545e+06	289803	34578.7	606307	867341	1.13925e+06	718077	1.56368e+06	458910	2.02196e+06	1.3362e+06	407909	718783	1.46726e+06	2.32895e+06	606278	3.72489e+06	2.98076e+06	648850	686885	525995	5.4008e+06	24243.1	1.5519e+06	780472	1.50638e+06	1.45484e+06	1.00492e+07	978228	95233.1	2.30717e+06	4.25033e+06	95126.1	1.59912e+06	5.61214e+06	25239.1	563867	45969.2	371952	1.26825e+07	118859	3835.84	601785	4.01531e+06
0.928125	120597	54140	245451	755263	17805.3	3.37826e+06	417964	28793.7	554751	1.18925e+06	1.02745e+06	544234	1.31609e+06	435310	2.01777e+06	1.1704e+06	551236	677725	1.18681e+06	2.9486e+06	729909	2.87639e+06	2.91408e+06	631829	627154	615966	3.4391e+06	22924.1	2.25008e+06	870425	1.26486e+06	1.20138e+06	1.36231e+07	1.01055e+06	188235	2.99417e+06	4.10297e+06	78312.9	1.73096e+06	7.22517e+06	24111.3	728776	53160.1	278536	1.03324e+07	92968.2	3703.2	718974	4.51551e+06
0.929167	121963	55321.2	248580	778667	21874.8	4.35351e+06	436268	36032.3	412426	936745	1.74886e+06	586030	1.18119e+06	521381	2.65933e+06	1.16036e+06	552405	678842	1.08445e+06	2.31178e+06	630212	3.01715e+06	4.18381e+06	683769	426662	508678	3.17318e+06	25914.5	3.78507e+06	826650	1.28935e+06	1.67753e+06	1.68512e+07	1.17328e+06	196126	2.25987e+06	3.55579e+06	104884	1.48689e+06	8.50331e+06	23162.2	922682	77687.2	225848	1.3584e+07	103544	2045.43	954090	3.55018e+06
0.930208	102524	65131.9	222263	702413	31147.8	3.10458e+06	410534	42636.1	346419	706048	1.53867e+06	598653	1.22435e+06	417213	3.88096e+06	867197	567288	428972	1.27504e+06	1.73361e+06	852063	3.12271e+06	3.124e+06	860678	379338	442334	3.87425e+06	20978	4.61471e+06	783793	1.26003e+06	1.8585e+06	1.34327e+07	1.0419e+06	160218	2.33054e+06	2.56613e+06	145094	1.46136e+06	9.06096e+06	22951.9	720202	75659.4	327021	1.38838e+07	81450.8	1698.7	780715	2.75378e+06
0.93125	77022.2	70399	176290	693443	49851.1	2.76803e+06	280379	34821.4	310462	676350	1.24045e+06	573703	1.67052e+06	396132	3.36778e+06	1.0898e+06	625589	504316	737089	1.50684e+06	724131	3.28691e+06	3.31262e+06	944641	318105	307719	2.86106e+06	14846.5	3.58489e+06	710993	1.05965e+06	1.34095e+06	1.24236e+07	711962	202771	1.71742e+06	2.39806e+06	151073	959870	8.13815e+06	20684	689385	52592	259270	1.43974e+07	71288.2	1923.12	623842	2.32643e+06
0.932292	79853.1	76843.4	151075	498419	40439.2	3.53441e+06	186126	32647	318054	728965	1.21266e+06	444943	1.61963e+06	472369	3.44686e+06	983696	565653	681523	1.01806e+06	1.72308e+06	656151	3.41511e+06	3.07504e+06	1.32607e+06	280253	317903	4.19528e+06	17418.8	3.64917e+06	782617	1.24406e+06	1.76346e+06	9.77563e+06	557575	264621	1.76367e+06	2.54912e+06	216419	1.0649e+06	7.64016e+06	16261.6	707193	54708.3	315432	1.43707e+07	55787	1556.13	975857	3.0352e+06
0.933333	79439.1	63596.6	146250	305565	55035.2	2.55571e+06	187020	30809.8	260073	919232	1.04541e+06	441598	1.60966e+06	502553	3.96954e+06	1.1271e+06	622513	654619	1.09591e+06	1.9262e+06	705233	2.83564e+06	2.82591e+06	1.24311e+06	315108	348926	4.59689e+06	16576.1	2.72674e+06	932894	1.36726e+06	1.59386e+06	8.75404e+06	645124	169159	1.83768e+06	1.92108e+06	234235	1.04968e+06	6.70234e+06	14668.1	876566	52659.1	356336	1.44965e+07	57373.3	1733.91	969522	3.86722e+06
0.934375	92227.2	43119.8	148672	335169	52503.6	4.09887e+06	183744	30419.7	311039	1.24012e+06	771876	411106	1.9998e+06	551491	5.20629e+06	1.2523e+06	802751	745869	1.51852e+06	1.24378e+06	548655	2.59284e+06	3.63407e+06	949852	280386	233227	4.99667e+06	17174.6	2.70726e+06	704803	1.08588e+06	1.56447e+06	7.69138e+06	556855	209635	2.39327e+06	1.20633e+06	284788	1.23084e+06	8.7047e+06	13224.8	1.12719e+06	73333.3	330272	1.71269e+07	72536	1722.96	1.03869e+06	3.01355e+06
0.935417	65953	35752.8	177857	286873	60913.2	4.66208e+06	204507	33041.7	268920	1.47201e+06	774164	490635	1.96187e+06	874307	4.00612e+06	1.33751e+06	832492	569111	1.57562e+06	1.23914e+06	438207	2.61807e+06	4.09857e+06	677826	412439	276017	3.89652e+06	15059.2	3.04461e+06	619473	1.10226e+06	2.12742e+06	6.23206e+06	472216	302043	2.9704e+06	988298	251898	1.30619e+06	9.23562e+06	7744.7	1.04971e+06	91930.5	307616	2.12768e+07	71414.4	1392.3	892231	4.24787e+06
0.936458	29126.6	43066.6	135875	255862	57955	4.69684e+06	215589	31118.6	289836	1.8184e+06	984803	357244	1.96365e+06	1.01613e+06	4.58997e+06	1.37439e+06	895276	407017	2.42426e+06	890969	427340	3.02581e+06	3.81682e+06	726558	460473	332091	3.57386e+06	15344.7	3.08332e+06	832252	1.388e+06	2.97034e+06	8.51255e+06	351213	337221	2.1718e+06	690487	275520	1.43335e+06	8.19607e+06	5265.73	1.11978e+06	111851	224313	1.92431e+07	81484.3	1555.96	783359	4.10176e+06
0.9375	34218.6	52071.9	135964	283139	64756.5	4.89703e+06	226140	31305.1	307244	1.60456e+06	710532	243925	2.02174e+06	1.21445e+06	3.6419e+06	1.0715e+06	966714	242752	3.02668e+06	972068	368197	2.70491e+06	4.82604e+06	636635	470880	279788	3.65828e+06	24462.7	3.83871e+06	739257	1.58275e+06	4.95381e+06	1.12563e+07	283267	555651	2.49217e+06	708924	263632	986972	7.0162e+06	4343.89	1.30586e+06	98108.1	299266	1.43681e+07	71462.8	1378.39	1.13598e+06	3.63993e+06
0.938542	33169.8	46096.7	186739	322820	52533.6	3.2234e+06	188714	28793.2	354288	1.38672e+06	525913	219655	1.84893e+06	1.50818e+06	3.00588e+06	1.21028e+06	1.20487e+06	239278	3.02744e+06	1.52831e+06	257215	2.60806e+06	4.93052e+06	562497	560484	297897	5.29474e+06	17479.9	4.07594e+06	650197	1.59788e+06	4.67819e+06	8.11022e+06	229838	431185	2.72168e+06	699298	222190	1.20879e+06	8.22516e+06	5290.63	1.17222e+06	97710.6	346565	1.36119e+07	58534.1	980.539	1.41261e+06	3.59324e+06
0.939583	46769.5	46282.1	263776	410164	74228.4	4.20549e+06	175569	37104.1	351985	993734	545388	261590	1.90015e+06	1.33601e+06	2.98651e+06	1.2504e+06	1.01423e+06	373156	3.38888e+06	1.27787e+06	212648	1.73018e+06	5.2184e+06	679124	422105	170096	5.53728e+06	17683.1	3.48548e+06	442307	1.55778e+06	3.62845e+06	8.37473e+06	415848	410740	3.16037e+06	685047	269957	996199	6.17456e+06	3788.18	1.02419e+06	111744	383543	1.53075e+07	63602.1	892.528	1.46506e+06	3.35874e+06
0.940625	33749.2	37942.2	189628	430961	64061.1	4.09781e+06	228812	39615.7	245382	1.18454e+06	462847	268960	1.9535e+06	1.6109e+06	2.10791e+06	1.46122e+06	928782	384223	2.38885e+06	1.22336e+06	187549	1.65541e+06	7.23148e+06	716402	314112	151968	3.20158e+06	15667.8	3.34689e+06	399814	1.52685e+06	3.70645e+06	7.03221e+06	577453	484518	5.66626e+06	903144	382397	873454	5.95554e+06	4697.27	1.05117e+06	133477	469021	1.42274e+07	59967.6	684.865	1.32471e+06	2.51979e+06
0.941667	62528.5	34219	235193	580290	77719	3.13462e+06	296808	43041.5	264002	1.37757e+06	486869	307934	1.48025e+06	1.29938e+06	2.0519e+06	1.30358e+06	732796	403350	3.39704e+06	1.11363e+06	244006	1.94636e+06	7.63956e+06	708021	363699	227271	2.30716e+06	17024.5	2.73144e+06	482726	1.92429e+06	4.86511e+06	7.80777e+06	613283	500591	6.00017e+06	1.3244e+06	291010	661530	4.9084e+06	7044.56	936505	136724	693082	1.8938e+07	73044.2	688.716	1.5111e+06	2.04587e+06
0.942708	56651.3	42507	179093	772114	136705	3.05607e+06	212019	40163.1	277759	1.09815e+06	380119	391330	2.01119e+06	1.13034e+06	1.81827e+06	1.27495e+06	665651	377104	4.63766e+06	899765	180972	2.47999e+06	5.62554e+06	793175	455347	256772	1.70646e+06	25437.8	3.60139e+06	330717	2.27392e+06	5.1226e+06	9.87467e+06	451816	535634	5.32201e+06	1.95426e+06	228230	1.20757e+06	4.2637e+06	8105.95	1.08268e+06	95669.3	704750	1.63216e+07	65311.5	508.103	1.7813e+06	1.41377e+06
0.94375	56955.9	42651.2	183824	785097	145743	2.5433e+06	358112	43814.8	297583	994380	340716	389341	2.23821e+06	982033	2.16187e+06	866722	596913	343611	5.62999e+06	848912	201834	1.79274e+06	8.00636e+06	745952	753226	220473	1.48797e+06	23736	2.5021e+06	295132	2.50523e+06	5.37398e+06	9.89701e+06	342632	492602	4.68788e+06	3.13609e+06	270472	1.2115e+06	4.40403e+06	7703.15	1.09866e+06	145244	476165	1.37643e+07	54826.8	641.939	1.2958e+06	1.41905e+06
0.944792	65053	38219	214800	627039	107190	2.63861e+06	422107	45074	311548	710093	316138	459631	2.31291e+06	1.29934e+06	2.20071e+06	934406	573006	284778	9.10004e+06	901172	204359	1.75358e+06	1.06261e+07	729829	827712	256994	1.76065e+06	21035.4	2.5026e+06	318857	2.37387e+06	6.52526e+06	1.11427e+07	355291	476363	5.08063e+06	3.24566e+06	267710	1.32102e+06	5.08984e+06	9957.4	825166	144162	342160	1.09205e+07	37091.7	575.933	1.13847e+06	1.17242e+06
0.945833	61981.1	26947.5	126074	698523	74506.9	3.18657e+06	489162	49898.3	393243	515415	262286	457748	1.95437e+06	1.27866e+06	1.75914e+06	676138	529045	219499	6.74571e+06	859893	232441	1.75449e+06	5.6461e+06	765711	990942	225532	1.37546e+06	17094.3	3.2326e+06	362903	2.93287e+06	1.12819e+07	8.65387e+06	333225	479169	4.84011e+06	2.78267e+06	221402	1.52455e+06	4.42774e+06	10782.9	1.09393e+06	169690	372935	1.01594e+07	40523.2	522.071	879012	1.05779e+06
0.946875	72623.4	23379.3	107241	506570	98710.5	3.48785e+06	729831	78006.2	460496	380596	234079	347886	1.99564e+06	1.57021e+06	1.71665e+06	519648	541916	172192	7.63326e+06	807271	231693	1.75378e+06	6.59066e+06	739617	717558	241389	1.05387e+06	27576.8	2.57617e+06	266009	3.03261e+06	7.64981e+06	8.87973e+06	336228	557031	4.46058e+06	3.0147e+06	249724	936275	5.9069e+06	8082.68	1.43635e+06	246883	393746	9.24878e+06	39495.1	455.963	556683	919535
0.947917	75423.2	31220.5	88527.4	419575	100073	4.66428e+06	591117	69506.8	388526	426755	333882	343192	2.04004e+06	2.49927e+06	1.86348e+06	340313	345629	211407	1.08477e+07	732257	284394	1.83329e+06	5.32394e+06	923124	760833	246999	990526	22491.9	2.14899e+06	229145	3.27996e+06	6.98421e+06	1.05473e+07	219500	478511	5.56496e+06	2.54484e+06	277244	829122	5.286e+06	11364	1.11564e+06	205975	382382	7.33177e+06	61112.2	300.892	667891	885818
0.948958	84299.9	41975	119922	325771	82308.7	5.21549e+06	645249	80716.4	433098	425025	326283	285820	2.20157e+06	2.72236e+06	1.38944e+06	295993	492316	282634	1.1323e+07	808879	286354	1.5786e+06	7.34204e+06	1.0847e+06	637583	274305	647594	18202.4	1.90852e+06	232196	2.85841e+06	8.59352e+06	1.09497e+07	165827	368045	3.03383e+06	2.25149e+06	319454	1.19896e+06	4.32973e+06	11667.1	1.04136e+06	199933	440267	5.35513e+06	45145.5	347.946	504693	818181
0.95	62905.3	54487.7	121999	371078	93762.5	3.35131e+06	703217	66395.3	300159	408370	254416	190295	2.31001e+06	3.74011e+06	1.12769e+06	255322	787058	274827	5.41684e+06	900431	251515	1.62799e+06	7.4024e+06	1.2636e+06	849588	245221	531900	18621.6	3.20869e+06	240314	2.80997e+06	5.95526e+06	9.64606e+06	181146	482349	3.07122e+06	2.61833e+06	259520	1.59532e+06	5.13533e+06	13641.8	1.27621e+06	164114	394119	4.70905e+06	52834.8	243.464	571684	548019
0.951042	74651.2	56158.7	104777	381650	79107.6	3.32486e+06	802397	57841.5	245218	363669	325693	142013	2.95558e+06	4.03029e+06	1.28639e+06	195294	724962	307197	5.17459e+06	1.12569e+06	244389	1.40408e+06	6.54911e+06	1.10623e+06	596000	267640	409120	22907.6	3.76127e+06	181394	3.59568e+06	5.42122e+06	1.04553e+07	146916	454365	1.99956e+06	2.40324e+06	326216	1.1657e+06	3.70324e+06	12580.4	1.39304e+06	114636	377157	5.03034e+06	68523.3	183.387	931880	580182
0.952083	67571.3	49464.9	102729	372129	71485	5.40069e+06	735854	65341.2	203950	308537	256774	131296	2.00478e+06	4.22758e+06	1.19008e+06	208859	727527	343303	4.73557e+06	1.15442e+06	249414	1.34358e+06	5.14133e+06	1.57292e+06	554585	217375	534536	27567.2	4.10097e+06	149404	5.06774e+06	4.73779e+06	1.11059e+07	164253	737464	2.31842e+06	1.97132e+06	213955	1.69685e+06	2.82295e+06	10867.4	1.5274e+06	99525	436161	6.4039e+06	91556.4	305.26	970344	476139
0.953125	77344.1	47089.2	113148	273646	62966.7	7.47058e+06	685912	91488.2	216786	263933	299659	111629	2.38268e+06	3.8851e+06	1.31206e+06	338255	585216	333827	5.07196e+06	975524	131383	1.281e+06	6.0189e+06	1.15196e+06	369369	239692	406669	29807.9	5.39316e+06	152643	6.11483e+06	3.23572e+06	1.0057e+07	118481	910356	2.51356e+06	2.65357e+06	154136	1.44438e+06	3.20717e+06	11352.8	1.54556e+06	111800	534707	7.3847e+06	122426	272.943	1.01694e+06	528416
0.954167	111287	65050.8	130944	191665	68838.1	7.38107e+06	919970	88542.7	224795	330798	306862	109357	2.938e+06	3.15029e+06	889570	289320	636799	267952	2.96479e+06	1.03196e+06	118131	1.00707e+06	6.73777e+06	1.44052e+06	325959	293430	339001	40217.5	4.36075e+06	230963	6.46284e+06	2.56244e+06	1.14823e+07	94560.2	1.01207e+06	1.97494e+06	2.99591e+06	136612	1.42812e+06	4.17481e+06	12876.8	1.59114e+06	109078	692550	8.58707e+06	132739	326.201	811648	578905
0.955208	95883.1	65153.3	174379	255149	55091	9.27461e+06	1.0954e+06	104629	244358	305248	308680	130238	2.68861e+06	2.93672e+06	925765	392565	613627	254018	3.43576e+06	1.09597e+06	97180.2	1.0835e+06	7.45368e+06	1.50615e+06	303183	294529	318196	32003.1	3.65141e+06	207217	3.5413e+06	3.65513e+06	1.5453e+07	66973.1	1.06158e+06	1.7399e+06	4.13772e+06	143334	1.2276e+06	2.715e+06	12961.7	2.11165e+06	144829	673675	1.29104e+07	168335	363.883	853735	680216
0.95625	88419.5	58931.7	191410	268434	70619.7	9.31037e+06	1.07173e+06	88898.5	284444	242753	381885	110504	2.46554e+06	4.23691e+06	717781	429832	641495	266802	4.18523e+06	911638	117911	903871	5.07553e+06	1.53426e+06	313845	275525	258356	46024	4.0178e+06	190349	3.50891e+06	2.79407e+06	1.94903e+07	64559.4	1.07845e+06	1.75335e+06	4.10723e+06	146373	1.26924e+06	2.63971e+06	11199.7	1.97311e+06	179947	627145	1.56447e+07	148999	324.469	1.035e+06	926154
0.957292	75813.7	67300.4	200096	229578	89935.4	8.01779e+06	943362	95101.3	205851	193021	413530	134892	3.48555e+06	3.31895e+06	692514	332086	617614	234320	3.18994e+06	743766	118424	788968	3.92455e+06	1.21683e+06	386591	250279	290283	38734.4	3.34801e+06	234255	3.71385e+06	2.7164e+06	1.61774e+07	54226.7	751318	1.75935e+06	4.56094e+06	165021	950970	2.45164e+06	11018.5	1.91488e+06	179059	469539	1.92397e+07	142416	311.166	1.46071e+06	640071
0.958333	68302.5	57431.7	214454	228671	92974.2	9.45034e+06	739824	107779	191672	234736	259314	206016	2.87914e+06	4.08489e+06	898063	591544	710142	202288	3.53887e+06	739662	82873.8	617151	4.8889e+06	1.62301e+06	292381	205644	281597	34155.1	2.80334e+06	194878	4.19937e+06	3.71025e+06	1.52743e+07	67364.1	464676	1.57282e+06	3.22875e+06	196871	674098	1.20131e+06	12907.1	1.98147e+06	140716	579890	1.50891e+07	115029	242.994	1.28674e+06	834763
0.959375	74773.2	82021.2	333605	147100	121162	9.92911e+06	454723	161198	220050	344430	231626	149502	2.67155e+06	2.90024e+06	1.29095e+06	683490	666600	149420	3.5096e+06	747376	92188.2	644303	5.542e+06	1.68722e+06	240516	224718	319764	43979.8	2.00812e+06	181236	4.36512e+06	3.48385e+06	1.00218e+07	45711	615694	1.59282e+06	2.46826e+06	256841	544867	1.86124e+06	15593.8	824790	114182	599345	1.36534e+07	81538.1	240.434	1.92514e+06	1.01962e+06
0.960417	58297	91576.6	410329	171226	126964	1.08235e+07	342602	161264	172532	381282	315485	182828	2.37654e+06	2.16345e+06	1.38115e+06	1.13993e+06	639129	161787	3.20129e+06	801254	100065	919328	5.90795e+06	1.74281e+06	187851	245164	305300	36975.3	2.35016e+06	145901	3.47102e+06	3.88827e+06	8.12217e+06	54238.7	696702	1.34512e+06	2.12347e+06	290990	400870	1.38571e+06	13655.3	584537	142166	500906	1.47418e+07	74217.1	230.296	2.64124e+06	1.17962e+06
[truncated: 5,798 more rows]
[truncated: 129 more columns]
